# Supplementary material for: The RIX domain defines a class of polymorphic T6SS effectors and secreted adaptors
Source: Nat Commun. 2023 Aug 17;14:4983. doi: 10.1038/s41467-023-40659-2 (PMC10435454; doi:10.1038/s41467-023-40659-2)
Supplement: Supplementary file 4 — Supplementary Data S1 [file 41467_2023_40659_MOESM4_ESM.xlsx]

## Sheet: RIX_Proteins
#	Link to NCBI Nucleotide	Domain	Domain_Start	Domain_End	Evalue	Genome_ID	Genome_Name	Genomic_Accession	Start	End	Strand	Protein_Accession	CD	SignalP	Phobius	Length	Up1_Protein	CD	SignalP	Phobius	Up1_Length	Up1_Distance	Down1_Protein	CD	SignalP	Phobius	Down1_Length	Down1_Distance	Up2_Protein	CD	SignalP	Phobius	Up2_Length	Up2_Distance	Down2_Protein	CD	SignalP	Phobius	Down2_Length	Down2_Distance	Up3_Protein	CD	SignalP	Phobius	Up3_Length	Up3_Distance	Down3_Protein	CD	SignalP
1	https://www.ncbi.nlm.nih.gov/nuccore/NZ_JAHANP010000016.1?report=graph&from=12288&to=13199	RIXPAR55	2	48	3.84e-18	349	Vibrio metschnikovii M1W	NZ_JAHANP010000016.1	12288	13199	-	WP_217557711.1	142-300: Tme1 (3.1e-16)		2 0 i235-256o262-282i	303	WP_217557707.1	13-95: COG2026 (RelE, mRNA-degrading endonuclease RelE, toxin component of the RelBE toxin-antitoxin system [Defense mechanisms].)		0 0 o	108	193	WP_217557705.1			3 0 i9-30o50-69i81-100o	142	-11	WP_217557709.1	7-64: cl09153 (PhdYeFM_antitox, Antitoxin Phd_YefM, type II toxin-antitoxin system.)		0 0 o	85	476	WP_217557703.1	21-979: NF033527 (transpos_Tn3, Tn3 family transposase.)		0 0 o	1004	465	WP_065771813.1	3-146: cd03767 (SR_Res_par, Serine recombinase (SR) family, Partitioning (par)-Resolvase subfamily, catalytic domain; Serine recombinases catalyze site-specific recombination of DNA molecules by a concerted, four-strand cleavage and rejoining mechanism which involves a transient phosphoserine linkage between DNA and the enzyme.)		0 0 o	201	989
2	https://www.ncbi.nlm.nih.gov/nuccore/NZ_WWEU01000001.1?report=graph&from=649112&to=650026	RIXPAR55	1	53	8.69e-32	669	Vibrio sp. OCN044	NZ_WWEU01000001.1	649112	650026	+	WP_160926824.1	142-301: Tme1 (2.7e-15)		1 0 o253-276i	304	WP_160926822.1	3-85: cd09725 (Cas2_I_II_III, CRISPR/Cas system-associated protein Cas2.)		0 0 o	97	1194	WP_160926826.1			2 Y n9-20c28/29o52-70i77-98o	139	-11	WP_160926820.1	3-340: cl00656 (Cas1_I-II-III, CRISPR/Cas system-associated protein Cas1.)		0 0 o	343	1500	WP_160926828.1			0 0 o	272	950	WP_160926818.1	6-185: TIGR00372 (cas4, CRISPR-associated protein Cas4.)		0 0 o	206	2528	WP_160926830.1	25-362: pfam01150 (GDA1_CD39, GDA1/CD39 (nucleoside phosphatase) family.)	Neg: SP(Sec/SPI) (Pr: 0.996), Pos: SP(Sec/SPI) (Pr: 0.913)
3	https://www.ncbi.nlm.nih.gov/nuccore/NZ_PJJY01000013.1?report=graph&from=86472&to=87386	RIXPAR55	1	54	8.69e-32	174	Vibrio parahaemolyticus KS17.S5-1	NZ_PJJY01000013.1	86472	87386	+	WP_110178073.1	143-301: Tme1 (1.3e-14)		1 0 o253-276i	304	WP_025501826.1	5-114: COG4190 (COG4190, Predicted transcriptional regulator [Transcription].)		0 0 o	128	479	WP_110178074.1			2 Y n8-19c23/24o52-70i77-98o	139	-11					0	948	WP_110178076.1			0 0 o	203	1883	WP_110178072.1	3-247: cl13995 (MPP_superfamily, metallophosphatase superfamily, metallophosphatase domain.)		0 0 o	263	1486
4	https://www.ncbi.nlm.nih.gov/nuccore/NZ_VTGR01000035.1?report=graph&from=22707&to=23621	RIXPAR55	1	54	1.81e-30	240	Vibrio parahaemolyticus 613-13	NZ_VTGR01000035.1	22707	23621	+	WP_159408108.1	143-301: Tme1 (1.4e-14)		1 0 o253-276i	304	WP_159408110.1	5-114: COG4190 (COG4190, Predicted transcriptional regulator [Transcription].)		0 0 o	128	620	WP_161613064.1			2 Y n8-19c23/24o52-70i77-98o	139	-11	WP_236578023.1			0 0 o	95	1020	WP_159408106.1			0 0 o	235	700	WP_159408111.1	3-247: cl13995 (MPP_superfamily, metallophosphatase superfamily, metallophosphatase domain.)		0 0 o	263	1627	WP_159408105.1
5	https://www.ncbi.nlm.nih.gov/nuccore/NZ_CP060088.1?report=graph&from=693066&to=693980	RIXPAR55	1	54	1.81e-30	251	Vibrio parahaemolyticus TJA114	NZ_CP060088.1	693066	693980	+	WP_159408108.1	143-301: Tme1 (1.4e-14)		1 0 o253-276i	304	WP_159408110.1	5-114: COG4190 (COG4190, Predicted transcriptional regulator [Transcription].)		0 0 o	128	620	WP_161613064.1			2 Y n8-19c23/24o52-70i77-98o	139	-11	WP_232105197.1			0 0 o	95	1020	WP_159408106.1			0 0 o	235	700	WP_159408111.1	3-247: cl13995 (MPP_superfamily, metallophosphatase superfamily, metallophosphatase domain.)		0 0 o	263	1627	WP_159408105.1
6	https://www.ncbi.nlm.nih.gov/nuccore/NZ_JAENXW010000015.1?report=graph&from=100435&to=101349	RIXPAR55	1	54	8.69e-32	259	Vibrio parahaemolyticus NTY-EMS	NZ_JAENXW010000015.1	100435	101349	+	WP_222714848.1	143-301: Tme1 (1.1e-14)		1 0 o253-276i	304	WP_025501826.1	5-114: COG4190 (COG4190, Predicted transcriptional regulator [Transcription].)		0 0 o	128	479	WP_161613064.1			2 Y n8-19c23/24o52-70i77-98o	139	-11					0	948	WP_159357234.1			0 0 o	235	700	WP_222714847.1	3-247: cl13995 (MPP_superfamily, metallophosphatase superfamily, metallophosphatase domain.)		0 0 o	263	1486	WP_222714849.1
7	https://www.ncbi.nlm.nih.gov/nuccore/NZ_CP014133.1?report=graph&from=530959&to=531873	RIXPAR55	1	54	4.7e-31	372	Vibrio diabolicus FDAARGOS_99	NZ_CP014133.1	530959	531873	-	WP_104973256.1	143-301: Tme1 (1.3e-14)		1 0 o253-276i	304	WP_005378991.1			0 0 o	69	738	WP_104973255.1			2 Y n8-19c23/24o52-70i77-98o	139	-11	WP_165603430.1			0 0 i	54	1173					0	850	WP_005378997.1	4-70: COG1278 (CspC, Cold shock protein, CspA family [Transcription].)		0 0 o	70	1796	WP_104973254.1	260-500: cd01948 (EAL, EAL domain.); 37-228: pfam12792 (CSS-motif, CSS motif domain associated with EAL.)
8	https://www.ncbi.nlm.nih.gov/nuccore/NZ_AWJX01000196.1?report=graph&from=3241&to=4155	RIXPAR55	1	54	4.7e-31	625	Vibrio parahaemolyticus S098	NZ_AWJX01000196.1	3241	4155	+	WP_029865330.1	143-301: Tme1 (1.1e-14)		1 0 o253-276i	304	WP_029865329.1	1-98: COG3668 (ParE, Plasmid stabilization system protein ParE [Mobilome: prophages, transposons].)		0 0 o	99	659	WP_029865331.1			2 Y n8-19c23/24o52-70i77-98o	139	-11	WP_029865327.1	1-77: pfam03693 (ParD_antitoxin, Bacterial antitoxin of ParD toxin-antitoxin type II system and RHH.)		0 0 o	80	955	WP_029865332.1			0 0 o	731	690	WP_029865326.1	199-462: TIGR02169 (SMC_prok_A, chromosome segregation protein SMC, primarily archaeal type.)		0 0 o	497	1473	WP_029865333.1	58-403: TIGR04416 (group_II_RT_mat, group II intron reverse transcriptase/maturase.); 16-97: pfam13655 (RVT_N, N-terminal domain of reverse transcriptase.)
9	https://www.ncbi.nlm.nih.gov/nuccore/NZ_CP045070.1?report=graph&from=2953380&to=2954294	RIXPAR55	1	54	8.15e-33	119	Vibrio harveyi WXL538	NZ_CP045070.1	2953380	2954294	-	WP_152163669.1	143-301: Tme1 (1.6e-14)		1 0 o253-276i	304	WP_152163670.1			0 0 i	88	274	WP_152163668.1			2 Y n8-21c25/26o49-70i77-98o	139	-11	WP_152163671.1			0 0 o	135	668	WP_152163667.1	19-57: pfam01844 (HNH, HNH endonuclease.)		0 0 o	243	821	WP_152163672.1			0 0 o	720	1075	WP_193222911.1	3-30: pfam11665 (DUF3265, Protein of unknown function (DUF3265).)
10	https://www.ncbi.nlm.nih.gov/nuccore/NZ_LCUM01000004.1?report=graph&from=103246&to=104160	RIXPAR55	1	54	4.7e-31	1	Vibrio alginolyticus V1	NZ_LCUM01000004.1	103246	104160	+	WP_029865330.1	143-301: Tme1 (1.1e-14)		1 0 o253-276i	304	WP_047101628.1			0 0 o	132	281	WP_047101632.1			2 Y n8-21c25/26o49-70i77-98o	139	-11	WP_047101626.1			0 0 o	634	679	WP_047101634.1			2 0 i12-38o50-68i	343	703	WP_047101625.1			0 0 o	580	2587	WP_047101636.1
11	https://www.ncbi.nlm.nih.gov/nuccore/NZ_JAGFOI010000004.1?report=graph&from=103840&to=104754	RIXPAR55	1	54	4.7e-31	52	Vibrio alginolyticus VaphiSt2_B	NZ_JAGFOI010000004.1	103840	104754	+	WP_029865330.1	143-301: Tme1 (1.1e-14)		1 0 o253-276i	304	WP_047101628.1			0 0 o	132	281	WP_047101632.1			2 Y n8-21c25/26o49-70i77-98o	139	-11	WP_047101626.1			0 0 o	634	679	WP_047101634.1			2 0 i12-38o50-68i	343	703	WP_047101625.1			0 0 o	580	2587	WP_047101636.1
12	https://www.ncbi.nlm.nih.gov/nuccore/NZ_JAGGED010000004.1?report=graph&from=103680&to=104594	RIXPAR55	1	54	4.7e-31	53	Vibrio alginolyticus VaAres1_B	NZ_JAGGED010000004.1	103680	104594	+	WP_029865330.1	143-301: Tme1 (1.1e-14)		1 0 o253-276i	304	WP_047101628.1			0 0 o	132	281	WP_047101632.1			2 Y n8-21c25/26o49-70i77-98o	139	-11	WP_047101626.1			0 0 o	634	679	WP_047101634.1			2 0 i12-38o50-68i	343	703	WP_047101625.1			0 0 o	580	2587	WP_047101636.1
13	https://www.ncbi.nlm.nih.gov/nuccore/NZ_JAGFOJ010000004.1?report=graph&from=103758&to=104672	RIXPAR55	1	54	4.7e-31	54	Vibrio alginolyticus VaphiSt2_A	NZ_JAGFOJ010000004.1	103758	104672	+	WP_029865330.1	143-301: Tme1 (1.1e-14)		1 0 o253-276i	304	WP_047101628.1			0 0 o	132	281	WP_047101632.1			2 Y n8-21c25/26o49-70i77-98o	139	-11	WP_047101626.1			0 0 o	634	679	WP_047101634.1			2 0 i12-38o50-68i	343	703	WP_047101625.1			0 0 o	580	2587	WP_047101636.1
14	https://www.ncbi.nlm.nih.gov/nuccore/NZ_JAGFOK010000004.1?report=graph&from=103798&to=104712	RIXPAR55	1	54	4.7e-31	55	Vibrio alginolyticus VaAres1_C	NZ_JAGFOK010000004.1	103798	104712	+	WP_029865330.1	143-301: Tme1 (1.1e-14)		1 0 o253-276i	304	WP_047101628.1			0 0 o	132	281	WP_047101632.1			2 Y n8-21c25/26o49-70i77-98o	139	-11	WP_047101626.1			0 0 o	634	679	WP_047101634.1			2 0 i12-38o50-68i	343	703	WP_047101625.1			0 0 o	580	2587	WP_047101636.1
15	https://www.ncbi.nlm.nih.gov/nuccore/NZ_JAGFOO010000004.1?report=graph&from=103833&to=104747	RIXPAR55	1	54	4.7e-31	56	Vibrio alginolyticus VaAphrodite1_A	NZ_JAGFOO010000004.1	103833	104747	+	WP_029865330.1	143-301: Tme1 (1.1e-14)		1 0 o253-276i	304	WP_047101628.1			0 0 o	132	281	WP_047101632.1			2 Y n8-21c25/26o49-70i77-98o	139	-11	WP_047101626.1			0 0 o	634	679	WP_047101634.1			2 0 i12-38o50-68i	343	703	WP_047101625.1			0 0 o	580	2587	WP_047101636.1
16	https://www.ncbi.nlm.nih.gov/nuccore/NZ_JAGFOL010000004.1?report=graph&from=103693&to=104607	RIXPAR55	1	54	4.7e-31	57	Vibrio alginolyticus VaAres1_A	NZ_JAGFOL010000004.1	103693	104607	+	WP_029865330.1	143-301: Tme1 (1.1e-14)		1 0 o253-276i	304	WP_047101628.1			0 0 o	132	281	WP_047101632.1			2 Y n8-21c25/26o49-70i77-98o	139	-11	WP_047101626.1			0 0 o	634	679	WP_047101634.1			2 0 i12-38o50-68i	343	703	WP_047101625.1			0 0 o	580	2587	WP_047101636.1
17	https://www.ncbi.nlm.nih.gov/nuccore/NZ_JAGFOM010000004.1?report=graph&from=103819&to=104733	RIXPAR55	1	54	4.7e-31	58	Vibrio alginolyticus VaAphrodite1_C	NZ_JAGFOM010000004.1	103819	104733	+	WP_029865330.1	143-301: Tme1 (1.1e-14)		1 0 o253-276i	304	WP_047101628.1			0 0 o	132	281	WP_047101632.1			2 Y n8-21c25/26o49-70i77-98o	139	-11	WP_047101626.1			0 0 o	634	679	WP_047101634.1			2 0 i12-38o50-68i	343	703	WP_047101625.1			0 0 o	580	2587	WP_047101636.1
18	https://www.ncbi.nlm.nih.gov/nuccore/NZ_JAGFON010000004.1?report=graph&from=103811&to=104725	RIXPAR55	1	54	4.7e-31	59	Vibrio alginolyticus VaAphrodite1_B	NZ_JAGFON010000004.1	103811	104725	+	WP_029865330.1	143-301: Tme1 (1.1e-14)		1 0 o253-276i	304	WP_047101628.1			0 0 o	132	281	WP_047101632.1			2 Y n8-21c25/26o49-70i77-98o	139	-11	WP_047101626.1			0 0 o	634	679	WP_047101634.1			2 0 i12-38o50-68i	343	703	WP_047101625.1			0 0 o	580	2587	WP_047101636.1
19	https://www.ncbi.nlm.nih.gov/nuccore/NZ_JAJGZR010000003.1?report=graph&from=145788&to=146702	RIXPAR55	1	54	3.35e-31	654	Vibrio sp. F13 10N.222.55.B3	NZ_JAJGZR010000003.1	145788	146702	+	WP_229647364.1	143-301: Tme1 (4.0e-14)		1 0 o255-276i	304	WP_229647363.1	21-614: cl14813 (GluZincin, Gluzincin Peptidase family (thermolysin-like proteinases, TLPs) which includes peptidases M1, M2, M3, M4, M13, M32 and M36 (fungalysins).)		0 0 o	615	287	WP_229647365.1			2 Y n8-21c28/29o52-70i77-98o	139	-11	WP_229647362.1	1265-1390: cl11927 (DUF5801, Domain of unknown function (DUF5801).); 805-950: cl11927 (DUF5801, Domain of unknown function (DUF5801).); 955-1075: cl11927 (DUF5801, Domain of unknown function (DUF5801).)		0 0 o	3058	2414	WP_029235207.1	13-159: PRK00117 (recX, recombination regulator RecX; Reviewed); 139-274: cl00936 (RecX, RecX family.)		0 0 o	277	603	WP_229647361.1	8-698: TIGR03375 (type_I_sec_LssB, type I secretion system ATPase, LssB family.)		5 0 i159-181o193-210i265-287o293-312i388-417o	719	11624	WP_017064335.1	257-533: COG0668 (MscS, Small-conductance mechanosensitive channel [Cell wall/membrane/envelope biogenesis].)	Neg: SP(Sec/SPI) (Pr: 0.984), Pos: SP(Sec/SPI) (Pr: 0.912)
20	https://www.ncbi.nlm.nih.gov/nuccore/NZ_JAHAMV010000014.1?report=graph&from=45268&to=46179	RIXPAR55	2	48	3.84e-18	348	Vibrio metschnikovii M19.1W	NZ_JAHAMV010000014.1	45268	46179	+	WP_217521974.1	142-300: Tme1 (2.8e-13)		1 0 o254-275i	303	WP_217521900.1	68-853: COG3421 (COG3421, Uncharacterized protein [Function unknown].)		0 0 o	870	484	WP_217521902.1			2 Y n8-21c28/29o52-70i82-100o	139	-11	WP_217521899.1	48-619: COG2189 (Mod, Adenine specific DNA methylase Mod [Replication, recombination and repair].)		0 0 o	660	3102	WP_217521904.1	474-607: pfam18823 (InPase, Inorganic Pyrophosphatase.); 42-174: pfam18763 (ddrB-ParB, ddrB-like ParB superfamily domain.)		0 0 o	618	488	WP_217521897.1			0 0 o	81	5244	WP_217521906.1
21	https://www.ncbi.nlm.nih.gov/nuccore/NZ_QPQE01000001.1?report=graph&from=2507291&to=2508205	RIXPAR55	1	54	8.69e-32	233	Vibrio parahaemolyticus SM4	NZ_QPQE01000001.1	2507291	2508205	+	WP_110178073.1	143-301: Tme1 (1.3e-14)		1 0 o253-276i	304	WP_159357233.1	13-364: NF033594 (transpos_ISNCY_2, ISNCY family transposase.); 384-494: NF033577 (transpos_IS481, IS481 family transposase.)		0 0 o	507	401	WP_110178074.1			2 Y n8-19c23/24o52-70i77-98o	139	-11	WP_025501826.1	5-114: COG4190 (COG4190, Predicted transcriptional regulator [Transcription].)		0 0 o	128	2232	WP_159357234.1			0 0 o	235	700	WP_222775279.1			0 0 o	95	2632	WP_110178076.1
22	https://www.ncbi.nlm.nih.gov/nuccore/NZ_QPQD01000001.1?report=graph&from=761752&to=762666	RIXPAR55	1	54	8.69e-32	234	Vibrio parahaemolyticus SM3	NZ_QPQD01000001.1	761752	762666	+	WP_110178073.1	143-301: Tme1 (1.3e-14)		1 0 o253-276i	304	WP_159357233.1	13-364: NF033594 (transpos_ISNCY_2, ISNCY family transposase.); 384-494: NF033577 (transpos_IS481, IS481 family transposase.)		0 0 o	507	401	WP_110178074.1			2 Y n8-19c23/24o52-70i77-98o	139	-11	WP_025501826.1	5-114: COG4190 (COG4190, Predicted transcriptional regulator [Transcription].)		0 0 o	128	2232	WP_159357234.1			0 0 o	235	700	WP_222775279.1			0 0 o	95	2632	WP_110178076.1
23	https://www.ncbi.nlm.nih.gov/nuccore/NZ_QRRZ01000012.1?report=graph&from=128591&to=129505	RIXPAR55	1	54	4.7e-31	220	Vibrio parahaemolyticus VP162129	NZ_QRRZ01000012.1	128591	129505	-	WP_029865330.1	143-301: Tme1 (1.1e-14)		1 0 o253-276i	304	WP_140377630.1	3-147: cl02788 (Ser_Recombinase, N/A.)		0 0 o	215	404	WP_047101632.1			2 Y n8-21c25/26o49-70i77-98o	139	-11	WP_180769525.1	10-121: pfam00583 (Acetyltransf_1, Acetyltransferase (GNAT) family.)		0 0 o	151	1155	WP_077280789.1	2-296: COG0583 (LysR, DNA-binding transcriptional regulator, LysR family [Transcription].)		0 0 o	301	642	WP_139045642.1		Pos: LIPO(Sec/SPII) (Pr: 0.467)	1 0 o12-34i	40	1607	WP_140377629.1	13-301: COG0697 (RhaT, Permease of the drug/metabolite transporter (DMT) superfamily [Carbohydrate transport and metabolism, Amino acid transport and metabolism, General function prediction only].)	Neg: LIPO(Sec/SPII) (Pr: 0.596), Pos: LIPO(Sec/SPII) (Pr: 0.613)
24	https://www.ncbi.nlm.nih.gov/nuccore/NZ_CAJOAF010000012.1?report=graph&from=128591&to=129505	RIXPAR55	1	54	4.7e-31	603	Vibrio parahaemolyticus 10290 VP162129	NZ_CAJOAF010000012.1	128591	129505	-	WP_029865330.1	143-301: Tme1 (1.1e-14)		1 0 o253-276i	304	WP_140377630.1	3-147: cl02788 (Ser_Recombinase, N/A.)		0 0 o	215	404	WP_047101632.1			2 Y n8-21c25/26o49-70i77-98o	139	-11	WP_180769525.1	10-121: pfam00583 (Acetyltransf_1, Acetyltransferase (GNAT) family.)		0 0 o	151	1155	WP_077280789.1	2-296: COG0583 (LysR, DNA-binding transcriptional regulator, LysR family [Transcription].)		0 0 o	301	642	WP_229604045.1			0 0 o	20	1667	WP_140377629.1	13-301: COG0697 (RhaT, Permease of the drug/metabolite transporter (DMT) superfamily [Carbohydrate transport and metabolism, Amino acid transport and metabolism, General function prediction only].)	Neg: LIPO(Sec/SPII) (Pr: 0.596), Pos: LIPO(Sec/SPII) (Pr: 0.613)
25	https://www.ncbi.nlm.nih.gov/nuccore/NZ_VTYJ01000018.1?report=graph&from=6274&to=7188	RIXPAR55	1	54	4.7e-31	22	Vibrio alginolyticus L22Y01	NZ_VTYJ01000018.1	6274	7188	-	WP_171343304.1	143-301: Tme1 (1.1e-14)		1 0 o253-276i	304	WP_054579153.1			0 0 o	179	417	WP_152163668.1			2 Y n8-21c25/26o49-70i77-98o	139	-11	WP_171343305.1			0 0 o	253	959	WP_086046994.1	168-281: cd00293 (USP_Like, Usp: Universal stress protein family.); 3-150: pfam00582 (Usp, Universal stress protein family.)		0 0 o	282	760	WP_171343306.1			0 0 o	325	1713	WP_171343303.1	1-489: COG0659 (SUL1, Sulfate permease or related transporter, MFS superfamily [Inorganic ion transport and metabolism].)
26	https://www.ncbi.nlm.nih.gov/nuccore/NZ_JAGDKW010000014.1?report=graph&from=93774&to=94688	RIXPAR55	1	54	4.7e-31	32	Vibrio alginolyticus VA134	NZ_JAGDKW010000014.1	93774	94688	+	WP_171343304.1	143-301: Tme1 (1.1e-14)		1 0 o253-276i	304	WP_054579153.1			0 0 o	179	417	WP_152163668.1			2 Y n8-21c25/26o49-70i77-98o	139	-11	WP_213867188.1			0 0 o	253	959	WP_086046994.1	168-281: cd00293 (USP_Like, Usp: Universal stress protein family.); 3-150: pfam00582 (Usp, Universal stress protein family.)		0 0 o	282	760	WP_054579151.1			0 0 o	325	1713	WP_171343303.1	1-489: COG0659 (SUL1, Sulfate permease or related transporter, MFS superfamily [Inorganic ion transport and metabolism].)
27	https://www.ncbi.nlm.nih.gov/nuccore/NZ_CP034289.1?report=graph&from=2695464&to=2696378	RIXPAR55	1	54	1.81e-30	236	Vibrio parahaemolyticus 20140722001-1	NZ_CP034289.1	2695464	2696378	-	WP_159408108.1	143-301: Tme1 (1.4e-14)		1 0 o253-276i	304	WP_159408109.1	9-295: NF033579 (transpos_IS5_2, IS5 family transposase.)		0 0 o	306	296	WP_159408107.1			2 Y n8-19c23/24o52-70i77-98o	139	-11	WP_159408110.1	5-114: COG4190 (COG4190, Predicted transcriptional regulator [Transcription].)		0 0 o	128	1683	WP_159408106.1			0 0 o	235	700	WP_236578023.1			0 0 o	95	2083	WP_159408105.1
28	https://www.ncbi.nlm.nih.gov/nuccore/NZ_JZAO01000103.1?report=graph&from=780&to=1694	RIXPAR55	1	54	1.71e-31	143	Vibrio parahaemolyticus 08-0278	NZ_JZAO01000103.1	780	1694	+	WP_045600222.1	143-301: Tme1 (1.0e-14)		1 0 o253-276i	304					0	0	WP_045600224.1			2 Y n8-19c23/24o52-70i77-98o	139	-11					0	0	WP_052698664.1			0 0 o	202	708					0	0	WP_045600226.1
29	https://www.ncbi.nlm.nih.gov/nuccore/NZ_NNEY01000012.1?report=graph&from=8496&to=9410	RIXPAR55	1	54	2.39e-31	181	Vibrio parahaemolyticus F5_1	NZ_NNEY01000012.1	8496	9410	+	WP_140134517.1	143-301: Tme1 (3.0e-15)		1 0 o253-276i	304					0	394	WP_140134519.1			2 Y n8-19c23/24o52-70i77-98o	139	-11					0	781	WP_179118604.1	38-710: COG3972 (COG3972, Superfamily I DNA and RNA helicases [Replication, recombination and repair].)		0 0 o	712	847	WP_004726856.1	12-408: TIGR03379 (glycerol3P_GlpC, glycerol-3-phosphate dehydrogenase, anaerobic, C subunit.)		0 0 o	408	1404	WP_078580881.1	32-206: cl02396 (DUF2290, Uncharacterized conserved protein (DUF2290).)
30	https://www.ncbi.nlm.nih.gov/nuccore/NZ_NNMC01000050.1?report=graph&from=628&to=1542	RIXPAR55	1	54	4.7e-31	198	Vibrio parahaemolyticus C1_8	NZ_NNMC01000050.1	628	1542	+	WP_104973256.1	143-301: Tme1 (1.3e-14)		1 0 o253-276i	304					0	0	WP_104973255.1			2 Y n8-19c23/24o52-70i77-98o	139	-11					0	0					0	850					0	0	WP_104973254.1	260-500: cd01948 (EAL, EAL domain.); 37-228: pfam12792 (CSS-motif, CSS motif domain associated with EAL.)
31	https://www.ncbi.nlm.nih.gov/nuccore/NZ_NNLW01000176.1?report=graph&from=628&to=1542	RIXPAR55	1	54	4.7e-31	201	Vibrio parahaemolyticus C2_4	NZ_NNLW01000176.1	628	1542	+	WP_104973256.1	143-301: Tme1 (1.3e-14)		1 0 o253-276i	304					0	0	WP_104973255.1			2 Y n8-19c23/24o52-70i77-98o	139	-11					0	0					0	850					0	0	WP_104973254.1	260-500: cd01948 (EAL, EAL domain.); 37-228: pfam12792 (CSS-motif, CSS motif domain associated with EAL.)
32	https://www.ncbi.nlm.nih.gov/nuccore/NZ_NNMD01000018.1?report=graph&from=628&to=1542	RIXPAR55	1	54	4.7e-31	208	Vibrio parahaemolyticus C1_7	NZ_NNMD01000018.1	628	1542	+	WP_104973256.1	143-301: Tme1 (1.3e-14)		1 0 o253-276i	304					0	0	WP_104973255.1			2 Y n8-19c23/24o52-70i77-98o	139	-11					0	0					0	850					0	0	WP_104973254.1	260-500: cd01948 (EAL, EAL domain.); 37-228: pfam12792 (CSS-motif, CSS motif domain associated with EAL.)
33	https://www.ncbi.nlm.nih.gov/nuccore/NZ_JAFCAL010000016.1?report=graph&from=102321&to=103235	RIXPAR55	1	54	6.58e-31	271	Vibrio parahaemolyticus 17-VB00428	NZ_JAFCAL010000016.1	102321	103235	+	WP_243188782.1	143-301: Tme1 (1.0e-14)		1 0 o253-276i	304					0	468	WP_045600224.1			2 Y n8-19c23/24o52-70i77-98o	139	-11	WP_024702925.1			0 0 i	73	751	WP_243188783.1			0 0 i	55	662	WP_043045634.1			3 0 o12-29i41-61o73-94i	191	1124	WP_243188785.1	35-79: cl22854 (HTH_XRE, N/A.)
34	https://www.ncbi.nlm.nih.gov/nuccore/NZ_WXWS01000407.1?report=graph&from=5289&to=6203	RIXPAR55	1	54	9.22e-31	650	Vibrio sp. V42_P2S4T144	NZ_WXWS01000407.1	5289	6203	+	WP_161441273.1	143-301: Tme1 (3.4e-15)		1 0 o253-276i	304					0	466	WP_202599951.1			2 Y n8-19c23/24o52-70i77-98o	139	-11					0	935	WP_161441274.1	12-354: NF033516 (transpos_IS3, IS3 family transposase.)		0 0 i	361	457	WP_202599949.1			1 Y n11-21c26/27o36-52i	58	1356	WP_202599950.1
35	https://www.ncbi.nlm.nih.gov/nuccore/NZ_VHSY01000004.1?report=graph&from=334608&to=335522	RIXPAR55	1	54	2.53e-30	665	Vibrio sp. 11-4(1)	NZ_VHSY01000004.1	334608	335522	-	WP_170902625.1	143-301: Tme1 (3.0e-15)		1 0 o253-276i	304					0	320	WP_047101632.1			2 Y n8-21c25/26o49-70i77-98o	139	-11	WP_104972760.1	4-272: pfam05853 (BKACE, beta-keto acid cleavage enzyme.)		0 0 o	287	1716	WP_170902624.1	13-215: COG0664 (Crp, cAMP-binding domain of CRP or a regulatory subunit of cAMP-dependent protein kinases [Signal transduction mechanisms].)		0 0 o	244	951	WP_249370539.1	7-177: cl21494 (Abhydrolase, alpha/beta hydrolases.)		0 0 o	186	2730	WP_212756497.1	1727-2805: COG3459 (COG3459, Cellobiose phosphorylase [Carbohydrate transport and metabolism].); 1479-1820: cd11753 (GH94N_ChvB_NdvB_2_like, Second GH94N domain of cyclic beta 1-2 glucan synthetase and similar domains.); 1275-1487: pfam10091 (Glycoamylase, Putative glucoamylase.); 453-739: cl11394 (Glyco_tranf_GTA_type, Glycosyltransferase family A (GT-A) includes diverse families of glycosyl tra…
36	https://www.ncbi.nlm.nih.gov/nuccore/NZ_JNSU02000048.1?report=graph&from=88405&to=89316	RIXPAR55	1	54	1.12e-32	136	Vibrio parahaemolyticus CFSAN007437	NZ_JNSU02000048.1	88405	89316	+	WP_083148730.1	167-300: Tme1 (5.7e-17)		1 0 o247-275i	303	WP_173670590.1		Neg: SP(Sec/SPI) (Pr: 0.967), Pos: SP(Sec/SPI) (Pr: 0.674)	0 Y n4-14c20/21o	492	547	WP_083148732.1			3 0 o20-37i58-80o100-117i	156	-11	WP_083148727.1		Neg: LIPO(Sec/SPII) (Pr: 1.000), Pos: LIPO(Sec/SPII) (Pr: 0.998)	0 Y n4-13c17/18o	196	2018	WP_020841854.1	4-174: COG0262 (FolA, Dihydrofolate reductase [Coenzyme transport and metabolism].)		0 0 o	177	691	WP_083148725.1	5-238: cd05333 (BKR_SDR_c, beta-Keto acyl carrier protein reductase (BKR), involved in Type II FAS, classical (c) SDRs.)		0 0 o	239	2792	WP_025817689.1	10-133: COG1309 (AcrR, DNA-binding transcriptional regulator, AcrR family [Transcription].)
37	https://www.ncbi.nlm.nih.gov/nuccore/NZ_MISF01000113.1?report=graph&from=10217&to=11128	RIXPAR55	1	54	1.12e-32	150	Vibrio parahaemolyticus GCSL_R131	NZ_MISF01000113.1	10217	11128	+	WP_069499583.1	167-300: Tme1 (6.8e-17)		1 0 o247-275i	303	WP_069499581.1		Neg: SP(Sec/SPI) (Pr: 0.966), Pos: SP(Sec/SPI) (Pr: 0.657)	0 Y n4-14c20/21o	492	547	WP_025592413.1			3 0 o20-37i58-80o100-117i	156	-11	WP_020838097.1		Neg: LIPO(Sec/SPII) (Pr: 1.000), Pos: LIPO(Sec/SPII) (Pr: 0.998)	0 Y n4-13c17/18o	196	2018	WP_069499584.1	4-174: cl17279 (DHFR, N/A.)		0 0 o	177	691	WP_029832288.1	5-238: cd05333 (BKR_SDR_c, beta-Keto acyl carrier protein reductase (BKR), involved in Type II FAS, classical (c) SDRs.)		0 0 o	239	2792	WP_065769246.1	10-133: COG1309 (AcrR, DNA-binding transcriptional regulator, AcrR family [Transcription].)
38	https://www.ncbi.nlm.nih.gov/nuccore/NZ_NNQM01000024.1?report=graph&from=48670&to=49581	RIXPAR55	1	54	1.12e-32	214	Vibrio parahaemolyticus A3_6	NZ_NNQM01000024.1	48670	49581	-	WP_140112117.1	167-300: Tme1 (5.1e-17)		1 0 o247-275i	303	WP_180913198.1		Neg: SP(Sec/SPI) (Pr: 0.967), Pos: SP(Sec/SPI) (Pr: 0.674)	0 Y n4-14c20/21o	492	548	WP_025592413.1			3 0 o20-37i58-80o100-117i	156	-11	WP_140333600.1		Neg: LIPO(Sec/SPII) (Pr: 1.000), Pos: LIPO(Sec/SPII) (Pr: 0.998)	0 Y n4-13c17/18o	196	2019	WP_140372164.1	4-174: cl17279 (DHFR, N/A.)		0 0 o	177	691	WP_021484162.1	5-238: cd05333 (BKR_SDR_c, beta-Keto acyl carrier protein reductase (BKR), involved in Type II FAS, classical (c) SDRs.)		0 0 o	239	2793	WP_140372163.1	10-133: COG1309 (AcrR, DNA-binding transcriptional regulator, AcrR family [Transcription].)
39	https://www.ncbi.nlm.nih.gov/nuccore/NZ_VRMR01000005.1?report=graph&from=358200&to=359111	RIXPAR55	1	54	1.12e-32	221	Vibrio parahaemolyticus HZ17-381	NZ_VRMR01000005.1	358200	359111	-	WP_140112117.1	167-300: Tme1 (5.1e-17)		1 0 o247-275i	303	WP_147691461.1		Neg: SP(Sec/SPI) (Pr: 0.980), Pos: SP(Sec/SPI) (Pr: 0.743)	0 Y n4-14c20/21o	492	548	WP_025592413.1			3 0 o20-37i58-80o100-117i	156	-11	WP_020838097.1		Neg: LIPO(Sec/SPII) (Pr: 1.000), Pos: LIPO(Sec/SPII) (Pr: 0.998)	0 Y n4-13c17/18o	196	2019	WP_025542065.1	4-174: COG0262 (FolA, Dihydrofolate reductase [Coenzyme transport and metabolism].)		0 0 o	177	691	WP_147691462.1	5-238: cd05333 (BKR_SDR_c, beta-Keto acyl carrier protein reductase (BKR), involved in Type II FAS, classical (c) SDRs.)		0 0 o	239	2793	WP_005463359.1	10-130: COG1309 (AcrR, DNA-binding transcriptional regulator, AcrR family [Transcription].)
40	https://www.ncbi.nlm.nih.gov/nuccore/NZ_JABANG010000001.1?report=graph&from=101470&to=102381	RIXPAR55	1	54	1.12e-32	241	Vibrio parahaemolyticus RZM-01	NZ_JABANG010000001.1	101470	102381	-	WP_168936575.1	167-300: Tme1 (5.8e-17)		1 0 o247-275i	303	WP_211168752.1			0 0 o	484	548	WP_025592413.1			3 0 o20-37i58-80o100-117i	156	-11	WP_086610029.1		Neg: LIPO(Sec/SPII) (Pr: 1.000), Pos: LIPO(Sec/SPII) (Pr: 0.998)	0 Y n4-13c17/18o	196	2019	WP_024702635.1	4-174: COG0262 (FolA, Dihydrofolate reductase [Coenzyme transport and metabolism].)		0 0 o	177	691	WP_168936576.1	5-238: cd05333 (BKR_SDR_c, beta-Keto acyl carrier protein reductase (BKR), involved in Type II FAS, classical (c) SDRs.)		0 0 o	239	2794	WP_168936574.1	10-133: COG1309 (AcrR, DNA-binding transcriptional regulator, AcrR family [Transcription].)
41	https://www.ncbi.nlm.nih.gov/nuccore/NZ_JAKNOE010000275.1?report=graph&from=617&to=1528	RIXPAR55	1	54	7.45e-34	264	Vibrio parahaemolyticus PV213	NZ_JAKNOE010000275.1	617	1528	-	WP_238813207.1	167-300: Tme1 (5.7e-17)		1 0 o247-275i	303	WP_180795206.1		Neg: SP(Sec/SPI) (Pr: 0.967), Pos: SP(Sec/SPI) (Pr: 0.674)	0 Y n4-14c20/21o	492	547	WP_083148732.1			3 0 o20-37i58-80o100-117i	156	-11	WP_042770707.1		Neg: LIPO(Sec/SPII) (Pr: 1.000), Pos: LIPO(Sec/SPII) (Pr: 0.998)	0 Y n4-13c17/18o	196	2018					0	0	WP_238813208.1	5-238: cd05333 (BKR_SDR_c, beta-Keto acyl carrier protein reductase (BKR), involved in Type II FAS, classical (c) SDRs.)		0 0 o	239	2793
42	https://www.ncbi.nlm.nih.gov/nuccore/NZ_CAJOAH010000014.1?report=graph&from=35527&to=36438	RIXPAR55	1	54	1.12e-32	604	Vibrio parahaemolyticus 10290 VP170038	NZ_CAJOAH010000014.1	35527	36438	-	WP_140112117.1	167-300: Tme1 (5.1e-17)		1 0 o247-275i	303	WP_229612431.1		Neg: SP(Sec/SPI) (Pr: 0.980), Pos: SP(Sec/SPI) (Pr: 0.743)	0 Y n4-14c20/21o	492	547	WP_025592413.1			3 0 o20-37i58-80o100-117i	156	-11	WP_015313471.1		Neg: LIPO(Sec/SPII) (Pr: 1.000), Pos: LIPO(Sec/SPII) (Pr: 0.998)	0 Y n4-13c17/18o	196	2018	WP_031418037.1	4-174: COG0262 (FolA, Dihydrofolate reductase [Coenzyme transport and metabolism].)		0 0 o	177	691	WP_229612433.1	5-238: cd05333 (BKR_SDR_c, beta-Keto acyl carrier protein reductase (BKR), involved in Type II FAS, classical (c) SDRs.)		0 0 o	239	2791	WP_229612429.1	10-133: COG1309 (AcrR, DNA-binding transcriptional regulator, AcrR family [Transcription].)
43	https://www.ncbi.nlm.nih.gov/nuccore/NZ_JAKRGI010000001.1?report=graph&from=226214&to=227125	RIXPAR55	1	53	3.09e-32	671	Vibrio sp. Of14-4	NZ_JAKRGI010000001.1	226214	227125	+	WP_239171303.1	142-300: Tme1 (4.8e-16)		1 0 o247-275i	303	WP_239171302.1	3-85: cd09725 (Cas2_I_II_III, CRISPR/Cas system-associated protein Cas2.)		0 0 o	97	2050	WP_239171304.1			3 0 i16-34o62-82i94-117o	156	-11	WP_239171301.1	3-340: cl00656 (Cas1_I-II-III, CRISPR/Cas system-associated protein Cas1.)		0 0 o	343	2356	WP_239171305.1			0 0 o	272	1000	WP_239171300.1	7-186: TIGR00372 (cas4, CRISPR-associated protein Cas4.)		0 0 o	207	3384	WP_239171306.1	25-362: pfam01150 (GDA1_CD39, GDA1/CD39 (nucleoside phosphatase) family.)	Neg: SP(Sec/SPI) (Pr: 0.996), Pos: SP(Sec/SPI) (Pr: 0.913)
44	https://www.ncbi.nlm.nih.gov/nuccore/NZ_WAHT01000009.1?report=graph&from=804095&to=805006	RIXPAR55	1	54	2.35e-31	20	Vibrio alginolyticus S6-61	NZ_WAHT01000009.1	804095	805006	+	WP_151515457.1	143-300: Tme1 (9.4e-17)		1 0 o247-275i	303	WP_031781024.1			0 0 i	100	346	WP_151515458.1			3 0 o20-37i58-80o100-117i	156	-11	WP_005375705.1	1-312: COG1073 (FrsA, Fermentation-respiration switch protein FrsA, has esterase activity, DUF1100 family [Signal transduction mechanisms].)		0 0 o	312	854	WP_151515459.1			0 0 o	221	1067	WP_017821078.1	8-304: COG1073 (FrsA, Fermentation-respiration switch protein FrsA, has esterase activity, DUF1100 family [Signal transduction mechanisms].)		0 0 o	304	1865	WP_198556860.1	5-274: cd05269 (TMR_SDR_a, triphenylmethane reductase (TMR)-like proteins, NMRa-like, atypical (a) SDRs.)
45	https://www.ncbi.nlm.nih.gov/nuccore/NZ_JAGDJR010000001.1?report=graph&from=752157&to=753068	RIXPAR55	1	54	2.35e-31	47	Vibrio alginolyticus VA36	NZ_JAGDJR010000001.1	752157	753068	+	WP_213897621.1	143-300: Tme1 (1.6e-16)		1 0 o247-275i	303	WP_031781024.1			0 0 i	100	346	WP_151515458.1			3 0 o20-37i58-80o100-117i	156	-11	WP_005375705.1	1-312: COG1073 (FrsA, Fermentation-respiration switch protein FrsA, has esterase activity, DUF1100 family [Signal transduction mechanisms].)		0 0 o	312	854	WP_213897622.1			0 0 o	221	1067	WP_213897620.1	8-304: COG1073 (FrsA, Fermentation-respiration switch protein FrsA, has esterase activity, DUF1100 family [Signal transduction mechanisms].)		0 0 o	304	1865	WP_213897623.1	54-323: cd05269 (TMR_SDR_a, triphenylmethane reductase (TMR)-like proteins, NMRa-like, atypical (a) SDRs.)
46	https://www.ncbi.nlm.nih.gov/nuccore/NZ_NNMC01000001.1?report=graph&from=301470&to=302381	RIXPAR55	1	54	1.12e-32	198	Vibrio parahaemolyticus C1_8	NZ_NNMC01000001.1	301470	302381	+	WP_025592415.1	167-300: Tme1 (2.1e-16)		1 0 o247-275i	303	WP_053316536.1	6-398: PRK10473 (PRK10473, MdtL family multidrug efflux MFS transporter.)		12 0 i9-31o43-63i75-93o99-121i133-157o163-183i211-229o249-269i276-297o303-323i335-356o362-386i	402	566	WP_025592413.1			3 0 o20-37i58-80o100-117i	156	-11	WP_053316537.1	1-315: PRK10216 (PRK10216, HTH-type transcriptional regulator YidZ.)		0 Y n12-20c24/25o	318	1749	WP_140120197.1	4-174: cl17279 (DHFR, N/A.)		0 0 o	177	691	WP_031854289.1	2-484: pfam11840 (DUF3360, Protein of unknown function (DUF3360).)		11 0 o54-80i92-109o129-153i165-184o196-214i221-244o264-289i355-374o380-400i412-432o457-484i	485	3082	WP_140120195.1	10-133: COG1309 (AcrR, DNA-binding transcriptional regulator, AcrR family [Transcription].)
47	https://www.ncbi.nlm.nih.gov/nuccore/NZ_NNMD01000006.1?report=graph&from=100044&to=100955	RIXPAR55	1	54	1.12e-32	208	Vibrio parahaemolyticus C1_7	NZ_NNMD01000006.1	100044	100955	-	WP_025592415.1	167-300: Tme1 (2.1e-16)		1 0 o247-275i	303	WP_053316536.1	6-398: PRK10473 (PRK10473, MdtL family multidrug efflux MFS transporter.)		12 0 i9-31o43-63i75-93o99-121i133-157o163-183i211-229o249-269i276-297o303-323i335-356o362-386i	402	566	WP_025592413.1			3 0 o20-37i58-80o100-117i	156	-11	WP_053316537.1	1-315: PRK10216 (PRK10216, HTH-type transcriptional regulator YidZ.)		0 Y n12-20c24/25o	318	1749	WP_140120197.1	4-174: cl17279 (DHFR, N/A.)		0 0 o	177	691	WP_031854289.1	2-484: pfam11840 (DUF3360, Protein of unknown function (DUF3360).)		11 0 o54-80i92-109o129-153i165-184o196-214i221-244o264-289i355-374o380-400i412-432o457-484i	485	3082	WP_140120195.1	10-133: COG1309 (AcrR, DNA-binding transcriptional regulator, AcrR family [Transcription].)
48	https://www.ncbi.nlm.nih.gov/nuccore/NZ_QRRJ01000007.1?report=graph&from=180509&to=181420	RIXPAR55	1	54	1.12e-32	219	Vibrio parahaemolyticus VP161132	NZ_QRRJ01000007.1	180509	181420	+	WP_140371469.1	167-300: Tme1 (2.6e-16)		1 0 o247-275i	303	WP_025592417.1	6-398: PRK10473 (PRK10473, MdtL family multidrug efflux MFS transporter.)		12 0 i9-31o43-63i75-93o99-121i133-157o163-183i211-229o249-269i276-297o303-323i335-356o362-386i	402	566	WP_025592413.1			3 0 o20-37i58-80o100-117i	156	-11	WP_025592419.1	1-315: PRK10216 (PRK10216, HTH-type transcriptional regulator YidZ.)		0 Y n12-20c24/25o	318	1749	WP_025592411.1	4-174: COG0262 (FolA, Dihydrofolate reductase [Coenzyme transport and metabolism].)		0 0 o	177	691	WP_005498234.1	2-484: pfam11840 (DUF3360, Protein of unknown function (DUF3360).)		11 0 o54-80i92-109o129-153i165-184o196-214i221-244o264-289i355-374o380-400i412-432o457-484i	485	3080	WP_025592409.1
49	https://www.ncbi.nlm.nih.gov/nuccore/NZ_AWHR01000056.1?report=graph&from=8970&to=9881	RIXPAR55	1	54	1.12e-32	630	Vibrio parahaemolyticus S162	NZ_AWHR01000056.1	8970	9881	-	WP_025592415.1	167-300: Tme1 (2.1e-16)		1 0 o247-275i	303	WP_025592417.1	6-398: PRK10473 (PRK10473, MdtL family multidrug efflux MFS transporter.)		12 0 i9-31o43-63i75-93o99-121i133-157o163-183i211-229o249-269i276-297o303-323i335-356o362-386i	402	566	WP_025592413.1			3 0 o20-37i58-80o100-117i	156	-11	WP_025592419.1	1-315: PRK10216 (PRK10216, HTH-type transcriptional regulator YidZ.)		0 Y n12-20c24/25o	318	1749	WP_025592411.1	4-174: COG0262 (FolA, Dihydrofolate reductase [Coenzyme transport and metabolism].)		0 0 o	177	691	WP_005498234.1	2-484: pfam11840 (DUF3360, Protein of unknown function (DUF3360).)		11 0 o54-80i92-109o129-153i165-184o196-214i221-244o264-289i355-374o380-400i412-432o457-484i	485	3080	WP_025592409.1
50	https://www.ncbi.nlm.nih.gov/nuccore/NZ_LOSN02000002.1?report=graph&from=1512122&to=1513033	RIXPAR55	1	54	6.08e-32	8	Vibrio alginolyticus FDAARGOS_97	NZ_LOSN02000002.1	1512122	1513033	+	WP_017821095.1	143-300: Tme1 (1.1e-16)		1 0 o247-275i	303	WP_017821096.1			0 0 o	81	320	WP_017821094.1			3 0 o20-37i58-80o100-117i	156	-11	WP_005375557.1	2-70: cl01411 (QSregVF_b, Putative quorum-sensing-regulated virulence factor.)		0 0 o	71	606	WP_017821093.1	4-414: COG0513 (SrmB, Superfamily II DNA and RNA helicase [Replication, recombination and repair].)		0 0 o	416	853	WP_017821097.1	3-47: pfam06945 (DUF1289, Protein of unknown function (DUF1289).)		0 0 o	102	966	WP_005375544.1	2-133: cl01894 (VF530, DNA-binding protein VF530.)
51	https://www.ncbi.nlm.nih.gov/nuccore/NZ_CP014044.1?report=graph&from=746221&to=747132	RIXPAR55	1	54	6.08e-32	16	Vibrio alginolyticus FDAARGOS_114	NZ_CP014044.1	746221	747132	+	WP_017821095.1	143-300: Tme1 (1.1e-16)		1 0 o247-275i	303	WP_017821096.1			0 0 o	81	320	WP_017821094.1			3 0 o20-37i58-80o100-117i	156	-11	WP_005375557.1	2-70: cl01411 (QSregVF_b, Putative quorum-sensing-regulated virulence factor.)		0 0 o	71	606	WP_017821093.1	4-414: COG0513 (SrmB, Superfamily II DNA and RNA helicase [Replication, recombination and repair].)		0 0 o	416	853	WP_017821097.1	3-47: pfam06945 (DUF1289, Protein of unknown function (DUF1289).)		0 0 o	102	966	WP_005375544.1	2-133: cl01894 (VF530, DNA-binding protein VF530.)
52	https://www.ncbi.nlm.nih.gov/nuccore/NZ_SYUR01000022.1?report=graph&from=301761&to=302672	RIXPAR55	1	54	6.08e-32	19	Vibrio alginolyticus 10N.261.52.A3	NZ_SYUR01000022.1	301761	302672	-	WP_017821095.1	143-300: Tme1 (1.1e-16)		1 0 o247-275i	303	WP_136976461.1			0 0 o	81	319	WP_017821094.1			3 0 o20-37i58-80o100-117i	156	-11	WP_005375557.1	2-70: cl01411 (QSregVF_b, Putative quorum-sensing-regulated virulence factor.)		0 0 o	71	605	WP_017635763.1	4-414: COG0513 (SrmB, Superfamily II DNA and RNA helicase [Replication, recombination and repair].)		0 0 o	416	853	WP_136976462.1	3-44: pfam06945 (DUF1289, Protein of unknown function (DUF1289).)		0 0 o	102	964	WP_005375544.1	2-133: cl01894 (VF530, DNA-binding protein VF530.)
53	https://www.ncbi.nlm.nih.gov/nuccore/NZ_JAGDKM010000003.1?report=graph&from=242253&to=243164	RIXPAR55	1	54	6.08e-32	34	Vibrio alginolyticus VA123	NZ_JAGDKM010000003.1	242253	243164	+	WP_017821095.1	143-300: Tme1 (1.1e-16)		1 0 o247-275i	303	WP_017821096.1			0 0 o	81	320	WP_017821094.1			3 0 o20-37i58-80o100-117i	156	-11	WP_005375557.1	2-70: cl01411 (QSregVF_b, Putative quorum-sensing-regulated virulence factor.)		0 0 o	71	606	WP_017821093.1	4-414: COG0513 (SrmB, Superfamily II DNA and RNA helicase [Replication, recombination and repair].)		0 0 o	416	853	WP_017821097.1	3-47: pfam06945 (DUF1289, Protein of unknown function (DUF1289).)		0 0 o	102	966
54	https://www.ncbi.nlm.nih.gov/nuccore/NZ_JAGDJS010000001.1?report=graph&from=688272&to=689183	RIXPAR55	1	54	6.08e-32	45	Vibrio alginolyticus VA40	NZ_JAGDJS010000001.1	688272	689183	-	WP_017821095.1	143-300: Tme1 (1.1e-16)		1 0 o247-275i	303	WP_017821096.1			0 0 o	81	320	WP_017821094.1			3 0 o20-37i58-80o100-117i	156	-11	WP_005375557.1	2-70: cl01411 (QSregVF_b, Putative quorum-sensing-regulated virulence factor.)		0 0 o	71	606	WP_017821093.1	4-414: COG0513 (SrmB, Superfamily II DNA and RNA helicase [Replication, recombination and repair].)		0 0 o	416	853	WP_017821097.1	3-47: pfam06945 (DUF1289, Protein of unknown function (DUF1289).)		0 0 o	102	966
55	https://www.ncbi.nlm.nih.gov/nuccore/NZ_JAEOBD010000008.1?report=graph&from=147149&to=148060	RIXPAR55	1	54	6.08e-32	60	Vibrio alginolyticus MCCC 1H00028	NZ_JAEOBD010000008.1	147149	148060	-	WP_017821095.1	143-300: Tme1 (1.1e-16)		1 0 o247-275i	303	WP_017821096.1			0 0 o	81	320	WP_017821094.1			3 0 o20-37i58-80o100-117i	156	-11	WP_005375557.1	2-70: cl01411 (QSregVF_b, Putative quorum-sensing-regulated virulence factor.)		0 0 o	71	606	WP_017821093.1	4-414: COG0513 (SrmB, Superfamily II DNA and RNA helicase [Replication, recombination and repair].)		0 0 o	416	853	WP_017821097.1	3-47: pfam06945 (DUF1289, Protein of unknown function (DUF1289).)		0 0 o	102	966	WP_005375544.1	2-133: cl01894 (VF530, DNA-binding protein VF530.)
56	https://www.ncbi.nlm.nih.gov/nuccore/NZ_JAIRAD010000007.1?report=graph&from=39345&to=40256	RIXPAR55	1	54	6.08e-32	64	Vibrio alginolyticus vb2091	NZ_JAIRAD010000007.1	39345	40256	-	WP_017821095.1	143-300: Tme1 (1.1e-16)		1 0 o247-275i	303	WP_136976461.1			0 0 o	81	319	WP_017821094.1			3 0 o20-37i58-80o100-117i	156	-11	WP_005375557.1	2-70: cl01411 (QSregVF_b, Putative quorum-sensing-regulated virulence factor.)		0 0 o	71	605	WP_225491734.1	4-414: COG0513 (SrmB, Superfamily II DNA and RNA helicase [Replication, recombination and repair].)		0 0 o	416	853	WP_080276966.1	3-47: pfam06945 (DUF1289, Protein of unknown function (DUF1289).)		0 0 o	102	964	WP_005375544.1	2-133: cl01894 (VF530, DNA-binding protein VF530.)
57	https://www.ncbi.nlm.nih.gov/nuccore/NZ_UAVI01000002.1?report=graph&from=61672&to=62583	RIXPAR55	1	54	6.08e-32	70	Vibrio alginolyticus NCTC12160	NZ_UAVI01000002.1	61672	62583	-	WP_017821095.1	143-300: Tme1 (1.1e-16)		1 0 o247-275i	303	WP_017821096.1			0 0 o	81	320	WP_017821094.1			3 0 o20-37i58-80o100-117i	156	-11	WP_005375557.1	2-70: cl01411 (QSregVF_b, Putative quorum-sensing-regulated virulence factor.)		0 0 o	71	606	WP_017821093.1	4-414: COG0513 (SrmB, Superfamily II DNA and RNA helicase [Replication, recombination and repair].)		0 0 o	416	853	WP_017821097.1	3-47: pfam06945 (DUF1289, Protein of unknown function (DUF1289).)		0 0 o	102	966	WP_005375544.1	2-133: cl01894 (VF530, DNA-binding protein VF530.)
58	https://www.ncbi.nlm.nih.gov/nuccore/NC_022359.1?report=graph&from=1641676&to=1642587	RIXPAR55	1	54	6.08e-32	592	Vibrio alginolyticus NBRC 15630 = ATCC 17749	NC_022359.1	1641676	1642587	-	WP_017821095.1	143-300: Tme1 (1.1e-16)		1 0 o247-275i	303	WP_017821096.1			0 0 o	81	320	WP_017821094.1			3 0 o20-37i58-80o100-117i	156	-11	WP_005375557.1	2-70: cl01411 (QSregVF_b, Putative quorum-sensing-regulated virulence factor.)		0 0 o	71	606	WP_017821093.1	4-414: COG0513 (SrmB, Superfamily II DNA and RNA helicase [Replication, recombination and repair].)		0 0 o	416	853	WP_017821097.1	3-47: pfam06945 (DUF1289, Protein of unknown function (DUF1289).)		0 0 o	102	966	WP_005375544.1	2-133: cl01894 (VF530, DNA-binding protein VF530.)
59	https://www.ncbi.nlm.nih.gov/nuccore/NZ_BATK01000007.1?report=graph&from=243854&to=244765	RIXPAR55	1	54	6.08e-32	593	Vibrio alginolyticus NBRC 15630 = ATCC 17749	NZ_BATK01000007.1	243854	244765	+	WP_017821095.1	143-300: Tme1 (1.1e-16)		1 0 o247-275i	303	WP_017821096.1			0 0 o	81	320	WP_017821094.1			3 0 o20-37i58-80o100-117i	156	-11	WP_005375557.1	2-70: cl01411 (QSregVF_b, Putative quorum-sensing-regulated virulence factor.)		0 0 o	71	606	WP_017821093.1	4-414: COG0513 (SrmB, Superfamily II DNA and RNA helicase [Replication, recombination and repair].)		0 0 o	416	853	WP_017821097.1	3-47: pfam06945 (DUF1289, Protein of unknown function (DUF1289).)		0 0 o	102	966	WP_005375544.1	2-133: cl01894 (VF530, DNA-binding protein VF530.)
60	https://www.ncbi.nlm.nih.gov/nuccore/NZ_MCYP02000001.1?report=graph&from=673496&to=674407	RIXPAR55	1	54	4.06e-33	446	Vibrio lentus 10N.261.49.F8	NZ_MCYP02000001.1	673496	674407	+	WP_102336602.1	143-300: Tme1 (1.6e-16)		1 0 o247-275i	303	WP_102278090.1			3 0 i7-30o50-71i92-112o	142	1162	WP_102336601.1			3 0 o20-37i58-80o100-117i	156	-11	WP_102278091.1	161-310: Tme1 (1.0e-48)		1 0 o263-289i	312	1574	WP_133154186.1			1 0 i101-119o	259	773	WP_017080416.1		Neg: LIPO(Sec/SPII) (Pr: 0.981), Pos: LIPO(Sec/SPII) (Pr: 0.975)	1 0 i25-45o	257	3064	WP_102336615.1	27-67: pfam07411 (DUF1508, Domain of unknown function (DUF1508).)
61	https://www.ncbi.nlm.nih.gov/nuccore/NZ_MCYN02000002.1?report=graph&from=673261&to=674172	RIXPAR55	1	54	4.06e-33	447	Vibrio lentus 10N.261.51.A9	NZ_MCYN02000002.1	673261	674172	+	WP_102336602.1	143-300: Tme1 (1.6e-16)		1 0 o247-275i	303	WP_102278090.1			3 0 i7-30o50-71i92-112o	142	1162	WP_102336601.1			3 0 o20-37i58-80o100-117i	156	-11	WP_102278091.1	161-310: Tme1 (1.0e-48)		1 0 o263-289i	312	1574	WP_133154186.1			1 0 i101-119o	259	773	WP_017080416.1		Neg: LIPO(Sec/SPII) (Pr: 0.981), Pos: LIPO(Sec/SPII) (Pr: 0.975)	1 0 i25-45o	257	3064	WP_102336615.1	27-67: pfam07411 (DUF1508, Domain of unknown function (DUF1508).)
62	https://www.ncbi.nlm.nih.gov/nuccore/NZ_MCWV02000001.1?report=graph&from=2568864&to=2569775	RIXPAR55	1	54	4.06e-33	457	Vibrio lentus 10N.261.55.C8	NZ_MCWV02000001.1	2568864	2569775	-	WP_102336602.1	143-300: Tme1 (1.6e-16)		1 0 o247-275i	303	WP_102278090.1			3 0 i7-30o50-71i92-112o	142	1162	WP_102336601.1			3 0 o20-37i58-80o100-117i	156	-11	WP_102278091.1	161-310: Tme1 (1.0e-48)		1 0 o263-289i	312	1574	WP_133154186.1			1 0 i101-119o	259	773	WP_017080416.1		Neg: LIPO(Sec/SPII) (Pr: 0.981), Pos: LIPO(Sec/SPII) (Pr: 0.975)	1 0 i25-45o	257	3064	WP_102336615.1	27-67: pfam07411 (DUF1508, Domain of unknown function (DUF1508).)
63	https://www.ncbi.nlm.nih.gov/nuccore/NZ_JAAHTJ010000001.1?report=graph&from=673481&to=674392	RIXPAR55	1	54	4.06e-33	466	Vibrio lentus 10N.286.52.E12	NZ_JAAHTJ010000001.1	673481	674392	+	WP_102336602.1	143-300: Tme1 (1.6e-16)		1 0 o247-275i	303	WP_102278090.1			3 0 i7-30o50-71i92-112o	142	1162	WP_102336601.1			3 0 o20-37i58-80o100-117i	156	-11	WP_102278091.1	161-310: Tme1 (1.0e-48)		1 0 o263-289i	312	1574	WP_133154186.1			1 0 i101-119o	259	773	WP_017080416.1		Neg: LIPO(Sec/SPII) (Pr: 0.981), Pos: LIPO(Sec/SPII) (Pr: 0.975)	1 0 i25-45o	257	3064	WP_102336615.1	27-67: pfam07411 (DUF1508, Domain of unknown function (DUF1508).)
64	https://www.ncbi.nlm.nih.gov/nuccore/NZ_CP022243.1?report=graph&from=1964224&to=1965135	RIXPAR55	1	54	6.08e-32	175	Vibrio parahaemolyticus PB1937	NZ_CP022243.1	1964224	1965135	+	WP_114867614.1	143-300: Tme1 (2.4e-16)		1 0 o247-274i	303	WP_015728478.1	1-146: COG4807 (YehS, Uncharacterized conserved protein YehS, DUF1456 family [Function unknown].)		0 0 o	159	604	WP_086047304.1			3 0 o20-37i58-80o100-117i	156	-11	WP_114867613.1	6-126: pfam13671 (AAA_33, AAA domain.)		0 0 o	140	1835	WP_010446562.1	9-295: NF033579 (transpos_IS5_2, IS5 family transposase.)		0 0 o	306	1101	WP_025796295.1			0 0 o	130	2254	WP_237320883.1	1-205: pfam03432 (Relaxase, Relaxase/Mobilisation nuclease domain.)
65	https://www.ncbi.nlm.nih.gov/nuccore/NZ_CP034298.1?report=graph&from=2000928&to=2001839	RIXPAR55	1	54	6.08e-32	238	Vibrio parahaemolyticus 20160303005-1	NZ_CP034298.1	2000928	2001839	+	WP_114867614.1	143-300: Tme1 (2.4e-16)		1 0 o247-274i	303	WP_015728478.1	1-146: COG4807 (YehS, Uncharacterized conserved protein YehS, DUF1456 family [Function unknown].)		0 0 o	159	604	WP_086047304.1			3 0 o20-37i58-80o100-117i	156	-11	WP_114867613.1	6-126: pfam13671 (AAA_33, AAA domain.)		0 0 o	140	1836	WP_159408399.1	5-112: COG4190 (COG4190, Predicted transcriptional regulator [Transcription].)		0 0 o	126	999	WP_025796295.1			0 0 o	130	2255	WP_159408400.1
66	https://www.ncbi.nlm.nih.gov/nuccore/NZ_CP068633.1?report=graph&from=1964224&to=1965135	RIXPAR55	1	54	6.08e-32	261	Vibrio parahaemolyticus VP17	NZ_CP068633.1	1964224	1965135	+	WP_114867614.1	143-300: Tme1 (2.4e-16)		1 0 o247-274i	303	WP_015728478.1	1-146: COG4807 (YehS, Uncharacterized conserved protein YehS, DUF1456 family [Function unknown].)		0 0 o	159	604	WP_086047304.1			3 0 o20-37i58-80o100-117i	156	-11	WP_114867613.1	6-126: pfam13671 (AAA_33, AAA domain.)		0 0 o	140	1835	WP_010446562.1	9-295: NF033579 (transpos_IS5_2, IS5 family transposase.)		0 0 o	306	1101	WP_025796295.1			0 0 o	130	2254	WP_237320883.1	1-205: pfam03432 (Relaxase, Relaxase/Mobilisation nuclease domain.)
67	https://www.ncbi.nlm.nih.gov/nuccore/NZ_WWEU01000002.1?report=graph&from=396754&to=397665	RIXPAR55	1	53	8.52e-32	669	Vibrio sp. OCN044	NZ_WWEU01000002.1	396754	397665	-	WP_160928477.1	143-300: Tme1 (8.1e-17)		0 0 o	303	WP_160928479.1		Pos: SP(Sec/SPI) (Pr: 0.511)	0 Y n9-20c28/29o	156	267	WP_160928475.1			3 0 o20-37i58-80o100-117i	156	-11	WP_160928481.1	35-119: pfam00583 (Acetyltransf_1, Acetyltransferase (GNAT) family.)		0 0 o	141	874	WP_160929119.1			0 0 o	256	631	WP_160928483.1	1-450: PRK11678 (PRK11678, putative chaperone; Provisional)		0 0 o	450	1387	WP_160928473.1
68	https://www.ncbi.nlm.nih.gov/nuccore/NZ_MCXR02000001.1?report=graph&from=2476541&to=2477452	RIXPAR55	1	54	4.06e-33	453	Vibrio lentus 10N.261.52.F12	NZ_MCXR02000001.1	2476541	2477452	-	WP_102336602.1	143-300: Tme1 (1.6e-16)		1 0 o247-275i	303	WP_133154187.1			0 0 o	75	290	WP_102336601.1			3 0 o20-37i58-80o100-117i	156	-11	WP_102278090.1			3 0 i7-30o50-71i92-112o	142	1162	WP_133154186.1			1 0 i101-119o	259	773	WP_102278091.1	161-310: Tme1 (1.0e-48)		1 0 o263-289i	312	1574	WP_102336615.1	27-67: pfam07411 (DUF1508, Domain of unknown function (DUF1508).)
69	https://www.ncbi.nlm.nih.gov/nuccore/NZ_JAJGZL010000042.1?report=graph&from=121510&to=122421	RIXPAR55	1	54	4.06e-33	469	Vibrio lentus 10N.286.52.E12	NZ_JAJGZL010000042.1	121510	122421	+	WP_102336602.1	143-300: Tme1 (1.6e-16)		1 0 o247-275i	303	WP_133154187.1			0 0 o	75	290	WP_102336601.1			3 0 o20-37i58-80o100-117i	156	-11	WP_102278090.1			3 0 i7-30o50-71i92-112o	142	1162	WP_133154186.1			1 0 i101-119o	259	773	WP_102278091.1	161-310: Tme1 (1.0e-48)		1 0 o263-289i	312	1574	WP_102336615.1	27-67: pfam07411 (DUF1508, Domain of unknown function (DUF1508).)
70	https://www.ncbi.nlm.nih.gov/nuccore/NZ_MCZX01000276.1?report=graph&from=11183&to=12094	RIXPAR55	1	54	5.69e-33	355	Vibrio splendidus 10N.261.45.E8	NZ_MCZX01000276.1	11183	12094	-	WP_102504449.1	167-300: Tme1 (3.2e-17)		1 0 o247-275i	303	WP_133153206.1			0 0 o	78	360	WP_102504448.1			3 0 o20-37i58-80o100-117i	156	-11	WP_102504452.1			0 0 o	137	1008	WP_065679248.1	187-285: COG2207 (AraC, AraC-type DNA-binding domain and AraC-containing proteins [Transcription].)		0 0 o	288	877					0	0	WP_241909440.1	1-249: cl28910 (MFS, Major Facilitator Superfamily.)
71	https://www.ncbi.nlm.nih.gov/nuccore/NZ_CP017889.1?report=graph&from=2627564&to=2628475	RIXPAR55	1	54	6.08e-32	9	Vibrio alginolyticus K01M1	NZ_CP017889.1	2627564	2628475	-	WP_086046990.1	143-300: Tme1 (2.0e-16)		1 0 o247-275i	303	WP_086046991.1	9-349: COG3621 (PATA, Patatin-like phospholipase/acyl hydrolase [General function prediction only].)		0 0 o	364	677	WP_017821094.1			3 0 o20-37i58-80o100-117i	156	-11	WP_127913991.1			0 0 o	443	1762	WP_086046989.1			0 0 i	88	708	WP_086046992.1	354-490: cd01483 (E1_enzyme_family, Superfamily of activating enzymes (E1) of the ubiquitin-like proteins.); 11-152: pfam14461 (Prok-E2_B, Prokaryotic E2 family B.)		0 0 o	592	3099	WP_078558838.1
72	https://www.ncbi.nlm.nih.gov/nuccore/NZ_CP017899.1?report=graph&from=2630177&to=2631088	RIXPAR55	1	54	6.08e-32	10	Vibrio alginolyticus K04M5	NZ_CP017899.1	2630177	2631088	-	WP_086046990.1	143-300: Tme1 (2.0e-16)		1 0 o247-275i	303	WP_086046991.1	9-349: COG3621 (PATA, Patatin-like phospholipase/acyl hydrolase [General function prediction only].)		0 0 o	364	677	WP_017821094.1			3 0 o20-37i58-80o100-117i	156	-11	WP_127913991.1			0 0 o	443	1762	WP_086046989.1			0 0 i	88	708	WP_086046992.1	354-490: cd01483 (E1_enzyme_family, Superfamily of activating enzymes (E1) of the ubiquitin-like proteins.); 11-152: pfam14461 (Prok-E2_B, Prokaryotic E2 family B.)		0 0 o	592	3099	WP_078558838.1
73	https://www.ncbi.nlm.nih.gov/nuccore/NZ_CP017907.1?report=graph&from=2630558&to=2631469	RIXPAR55	1	54	6.08e-32	11	Vibrio alginolyticus K06K5	NZ_CP017907.1	2630558	2631469	-	WP_086046990.1	143-300: Tme1 (2.0e-16)		1 0 o247-275i	303	WP_086046991.1	9-349: COG3621 (PATA, Patatin-like phospholipase/acyl hydrolase [General function prediction only].)		0 0 o	364	677	WP_017821094.1			3 0 o20-37i58-80o100-117i	156	-11	WP_127913991.1			0 0 o	443	1762	WP_086046989.1			0 0 i	88	708	WP_086046992.1	354-490: cd01483 (E1_enzyme_family, Superfamily of activating enzymes (E1) of the ubiquitin-like proteins.); 11-152: pfam14461 (Prok-E2_B, Prokaryotic E2 family B.)		0 0 o	592	3099	WP_078558838.1
74	https://www.ncbi.nlm.nih.gov/nuccore/NZ_CP017911.1?report=graph&from=2616395&to=2617306	RIXPAR55	1	54	6.08e-32	12	Vibrio alginolyticus K10K4	NZ_CP017911.1	2616395	2617306	-	WP_086046990.1	143-300: Tme1 (2.0e-16)		1 0 o247-275i	303	WP_086046991.1	9-349: COG3621 (PATA, Patatin-like phospholipase/acyl hydrolase [General function prediction only].)		0 0 o	364	677	WP_017821094.1			3 0 o20-37i58-80o100-117i	156	-11	WP_127913991.1			0 0 o	443	1762	WP_086046989.1			0 0 i	88	708	WP_086046992.1	354-490: cd01483 (E1_enzyme_family, Superfamily of activating enzymes (E1) of the ubiquitin-like proteins.); 11-152: pfam14461 (Prok-E2_B, Prokaryotic E2 family B.)		0 0 o	592	3099	WP_078558838.1
75	https://www.ncbi.nlm.nih.gov/nuccore/NZ_CP017919.1?report=graph&from=2553189&to=2554100	RIXPAR55	1	54	6.08e-32	13	Vibrio alginolyticus K09K1	NZ_CP017919.1	2553189	2554100	+	WP_086046990.1	143-300: Tme1 (2.0e-16)		1 0 o247-275i	303	WP_086046991.1	9-349: COG3621 (PATA, Patatin-like phospholipase/acyl hydrolase [General function prediction only].)		0 0 o	364	677	WP_017821094.1			3 0 o20-37i58-80o100-117i	156	-11	WP_127913991.1			0 0 o	443	1762	WP_086046989.1			0 0 i	88	708	WP_086046992.1	354-490: cd01483 (E1_enzyme_family, Superfamily of activating enzymes (E1) of the ubiquitin-like proteins.); 11-152: pfam14461 (Prok-E2_B, Prokaryotic E2 family B.)		0 0 o	592	3099	WP_078558838.1
76	https://www.ncbi.nlm.nih.gov/nuccore/NZ_CP017913.1?report=graph&from=2627399&to=2628310	RIXPAR55	1	54	6.08e-32	14	Vibrio alginolyticus K08M3	NZ_CP017913.1	2627399	2628310	-	WP_086046990.1	143-300: Tme1 (2.0e-16)		1 0 o247-275i	303	WP_086046991.1	9-349: COG3621 (PATA, Patatin-like phospholipase/acyl hydrolase [General function prediction only].)		0 0 o	364	677	WP_017821094.1			3 0 o20-37i58-80o100-117i	156	-11	WP_127913991.1			0 0 o	443	1762	WP_086046989.1			0 0 i	88	708	WP_086046992.1	354-490: cd01483 (E1_enzyme_family, Superfamily of activating enzymes (E1) of the ubiquitin-like proteins.); 11-152: pfam14461 (Prok-E2_B, Prokaryotic E2 family B.)		0 0 o	592	3099	WP_078558838.1
77	https://www.ncbi.nlm.nih.gov/nuccore/NZ_CP017896.1?report=graph&from=2635435&to=2636346	RIXPAR55	1	54	6.08e-32	15	Vibrio alginolyticus K04M3	NZ_CP017896.1	2635435	2636346	-	WP_086046990.1	143-300: Tme1 (2.0e-16)		1 0 o247-275i	303	WP_086046991.1	9-349: COG3621 (PATA, Patatin-like phospholipase/acyl hydrolase [General function prediction only].)		0 0 o	364	677	WP_017821094.1			3 0 o20-37i58-80o100-117i	156	-11	WP_127913991.1			0 0 o	443	1762	WP_086046989.1			0 0 i	88	708	WP_086046992.1	354-490: cd01483 (E1_enzyme_family, Superfamily of activating enzymes (E1) of the ubiquitin-like proteins.); 11-152: pfam14461 (Prok-E2_B, Prokaryotic E2 family B.)		0 0 o	592	3099	WP_078558838.1
78	https://www.ncbi.nlm.nih.gov/nuccore/NZ_CP017891.1?report=graph&from=2632388&to=2633299	RIXPAR55	1	54	6.08e-32	17	Vibrio alginolyticus K04M1	NZ_CP017891.1	2632388	2633299	-	WP_086046990.1	143-300: Tme1 (2.0e-16)		1 0 o247-275i	303	WP_086046991.1	9-349: COG3621 (PATA, Patatin-like phospholipase/acyl hydrolase [General function prediction only].)		0 0 o	364	677	WP_017821094.1			3 0 o20-37i58-80o100-117i	156	-11	WP_127913991.1			0 0 o	443	1762	WP_086046989.1			0 0 i	88	708	WP_086046992.1	354-490: cd01483 (E1_enzyme_family, Superfamily of activating enzymes (E1) of the ubiquitin-like proteins.); 11-152: pfam14461 (Prok-E2_B, Prokaryotic E2 family B.)		0 0 o	592	3099	WP_078558838.1
79	https://www.ncbi.nlm.nih.gov/nuccore/NZ_CP017902.1?report=graph&from=2632840&to=2633751	RIXPAR55	1	54	6.08e-32	18	Vibrio alginolyticus K05K4	NZ_CP017902.1	2632840	2633751	-	WP_086046990.1	143-300: Tme1 (2.0e-16)		1 0 o247-275i	303	WP_086046991.1	9-349: COG3621 (PATA, Patatin-like phospholipase/acyl hydrolase [General function prediction only].)		0 0 o	364	677	WP_017821094.1			3 0 o20-37i58-80o100-117i	156	-11	WP_127913991.1			0 0 o	443	1762	WP_086046989.1			0 0 i	88	708	WP_086046992.1	354-490: cd01483 (E1_enzyme_family, Superfamily of activating enzymes (E1) of the ubiquitin-like proteins.); 11-152: pfam14461 (Prok-E2_B, Prokaryotic E2 family B.)		0 0 o	592	3099	WP_078558838.1
80	https://www.ncbi.nlm.nih.gov/nuccore/NZ_NNHL01000089.1?report=graph&from=721&to=1632	RIXPAR55	1	54	8.52e-32	186	Vibrio parahaemolyticus E2_4	NZ_NNHL01000089.1	721	1632	-	WP_023624322.1	143-300: Tme1 (2.4e-16)		1 0 o247-275i	303	WP_086046991.1	9-349: COG3621 (PATA, Patatin-like phospholipase/acyl hydrolase [General function prediction only].)		0 0 o	364	677	WP_023624323.1			3 0 o20-37i58-80o100-117i	156	-11	WP_127913991.1			0 0 o	443	1762					0	0	WP_140341732.1	354-490: cd01483 (E1_enzyme_family, Superfamily of activating enzymes (E1) of the ubiquitin-like proteins.); 11-152: pfam14461 (Prok-E2_B, Prokaryotic E2 family B.)		0 0 o	592	3099
81	https://www.ncbi.nlm.nih.gov/nuccore/NZ_RPDB01000002.1?report=graph&from=372654&to=373565	RIXPAR55	1	54	8.52e-32	228	Vibrio parahaemolyticus MSR17	NZ_RPDB01000002.1	372654	373565	+	WP_023624322.1	143-300: Tme1 (2.4e-16)		1 0 o247-275i	303	WP_086046991.1	9-349: COG3621 (PATA, Patatin-like phospholipase/acyl hydrolase [General function prediction only].)		0 0 o	364	677	WP_086047304.1			3 0 o20-37i58-80o100-117i	156	-11	WP_127913991.1			0 0 o	443	1762	WP_086046989.1			0 0 i	88	708	WP_122015963.1	354-490: cd01483 (E1_enzyme_family, Superfamily of activating enzymes (E1) of the ubiquitin-like proteins.); 11-152: pfam14461 (Prok-E2_B, Prokaryotic E2 family B.)		0 0 o	592	3099	WP_157629833.1
82	https://www.ncbi.nlm.nih.gov/nuccore/NZ_VTGQ01000005.1?report=graph&from=265739&to=266650	RIXPAR55	1	54	8.52e-32	239	Vibrio parahaemolyticus 1168-13	NZ_VTGQ01000005.1	265739	266650	+	WP_023624322.1	143-300: Tme1 (2.4e-16)		1 0 o247-275i	303	WP_086046991.1	9-349: COG3621 (PATA, Patatin-like phospholipase/acyl hydrolase [General function prediction only].)		0 0 o	364	677	WP_023624323.1			3 0 o20-37i58-80o100-117i	156	-11	WP_023624321.1			0 0 o	441	1768	WP_078558839.1			0 0 i	88	708					0	3219
83	https://www.ncbi.nlm.nih.gov/nuccore/NZ_MCYJ01000111.1?report=graph&from=21258&to=22169	RIXPAR55	1	54	3.5e-35	515	Vibrio tasmaniensis 10N.261.51.E11	NZ_MCYJ01000111.1	21258	22169	+	WP_102582983.1	167-300: Tme1 (2.5e-16)		1 0 o247-275i	303	WP_102582982.1	1-178: pfam04307 (YdjM, LexA-binding, inner membrane-associated putative hydrolase.)		5 0 i23-43o63-81i93-113o125-148i155-173o	334	466	WP_102582984.1			3 0 o20-37i58-80o100-117i	156	-11	WP_065679873.1			2 0 i12-35o41-58i	131	1614					0	744	WP_102582981.1	54-265: pfam01925 (TauE, Sulfite exporter TauE/SafE.)		8 Y n4-14c19/20o29-47i52-73o85-104i111-129o149-176i183-204o216-238i250-268o	269	2216	WP_241909514.1	2-141: cd00338 (Ser_Recombinase, Serine Recombinase family, catalytic domain; a DNA binding domain may be present either N- or C-terminal to the catalytic domain.); 190-287: pfam07508 (Recombinase, Recombinase.)
84	https://www.ncbi.nlm.nih.gov/nuccore/NZ_NNCS01000006.1?report=graph&from=122510&to=123421	RIXPAR55	1	54	1.67e-31	179	Vibrio parahaemolyticus G2_3	NZ_NNCS01000006.1	122510	123421	-	WP_140069754.1	167-300: Tme1 (2.2e-16)		1 0 o247-275i	303	WP_140069755.1	2-484: pfam11840 (DUF3360, Protein of unknown function (DUF3360).)		11 0 o54-80i92-109o129-153i165-184o196-214i221-239o267-289i355-374o380-400i412-432o457-484i	485	442	WP_025592413.1			3 0 o20-37i58-80o100-117i	156	-11	WP_005375342.1	1-91: cl29122 (Rotamase_2, PPIC-type PPIASE domain.)		0 0 o	92	2438					0	896	WP_005457535.1	8-158: COG0835 (CheW, Chemotaxis signal transduction protein [Cell motility, Signal transduction mechanisms].); 175-281: cl19078 (REC, phosphoacceptor receiver (REC) domain of response regulators (RRs) and pseudo response regulators (PRRs).)		0 0 o	304	2982	WP_075110084.1	96-365: cl00490 (EEP, Exonuclease-Endonuclease-Phosphatase (EEP) domain superfamily.)
85	https://www.ncbi.nlm.nih.gov/nuccore/NZ_JACERE010000005.1?report=graph&from=297985&to=298896	RIXPAR55	1	54	1.67e-31	252	Vibrio parahaemolyticus VHT1_MFl	NZ_JACERE010000005.1	297985	298896	+	WP_140069754.1	167-300: Tme1 (2.2e-16)		1 0 o247-275i	303	WP_140069755.1	2-484: pfam11840 (DUF3360, Protein of unknown function (DUF3360).)		11 0 o54-80i92-109o129-153i165-184o196-214i221-239o267-289i355-374o380-400i412-432o457-484i	485	442	WP_025592413.1			3 0 o20-37i58-80o100-117i	156	-11	WP_005375342.1	1-91: cl29122 (Rotamase_2, PPIC-type PPIASE domain.)		0 0 o	92	2437					0	1439	WP_005457535.1	8-158: COG0835 (CheW, Chemotaxis signal transduction protein [Cell motility, Signal transduction mechanisms].); 175-281: cl19078 (REC, phosphoacceptor receiver (REC) domain of response regulators (RRs) and pseudo response regulators (PRRs).)		0 0 o	304	2981	WP_069513407.1	96-365: cl00490 (EEP, Exonuclease-Endonuclease-Phosphatase (EEP) domain superfamily.)
86	https://www.ncbi.nlm.nih.gov/nuccore/NZ_JADANL010000001.1?report=graph&from=93875&to=94786	RIXPAR55	1	54	5.69e-33	464	Vibrio lentus 40M4T	NZ_JADANL010000001.1	93875	94786	-	WP_102504449.1	167-300: Tme1 (3.2e-17)		1 0 o247-275i	303	WP_192852188.1	83-719: COG0507 (RecD, ATP-dependent exoDNAse (exonuclease V), alpha subunit, helicase superfamily I [Replication, recombination and repair].)		0 0 o	723	369	WP_102504448.1			3 0 o20-37i58-80o100-117i	156	-11	WP_192852189.1			0 0 o	144	2537	WP_192852187.1			0 0 o	254	888	WP_192852190.1	5-130: cd03768 (SR_ResInv, Serine Recombinase (SR) family, Resolvase and Invertase subfamily, catalytic domain; members contain a C-terminal DNA binding domain.); 142-182: cd00569 (HTH_Hin_like, Helix-turn-helix domain of Hin and related proteins.)		0 0 o	185	3105	WP_225998350.1
87	https://www.ncbi.nlm.nih.gov/nuccore/NZ_MCYX01000190.1?report=graph&from=35667&to=36578	RIXPAR55	1	54	5.69e-33	357	Vibrio splendidus 10N.261.49.A1	NZ_MCYX01000190.1	35667	36578	-	WP_102504449.1	167-300: Tme1 (3.2e-17)		1 0 o247-275i	303	WP_241909198.1			0 0 o	265	236	WP_102504448.1			3 0 o20-37i58-80o100-117i	156	-11	WP_016799983.1		Neg: SP(Sec/SPI) (Pr: 0.932), Pos: SP(Sec/SPI) (Pr: 0.732)	0 Y n5-16c21/22o	150	1120	WP_241909197.1	183-281: COG2207 (AraC, AraC-type DNA-binding domain and AraC-containing proteins [Transcription].)		0 0 o	284	877	WP_016800265.1	16-147: cl17718 (DUF2384, Protein of unknown function (DUF2384).)		0 0 o	147	2005	WP_065679257.1	15-396: cl28910 (MFS, Major Facilitator Superfamily.)
88	https://www.ncbi.nlm.nih.gov/nuccore/NZ_CP033141.1?report=graph&from=865222&to=866133	RIXPAR55	1	54	8.52e-32	177	Vibrio parahaemolyticus 160807	NZ_CP033141.1	865222	866133	+	WP_023624322.1	143-300: Tme1 (2.4e-16)		1 0 o247-275i	303	WP_031812450.1			1 Y n3-14c22/23o38-59i	277	348	WP_023624323.1			3 0 o20-37i58-80o100-117i	156	-11	WP_031812451.1			0 0 o	220	1291	WP_014386725.1	8-257: pfam03235 (DUF262, Protein of unknown function DUF262.)		0 0 o	593	967	WP_241214664.1			0 0 o	74	2159	WP_011864056.1	5-177: COG3153 (yhbS, Predicted N-acetyltransferase YhbS [General function prediction only].)
89	https://www.ncbi.nlm.nih.gov/nuccore/NZ_NNJY01000049.1?report=graph&from=29710&to=30621	RIXPAR55	1	54	8.52e-32	195	Vibrio parahaemolyticus C8_4	NZ_NNJY01000049.1	29710	30621	-	WP_023624322.1	143-300: Tme1 (2.4e-16)		1 0 o247-275i	303	WP_031812450.1			1 Y n3-14c22/23o38-59i	277	348	WP_023624323.1			3 0 o20-37i58-80o100-117i	156	-11	WP_031812451.1			0 0 o	220	1291	WP_014386725.1	8-257: pfam03235 (DUF262, Protein of unknown function DUF262.)		0 0 o	593	967					0	2192	WP_011864056.1	5-177: COG3153 (yhbS, Predicted N-acetyltransferase YhbS [General function prediction only].)
90	https://www.ncbi.nlm.nih.gov/nuccore/NZ_JAGDLB010000001.1?report=graph&from=1085611&to=1086522	RIXPAR55	1	54	6.08e-32	30	Vibrio alginolyticus VA144	NZ_JAGDLB010000001.1	1085611	1086522	-	WP_005386994.1	143-300: Tme1 (1.1e-16)		1 0 o247-275i	303					0	355	WP_213886167.1			3 0 o20-37i58-80o100-117i	156	-11	WP_213886168.1	149-398: cd04077 (Peptidases_S8_PCSK9_ProteinaseK_like, Peptidase S8 family domain in ProteinaseK-like proteins.); 452-519: pfam04151 (PPC, Bacterial pre-peptidase C-terminal domain.); 57-135: pfam05922 (Inhibitor_I9, Peptidase inhibitor I9.)	Neg: SP(Sec/SPI) (Pr: 0.994), Pos: SP(Sec/SPI) (Pr: 0.966)	0 Y n5-16c23/24o	534	1016	WP_031781088.1	59-457: pfam02264 (LamB, LamB porin.)	Neg: SP(Sec/SPI) (Pr: 0.998), Pos: SP(Sec/SPI) (Pr: 0.993)	0 Y n5-16c21/22o	457	1134	WP_033906346.1	5-238: cl21454 (NADB_Rossmann, Rossmann-fold NAD(P)(+)-binding proteins.)		0 0 o	239	2879	WP_005373712.1	2-328: COG1609 (PurR, DNA-binding transcriptional regulator, LacI/PurR family [Transcription].)
91	https://www.ncbi.nlm.nih.gov/nuccore/NZ_JAGDKG010000008.1?report=graph&from=15791&to=16702	RIXPAR55	1	54	6.08e-32	36	Vibrio alginolyticus VA112	NZ_JAGDKG010000008.1	15791	16702	-	WP_213895606.1	143-300: Tme1 (1.8e-16)		1 0 o247-275i	303					0	605	WP_213895605.1			3 0 o20-37i58-80o100-117i	156	-11	WP_005377109.1	1-285: PRK05756 (PRK05756, pyridoxal kinase PdxY.)		0 0 o	285	1774	WP_005380666.1	112-302: COG0596 (MhpC, Pimeloyl-ACP methyl ester carboxylesterase [Coenzyme transport and metabolism, General function prediction only].)	Neg: SP(Sec/SPI) (Pr: 0.963), Pos: SP(Sec/SPI) (Pr: 0.908)	0 Y n6-15c20/21o	303	736	WP_054579567.1	80-378: cl11396 (Patatin_and_cPLA2, Patatins and Phospholipases.)	Neg: LIPO(Sec/SPII) (Pr: 0.999), Pos: LIPO(Sec/SPII) (Pr: 0.998)	1 Y n4-17c21/22o108-128i	389	2842	WP_218955748.1	114-309: cd08417 (PBP2_Nitroaromatics_like, The C-terminal substrate binding domain of LysR-type transcriptional regulators that involved in the catabolism of nitroaromatic/naphthalene compounds and that of related regulators; contains the type 2 periplasmic binding fold.); 13-72: pfam00126 (HTH_1, Bacterial regulatory helix-turn-helix protein, lysR family.)
92	https://www.ncbi.nlm.nih.gov/nuccore/NZ_JAGDKF010000001.1?report=graph&from=245650&to=246561	RIXPAR55	1	54	3.29e-31	37	Vibrio alginolyticus VA110	NZ_JAGDKF010000001.1	245650	246561	+	WP_213911864.1	143-300: Tme1 (7.2e-17)		1 0 o247-275i	303					0	355	WP_213886167.1			3 0 o20-37i58-80o100-117i	156	-11	WP_213886168.1	149-398: cd04077 (Peptidases_S8_PCSK9_ProteinaseK_like, Peptidase S8 family domain in ProteinaseK-like proteins.); 452-519: pfam04151 (PPC, Bacterial pre-peptidase C-terminal domain.); 57-135: pfam05922 (Inhibitor_I9, Peptidase inhibitor I9.)	Neg: SP(Sec/SPI) (Pr: 0.994), Pos: SP(Sec/SPI) (Pr: 0.966)	0 Y n5-16c23/24o	534	1016	WP_031781088.1	59-457: pfam02264 (LamB, LamB porin.)	Neg: SP(Sec/SPI) (Pr: 0.998), Pos: SP(Sec/SPI) (Pr: 0.993)	0 Y n5-16c21/22o	457	1134	WP_033906346.1	5-238: cl21454 (NADB_Rossmann, Rossmann-fold NAD(P)(+)-binding proteins.)		0 0 o	239	2879	WP_005373712.1	2-328: COG1609 (PurR, DNA-binding transcriptional regulator, LacI/PurR family [Transcription].)
93	https://www.ncbi.nlm.nih.gov/nuccore/NZ_JAGDJV010000001.1?report=graph&from=261820&to=262731	RIXPAR55	1	54	6.08e-32	43	Vibrio alginolyticus VA80	NZ_JAGDJV010000001.1	261820	262731	+	WP_005386994.1	143-300: Tme1 (1.1e-16)		1 0 o247-275i	303					0	355	WP_213886167.1			3 0 o20-37i58-80o100-117i	156	-11	WP_213886168.1	149-398: cd04077 (Peptidases_S8_PCSK9_ProteinaseK_like, Peptidase S8 family domain in ProteinaseK-like proteins.); 452-519: pfam04151 (PPC, Bacterial pre-peptidase C-terminal domain.); 57-135: pfam05922 (Inhibitor_I9, Peptidase inhibitor I9.)	Neg: SP(Sec/SPI) (Pr: 0.994), Pos: SP(Sec/SPI) (Pr: 0.966)	0 Y n5-16c23/24o	534	1016	WP_213897094.1	59-457: pfam02264 (LamB, LamB porin.)	Neg: SP(Sec/SPI) (Pr: 0.998), Pos: SP(Sec/SPI) (Pr: 0.993)	0 Y n5-16c21/22o	457	1134	WP_033906346.1	5-238: cl21454 (NADB_Rossmann, Rossmann-fold NAD(P)(+)-binding proteins.)		0 0 o	239	2879	WP_005373712.1	2-328: COG1609 (PurR, DNA-binding transcriptional regulator, LacI/PurR family [Transcription].)
94	https://www.ncbi.nlm.nih.gov/nuccore/NZ_JAKEVB010000044.1?report=graph&from=1545&to=2456	RIXPAR55	1	54	6.08e-32	66	Vibrio alginolyticus M14-00200	NZ_JAKEVB010000044.1	1545	2456	-	WP_239932486.1	143-300: Tme1 (1.6e-16)		1 0 o247-275i	303					0	355	WP_213886167.1			3 0 o20-37i58-80o100-117i	156	-11	WP_239932487.1	149-398: cd04077 (Peptidases_S8_PCSK9_ProteinaseK_like, Peptidase S8 family domain in ProteinaseK-like proteins.); 452-519: pfam04151 (PPC, Bacterial pre-peptidase C-terminal domain.); 57-135: pfam05922 (Inhibitor_I9, Peptidase inhibitor I9.)	Neg: SP(Sec/SPI) (Pr: 0.994), Pos: SP(Sec/SPI) (Pr: 0.966)	0 Y n5-16c23/24o	534	1016					0	1103	WP_206970363.1	5-238: cl21454 (NADB_Rossmann, Rossmann-fold NAD(P)(+)-binding proteins.)		0 0 o	239	2878
95	https://www.ncbi.nlm.nih.gov/nuccore/NZ_NNPZ01000054.1?report=graph&from=3167&to=4078	RIXPAR55	1	54	1.67e-31	211	Vibrio parahaemolyticus A5_4	NZ_NNPZ01000054.1	3167	4078	-	WP_140347136.1	167-300: Tme1 (7.4e-16)		1 0 o253-275i	303					0	548	WP_025592413.1			3 0 o20-37i58-80o100-117i	156	-11	WP_005499413.1		Neg: LIPO(Sec/SPII) (Pr: 1.000), Pos: LIPO(Sec/SPII) (Pr: 0.998)	0 Y n4-13c17/18o	196	2002	WP_140347134.1	4-174: cl17279 (DHFR, N/A.)		0 0 o	177	691	WP_021484162.1	5-238: cd05333 (BKR_SDR_c, beta-Keto acyl carrier protein reductase (BKR), involved in Type II FAS, classical (c) SDRs.)		0 0 o	239	2776	WP_005477081.1	10-133: COG1309 (AcrR, DNA-binding transcriptional regulator, AcrR family [Transcription].)
96	https://www.ncbi.nlm.nih.gov/nuccore/NZ_JAHRDB010000002.1?report=graph&from=537453&to=538364	RIXPAR55	1	54	1.67e-31	262	Vibrio parahaemolyticus VpN3-33	NZ_JAHRDB010000002.1	537453	538364	+	WP_140347136.1	167-300: Tme1 (7.4e-16)		1 0 o253-275i	303					0	548	WP_025592413.1			3 0 o20-37i58-80o100-117i	156	-11	WP_237460363.1		Neg: LIPO(Sec/SPII) (Pr: 1.000), Pos: LIPO(Sec/SPII) (Pr: 0.997)	0 Y n4-13c17/18o	196	2020	WP_237460364.1	4-174: cl17279 (DHFR, N/A.)		0 0 o	177	691	WP_025505730.1	5-238: cd05333 (BKR_SDR_c, beta-Keto acyl carrier protein reductase (BKR), involved in Type II FAS, classical (c) SDRs.)		0 0 o	239	2793	WP_129830829.1	10-133: COG1309 (AcrR, DNA-binding transcriptional regulator, AcrR family [Transcription].)
97	https://www.ncbi.nlm.nih.gov/nuccore/NZ_JAHRDD010000004.1?report=graph&from=100289&to=101200	RIXPAR55	1	54	1.12e-32	263	Vibrio parahaemolyticus VpN8-42	NZ_JAHRDD010000004.1	100289	101200	-	WP_168936575.1	167-300: Tme1 (5.8e-17)		1 0 o247-275i	303					0	548	WP_025592413.1			3 0 o20-37i58-80o100-117i	156	-11	WP_237469379.1		Neg: LIPO(Sec/SPII) (Pr: 1.000), Pos: LIPO(Sec/SPII) (Pr: 0.998)	0 Y n4-13c17/18o	196	2019	WP_237469377.1	4-174: cl17279 (DHFR, N/A.)		0 0 o	177	690	WP_086484866.1	5-238: cd05333 (BKR_SDR_c, beta-Keto acyl carrier protein reductase (BKR), involved in Type II FAS, classical (c) SDRs.)		0 0 o	239	2792	WP_237469376.1	10-149: COG1309 (AcrR, DNA-binding transcriptional regulator, AcrR family [Transcription].)
98	https://www.ncbi.nlm.nih.gov/nuccore/NZ_LFWL01000098.1?report=graph&from=41334&to=42323	RIXPAR55	22	80	7.53e-13	3	Vibrio alginolyticus RM-24-2	NZ_LFWL01000098.1	41334	42323	-	WP_080996448.1	169-328: Tme1 (8.5e-13)		1 0 o277-298i	329	WP_004394065.1	3-85: COG2026 (RelE, mRNA-degrading endonuclease RelE, toxin component of the RelBE toxin-antitoxin system [Defense mechanisms].)		0 0 o	98	101	WP_079853869.1			3 0 i12-29o49-70i82-101o	143	-8	WP_019280871.1	7-64: cl09153 (PhdYeFM_antitox, Antitoxin Phd_YefM, type II toxin-antitoxin system.)		0 0 o	85	384	WP_053311994.1	21-979: NF033527 (transpos_Tn3, Tn3 family transposase.)		0 0 o	1004	471	WP_053311995.1	3-146: cd03767 (SR_Res_par, Serine recombinase (SR) family, Partitioning (par)-Resolvase subfamily, catalytic domain; Serine recombinases catalyze site-specific recombination of DNA molecules by a concerted, four-strand cleavage and rejoining mechanism which involves a transient phosphoserine linkage between DNA and the enzyme.)		0 0 o	201	897	WP_053311993.1	1-92: COG3668 (ParE, Plasmid stabilization system protein ParE [Mobilome: prophages, transposons].)
99	https://www.ncbi.nlm.nih.gov/nuccore/NZ_LHBD01000012.1?report=graph&from=10486&to=11475	RIXPAR55	22	80	7.53e-13	146	Vibrio parahaemolyticus CFSAN018761	NZ_LHBD01000012.1	10486	11475	+	WP_079853868.1	169-328: Tme1 (1.3e-12)		1 0 o277-298i	329	WP_192845516.1	13-95: COG2026 (RelE, mRNA-degrading endonuclease RelE, toxin component of the RelBE toxin-antitoxin system [Defense mechanisms].)		0 0 o	108	101	WP_079853869.1			3 0 i12-29o49-70i82-101o	143	-8	WP_019280871.1	7-64: cl09153 (PhdYeFM_antitox, Antitoxin Phd_YefM, type II toxin-antitoxin system.)		0 0 o	85	384	WP_065771811.1	21-979: NF033527 (transpos_Tn3, Tn3 family transposase.)		0 0 o	1004	471	WP_065771813.1	3-146: cd03767 (SR_Res_par, Serine recombinase (SR) family, Partitioning (par)-Resolvase subfamily, catalytic domain; Serine recombinases catalyze site-specific recombination of DNA molecules by a concerted, four-strand cleavage and rejoining mechanism which involves a transient phosphoserine linkage between DNA and the enzyme.)		0 0 o	201	897
100	https://www.ncbi.nlm.nih.gov/nuccore/NZ_LHBE01000154.1?report=graph&from=3545&to=4534	RIXPAR55	22	80	7.53e-13	148	Vibrio parahaemolyticus CFSAN018762	NZ_LHBE01000154.1	3545	4534	-	WP_079853868.1	169-328: Tme1 (1.3e-12)		1 0 o277-298i	329	WP_065771812.1	3-85: COG2026 (RelE, mRNA-degrading endonuclease RelE, toxin component of the RelBE toxin-antitoxin system [Defense mechanisms].)		0 0 o	98	101	WP_079853869.1			3 0 i12-29o49-70i82-101o	143	-8	WP_019280871.1	7-64: cl09153 (PhdYeFM_antitox, Antitoxin Phd_YefM, type II toxin-antitoxin system.)		0 0 o	85	384	WP_065771811.1	21-979: NF033527 (transpos_Tn3, Tn3 family transposase.)		0 0 o	1004	471	WP_065771813.1	3-146: cd03767 (SR_Res_par, Serine recombinase (SR) family, Partitioning (par)-Resolvase subfamily, catalytic domain; Serine recombinases catalyze site-specific recombination of DNA molecules by a concerted, four-strand cleavage and rejoining mechanism which involves a transient phosphoserine linkage between DNA and the enzyme.)		0 0 o	201	897
101	https://www.ncbi.nlm.nih.gov/nuccore/NZ_JNTL02000004.1?report=graph&from=684291&to=685202	RIXPAR55	1	54	6.46e-31	135	Vibrio parahaemolyticus CFSAN007455	NZ_JNTL02000004.1	684291	685202	+	WP_025816241.1	143-302: Tme1 (1.4e-18)		0 0 o	303	WP_025816243.1			2 0 i34-51o57-76i	164	342	WP_025816239.1			2 Y n8-19c24/25o53-72i79-98o	140	2	WP_005376453.1	6-86: pfam16691 (DUF5062, Domain of unknown function (DUF5062).)		0 0 i	86	1060	WP_025570348.1	5-953: PRK05367 (PRK05367, aminomethyl-transferring glycine dehydrogenase.)		0 0 o	954	646	WP_062905240.1	33-316: cl18945 (AAT_I, N/A.)		0 0 o	358	1403	WP_005454126.1	3-125: PRK01202 (PRK01202, glycine cleavage system protein GcvH.)
102	https://www.ncbi.nlm.nih.gov/nuccore/NZ_JNUN02000012.1?report=graph&from=555115&to=556026	RIXPAR55	1	54	6.46e-31	137	Vibrio parahaemolyticus CFSAN007459	NZ_JNUN02000012.1	555115	556026	-	WP_025816241.1	143-302: Tme1 (1.4e-18)		0 0 o	303	WP_031845916.1			2 0 i34-51o57-76i	164	344	WP_025816239.1			2 Y n8-19c24/25o53-72i79-98o	140	2	WP_005376453.1	6-86: pfam16691 (DUF5062, Domain of unknown function (DUF5062).)		0 0 i	86	1062	WP_031845917.1	5-953: PRK05367 (PRK05367, aminomethyl-transferring glycine dehydrogenase.)		0 0 o	954	646	WP_005498722.1	33-316: cl18945 (AAT_I, N/A.)		0 0 o	358	1405	WP_005454126.1	3-125: PRK01202 (PRK01202, glycine cleavage system protein GcvH.)
103	https://www.ncbi.nlm.nih.gov/nuccore/NZ_JPLV01000044.1?report=graph&from=144832&to=145743	RIXPAR55	1	54	6.46e-31	139	Vibrio parahaemolyticus FIM-S1708+	NZ_JPLV01000044.1	144832	145743	-	WP_025816241.1	143-302: Tme1 (1.4e-18)		0 0 o	303	WP_025816243.1			2 0 i34-51o57-76i	164	342	WP_025816239.1			2 Y n8-19c24/25o53-72i79-98o	140	2	WP_005376453.1	6-86: pfam16691 (DUF5062, Domain of unknown function (DUF5062).)		0 0 i	86	1060	WP_025816238.1	5-953: PRK05367 (PRK05367, aminomethyl-transferring glycine dehydrogenase.)		0 0 o	954	646	WP_031419408.1	33-316: cl18945 (AAT_I, N/A.)		0 0 o	358	1403	WP_005454126.1	3-125: PRK01202 (PRK01202, glycine cleavage system protein GcvH.)
104	https://www.ncbi.nlm.nih.gov/nuccore/NZ_JPKU01000009.1?report=graph&from=428655&to=429566	RIXPAR55	1	54	6.46e-31	141	Vibrio parahaemolyticus NCKU_CV_CHN	NZ_JPKU01000009.1	428655	429566	+	WP_025816241.1	143-302: Tme1 (1.4e-18)		0 0 o	303	WP_025816243.1			2 0 i34-51o57-76i	164	342	WP_025816239.1			2 Y n8-19c24/25o53-72i79-98o	140	2	WP_025557554.1	6-86: pfam16691 (DUF5062, Domain of unknown function (DUF5062).)		0 0 i	86	1060	WP_025816238.1	5-953: PRK05367 (PRK05367, aminomethyl-transferring glycine dehydrogenase.)		0 0 o	954	646	WP_235191303.1			0 0 o	114	1403	WP_005454126.1	3-125: PRK01202 (PRK01202, glycine cleavage system protein GcvH.)
105	https://www.ncbi.nlm.nih.gov/nuccore/NZ_LRAH01000003.1?report=graph&from=85397&to=86308	RIXPAR55	1	54	6.46e-31	145	Vibrio parahaemolyticus 04-2550	NZ_LRAH01000003.1	85397	86308	+	WP_025816241.1	143-302: Tme1 (1.4e-18)		0 0 o	303	WP_025816243.1			2 0 i34-51o57-76i	164	342	WP_025816239.1			2 Y n8-19c24/25o53-72i79-98o	140	2	WP_005376453.1	6-86: pfam16691 (DUF5062, Domain of unknown function (DUF5062).)		0 0 i	86	1060	WP_057620003.1	5-953: PRK05367 (PRK05367, aminomethyl-transferring glycine dehydrogenase.)		0 0 o	954	646	WP_062905240.1	33-316: cl18945 (AAT_I, N/A.)		0 0 o	358	1403	WP_005454126.1	3-125: PRK01202 (PRK01202, glycine cleavage system protein GcvH.)
106	https://www.ncbi.nlm.nih.gov/nuccore/NZ_MKQU01000018.1?report=graph&from=26214&to=27125	RIXPAR55	1	54	6.46e-31	155	Vibrio parahaemolyticus PMA3.15	NZ_MKQU01000018.1	26214	27125	-	WP_025816241.1	143-302: Tme1 (1.4e-18)		0 0 o	303	WP_031845916.1			2 0 i34-51o57-76i	164	344	WP_025816239.1			2 Y n8-19c24/25o53-72i79-98o	140	2	WP_005376453.1	6-86: pfam16691 (DUF5062, Domain of unknown function (DUF5062).)		0 0 i	86	1062	WP_029803860.1	5-953: PRK05367 (PRK05367, aminomethyl-transferring glycine dehydrogenase.)		0 0 o	954	646	WP_078531902.1	33-316: cl18945 (AAT_I, N/A.)		0 0 o	358	1405	WP_005454126.1	3-125: PRK01202 (PRK01202, glycine cleavage system protein GcvH.)
107	https://www.ncbi.nlm.nih.gov/nuccore/NZ_MSAL01000001.1?report=graph&from=407046&to=407957	RIXPAR55	1	54	6.46e-31	158	Vibrio parahaemolyticus Vp133	NZ_MSAL01000001.1	407046	407957	-	WP_025816241.1	143-302: Tme1 (1.4e-18)		0 0 o	303	WP_025816243.1			2 0 i34-51o57-76i	164	342	WP_025816239.1			2 Y n8-19c24/25o53-72i79-98o	140	2	WP_005376453.1	6-86: pfam16691 (DUF5062, Domain of unknown function (DUF5062).)		0 0 i	86	1060	WP_025816238.1	5-953: PRK05367 (PRK05367, aminomethyl-transferring glycine dehydrogenase.)		0 0 o	954	646	WP_062905240.1	33-316: cl18945 (AAT_I, N/A.)		0 0 o	358	1403	WP_005454126.1	3-125: PRK01202 (PRK01202, glycine cleavage system protein GcvH.)
108	https://www.ncbi.nlm.nih.gov/nuccore/NZ_CP028482.1?report=graph&from=272538&to=273449	RIXPAR55	1	54	6.46e-31	173	Vibrio parahaemolyticus S107-1	NZ_CP028482.1	272538	273449	+	WP_025816241.1	143-302: Tme1 (1.4e-18)		0 0 o	303	WP_031845916.1			2 0 i34-51o57-76i	164	344	WP_025816239.1			2 Y n8-19c24/25o53-72i79-98o	140	2	WP_005376453.1	6-86: pfam16691 (DUF5062, Domain of unknown function (DUF5062).)		0 0 i	86	1062	WP_029803860.1	5-953: PRK05367 (PRK05367, aminomethyl-transferring glycine dehydrogenase.)		0 0 o	954	645	WP_005498722.1	33-316: cl18945 (AAT_I, N/A.)		0 0 o	358	1405	WP_005454126.1	3-125: PRK01202 (PRK01202, glycine cleavage system protein GcvH.)
109	https://www.ncbi.nlm.nih.gov/nuccore/NZ_QYSS01000014.1?report=graph&from=61993&to=62904	RIXPAR55	1	54	6.46e-31	178	Vibrio parahaemolyticus Vp23	NZ_QYSS01000014.1	61993	62904	+	WP_025816241.1	143-302: Tme1 (1.4e-18)		0 0 o	303	WP_025816243.1			2 0 i34-51o57-76i	164	342	WP_025816239.1			2 Y n8-19c24/25o53-72i79-98o	140	2	WP_005376453.1	6-86: pfam16691 (DUF5062, Domain of unknown function (DUF5062).)		0 0 i	86	1060	WP_025816238.1	5-953: PRK05367 (PRK05367, aminomethyl-transferring glycine dehydrogenase.)		0 0 o	954	646	WP_062905240.1	33-316: cl18945 (AAT_I, N/A.)		0 0 o	358	1403	WP_005454126.1	3-125: PRK01202 (PRK01202, glycine cleavage system protein GcvH.)
110	https://www.ncbi.nlm.nih.gov/nuccore/NZ_NNDV01000013.1?report=graph&from=247544&to=248455	RIXPAR55	1	54	6.46e-31	182	Vibrio parahaemolyticus F8_3	NZ_NNDV01000013.1	247544	248455	+	WP_025816241.1	143-302: Tme1 (1.4e-18)		0 0 o	303	WP_031845916.1			2 0 i34-51o57-76i	164	344	WP_025816239.1			2 Y n8-19c24/25o53-72i79-98o	140	2	WP_005376453.1	6-86: pfam16691 (DUF5062, Domain of unknown function (DUF5062).)		0 0 i	86	1062	WP_140094344.1	5-953: PRK05367 (PRK05367, aminomethyl-transferring glycine dehydrogenase.)		0 0 o	954	646	WP_005498722.1	33-316: cl18945 (AAT_I, N/A.)		0 0 o	358	1405	WP_005454126.1	3-125: PRK01202 (PRK01202, glycine cleavage system protein GcvH.)
111	https://www.ncbi.nlm.nih.gov/nuccore/NZ_NNHQ01000004.1?report=graph&from=38064&to=38975	RIXPAR55	1	54	6.46e-31	187	Vibrio parahaemolyticus E1_9	NZ_NNHQ01000004.1	38064	38975	-	WP_025816241.1	143-302: Tme1 (1.4e-18)		0 0 o	303	WP_031845916.1			2 0 i34-51o57-76i	164	344	WP_025816239.1			2 Y n8-19c24/25o53-72i79-98o	140	2	WP_005376453.1	6-86: pfam16691 (DUF5062, Domain of unknown function (DUF5062).)		0 0 i	86	1062	WP_029803860.1	5-953: PRK05367 (PRK05367, aminomethyl-transferring glycine dehydrogenase.)		0 0 o	954	646	WP_005498722.1	33-316: cl18945 (AAT_I, N/A.)		0 0 o	358	1405	WP_005454126.1	3-125: PRK01202 (PRK01202, glycine cleavage system protein GcvH.)
112	https://www.ncbi.nlm.nih.gov/nuccore/NZ_NNLY01000001.1?report=graph&from=87539&to=88450	RIXPAR55	1	54	6.46e-31	202	Vibrio parahaemolyticus C2_1	NZ_NNLY01000001.1	87539	88450	+	WP_025816241.1	143-302: Tme1 (1.4e-18)		0 0 o	303	WP_025816243.1			2 0 i34-51o57-76i	164	342	WP_025816239.1			2 Y n8-19c24/25o53-72i79-98o	140	2	WP_005376453.1	6-86: pfam16691 (DUF5062, Domain of unknown function (DUF5062).)		0 0 i	86	1060	WP_025816238.1	5-953: PRK05367 (PRK05367, aminomethyl-transferring glycine dehydrogenase.)		0 0 o	954	646	WP_062905240.1	33-316: cl18945 (AAT_I, N/A.)		0 0 o	358	1403	WP_005454126.1	3-125: PRK01202 (PRK01202, glycine cleavage system protein GcvH.)
113	https://www.ncbi.nlm.nih.gov/nuccore/NZ_NNQR01000003.1?report=graph&from=63960&to=64871	RIXPAR55	1	54	6.46e-31	212	Vibrio parahaemolyticus A2_9	NZ_NNQR01000003.1	63960	64871	+	WP_025816241.1	143-302: Tme1 (1.4e-18)		0 0 o	303	WP_025816243.1			2 0 i34-51o57-76i	164	342	WP_025816239.1			2 Y n8-19c24/25o53-72i79-98o	140	2	WP_005376453.1	6-86: pfam16691 (DUF5062, Domain of unknown function (DUF5062).)		0 0 i	86	1060	WP_025816238.1	5-953: PRK05367 (PRK05367, aminomethyl-transferring glycine dehydrogenase.)		0 0 o	954	646	WP_062905240.1	33-316: cl18945 (AAT_I, N/A.)		0 0 o	358	1403	WP_005454126.1	3-125: PRK01202 (PRK01202, glycine cleavage system protein GcvH.)
114	https://www.ncbi.nlm.nih.gov/nuccore/NZ_NNRC01000020.1?report=graph&from=194547&to=195458	RIXPAR55	1	54	6.46e-31	216	Vibrio parahaemolyticus A1_7	NZ_NNRC01000020.1	194547	195458	-	WP_025816241.1	143-302: Tme1 (1.4e-18)		0 0 o	303	WP_025816243.1			2 0 i34-51o57-76i	164	342	WP_025816239.1			2 Y n8-19c24/25o53-72i79-98o	140	2	WP_005376453.1	6-86: pfam16691 (DUF5062, Domain of unknown function (DUF5062).)		0 0 i	86	1060	WP_140376706.1	5-953: PRK05367 (PRK05367, aminomethyl-transferring glycine dehydrogenase.)		0 0 o	954	646	WP_062905240.1	33-316: cl18945 (AAT_I, N/A.)		0 0 o	358	1403	WP_005454126.1	3-125: PRK01202 (PRK01202, glycine cleavage system protein GcvH.)
115	https://www.ncbi.nlm.nih.gov/nuccore/NZ_NNQN01000021.1?report=graph&from=107703&to=108614	RIXPAR55	1	54	6.46e-31	217	Vibrio parahaemolyticus A3_5	NZ_NNQN01000021.1	107703	108614	-	WP_025816241.1	143-302: Tme1 (1.4e-18)		0 0 o	303	WP_025816243.1			2 0 i34-51o57-76i	164	342	WP_025816239.1			2 Y n8-19c24/25o53-72i79-98o	140	2	WP_005376453.1	6-86: pfam16691 (DUF5062, Domain of unknown function (DUF5062).)		0 0 i	86	1060	WP_025816238.1	5-953: PRK05367 (PRK05367, aminomethyl-transferring glycine dehydrogenase.)		0 0 o	954	646	WP_062905240.1	33-316: cl18945 (AAT_I, N/A.)		0 0 o	358	1403	WP_005454126.1	3-125: PRK01202 (PRK01202, glycine cleavage system protein GcvH.)
116	https://www.ncbi.nlm.nih.gov/nuccore/NZ_CP035702.1?report=graph&from=21952&to=22863	RIXPAR55	1	54	6.46e-31	227	Vibrio parahaemolyticus 2012AW-0154	NZ_CP035702.1	21952	22863	+	WP_025816241.1	143-302: Tme1 (1.4e-18)		0 0 o	303	WP_025816243.1			2 0 i34-51o57-76i	164	342	WP_025816239.1			2 Y n8-19c24/25o53-72i79-98o	140	2	WP_005376453.1	6-86: pfam16691 (DUF5062, Domain of unknown function (DUF5062).)		0 0 i	86	1060	WP_057620003.1	5-953: PRK05367 (PRK05367, aminomethyl-transferring glycine dehydrogenase.)		0 0 o	954	646	WP_062905240.1	33-316: cl18945 (AAT_I, N/A.)		0 0 o	358	1403	WP_005454126.1	3-125: PRK01202 (PRK01202, glycine cleavage system protein GcvH.)
117	https://www.ncbi.nlm.nih.gov/nuccore/NZ_CP046764.1?report=graph&from=1256909&to=1257820	RIXPAR55	1	54	6.46e-31	231	Vibrio parahaemolyticus 2012AW-0353	NZ_CP046764.1	1256909	1257820	+	WP_025816241.1	143-302: Tme1 (1.4e-18)		0 0 o	303	WP_025816243.1			2 0 i34-51o57-76i	164	342	WP_025816239.1			2 Y n8-19c24/25o53-72i79-98o	140	2	WP_005376453.1	6-86: pfam16691 (DUF5062, Domain of unknown function (DUF5062).)		0 0 i	86	1060	WP_057620003.1	5-953: PRK05367 (PRK05367, aminomethyl-transferring glycine dehydrogenase.)		0 0 o	954	646	WP_062905240.1	33-316: cl18945 (AAT_I, N/A.)		0 0 o	358	1403	WP_005454126.1	3-125: PRK01202 (PRK01202, glycine cleavage system protein GcvH.)
118	https://www.ncbi.nlm.nih.gov/nuccore/NZ_JAAKZR010000001.1?report=graph&from=99198&to=100109	RIXPAR55	1	54	6.46e-31	254	Vibrio parahaemolyticus M2411	NZ_JAAKZR010000001.1	99198	100109	-	WP_025816241.1	143-302: Tme1 (1.4e-18)		0 0 o	303	WP_025816243.1			2 0 i34-51o57-76i	164	342	WP_025816239.1			2 Y n8-19c24/25o53-72i79-98o	140	2	WP_005376453.1	6-86: pfam16691 (DUF5062, Domain of unknown function (DUF5062).)		0 0 i	86	1060	WP_025816238.1	5-953: PRK05367 (PRK05367, aminomethyl-transferring glycine dehydrogenase.)		0 0 o	954	646	WP_031419408.1	33-316: cl18945 (AAT_I, N/A.)		0 0 o	358	1403	WP_005454126.1	3-125: PRK01202 (PRK01202, glycine cleavage system protein GcvH.)
119	https://www.ncbi.nlm.nih.gov/nuccore/NZ_JAENXW010000005.1?report=graph&from=116170&to=117081	RIXPAR55	1	54	6.46e-31	259	Vibrio parahaemolyticus NTY-EMS	NZ_JAENXW010000005.1	116170	117081	-	WP_025816241.1	143-302: Tme1 (1.4e-18)		0 0 o	303	WP_025816243.1			2 0 i34-51o57-76i	164	342	WP_025816239.1			2 Y n8-19c24/25o53-72i79-98o	140	2	WP_005376453.1	6-86: pfam16691 (DUF5062, Domain of unknown function (DUF5062).)		0 0 i	86	1060	WP_025816238.1	5-953: PRK05367 (PRK05367, aminomethyl-transferring glycine dehydrogenase.)		0 0 o	954	646	WP_062905240.1	33-316: cl18945 (AAT_I, N/A.)		0 0 o	358	1403	WP_005454126.1	3-125: PRK01202 (PRK01202, glycine cleavage system protein GcvH.)
120	https://www.ncbi.nlm.nih.gov/nuccore/NZ_BAVF01000001.1?report=graph&from=147844&to=148755	RIXPAR55	1	54	6.46e-31	635	Vibrio parahaemolyticus TUMSAT_DE1_S1	NZ_BAVF01000001.1	147844	148755	-	WP_025816241.1	143-302: Tme1 (1.4e-18)		0 0 o	303	WP_025816243.1			2 0 i34-51o57-76i	164	342	WP_025816239.1			2 Y n8-19c24/25o53-72i79-98o	140	2	WP_025557554.1	6-86: pfam16691 (DUF5062, Domain of unknown function (DUF5062).)		0 0 i	86	1060	WP_025816238.1	5-953: PRK05367 (PRK05367, aminomethyl-transferring glycine dehydrogenase.)		0 0 o	954	646	WP_235191303.1			0 0 o	114	1403	WP_005454126.1	3-125: PRK01202 (PRK01202, glycine cleavage system protein GcvH.)
121	https://www.ncbi.nlm.nih.gov/nuccore/NZ_JAGDLL010000010.1?report=graph&from=49570&to=50481	RIXPAR55	1	54	6.46e-31	25	Vibrio alginolyticus VA174	NZ_JAGDLL010000010.1	49570	50481	+	WP_213868171.1	143-302: Tme1 (1.3e-18)		0 0 o	303	WP_213868172.1			0 0 o	239	248	WP_025816239.1			2 Y n8-19c24/25o53-72i79-98o	140	2	WP_213868173.1			0 0 o	686	1619	WP_213868170.1	6-540: COG0210 (UvrD, Superfamily I DNA or RNA helicase [Replication, recombination and repair].)		0 0 o	542	740	WP_213868174.1	129-433: COG3177 (COG3177, Fic family protein [Transcription].)		0 0 o	443	4379	WP_139059583.1	1-453: COG3593 (YbjD, Predicted ATP-dependent endonuclease of the OLD family, contains P-loop ATPase and TOPRIM domains [Replication, recombination and repair].)
122	https://www.ncbi.nlm.nih.gov/nuccore/NZ_JAGDKY010000002.1?report=graph&from=212423&to=213334	RIXPAR55	1	54	6.46e-31	31	Vibrio alginolyticus VA136	NZ_JAGDKY010000002.1	212423	213334	+	WP_213868171.1	143-302: Tme1 (1.3e-18)		0 0 o	303	WP_213868172.1			0 0 o	239	248	WP_025816239.1			2 Y n8-19c24/25o53-72i79-98o	140	2	WP_213868173.1			0 0 o	686	1619	WP_213868170.1	6-540: COG0210 (UvrD, Superfamily I DNA or RNA helicase [Replication, recombination and repair].)		0 0 o	542	740	WP_213868174.1	129-433: COG3177 (COG3177, Fic family protein [Transcription].)		0 0 o	443	4379	WP_139059583.1	1-453: COG3593 (YbjD, Predicted ATP-dependent endonuclease of the OLD family, contains P-loop ATPase and TOPRIM domains [Replication, recombination and repair].)
123	https://www.ncbi.nlm.nih.gov/nuccore/NZ_JAGDKV010000002.1?report=graph&from=507892&to=508803	RIXPAR55	1	54	6.46e-31	33	Vibrio alginolyticus VA133	NZ_JAGDKV010000002.1	507892	508803	-	WP_213868171.1	143-302: Tme1 (1.3e-18)		0 0 o	303	WP_213868172.1			0 0 o	239	248	WP_025816239.1			2 Y n8-19c24/25o53-72i79-98o	140	2	WP_213868173.1			0 0 o	686	1619	WP_213868170.1	6-540: COG0210 (UvrD, Superfamily I DNA or RNA helicase [Replication, recombination and repair].)		0 0 o	542	740	WP_213868174.1	129-433: COG3177 (COG3177, Fic family protein [Transcription].)		0 0 o	443	4379	WP_139059583.1	1-453: COG3593 (YbjD, Predicted ATP-dependent endonuclease of the OLD family, contains P-loop ATPase and TOPRIM domains [Replication, recombination and repair].)
124	https://www.ncbi.nlm.nih.gov/nuccore/NZ_JNSU02000011.1?report=graph&from=83880&to=84791	RIXPAR55	1	54	6.46e-31	136	Vibrio parahaemolyticus CFSAN007437	NZ_JNSU02000011.1	83880	84791	-	WP_025816241.1	143-302: Tme1 (1.4e-18)		0 0 o	303	WP_083148192.1			1 0 o6-24i	108	385	WP_025816239.1			2 Y n8-19c24/25o53-72i79-98o	140	2	WP_025768885.1			0 0 o	170	807	WP_005457667.1	1-205: COG2860 (YadS, Uncharacterized membrane protein YeiH [Function unknown].)		5 Y n2-13c21/22o64-83i95-113o119-136i148-166o172-191i	207	894	WP_083148193.1	13-39: pfam11665 (DUF3265, Protein of unknown function (DUF3265).)		1 0 o17-37i	39	1366	WP_005494414.1	11-173: pfam04315 (EpmC, Elongation factor P hydroxylase.)
125	https://www.ncbi.nlm.nih.gov/nuccore/NZ_RPDB01000009.1?report=graph&from=76162&to=77073	RIXPAR55	1	54	1.19e-31	228	Vibrio parahaemolyticus MSR17	NZ_RPDB01000009.1	76162	77073	-	WP_157629943.1	143-302: Tme1 (8.0e-18)		0 0 o	303	WP_031858044.1			0 0 o	99	311	WP_086046987.1			2 Y n8-19c24/25o53-72i79-98o	140	2	WP_153904563.1			0 0 i	58	1040	WP_131170363.1	202-384: cd00397 (DNA_BRE_C, DNA breaking-rejoining enzymes, C-terminal catalytic domain.)		0 0 o	455	599	WP_025767079.1			0 0 i	81	1279	WP_131170362.1
126	https://www.ncbi.nlm.nih.gov/nuccore/NZ_CP046761.1?report=graph&from=1629621&to=1630532	RIXPAR55	1	54	9.05e-31	230	Vibrio parahaemolyticus AM46865	NZ_CP046761.1	1629621	1630532	+	WP_158113951.1	143-302: Tme1 (3.9e-18)		0 0 o	303	WP_005495312.1	17-85: COG0727 (YkgJ, Fe-S-cluster containining protein [General function prediction only].)		0 0 o	98	544	WP_086046987.1			2 Y n8-19c24/25o53-72i79-98o	140	2	WP_005495311.1	1-176: COG1670 (RimL, Protein N-acetyltransferase, RimJ/RimL family [Translation, ribosomal structure and biogenesis, Posttranslational modification, protein turnover, chaperones].)		0 0 i	189	914	WP_031847056.1			0 0 o	156	1002	WP_031828894.1	3-122: pfam13527 (Acetyltransf_9, Acetyltransferase (GNAT) domain.)		0 0 o	170	1549	WP_025510248.1
127	https://www.ncbi.nlm.nih.gov/nuccore/NZ_JAGDLI010000009.1?report=graph&from=120331&to=121242	RIXPAR55	1	54	6.46e-31	26	Vibrio alginolyticus VA170	NZ_JAGDLI010000009.1	120331	121242	-	WP_025816241.1	143-302: Tme1 (1.4e-18)		0 0 o	303	WP_228010022.1			0 0 o	113	512	WP_213906735.1			2 Y n8-19c24/25o53-72i79-98o	140	2	WP_250158480.1	66-188: cd20709 (MIX_V, Marker for type sIX effectors domain, clan V.); 446-580: pfam06958 (Pyocin_S, S-type Pyocin.); 586-671: pfam12639 (Colicin-DNase, DNase/tRNase domain of colicin-like bacteriocin.)		0 0 o	694	974	WP_054576938.1	4-176: pfam11810 (DUF3332, Domain of unknown function (DUF3332).)	Neg: LIPO(Sec/SPII) (Pr: 0.992), Pos: LIPO(Sec/SPII) (Pr: 0.991)	1 Y n8-18c23/24o47-67i	179	885	WP_031812766.1			0 0 i	78	3061	WP_054576939.1	40-233: cd06251 (M14_ASTE_ASPA-like, Peptidase M14 Succinylglutamate desuccinylase (ASTE)/aspartoacylase (ASPA)-like; uncharacterized subgroup.)
128	https://www.ncbi.nlm.nih.gov/nuccore/NZ_AEIU01000111.1?report=graph&from=54254&to=55216	RIXPAR55	1	54	7.9e-33	573	Vibrio caribbeanicus ATCC BAA-2122	NZ_AEIU01000111.1	54254	55216	-	WP_009603250.1	160-319: Tme1 (1.1e-16)		1 0 o268-289i	320	WP_009603251.1			0 0 o	128	62	WP_039955003.1			2 Y n8-19c24/25o53-72i79-98o	137	1	WP_009603252.1			0 0 o	107	528	WP_009603248.1			0 0 o	328	1217	WP_009603253.1	135-290: pfam00589 (Phage_integrase, Phage integrase family.); 4-181: cl00213 (DNA_BRE_C, DNA breaking-rejoining enzymes, C-terminal catalytic domain.)		0 0 o	365	951	WP_009603247.1	35-255: cd03487 (RT_Bac_retron_II, RT_Bac_retron_II: Reverse transcriptases (RTs) in bacterial retrotransposons or retrons.)
129	https://www.ncbi.nlm.nih.gov/nuccore/NZ_MCYC01000052.1?report=graph&from=29399&to=30310	RIXPAR55	1	53	1.57e-32	516	Vibrio tasmaniensis 10N.261.52.A6	NZ_MCYC01000052.1	29399	30310	+	WP_017098701.1	143-302: Tme1 (4.5e-13)		1 0 o251-272i	303	WP_017098526.1			0 0 i	132	1530	WP_017098702.1			2 Y n8-19c24/25o53-72i79-98o	137	1	WP_017098524.1	3-199: cd09739 (Cas6_I-F, CRISPR/Cas system-associated RAMP superfamily protein Cas6f.)		0 0 o	201	2365	WP_102249507.1		Neg: LIPO(Sec/SPII) (Pr: 0.996), Pos: LIPO(Sec/SPII) (Pr: 0.983)	0 Y n4-15c33/34o	112	831	WP_017098523.1	3-339: cd09737 (Csy3_I-F, CRISPR/Cas system-associated RAMP superfamily protein Csy3.)		0 0 o	343	2979	WP_102249508.1	157-277: COG2207 (AraC, AraC-type DNA-binding domain and AraC-containing proteins [Transcription].); 19-151: pfam02311 (AraC_binding, AraC-like ligand binding domain.)
130	https://www.ncbi.nlm.nih.gov/nuccore/NZ_AJZM02000140.1?report=graph&from=15688&to=16599	RIXPAR55	1	53	1.57e-32	583	Vibrio tasmaniensis 1F-187	NZ_AJZM02000140.1	15688	16599	-	WP_017098701.1	143-302: Tme1 (4.5e-13)		1 0 o251-272i	303	WP_017098526.1			0 0 i	132	1530	WP_017098702.1			2 Y n8-19c24/25o53-72i79-98o	137	1	WP_017098524.1	3-199: cd09739 (Cas6_I-F, CRISPR/Cas system-associated RAMP superfamily protein Cas6f.)		0 0 o	201	2365	WP_017098703.1	21-247: cl21456 (Periplasmic_Binding_Protein_Type_2, Type 2 periplasmic binding fold superfamily.)	Neg: SP(Sec/SPI) (Pr: 0.979), Pos: SP(Sec/SPI) (Pr: 0.796)	0 Y n3-14c18/19o	253	849	WP_017098523.1	3-339: cd09737 (Csy3_I-F, CRISPR/Cas system-associated RAMP superfamily protein Csy3.)		0 0 o	343	2979	WP_017098704.1	1-202: COG1280 (RhtB, Threonine/homoserine/homoserine lactone efflux protein [Amino acid transport and metabolism].)
131	https://www.ncbi.nlm.nih.gov/nuccore/NZ_CP017889.1?report=graph&from=2621951&to=2622862	RIXPAR55	1	54	1.19e-31	9	Vibrio alginolyticus K01M1	NZ_CP017889.1	2621951	2622862	-	WP_086046988.1	143-302: Tme1 (1.7e-18)		0 0 o	303	WP_078558836.1	8-257: pfam03235 (DUF262, Protein of unknown function DUF262.)		0 0 o	593	311	WP_086046987.1			2 Y n8-19c24/25o53-72i79-98o	140	2					0	2580					0	1008	WP_078558838.1			0 0 o	153	3033	WP_086046985.1	11-350: PRK02406 (PRK02406, DNA polymerase IV; Validated)
132	https://www.ncbi.nlm.nih.gov/nuccore/NZ_CP017899.1?report=graph&from=2624564&to=2625475	RIXPAR55	1	54	1.19e-31	10	Vibrio alginolyticus K04M5	NZ_CP017899.1	2624564	2625475	-	WP_086046988.1	143-302: Tme1 (1.7e-18)		0 0 o	303	WP_078558836.1	8-257: pfam03235 (DUF262, Protein of unknown function DUF262.)		0 0 o	593	311	WP_086046987.1			2 Y n8-19c24/25o53-72i79-98o	140	2					0	2580					0	1008	WP_078558838.1			0 0 o	153	3033	WP_086046985.1	11-350: PRK02406 (PRK02406, DNA polymerase IV; Validated)
133	https://www.ncbi.nlm.nih.gov/nuccore/NZ_CP017907.1?report=graph&from=2624945&to=2625856	RIXPAR55	1	54	1.19e-31	11	Vibrio alginolyticus K06K5	NZ_CP017907.1	2624945	2625856	-	WP_086046988.1	143-302: Tme1 (1.7e-18)		0 0 o	303	WP_078558836.1	8-257: pfam03235 (DUF262, Protein of unknown function DUF262.)		0 0 o	593	311	WP_086046987.1			2 Y n8-19c24/25o53-72i79-98o	140	2					0	2580					0	1008	WP_078558838.1			0 0 o	153	3033	WP_086046985.1	11-350: PRK02406 (PRK02406, DNA polymerase IV; Validated)
134	https://www.ncbi.nlm.nih.gov/nuccore/NZ_CP017911.1?report=graph&from=2610782&to=2611693	RIXPAR55	1	54	1.19e-31	12	Vibrio alginolyticus K10K4	NZ_CP017911.1	2610782	2611693	-	WP_086046988.1	143-302: Tme1 (1.7e-18)		0 0 o	303	WP_078558836.1	8-257: pfam03235 (DUF262, Protein of unknown function DUF262.)		0 0 o	593	311	WP_086046987.1			2 Y n8-19c24/25o53-72i79-98o	140	2					0	2580	WP_086046986.1			0 0 i	67	701	WP_078558838.1			0 0 o	153	3033
135	https://www.ncbi.nlm.nih.gov/nuccore/NZ_CP017919.1?report=graph&from=2558802&to=2559713	RIXPAR55	1	54	1.19e-31	13	Vibrio alginolyticus K09K1	NZ_CP017919.1	2558802	2559713	+	WP_086046988.1	143-302: Tme1 (1.7e-18)		0 0 o	303	WP_078558836.1	8-257: pfam03235 (DUF262, Protein of unknown function DUF262.)		0 0 o	593	311	WP_086046987.1			2 Y n8-19c24/25o53-72i79-98o	140	2					0	2580					0	1008	WP_078558838.1			0 0 o	153	3033	WP_086046985.1	11-350: PRK02406 (PRK02406, DNA polymerase IV; Validated)
136	https://www.ncbi.nlm.nih.gov/nuccore/NZ_CP017913.1?report=graph&from=2621786&to=2622697	RIXPAR55	1	54	1.19e-31	14	Vibrio alginolyticus K08M3	NZ_CP017913.1	2621786	2622697	-	WP_086046988.1	143-302: Tme1 (1.7e-18)		0 0 o	303	WP_078558836.1	8-257: pfam03235 (DUF262, Protein of unknown function DUF262.)		0 0 o	593	311	WP_086046987.1			2 Y n8-19c24/25o53-72i79-98o	140	2					0	2580	WP_086046986.1			0 0 i	67	701	WP_078558838.1			0 0 o	153	3033
137	https://www.ncbi.nlm.nih.gov/nuccore/NZ_CP017896.1?report=graph&from=2629822&to=2630733	RIXPAR55	1	54	1.19e-31	15	Vibrio alginolyticus K04M3	NZ_CP017896.1	2629822	2630733	-	WP_086046988.1	143-302: Tme1 (1.7e-18)		0 0 o	303	WP_078558836.1	8-257: pfam03235 (DUF262, Protein of unknown function DUF262.)		0 0 o	593	311	WP_086046987.1			2 Y n8-19c24/25o53-72i79-98o	140	2					0	2580	WP_086046986.1			0 0 i	67	701	WP_078558838.1			0 0 o	153	3033
138	https://www.ncbi.nlm.nih.gov/nuccore/NZ_CP017891.1?report=graph&from=2626775&to=2627686	RIXPAR55	1	54	1.19e-31	17	Vibrio alginolyticus K04M1	NZ_CP017891.1	2626775	2627686	-	WP_086046988.1	143-302: Tme1 (1.7e-18)		0 0 o	303	WP_078558836.1	8-257: pfam03235 (DUF262, Protein of unknown function DUF262.)		0 0 o	593	311	WP_086046987.1			2 Y n8-19c24/25o53-72i79-98o	140	2					0	2580	WP_086046986.1			0 0 i	67	701	WP_078558838.1			0 0 o	153	3033
139	https://www.ncbi.nlm.nih.gov/nuccore/NZ_CP017902.1?report=graph&from=2627227&to=2628138	RIXPAR55	1	54	1.19e-31	18	Vibrio alginolyticus K05K4	NZ_CP017902.1	2627227	2628138	-	WP_086046988.1	143-302: Tme1 (1.7e-18)		0 0 o	303	WP_078558836.1	8-257: pfam03235 (DUF262, Protein of unknown function DUF262.)		0 0 o	593	311	WP_086046987.1			2 Y n8-19c24/25o53-72i79-98o	140	2					0	2580	WP_086046986.1			0 0 i	67	701	WP_078558838.1			0 0 o	153	3033
140	https://www.ncbi.nlm.nih.gov/nuccore/NZ_JAKKCN010000002.1?report=graph&from=331213&to=332124	RIXPAR55	1	54	6.46e-31	637	Vibrio sp. J2-4	NZ_JAKKCN010000002.1	331213	332124	+	WP_025816241.1	143-302: Tme1 (1.4e-18)		0 0 o	303	WP_054390486.1			0 0 o	183	310	WP_025816239.1			2 Y n8-19c24/25o53-72i79-98o	140	2	WP_237284021.1			0 0 o	925	854	WP_213868170.1	6-540: COG0210 (UvrD, Superfamily I DNA or RNA helicase [Replication, recombination and repair].)		0 0 o	542	740	WP_237284020.1			0 0 o	755	3641	WP_139059583.1	1-453: COG3593 (YbjD, Predicted ATP-dependent endonuclease of the OLD family, contains P-loop ATPase and TOPRIM domains [Replication, recombination and repair].)
141	https://www.ncbi.nlm.nih.gov/nuccore/NZ_CP045350.1?report=graph&from=1042289&to=1043200	RIXPAR55	1	53	5.69e-33	663	Vibrio aquimaris THAF100	NZ_CP045350.1	1042289	1043200	-	WP_152430004.1	143-302: Tme1 (1.4e-12)		1 0 o251-272i	303	WP_152430005.1	138-226: pfam13676 (TIR_2, TIR domain.)		0 0 o	269	368	WP_152430003.1			2 Y n8-19c24/25o53-72i79-98o	137	1	WP_152430006.1			0 0 o	212	2001	WP_152430002.1	4-130: cl00447 (Nudix_Hydrolase, N/A.)		0 0 o	160	578	WP_152430007.1	98-234: pfam00497 (SBP_bac_3, Bacterial extracellular solute-binding proteins, family 3.)	Neg: SP(Sec/SPI) (Pr: 0.997), Pos: SP(Sec/SPI) (Pr: 0.989)	0 Y n7-15c23/24o	244	3154	WP_152431656.1	19-298: cd09993 (HDAC_classIV, Histone deacetylase class IV also known as histone deacetylase 11.)
142	https://www.ncbi.nlm.nih.gov/nuccore/NZ_JAGDLJ010000002.1?report=graph&from=465531&to=466442	RIXPAR55	1	54	6.46e-31	27	Vibrio alginolyticus VA171	NZ_JAGDLJ010000002.1	465531	466442	-	WP_213907058.1	143-302: Tme1 (1.7e-18)		0 0 o	303					0	0	WP_213907057.1			2 Y n8-19c24/25o53-72i79-98o	140	2					0	0	WP_250159042.1	10-85: NF033594 (transpos_ISNCY_2, ISNCY family transposase.)		0 0 o	87	737					0	0	WP_250159041.1	2-52: NF033594 (transpos_ISNCY_2, ISNCY family transposase.)
143	https://www.ncbi.nlm.nih.gov/nuccore/NZ_JMMP01000017.1?report=graph&from=219951&to=220862	RIXPAR55	1	54	1.67e-31	142	Vibrio parahaemolyticus K1275	NZ_JMMP01000017.1	219951	220862	-	WP_025510139.1	143-302: Tme1 (9.0e-18)		0 0 o	303					0	288	WP_025606801.1			3 0 i7-29o49-67i79-98o	140	2	WP_025570465.1	188-379: cl00213 (DNA_BRE_C, DNA breaking-rejoining enzymes, C-terminal catalytic domain.)		0 0 o	405	588	WP_025510138.1			0 0 o	106	716	WP_025510141.1	8-69: cd00093 (HTH_XRE, Helix-turn-helix XRE-family like proteins.)		0 0 o	108	2402	WP_228763910.1
144	https://www.ncbi.nlm.nih.gov/nuccore/NZ_MISQ01000051.1?report=graph&from=95958&to=96869	RIXPAR55	1	54	1.67e-31	151	Vibrio parahaemolyticus CDC_K4556R	NZ_MISQ01000051.1	95958	96869	+	WP_025510139.1	143-302: Tme1 (9.0e-18)		0 0 o	303					0	288	WP_025606801.1			3 0 i7-29o49-67i79-98o	140	2	WP_025606803.1	188-379: cl00213 (DNA_BRE_C, DNA breaking-rejoining enzymes, C-terminal catalytic domain.)		0 0 o	405	588	WP_025510138.1			0 0 o	106	716	WP_025510141.1	8-69: cd00093 (HTH_XRE, Helix-turn-helix XRE-family like proteins.)		0 0 o	108	2403	WP_025510137.1	9-136: PRK10328 (PRK10328, DNA-binding protein StpA.)
145	https://www.ncbi.nlm.nih.gov/nuccore/NZ_NNIL01000104.1?report=graph&from=2572&to=3483	RIXPAR55	1	54	1.67e-31	188	Vibrio parahaemolyticus D7_2	NZ_NNIL01000104.1	2572	3483	-	WP_025510139.1	143-302: Tme1 (9.0e-18)		0 0 o	303					0	288	WP_025606801.1			3 0 i7-29o49-67i79-98o	140	2	WP_140346154.1	116-307: cl00213 (DNA_BRE_C, DNA breaking-rejoining enzymes, C-terminal catalytic domain.)		0 0 o	333	588					0	710					0	0	WP_025510137.1	9-136: PRK10328 (PRK10328, DNA-binding protein StpA.)
146	https://www.ncbi.nlm.nih.gov/nuccore/NZ_NNIC01000100.1?report=graph&from=1313&to=2224	RIXPAR55	1	54	1.67e-31	190	Vibrio parahaemolyticus D8_4	NZ_NNIC01000100.1	1313	2224	+	WP_029861421.1	143-302: Tme1 (1.2e-17)		0 0 o	303					0	288	WP_025606801.1			3 0 i7-29o49-67i79-98o	140	2	WP_180804908.1	23-214: cl00213 (DNA_BRE_C, DNA breaking-rejoining enzymes, C-terminal catalytic domain.)		0 0 o	240	588	WP_025510138.1			0 0 o	106	716					0	0	WP_140073896.1	3-120: PRK10328 (PRK10328, DNA-binding protein StpA.)
147	https://www.ncbi.nlm.nih.gov/nuccore/NZ_NNJP01000199.1?report=graph&from=1942&to=2853	RIXPAR55	1	54	1.67e-31	193	Vibrio parahaemolyticus D1_8	NZ_NNJP01000199.1	1942	2853	+	WP_025510139.1	143-302: Tme1 (9.0e-18)		0 0 o	303					0	288	WP_140266889.1			3 0 i7-29o49-67i79-98o	122	2	WP_025606803.1	188-379: cl00213 (DNA_BRE_C, DNA breaking-rejoining enzymes, C-terminal catalytic domain.)		0 0 o	405	588					0	0					0	0
148	https://www.ncbi.nlm.nih.gov/nuccore/NZ_NNJR01000092.1?report=graph&from=2580&to=3491	RIXPAR55	1	54	1.67e-31	194	Vibrio parahaemolyticus D1_4	NZ_NNJR01000092.1	2580	3491	-	WP_025510139.1	143-302: Tme1 (9.0e-18)		0 0 o	303					0	288	WP_025606801.1			3 0 i7-29o49-67i79-98o	140	2					0	588					0	710					0	0	WP_025510137.1	9-136: PRK10328 (PRK10328, DNA-binding protein StpA.)
149	https://www.ncbi.nlm.nih.gov/nuccore/NZ_NNKK01000006.1?report=graph&from=498261&to=499172	RIXPAR55	1	54	1.67e-31	196	Vibrio parahaemolyticus C6_9	NZ_NNKK01000006.1	498261	499172	+	WP_025510139.1	143-302: Tme1 (9.0e-18)		0 0 o	303					0	288	WP_025606801.1			3 0 i7-29o49-67i79-98o	140	2	WP_025606803.1	188-379: cl00213 (DNA_BRE_C, DNA breaking-rejoining enzymes, C-terminal catalytic domain.)		0 0 o	405	588					0	710	WP_025510141.1	8-69: cd00093 (HTH_XRE, Helix-turn-helix XRE-family like proteins.)		0 0 o	108	2403	WP_025510137.1	9-136: PRK10328 (PRK10328, DNA-binding protein StpA.)
150	https://www.ncbi.nlm.nih.gov/nuccore/NZ_CP046759.1?report=graph&from=1460289&to=1461200	RIXPAR55	1	54	1.67e-31	229	Vibrio parahaemolyticus AM51552	NZ_CP046759.1	1460289	1461200	+	WP_025510139.1	143-302: Tme1 (9.0e-18)		0 0 o	303					0	288	WP_025606801.1			3 0 i7-29o49-67i79-98o	140	2	WP_025606803.1	188-379: cl00213 (DNA_BRE_C, DNA breaking-rejoining enzymes, C-terminal catalytic domain.)		0 0 o	405	588	WP_025510138.1			0 0 o	106	716	WP_025510141.1	8-69: cd00093 (HTH_XRE, Helix-turn-helix XRE-family like proteins.)		0 0 o	108	2403	WP_025510137.1	9-136: PRK10328 (PRK10328, DNA-binding protein StpA.)
151	https://www.ncbi.nlm.nih.gov/nuccore/NZ_JAAKZQ010000025.1?report=graph&from=111&to=1022	RIXPAR55	1	54	6.46e-31	253	Vibrio parahaemolyticus M2401	NZ_JAAKZQ010000025.1	111	1022	+	WP_025816241.1	143-302: Tme1 (1.4e-18)		0 0 o	303					0	0	WP_025816239.1			2 Y n8-19c24/25o53-72i79-98o	140	2					0	0	WP_025816238.1	5-953: PRK05367 (PRK05367, aminomethyl-transferring glycine dehydrogenase.)		0 0 o	954	646					0	0	WP_005454126.1	3-125: PRK01202 (PRK01202, glycine cleavage system protein GcvH.)
152	https://www.ncbi.nlm.nih.gov/nuccore/NZ_JADDMO010000002.1?report=graph&from=198985&to=199896	RIXPAR55	1	54	7.99e-33	275	Vibrio vulnificus ELK 175	NZ_JADDMO010000002.1	198985	199896	+	WP_230727553.1	143-302: Tme1 (5.0e-18)		0 0 o	303					0	438	WP_230727552.1			2 Y n8-19c24/25o53-72i79-98o	140	2	WP_038969147.1	8-165: cd06127 (DEDDh, DEDDh 3'-5' exonuclease domain family.)		0 0 o	204	1600	WP_026130960.1	3-321: pfam08908 (DUF1852, Domain of unknown function (DUF1852).)		0 0 o	324	1120	WP_230727554.1	7-223: cd03255 (ABC_MJ0796_LolCDE_FtsE, ATP-binding cassette domain of the transporters involved in export of lipoprotein and macrolide, and cell division protein.)		0 0 o	230	2254	WP_230727551.1	3-341: PRK09121 (PRK09121, methionine synthase.)
153	https://www.ncbi.nlm.nih.gov/nuccore/NZ_JADDMN010000002.1?report=graph&from=198720&to=199631	RIXPAR55	1	54	7.99e-33	276	Vibrio vulnificus ELK 125	NZ_JADDMN010000002.1	198720	199631	+	WP_230727553.1	143-302: Tme1 (5.0e-18)		0 0 o	303					0	438	WP_230727552.1			2 Y n8-19c24/25o53-72i79-98o	140	2	WP_038969147.1	8-165: cd06127 (DEDDh, DEDDh 3'-5' exonuclease domain family.)		0 0 o	204	1600	WP_026130960.1	3-321: pfam08908 (DUF1852, Domain of unknown function (DUF1852).)		0 0 o	324	1120	WP_230727554.1	7-223: cd03255 (ABC_MJ0796_LolCDE_FtsE, ATP-binding cassette domain of the transporters involved in export of lipoprotein and macrolide, and cell division protein.)		0 0 o	230	2254	WP_230727551.1	3-341: PRK09121 (PRK09121, methionine synthase.)
154	https://www.ncbi.nlm.nih.gov/nuccore/NZ_JADDMP010000002.1?report=graph&from=1555319&to=1556230	RIXPAR55	1	54	7.99e-33	277	Vibrio vulnificus TAK 196	NZ_JADDMP010000002.1	1555319	1556230	-	WP_230727553.1	143-302: Tme1 (5.0e-18)		0 0 o	303					0	438	WP_230727552.1			2 Y n8-19c24/25o53-72i79-98o	140	2	WP_038969147.1	8-165: cd06127 (DEDDh, DEDDh 3'-5' exonuclease domain family.)		0 0 o	204	1600	WP_026130960.1	3-321: pfam08908 (DUF1852, Domain of unknown function (DUF1852).)		0 0 o	324	1120	WP_230727554.1	7-223: cd03255 (ABC_MJ0796_LolCDE_FtsE, ATP-binding cassette domain of the transporters involved in export of lipoprotein and macrolide, and cell division protein.)		0 0 o	230	2254	WP_230727551.1	3-341: PRK09121 (PRK09121, methionine synthase.)
155	https://www.ncbi.nlm.nih.gov/nuccore/NZ_JADDMR010000002.1?report=graph&from=198720&to=199631	RIXPAR55	1	54	7.99e-33	278	Vibrio vulnificus LEK 164	NZ_JADDMR010000002.1	198720	199631	+	WP_230727553.1	143-302: Tme1 (5.0e-18)		0 0 o	303					0	438	WP_230727552.1			2 Y n8-19c24/25o53-72i79-98o	140	2	WP_038969147.1	8-165: cd06127 (DEDDh, DEDDh 3'-5' exonuclease domain family.)		0 0 o	204	1600	WP_026130960.1	3-321: pfam08908 (DUF1852, Domain of unknown function (DUF1852).)		0 0 o	324	1120	WP_230727554.1	7-223: cd03255 (ABC_MJ0796_LolCDE_FtsE, ATP-binding cassette domain of the transporters involved in export of lipoprotein and macrolide, and cell division protein.)		0 0 o	230	2254	WP_230727551.1	3-341: PRK09121 (PRK09121, methionine synthase.)
156	https://www.ncbi.nlm.nih.gov/nuccore/NZ_JADDMQ010000002.1?report=graph&from=198720&to=199631	RIXPAR55	1	54	7.99e-33	279	Vibrio vulnificus TAK 141	NZ_JADDMQ010000002.1	198720	199631	+	WP_230727553.1	143-302: Tme1 (5.0e-18)		0 0 o	303					0	438	WP_230727552.1			2 Y n8-19c24/25o53-72i79-98o	140	2	WP_038969147.1	8-165: cd06127 (DEDDh, DEDDh 3'-5' exonuclease domain family.)		0 0 o	204	1600	WP_026130960.1	3-321: pfam08908 (DUF1852, Domain of unknown function (DUF1852).)		0 0 o	324	1120	WP_230727554.1	7-223: cd03255 (ABC_MJ0796_LolCDE_FtsE, ATP-binding cassette domain of the transporters involved in export of lipoprotein and macrolide, and cell division protein.)		0 0 o	230	2254	WP_230727551.1	3-341: PRK09121 (PRK09121, methionine synthase.)
157	https://www.ncbi.nlm.nih.gov/nuccore/NZ_KI783260.1?report=graph&from=2407&to=3318	RIXPAR55	1	54	1.67e-31	601	Vibrio parahaemolyticus 970107	NZ_KI783260.1	2407	3318	+	WP_025510139.1	143-302: Tme1 (9.0e-18)		0 0 o	303					0	288	WP_025606801.1			3 0 i7-29o49-67i79-98o	140	2	WP_031830795.1	132-323: cl00213 (DNA_BRE_C, DNA breaking-rejoining enzymes, C-terminal catalytic domain.)		0 0 o	349	588	WP_025510138.1			0 0 o	106	716	WP_228772234.1			0 0 i	61	1902	WP_228763910.1
158	https://www.ncbi.nlm.nih.gov/nuccore/NZ_CAJOAQ010000045.1?report=graph&from=6561&to=7472	RIXPAR55	1	54	1.67e-31	605	Vibrio parahaemolyticus 10290 VP180960	NZ_CAJOAQ010000045.1	6561	7472	-	WP_025510139.1	143-302: Tme1 (9.0e-18)		0 0 o	303					0	288	WP_025606801.1			3 0 i7-29o49-67i79-98o	140	2	WP_029850137.1	188-379: cl00213 (DNA_BRE_C, DNA breaking-rejoining enzymes, C-terminal catalytic domain.)		0 0 o	405	588	WP_025510138.1			0 0 o	106	716	WP_025510141.1	8-69: cd00093 (HTH_XRE, Helix-turn-helix XRE-family like proteins.)		0 0 o	108	2403	WP_228763910.1
159	https://www.ncbi.nlm.nih.gov/nuccore/NZ_AWLF01000010.1?report=graph&from=37189&to=38100	RIXPAR55	1	54	1.67e-31	622	Vibrio parahaemolyticus S058	NZ_AWLF01000010.1	37189	38100	+	WP_029861421.1	143-302: Tme1 (1.2e-17)		0 0 o	303					0	288	WP_025606801.1			3 0 i7-29o49-67i79-98o	140	2	WP_029861419.1	188-379: cl00213 (DNA_BRE_C, DNA breaking-rejoining enzymes, C-terminal catalytic domain.)		0 0 o	405	588	WP_025510138.1			0 0 o	106	716	WP_025510141.1	8-69: cd00093 (HTH_XRE, Helix-turn-helix XRE-family like proteins.)		0 0 o	108	2403	WP_228763910.1
160	https://www.ncbi.nlm.nih.gov/nuccore/NZ_AWJZ01000004.1?report=graph&from=37197&to=38108	RIXPAR55	1	54	1.67e-31	623	Vibrio parahaemolyticus S096	NZ_AWJZ01000004.1	37197	38108	+	WP_025510139.1	143-302: Tme1 (9.0e-18)		0 0 o	303					0	288	WP_025606801.1			3 0 i7-29o49-67i79-98o	140	2	WP_029850137.1	188-379: cl00213 (DNA_BRE_C, DNA breaking-rejoining enzymes, C-terminal catalytic domain.)		0 0 o	405	588	WP_025510138.1			0 0 o	106	716	WP_025510141.1	8-69: cd00093 (HTH_XRE, Helix-turn-helix XRE-family like proteins.)		0 0 o	108	2403	WP_228763910.1
161	https://www.ncbi.nlm.nih.gov/nuccore/NZ_AWJA01000108.1?report=graph&from=3888&to=4799	RIXPAR55	1	54	1.67e-31	627	Vibrio parahaemolyticus S125	NZ_AWJA01000108.1	3888	4799	-	WP_025510139.1	143-302: Tme1 (9.0e-18)		0 0 o	303					0	288	WP_025606801.1			3 0 i7-29o49-67i79-98o	140	2	WP_025510140.1	188-379: cl00213 (DNA_BRE_C, DNA breaking-rejoining enzymes, C-terminal catalytic domain.)		0 0 o	405	588	WP_025510138.1			0 0 o	106	716	WP_025510141.1	8-69: cd00093 (HTH_XRE, Helix-turn-helix XRE-family like proteins.)		0 0 o	108	2403	WP_228763910.1
162	https://www.ncbi.nlm.nih.gov/nuccore/NZ_AWHW01000011.1?report=graph&from=12315&to=13226	RIXPAR55	1	54	1.67e-31	628	Vibrio parahaemolyticus S157	NZ_AWHW01000011.1	12315	13226	+	WP_025510139.1	143-302: Tme1 (9.0e-18)		0 0 o	303					0	288	WP_025606801.1			3 0 i7-29o49-67i79-98o	140	2	WP_025570465.1	188-379: cl00213 (DNA_BRE_C, DNA breaking-rejoining enzymes, C-terminal catalytic domain.)		0 0 o	405	588	WP_025510138.1			0 0 o	106	716	WP_025510141.1	8-69: cd00093 (HTH_XRE, Helix-turn-helix XRE-family like proteins.)		0 0 o	108	2403	WP_025510137.1	9-136: PRK10328 (PRK10328, DNA-binding protein StpA.)
163	https://www.ncbi.nlm.nih.gov/nuccore/NZ_AWHU01000024.1?report=graph&from=23573&to=24484	RIXPAR55	1	54	1.67e-31	629	Vibrio parahaemolyticus S159	NZ_AWHU01000024.1	23573	24484	-	WP_025510139.1	143-302: Tme1 (9.0e-18)		0 0 o	303					0	288	WP_025606801.1			3 0 i7-29o49-67i79-98o	140	2	WP_025570465.1	188-379: cl00213 (DNA_BRE_C, DNA breaking-rejoining enzymes, C-terminal catalytic domain.)		0 0 o	405	588	WP_025510138.1			0 0 o	106	716	WP_025510141.1	8-69: cd00093 (HTH_XRE, Helix-turn-helix XRE-family like proteins.)		0 0 o	108	2403	WP_025510137.1	9-136: PRK10328 (PRK10328, DNA-binding protein StpA.)
164	https://www.ncbi.nlm.nih.gov/nuccore/NZ_AWHJ01000091.1?report=graph&from=12222&to=13133	RIXPAR55	1	54	1.67e-31	633	Vibrio parahaemolyticus S171	NZ_AWHJ01000091.1	12222	13133	-	WP_025510139.1	143-302: Tme1 (9.0e-18)		0 0 o	303					0	288	WP_025606801.1			3 0 i7-29o49-67i79-98o	140	2	WP_025606803.1	188-379: cl00213 (DNA_BRE_C, DNA breaking-rejoining enzymes, C-terminal catalytic domain.)		0 0 o	405	588	WP_025510138.1			0 0 o	106	716	WP_025510141.1	8-69: cd00093 (HTH_XRE, Helix-turn-helix XRE-family like proteins.)		0 0 o	108	2403	WP_228763910.1
165	https://www.ncbi.nlm.nih.gov/nuccore/NZ_JAGDLD010000002.1?report=graph&from=601022&to=601933	RIXPAR55	1	54	6.46e-31	28	Vibrio alginolyticus VA150	NZ_JAGDLD010000002.1	601022	601933	-	WP_025816241.1	143-302: Tme1 (1.4e-18)		0 0 o	303	WP_213907618.1			0 0 i	100	346	WP_154203921.1	263-437: cd11386 (MCP_signal, Methyl-accepting chemotaxis protein (MCP), signaling domain.); 165-252: pfam08447 (PAS_3, PAS fold.); 59-280: PRK11359 (PRK11359, cyclic-di-GMP phosphodiesterase; Provisional)		0 0 o	437	984	WP_017635745.1	1-312: COG1073 (FrsA, Fermentation-respiration switch protein FrsA, has esterase activity, DUF1100 family [Signal transduction mechanisms].)		0 0 o	312	854	WP_005375761.1	1-285: COG0697 (RhaT, Permease of the drug/metabolite transporter (DMT) superfamily [Carbohydrate transport and metabolism, Amino acid transport and metabolism, General function prediction only].)		9 Y n10-21c26/27o36-54i66-85o97-115i122-140o146-163i175-196o208-226i238-258o264-283i	292	2688	WP_017821078.1	8-304: COG1073 (FrsA, Fermentation-respiration switch protein FrsA, has esterase activity, DUF1100 family [Signal transduction mechanisms].)		0 0 o	304	1865	WP_213876102.1	2-285: PRK05692 (PRK05692, hydroxymethylglutaryl-CoA lyase; Provisional)
166	https://www.ncbi.nlm.nih.gov/nuccore/NZ_JAGDLF010000002.1?report=graph&from=59162&to=60073	RIXPAR55	1	54	6.46e-31	29	Vibrio alginolyticus VA159	NZ_JAGDLF010000002.1	59162	60073	+	WP_025816241.1	143-302: Tme1 (1.4e-18)		0 0 o	303	WP_213907618.1			0 0 i	100	346	WP_154203921.1	263-437: cd11386 (MCP_signal, Methyl-accepting chemotaxis protein (MCP), signaling domain.); 165-252: pfam08447 (PAS_3, PAS fold.); 59-280: PRK11359 (PRK11359, cyclic-di-GMP phosphodiesterase; Provisional)		0 0 o	437	984	WP_017635745.1	1-312: COG1073 (FrsA, Fermentation-respiration switch protein FrsA, has esterase activity, DUF1100 family [Signal transduction mechanisms].)		0 0 o	312	854	WP_005375761.1	1-285: COG0697 (RhaT, Permease of the drug/metabolite transporter (DMT) superfamily [Carbohydrate transport and metabolism, Amino acid transport and metabolism, General function prediction only].)		9 Y n10-21c26/27o36-54i66-85o97-115i122-140o146-163i175-196o208-226i238-258o264-283i	292	2688	WP_017821078.1	8-304: COG1073 (FrsA, Fermentation-respiration switch protein FrsA, has esterase activity, DUF1100 family [Signal transduction mechanisms].)		0 0 o	304	1865	WP_213876102.1	2-285: PRK05692 (PRK05692, hydroxymethylglutaryl-CoA lyase; Provisional)
167	https://www.ncbi.nlm.nih.gov/nuccore/NZ_JAGDKW010000001.1?report=graph&from=227326&to=228240	RIXPAR55	1	54	4.42e-32	32	Vibrio alginolyticus VA134	NZ_JAGDKW010000001.1	227326	228240	+	WP_025577788.1	143-301: Tme1 (3.1e-14)		0 0 o	304	WP_031781024.1			0 0 i	100	349	WP_213866258.1	263-437: cd11386 (MCP_signal, Methyl-accepting chemotaxis protein (MCP), signaling domain.); 165-252: pfam08447 (PAS_3, PAS fold.); 59-280: PRK11359 (PRK11359, cyclic-di-GMP phosphodiesterase; Provisional)		0 0 o	437	1220	WP_213866257.1	1-312: COG1073 (FrsA, Fermentation-respiration switch protein FrsA, has esterase activity, DUF1100 family [Signal transduction mechanisms].)		0 0 o	312	857	WP_213866259.1	1-285: COG0697 (RhaT, Permease of the drug/metabolite transporter (DMT) superfamily [Carbohydrate transport and metabolism, Amino acid transport and metabolism, General function prediction only].)		9 Y n10-21c26/27o36-54i66-85o97-115i122-140o146-163i175-196o208-226i238-258o264-283i	292	2925	WP_017821078.1	8-304: COG1073 (FrsA, Fermentation-respiration switch protein FrsA, has esterase activity, DUF1100 family [Signal transduction mechanisms].)		0 0 o	304	1868	WP_213866260.1	2-285: PRK05692 (PRK05692, hydroxymethylglutaryl-CoA lyase; Provisional)
168	https://www.ncbi.nlm.nih.gov/nuccore/NZ_JAGDKL010000001.1?report=graph&from=756308&to=757222	RIXPAR55	1	54	6.58e-31	35	Vibrio alginolyticus VA120	NZ_JAGDKL010000001.1	756308	757222	+	WP_005386210.1	143-301: Tme1 (3.0e-14)		2 0 i236-257o263-283i	304	WP_031781024.1			0 0 i	100	349	WP_213893351.1	263-437: cd11386 (MCP_signal, Methyl-accepting chemotaxis protein (MCP), signaling domain.); 165-252: pfam08447 (PAS_3, PAS fold.); 59-280: PRK11359 (PRK11359, cyclic-di-GMP phosphodiesterase; Provisional)		0 0 o	437	1177	WP_017635745.1	1-312: COG1073 (FrsA, Fermentation-respiration switch protein FrsA, has esterase activity, DUF1100 family [Signal transduction mechanisms].)		0 0 o	312	857	WP_005375761.1	1-285: COG0697 (RhaT, Permease of the drug/metabolite transporter (DMT) superfamily [Carbohydrate transport and metabolism, Amino acid transport and metabolism, General function prediction only].)		9 Y n10-21c26/27o36-54i66-85o97-115i122-140o146-163i175-196o208-226i238-258o264-283i	292	2882	WP_017821078.1	8-304: COG1073 (FrsA, Fermentation-respiration switch protein FrsA, has esterase activity, DUF1100 family [Signal transduction mechanisms].)		0 0 o	304	1868	WP_154203916.1	2-285: PRK05692 (PRK05692, hydroxymethylglutaryl-CoA lyase; Provisional)
169	https://www.ncbi.nlm.nih.gov/nuccore/NZ_JAGDKD010000001.1?report=graph&from=499487&to=500398	RIXPAR55	1	54	6.46e-31	38	Vibrio alginolyticus VA105	NZ_JAGDKD010000001.1	499487	500398	-	WP_213966298.1	143-302: Tme1 (1.3e-18)		0 0 o	303	WP_031781024.1			0 0 i	100	346	WP_167415960.1	263-437: cd11386 (MCP_signal, Methyl-accepting chemotaxis protein (MCP), signaling domain.); 165-252: pfam08447 (PAS_3, PAS fold.); 59-280: PRK11359 (PRK11359, cyclic-di-GMP phosphodiesterase; Provisional)		0 0 o	437	1027	WP_213966299.1	1-312: COG1073 (FrsA, Fermentation-respiration switch protein FrsA, has esterase activity, DUF1100 family [Signal transduction mechanisms].)		0 0 o	312	854	WP_005375761.1	1-285: COG0697 (RhaT, Permease of the drug/metabolite transporter (DMT) superfamily [Carbohydrate transport and metabolism, Amino acid transport and metabolism, General function prediction only].)		9 Y n10-21c26/27o36-54i66-85o97-115i122-140o146-163i175-196o208-226i238-258o264-283i	292	2733	WP_213966300.1	8-304: COG1073 (FrsA, Fermentation-respiration switch protein FrsA, has esterase activity, DUF1100 family [Signal transduction mechanisms].)		0 0 o	304	1865	WP_213966297.1	2-285: PRK05692 (PRK05692, hydroxymethylglutaryl-CoA lyase; Provisional)
170	https://www.ncbi.nlm.nih.gov/nuccore/NZ_JAGDKC010000001.1?report=graph&from=472538&to=473452	RIXPAR55	1	54	4.42e-32	40	Vibrio alginolyticus VA104	NZ_JAGDKC010000001.1	472538	473452	-	WP_025577788.1	143-301: Tme1 (3.1e-14)		0 0 o	304	WP_031781024.1			0 0 i	100	349	WP_213871175.1	263-437: cd11386 (MCP_signal, Methyl-accepting chemotaxis protein (MCP), signaling domain.); 165-252: pfam08447 (PAS_3, PAS fold.); 59-280: PRK11359 (PRK11359, cyclic-di-GMP phosphodiesterase; Provisional)		0 0 o	437	1222	WP_017635745.1	1-312: COG1073 (FrsA, Fermentation-respiration switch protein FrsA, has esterase activity, DUF1100 family [Signal transduction mechanisms].)		0 0 o	312	857	WP_005375761.1	1-285: COG0697 (RhaT, Permease of the drug/metabolite transporter (DMT) superfamily [Carbohydrate transport and metabolism, Amino acid transport and metabolism, General function prediction only].)		9 Y n10-21c26/27o36-54i66-85o97-115i122-140o146-163i175-196o208-226i238-258o264-283i	292	2927	WP_017821078.1	8-304: COG1073 (FrsA, Fermentation-respiration switch protein FrsA, has esterase activity, DUF1100 family [Signal transduction mechanisms].)		0 0 o	304	1868	WP_213871174.1	2-285: PRK05692 (PRK05692, hydroxymethylglutaryl-CoA lyase; Provisional)
171	https://www.ncbi.nlm.nih.gov/nuccore/NZ_JAGDJW010000002.1?report=graph&from=602180&to=603091	RIXPAR55	1	54	6.46e-31	41	Vibrio alginolyticus VA81	NZ_JAGDJW010000002.1	602180	603091	-	WP_025816241.1	143-302: Tme1 (1.4e-18)		0 0 o	303	WP_213907618.1			0 0 i	100	346	WP_154203921.1	263-437: cd11386 (MCP_signal, Methyl-accepting chemotaxis protein (MCP), signaling domain.); 165-252: pfam08447 (PAS_3, PAS fold.); 59-280: PRK11359 (PRK11359, cyclic-di-GMP phosphodiesterase; Provisional)		0 0 o	437	984	WP_017635745.1	1-312: COG1073 (FrsA, Fermentation-respiration switch protein FrsA, has esterase activity, DUF1100 family [Signal transduction mechanisms].)		0 0 o	312	854	WP_005375761.1	1-285: COG0697 (RhaT, Permease of the drug/metabolite transporter (DMT) superfamily [Carbohydrate transport and metabolism, Amino acid transport and metabolism, General function prediction only].)		9 Y n10-21c26/27o36-54i66-85o97-115i122-140o146-163i175-196o208-226i238-258o264-283i	292	2688	WP_017821078.1	8-304: COG1073 (FrsA, Fermentation-respiration switch protein FrsA, has esterase activity, DUF1100 family [Signal transduction mechanisms].)		0 0 o	304	1865	WP_213876102.1	2-285: PRK05692 (PRK05692, hydroxymethylglutaryl-CoA lyase; Provisional)
172	https://www.ncbi.nlm.nih.gov/nuccore/NZ_JAGDJY010000001.1?report=graph&from=747326&to=748237	RIXPAR55	1	54	6.46e-31	42	Vibrio alginolyticus VA89	NZ_JAGDJY010000001.1	747326	748237	+	WP_213968328.1	143-302: Tme1 (4.7e-19)		0 0 o	303	WP_031781024.1			0 0 i	100	346	WP_213968329.1	263-437: cd11386 (MCP_signal, Methyl-accepting chemotaxis protein (MCP), signaling domain.); 165-252: pfam08447 (PAS_3, PAS fold.); 59-280: PRK11359 (PRK11359, cyclic-di-GMP phosphodiesterase; Provisional)		0 0 o	437	1027	WP_213968327.1	15-312: COG1073 (FrsA, Fermentation-respiration switch protein FrsA, has esterase activity, DUF1100 family [Signal transduction mechanisms].)		0 0 o	312	853					0	2732	WP_213968326.1	8-304: COG1073 (FrsA, Fermentation-respiration switch protein FrsA, has esterase activity, DUF1100 family [Signal transduction mechanisms].)		0 0 o	304	1857	WP_213968330.1	2-285: PRK05692 (PRK05692, hydroxymethylglutaryl-CoA lyase; Provisional)
173	https://www.ncbi.nlm.nih.gov/nuccore/NZ_JAGDJT010000008.1?report=graph&from=79115&to=80029	RIXPAR55	1	54	4.42e-32	46	Vibrio alginolyticus VA43	NZ_JAGDJT010000008.1	79115	80029	-	WP_213970804.1	143-301: Tme1 (2.8e-14)		2 0 i236-257o263-283i	304	WP_031781024.1			0 0 i	100	349	WP_167415960.1	263-437: cd11386 (MCP_signal, Methyl-accepting chemotaxis protein (MCP), signaling domain.); 165-252: pfam08447 (PAS_3, PAS fold.); 59-280: PRK11359 (PRK11359, cyclic-di-GMP phosphodiesterase; Provisional)		0 0 o	437	1177	WP_017635745.1	1-312: COG1073 (FrsA, Fermentation-respiration switch protein FrsA, has esterase activity, DUF1100 family [Signal transduction mechanisms].)		0 0 o	312	857	WP_005375761.1	1-285: COG0697 (RhaT, Permease of the drug/metabolite transporter (DMT) superfamily [Carbohydrate transport and metabolism, Amino acid transport and metabolism, General function prediction only].)		9 Y n10-21c26/27o36-54i66-85o97-115i122-140o146-163i175-196o208-226i238-258o264-283i	292	2882	WP_017821078.1	8-304: COG1073 (FrsA, Fermentation-respiration switch protein FrsA, has esterase activity, DUF1100 family [Signal transduction mechanisms].)		0 0 o	304	1868	WP_154203916.1	2-285: PRK05692 (PRK05692, hydroxymethylglutaryl-CoA lyase; Provisional)
174	https://www.ncbi.nlm.nih.gov/nuccore/NZ_JAGDJI010000001.1?report=graph&from=724423&to=725337	RIXPAR55	1	54	6.58e-31	50	Vibrio alginolyticus VA18	NZ_JAGDJI010000001.1	724423	725337	+	WP_213876100.1	167-301: Tme1 (4.2e-14)		0 0 o	304	WP_031781024.1			0 0 i	100	349	WP_167415960.1	263-437: cd11386 (MCP_signal, Methyl-accepting chemotaxis protein (MCP), signaling domain.); 165-252: pfam08447 (PAS_3, PAS fold.); 59-280: PRK11359 (PRK11359, cyclic-di-GMP phosphodiesterase; Provisional)		0 0 o	437	1177	WP_213876098.1	15-312: COG1073 (FrsA, Fermentation-respiration switch protein FrsA, has esterase activity, DUF1100 family [Signal transduction mechanisms].)		0 0 o	312	856	WP_005375761.1	1-285: COG0697 (RhaT, Permease of the drug/metabolite transporter (DMT) superfamily [Carbohydrate transport and metabolism, Amino acid transport and metabolism, General function prediction only].)		9 Y n10-21c26/27o36-54i66-85o97-115i122-140o146-163i175-196o208-226i238-258o264-283i	292	2881	WP_213876096.1	8-304: COG1073 (FrsA, Fermentation-respiration switch protein FrsA, has esterase activity, DUF1100 family [Signal transduction mechanisms].)		0 0 o	304	1860	WP_213876102.1	2-285: PRK05692 (PRK05692, hydroxymethylglutaryl-CoA lyase; Provisional)
175	https://www.ncbi.nlm.nih.gov/nuccore/NZ_JAKEVC010000018.1?report=graph&from=36734&to=37648	RIXPAR55	1	54	6.58e-31	67	Vibrio alginolyticus M13-18719	NZ_JAKEVC010000018.1	36734	37648	-	WP_005386210.1	143-301: Tme1 (3.0e-14)		2 0 i236-257o263-283i	304	WP_031781024.1			0 0 i	100	349	WP_167415960.1	263-437: cd11386 (MCP_signal, Methyl-accepting chemotaxis protein (MCP), signaling domain.); 165-252: pfam08447 (PAS_3, PAS fold.); 59-280: PRK11359 (PRK11359, cyclic-di-GMP phosphodiesterase; Provisional)		0 0 o	437	1177	WP_017635745.1	1-312: COG1073 (FrsA, Fermentation-respiration switch protein FrsA, has esterase activity, DUF1100 family [Signal transduction mechanisms].)		0 0 o	312	857	WP_005375761.1	1-285: COG0697 (RhaT, Permease of the drug/metabolite transporter (DMT) superfamily [Carbohydrate transport and metabolism, Amino acid transport and metabolism, General function prediction only].)		9 Y n10-21c26/27o36-54i66-85o97-115i122-140o146-163i175-196o208-226i238-258o264-283i	292	2882	WP_017821078.1	8-304: COG1073 (FrsA, Fermentation-respiration switch protein FrsA, has esterase activity, DUF1100 family [Signal transduction mechanisms].)		0 0 o	304	1868	WP_154203916.1	2-285: PRK05692 (PRK05692, hydroxymethylglutaryl-CoA lyase; Provisional)
176	https://www.ncbi.nlm.nih.gov/nuccore/NC_011185.1?report=graph&from=157670&to=158641	RIXPAR55	28	71	1.02e-27	532	Aliivibrio fischeri MJ11	NC_011185.1	157670	158641	-	WP_012534486.1	161-317: Tme1 (7.5e-16)		0 0 o	323	WP_157862798.1	10-375: NF033594 (transpos_ISNCY_2, ISNCY family transposase.)		0 0 o	452	105	WP_041941272.1			3 0 i5-26o54-76i88-109o	148	-11	WP_050752165.1			3 0 i7-28o48-72i84-105o	139	1744	WP_012534467.1			0 0 o	129	746	WP_012534413.1	244-392: Tme1 (2.3e-25)		2 0 i335-354o360-379i	398	2147	WP_012534471.1
177	https://www.ncbi.nlm.nih.gov/nuccore/NZ_LTYU01000060.1?report=graph&from=1756&to=2724	RIXPAR55	28	71	1.4e-27	79	Aliivibrio fischeri ES213	NZ_LTYU01000060.1	1756	2724	+	WP_063658144.1	161-316: Tme1 (7.0e-16)		2 0 i246-274o280-301i	322	WP_063649551.1			1 0 o65-88i	146	924	WP_063658146.1			3 0 i7-24o44-70i82-102o	141	4	WP_161941072.1	3-48: pfam03389 (MobA_MobL, MobA/MobL family.)		0 0 o	130	1361	WP_063649547.1			0 0 i	78	474					0	0	WP_063658148.1	18-201: pfam03389 (MobA_MobL, MobA/MobL family.)
178	https://www.ncbi.nlm.nih.gov/nuccore/NZ_LTZC01000064.1?report=graph&from=846&to=1814	RIXPAR55	28	71	1.4e-27	83	Aliivibrio fischeri MB13B3	NZ_LTZC01000064.1	846	1814	-	WP_063649550.1	161-316: Tme1 (8.4e-16)		2 0 i250-274o280-301i	322	WP_063649551.1			1 0 o65-88i	146	924	WP_236733349.1			3 0 i12-29o49-75i87-107o	146	-11	WP_063649552.1	18-213: pfam03389 (MobA_MobL, MobA/MobL family.)		0 0 o	295	1361	WP_063649547.1			0 0 i	78	474					0	0
179	https://www.ncbi.nlm.nih.gov/nuccore/NZ_LTZB01000044.1?report=graph&from=211&to=1182	RIXPAR55	28	71	1.99e-27	81	Aliivibrio fischeri MB13B2	NZ_LTZB01000044.1	211	1182	+	WP_063665659.1	161-317: Tme1 (2.5e-17)		2 0 i242-264o270-295i	323					0	0	WP_081249892.1			3 0 i7-26o56-75i87-107o	137	-11					0	0					0	0					0	0
180	https://www.ncbi.nlm.nih.gov/nuccore/NZ_JAJVED010000052.1?report=graph&from=496&to=1423	RIXPAR55	13	56	1.17e-26	92	Aliivibrio fischeri ESM429_4	NZ_JAJVED010000052.1	496	1423	-	WP_233932639.1	146-302: Tme1 (6.6e-17)		1 0 o255-280i	308					0	0	WP_233932638.1			3 0 i7-26o56-75i87-107o	146	-11					0	0					0	0					0	0
181	https://www.ncbi.nlm.nih.gov/nuccore/NZ_JAKEVA010000002.1?report=graph&from=121994&to=122908	RIXPAR55	1	54	1.29e-30	68	Vibrio alginolyticus M13-18293	NZ_JAKEVA010000002.1	121994	122908	+	WP_110176986.1	143-301: Tme1 (3.1e-14)		0 0 o	304	WP_110176988.1	24-169: cd05400 (NT_2-5OAS_ClassI-CCAase, Nucleotidyltransferase (NT) domain of 2'5'-oligoadenylate (2-5A)synthetase (2-5OAS) and class I CCA-adding enzyme.)		0 0 o	332	562	WP_042523196.1			0 0 o	371	1169	WP_110176990.1	309-433: cd01483 (E1_enzyme_family, Superfamily of activating enzymes (E1) of the ubiquitin-like proteins.); 305-563: pfam00899 (ThiF, ThiF family.)		0 0 o	568	1557	WP_110176982.1			0 0 o	159	2284	WP_172606114.1	21-145: cl13996 (MPN, Mpr1p, Pad1p N-terminal (MPN) domains.)		0 0 o	166	3253	WP_110176981.1	465-650: pfam12532 (DUF3732, Protein of unknown function (DUF3732).)
182	https://www.ncbi.nlm.nih.gov/nuccore/NZ_PJJY01000002.1?report=graph&from=550007&to=550921	RIXPAR55	1	54	1.29e-30	174	Vibrio parahaemolyticus KS17.S5-1	NZ_PJJY01000002.1	550007	550921	-	WP_110176986.1	143-301: Tme1 (3.1e-14)		0 0 o	304	WP_110176988.1	24-169: cd05400 (NT_2-5OAS_ClassI-CCAase, Nucleotidyltransferase (NT) domain of 2'5'-oligoadenylate (2-5A)synthetase (2-5OAS) and class I CCA-adding enzyme.)		0 0 o	332	563	WP_110176984.1			0 0 o	371	1169	WP_110176990.1	309-433: cd01483 (E1_enzyme_family, Superfamily of activating enzymes (E1) of the ubiquitin-like proteins.); 305-563: pfam00899 (ThiF, ThiF family.)		0 0 o	568	1558	WP_110176982.1			0 0 o	159	2284	WP_172606114.1	21-145: cl13996 (MPN, Mpr1p, Pad1p N-terminal (MPN) domains.)		0 0 o	166	3254	WP_110176981.1	465-650: pfam12532 (DUF3732, Protein of unknown function (DUF3732).)
183	https://www.ncbi.nlm.nih.gov/nuccore/NZ_JAGDJR010000002.1?report=graph&from=429143&to=430054	RIXPAR55	1	54	6.46e-31	47	Vibrio alginolyticus VA36	NZ_JAGDJR010000002.1	429143	430054	+	WP_025816241.1	143-302: Tme1 (1.4e-18)		0 0 o	303	WP_038162822.1		Pos: LIPO(Sec/SPII) (Pr: 0.433)	0 0 o	61	438	WP_213897805.1	3-347: cd01700 (PolY_Pol_V_umuC, umuC subunit of DNA Polymerase V.); 366-416: pfam13438 (DUF4113, Domain of unknown function (DUF4113).)		0 0 o	418	619	WP_245398157.1	1-696: pfam13166 (AAA_13, AAA domain.)		0 0 o	710	623	WP_029838628.1	14-124: cl10465 (Peptidase_S24_S26, N/A.)		0 Y n3-14c19/20o	137	1875	WP_191685997.1			2 0 i63-82o88-107i	289	3064	WP_191685986.1	317-366: smart00421 (HTH_LUXR, helix_turn_helix, Lux Regulon.)
184	https://www.ncbi.nlm.nih.gov/nuccore/NZ_JAAKZS010000153.1?report=graph&from=5096&to=6007	RIXPAR55	1	54	6.46e-31	255	Vibrio parahaemolyticus M2413	NZ_JAAKZS010000153.1	5096	6007	-	WP_025816241.1	143-302: Tme1 (1.4e-18)		0 0 o	303	WP_038162822.1		Pos: LIPO(Sec/SPII) (Pr: 0.433)	0 0 o	61	426	WP_191685987.1	3-347: cd01700 (PolY_Pol_V_umuC, umuC subunit of DNA Polymerase V.); 366-416: pfam13438 (DUF4113, Domain of unknown function (DUF4113).)		0 0 o	418	619	WP_191685988.1	12-314: pfam13166 (AAA_13, AAA domain.)		0 0 o	328	611	WP_029838628.1	14-124: cl10465 (Peptidase_S24_S26, N/A.)		0 Y n3-14c19/20o	137	1875					0	0	WP_191685986.1	317-366: smart00421 (HTH_LUXR, helix_turn_helix, Lux Regulon.)
185	https://www.ncbi.nlm.nih.gov/nuccore/NZ_JAGDJH010000001.1?report=graph&from=682821&to=683735	RIXPAR55	1	54	6.58e-31	51	Vibrio alginolyticus VA17	NZ_JAGDJH010000001.1	682821	683735	-	WP_213879620.1	143-301: Tme1 (2.8e-14)		0 0 o	304	WP_140360245.1	54-210: cd01949 (GGDEF, Diguanylate-cyclase (DGC) or GGDEF domain.)		0 0 o	210	402	WP_060469395.1	1-55: cl22854 (HTH_XRE, N/A.)		0 0 o	84	894	WP_140315833.1	158-310: pfam13280 (WYL, WYL domain.)		0 0 o	321	1372	WP_213879618.1	5-112: COG4190 (COG4190, Predicted transcriptional regulator [Transcription].)		0 0 o	123	1929	WP_140315831.1	112-247: pfam00350 (Dynamin_N, Dynamin family.); 197-330: cl38936 (P-loop_NTPase, P-loop containing Nucleoside Triphosphate Hydrolases.)		0 0 o	540	2343	WP_213879616.1
186	https://www.ncbi.nlm.nih.gov/nuccore/NZ_JAJJZE010000001.1?report=graph&from=879672&to=880586	RIXPAR55	1	54	6.58e-31	683	Vibrio sp. MA64	NZ_JAJJZE010000001.1	879672	880586	+	WP_213879620.1	143-301: Tme1 (2.8e-14)		0 0 o	304	WP_140360245.1	54-210: cd01949 (GGDEF, Diguanylate-cyclase (DGC) or GGDEF domain.)		0 0 o	210	402	WP_060469395.1	1-55: cl22854 (HTH_XRE, N/A.)		0 0 o	84	894	WP_140315833.1	158-310: pfam13280 (WYL, WYL domain.)		0 0 o	321	1372	WP_213879618.1	5-112: COG4190 (COG4190, Predicted transcriptional regulator [Transcription].)		0 0 o	123	1929	WP_140315831.1	112-247: pfam00350 (Dynamin_N, Dynamin family.); 197-330: cl38936 (P-loop_NTPase, P-loop containing Nucleoside Triphosphate Hydrolases.)		0 0 o	540	2343	WP_213879616.1
187	https://www.ncbi.nlm.nih.gov/nuccore/NZ_CP045350.1?report=graph&from=1707569&to=1708483	RIXPAR55	1	53	5.81e-33	663	Vibrio aquimaris THAF100	NZ_CP045350.1	1707569	1708483	+	WP_152430522.1	142-298: Tme1 (9.6e-17)		2 0 i236-257o263-283i	304	WP_152430521.1			0 0 o	494	390	WP_152430523.1		Neg: LIPO(Sec/SPII) (Pr: 0.987), Pos: LIPO(Sec/SPII) (Pr: 0.983)	0 Y n3-14c19/20o	144	660	WP_152430520.1			0 0 o	159	2261	WP_152430524.1			0 0 o	403	1349	WP_152430519.1			0 0 o	257	2885	WP_152430525.1	135-300: cd08417 (PBP2_Nitroaromatics_like, The C-terminal substrate binding domain of LysR-type transcriptional regulators that involved in the catabolism of nitroaromatic/naphthalene compounds and that of related regulators; contains the type 2 periplasmic binding fold.); 11-69: pfam00126 (HTH_1, Bacterial regulatory helix-turn-helix protein, lysR family.)	Neg: SP(Sec/SPI) (Pr: 0.681), Pos: SP(Sec/SPI) (Pr: 0.564)
188	https://www.ncbi.nlm.nih.gov/nuccore/NZ_JAKKCN010000003.1?report=graph&from=4976&to=5890	RIXPAR55	1	54	4.42e-32	637	Vibrio sp. J2-4	NZ_JAKKCN010000003.1	4976	5890	-	WP_237284231.1	143-301: Tme1 (1.3e-16)		2 0 i236-257o263-283i	304	WP_237284232.1	38-609: COG0210 (UvrD, Superfamily I DNA or RNA helicase [Replication, recombination and repair].)		0 0 o	639	387	WP_237284230.1			0 0 o	65	489	WP_237284233.1	1-645: COG3593 (YbjD, Predicted ATP-dependent endonuclease of the OLD family, contains P-loop ATPase and TOPRIM domains [Replication, recombination and repair].)		0 0 o	720	2316	WP_237284229.1	14-194: cl00213 (DNA_BRE_C, DNA breaking-rejoining enzymes, C-terminal catalytic domain.)		0 0 o	198	884	WP_140090674.1	237-423: pfam18740 (EC042_2821, EC042_2821-lke REase.); 127-195: pfam12358 (DUF3644, Protein of unknown function (DUF3644).)		0 0 o	441	5035	WP_029817027.1
189	https://www.ncbi.nlm.nih.gov/nuccore/NZ_JAIRAB010000026.1?report=graph&from=44504&to=45418	RIXPAR55	1	54	6.2e-32	62	Vibrio alginolyticus vb2134	NZ_JAIRAB010000026.1	44504	45418	-	WP_225474203.1	143-301: Tme1 (7.7e-12)		3 0 o198-215i236-257o263-283i	304					0	0	WP_225474202.1		Neg: SP(Sec/SPI) (Pr: 0.990), Pos: SP(Sec/SPI) (Pr: 0.701)	0 Y n3-11c17/18o	142	1086					0	0	WP_225474201.1	51-229: pfam12919 (TcdA_TcdB, TcdA/TcdB catalytic glycosyltransferase domain.)		0 0 o	450	1511					0	0	WP_171346317.1		Neg: SP(Sec/SPI) (Pr: 0.709), Pos: SP(Sec/SPI) (Pr: 0.837)
190	https://www.ncbi.nlm.nih.gov/nuccore/NZ_JAKRGI010000002.1?report=graph&from=11410&to=12324	RIXPAR55	1	53	1.14e-32	671	Vibrio sp. Of14-4	NZ_JAKRGI010000002.1	11410	12324	-	WP_239171539.1	167-298: Tme1 (1.3e-16)		2 0 i236-257o263-283i	304	WP_239171540.1	78-282: pfam07859 (Abhydrolase_3, alpha/beta hydrolase fold.)		0 0 o	306	625	WP_239171538.1			0 0 o	108	658	WP_239171541.1	6-86: pfam16691 (DUF5062, Domain of unknown function (DUF5062).)		0 0 i	86	1974	WP_239171537.1			0 0 o	121	1091	WP_239171542.1	1-287: COG0583 (LysR, DNA-binding transcriptional regulator, LysR family [Transcription].)		0 0 o	289	2538	WP_239171536.1	41-90: pfam13884 (Peptidase_S74, Chaperone of endosialidase.)	Neg: SP(Sec/SPI) (Pr: 0.996), Pos: SP(Sec/SPI) (Pr: 0.980)
191	https://www.ncbi.nlm.nih.gov/nuccore/NZ_JAAKZJ010000069.1?report=graph&from=3545&to=4492	RIXPAR55	7	65	7.17e-13	346	Vibrio aestuarianus 03/008t	NZ_JAAKZJ010000069.1	3545	4492	-	WP_216835666.1	154-312: Tme1 (2.1e-16)		2 0 i247-268o274-294i	315	WP_171822944.1	13-95: COG2026 (RelE, mRNA-degrading endonuclease RelE, toxin component of the RelBE toxin-antitoxin system [Defense mechanisms].)		0 0 o	108	146	WP_172533757.1	21-979: NF033527 (transpos_Tn3, Tn3 family transposase.)		0 0 o	1004	465	WP_019280871.1	7-64: cl09153 (PhdYeFM_antitox, Antitoxin Phd_YefM, type II toxin-antitoxin system.)		0 0 o	85	429					0	0	WP_019280869.1	3-146: cd03767 (SR_Res_par, Serine recombinase (SR) family, Partitioning (par)-Resolvase subfamily, catalytic domain; Serine recombinases catalyze site-specific recombination of DNA molecules by a concerted, four-strand cleavage and rejoining mechanism which involves a transient phosphoserine linkage between DNA and the enzyme.)		0 0 o	201	942
192	https://www.ncbi.nlm.nih.gov/nuccore/NZ_JAAZTU010000069.1?report=graph&from=3545&to=4492	RIXPAR55	7	65	7.17e-13	347	Vibrio aestuarianus LMG 7909	NZ_JAAZTU010000069.1	3545	4492	-	WP_216835666.1	154-312: Tme1 (2.1e-16)		2 0 i247-268o274-294i	315	WP_171822944.1	13-95: COG2026 (RelE, mRNA-degrading endonuclease RelE, toxin component of the RelBE toxin-antitoxin system [Defense mechanisms].)		0 0 o	108	146	WP_172533757.1	21-979: NF033527 (transpos_Tn3, Tn3 family transposase.)		0 0 o	1004	465	WP_019280871.1	7-64: cl09153 (PhdYeFM_antitox, Antitoxin Phd_YefM, type II toxin-antitoxin system.)		0 0 o	85	429					0	0	WP_019280869.1	3-146: cd03767 (SR_Res_par, Serine recombinase (SR) family, Partitioning (par)-Resolvase subfamily, catalytic domain; Serine recombinases catalyze site-specific recombination of DNA molecules by a concerted, four-strand cleavage and rejoining mechanism which involves a transient phosphoserine linkage between DNA and the enzyme.)		0 0 o	201	942
193	https://www.ncbi.nlm.nih.gov/nuccore/NZ_SZTQ01000032.1?report=graph&from=158117&to=159031	RIXPAR55	1	54	8.69e-32	274	Vibrio vulnificus WR1-BW	NZ_SZTQ01000032.1	158117	159031	-	WP_176310619.1	143-301: Tme1 (5.6e-14)		0 0 o	304	WP_176310620.1	8-165: cd06127 (DEDDh, DEDDh 3'-5' exonuclease domain family.)		0 0 o	204	333	WP_176310618.1	288-634: COG2206 (HDGYP, HD-GYP domain, c-di-GMP phosphodiesterase class II (or its inactivated variant) [Signal transduction mechanisms].); 150-323: smart00065 (GAF, Domain present in phytochromes and cGMP-specific phosphodiesterases.)		0 0 o	668	793	WP_176310681.1	7-223: cd03255 (ABC_MJ0796_LolCDE_FtsE, ATP-binding cassette domain of the transporters involved in export of lipoprotein and macrolide, and cell division protein.)		0 0 o	230	987	WP_060534575.1	111-269: cd07302 (CHD, cyclase homology domain.); 4-76: pfam14026 (DUF4242, Protein of unknown function (DUF4242).)		0 0 o	270	2922	WP_176310621.1	16-427: COG0577 (SalY, ABC-type antimicrobial peptide transport system, permease component [Defense mechanisms].)		5 0 o20-39i286-312o324-343i350-370o390-410i	427	1702	WP_176310617.1	2-320: pfam08908 (DUF1852, Domain of unknown function (DUF1852).)
194	https://www.ncbi.nlm.nih.gov/nuccore/NZ_JAGDJX010000005.1?report=graph&from=95155&to=96069	RIXPAR55	1	54	6.58e-31	44	Vibrio alginolyticus VA82	NZ_JAGDJX010000005.1	95155	96069	+	WP_213969692.1	143-301: Tme1 (2.8e-14)		0 0 o	304	WP_213969691.1			0 0 o	152	379	WP_213969693.1	1-481: COG3593 (YbjD, Predicted ATP-dependent endonuclease of the OLD family, contains P-loop ATPase and TOPRIM domains [Replication, recombination and repair].)		0 0 o	662	815	WP_213969690.1			0 0 o	661	834	WP_213969694.1	27-536: COG0210 (UvrD, Superfamily I DNA or RNA helicase [Replication, recombination and repair].)		0 0 o	564	2809	WP_213969689.1			0 0 o	620	2823	WP_213969695.1
195	https://www.ncbi.nlm.nih.gov/nuccore/NZ_JALNTL010000011.1?report=graph&from=24909&to=25823	RIXPAR55	1	54	4.42e-32	691	Vibrio sp. 2CM40D	NZ_JALNTL010000011.1	24909	25823	+	WP_248394292.1	143-301: Tme1 (4.1e-14)		0 0 o	304	WP_248394290.1		Neg: SP(Sec/SPI) (Pr: 0.980), Pos: SP(Sec/SPI) (Pr: 0.938)	0 Y n6-14c19/20o	126	1050	WP_248394294.1			0 0 o	186	887	WP_248394288.1			0 0 i	134	1420	WP_248394296.1			0 0 i	171	1459	WP_248394286.1	2-81: cl22854 (HTH_XRE, N/A.)		0 0 i	98	2203	WP_248394304.1
196	https://www.ncbi.nlm.nih.gov/nuccore/NZ_CP092684.1?report=graph&from=114216&to=115127	RIXPAR55	1	54	3.29e-31	345	Vibrio campbellii IFL1	NZ_CP092684.1	114216	115127	+	WP_240306931.1	143-302: Tme1 (1.0e-17)		0 0 o	303	WP_240306930.1	32-262: cd00983 (RecA, recombinase A.)		0 0 o	329	307	WP_240306932.1			0 0 o	162	658	WP_240306929.1			0 0 o	212	1717	WP_240306933.1	12-387: pfam03738 (GSP_synth, Glutathionylspermidine synthase preATP-grasp.)		0 0 o	389	1557	WP_240306928.1	181-352: cd00799 (INT_Cre_C, C-terminal catalytic domain of Cre recombinase (also called integrase).)		0 0 o	353	2357	WP_240306934.1		Neg: SP(Sec/SPI) (Pr: 0.978), Pos: SP(Sec/SPI) (Pr: 0.608)
197	https://www.ncbi.nlm.nih.gov/nuccore/NZ_AWHN01000016.1?report=graph&from=21322&to=22236	RIXPAR55	1	54	4.42e-32	631	Vibrio parahaemolyticus S166	NZ_AWHN01000016.1	21322	22236	+	WP_025577788.1	143-301: Tme1 (3.1e-14)		0 0 o	304	WP_025577787.1	5-156: pfam06527 (TniQ, TniQ.)		0 0 o	403	403	WP_025577791.1	14-194: cl00213 (DNA_BRE_C, DNA breaking-rejoining enzymes, C-terminal catalytic domain.)		0 0 o	198	849	WP_025577786.1	435-666: cl12127 (Csy2_I-F, CRISPR/Cas system-associated RAMP superfamily protein Csy2.)		0 0 o	704	1617	WP_025577793.1		Neg: LIPO(Sec/SPII) (Pr: 0.999), Pos: LIPO(Sec/SPII) (Pr: 0.995)	0 Y n4-14c18/19o	117	1730	WP_025577785.1	3-339: cd09737 (Csy3_I-F, CRISPR/Cas system-associated RAMP superfamily protein Csy3.)		0 0 o	343	3710	WP_025577794.1	37-138: pfam00583 (Acetyltransf_1, Acetyltransferase (GNAT) family.)
198	https://www.ncbi.nlm.nih.gov/nuccore/NZ_NNLP01000105.1?report=graph&from=266&to=1177	RIXPAR55	1	54	1.12e-32	199	Vibrio parahaemolyticus C3_4	NZ_NNLP01000105.1	266	1177	-	WP_140112117.1	167-300: Tme1 (5.1e-17)		1 0 o247-275i	303	WP_173670590.1		Neg: SP(Sec/SPI) (Pr: 0.967), Pos: SP(Sec/SPI) (Pr: 0.674)	0 Y n4-14c20/21o	492	547					0	-11	WP_083148727.1		Neg: LIPO(Sec/SPII) (Pr: 1.000), Pos: LIPO(Sec/SPII) (Pr: 0.998)	0 Y n4-13c17/18o	196	2018					0	0	WP_140112119.1	5-238: cd05333 (BKR_SDR_c, beta-Keto acyl carrier protein reductase (BKR), involved in Type II FAS, classical (c) SDRs.)		0 0 o	239	2792
199	https://www.ncbi.nlm.nih.gov/nuccore/NZ_NNLW01000052.1?report=graph&from=88418&to=89329	RIXPAR55	1	54	1.12e-32	201	Vibrio parahaemolyticus C2_4	NZ_NNLW01000052.1	88418	89329	+	WP_025592415.1	167-300: Tme1 (2.1e-16)		1 0 o247-275i	303	WP_053316536.1	6-398: PRK10473 (PRK10473, MdtL family multidrug efflux MFS transporter.)		12 0 i9-31o43-63i75-93o99-121i133-157o163-183i211-229o249-269i276-297o303-323i335-356o362-386i	402	566					0	-11	WP_053316537.1	1-315: PRK10216 (PRK10216, HTH-type transcriptional regulator YidZ.)		0 Y n12-20c24/25o	318	1749					0	0	WP_031854289.1	2-484: pfam11840 (DUF3360, Protein of unknown function (DUF3360).)		11 0 o54-80i92-109o129-153i165-184o196-214i221-244o264-289i355-374o380-400i412-432o457-484i	485	3083
200	https://www.ncbi.nlm.nih.gov/nuccore/NZ_JAAKZT010000262.1?report=graph&from=1858&to=2769	RIXPAR55	1	54	6.46e-31	257	Vibrio parahaemolyticus M2415	NZ_JAAKZT010000262.1	1858	2769	+	WP_025816241.1	143-302: Tme1 (1.4e-18)		0 0 o	303	WP_038162822.1		Pos: LIPO(Sec/SPII) (Pr: 0.433)	0 0 o	61	438					0	0	WP_242462401.1	6-308: pfam13166 (AAA_13, AAA domain.)		0 0 o	322	623					0	0					0	1730
201	https://www.ncbi.nlm.nih.gov/nuccore/NZ_LTYY01000019.1?report=graph&from=3131&to=4094	RIXPAR55	28	71	1.38e-27	80	Aliivibrio fischeri Mb11B1	NZ_LTYY01000019.1	3131	4094	+	WP_063660759.1	161-316: Tme1 (8.4e-16)		2 0 i250-274o280-301i	321	WP_063649551.1			1 0 o65-88i	146	924					0	0	WP_063649552.1	18-213: pfam03389 (MobA_MobL, MobA/MobL family.)		0 0 o	295	1361					0	0	WP_063649547.1			0 0 i	78	2394
202	https://www.ncbi.nlm.nih.gov/nuccore/NZ_JAKEUE010000067.1?report=graph&from=20653&to=21564	RIXPAR55	1	54	1.19e-31	265	Vibrio parahaemolyticus M13-18718	NZ_JAKEUE010000067.1	20653	21564	+	WP_157629943.1	143-302: Tme1 (8.0e-18)		0 0 o	303	WP_239959074.1			0 0 o	25	735					0	0	WP_025624067.1			1 0 o6-26i	162	902					0	0	WP_080263990.1		Pos: LIPO(Sec/SPII) (Pr: 0.432)	0 0 o	25	1419
203	https://www.ncbi.nlm.nih.gov/nuccore/NZ_LFWH01000041.1?report=graph&from=18884&to=19798	RIXPAR55	1	54	4.42e-32	2	Vibrio alginolyticus RM-10-2	NZ_LFWH01000041.1	18884	19798	+	WP_025577788.1	143-301: Tme1 (3.1e-14)		0 0 o	304					0	471					0	840	WP_230818636.1	1727-2805: COG3459 (COG3459, Cellobiose phosphorylase [Carbohydrate transport and metabolism].); 1479-1820: cd11753 (GH94N_ChvB_NdvB_2_like, Second GH94N domain of cyclic beta 1-2 glucan synthetase and similar domains.); 1275-1487: pfam10091 (Glycoamylase, Putative glucoamylase.); 453-739: cl11394 (Glyco_tranf_GTA_type, Glycosyltransferase family A (GT-A) includes diverse families of glycosyl tra…		7 0 i363-389o395-418i768-785o791-813i825-846o891-911i916-937o	2863	1476	WP_024703480.1	50-326: cd03404 (SPFH_HflK, High frequency of lysogenization K (HflK) family; SPFH (stomatin, prohibitin, flotillin, and HflK/C) superfamily.)		1 0 o45-65i	352	1928	WP_053307296.1	13-215: COG0664 (Crp, cAMP-binding domain of CRP or a regulatory subunit of cAMP-dependent protein kinases [Signal transduction mechanisms].)		0 0 o	244	11109	WP_053307299.1	23-304: cd03405 (SPFH_HflC, High frequency of lysogenization C (HflC) family; SPFH (stomatin, prohibitin, flotillin, and HflK/C) superfamily.)	Pos: SP(Sec/SPI) (Pr: 0.496)
204	https://www.ncbi.nlm.nih.gov/nuccore/NZ_CP046812.1?report=graph&from=88321&to=89235	RIXPAR55	1	54	4.42e-32	21	Vibrio alginolyticus 2010V-1102	NZ_CP046812.1	88321	89235	+	WP_025577788.1	143-301: Tme1 (3.1e-14)		0 0 o	304					0	471					0	840	WP_080996180.1	1798-2876: COG3459 (COG3459, Cellobiose phosphorylase [Carbohydrate transport and metabolism].); 1550-1891: cd11753 (GH94N_ChvB_NdvB_2_like, Second GH94N domain of cyclic beta 1-2 glucan synthetase and similar domains.); 1346-1558: pfam10091 (Glycoamylase, Putative glucoamylase.); 524-810: cl11394 (Glyco_tranf_GTA_type, Glycosyltransferase family A (GT-A) includes diverse families of glycosyl tra…		7 0 i434-460o466-489i839-856o862-884i896-917o962-982i987-1008o	2934	1476	WP_024703480.1	50-326: cd03404 (SPFH_HflK, High frequency of lysogenization K (HflK) family; SPFH (stomatin, prohibitin, flotillin, and HflK/C) superfamily.)		1 0 o45-65i	352	1928	WP_053307296.1	13-215: COG0664 (Crp, cAMP-binding domain of CRP or a regulatory subunit of cAMP-dependent protein kinases [Signal transduction mechanisms].)		0 0 o	244	11109	WP_053307299.1	23-304: cd03405 (SPFH_HflC, High frequency of lysogenization C (HflC) family; SPFH (stomatin, prohibitin, flotillin, and HflK/C) superfamily.)	Pos: SP(Sec/SPI) (Pr: 0.496)
205	https://www.ncbi.nlm.nih.gov/nuccore/NZ_NNES01000308.1?report=graph&from=56&to=872	RIXPAR55	1	54	4.88e-31	184	Vibrio parahaemolyticus F5_7	NZ_NNES01000308.1	56	872	+	WP_140284004.1	143-272: Tme1 (2.4e-12)		1 0 o247-271i	272					0	0					0	0					0	0					0	0					0	0
206	https://www.ncbi.nlm.nih.gov/nuccore/NZ_NNFF01000335.1?report=graph&from=860&to=1771	RIXPAR55	1	54	1.67e-31	185	Vibrio parahaemolyticus F4_3	NZ_NNFF01000335.1	860	1771	+	WP_025510139.1	143-302: Tme1 (9.0e-18)		0 0 o	303					0	288					0	0					0	588					0	0					0	0
207	https://www.ncbi.nlm.nih.gov/nuccore/NZ_AWMQ01000362.1?report=graph&from=1&to=782	RIXPAR55	1	54	6.19e-29	620	Vibrio parahaemolyticus S019	NZ_AWMQ01000362.1	1	782	-	WP_029804482.1	143-257: Tme1 (2.8e-15)		0 0 o	260					0	0					0	0					0	0					0	0					0	0
208	https://www.ncbi.nlm.nih.gov/nuccore/NZ_CAJDZO010000007.1?report=graph&from=175484&to=176650	RIXPAR55	1	55	4.12e-26	512	Vibrio rotiferianus CBC12	NZ_CAJDZO010000007.1	175484	176650	-	WP_182026588.1			0 0 o	388	WP_182026589.1	6-281: cd05269 (TMR_SDR_a, triphenylmethane reductase (TMR)-like proteins, NMRa-like, atypical (a) SDRs.)		0 0 o	298	358	WP_182026587.1		Neg: LIPO(Sec/SPII) (Pr: 0.999), Pos: LIPO(Sec/SPII) (Pr: 0.996)	0 Y n8-18c23/24o	332	86	WP_182026590.1	92-286: cd08422 (PBP2_CrgA_like, The C-terminal substrate binding domain of LysR-type transcriptional regulator CrgA and its related homologs, contains the type 2 periplasmic binding domain.); 4-62: pfam00126 (HTH_1, Bacterial regulatory helix-turn-helix protein, lysR family.)		0 0 o	294	1443	WP_182026586.1			5 0 o6-28i40-59o83-102i114-134o149-168i	171	1389	WP_138942463.1	2-317: COG1858 (MauG, Cytochrome c peroxidase [Posttranslational modification, protein turnover, chaperones].)	Neg: SP(Sec/SPI) (Pr: 0.998), Pos: SP(Sec/SPI) (Pr: 0.967)	0 Y n4-15c19/20o	328	2655	WP_182026585.1	94-287: cd08422 (PBP2_CrgA_like, The C-terminal substrate binding domain of LysR-type transcriptional regulator CrgA and its related homologs, contains the type 2 periplasmic binding domain.); 9-64: pfam00126 (HTH_1, Bacterial regulatory helix-turn-helix protein, lysR family.)
209	https://www.ncbi.nlm.nih.gov/nuccore/NZ_BBKO01000041.1?report=graph&from=152463&to=153629	RIXPAR55	1	55	3.08e-27	542	Vibrio owensii OCN002	NZ_BBKO01000041.1	152463	153629	+	WP_045481895.1			0 0 o	388	WP_045481892.1	6-281: cd05269 (TMR_SDR_a, triphenylmethane reductase (TMR)-like proteins, NMRa-like, atypical (a) SDRs.)		0 0 o	298	358	WP_045481898.1		Neg: LIPO(Sec/SPII) (Pr: 0.999), Pos: LIPO(Sec/SPII) (Pr: 0.996)	0 Y n8-18c23/24o	332	86	WP_045481889.1	92-286: cd08422 (PBP2_CrgA_like, The C-terminal substrate binding domain of LysR-type transcriptional regulator CrgA and its related homologs, contains the type 2 periplasmic binding domain.); 4-62: pfam00126 (HTH_1, Bacterial regulatory helix-turn-helix protein, lysR family.)		0 0 o	294	1443	WP_045481901.1			5 0 o6-28i40-59o83-102i114-134o149-168i	171	1389	WP_045481887.1	149-398: cd04077 (Peptidases_S8_PCSK9_ProteinaseK_like, Peptidase S8 family domain in ProteinaseK-like proteins.); 452-519: pfam04151 (PPC, Bacterial pre-peptidase C-terminal domain.); 57-135: pfam05922 (Inhibitor_I9, Peptidase inhibitor I9.)	Neg: SP(Sec/SPI) (Pr: 0.989), Pos: SP(Sec/SPI) (Pr: 0.950)	0 Y n5-16c23/24o	534	2434	WP_045481904.1	94-287: cd08422 (PBP2_CrgA_like, The C-terminal substrate binding domain of LysR-type transcriptional regulator CrgA and its related homologs, contains the type 2 periplasmic binding domain.); 9-64: pfam00126 (HTH_1, Bacterial regulatory helix-turn-helix protein, lysR family.)
210	https://www.ncbi.nlm.nih.gov/nuccore/NZ_LNQY01000004.1?report=graph&from=173828&to=174994	RIXPAR55	1	55	8.17e-27	546	Vibrio owensii NCCB 76037	NZ_LNQY01000004.1	173828	174994	+	WP_038894073.1			0 0 o	388	WP_038894072.1	6-281: cd05269 (TMR_SDR_a, triphenylmethane reductase (TMR)-like proteins, NMRa-like, atypical (a) SDRs.)		0 0 o	298	358	WP_038894074.1		Neg: LIPO(Sec/SPII) (Pr: 0.999), Pos: LIPO(Sec/SPII) (Pr: 0.996)	0 Y n8-18c23/24o	332	86	WP_038894071.1	92-286: cd08422 (PBP2_CrgA_like, The C-terminal substrate binding domain of LysR-type transcriptional regulator CrgA and its related homologs, contains the type 2 periplasmic binding domain.); 4-62: pfam00126 (HTH_1, Bacterial regulatory helix-turn-helix protein, lysR family.)		0 0 o	294	1443	WP_038894075.1			5 0 o6-28i40-59o83-102i114-134o149-168i	171	1389	WP_038894070.1	149-398: cd04077 (Peptidases_S8_PCSK9_ProteinaseK_like, Peptidase S8 family domain in ProteinaseK-like proteins.); 452-519: pfam04151 (PPC, Bacterial pre-peptidase C-terminal domain.); 57-135: pfam05922 (Inhibitor_I9, Peptidase inhibitor I9.)	Neg: SP(Sec/SPI) (Pr: 0.990), Pos: SP(Sec/SPI) (Pr: 0.953)	0 Y n5-16c23/24o	534	2434	WP_038894076.1	94-287: cd08422 (PBP2_CrgA_like, The C-terminal substrate binding domain of LysR-type transcriptional regulator CrgA and its related homologs, contains the type 2 periplasmic binding domain.); 9-64: pfam00126 (HTH_1, Bacterial regulatory helix-turn-helix protein, lysR family.)
211	https://www.ncbi.nlm.nih.gov/nuccore/NZ_UHIN01000005.1?report=graph&from=77168&to=78334	RIXPAR55	1	55	8.17e-27	557	Vibrio owensii NCTC11318	NZ_UHIN01000005.1	77168	78334	+	WP_038894073.1			0 0 o	388	WP_038894072.1	6-281: cd05269 (TMR_SDR_a, triphenylmethane reductase (TMR)-like proteins, NMRa-like, atypical (a) SDRs.)		0 0 o	298	358	WP_038894074.1		Neg: LIPO(Sec/SPII) (Pr: 0.999), Pos: LIPO(Sec/SPII) (Pr: 0.996)	0 Y n8-18c23/24o	332	86	WP_038894071.1	92-286: cd08422 (PBP2_CrgA_like, The C-terminal substrate binding domain of LysR-type transcriptional regulator CrgA and its related homologs, contains the type 2 periplasmic binding domain.); 4-62: pfam00126 (HTH_1, Bacterial regulatory helix-turn-helix protein, lysR family.)		0 0 o	294	1443	WP_038894075.1			5 0 o6-28i40-59o83-102i114-134o149-168i	171	1389	WP_038894070.1	149-398: cd04077 (Peptidases_S8_PCSK9_ProteinaseK_like, Peptidase S8 family domain in ProteinaseK-like proteins.); 452-519: pfam04151 (PPC, Bacterial pre-peptidase C-terminal domain.); 57-135: pfam05922 (Inhibitor_I9, Peptidase inhibitor I9.)	Neg: SP(Sec/SPI) (Pr: 0.990), Pos: SP(Sec/SPI) (Pr: 0.953)	0 Y n5-16c23/24o	534	2434	WP_038894076.1	94-287: cd08422 (PBP2_CrgA_like, The C-terminal substrate binding domain of LysR-type transcriptional regulator CrgA and its related homologs, contains the type 2 periplasmic binding domain.); 9-64: pfam00126 (HTH_1, Bacterial regulatory helix-turn-helix protein, lysR family.)
212	https://www.ncbi.nlm.nih.gov/nuccore/NZ_BANZ01000008.1?report=graph&from=57569&to=58735	RIXPAR55	1	55	8.17e-27	608	Vibrio owensii ATCC 25919	NZ_BANZ01000008.1	57569	58735	+	WP_038894073.1			0 0 o	388	WP_038894072.1	6-281: cd05269 (TMR_SDR_a, triphenylmethane reductase (TMR)-like proteins, NMRa-like, atypical (a) SDRs.)		0 0 o	298	358	WP_038894074.1		Neg: LIPO(Sec/SPII) (Pr: 0.999), Pos: LIPO(Sec/SPII) (Pr: 0.996)	0 Y n8-18c23/24o	332	86	WP_038894071.1	92-286: cd08422 (PBP2_CrgA_like, The C-terminal substrate binding domain of LysR-type transcriptional regulator CrgA and its related homologs, contains the type 2 periplasmic binding domain.); 4-62: pfam00126 (HTH_1, Bacterial regulatory helix-turn-helix protein, lysR family.)		0 0 o	294	1443	WP_038894075.1			5 0 o6-28i40-59o83-102i114-134o149-168i	171	1389	WP_038894070.1	149-398: cd04077 (Peptidases_S8_PCSK9_ProteinaseK_like, Peptidase S8 family domain in ProteinaseK-like proteins.); 452-519: pfam04151 (PPC, Bacterial pre-peptidase C-terminal domain.); 57-135: pfam05922 (Inhibitor_I9, Peptidase inhibitor I9.)	Neg: SP(Sec/SPI) (Pr: 0.990), Pos: SP(Sec/SPI) (Pr: 0.953)	0 Y n5-16c23/24o	534	2434	WP_038894076.1	94-287: cd08422 (PBP2_CrgA_like, The C-terminal substrate binding domain of LysR-type transcriptional regulator CrgA and its related homologs, contains the type 2 periplasmic binding domain.); 9-64: pfam00126 (HTH_1, Bacterial regulatory helix-turn-helix protein, lysR family.)
213	https://www.ncbi.nlm.nih.gov/nuccore/NZ_JXIL01000016.1?report=graph&from=148392&to=149558	RIXPAR55	1	55	8.4e-28	96	Vibrio harveyi BSW5	NZ_JXIL01000016.1	148392	149558	+	WP_042601356.1			0 0 o	388	WP_042601355.1	145-394: cd04077 (Peptidases_S8_PCSK9_ProteinaseK_like, Peptidase S8 family domain in ProteinaseK-like proteins.); 450-515: pfam04151 (PPC, Bacterial pre-peptidase C-terminal domain.); 53-130: pfam05922 (Inhibitor_I9, Peptidase inhibitor I9.)	Neg: SP(Sec/SPI) (Pr: 0.987), Pos: SP(Sec/SPI) (Pr: 0.953)	0 Y n5-16c23/24o	530	489	WP_042601357.1		Neg: LIPO(Sec/SPII) (Pr: 0.998), Pos: LIPO(Sec/SPII) (Pr: 0.994)	0 Y n8-18c23/24o	332	86	WP_038872414.1	2-317: COG1858 (MauG, Cytochrome c peroxidase [Posttranslational modification, protein turnover, chaperones].)	Neg: SP(Sec/SPI) (Pr: 0.998), Pos: SP(Sec/SPI) (Pr: 0.969)	0 Y n4-15c19/20o	328	2716	WP_042601358.1			5 0 o6-28i40-59o83-102i114-134o149-168i	171	1390	WP_038872412.1	1-466: PRK09181 (PRK09181, aspartate kinase; Validated)		0 0 o	474	3772	WP_042601359.1	94-287: cd08422 (PBP2_CrgA_like, The C-terminal substrate binding domain of LysR-type transcriptional regulator CrgA and its related homologs, contains the type 2 periplasmic binding domain.); 9-64: pfam00126 (HTH_1, Bacterial regulatory helix-turn-helix protein, lysR family.)
214	https://www.ncbi.nlm.nih.gov/nuccore/NZ_BBKZ01000023.1?report=graph&from=115353&to=116519	RIXPAR55	1	55	1.16e-27	558	Vibrio jasicida 200612G	NZ_BBKZ01000023.1	115353	116519	-	WP_045421272.1			0 0 o	388	WP_045421275.1	145-394: cd04077 (Peptidases_S8_PCSK9_ProteinaseK_like, Peptidase S8 family domain in ProteinaseK-like proteins.); 450-515: pfam04151 (PPC, Bacterial pre-peptidase C-terminal domain.); 53-128: pfam05922 (Inhibitor_I9, Peptidase inhibitor I9.)	Neg: SP(Sec/SPI) (Pr: 0.989), Pos: SP(Sec/SPI) (Pr: 0.969)	0 Y n5-16c23/24o	530	512	WP_045421271.1		Neg: LIPO(Sec/SPII) (Pr: 0.998), Pos: LIPO(Sec/SPII) (Pr: 0.994)	0 Y n8-18c23/24o	332	86	WP_045421276.1	2-317: COG1858 (MauG, Cytochrome c peroxidase [Posttranslational modification, protein turnover, chaperones].)	Neg: SP(Sec/SPI) (Pr: 0.998), Pos: SP(Sec/SPI) (Pr: 0.969)	0 Y n4-15c19/20o	328	2739	WP_045421269.1			5 0 o6-28i40-59o83-102i114-134o149-168i	171	1390	WP_038872412.1	1-466: PRK09181 (PRK09181, aspartate kinase; Validated)		0 0 o	474	3795	WP_045421268.1	94-287: cd08422 (PBP2_CrgA_like, The C-terminal substrate binding domain of LysR-type transcriptional regulator CrgA and its related homologs, contains the type 2 periplasmic binding domain.); 9-64: pfam00126 (HTH_1, Bacterial regulatory helix-turn-helix protein, lysR family.)
215	https://www.ncbi.nlm.nih.gov/nuccore/NZ_PKNI01000100.1?report=graph&from=50632&to=51798	RIXPAR55	1	55	1.16e-27	565	Vibrio jasicida GB-215	NZ_PKNI01000100.1	50632	51798	-	WP_104027240.1			0 0 o	388	WP_104027241.1	145-394: cd04077 (Peptidases_S8_PCSK9_ProteinaseK_like, Peptidase S8 family domain in ProteinaseK-like proteins.); 450-515: pfam04151 (PPC, Bacterial pre-peptidase C-terminal domain.); 53-130: pfam05922 (Inhibitor_I9, Peptidase inhibitor I9.)	Neg: SP(Sec/SPI) (Pr: 0.989), Pos: SP(Sec/SPI) (Pr: 0.957)	0 Y n5-16c23/24o	530	490	WP_038872426.1		Neg: LIPO(Sec/SPII) (Pr: 0.998), Pos: LIPO(Sec/SPII) (Pr: 0.994)	0 Y n8-18c23/24o	332	86	WP_104027242.1	2-317: COG1858 (MauG, Cytochrome c peroxidase [Posttranslational modification, protein turnover, chaperones].)	Neg: SP(Sec/SPI) (Pr: 0.998), Pos: SP(Sec/SPI) (Pr: 0.969)	0 Y n4-15c19/20o	328	2717	WP_038872429.1			5 0 o6-28i40-59o83-102i114-134o149-168i	171	1390	WP_104027243.1	1-466: PRK09181 (PRK09181, aspartate kinase; Validated)		0 0 o	474	3773	WP_104027239.1	94-287: cd08422 (PBP2_CrgA_like, The C-terminal substrate binding domain of LysR-type transcriptional regulator CrgA and its related homologs, contains the type 2 periplasmic binding domain.); 9-64: pfam00126 (HTH_1, Bacterial regulatory helix-turn-helix protein, lysR family.)
216	https://www.ncbi.nlm.nih.gov/nuccore/NZ_MSCF01000002.1?report=graph&from=189575&to=190741	RIXPAR55	1	55	1.16e-27	570	Vibrio jasicida ABR3-11	NZ_MSCF01000002.1	189575	190741	-	WP_105068162.1			0 0 o	388	WP_105068163.1	145-394: cd04077 (Peptidases_S8_PCSK9_ProteinaseK_like, Peptidase S8 family domain in ProteinaseK-like proteins.); 450-515: pfam04151 (PPC, Bacterial pre-peptidase C-terminal domain.); 53-130: pfam05922 (Inhibitor_I9, Peptidase inhibitor I9.)	Neg: SP(Sec/SPI) (Pr: 0.963), Pos: SP(Sec/SPI) (Pr: 0.891)	0 Y n5-16c23/24o	530	489	WP_105068161.1		Neg: LIPO(Sec/SPII) (Pr: 0.998), Pos: LIPO(Sec/SPII) (Pr: 0.994)	0 Y n8-18c23/24o	332	88	WP_038872414.1	2-317: COG1858 (MauG, Cytochrome c peroxidase [Posttranslational modification, protein turnover, chaperones].)	Neg: SP(Sec/SPI) (Pr: 0.998), Pos: SP(Sec/SPI) (Pr: 0.969)	0 Y n4-15c19/20o	328	2716	WP_105068160.1			5 0 o6-28i40-59o83-102i114-134o149-168i	171	1392	WP_038872412.1	1-466: PRK09181 (PRK09181, aspartate kinase; Validated)		0 0 o	474	3772	WP_104027239.1	94-287: cd08422 (PBP2_CrgA_like, The C-terminal substrate binding domain of LysR-type transcriptional regulator CrgA and its related homologs, contains the type 2 periplasmic binding domain.); 9-64: pfam00126 (HTH_1, Bacterial regulatory helix-turn-helix protein, lysR family.)
217	https://www.ncbi.nlm.nih.gov/nuccore/NZ_BAOC01000066.1?report=graph&from=150613&to=151779	RIXPAR55	1	55	1.16e-27	610	Vibrio jasicida 090810c	NZ_BAOC01000066.1	150613	151779	+	WP_038872424.1			0 0 o	388	WP_038872421.1	145-394: cd04077 (Peptidases_S8_PCSK9_ProteinaseK_like, Peptidase S8 family domain in ProteinaseK-like proteins.); 450-515: pfam04151 (PPC, Bacterial pre-peptidase C-terminal domain.); 53-130: pfam05922 (Inhibitor_I9, Peptidase inhibitor I9.)	Neg: SP(Sec/SPI) (Pr: 0.985), Pos: SP(Sec/SPI) (Pr: 0.966)	0 Y n5-16c23/24o	530	490	WP_038872426.1		Neg: LIPO(Sec/SPII) (Pr: 0.998), Pos: LIPO(Sec/SPII) (Pr: 0.994)	0 Y n8-18c23/24o	332	86	WP_038872414.1	2-317: COG1858 (MauG, Cytochrome c peroxidase [Posttranslational modification, protein turnover, chaperones].)	Neg: SP(Sec/SPI) (Pr: 0.998), Pos: SP(Sec/SPI) (Pr: 0.969)	0 Y n4-15c19/20o	328	2717	WP_038872429.1			5 0 o6-28i40-59o83-102i114-134o149-168i	171	1390	WP_038872412.1	1-466: PRK09181 (PRK09181, aspartate kinase; Validated)		0 0 o	474	3773	WP_038872432.1	94-287: cd08422 (PBP2_CrgA_like, The C-terminal substrate binding domain of LysR-type transcriptional regulator CrgA and its related homologs, contains the type 2 periplasmic binding domain.); 9-64: pfam00126 (HTH_1, Bacterial regulatory helix-turn-helix protein, lysR family.)
218	https://www.ncbi.nlm.nih.gov/nuccore/NZ_CP025792.1?report=graph&from=256922&to=258088	RIXPAR55	1	55	1.16e-27	611	Vibrio jasicida 090810c	NZ_CP025792.1	256922	258088	+	WP_038872424.1			0 0 o	388	WP_038872421.1	145-394: cd04077 (Peptidases_S8_PCSK9_ProteinaseK_like, Peptidase S8 family domain in ProteinaseK-like proteins.); 450-515: pfam04151 (PPC, Bacterial pre-peptidase C-terminal domain.); 53-130: pfam05922 (Inhibitor_I9, Peptidase inhibitor I9.)	Neg: SP(Sec/SPI) (Pr: 0.985), Pos: SP(Sec/SPI) (Pr: 0.966)	0 Y n5-16c23/24o	530	490	WP_038872426.1		Neg: LIPO(Sec/SPII) (Pr: 0.998), Pos: LIPO(Sec/SPII) (Pr: 0.994)	0 Y n8-18c23/24o	332	86	WP_038872414.1	2-317: COG1858 (MauG, Cytochrome c peroxidase [Posttranslational modification, protein turnover, chaperones].)	Neg: SP(Sec/SPI) (Pr: 0.998), Pos: SP(Sec/SPI) (Pr: 0.969)	0 Y n4-15c19/20o	328	2717	WP_038872429.1			5 0 o6-28i40-59o83-102i114-134o149-168i	171	1390	WP_038872412.1	1-466: PRK09181 (PRK09181, aspartate kinase; Validated)		0 0 o	474	3773	WP_038872432.1	94-287: cd08422 (PBP2_CrgA_like, The C-terminal substrate binding domain of LysR-type transcriptional regulator CrgA and its related homologs, contains the type 2 periplasmic binding domain.); 9-64: pfam00126 (HTH_1, Bacterial regulatory helix-turn-helix protein, lysR family.)
219	https://www.ncbi.nlm.nih.gov/nuccore/NZ_BBLD01000056.1?report=graph&from=6340&to=7506	RIXPAR55	1	55	1.16e-27	640	Vibrio hyugaensis 090810a	NZ_BBLD01000056.1	6340	7506	-	WP_045402854.1			0 0 o	388	WP_045402858.1	145-394: cd04077 (Peptidases_S8_PCSK9_ProteinaseK_like, Peptidase S8 family domain in ProteinaseK-like proteins.); 450-515: pfam04151 (PPC, Bacterial pre-peptidase C-terminal domain.); 53-130: pfam05922 (Inhibitor_I9, Peptidase inhibitor I9.)	Neg: SP(Sec/SPI) (Pr: 0.986), Pos: SP(Sec/SPI) (Pr: 0.943)	0 Y n5-16c23/24o	530	493	WP_045402852.1		Neg: LIPO(Sec/SPII) (Pr: 0.999), Pos: LIPO(Sec/SPII) (Pr: 0.996)	0 Y n8-18c23/24o	332	86	WP_038872414.1	2-317: COG1858 (MauG, Cytochrome c peroxidase [Posttranslational modification, protein turnover, chaperones].)	Neg: SP(Sec/SPI) (Pr: 0.998), Pos: SP(Sec/SPI) (Pr: 0.969)	0 Y n4-15c19/20o	328	2719	WP_045402850.1			5 0 o6-28i40-59o83-102i114-134o149-168i	171	1390	WP_045402860.1	1-465: PRK09181 (PRK09181, aspartate kinase; Validated)		0 0 o	474	3776	WP_045402844.1	94-287: cd08422 (PBP2_CrgA_like, The C-terminal substrate binding domain of LysR-type transcriptional regulator CrgA and its related homologs, contains the type 2 periplasmic binding domain.); 9-64: pfam00126 (HTH_1, Bacterial regulatory helix-turn-helix protein, lysR family.)
220	https://www.ncbi.nlm.nih.gov/nuccore/NZ_BBLE01000022.1?report=graph&from=107814&to=108980	RIXPAR55	1	55	4.12e-26	641	Vibrio hyugaensis 100512A	NZ_BBLE01000022.1	107814	108980	-	WP_045464323.1			0 0 o	388	WP_045464326.1	145-394: cd04077 (Peptidases_S8_PCSK9_ProteinaseK_like, Peptidase S8 family domain in ProteinaseK-like proteins.); 450-515: pfam04151 (PPC, Bacterial pre-peptidase C-terminal domain.); 53-130: pfam05922 (Inhibitor_I9, Peptidase inhibitor I9.)	Neg: SP(Sec/SPI) (Pr: 0.986), Pos: SP(Sec/SPI) (Pr: 0.943)	0 Y n5-16c23/24o	530	495	WP_045464322.1		Neg: LIPO(Sec/SPII) (Pr: 0.998), Pos: LIPO(Sec/SPII) (Pr: 0.995)	0 Y n8-18c23/24o	332	86	WP_038872414.1	2-317: COG1858 (MauG, Cytochrome c peroxidase [Posttranslational modification, protein turnover, chaperones].)	Neg: SP(Sec/SPI) (Pr: 0.998), Pos: SP(Sec/SPI) (Pr: 0.969)	0 Y n4-15c19/20o	328	2721	WP_045464320.1			5 0 o6-28i40-59o83-102i114-134o149-168i	171	1390	WP_045464328.1	1-465: PRK09181 (PRK09181, aspartate kinase; Validated)		0 0 o	474	3778	WP_045464318.1	94-287: cd08422 (PBP2_CrgA_like, The C-terminal substrate binding domain of LysR-type transcriptional regulator CrgA and its related homologs, contains the type 2 periplasmic binding domain.); 9-64: pfam00126 (HTH_1, Bacterial regulatory helix-turn-helix protein, lysR family.)
221	https://www.ncbi.nlm.nih.gov/nuccore/NZ_CP025794.1?report=graph&from=278122&to=279288	RIXPAR55	1	55	1.16e-27	643	Vibrio hyugaensis 090810a	NZ_CP025794.1	278122	279288	+	WP_045402854.1			0 0 o	388	WP_045402858.1	145-394: cd04077 (Peptidases_S8_PCSK9_ProteinaseK_like, Peptidase S8 family domain in ProteinaseK-like proteins.); 450-515: pfam04151 (PPC, Bacterial pre-peptidase C-terminal domain.); 53-130: pfam05922 (Inhibitor_I9, Peptidase inhibitor I9.)	Neg: SP(Sec/SPI) (Pr: 0.986), Pos: SP(Sec/SPI) (Pr: 0.943)	0 Y n5-16c23/24o	530	492	WP_045402852.1		Neg: LIPO(Sec/SPII) (Pr: 0.999), Pos: LIPO(Sec/SPII) (Pr: 0.996)	0 Y n8-18c23/24o	332	86	WP_038872414.1	2-317: COG1858 (MauG, Cytochrome c peroxidase [Posttranslational modification, protein turnover, chaperones].)	Neg: SP(Sec/SPI) (Pr: 0.998), Pos: SP(Sec/SPI) (Pr: 0.969)	0 Y n4-15c19/20o	328	2718	WP_045402850.1			5 0 o6-28i40-59o83-102i114-134o149-168i	171	1390	WP_045402860.1	1-465: PRK09181 (PRK09181, aspartate kinase; Validated)		0 0 o	474	3775	WP_045402844.1	94-287: cd08422 (PBP2_CrgA_like, The C-terminal substrate binding domain of LysR-type transcriptional regulator CrgA and its related homologs, contains the type 2 periplasmic binding domain.); 9-64: pfam00126 (HTH_1, Bacterial regulatory helix-turn-helix protein, lysR family.)
222	https://www.ncbi.nlm.nih.gov/nuccore/NZ_PKND01000031.1?report=graph&from=28794&to=29960	RIXPAR55	1	55	3.08e-27	644	Vibrio hyugaensis 270813R	NZ_PKND01000031.1	28794	29960	-	WP_104024371.1			0 0 o	388	WP_104024372.1	145-394: cd04077 (Peptidases_S8_PCSK9_ProteinaseK_like, Peptidase S8 family domain in ProteinaseK-like proteins.); 450-515: pfam04151 (PPC, Bacterial pre-peptidase C-terminal domain.); 53-130: pfam05922 (Inhibitor_I9, Peptidase inhibitor I9.)	Neg: SP(Sec/SPI) (Pr: 0.988), Pos: SP(Sec/SPI) (Pr: 0.957)	0 Y n5-16c23/24o	530	507	WP_104024370.1		Neg: LIPO(Sec/SPII) (Pr: 0.998), Pos: LIPO(Sec/SPII) (Pr: 0.995)	0 Y n8-18c23/24o	332	86	WP_104024373.1	2-317: COG1858 (MauG, Cytochrome c peroxidase [Posttranslational modification, protein turnover, chaperones].)	Neg: SP(Sec/SPI) (Pr: 0.998), Pos: SP(Sec/SPI) (Pr: 0.969)	0 Y n4-15c19/20o	328	2734	WP_104024369.1			5 0 o6-28i40-59o83-102i114-134o149-168i	171	1390	WP_104024374.1	1-465: PRK09181 (PRK09181, aspartate kinase; Validated)		0 0 o	474	3791	WP_104024368.1	94-287: cd08422 (PBP2_CrgA_like, The C-terminal substrate binding domain of LysR-type transcriptional regulator CrgA and its related homologs, contains the type 2 periplasmic binding domain.); 9-64: pfam00126 (HTH_1, Bacterial regulatory helix-turn-helix protein, lysR family.)
223	https://www.ncbi.nlm.nih.gov/nuccore/NZ_PKNE01000034.1?report=graph&from=45087&to=46253	RIXPAR55	1	55	1.16e-27	645	Vibrio hyugaensis 270813M	NZ_PKNE01000034.1	45087	46253	+	WP_104040225.1			0 0 o	388	WP_104040224.1	145-394: cd04077 (Peptidases_S8_PCSK9_ProteinaseK_like, Peptidase S8 family domain in ProteinaseK-like proteins.); 450-515: pfam04151 (PPC, Bacterial pre-peptidase C-terminal domain.); 53-130: pfam05922 (Inhibitor_I9, Peptidase inhibitor I9.)	Neg: SP(Sec/SPI) (Pr: 0.986), Pos: SP(Sec/SPI) (Pr: 0.943)	0 Y n5-16c23/24o	530	501	WP_104040226.1		Neg: LIPO(Sec/SPII) (Pr: 0.998), Pos: LIPO(Sec/SPII) (Pr: 0.995)	0 Y n8-18c23/24o	332	86	WP_038872414.1	2-317: COG1858 (MauG, Cytochrome c peroxidase [Posttranslational modification, protein turnover, chaperones].)	Neg: SP(Sec/SPI) (Pr: 0.998), Pos: SP(Sec/SPI) (Pr: 0.969)	0 Y n4-15c19/20o	328	2727	WP_104040227.1			5 0 o6-28i40-59o83-102i114-134o149-168i	171	1390	WP_045402860.1	1-465: PRK09181 (PRK09181, aspartate kinase; Validated)		0 0 o	474	3784	WP_104040228.1	94-287: cd08422 (PBP2_CrgA_like, The C-terminal substrate binding domain of LysR-type transcriptional regulator CrgA and its related homologs, contains the type 2 periplasmic binding domain.); 9-64: pfam00126 (HTH_1, Bacterial regulatory helix-turn-helix protein, lysR family.)
224	https://www.ncbi.nlm.nih.gov/nuccore/NZ_NRQQ01000017.1?report=graph&from=3897&to=5063	RIXPAR55	1	55	8.4e-28	651	Vibrio sp. V1B	NZ_NRQQ01000017.1	3897	5063	+	WP_095760172.1			0 0 o	388	WP_095760171.1	145-394: cd04077 (Peptidases_S8_PCSK9_ProteinaseK_like, Peptidase S8 family domain in ProteinaseK-like proteins.); 450-515: pfam04151 (PPC, Bacterial pre-peptidase C-terminal domain.); 53-130: pfam05922 (Inhibitor_I9, Peptidase inhibitor I9.)	Neg: SP(Sec/SPI) (Pr: 0.963), Pos: SP(Sec/SPI) (Pr: 0.891)	0 Y n5-16c23/24o	530	489	WP_095760173.1		Neg: LIPO(Sec/SPII) (Pr: 0.998), Pos: LIPO(Sec/SPII) (Pr: 0.994)	0 Y n8-18c23/24o	332	86	WP_038872414.1	2-317: COG1858 (MauG, Cytochrome c peroxidase [Posttranslational modification, protein turnover, chaperones].)	Neg: SP(Sec/SPI) (Pr: 0.998), Pos: SP(Sec/SPI) (Pr: 0.969)	0 Y n4-15c19/20o	328	2716	WP_095760174.1			5 0 o6-28i40-59o83-102i114-134o149-168i	171	1390					0	0	WP_095760175.1	94-287: cd08422 (PBP2_CrgA_like, The C-terminal substrate binding domain of LysR-type transcriptional regulator CrgA and its related homologs, contains the type 2 periplasmic binding domain.); 9-64: pfam00126 (HTH_1, Bacterial regulatory helix-turn-helix protein, lysR family.)
225	https://www.ncbi.nlm.nih.gov/nuccore/NZ_DF977161.1?report=graph&from=70&to=1236	RIXPAR55	1	55	1.16e-27	561	Vibrio jasicida BFLP-10	NZ_DF977161.1	70	1236	+	WP_063345041.1			0 0 o	388					0	0	WP_063345042.1		Neg: LIPO(Sec/SPII) (Pr: 0.998), Pos: LIPO(Sec/SPII) (Pr: 0.994)	0 Y n8-18c23/24o	332	86					0	0	WP_063345043.1			5 0 o6-28i40-59o83-102i114-134o149-168i	171	1390					0	0	WP_063345044.1	94-287: cd08422 (PBP2_CrgA_like, The C-terminal substrate binding domain of LysR-type transcriptional regulator CrgA and its related homologs, contains the type 2 periplasmic binding domain.); 9-64: pfam00126 (HTH_1, Bacterial regulatory helix-turn-helix protein, lysR family.)
226	https://www.ncbi.nlm.nih.gov/nuccore/NZ_PKNG01000038.1?report=graph&from=58418&to=59584	RIXPAR55	1	55	1.16e-27	563	Vibrio jasicida M3	NZ_PKNG01000038.1	58418	59584	-	WP_045407013.1			0 0 o	388					0	0	WP_061035732.1		Neg: LIPO(Sec/SPII) (Pr: 0.998), Pos: LIPO(Sec/SPII) (Pr: 0.994)	0 Y n8-18c23/24o	332	86					0	0	WP_061035733.1			5 0 o6-28i40-59o83-102i114-134o149-168i	171	1390					0	0	WP_061035734.1	94-287: cd08422 (PBP2_CrgA_like, The C-terminal substrate binding domain of LysR-type transcriptional regulator CrgA and its related homologs, contains the type 2 periplasmic binding domain.); 9-64: pfam00126 (HTH_1, Bacterial regulatory helix-turn-helix protein, lysR family.)
227	https://www.ncbi.nlm.nih.gov/nuccore/NZ_PKNH01000012.1?report=graph&from=39824&to=40990	RIXPAR55	1	55	1.16e-27	564	Vibrio jasicida idb.1.4	NZ_PKNH01000012.1	39824	40990	-	WP_045421272.1			0 0 o	388					0	0	WP_104034286.1		Neg: LIPO(Sec/SPII) (Pr: 0.998), Pos: LIPO(Sec/SPII) (Pr: 0.995)	0 Y n8-18c23/24o	332	86					0	0	WP_104034285.1			5 0 o6-28i40-59o83-102i114-134o149-168i	171	1390					0	0	WP_104034284.1	94-287: cd08422 (PBP2_CrgA_like, The C-terminal substrate binding domain of LysR-type transcriptional regulator CrgA and its related homologs, contains the type 2 periplasmic binding domain.); 9-64: pfam00126 (HTH_1, Bacterial regulatory helix-turn-helix protein, lysR family.)
228	https://www.ncbi.nlm.nih.gov/nuccore/NZ_PKNJ01000194.1?report=graph&from=52950&to=54116	RIXPAR55	1	55	4.12e-26	566	Vibrio jasicida fram1	NZ_PKNJ01000194.1	52950	54116	-	WP_104047742.1			0 0 o	388					0	0	WP_104047741.1		Neg: LIPO(Sec/SPII) (Pr: 0.995), Pos: LIPO(Sec/SPII) (Pr: 0.980)	0 Y n8-18c23/24o	332	86					0	0	WP_104047740.1			5 0 o6-28i40-59o83-102i114-134o149-168i	171	1389					0	0	WP_104047739.1	94-287: cd08422 (PBP2_CrgA_like, The C-terminal substrate binding domain of LysR-type transcriptional regulator CrgA and its related homologs, contains the type 2 periplasmic binding domain.); 9-64: pfam00126 (HTH_1, Bacterial regulatory helix-turn-helix protein, lysR family.)
229	https://www.ncbi.nlm.nih.gov/nuccore/NZ_PKNK01000127.1?report=graph&from=70&to=1236	RIXPAR55	1	55	1.16e-27	567	Vibrio jasicida CECT 7692	NZ_PKNK01000127.1	70	1236	+	WP_063345041.1			0 0 o	388					0	0	WP_063345042.1		Neg: LIPO(Sec/SPII) (Pr: 0.998), Pos: LIPO(Sec/SPII) (Pr: 0.994)	0 Y n8-18c23/24o	332	86					0	0	WP_063345043.1			5 0 o6-28i40-59o83-102i114-134o149-168i	171	1390					0	0	WP_063345044.1	94-287: cd08422 (PBP2_CrgA_like, The C-terminal substrate binding domain of LysR-type transcriptional regulator CrgA and its related homologs, contains the type 2 periplasmic binding domain.); 9-64: pfam00126 (HTH_1, Bacterial regulatory helix-turn-helix protein, lysR family.)
230	https://www.ncbi.nlm.nih.gov/nuccore/NZ_PKNM01000136.1?report=graph&from=137&to=1303	RIXPAR55	1	55	4.12e-26	569	Vibrio jasicida 270813B	NZ_PKNM01000136.1	137	1303	+	WP_104038237.1			0 0 o	388					0	0	WP_104038238.1		Neg: LIPO(Sec/SPII) (Pr: 0.998), Pos: LIPO(Sec/SPII) (Pr: 0.994)	0 Y n8-18c23/24o	332	86					0	0	WP_104038239.1			5 0 o6-28i40-59o83-102i114-134o149-168i	171	1390					0	0	WP_104038240.1	94-287: cd08422 (PBP2_CrgA_like, The C-terminal substrate binding domain of LysR-type transcriptional regulator CrgA and its related homologs, contains the type 2 periplasmic binding domain.); 9-64: pfam00126 (HTH_1, Bacterial regulatory helix-turn-helix protein, lysR family.)
231	https://www.ncbi.nlm.nih.gov/nuccore/NZ_JH976015.1?report=graph&from=194187&to=195353	RIXPAR55	1	55	3.08e-27	93	Vibrio harveyi HENC-01	NZ_JH976015.1	194187	195353	+	WP_009697472.1			0 0 o	388	WP_009697471.1	6-281: cd05269 (TMR_SDR_a, triphenylmethane reductase (TMR)-like proteins, NMRa-like, atypical (a) SDRs.)		0 0 o	298	263	WP_009697473.1	5-189: COG1280 (RhtB, Threonine/homoserine/homoserine lactone efflux protein [Amino acid transport and metabolism].)		6 0 o12-34i46-67o73-94i115-134o140-160i181-198o	202	133	WP_009697470.1	92-286: cd08422 (PBP2_CrgA_like, The C-terminal substrate binding domain of LysR-type transcriptional regulator CrgA and its related homologs, contains the type 2 periplasmic binding domain.); 4-62: pfam00126 (HTH_1, Bacterial regulatory helix-turn-helix protein, lysR family.)		0 0 o	294	1353	WP_009697474.1	11-451: COG1167 (ARO8, DNA-binding transcriptional regulator, MocR family, contains an aminotransferase domain [Transcription, Amino acid transport and metabolism].)		0 0 o	452	903	WP_009697469.1	145-394: cd04077 (Peptidases_S8_PCSK9_ProteinaseK_like, Peptidase S8 family domain in ProteinaseK-like proteins.); 448-515: pfam04151 (PPC, Bacterial pre-peptidase C-terminal domain.); 53-131: pfam05922 (Inhibitor_I9, Peptidase inhibitor I9.)	Neg: SP(Sec/SPI) (Pr: 0.992), Pos: SP(Sec/SPI) (Pr: 0.952)	0 Y n5-16c23/24o	530	2341	WP_009697475.1	7-64: cd00093 (HTH_XRE, Helix-turn-helix XRE-family like proteins.); 286-373: pfam12796 (Ank_2, Ankyrin repeats (3 copies).); 235-309: pfam12796 (Ank_2, Ankyrin repeats (3 copies).)
232	https://www.ncbi.nlm.nih.gov/nuccore/NZ_CP009467.1?report=graph&from=2123146&to=2124312	RIXPAR55	1	55	3.08e-27	94	Vibrio harveyi ATCC 33843 (392 [MAV])	NZ_CP009467.1	2123146	2124312	-	WP_050939715.1			0 0 o	388	WP_050908892.1	6-281: cd05269 (TMR_SDR_a, triphenylmethane reductase (TMR)-like proteins, NMRa-like, atypical (a) SDRs.)		0 0 o	298	263	WP_005446042.1	5-189: COG1280 (RhtB, Threonine/homoserine/homoserine lactone efflux protein [Amino acid transport and metabolism].)		6 0 o12-34i46-67o73-94i115-134o140-160i181-198o	202	133	WP_029788121.1	92-286: cd08422 (PBP2_CrgA_like, The C-terminal substrate binding domain of LysR-type transcriptional regulator CrgA and its related homologs, contains the type 2 periplasmic binding domain.); 4-62: pfam00126 (HTH_1, Bacterial regulatory helix-turn-helix protein, lysR family.)		0 0 o	294	1353	WP_009697474.1	11-451: COG1167 (ARO8, DNA-binding transcriptional regulator, MocR family, contains an aminotransferase domain [Transcription, Amino acid transport and metabolism].)		0 0 o	452	903	WP_069687176.1	145-394: cd04077 (Peptidases_S8_PCSK9_ProteinaseK_like, Peptidase S8 family domain in ProteinaseK-like proteins.); 448-515: pfam04151 (PPC, Bacterial pre-peptidase C-terminal domain.); 53-131: pfam05922 (Inhibitor_I9, Peptidase inhibitor I9.)	Neg: SP(Sec/SPI) (Pr: 0.993), Pos: SP(Sec/SPI) (Pr: 0.955)	0 Y n5-16c23/24o	530	2341	WP_069687175.1		Neg: LIPO(Sec/SPII) (Pr: 1.000), Pos: LIPO(Sec/SPII) (Pr: 0.999)
233	https://www.ncbi.nlm.nih.gov/nuccore/NZ_BBKY01000042.1?report=graph&from=156949&to=158115	RIXPAR55	1	55	4.27e-27	95	Vibrio harveyi 823TEZ1	NZ_BBKY01000042.1	156949	158115	-	WP_045489167.1			0 0 o	388	WP_005446044.1	6-281: cd05269 (TMR_SDR_a, triphenylmethane reductase (TMR)-like proteins, NMRa-like, atypical (a) SDRs.)		0 0 o	298	262	WP_045489164.1	5-189: COG1280 (RhtB, Threonine/homoserine/homoserine lactone efflux protein [Amino acid transport and metabolism].)		6 0 o12-34i46-67o73-94i115-134o140-160i181-198o	202	133	WP_045489183.1	92-286: cd08422 (PBP2_CrgA_like, The C-terminal substrate binding domain of LysR-type transcriptional regulator CrgA and its related homologs, contains the type 2 periplasmic binding domain.); 4-62: pfam00126 (HTH_1, Bacterial regulatory helix-turn-helix protein, lysR family.)		0 0 o	294	1352	WP_017818081.1	11-451: COG1167 (ARO8, DNA-binding transcriptional regulator, MocR family, contains an aminotransferase domain [Transcription, Amino acid transport and metabolism].)		0 0 o	452	903	WP_045489186.1	145-394: cd04077 (Peptidases_S8_PCSK9_ProteinaseK_like, Peptidase S8 family domain in ProteinaseK-like proteins.); 448-515: pfam04151 (PPC, Bacterial pre-peptidase C-terminal domain.); 53-131: pfam05922 (Inhibitor_I9, Peptidase inhibitor I9.)	Neg: SP(Sec/SPI) (Pr: 0.993), Pos: SP(Sec/SPI) (Pr: 0.955)	0 Y n5-16c23/24o	530	2340	WP_045489160.1		Neg: LIPO(Sec/SPII) (Pr: 1.000), Pos: LIPO(Sec/SPII) (Pr: 0.999)
234	https://www.ncbi.nlm.nih.gov/nuccore/NZ_JPTP01000120.1?report=graph&from=23852&to=25018	RIXPAR55	1	55	4.12e-26	98	Vibrio harveyi CAIM463	NZ_JPTP01000120.1	23852	25018	-	WP_050908893.1			0 0 o	388	WP_050908892.1	6-281: cd05269 (TMR_SDR_a, triphenylmethane reductase (TMR)-like proteins, NMRa-like, atypical (a) SDRs.)		0 0 o	298	263	WP_005446042.1	5-189: COG1280 (RhtB, Threonine/homoserine/homoserine lactone efflux protein [Amino acid transport and metabolism].)		6 0 o12-34i46-67o73-94i115-134o140-160i181-198o	202	133	WP_005446045.1	92-286: cd08422 (PBP2_CrgA_like, The C-terminal substrate binding domain of LysR-type transcriptional regulator CrgA and its related homologs, contains the type 2 periplasmic binding domain.); 4-62: pfam00126 (HTH_1, Bacterial regulatory helix-turn-helix protein, lysR family.)		0 0 o	294	1353	WP_047516808.1	11-451: COG1167 (ARO8, DNA-binding transcriptional regulator, MocR family, contains an aminotransferase domain [Transcription, Amino acid transport and metabolism].)		0 0 o	452	903	WP_050908890.1	145-394: cd04077 (Peptidases_S8_PCSK9_ProteinaseK_like, Peptidase S8 family domain in ProteinaseK-like proteins.); 448-515: pfam04151 (PPC, Bacterial pre-peptidase C-terminal domain.); 53-131: pfam05922 (Inhibitor_I9, Peptidase inhibitor I9.)	Neg: SP(Sec/SPI) (Pr: 0.993), Pos: SP(Sec/SPI) (Pr: 0.955)	0 Y n5-16c23/24o	530	2341	WP_017818082.1
235	https://www.ncbi.nlm.nih.gov/nuccore/NZ_JPTM01000313.1?report=graph&from=9553&to=10719	RIXPAR55	1	55	2.98e-26	102	Vibrio harveyi CAIM1075	NZ_JPTM01000313.1	9553	10719	+	WP_017190240.1			0 0 o	388	WP_050937780.1	6-281: cd05269 (TMR_SDR_a, triphenylmethane reductase (TMR)-like proteins, NMRa-like, atypical (a) SDRs.)		0 0 o	298	263	WP_005446042.1	5-189: COG1280 (RhtB, Threonine/homoserine/homoserine lactone efflux protein [Amino acid transport and metabolism].)		6 0 o12-34i46-67o73-94i115-134o140-160i181-198o	202	133	WP_050937779.1	92-286: cd08422 (PBP2_CrgA_like, The C-terminal substrate binding domain of LysR-type transcriptional regulator CrgA and its related homologs, contains the type 2 periplasmic binding domain.); 4-62: pfam00126 (HTH_1, Bacterial regulatory helix-turn-helix protein, lysR family.)		0 0 o	294	1353	WP_050937781.1	11-451: COG1167 (ARO8, DNA-binding transcriptional regulator, MocR family, contains an aminotransferase domain [Transcription, Amino acid transport and metabolism].)		0 0 o	452	903	WP_050937778.1	145-394: cd04077 (Peptidases_S8_PCSK9_ProteinaseK_like, Peptidase S8 family domain in ProteinaseK-like proteins.); 448-515: pfam04151 (PPC, Bacterial pre-peptidase C-terminal domain.); 53-131: pfam05922 (Inhibitor_I9, Peptidase inhibitor I9.)	Neg: SP(Sec/SPI) (Pr: 0.993), Pos: SP(Sec/SPI) (Pr: 0.955)	0 Y n5-16c23/24o	530	2341	WP_050937782.1
236	https://www.ncbi.nlm.nih.gov/nuccore/NZ_JPTQ01000729.1?report=graph&from=19959&to=21125	RIXPAR55	1	55	4.12e-26	104	Vibrio harveyi CAIM464	NZ_JPTQ01000729.1	19959	21125	+	WP_050908893.1			0 0 o	388	WP_050908892.1	6-281: cd05269 (TMR_SDR_a, triphenylmethane reductase (TMR)-like proteins, NMRa-like, atypical (a) SDRs.)		0 0 o	298	263	WP_005446042.1	5-189: COG1280 (RhtB, Threonine/homoserine/homoserine lactone efflux protein [Amino acid transport and metabolism].)		6 0 o12-34i46-67o73-94i115-134o140-160i181-198o	202	133	WP_050908891.1	2-288: COG0583 (LysR, DNA-binding transcriptional regulator, LysR family [Transcription].)		0 0 o	294	1353	WP_047516808.1	11-451: COG1167 (ARO8, DNA-binding transcriptional regulator, MocR family, contains an aminotransferase domain [Transcription, Amino acid transport and metabolism].)		0 0 o	452	903	WP_050908890.1	145-394: cd04077 (Peptidases_S8_PCSK9_ProteinaseK_like, Peptidase S8 family domain in ProteinaseK-like proteins.); 448-515: pfam04151 (PPC, Bacterial pre-peptidase C-terminal domain.); 53-131: pfam05922 (Inhibitor_I9, Peptidase inhibitor I9.)	Neg: SP(Sec/SPI) (Pr: 0.993), Pos: SP(Sec/SPI) (Pr: 0.955)	0 Y n5-16c23/24o	530	2341	WP_017818082.1
237	https://www.ncbi.nlm.nih.gov/nuccore/NZ_LGYS01000030.1?report=graph&from=37281&to=38447	RIXPAR55	1	55	3.08e-27	106	Vibrio harveyi VH2	NZ_LGYS01000030.1	37281	38447	-	WP_005446043.1			0 0 o	388	WP_053052815.1	6-281: cd05269 (TMR_SDR_a, triphenylmethane reductase (TMR)-like proteins, NMRa-like, atypical (a) SDRs.)		0 0 o	298	263	WP_053052814.1	5-189: COG1280 (RhtB, Threonine/homoserine/homoserine lactone efflux protein [Amino acid transport and metabolism].)		6 0 o12-34i46-67o73-94i115-134o140-160i181-198o	202	134	WP_009697470.1	92-286: cd08422 (PBP2_CrgA_like, The C-terminal substrate binding domain of LysR-type transcriptional regulator CrgA and its related homologs, contains the type 2 periplasmic binding domain.); 4-62: pfam00126 (HTH_1, Bacterial regulatory helix-turn-helix protein, lysR family.)		0 0 o	294	1353	WP_053052813.1	11-451: COG1167 (ARO8, DNA-binding transcriptional regulator, MocR family, contains an aminotransferase domain [Transcription, Amino acid transport and metabolism].)		0 0 o	452	904	WP_053052816.1	145-394: cd04077 (Peptidases_S8_PCSK9_ProteinaseK_like, Peptidase S8 family domain in ProteinaseK-like proteins.); 448-515: pfam04151 (PPC, Bacterial pre-peptidase C-terminal domain.); 53-131: pfam05922 (Inhibitor_I9, Peptidase inhibitor I9.)	Neg: SP(Sec/SPI) (Pr: 0.992), Pos: SP(Sec/SPI) (Pr: 0.953)	0 Y n5-16c23/24o	530	2341	WP_053052812.1
238	https://www.ncbi.nlm.nih.gov/nuccore/NZ_LGYT01000028.1?report=graph&from=30210&to=31376	RIXPAR55	1	55	3.08e-27	107	Vibrio harveyi VH5	NZ_LGYT01000028.1	30210	31376	+	WP_009697472.1			0 0 o	388	WP_047516813.1	6-281: cd05269 (TMR_SDR_a, triphenylmethane reductase (TMR)-like proteins, NMRa-like, atypical (a) SDRs.)		0 0 o	298	263	WP_053050033.1	5-189: COG1280 (RhtB, Threonine/homoserine/homoserine lactone efflux protein [Amino acid transport and metabolism].)		6 0 o12-34i46-67o73-94i115-134o140-160i181-198o	202	134	WP_029788121.1	92-286: cd08422 (PBP2_CrgA_like, The C-terminal substrate binding domain of LysR-type transcriptional regulator CrgA and its related homologs, contains the type 2 periplasmic binding domain.); 4-62: pfam00126 (HTH_1, Bacterial regulatory helix-turn-helix protein, lysR family.)		0 0 o	294	1353	WP_053050035.1	11-451: COG1167 (ARO8, DNA-binding transcriptional regulator, MocR family, contains an aminotransferase domain [Transcription, Amino acid transport and metabolism].)		0 0 o	452	904	WP_053050031.1	145-394: cd04077 (Peptidases_S8_PCSK9_ProteinaseK_like, Peptidase S8 family domain in ProteinaseK-like proteins.); 448-515: pfam04151 (PPC, Bacterial pre-peptidase C-terminal domain.); 53-131: pfam05922 (Inhibitor_I9, Peptidase inhibitor I9.)	Neg: SP(Sec/SPI) (Pr: 0.992), Pos: SP(Sec/SPI) (Pr: 0.952)	0 Y n5-16c23/24o	530	2341	WP_053050037.1
239	https://www.ncbi.nlm.nih.gov/nuccore/NZ_LOSK02000002.1?report=graph&from=2265142&to=2266308	RIXPAR55	1	55	2.98e-26	108	Vibrio harveyi FDAARGOS_109	NZ_LOSK02000002.1	2265142	2266308	-	WP_038897890.1			0 0 o	388	WP_038897889.1	6-281: cd05269 (TMR_SDR_a, triphenylmethane reductase (TMR)-like proteins, NMRa-like, atypical (a) SDRs.)		0 0 o	298	263	WP_009697473.1	5-189: COG1280 (RhtB, Threonine/homoserine/homoserine lactone efflux protein [Amino acid transport and metabolism].)		6 0 o12-34i46-67o73-94i115-134o140-160i181-198o	202	133	WP_038897887.1	92-286: cd08422 (PBP2_CrgA_like, The C-terminal substrate binding domain of LysR-type transcriptional regulator CrgA and its related homologs, contains the type 2 periplasmic binding domain.); 4-62: pfam00126 (HTH_1, Bacterial regulatory helix-turn-helix protein, lysR family.)		0 0 o	294	1353	WP_038897891.1	11-448: COG1167 (ARO8, DNA-binding transcriptional regulator, MocR family, contains an aminotransferase domain [Transcription, Amino acid transport and metabolism].)		0 0 o	452	903	WP_038897886.1	145-394: cd04077 (Peptidases_S8_PCSK9_ProteinaseK_like, Peptidase S8 family domain in ProteinaseK-like proteins.); 448-515: pfam04151 (PPC, Bacterial pre-peptidase C-terminal domain.); 53-131: pfam05922 (Inhibitor_I9, Peptidase inhibitor I9.)	Neg: SP(Sec/SPI) (Pr: 0.992), Pos: SP(Sec/SPI) (Pr: 0.952)	0 Y n5-16c23/24o	530	2341	WP_038897892.1	143-262: cl28898 (Peptidase_M48_M56, Peptidases M48 (Ste24 endopeptidase or htpX homolog) and M56 (in MecR1 and BlaR1), integral membrane metallopeptidases.)	Neg: LIPO(Sec/SPII) (Pr: 0.994), Pos: LIPO(Sec/SPII) (Pr: 0.989)
240	https://www.ncbi.nlm.nih.gov/nuccore/NZ_CP014038.2?report=graph&from=306435&to=307601	RIXPAR55	1	55	3.08e-27	109	Vibrio harveyi FDAARGOS_107	NZ_CP014038.2	306435	307601	-	WP_009697472.1			0 0 o	388	WP_050939718.1	6-281: cd05269 (TMR_SDR_a, triphenylmethane reductase (TMR)-like proteins, NMRa-like, atypical (a) SDRs.)		0 0 o	298	263	WP_045489164.1	5-189: COG1280 (RhtB, Threonine/homoserine/homoserine lactone efflux protein [Amino acid transport and metabolism].)		6 0 o12-34i46-67o73-94i115-134o140-160i181-198o	202	133	WP_061065060.1	92-286: cd08422 (PBP2_CrgA_like, The C-terminal substrate binding domain of LysR-type transcriptional regulator CrgA and its related homologs, contains the type 2 periplasmic binding domain.); 4-62: pfam00126 (HTH_1, Bacterial regulatory helix-turn-helix protein, lysR family.)		0 0 o	294	1353	WP_061065059.1	11-451: COG1167 (ARO8, DNA-binding transcriptional regulator, MocR family, contains an aminotransferase domain [Transcription, Amino acid transport and metabolism].)		0 0 o	452	903	WP_061065061.1	145-394: cd04077 (Peptidases_S8_PCSK9_ProteinaseK_like, Peptidase S8 family domain in ProteinaseK-like proteins.); 448-515: pfam04151 (PPC, Bacterial pre-peptidase C-terminal domain.); 53-131: pfam05922 (Inhibitor_I9, Peptidase inhibitor I9.)	Neg: SP(Sec/SPI) (Pr: 0.993), Pos: SP(Sec/SPI) (Pr: 0.955)	0 Y n5-16c23/24o	530	2341	WP_061065058.1		Neg: LIPO(Sec/SPII) (Pr: 0.995), Pos: LIPO(Sec/SPII) (Pr: 0.990)
241	https://www.ncbi.nlm.nih.gov/nuccore/NZ_MBTP01000008.1?report=graph&from=205527&to=206693	RIXPAR55	1	55	3.08e-27	110	Vibrio harveyi Hep-2a-10	NZ_MBTP01000008.1	205527	206693	+	WP_069218106.1			0 0 o	388	WP_069218105.1	6-281: cd05269 (TMR_SDR_a, triphenylmethane reductase (TMR)-like proteins, NMRa-like, atypical (a) SDRs.)		0 0 o	298	263	WP_045489164.1	5-189: COG1280 (RhtB, Threonine/homoserine/homoserine lactone efflux protein [Amino acid transport and metabolism].)		6 0 o12-34i46-67o73-94i115-134o140-160i181-198o	202	133	WP_069218104.1	92-286: cd08422 (PBP2_CrgA_like, The C-terminal substrate binding domain of LysR-type transcriptional regulator CrgA and its related homologs, contains the type 2 periplasmic binding domain.); 4-62: pfam00126 (HTH_1, Bacterial regulatory helix-turn-helix protein, lysR family.)		0 0 o	294	1353	WP_069218107.1	11-451: COG1167 (ARO8, DNA-binding transcriptional regulator, MocR family, contains an aminotransferase domain [Transcription, Amino acid transport and metabolism].)		0 0 o	452	903	WP_069218103.1	145-394: cd04077 (Peptidases_S8_PCSK9_ProteinaseK_like, Peptidase S8 family domain in ProteinaseK-like proteins.); 448-515: pfam04151 (PPC, Bacterial pre-peptidase C-terminal domain.); 53-131: pfam05922 (Inhibitor_I9, Peptidase inhibitor I9.)	Neg: SP(Sec/SPI) (Pr: 0.993), Pos: SP(Sec/SPI) (Pr: 0.955)	0 Y n5-16c23/24o	530	2341	WP_069218108.1	7-64: cd00093 (HTH_XRE, Helix-turn-helix XRE-family like proteins.); 286-373: pfam12796 (Ank_2, Ankyrin repeats (3 copies).); 235-309: pfam12796 (Ank_2, Ankyrin repeats (3 copies).)
242	https://www.ncbi.nlm.nih.gov/nuccore/NZ_CP018680.2?report=graph&from=1026837&to=1028003	RIXPAR55	1	55	3.08e-27	111	Vibrio harveyi QT520	NZ_CP018680.2	1026837	1028003	-	WP_009697472.1			0 0 o	388	WP_047516813.1	6-281: cd05269 (TMR_SDR_a, triphenylmethane reductase (TMR)-like proteins, NMRa-like, atypical (a) SDRs.)		0 0 o	298	263	WP_074050473.1	5-189: COG1280 (RhtB, Threonine/homoserine/homoserine lactone efflux protein [Amino acid transport and metabolism].)		6 0 o12-34i46-67o73-94i115-134o140-160i181-198o	202	133	WP_074050474.1	92-286: cd08422 (PBP2_CrgA_like, The C-terminal substrate binding domain of LysR-type transcriptional regulator CrgA and its related homologs, contains the type 2 periplasmic binding domain.); 4-62: pfam00126 (HTH_1, Bacterial regulatory helix-turn-helix protein, lysR family.)		0 0 o	294	1353	WP_074050472.1	11-451: COG1167 (ARO8, DNA-binding transcriptional regulator, MocR family, contains an aminotransferase domain [Transcription, Amino acid transport and metabolism].)		0 0 o	452	903	WP_074050475.1	145-394: cd04077 (Peptidases_S8_PCSK9_ProteinaseK_like, Peptidase S8 family domain in ProteinaseK-like proteins.); 448-515: pfam04151 (PPC, Bacterial pre-peptidase C-terminal domain.); 53-131: pfam05922 (Inhibitor_I9, Peptidase inhibitor I9.)	Neg: SP(Sec/SPI) (Pr: 0.993), Pos: SP(Sec/SPI) (Pr: 0.955)	0 Y n5-16c23/24o	530	2341	WP_074050471.1		Neg: LIPO(Sec/SPII) (Pr: 1.000), Pos: LIPO(Sec/SPII) (Pr: 0.999)
243	https://www.ncbi.nlm.nih.gov/nuccore/NZ_MSFV01000063.1?report=graph&from=201856&to=203022	RIXPAR55	1	55	3.08e-27	112	Vibrio harveyi LG353	NZ_MSFV01000063.1	201856	203022	+	WP_005446043.1			0 0 o	388	WP_085320031.1	6-281: cd05269 (TMR_SDR_a, triphenylmethane reductase (TMR)-like proteins, NMRa-like, atypical (a) SDRs.)		0 0 o	298	263	WP_005446042.1	5-189: COG1280 (RhtB, Threonine/homoserine/homoserine lactone efflux protein [Amino acid transport and metabolism].)		6 0 o12-34i46-67o73-94i115-134o140-160i181-198o	202	133	WP_017818078.1	92-286: cd08422 (PBP2_CrgA_like, The C-terminal substrate binding domain of LysR-type transcriptional regulator CrgA and its related homologs, contains the type 2 periplasmic binding domain.); 4-62: pfam00126 (HTH_1, Bacterial regulatory helix-turn-helix protein, lysR family.)		0 0 o	294	1353	WP_085320032.1	11-451: COG1167 (ARO8, DNA-binding transcriptional regulator, MocR family, contains an aminotransferase domain [Transcription, Amino acid transport and metabolism].)		0 0 o	452	903	WP_085320030.1	145-394: cd04077 (Peptidases_S8_PCSK9_ProteinaseK_like, Peptidase S8 family domain in ProteinaseK-like proteins.); 448-515: pfam04151 (PPC, Bacterial pre-peptidase C-terminal domain.); 53-131: pfam05922 (Inhibitor_I9, Peptidase inhibitor I9.)	Neg: SP(Sec/SPI) (Pr: 0.993), Pos: SP(Sec/SPI) (Pr: 0.954)	0 Y n5-16c23/24o	530	2341	WP_050937782.1
244	https://www.ncbi.nlm.nih.gov/nuccore/NZ_CP025537.1?report=graph&from=2910692&to=2911858	RIXPAR55	1	55	3.08e-27	113	Vibrio harveyi 345	NZ_CP025537.1	2910692	2911858	+	WP_005446043.1			0 0 o	388	WP_101904817.1	6-281: cd05269 (TMR_SDR_a, triphenylmethane reductase (TMR)-like proteins, NMRa-like, atypical (a) SDRs.)		0 0 o	298	263	WP_009697473.1	5-189: COG1280 (RhtB, Threonine/homoserine/homoserine lactone efflux protein [Amino acid transport and metabolism].)		6 0 o12-34i46-67o73-94i115-134o140-160i181-198o	202	133	WP_009697470.1	92-286: cd08422 (PBP2_CrgA_like, The C-terminal substrate binding domain of LysR-type transcriptional regulator CrgA and its related homologs, contains the type 2 periplasmic binding domain.); 4-62: pfam00126 (HTH_1, Bacterial regulatory helix-turn-helix protein, lysR family.)		0 0 o	294	1353	WP_009697474.1	11-451: COG1167 (ARO8, DNA-binding transcriptional regulator, MocR family, contains an aminotransferase domain [Transcription, Amino acid transport and metabolism].)		0 0 o	452	903	WP_101904816.1	145-394: cd04077 (Peptidases_S8_PCSK9_ProteinaseK_like, Peptidase S8 family domain in ProteinaseK-like proteins.); 448-515: pfam04151 (PPC, Bacterial pre-peptidase C-terminal domain.); 53-131: pfam05922 (Inhibitor_I9, Peptidase inhibitor I9.)	Neg: SP(Sec/SPI) (Pr: 0.993), Pos: SP(Sec/SPI) (Pr: 0.955)	0 Y n5-16c23/24o	530	2341	WP_234352390.1	7-64: cd00093 (HTH_XRE, Helix-turn-helix XRE-family like proteins.)
245	https://www.ncbi.nlm.nih.gov/nuccore/NZ_NISD01000007.1?report=graph&from=217133&to=218299	RIXPAR55	1	55	3.08e-27	114	Vibrio harveyi Y6	NZ_NISD01000007.1	217133	218299	+	WP_101960509.1			0 0 o	388	WP_029788122.1	6-281: cd05269 (TMR_SDR_a, triphenylmethane reductase (TMR)-like proteins, NMRa-like, atypical (a) SDRs.)		0 0 o	298	263	WP_045489164.1	5-189: COG1280 (RhtB, Threonine/homoserine/homoserine lactone efflux protein [Amino acid transport and metabolism].)		6 0 o12-34i46-67o73-94i115-134o140-160i181-198o	202	133	WP_101960508.1	92-286: cd08422 (PBP2_CrgA_like, The C-terminal substrate binding domain of LysR-type transcriptional regulator CrgA and its related homologs, contains the type 2 periplasmic binding domain.); 4-62: pfam00126 (HTH_1, Bacterial regulatory helix-turn-helix protein, lysR family.)		0 0 o	294	1353	WP_101960510.1	11-451: COG1167 (ARO8, DNA-binding transcriptional regulator, MocR family, contains an aminotransferase domain [Transcription, Amino acid transport and metabolism].)		0 0 o	452	903	WP_101960507.1	145-394: cd04077 (Peptidases_S8_PCSK9_ProteinaseK_like, Peptidase S8 family domain in ProteinaseK-like proteins.); 448-515: pfam04151 (PPC, Bacterial pre-peptidase C-terminal domain.); 53-131: pfam05922 (Inhibitor_I9, Peptidase inhibitor I9.)	Neg: SP(Sec/SPI) (Pr: 0.993), Pos: SP(Sec/SPI) (Pr: 0.955)	0 Y n5-16c23/24o	530	2341	WP_050939601.1	22-255: cl00195 (SIR2, N/A.)
246	https://www.ncbi.nlm.nih.gov/nuccore/NZ_BGNF01000050.1?report=graph&from=91371&to=92537	RIXPAR55	1	55	4.27e-27	115	Vibrio harveyi GAN1709	NZ_BGNF01000050.1	91371	92537	-	WP_110415958.1			0 0 o	388	WP_110415959.1	6-281: cd05269 (TMR_SDR_a, triphenylmethane reductase (TMR)-like proteins, NMRa-like, atypical (a) SDRs.)		0 0 o	298	263	WP_045489164.1	5-189: COG1280 (RhtB, Threonine/homoserine/homoserine lactone efflux protein [Amino acid transport and metabolism].)		6 0 o12-34i46-67o73-94i115-134o140-160i181-198o	202	133	WP_110415960.1	92-286: cd08422 (PBP2_CrgA_like, The C-terminal substrate binding domain of LysR-type transcriptional regulator CrgA and its related homologs, contains the type 2 periplasmic binding domain.); 4-62: pfam00126 (HTH_1, Bacterial regulatory helix-turn-helix protein, lysR family.)		0 0 o	294	1353	WP_053050035.1	11-451: COG1167 (ARO8, DNA-binding transcriptional regulator, MocR family, contains an aminotransferase domain [Transcription, Amino acid transport and metabolism].)		0 0 o	452	903	WP_110415961.1	145-394: cd04077 (Peptidases_S8_PCSK9_ProteinaseK_like, Peptidase S8 family domain in ProteinaseK-like proteins.); 448-515: pfam04151 (PPC, Bacterial pre-peptidase C-terminal domain.); 53-131: pfam05922 (Inhibitor_I9, Peptidase inhibitor I9.)	Neg: SP(Sec/SPI) (Pr: 0.992), Pos: SP(Sec/SPI) (Pr: 0.952)	0 Y n5-16c23/24o	530	2341	WP_038897892.1	143-262: cl28898 (Peptidase_M48_M56, Peptidases M48 (Ste24 endopeptidase or htpX homolog) and M56 (in MecR1 and BlaR1), integral membrane metallopeptidases.)	Neg: LIPO(Sec/SPII) (Pr: 0.994), Pos: LIPO(Sec/SPII) (Pr: 0.989)
247	https://www.ncbi.nlm.nih.gov/nuccore/NZ_BJKR01000031.1?report=graph&from=223564&to=224730	RIXPAR55	1	55	3.08e-27	118	Vibrio harveyi GAN1807	NZ_BJKR01000031.1	223564	224730	-	WP_005446043.1			0 0 o	388	WP_017818079.1	6-281: cd05269 (TMR_SDR_a, triphenylmethane reductase (TMR)-like proteins, NMRa-like, atypical (a) SDRs.)		0 0 o	298	263	WP_017818080.1	5-189: COG1280 (RhtB, Threonine/homoserine/homoserine lactone efflux protein [Amino acid transport and metabolism].)		6 0 o12-34i46-67o73-94i115-134o140-160i181-198o	202	133	WP_017818078.1	92-286: cd08422 (PBP2_CrgA_like, The C-terminal substrate binding domain of LysR-type transcriptional regulator CrgA and its related homologs, contains the type 2 periplasmic binding domain.); 4-62: pfam00126 (HTH_1, Bacterial regulatory helix-turn-helix protein, lysR family.)		0 0 o	294	1353	WP_017818081.1	11-451: COG1167 (ARO8, DNA-binding transcriptional regulator, MocR family, contains an aminotransferase domain [Transcription, Amino acid transport and metabolism].)		0 0 o	452	903	WP_017818077.1	145-394: cd04077 (Peptidases_S8_PCSK9_ProteinaseK_like, Peptidase S8 family domain in ProteinaseK-like proteins.); 448-515: pfam04151 (PPC, Bacterial pre-peptidase C-terminal domain.); 53-131: pfam05922 (Inhibitor_I9, Peptidase inhibitor I9.)	Neg: SP(Sec/SPI) (Pr: 0.993), Pos: SP(Sec/SPI) (Pr: 0.955)	0 Y n5-16c23/24o	530	2341	WP_017818082.1
248	https://www.ncbi.nlm.nih.gov/nuccore/NZ_CP045070.1?report=graph&from=1477525&to=1478691	RIXPAR55	1	55	3.08e-27	119	Vibrio harveyi WXL538	NZ_CP045070.1	1477525	1478691	+	WP_152163335.1			0 0 o	388	WP_005446044.1	6-281: cd05269 (TMR_SDR_a, triphenylmethane reductase (TMR)-like proteins, NMRa-like, atypical (a) SDRs.)		0 0 o	298	263	WP_045489164.1	5-189: COG1280 (RhtB, Threonine/homoserine/homoserine lactone efflux protein [Amino acid transport and metabolism].)		6 0 o12-34i46-67o73-94i115-134o140-160i181-198o	202	133	WP_029788121.1	92-286: cd08422 (PBP2_CrgA_like, The C-terminal substrate binding domain of LysR-type transcriptional regulator CrgA and its related homologs, contains the type 2 periplasmic binding domain.); 4-62: pfam00126 (HTH_1, Bacterial regulatory helix-turn-helix protein, lysR family.)		0 0 o	294	1352	WP_061065059.1	11-451: COG1167 (ARO8, DNA-binding transcriptional regulator, MocR family, contains an aminotransferase domain [Transcription, Amino acid transport and metabolism].)		0 0 o	452	903	WP_152163334.1	145-394: cd04077 (Peptidases_S8_PCSK9_ProteinaseK_like, Peptidase S8 family domain in ProteinaseK-like proteins.); 448-515: pfam04151 (PPC, Bacterial pre-peptidase C-terminal domain.); 53-131: pfam05922 (Inhibitor_I9, Peptidase inhibitor I9.)	Neg: SP(Sec/SPI) (Pr: 0.993), Pos: SP(Sec/SPI) (Pr: 0.955)	0 Y n5-16c23/24o	530	2340	WP_050937782.1
249	https://www.ncbi.nlm.nih.gov/nuccore/NZ_CP035693.1?report=graph&from=2896876&to=2898042	RIXPAR55	1	55	2.98e-26	120	Vibrio harveyi 2011V-1164	NZ_CP035693.1	2896876	2898042	+	WP_038897890.1			0 0 o	388	WP_005446044.1	6-281: cd05269 (TMR_SDR_a, triphenylmethane reductase (TMR)-like proteins, NMRa-like, atypical (a) SDRs.)		0 0 o	298	263	WP_045489164.1	5-189: COG1280 (RhtB, Threonine/homoserine/homoserine lactone efflux protein [Amino acid transport and metabolism].)		6 0 o12-34i46-67o73-94i115-134o140-160i181-198o	202	133	WP_029788121.1	92-286: cd08422 (PBP2_CrgA_like, The C-terminal substrate binding domain of LysR-type transcriptional regulator CrgA and its related homologs, contains the type 2 periplasmic binding domain.); 4-62: pfam00126 (HTH_1, Bacterial regulatory helix-turn-helix protein, lysR family.)		0 0 o	294	1353	WP_017818081.1	11-451: COG1167 (ARO8, DNA-binding transcriptional regulator, MocR family, contains an aminotransferase domain [Transcription, Amino acid transport and metabolism].)		0 0 o	452	903					0	2341	WP_009697475.1	7-64: cd00093 (HTH_XRE, Helix-turn-helix XRE-family like proteins.); 286-373: pfam12796 (Ank_2, Ankyrin repeats (3 copies).); 235-309: pfam12796 (Ank_2, Ankyrin repeats (3 copies).)
250	https://www.ncbi.nlm.nih.gov/nuccore/NZ_CP051122.1?report=graph&from=2870740&to=2871906	RIXPAR55	1	55	3.08e-27	121	Vibrio harveyi 2010V-1024	NZ_CP051122.1	2870740	2871906	-	WP_005446043.1			0 0 o	388	WP_172580652.1	6-281: cd05269 (TMR_SDR_a, triphenylmethane reductase (TMR)-like proteins, NMRa-like, atypical (a) SDRs.)		0 0 o	298	263	WP_045489164.1	5-189: COG1280 (RhtB, Threonine/homoserine/homoserine lactone efflux protein [Amino acid transport and metabolism].)		6 0 o12-34i46-67o73-94i115-134o140-160i181-198o	202	134	WP_172580653.1	2-288: COG0583 (LysR, DNA-binding transcriptional regulator, LysR family [Transcription].)		0 0 o	294	1353	WP_172580651.1	11-451: COG1167 (ARO8, DNA-binding transcriptional regulator, MocR family, contains an aminotransferase domain [Transcription, Amino acid transport and metabolism].)		0 0 o	452	904	WP_061065061.1	145-394: cd04077 (Peptidases_S8_PCSK9_ProteinaseK_like, Peptidase S8 family domain in ProteinaseK-like proteins.); 448-515: pfam04151 (PPC, Bacterial pre-peptidase C-terminal domain.); 53-131: pfam05922 (Inhibitor_I9, Peptidase inhibitor I9.)	Neg: SP(Sec/SPI) (Pr: 0.993), Pos: SP(Sec/SPI) (Pr: 0.955)	0 Y n5-16c23/24o	530	2341	WP_047516805.1
251	https://www.ncbi.nlm.nih.gov/nuccore/NZ_JACGMG010000001.1?report=graph&from=76821&to=77987	RIXPAR55	1	55	4.27e-27	122	Vibrio harveyi 9567-98	NZ_JACGMG010000001.1	76821	77987	-	WP_050921402.1			0 0 o	388	WP_005446044.1	6-281: cd05269 (TMR_SDR_a, triphenylmethane reductase (TMR)-like proteins, NMRa-like, atypical (a) SDRs.)		0 0 o	298	263	WP_045489164.1	5-189: COG1280 (RhtB, Threonine/homoserine/homoserine lactone efflux protein [Amino acid transport and metabolism].)		6 0 o12-34i46-67o73-94i115-134o140-160i181-198o	202	134	WP_050921851.1	92-286: cd08422 (PBP2_CrgA_like, The C-terminal substrate binding domain of LysR-type transcriptional regulator CrgA and its related homologs, contains the type 2 periplasmic binding domain.); 4-62: pfam00126 (HTH_1, Bacterial regulatory helix-turn-helix protein, lysR family.)		0 0 o	294	1353	WP_050921401.1	11-451: COG1167 (ARO8, DNA-binding transcriptional regulator, MocR family, contains an aminotransferase domain [Transcription, Amino acid transport and metabolism].)		0 0 o	452	904	WP_050937778.1	145-394: cd04077 (Peptidases_S8_PCSK9_ProteinaseK_like, Peptidase S8 family domain in ProteinaseK-like proteins.); 448-515: pfam04151 (PPC, Bacterial pre-peptidase C-terminal domain.); 53-131: pfam05922 (Inhibitor_I9, Peptidase inhibitor I9.)	Neg: SP(Sec/SPI) (Pr: 0.993), Pos: SP(Sec/SPI) (Pr: 0.955)	0 Y n5-16c23/24o	530	2341
252	https://www.ncbi.nlm.nih.gov/nuccore/NZ_JACGMA010000002.1?report=graph&from=3046424&to=3047590	RIXPAR55	1	55	3.08e-27	123	Vibrio harveyi 2013V-1036	NZ_JACGMA010000002.1	3046424	3047590	+	WP_187992975.1			0 0 o	388	WP_187992974.1	6-281: cd05269 (TMR_SDR_a, triphenylmethane reductase (TMR)-like proteins, NMRa-like, atypical (a) SDRs.)		0 0 o	298	263	WP_005446042.1	5-189: COG1280 (RhtB, Threonine/homoserine/homoserine lactone efflux protein [Amino acid transport and metabolism].)		6 0 o12-34i46-67o73-94i115-134o140-160i181-198o	202	133	WP_009697470.1	92-286: cd08422 (PBP2_CrgA_like, The C-terminal substrate binding domain of LysR-type transcriptional regulator CrgA and its related homologs, contains the type 2 periplasmic binding domain.); 4-62: pfam00126 (HTH_1, Bacterial regulatory helix-turn-helix protein, lysR family.)		0 0 o	294	1353	WP_017818081.1	11-451: COG1167 (ARO8, DNA-binding transcriptional regulator, MocR family, contains an aminotransferase domain [Transcription, Amino acid transport and metabolism].)		0 0 o	452	902	WP_187992973.1	145-394: cd04077 (Peptidases_S8_PCSK9_ProteinaseK_like, Peptidase S8 family domain in ProteinaseK-like proteins.); 448-515: pfam04151 (PPC, Bacterial pre-peptidase C-terminal domain.); 53-131: pfam05922 (Inhibitor_I9, Peptidase inhibitor I9.)	Neg: SP(Sec/SPI) (Pr: 0.992), Pos: SP(Sec/SPI) (Pr: 0.952)	0 Y n5-16c23/24o	530	2341	WP_047516805.1
253	https://www.ncbi.nlm.nih.gov/nuccore/NZ_JACGLZ010000003.1?report=graph&from=1481533&to=1482699	RIXPAR55	1	55	2.98e-26	124	Vibrio harveyi 2014V-1006	NZ_JACGLZ010000003.1	1481533	1482699	+	WP_188015107.1			0 0 o	388	WP_005446044.1	6-281: cd05269 (TMR_SDR_a, triphenylmethane reductase (TMR)-like proteins, NMRa-like, atypical (a) SDRs.)		0 0 o	298	263	WP_009697473.1	5-189: COG1280 (RhtB, Threonine/homoserine/homoserine lactone efflux protein [Amino acid transport and metabolism].)		6 0 o12-34i46-67o73-94i115-134o140-160i181-198o	202	134	WP_050924623.1	92-286: cd08422 (PBP2_CrgA_like, The C-terminal substrate binding domain of LysR-type transcriptional regulator CrgA and its related homologs, contains the type 2 periplasmic binding domain.); 4-62: pfam00126 (HTH_1, Bacterial regulatory helix-turn-helix protein, lysR family.)		0 0 o	294	1353	WP_188015108.1	11-451: COG1167 (ARO8, DNA-binding transcriptional regulator, MocR family, contains an aminotransferase domain [Transcription, Amino acid transport and metabolism].)		0 0 o	452	904	WP_188015106.1	145-394: cd04077 (Peptidases_S8_PCSK9_ProteinaseK_like, Peptidase S8 family domain in ProteinaseK-like proteins.); 448-515: pfam04151 (PPC, Bacterial pre-peptidase C-terminal domain.); 53-131: pfam05922 (Inhibitor_I9, Peptidase inhibitor I9.)	Neg: SP(Sec/SPI) (Pr: 0.993), Pos: SP(Sec/SPI) (Pr: 0.955)	0 Y n5-16c23/24o	530	2341	WP_188015109.1	143-262: cl28898 (Peptidase_M48_M56, Peptidases M48 (Ste24 endopeptidase or htpX homolog) and M56 (in MecR1 and BlaR1), integral membrane metallopeptidases.)	Neg: LIPO(Sec/SPII) (Pr: 0.994), Pos: LIPO(Sec/SPII) (Pr: 0.989)
254	https://www.ncbi.nlm.nih.gov/nuccore/NZ_JACDWS010000225.1?report=graph&from=39802&to=40968	RIXPAR55	1	55	1.13e-26	125	Vibrio harveyi bablab_jr013	NZ_JACDWS010000225.1	39802	40968	+	WP_199450066.1			0 0 o	388	WP_199450065.1	6-281: cd05269 (TMR_SDR_a, triphenylmethane reductase (TMR)-like proteins, NMRa-like, atypical (a) SDRs.)		0 0 o	298	263	WP_045489164.1	5-189: COG1280 (RhtB, Threonine/homoserine/homoserine lactone efflux protein [Amino acid transport and metabolism].)		6 0 o12-34i46-67o73-94i115-134o140-160i181-198o	202	133	WP_199450064.1	92-286: cd08422 (PBP2_CrgA_like, The C-terminal substrate binding domain of LysR-type transcriptional regulator CrgA and its related homologs, contains the type 2 periplasmic binding domain.); 4-62: pfam00126 (HTH_1, Bacterial regulatory helix-turn-helix protein, lysR family.)		0 0 o	294	1353	WP_199450067.1	11-448: COG1167 (ARO8, DNA-binding transcriptional regulator, MocR family, contains an aminotransferase domain [Transcription, Amino acid transport and metabolism].)		0 0 o	452	903	WP_199450063.1	145-394: cd04077 (Peptidases_S8_PCSK9_ProteinaseK_like, Peptidase S8 family domain in ProteinaseK-like proteins.); 448-515: pfam04151 (PPC, Bacterial pre-peptidase C-terminal domain.); 53-131: pfam05922 (Inhibitor_I9, Peptidase inhibitor I9.)	Neg: SP(Sec/SPI) (Pr: 0.993), Pos: SP(Sec/SPI) (Pr: 0.955)	0 Y n5-16c23/24o	530	2341	WP_199450068.1
255	https://www.ncbi.nlm.nih.gov/nuccore/NZ_JACDWX010000220.1?report=graph&from=84957&to=86123	RIXPAR55	1	55	2.23e-27	126	Vibrio harveyi bablab_jr006	NZ_JACDWX010000220.1	84957	86123	-	WP_199479761.1			0 0 o	388	WP_017818079.1	6-281: cd05269 (TMR_SDR_a, triphenylmethane reductase (TMR)-like proteins, NMRa-like, atypical (a) SDRs.)		0 0 o	298	263	WP_045489164.1	5-189: COG1280 (RhtB, Threonine/homoserine/homoserine lactone efflux protein [Amino acid transport and metabolism].)		6 0 o12-34i46-67o73-94i115-134o140-160i181-198o	202	133	WP_017818078.1	92-286: cd08422 (PBP2_CrgA_like, The C-terminal substrate binding domain of LysR-type transcriptional regulator CrgA and its related homologs, contains the type 2 periplasmic binding domain.); 4-62: pfam00126 (HTH_1, Bacterial regulatory helix-turn-helix protein, lysR family.)		0 0 o	294	1353	WP_199479760.1	11-448: COG1167 (ARO8, DNA-binding transcriptional regulator, MocR family, contains an aminotransferase domain [Transcription, Amino acid transport and metabolism].)		0 0 o	452	903	WP_199479762.1	145-394: cd04077 (Peptidases_S8_PCSK9_ProteinaseK_like, Peptidase S8 family domain in ProteinaseK-like proteins.); 448-515: pfam04151 (PPC, Bacterial pre-peptidase C-terminal domain.); 53-131: pfam05922 (Inhibitor_I9, Peptidase inhibitor I9.)	Neg: SP(Sec/SPI) (Pr: 0.993), Pos: SP(Sec/SPI) (Pr: 0.955)	0 Y n5-16c23/24o	530	2341	WP_199479759.1	7-64: cd00093 (HTH_XRE, Helix-turn-helix XRE-family like proteins.); 286-373: pfam12796 (Ank_2, Ankyrin repeats (3 copies).); 235-309: pfam12796 (Ank_2, Ankyrin repeats (3 copies).)
256	https://www.ncbi.nlm.nih.gov/nuccore/NZ_CP090179.1?report=graph&from=819653&to=820819	RIXPAR55	1	55	2.98e-26	128	Vibrio harveyi XH2145	NZ_CP090179.1	819653	820819	+	WP_038897890.1			0 0 o	388	WP_038897889.1	6-281: cd05269 (TMR_SDR_a, triphenylmethane reductase (TMR)-like proteins, NMRa-like, atypical (a) SDRs.)		0 0 o	298	263	WP_009697473.1	5-189: COG1280 (RhtB, Threonine/homoserine/homoserine lactone efflux protein [Amino acid transport and metabolism].)		6 0 o12-34i46-67o73-94i115-134o140-160i181-198o	202	133	WP_038897887.1	92-286: cd08422 (PBP2_CrgA_like, The C-terminal substrate binding domain of LysR-type transcriptional regulator CrgA and its related homologs, contains the type 2 periplasmic binding domain.); 4-62: pfam00126 (HTH_1, Bacterial regulatory helix-turn-helix protein, lysR family.)		0 0 o	294	1353	WP_038897891.1	11-448: COG1167 (ARO8, DNA-binding transcriptional regulator, MocR family, contains an aminotransferase domain [Transcription, Amino acid transport and metabolism].)		0 0 o	452	903	WP_038897886.1	145-394: cd04077 (Peptidases_S8_PCSK9_ProteinaseK_like, Peptidase S8 family domain in ProteinaseK-like proteins.); 448-515: pfam04151 (PPC, Bacterial pre-peptidase C-terminal domain.); 53-131: pfam05922 (Inhibitor_I9, Peptidase inhibitor I9.)	Neg: SP(Sec/SPI) (Pr: 0.992), Pos: SP(Sec/SPI) (Pr: 0.952)	0 Y n5-16c23/24o	530	2341	WP_038897892.1	143-262: cl28898 (Peptidase_M48_M56, Peptidases M48 (Ste24 endopeptidase or htpX homolog) and M56 (in MecR1 and BlaR1), integral membrane metallopeptidases.)	Neg: LIPO(Sec/SPII) (Pr: 0.994), Pos: LIPO(Sec/SPII) (Pr: 0.989)
257	https://www.ncbi.nlm.nih.gov/nuccore/NZ_JAKJKM010000013.1?report=graph&from=105327&to=106493	RIXPAR55	1	55	2.23e-27	129	Vibrio harveyi PS09	NZ_JAKJKM010000013.1	105327	106493	+	WP_239923550.1			0 0 o	388	WP_239923549.1	6-281: cd05269 (TMR_SDR_a, triphenylmethane reductase (TMR)-like proteins, NMRa-like, atypical (a) SDRs.)		0 0 o	298	263	WP_239923551.1	5-189: COG1280 (RhtB, Threonine/homoserine/homoserine lactone efflux protein [Amino acid transport and metabolism].)		6 0 o12-34i46-67o73-94i115-134o140-160i181-198o	202	133	WP_050937779.1	92-286: cd08422 (PBP2_CrgA_like, The C-terminal substrate binding domain of LysR-type transcriptional regulator CrgA and its related homologs, contains the type 2 periplasmic binding domain.); 4-62: pfam00126 (HTH_1, Bacterial regulatory helix-turn-helix protein, lysR family.)		0 0 o	294	1353	WP_239923554.1	11-451: COG1167 (ARO8, DNA-binding transcriptional regulator, MocR family, contains an aminotransferase domain [Transcription, Amino acid transport and metabolism].)		0 0 o	452	903	WP_239923547.1	145-394: cd04077 (Peptidases_S8_PCSK9_ProteinaseK_like, Peptidase S8 family domain in ProteinaseK-like proteins.); 448-515: pfam04151 (PPC, Bacterial pre-peptidase C-terminal domain.); 53-131: pfam05922 (Inhibitor_I9, Peptidase inhibitor I9.)	Neg: SP(Sec/SPI) (Pr: 0.993), Pos: SP(Sec/SPI) (Pr: 0.955)	0 Y n5-16c23/24o	530	2341	WP_053050037.1
258	https://www.ncbi.nlm.nih.gov/nuccore/NZ_JAKEUK010000001.1?report=graph&from=1265792&to=1266958	RIXPAR55	1	55	2.23e-27	132	Vibrio harveyi PS05	NZ_JAKEUK010000001.1	1265792	1266958	+	WP_239923550.1			0 0 o	388	WP_239923549.1	6-281: cd05269 (TMR_SDR_a, triphenylmethane reductase (TMR)-like proteins, NMRa-like, atypical (a) SDRs.)		0 0 o	298	263	WP_239923551.1	5-189: COG1280 (RhtB, Threonine/homoserine/homoserine lactone efflux protein [Amino acid transport and metabolism].)		6 0 o12-34i46-67o73-94i115-134o140-160i181-198o	202	133	WP_050937779.1	92-286: cd08422 (PBP2_CrgA_like, The C-terminal substrate binding domain of LysR-type transcriptional regulator CrgA and its related homologs, contains the type 2 periplasmic binding domain.); 4-62: pfam00126 (HTH_1, Bacterial regulatory helix-turn-helix protein, lysR family.)		0 0 o	294	1353	WP_239923554.1	11-451: COG1167 (ARO8, DNA-binding transcriptional regulator, MocR family, contains an aminotransferase domain [Transcription, Amino acid transport and metabolism].)		0 0 o	452	903	WP_239923547.1	145-394: cd04077 (Peptidases_S8_PCSK9_ProteinaseK_like, Peptidase S8 family domain in ProteinaseK-like proteins.); 448-515: pfam04151 (PPC, Bacterial pre-peptidase C-terminal domain.); 53-131: pfam05922 (Inhibitor_I9, Peptidase inhibitor I9.)	Neg: SP(Sec/SPI) (Pr: 0.993), Pos: SP(Sec/SPI) (Pr: 0.955)	0 Y n5-16c23/24o	530	2341	WP_053050037.1
259	https://www.ncbi.nlm.nih.gov/nuccore/NZ_JAKEUL010000004.1?report=graph&from=23503&to=24669	RIXPAR55	1	55	2.98e-26	133	Vibrio harveyi M14-01152	NZ_JAKEUL010000004.1	23503	24669	-	WP_017190240.1			0 0 o	388	WP_239969679.1	6-281: cd05269 (TMR_SDR_a, triphenylmethane reductase (TMR)-like proteins, NMRa-like, atypical (a) SDRs.)		0 0 o	298	263	WP_009697473.1	5-189: COG1280 (RhtB, Threonine/homoserine/homoserine lactone efflux protein [Amino acid transport and metabolism].)		6 0 o12-34i46-67o73-94i115-134o140-160i181-198o	202	134	WP_050937779.1	92-286: cd08422 (PBP2_CrgA_like, The C-terminal substrate binding domain of LysR-type transcriptional regulator CrgA and its related homologs, contains the type 2 periplasmic binding domain.); 4-62: pfam00126 (HTH_1, Bacterial regulatory helix-turn-helix protein, lysR family.)		0 0 o	294	1353	WP_017818081.1	11-451: COG1167 (ARO8, DNA-binding transcriptional regulator, MocR family, contains an aminotransferase domain [Transcription, Amino acid transport and metabolism].)		0 0 o	452	904	WP_239969680.1	145-394: cd04077 (Peptidases_S8_PCSK9_ProteinaseK_like, Peptidase S8 family domain in ProteinaseK-like proteins.); 448-515: pfam04151 (PPC, Bacterial pre-peptidase C-terminal domain.); 53-131: pfam05922 (Inhibitor_I9, Peptidase inhibitor I9.)	Neg: SP(Sec/SPI) (Pr: 0.992), Pos: SP(Sec/SPI) (Pr: 0.952)	0 Y n5-16c23/24o	530	2341	WP_239969678.1
260	https://www.ncbi.nlm.nih.gov/nuccore/NZ_UAVF01000004.1?report=graph&from=118300&to=119466	RIXPAR55	1	55	2.98e-26	134	Vibrio harveyi NCTC12970	NZ_UAVF01000004.1	118300	119466	+	WP_038897890.1			0 0 o	388	WP_038897889.1	6-281: cd05269 (TMR_SDR_a, triphenylmethane reductase (TMR)-like proteins, NMRa-like, atypical (a) SDRs.)		0 0 o	298	263	WP_009697473.1	5-189: COG1280 (RhtB, Threonine/homoserine/homoserine lactone efflux protein [Amino acid transport and metabolism].)		6 0 o12-34i46-67o73-94i115-134o140-160i181-198o	202	133	WP_038897887.1	92-286: cd08422 (PBP2_CrgA_like, The C-terminal substrate binding domain of LysR-type transcriptional regulator CrgA and its related homologs, contains the type 2 periplasmic binding domain.); 4-62: pfam00126 (HTH_1, Bacterial regulatory helix-turn-helix protein, lysR family.)		0 0 o	294	1353	WP_038897891.1	11-448: COG1167 (ARO8, DNA-binding transcriptional regulator, MocR family, contains an aminotransferase domain [Transcription, Amino acid transport and metabolism].)		0 0 o	452	903	WP_038897886.1	145-394: cd04077 (Peptidases_S8_PCSK9_ProteinaseK_like, Peptidase S8 family domain in ProteinaseK-like proteins.); 448-515: pfam04151 (PPC, Bacterial pre-peptidase C-terminal domain.); 53-131: pfam05922 (Inhibitor_I9, Peptidase inhibitor I9.)	Neg: SP(Sec/SPI) (Pr: 0.992), Pos: SP(Sec/SPI) (Pr: 0.952)	0 Y n5-16c23/24o	530	2341	WP_038897892.1	143-262: cl28898 (Peptidase_M48_M56, Peptidases M48 (Ste24 endopeptidase or htpX homolog) and M56 (in MecR1 and BlaR1), integral membrane metallopeptidases.)	Neg: LIPO(Sec/SPII) (Pr: 0.994), Pos: LIPO(Sec/SPII) (Pr: 0.989)
261	https://www.ncbi.nlm.nih.gov/nuccore/NZ_AHHQ01000011.1?report=graph&from=84204&to=85370	RIXPAR55	1	55	3.08e-27	581	Vibrio harveyi CAIM 1792	NZ_AHHQ01000011.1	84204	85370	-	WP_005446043.1			0 0 o	388	WP_005446044.1	6-281: cd05269 (TMR_SDR_a, triphenylmethane reductase (TMR)-like proteins, NMRa-like, atypical (a) SDRs.)		0 0 o	298	263	WP_005446042.1	5-189: COG1280 (RhtB, Threonine/homoserine/homoserine lactone efflux protein [Amino acid transport and metabolism].)		6 0 o12-34i46-67o73-94i115-134o140-160i181-198o	202	133	WP_005446045.1	92-286: cd08422 (PBP2_CrgA_like, The C-terminal substrate binding domain of LysR-type transcriptional regulator CrgA and its related homologs, contains the type 2 periplasmic binding domain.); 4-62: pfam00126 (HTH_1, Bacterial regulatory helix-turn-helix protein, lysR family.)		0 0 o	294	1353	WP_005446039.1	11-451: COG1167 (ARO8, DNA-binding transcriptional regulator, MocR family, contains an aminotransferase domain [Transcription, Amino acid transport and metabolism].)		0 0 o	452	903	WP_005446046.1	145-394: cd04077 (Peptidases_S8_PCSK9_ProteinaseK_like, Peptidase S8 family domain in ProteinaseK-like proteins.); 448-515: pfam04151 (PPC, Bacterial pre-peptidase C-terminal domain.); 53-131: pfam05922 (Inhibitor_I9, Peptidase inhibitor I9.)	Neg: SP(Sec/SPI) (Pr: 0.994), Pos: SP(Sec/SPI) (Pr: 0.971)	0 Y n5-16c23/24o	530	2341	WP_005446037.1
262	https://www.ncbi.nlm.nih.gov/nuccore/NZ_JH720476.1?report=graph&from=246718&to=247884	RIXPAR55	1	55	2.98e-26	586	Vibrio harveyi ZJ0603	NZ_JH720476.1	246718	247884	-	WP_017190240.1			0 0 o	388	WP_017190241.1	7-281: cd05269 (TMR_SDR_a, triphenylmethane reductase (TMR)-like proteins, NMRa-like, atypical (a) SDRs.)		0 0 o	298	263	WP_017190239.1	5-189: COG1280 (RhtB, Threonine/homoserine/homoserine lactone efflux protein [Amino acid transport and metabolism].)		6 0 o12-34i46-67o73-94i115-134o140-165i181-198o	202	133	WP_009697470.1	92-286: cd08422 (PBP2_CrgA_like, The C-terminal substrate binding domain of LysR-type transcriptional regulator CrgA and its related homologs, contains the type 2 periplasmic binding domain.); 4-62: pfam00126 (HTH_1, Bacterial regulatory helix-turn-helix protein, lysR family.)		0 0 o	294	1353	WP_017190238.1	11-451: COG1167 (ARO8, DNA-binding transcriptional regulator, MocR family, contains an aminotransferase domain [Transcription, Amino acid transport and metabolism].)		0 0 o	452	908	WP_017190242.1	145-394: cd04077 (Peptidases_S8_PCSK9_ProteinaseK_like, Peptidase S8 family domain in ProteinaseK-like proteins.); 448-515: pfam04151 (PPC, Bacterial pre-peptidase C-terminal domain.); 53-131: pfam05922 (Inhibitor_I9, Peptidase inhibitor I9.)	Neg: SP(Sec/SPI) (Pr: 0.993), Pos: SP(Sec/SPI) (Pr: 0.955)	0 Y n5-16c23/24o	530	2341	WP_017190237.1	143-262: cl28898 (Peptidase_M48_M56, Peptidases M48 (Ste24 endopeptidase or htpX homolog) and M56 (in MecR1 and BlaR1), integral membrane metallopeptidases.)	Neg: LIPO(Sec/SPII) (Pr: 0.994), Pos: LIPO(Sec/SPII) (Pr: 0.989)
263	https://www.ncbi.nlm.nih.gov/nuccore/NZ_BAOD01000012.1?report=graph&from=18716&to=19882	RIXPAR55	1	55	2.98e-26	589	Vibrio harveyi NBRC 15634 = ATCC 14126	NZ_BAOD01000012.1	18716	19882	+	WP_038897890.1			0 0 o	388	WP_038897889.1	6-281: cd05269 (TMR_SDR_a, triphenylmethane reductase (TMR)-like proteins, NMRa-like, atypical (a) SDRs.)		0 0 o	298	263	WP_009697473.1	5-189: COG1280 (RhtB, Threonine/homoserine/homoserine lactone efflux protein [Amino acid transport and metabolism].)		6 0 o12-34i46-67o73-94i115-134o140-160i181-198o	202	133	WP_038897887.1	92-286: cd08422 (PBP2_CrgA_like, The C-terminal substrate binding domain of LysR-type transcriptional regulator CrgA and its related homologs, contains the type 2 periplasmic binding domain.); 4-62: pfam00126 (HTH_1, Bacterial regulatory helix-turn-helix protein, lysR family.)		0 0 o	294	1353	WP_038897891.1	11-448: COG1167 (ARO8, DNA-binding transcriptional regulator, MocR family, contains an aminotransferase domain [Transcription, Amino acid transport and metabolism].)		0 0 o	452	903	WP_038897886.1	145-394: cd04077 (Peptidases_S8_PCSK9_ProteinaseK_like, Peptidase S8 family domain in ProteinaseK-like proteins.); 448-515: pfam04151 (PPC, Bacterial pre-peptidase C-terminal domain.); 53-131: pfam05922 (Inhibitor_I9, Peptidase inhibitor I9.)	Neg: SP(Sec/SPI) (Pr: 0.992), Pos: SP(Sec/SPI) (Pr: 0.952)	0 Y n5-16c23/24o	530	2341	WP_038897892.1	143-262: cl28898 (Peptidase_M48_M56, Peptidases M48 (Ste24 endopeptidase or htpX homolog) and M56 (in MecR1 and BlaR1), integral membrane metallopeptidases.)	Neg: LIPO(Sec/SPII) (Pr: 0.994), Pos: LIPO(Sec/SPII) (Pr: 0.989)
264	https://www.ncbi.nlm.nih.gov/nuccore/NZ_BCUF01000010.1?report=graph&from=75901&to=77067	RIXPAR55	1	55	2.98e-26	591	Vibrio harveyi NBRC 15634 = ATCC 14126	NZ_BCUF01000010.1	75901	77067	-	WP_038897890.1			0 0 o	388	WP_038897889.1	6-281: cd05269 (TMR_SDR_a, triphenylmethane reductase (TMR)-like proteins, NMRa-like, atypical (a) SDRs.)		0 0 o	298	263	WP_009697473.1	5-189: COG1280 (RhtB, Threonine/homoserine/homoserine lactone efflux protein [Amino acid transport and metabolism].)		6 0 o12-34i46-67o73-94i115-134o140-160i181-198o	202	133	WP_038897887.1	92-286: cd08422 (PBP2_CrgA_like, The C-terminal substrate binding domain of LysR-type transcriptional regulator CrgA and its related homologs, contains the type 2 periplasmic binding domain.); 4-62: pfam00126 (HTH_1, Bacterial regulatory helix-turn-helix protein, lysR family.)		0 0 o	294	1353	WP_038897891.1	11-448: COG1167 (ARO8, DNA-binding transcriptional regulator, MocR family, contains an aminotransferase domain [Transcription, Amino acid transport and metabolism].)		0 0 o	452	903	WP_038897886.1	145-394: cd04077 (Peptidases_S8_PCSK9_ProteinaseK_like, Peptidase S8 family domain in ProteinaseK-like proteins.); 448-515: pfam04151 (PPC, Bacterial pre-peptidase C-terminal domain.); 53-131: pfam05922 (Inhibitor_I9, Peptidase inhibitor I9.)	Neg: SP(Sec/SPI) (Pr: 0.992), Pos: SP(Sec/SPI) (Pr: 0.952)	0 Y n5-16c23/24o	530	2341	WP_038897892.1	143-262: cl28898 (Peptidase_M48_M56, Peptidases M48 (Ste24 endopeptidase or htpX homolog) and M56 (in MecR1 and BlaR1), integral membrane metallopeptidases.)	Neg: LIPO(Sec/SPII) (Pr: 0.994), Pos: LIPO(Sec/SPII) (Pr: 0.989)
265	https://www.ncbi.nlm.nih.gov/nuccore/NZ_KB659985.1?report=graph&from=1135325&to=1136491	RIXPAR55	1	55	3.08e-27	613	Vibrio harveyi AOD131	NZ_KB659985.1	1135325	1136491	+	WP_005446043.1			0 0 o	388	WP_017818079.1	6-281: cd05269 (TMR_SDR_a, triphenylmethane reductase (TMR)-like proteins, NMRa-like, atypical (a) SDRs.)		0 0 o	298	263	WP_017818080.1	5-189: COG1280 (RhtB, Threonine/homoserine/homoserine lactone efflux protein [Amino acid transport and metabolism].)		6 0 o12-34i46-67o73-94i115-134o140-160i181-198o	202	133	WP_017818078.1	92-286: cd08422 (PBP2_CrgA_like, The C-terminal substrate binding domain of LysR-type transcriptional regulator CrgA and its related homologs, contains the type 2 periplasmic binding domain.); 4-62: pfam00126 (HTH_1, Bacterial regulatory helix-turn-helix protein, lysR family.)		0 0 o	294	1353	WP_017818081.1	11-451: COG1167 (ARO8, DNA-binding transcriptional regulator, MocR family, contains an aminotransferase domain [Transcription, Amino acid transport and metabolism].)		0 0 o	452	903	WP_017818077.1	145-394: cd04077 (Peptidases_S8_PCSK9_ProteinaseK_like, Peptidase S8 family domain in ProteinaseK-like proteins.); 448-515: pfam04151 (PPC, Bacterial pre-peptidase C-terminal domain.); 53-131: pfam05922 (Inhibitor_I9, Peptidase inhibitor I9.)	Neg: SP(Sec/SPI) (Pr: 0.993), Pos: SP(Sec/SPI) (Pr: 0.955)	0 Y n5-16c23/24o	530	2341	WP_017818082.1
266	https://www.ncbi.nlm.nih.gov/nuccore/NZ_CAUN01000017.1?report=graph&from=63688&to=64854	RIXPAR55	1	55	7.87e-26	614	Vibrio harveyi VHJR4	NZ_CAUN01000017.1	63688	64854	+	WP_049535957.1			0 0 o	388	WP_005446044.1	6-281: cd05269 (TMR_SDR_a, triphenylmethane reductase (TMR)-like proteins, NMRa-like, atypical (a) SDRs.)		0 0 o	298	263	WP_005446042.1	5-189: COG1280 (RhtB, Threonine/homoserine/homoserine lactone efflux protein [Amino acid transport and metabolism].)		6 0 o12-34i46-67o73-94i115-134o140-160i181-198o	202	133	WP_049535956.1	92-286: cd08422 (PBP2_CrgA_like, The C-terminal substrate binding domain of LysR-type transcriptional regulator CrgA and its related homologs, contains the type 2 periplasmic binding domain.); 4-62: pfam00126 (HTH_1, Bacterial regulatory helix-turn-helix protein, lysR family.)		0 0 o	294	1353	WP_009697474.1	11-451: COG1167 (ARO8, DNA-binding transcriptional regulator, MocR family, contains an aminotransferase domain [Transcription, Amino acid transport and metabolism].)		0 0 o	452	903	WP_049535955.1	145-394: cd04077 (Peptidases_S8_PCSK9_ProteinaseK_like, Peptidase S8 family domain in ProteinaseK-like proteins.); 448-515: pfam04151 (PPC, Bacterial pre-peptidase C-terminal domain.); 53-131: pfam05922 (Inhibitor_I9, Peptidase inhibitor I9.)	Neg: SP(Sec/SPI) (Pr: 0.993), Pos: SP(Sec/SPI) (Pr: 0.955)	0 Y n5-16c23/24o	530	2341	WP_049535958.1
267	https://www.ncbi.nlm.nih.gov/nuccore/NZ_CAUO01000036.1?report=graph&from=86928&to=88094	RIXPAR55	1	55	4.27e-27	615	Vibrio harveyi VHJR7	NZ_CAUO01000036.1	86928	88094	-	WP_047516810.1			0 0 o	388	WP_047516813.1	6-281: cd05269 (TMR_SDR_a, triphenylmethane reductase (TMR)-like proteins, NMRa-like, atypical (a) SDRs.)		0 0 o	298	263	WP_005446042.1	5-189: COG1280 (RhtB, Threonine/homoserine/homoserine lactone efflux protein [Amino acid transport and metabolism].)		6 0 o12-34i46-67o73-94i115-134o140-160i181-198o	202	133	WP_047516815.1	92-286: cd08422 (PBP2_CrgA_like, The C-terminal substrate binding domain of LysR-type transcriptional regulator CrgA and its related homologs, contains the type 2 periplasmic binding domain.); 4-62: pfam00126 (HTH_1, Bacterial regulatory helix-turn-helix protein, lysR family.)		0 0 o	294	1353	WP_047516808.1	11-451: COG1167 (ARO8, DNA-binding transcriptional regulator, MocR family, contains an aminotransferase domain [Transcription, Amino acid transport and metabolism].)		0 0 o	452	903	WP_047516818.1	145-394: cd04077 (Peptidases_S8_PCSK9_ProteinaseK_like, Peptidase S8 family domain in ProteinaseK-like proteins.); 448-515: pfam04151 (PPC, Bacterial pre-peptidase C-terminal domain.); 53-131: pfam05922 (Inhibitor_I9, Peptidase inhibitor I9.)	Neg: SP(Sec/SPI) (Pr: 0.992), Pos: SP(Sec/SPI) (Pr: 0.955)	0 Y n5-16c23/24o	530	2340	WP_047516805.1
268	https://www.ncbi.nlm.nih.gov/nuccore/NZ_AYKI01000001.1?report=graph&from=59758&to=60924	RIXPAR55	1	55	3.08e-27	617	Vibrio harveyi E385	NZ_AYKI01000001.1	59758	60924	+	WP_029788123.1			0 0 o	388	WP_029788122.1	6-281: cd05269 (TMR_SDR_a, triphenylmethane reductase (TMR)-like proteins, NMRa-like, atypical (a) SDRs.)		0 0 o	298	263	WP_005446042.1	5-189: COG1280 (RhtB, Threonine/homoserine/homoserine lactone efflux protein [Amino acid transport and metabolism].)		6 0 o12-34i46-67o73-94i115-134o140-160i181-198o	202	133	WP_029788121.1	92-286: cd08422 (PBP2_CrgA_like, The C-terminal substrate binding domain of LysR-type transcriptional regulator CrgA and its related homologs, contains the type 2 periplasmic binding domain.); 4-62: pfam00126 (HTH_1, Bacterial regulatory helix-turn-helix protein, lysR family.)		0 0 o	294	1353	WP_029788124.1	11-451: COG1167 (ARO8, DNA-binding transcriptional regulator, MocR family, contains an aminotransferase domain [Transcription, Amino acid transport and metabolism].)		0 0 o	452	903	WP_029788120.1	145-394: cd04077 (Peptidases_S8_PCSK9_ProteinaseK_like, Peptidase S8 family domain in ProteinaseK-like proteins.); 448-515: pfam04151 (PPC, Bacterial pre-peptidase C-terminal domain.); 53-131: pfam05922 (Inhibitor_I9, Peptidase inhibitor I9.)	Neg: SP(Sec/SPI) (Pr: 0.992), Pos: SP(Sec/SPI) (Pr: 0.952)	0 Y n5-16c23/24o	530	2341	WP_029788125.1	7-64: cd00093 (HTH_XRE, Helix-turn-helix XRE-family like proteins.); 286-373: pfam12796 (Ank_2, Ankyrin repeats (3 copies).); 235-309: pfam12796 (Ank_2, Ankyrin repeats (3 copies).)
269	https://www.ncbi.nlm.nih.gov/nuccore/NZ_LPVH01000261.1?report=graph&from=81118&to=82284	RIXPAR55	1	55	3.08e-27	647	Vibrio sp. L85	NZ_LPVH01000261.1	81118	82284	-	WP_079325489.1			0 0 o	388	WP_079325491.1	6-281: cd05269 (TMR_SDR_a, triphenylmethane reductase (TMR)-like proteins, NMRa-like, atypical (a) SDRs.)		0 0 o	298	263	WP_005446042.1	5-189: COG1280 (RhtB, Threonine/homoserine/homoserine lactone efflux protein [Amino acid transport and metabolism].)		6 0 o12-34i46-67o73-94i115-134o140-160i181-198o	202	133	WP_079325493.1	92-286: cd08422 (PBP2_CrgA_like, The C-terminal substrate binding domain of LysR-type transcriptional regulator CrgA and its related homologs, contains the type 2 periplasmic binding domain.); 4-62: pfam00126 (HTH_1, Bacterial regulatory helix-turn-helix protein, lysR family.)		0 0 o	294	1353	WP_029788124.1	11-451: COG1167 (ARO8, DNA-binding transcriptional regulator, MocR family, contains an aminotransferase domain [Transcription, Amino acid transport and metabolism].)		0 0 o	452	903	WP_017818077.1	145-394: cd04077 (Peptidases_S8_PCSK9_ProteinaseK_like, Peptidase S8 family domain in ProteinaseK-like proteins.); 448-515: pfam04151 (PPC, Bacterial pre-peptidase C-terminal domain.); 53-131: pfam05922 (Inhibitor_I9, Peptidase inhibitor I9.)	Neg: SP(Sec/SPI) (Pr: 0.993), Pos: SP(Sec/SPI) (Pr: 0.955)	0 Y n5-16c23/24o	530	2341	WP_009697475.1	7-64: cd00093 (HTH_XRE, Helix-turn-helix XRE-family like proteins.); 286-373: pfam12796 (Ank_2, Ankyrin repeats (3 copies).); 235-309: pfam12796 (Ank_2, Ankyrin repeats (3 copies).)
270	https://www.ncbi.nlm.nih.gov/nuccore/NZ_JAKRGG010000005.1?report=graph&from=125435&to=126601	RIXPAR55	1	55	3.08e-27	690	Vibrio sp. MMH1-50	NZ_JAKRGG010000005.1	125435	126601	+	WP_050939715.1			0 0 o	388	WP_050908892.1	6-281: cd05269 (TMR_SDR_a, triphenylmethane reductase (TMR)-like proteins, NMRa-like, atypical (a) SDRs.)		0 0 o	298	263	WP_005446042.1	5-189: COG1280 (RhtB, Threonine/homoserine/homoserine lactone efflux protein [Amino acid transport and metabolism].)		6 0 o12-34i46-67o73-94i115-134o140-160i181-198o	202	133	WP_005446045.1	92-286: cd08422 (PBP2_CrgA_like, The C-terminal substrate binding domain of LysR-type transcriptional regulator CrgA and its related homologs, contains the type 2 periplasmic binding domain.); 4-62: pfam00126 (HTH_1, Bacterial regulatory helix-turn-helix protein, lysR family.)		0 0 o	294	1353	WP_239210911.1	11-451: COG1167 (ARO8, DNA-binding transcriptional regulator, MocR family, contains an aminotransferase domain [Transcription, Amino acid transport and metabolism].)		0 0 o	452	903	WP_239210909.1	145-394: cd04077 (Peptidases_S8_PCSK9_ProteinaseK_like, Peptidase S8 family domain in ProteinaseK-like proteins.); 448-515: pfam04151 (PPC, Bacterial pre-peptidase C-terminal domain.); 53-131: pfam05922 (Inhibitor_I9, Peptidase inhibitor I9.)	Neg: SP(Sec/SPI) (Pr: 0.993), Pos: SP(Sec/SPI) (Pr: 0.955)	0 Y n5-16c23/24o	530	2341	WP_047516805.1
271	https://www.ncbi.nlm.nih.gov/nuccore/NZ_JAHVKR010000004.1?report=graph&from=269404&to=270570	RIXPAR55	1	55	1.13e-26	127	Vibrio harveyi DP4N7-1	NZ_JAHVKR010000004.1	269404	270570	-	WP_222326167.1			0 0 o	388	WP_222326169.1	10-316: pfam11383 (DUF3187, Protein of unknown function (DUF3187).)	Neg: SP(Sec/SPI) (Pr: 0.970), Pos: SP(Sec/SPI) (Pr: 0.876)	0 Y n5-15c21/22o	319	558	WP_005446042.1	5-189: COG1280 (RhtB, Threonine/homoserine/homoserine lactone efflux protein [Amino acid transport and metabolism].)		6 0 o12-34i46-67o73-94i115-134o140-160i181-198o	202	133	WP_222326171.1	17-135: cd02910 (cupin_Yhhw_N, Escherichia coli YhhW and YhaK and related proteins, pirin-like bicupin, N-terminal cupin domain.); 144-230: pfam17954 (Pirin_C_2, Quercetinase C-terminal cupin domain.)		0 0 i	231	1779	WP_061065059.1	11-451: COG1167 (ARO8, DNA-binding transcriptional regulator, MocR family, contains an aminotransferase domain [Transcription, Amino acid transport and metabolism].)		0 0 o	452	903	WP_222326173.1	32-292: COG0596 (MhpC, Pimeloyl-ACP methyl ester carboxylesterase [Coenzyme transport and metabolism, General function prediction only].)	Neg: SP(Sec/SPI) (Pr: 0.962), Pos: SP(Sec/SPI) (Pr: 0.981)	0 Y n4-14c32/33o	305	2552	WP_050925866.1
272	https://www.ncbi.nlm.nih.gov/nuccore/NZ_JAKEUM010000024.1?report=graph&from=92268&to=93434	RIXPAR55	1	55	4.27e-27	130	Vibrio harveyi M14-00480	NZ_JAKEUM010000024.1	92268	93434	+	WP_239912233.1			0 0 o	388	WP_222326169.1	10-316: pfam11383 (DUF3187, Protein of unknown function (DUF3187).)	Neg: SP(Sec/SPI) (Pr: 0.970), Pos: SP(Sec/SPI) (Pr: 0.876)	0 Y n5-15c21/22o	319	558	WP_239912234.1	5-189: COG1280 (RhtB, Threonine/homoserine/homoserine lactone efflux protein [Amino acid transport and metabolism].)		6 0 o12-34i46-67o73-94i115-134o140-160i181-198o	202	133	WP_239912232.1	17-135: cd02910 (cupin_Yhhw_N, Escherichia coli YhhW and YhaK and related proteins, pirin-like bicupin, N-terminal cupin domain.); 144-230: pfam17954 (Pirin_C_2, Quercetinase C-terminal cupin domain.)		0 0 o	231	1779	WP_239912235.1	11-451: COG1167 (ARO8, DNA-binding transcriptional regulator, MocR family, contains an aminotransferase domain [Transcription, Amino acid transport and metabolism].)		0 0 o	452	903	WP_222326173.1	32-292: COG0596 (MhpC, Pimeloyl-ACP methyl ester carboxylesterase [Coenzyme transport and metabolism, General function prediction only].)	Neg: SP(Sec/SPI) (Pr: 0.962), Pos: SP(Sec/SPI) (Pr: 0.981)	0 Y n4-14c32/33o	305	2552	WP_239912236.1
273	https://www.ncbi.nlm.nih.gov/nuccore/NZ_JAKEUN010000021.1?report=graph&from=92268&to=93434	RIXPAR55	1	55	4.27e-27	131	Vibrio harveyi M14-00197	NZ_JAKEUN010000021.1	92268	93434	+	WP_239912233.1			0 0 o	388	WP_222326169.1	10-316: pfam11383 (DUF3187, Protein of unknown function (DUF3187).)	Neg: SP(Sec/SPI) (Pr: 0.970), Pos: SP(Sec/SPI) (Pr: 0.876)	0 Y n5-15c21/22o	319	558	WP_239912234.1	5-189: COG1280 (RhtB, Threonine/homoserine/homoserine lactone efflux protein [Amino acid transport and metabolism].)		6 0 o12-34i46-67o73-94i115-134o140-160i181-198o	202	133	WP_239912232.1	17-135: cd02910 (cupin_Yhhw_N, Escherichia coli YhhW and YhaK and related proteins, pirin-like bicupin, N-terminal cupin domain.); 144-230: pfam17954 (Pirin_C_2, Quercetinase C-terminal cupin domain.)		0 0 o	231	1779	WP_239912235.1	11-451: COG1167 (ARO8, DNA-binding transcriptional regulator, MocR family, contains an aminotransferase domain [Transcription, Amino acid transport and metabolism].)		0 0 o	452	903	WP_222326173.1	32-292: COG0596 (MhpC, Pimeloyl-ACP methyl ester carboxylesterase [Coenzyme transport and metabolism, General function prediction only].)	Neg: SP(Sec/SPI) (Pr: 0.962), Pos: SP(Sec/SPI) (Pr: 0.981)	0 Y n4-14c32/33o	305	2552	WP_239912236.1
274	https://www.ncbi.nlm.nih.gov/nuccore/NZ_JPTR01000096.1?report=graph&from=2913&to=4079	RIXPAR55	1	55	4.27e-27	99	Vibrio harveyi CAIM606	NZ_JPTR01000096.1	2913	4079	-	WP_050921402.1			0 0 o	388					0	0	WP_045489164.1	5-189: COG1280 (RhtB, Threonine/homoserine/homoserine lactone efflux protein [Amino acid transport and metabolism].)		6 0 o12-34i46-67o73-94i115-134o140-160i181-198o	202	134					0	0	WP_050921401.1	11-451: COG1167 (ARO8, DNA-binding transcriptional regulator, MocR family, contains an aminotransferase domain [Transcription, Amino acid transport and metabolism].)		0 0 o	452	904					0	0	WP_080992335.1
275	https://www.ncbi.nlm.nih.gov/nuccore/NZ_JPTK01000126.1?report=graph&from=2317&to=3483	RIXPAR55	1	55	2.23e-27	101	Vibrio harveyi 2415-05	NZ_JPTK01000126.1	2317	3483	-	WP_050924180.1			0 0 o	388					0	0	WP_045489164.1	5-189: COG1280 (RhtB, Threonine/homoserine/homoserine lactone efflux protein [Amino acid transport and metabolism].)		6 0 o12-34i46-67o73-94i115-134o140-160i181-198o	202	133					0	0	WP_050924179.1	11-451: COG1167 (ARO8, DNA-binding transcriptional regulator, MocR family, contains an aminotransferase domain [Transcription, Amino acid transport and metabolism].)		0 0 o	452	903					0	0
276	https://www.ncbi.nlm.nih.gov/nuccore/NZ_JPTN01000209.1?report=graph&from=173&to=1339	RIXPAR55	1	55	3.08e-27	103	Vibrio harveyi CAIM148	NZ_JPTN01000209.1	173	1339	+	WP_050939715.1			0 0 o	388					0	0	WP_045489164.1	5-189: COG1280 (RhtB, Threonine/homoserine/homoserine lactone efflux protein [Amino acid transport and metabolism].)		6 0 o12-34i46-67o73-94i115-134o140-160i181-198o	202	133					0	0	WP_155488096.1	12-77: cd07377 (WHTH_GntR, Winged helix-turn-helix (WHTH) DNA-binding domain of the GntR family of transcriptional regulators.)		0 0 o	134	903					0	0
277	https://www.ncbi.nlm.nih.gov/nuccore/NZ_QOUW02000227.1?report=graph&from=4490&to=5656	RIXPAR55	1	55	3.08e-27	116	Vibrio harveyi CAIM 1508	NZ_QOUW02000227.1	4490	5656	-	WP_005446043.1			0 0 o	388					0	0	WP_005446042.1	5-189: COG1280 (RhtB, Threonine/homoserine/homoserine lactone efflux protein [Amino acid transport and metabolism].)		6 0 o12-34i46-67o73-94i115-134o140-160i181-198o	202	133					0	0	WP_061065059.1	11-451: COG1167 (ARO8, DNA-binding transcriptional regulator, MocR family, contains an aminotransferase domain [Transcription, Amino acid transport and metabolism].)		0 0 o	452	903					0	0	WP_009697475.1	7-64: cd00093 (HTH_XRE, Helix-turn-helix XRE-family like proteins.); 286-373: pfam12796 (Ank_2, Ankyrin repeats (3 copies).); 235-309: pfam12796 (Ank_2, Ankyrin repeats (3 copies).)
278	https://www.ncbi.nlm.nih.gov/nuccore/NZ_QOWF01000197.1?report=graph&from=3221&to=4387	RIXPAR55	1	55	3.08e-27	117	Vibrio harveyi CAIM 1754	NZ_QOWF01000197.1	3221	4387	-	WP_050939715.1			0 0 o	388					0	0	WP_005446042.1	5-189: COG1280 (RhtB, Threonine/homoserine/homoserine lactone efflux protein [Amino acid transport and metabolism].)		6 0 o12-34i46-67o73-94i115-134o140-160i181-198o	202	133					0	0	WP_114322057.1	11-451: COG1167 (ARO8, DNA-binding transcriptional regulator, MocR family, contains an aminotransferase domain [Transcription, Amino acid transport and metabolism].)		0 0 o	452	903					0	0	WP_114322056.1	44-163: cl28898 (Peptidase_M48_M56, Peptidases M48 (Ste24 endopeptidase or htpX homolog) and M56 (in MecR1 and BlaR1), integral membrane metallopeptidases.)
279	https://www.ncbi.nlm.nih.gov/nuccore/NZ_ACZC01000066.1?report=graph&from=17577&to=18743	RIXPAR55	1	55	1.13e-26	539	Vibrio harveyi 1DA3	NZ_ACZC01000066.1	17577	18743	-	WP_033006824.1			0 0 o	388	WP_005442884.1	6-281: cd05269 (TMR_SDR_a, triphenylmethane reductase (TMR)-like proteins, NMRa-like, atypical (a) SDRs.)		0 0 o	298	358	WP_033006822.1			5 0 o6-28i40-59o83-102i114-134o149-168i	171	396	WP_005442885.1	92-286: cd08422 (PBP2_CrgA_like, The C-terminal substrate binding domain of LysR-type transcriptional regulator CrgA and its related homologs, contains the type 2 periplasmic binding domain.); 4-62: pfam00126 (HTH_1, Bacterial regulatory helix-turn-helix protein, lysR family.)		0 0 o	294	1443	WP_033006821.1	94-287: cd08422 (PBP2_CrgA_like, The C-terminal substrate binding domain of LysR-type transcriptional regulator CrgA and its related homologs, contains the type 2 periplasmic binding domain.); 9-64: pfam00126 (HTH_1, Bacterial regulatory helix-turn-helix protein, lysR family.)		0 0 o	307	998					0	2455	WP_033006820.1
280	https://www.ncbi.nlm.nih.gov/nuccore/NZ_BBLB01000014.1?report=graph&from=989&to=2155	RIXPAR55	1	55	5.7e-26	543	Vibrio owensii 051011B	NZ_BBLB01000014.1	989	2155	-	WP_045411927.1			0 0 o	388	WP_045411930.1	6-281: cd05269 (TMR_SDR_a, triphenylmethane reductase (TMR)-like proteins, NMRa-like, atypical (a) SDRs.)		0 0 o	298	358	WP_045411924.1			5 0 o6-28i40-59o83-102i114-134o149-168i	171	305	WP_045411933.1	92-286: cd08422 (PBP2_CrgA_like, The C-terminal substrate binding domain of LysR-type transcriptional regulator CrgA and its related homologs, contains the type 2 periplasmic binding domain.); 4-62: pfam00126 (HTH_1, Bacterial regulatory helix-turn-helix protein, lysR family.)		0 0 o	294	1443					0	0	WP_045411936.1	149-398: cd04077 (Peptidases_S8_PCSK9_ProteinaseK_like, Peptidase S8 family domain in ProteinaseK-like proteins.); 452-519: pfam04151 (PPC, Bacterial pre-peptidase C-terminal domain.); 57-135: pfam05922 (Inhibitor_I9, Peptidase inhibitor I9.)	Neg: SP(Sec/SPI) (Pr: 0.990), Pos: SP(Sec/SPI) (Pr: 0.953)	0 Y n5-16c23/24o	534	2434
281	https://www.ncbi.nlm.nih.gov/nuccore/NZ_CP025796.1?report=graph&from=263643&to=264809	RIXPAR55	1	55	5.7e-26	548	Vibrio owensii 051011B	NZ_CP025796.1	263643	264809	+	WP_045411927.1			0 0 o	388	WP_045411930.1	6-281: cd05269 (TMR_SDR_a, triphenylmethane reductase (TMR)-like proteins, NMRa-like, atypical (a) SDRs.)		0 0 o	298	358	WP_045411924.1			5 0 o6-28i40-59o83-102i114-134o149-168i	171	305	WP_045411933.1	92-286: cd08422 (PBP2_CrgA_like, The C-terminal substrate binding domain of LysR-type transcriptional regulator CrgA and its related homologs, contains the type 2 periplasmic binding domain.); 4-62: pfam00126 (HTH_1, Bacterial regulatory helix-turn-helix protein, lysR family.)		0 0 o	294	1443	WP_102778521.1	94-287: cd08422 (PBP2_CrgA_like, The C-terminal substrate binding domain of LysR-type transcriptional regulator CrgA and its related homologs, contains the type 2 periplasmic binding domain.); 9-64: pfam00126 (HTH_1, Bacterial regulatory helix-turn-helix protein, lysR family.)		0 0 o	306	910	WP_045411936.1	149-398: cd04077 (Peptidases_S8_PCSK9_ProteinaseK_like, Peptidase S8 family domain in ProteinaseK-like proteins.); 452-519: pfam04151 (PPC, Bacterial pre-peptidase C-terminal domain.); 57-135: pfam05922 (Inhibitor_I9, Peptidase inhibitor I9.)	Neg: SP(Sec/SPI) (Pr: 0.990), Pos: SP(Sec/SPI) (Pr: 0.953)	0 Y n5-16c23/24o	534	2434	WP_039985455.1
282	https://www.ncbi.nlm.nih.gov/nuccore/NZ_CP033144.1?report=graph&from=1236752&to=1237918	RIXPAR55	1	55	8.17e-27	550	Vibrio owensii V180403	NZ_CP033144.1	1236752	1237918	+	WP_122067531.1			0 0 o	388	WP_122067530.1	6-281: cd05269 (TMR_SDR_a, triphenylmethane reductase (TMR)-like proteins, NMRa-like, atypical (a) SDRs.)		0 0 o	298	358	WP_038894075.1			5 0 o6-28i40-59o83-102i114-134o149-168i	171	298	WP_122067529.1	92-286: cd08422 (PBP2_CrgA_like, The C-terminal substrate binding domain of LysR-type transcriptional regulator CrgA and its related homologs, contains the type 2 periplasmic binding domain.); 4-62: pfam00126 (HTH_1, Bacterial regulatory helix-turn-helix protein, lysR family.)		0 0 o	294	1443	WP_122067532.1	94-287: cd08422 (PBP2_CrgA_like, The C-terminal substrate binding domain of LysR-type transcriptional regulator CrgA and its related homologs, contains the type 2 periplasmic binding domain.); 9-64: pfam00126 (HTH_1, Bacterial regulatory helix-turn-helix protein, lysR family.)		0 0 o	307	900	WP_122067528.1	149-398: cd04077 (Peptidases_S8_PCSK9_ProteinaseK_like, Peptidase S8 family domain in ProteinaseK-like proteins.); 452-519: pfam04151 (PPC, Bacterial pre-peptidase C-terminal domain.); 57-135: pfam05922 (Inhibitor_I9, Peptidase inhibitor I9.)	Neg: SP(Sec/SPI) (Pr: 0.988), Pos: SP(Sec/SPI) (Pr: 0.947)	0 Y n5-16c23/24o	534	2434	WP_038894077.1
283	https://www.ncbi.nlm.nih.gov/nuccore/NZ_VTXX01000007.1?report=graph&from=148321&to=149487	RIXPAR55	1	55	8.17e-27	552	Vibrio owensii 00-18-3-1	NZ_VTXX01000007.1	148321	149487	+	WP_041059962.1			0 0 o	388	WP_171370984.1	6-281: cd05269 (TMR_SDR_a, triphenylmethane reductase (TMR)-like proteins, NMRa-like, atypical (a) SDRs.)		0 0 o	298	358	WP_171370985.1			5 0 o6-28i40-59o83-102i114-134o149-168i	171	304	WP_171370983.1	92-286: cd08422 (PBP2_CrgA_like, The C-terminal substrate binding domain of LysR-type transcriptional regulator CrgA and its related homologs, contains the type 2 periplasmic binding domain.); 4-62: pfam00126 (HTH_1, Bacterial regulatory helix-turn-helix protein, lysR family.)		0 0 o	294	1443	WP_171370986.1	94-287: cd08422 (PBP2_CrgA_like, The C-terminal substrate binding domain of LysR-type transcriptional regulator CrgA and its related homologs, contains the type 2 periplasmic binding domain.); 9-64: pfam00126 (HTH_1, Bacterial regulatory helix-turn-helix protein, lysR family.)		0 0 o	307	906	WP_171370982.1	149-398: cd04077 (Peptidases_S8_PCSK9_ProteinaseK_like, Peptidase S8 family domain in ProteinaseK-like proteins.); 452-519: pfam04151 (PPC, Bacterial pre-peptidase C-terminal domain.); 57-135: pfam05922 (Inhibitor_I9, Peptidase inhibitor I9.)	Neg: SP(Sec/SPI) (Pr: 0.990), Pos: SP(Sec/SPI) (Pr: 0.953)	0 Y n5-16c23/24o	534	2434	WP_038894077.1
284	https://www.ncbi.nlm.nih.gov/nuccore/NZ_JACDXC010000046.1?report=graph&from=118587&to=119753	RIXPAR55	1	55	1.5e-25	555	Vibrio owensii bablab_jr005	NZ_JACDXC010000046.1	118587	119753	-	WP_199458637.1			0 0 o	388	WP_199458638.1		Neg: SP(Sec/SPI) (Pr: 0.735), Pos: SP(Sec/SPI) (Pr: 0.804)	0 Y n14-24c29/30o	208	487	WP_199458636.1			5 0 o6-28i40-59o83-102i114-134o149-168i	171	396	WP_199458639.1	15-374: TIGR00900 (2A0121, H+ Antiporter protein.)		12 0 i20-44o50-73i82-100o106-126i147-167o173-192i225-248o260-277i289-307o313-335i347-366o378-397i	407	1172	WP_009704340.1	94-287: cd08422 (PBP2_CrgA_like, The C-terminal substrate binding domain of LysR-type transcriptional regulator CrgA and its related homologs, contains the type 2 periplasmic binding domain.); 9-64: pfam00126 (HTH_1, Bacterial regulatory helix-turn-helix protein, lysR family.)		0 0 o	307	998	WP_199458640.1	11-455: PRK00139 (murE, UDP-N-acetylmuramoylalanyl-D-glutamate--2,6-diaminopimelate ligase; Provisional)		0 0 o	478	2392	WP_199437858.1
285	https://www.ncbi.nlm.nih.gov/nuccore/NZ_JACDXD010000121.1?report=graph&from=76010&to=77176	RIXPAR55	1	55	1.13e-26	556	Vibrio owensii bablab_jr002	NZ_JACDXD010000121.1	76010	77176	-	WP_199482849.1			0 0 o	388	WP_199482850.1		Neg: SP(Sec/SPI) (Pr: 0.760), Pos: SP(Sec/SPI) (Pr: 0.844)	0 Y n13-24c29/30o	208	487	WP_199482848.1			5 0 o6-28i40-59o83-102i114-134o149-168i	171	395	WP_199482851.1	15-374: TIGR00900 (2A0121, H+ Antiporter protein.)		12 0 i20-44o50-73i82-100o106-126i147-167o173-192i225-248o260-277i289-307o313-335i347-366o378-397i	407	1172	WP_199482847.1	94-287: cd08422 (PBP2_CrgA_like, The C-terminal substrate binding domain of LysR-type transcriptional regulator CrgA and its related homologs, contains the type 2 periplasmic binding domain.); 9-64: pfam00126 (HTH_1, Bacterial regulatory helix-turn-helix protein, lysR family.)		0 0 o	307	997	WP_199482852.1	11-455: PRK00139 (murE, UDP-N-acetylmuramoylalanyl-D-glutamate--2,6-diaminopimelate ligase; Provisional)		0 0 o	478	2392	WP_039985455.1
286	https://www.ncbi.nlm.nih.gov/nuccore/NZ_JH976049.1?report=graph&from=156765&to=157931	RIXPAR55	1	55	5.91e-27	577	Vibrio sp. HENC-03	NZ_JH976049.1	156765	157931	+	WP_009704337.1			0 0 o	388	WP_009704336.1		Neg: SP(Sec/SPI) (Pr: 0.794), Pos: SP(Sec/SPI) (Pr: 0.825)	0 Y n14-24c29/30o	208	487	WP_009704339.1		Pos: LIPO(Sec/SPII) (Pr: 0.498)	5 0 o6-28i40-59o83-102i114-134o149-168i	171	397	WP_009704335.1	15-374: TIGR00900 (2A0121, H+ Antiporter protein.)		12 0 i20-44o50-73i82-100o106-126i147-167o173-192i225-248o260-277i289-307o313-335i347-366o378-397i	407	1172	WP_009704340.1	94-287: cd08422 (PBP2_CrgA_like, The C-terminal substrate binding domain of LysR-type transcriptional regulator CrgA and its related homologs, contains the type 2 periplasmic binding domain.); 9-64: pfam00126 (HTH_1, Bacterial regulatory helix-turn-helix protein, lysR family.)		0 0 o	307	999	WP_009704334.1	11-455: PRK00139 (murE, UDP-N-acetylmuramoylalanyl-D-glutamate--2,6-diaminopimelate ligase; Provisional)		0 0 o	478	2392	WP_009704341.1
287	https://www.ncbi.nlm.nih.gov/nuccore/NZ_BBPJ01000008.1?report=graph&from=146626&to=147792	RIXPAR55	1	55	8.17e-27	544	Vibrio owensii GRA50-12	NZ_BBPJ01000008.1	146626	147792	+	WP_041059962.1			0 0 o	388	WP_041059960.1	6-281: cd05269 (TMR_SDR_a, triphenylmethane reductase (TMR)-like proteins, NMRa-like, atypical (a) SDRs.)		0 0 o	298	358	WP_041059965.1	6-433: cl09326 (MATE_like, Multidrug and toxic compound extrusion family and similar proteins.)		12 0 i20-41o53-76i88-109o138-158i170-187o193-212i249-267o279-299i320-343o355-379i386-405o411-431i	455	111	WP_041059957.1	92-286: cd08422 (PBP2_CrgA_like, The C-terminal substrate binding domain of LysR-type transcriptional regulator CrgA and its related homologs, contains the type 2 periplasmic binding domain.); 4-62: pfam00126 (HTH_1, Bacterial regulatory helix-turn-helix protein, lysR family.)		0 0 o	294	1443	WP_041059968.1	122-237: COG2207 (AraC, AraC-type DNA-binding domain and AraC-containing proteins [Transcription].); 8-73: cl40423 (cupin_RmlC-like, RmlC-like cupin superfamily.)		0 0 o	237	1677	WP_041059954.1	149-398: cd04077 (Peptidases_S8_PCSK9_ProteinaseK_like, Peptidase S8 family domain in ProteinaseK-like proteins.); 452-519: pfam04151 (PPC, Bacterial pre-peptidase C-terminal domain.); 57-135: pfam05922 (Inhibitor_I9, Peptidase inhibitor I9.)	Neg: SP(Sec/SPI) (Pr: 0.990), Pos: SP(Sec/SPI) (Pr: 0.953)	0 Y n5-16c23/24o	534	2427	WP_041059971.1	26-291: TIGR00950 (2A78, Carboxylate/Amino Acid/Amine Transporter.)
288	https://www.ncbi.nlm.nih.gov/nuccore/NZ_CP045859.1?report=graph&from=1642267&to=1643433	RIXPAR55	1	55	8.17e-27	545	Vibrio owensii SH14	NZ_CP045859.1	1642267	1643433	+	WP_054823544.1			0 0 o	388	WP_054823543.1	6-281: cd05269 (TMR_SDR_a, triphenylmethane reductase (TMR)-like proteins, NMRa-like, atypical (a) SDRs.)		0 0 o	298	358	WP_054823545.1	6-434: cl09326 (MATE_like, Multidrug and toxic compound extrusion family and similar proteins.)		12 0 i20-41o53-76i88-109o138-158i170-187o193-212i253-276o282-299i320-343o355-379i386-405o411-431i	455	110	WP_054823542.1	92-286: cd08422 (PBP2_CrgA_like, The C-terminal substrate binding domain of LysR-type transcriptional regulator CrgA and its related homologs, contains the type 2 periplasmic binding domain.); 4-62: pfam00126 (HTH_1, Bacterial regulatory helix-turn-helix protein, lysR family.)		0 0 o	294	1443	WP_054823546.1	122-237: COG2207 (AraC, AraC-type DNA-binding domain and AraC-containing proteins [Transcription].); 8-73: cl40423 (cupin_RmlC-like, RmlC-like cupin superfamily.)		0 0 o	237	1676	WP_054823541.1	149-398: cd04077 (Peptidases_S8_PCSK9_ProteinaseK_like, Peptidase S8 family domain in ProteinaseK-like proteins.); 452-519: pfam04151 (PPC, Bacterial pre-peptidase C-terminal domain.); 57-135: pfam05922 (Inhibitor_I9, Peptidase inhibitor I9.)	Neg: SP(Sec/SPI) (Pr: 0.989), Pos: SP(Sec/SPI) (Pr: 0.957)	0 Y n5-16c23/24o	534	2434	WP_054823547.1	26-291: TIGR00950 (2A78, Carboxylate/Amino Acid/Amine Transporter.)
289	https://www.ncbi.nlm.nih.gov/nuccore/NZ_CP019959.1?report=graph&from=3445801&to=3446967	RIXPAR55	1	55	8.17e-27	547	Vibrio owensii XSBZ03	NZ_CP019959.1	3445801	3446967	+	WP_078608644.1			0 0 o	388	WP_078608643.1	6-281: cd05269 (TMR_SDR_a, triphenylmethane reductase (TMR)-like proteins, NMRa-like, atypical (a) SDRs.)		0 0 o	298	306	WP_078608645.1	6-433: cl09326 (MATE_like, Multidrug and toxic compound extrusion family and similar proteins.)		12 0 i20-41o53-76i88-109o138-158i170-187o193-212i249-267o279-299i320-343o355-379i386-405o411-431i	455	106	WP_078608642.1	92-286: cd08422 (PBP2_CrgA_like, The C-terminal substrate binding domain of LysR-type transcriptional regulator CrgA and its related homologs, contains the type 2 periplasmic binding domain.); 4-62: pfam00126 (HTH_1, Bacterial regulatory helix-turn-helix protein, lysR family.)		0 0 o	294	1391	WP_078608646.1	122-237: COG2207 (AraC, AraC-type DNA-binding domain and AraC-containing proteins [Transcription].); 8-73: cl40423 (cupin_RmlC-like, RmlC-like cupin superfamily.)		0 0 o	237	1672	WP_078608641.1	149-398: cd04077 (Peptidases_S8_PCSK9_ProteinaseK_like, Peptidase S8 family domain in ProteinaseK-like proteins.); 452-519: pfam04151 (PPC, Bacterial pre-peptidase C-terminal domain.); 57-135: pfam05922 (Inhibitor_I9, Peptidase inhibitor I9.)	Neg: SP(Sec/SPI) (Pr: 0.989), Pos: SP(Sec/SPI) (Pr: 0.938)	0 Y n5-16c23/24o	534	2382	WP_078608647.1	26-291: TIGR00950 (2A78, Carboxylate/Amino Acid/Amine Transporter.)
290	https://www.ncbi.nlm.nih.gov/nuccore/NZ_CP033137.1?report=graph&from=1658982&to=1660148	RIXPAR55	1	55	8.17e-27	549	Vibrio owensii 1700302	NZ_CP033137.1	1658982	1660148	+	WP_054823544.1			0 0 o	388	WP_054823543.1	6-281: cd05269 (TMR_SDR_a, triphenylmethane reductase (TMR)-like proteins, NMRa-like, atypical (a) SDRs.)		0 0 o	298	358	WP_054823545.1	6-434: cl09326 (MATE_like, Multidrug and toxic compound extrusion family and similar proteins.)		12 0 i20-41o53-76i88-109o138-158i170-187o193-212i253-276o282-299i320-343o355-379i386-405o411-431i	455	110	WP_054823542.1	92-286: cd08422 (PBP2_CrgA_like, The C-terminal substrate binding domain of LysR-type transcriptional regulator CrgA and its related homologs, contains the type 2 periplasmic binding domain.); 4-62: pfam00126 (HTH_1, Bacterial regulatory helix-turn-helix protein, lysR family.)		0 0 o	294	1443	WP_054823546.1	122-237: COG2207 (AraC, AraC-type DNA-binding domain and AraC-containing proteins [Transcription].); 8-73: cl40423 (cupin_RmlC-like, RmlC-like cupin superfamily.)		0 0 o	237	1676	WP_054823541.1	149-398: cd04077 (Peptidases_S8_PCSK9_ProteinaseK_like, Peptidase S8 family domain in ProteinaseK-like proteins.); 452-519: pfam04151 (PPC, Bacterial pre-peptidase C-terminal domain.); 57-135: pfam05922 (Inhibitor_I9, Peptidase inhibitor I9.)	Neg: SP(Sec/SPI) (Pr: 0.989), Pos: SP(Sec/SPI) (Pr: 0.957)	0 Y n5-16c23/24o	534	2434	WP_054823547.1	26-291: TIGR00950 (2A78, Carboxylate/Amino Acid/Amine Transporter.)
291	https://www.ncbi.nlm.nih.gov/nuccore/NZ_SMLI01000006.1?report=graph&from=306647&to=307813	RIXPAR55	1	55	1.56e-26	551	Vibrio owensii BR345	NZ_SMLI01000006.1	306647	307813	-	WP_132698924.1			0 0 o	388	WP_132698926.1	6-281: cd05269 (TMR_SDR_a, triphenylmethane reductase (TMR)-like proteins, NMRa-like, atypical (a) SDRs.)		0 0 o	298	358	WP_132698922.1	6-433: cl09326 (MATE_like, Multidrug and toxic compound extrusion family and similar proteins.)		12 0 i20-41o53-76i88-109o138-158i170-187o193-212i253-276o282-299i320-343o355-379i386-405o411-431i	455	110	WP_132698928.1	92-286: cd08422 (PBP2_CrgA_like, The C-terminal substrate binding domain of LysR-type transcriptional regulator CrgA and its related homologs, contains the type 2 periplasmic binding domain.); 4-62: pfam00126 (HTH_1, Bacterial regulatory helix-turn-helix protein, lysR family.)		0 0 o	294	1443	WP_132698920.1	122-237: COG2207 (AraC, AraC-type DNA-binding domain and AraC-containing proteins [Transcription].); 8-73: cl40423 (cupin_RmlC-like, RmlC-like cupin superfamily.)		0 0 o	237	1676	WP_132698930.1	149-398: cd04077 (Peptidases_S8_PCSK9_ProteinaseK_like, Peptidase S8 family domain in ProteinaseK-like proteins.); 452-519: pfam04151 (PPC, Bacterial pre-peptidase C-terminal domain.); 57-135: pfam05922 (Inhibitor_I9, Peptidase inhibitor I9.)	Neg: SP(Sec/SPI) (Pr: 0.990), Pos: SP(Sec/SPI) (Pr: 0.953)	0 Y n5-16c23/24o	534	2434	WP_132698918.1	26-291: TIGR00950 (2A78, Carboxylate/Amino Acid/Amine Transporter.)
292	https://www.ncbi.nlm.nih.gov/nuccore/NZ_JPRD01000008.1?report=graph&from=129811&to=130977	RIXPAR55	1	55	4.27e-27	598	Vibrio owensii CAIM 1854 = LMG 25443 DY05	NZ_JPRD01000008.1	129811	130977	+	WP_020197467.1			0 0 o	388	WP_020197613.1	6-281: cd05269 (TMR_SDR_a, triphenylmethane reductase (TMR)-like proteins, NMRa-like, atypical (a) SDRs.)		0 0 o	298	358	WP_020197468.1	6-427: cl09326 (MATE_like, Multidrug and toxic compound extrusion family and similar proteins.)		12 0 i20-41o53-76i88-109o138-158i170-187o193-212i249-267o279-299i320-343o355-379i386-405o411-431i	455	110	WP_020197614.1	92-286: cd08422 (PBP2_CrgA_like, The C-terminal substrate binding domain of LysR-type transcriptional regulator CrgA and its related homologs, contains the type 2 periplasmic binding domain.); 4-62: pfam00126 (HTH_1, Bacterial regulatory helix-turn-helix protein, lysR family.)		0 0 o	294	1443					0	1676	WP_020197615.1	149-398: cd04077 (Peptidases_S8_PCSK9_ProteinaseK_like, Peptidase S8 family domain in ProteinaseK-like proteins.); 452-519: pfam04151 (PPC, Bacterial pre-peptidase C-terminal domain.); 57-135: pfam05922 (Inhibitor_I9, Peptidase inhibitor I9.)	Neg: SP(Sec/SPI) (Pr: 0.990), Pos: SP(Sec/SPI) (Pr: 0.953)	0 Y n5-16c23/24o	534	2427	WP_020197471.1	26-291: TIGR00950 (2A78, Carboxylate/Amino Acid/Amine Transporter.)
293	https://www.ncbi.nlm.nih.gov/nuccore/NZ_BAOH01000121.1?report=graph&from=186&to=1352	RIXPAR55	1	55	4.27e-27	597	Vibrio owensii CAIM 1854 = LMG 25443	NZ_BAOH01000121.1	186	1352	+	WP_020197467.1			0 0 o	388					0	0	WP_020197468.1	6-427: cl09326 (MATE_like, Multidrug and toxic compound extrusion family and similar proteins.)		12 0 i20-41o53-76i88-109o138-158i170-187o193-212i249-267o279-299i320-343o355-379i386-405o411-431i	455	110					0	0					0	1676					0	0	WP_020197471.1	26-291: TIGR00950 (2A78, Carboxylate/Amino Acid/Amine Transporter.)
294	https://www.ncbi.nlm.nih.gov/nuccore/NZ_CP062501.1?report=graph&from=115832&to=116995	RIXPAR55	1	56	2.06e-25	677	Vibrio bathopelagicus Sal10	NZ_CP062501.1	115832	116995	-	WP_192891553.1			0 0 o	387	WP_192891554.1			0 0 o	67	135	WP_192891552.1		Neg: TAT(Tat/SPI) (Pr: 0.546), Pos: TAT(Tat/SPI) (Pr: 0.491)	0 Y n18-26c32/33o	224	310	WP_192891555.1	1-170: COG2032 (SodC, Cu/Zn superoxide dismutase [Inorganic ion transport and metabolism].)	Neg: SP(Sec/SPI) (Pr: 0.999), Pos: SP(Sec/SPI) (Pr: 0.973)	0 Y n4-14c19/20o	170	331	WP_192891551.1	2-218: cd03255 (ABC_MJ0796_LolCDE_FtsE, ATP-binding cassette domain of the transporters involved in export of lipoprotein and macrolide, and cell division protein.)		0 0 o	232	1030	WP_192891556.1	22-152: COG0666 (ANKYR, Ankyrin repeat [Signal transduction mechanisms].)	Neg: SP(Sec/SPI) (Pr: 0.985), Pos: SP(Sec/SPI) (Pr: 0.897)	0 Y n3-14c22/23o	153	884	WP_192891550.1	13-429: COG4591 (LolE, ABC-type transport system, involved in lipoprotein release, permease component [Cell wall/membrane/envelope biogenesis].)
295	https://www.ncbi.nlm.nih.gov/nuccore/NZ_MCSB02000001.1?report=graph&from=757328&to=758491	RIXPAR55	1	55	5.85e-27	384	Vibrio lentus 10N.286.55.E1	NZ_MCSB02000001.1	757328	758491	+	WP_102296204.1			0 0 o	387	WP_102296202.1	1-170: COG2032 (SodC, Cu/Zn superoxide dismutase [Inorganic ion transport and metabolism].)	Neg: SP(Sec/SPI) (Pr: 0.999), Pos: SP(Sec/SPI) (Pr: 0.973)	0 Y n4-14c19/20o	170	298	WP_102296206.1		Neg: SP(Sec/SPI) (Pr: 0.950), Pos: SP(Sec/SPI) (Pr: 0.937)	0 Y n20-28c34/35o	226	310	WP_102296200.1	19-152: COG0666 (ANKYR, Ankyrin repeat [Signal transduction mechanisms].)	Neg: SP(Sec/SPI) (Pr: 0.957), Pos: SP(Sec/SPI) (Pr: 0.837)	0 Y n3-14c22/23o	154	848	WP_102296208.1	2-218: cd03255 (ABC_MJ0796_LolCDE_FtsE, ATP-binding cassette domain of the transporters involved in export of lipoprotein and macrolide, and cell division protein.)		0 0 o	232	1077	WP_198592858.1	23-491: cd08154 (catalase_clade_1, Clade 1 of the heme-binding enzyme catalase.)	Neg: SP(Sec/SPI) (Pr: 0.961), Pos: SP(Sec/SPI) (Pr: 0.680)	0 Y n6-16c21/22o	506	1426	WP_102296211.1	13-432: cl30308 (LolE, ABC-type transport system, involved in lipoprotein release, permease component [Cell wall/membrane/envelope biogenesis].)
296	https://www.ncbi.nlm.nih.gov/nuccore/NZ_MCTM02000001.1?report=graph&from=1907834&to=1908997	RIXPAR55	1	55	5.85e-27	396	Vibrio lentus 10N.286.54.A1	NZ_MCTM02000001.1	1907834	1908997	-	WP_102296204.1			0 0 o	387	WP_102296202.1	1-170: COG2032 (SodC, Cu/Zn superoxide dismutase [Inorganic ion transport and metabolism].)	Neg: SP(Sec/SPI) (Pr: 0.999), Pos: SP(Sec/SPI) (Pr: 0.973)	0 Y n4-14c19/20o	170	298	WP_102296206.1		Neg: SP(Sec/SPI) (Pr: 0.950), Pos: SP(Sec/SPI) (Pr: 0.937)	0 Y n20-28c34/35o	226	310	WP_102296200.1	19-152: COG0666 (ANKYR, Ankyrin repeat [Signal transduction mechanisms].)	Neg: SP(Sec/SPI) (Pr: 0.957), Pos: SP(Sec/SPI) (Pr: 0.837)	0 Y n3-14c22/23o	154	848	WP_102296208.1	2-218: cd03255 (ABC_MJ0796_LolCDE_FtsE, ATP-binding cassette domain of the transporters involved in export of lipoprotein and macrolide, and cell division protein.)		0 0 o	232	1077	WP_198592858.1	23-491: cd08154 (catalase_clade_1, Clade 1 of the heme-binding enzyme catalase.)	Neg: SP(Sec/SPI) (Pr: 0.961), Pos: SP(Sec/SPI) (Pr: 0.680)	0 Y n6-16c21/22o	506	1426	WP_102296211.1	13-432: cl30308 (LolE, ABC-type transport system, involved in lipoprotein release, permease component [Cell wall/membrane/envelope biogenesis].)
297	https://www.ncbi.nlm.nih.gov/nuccore/NZ_MCTL02000002.1?report=graph&from=308631&to=309794	RIXPAR55	1	55	5.85e-27	397	Vibrio lentus 10N.286.54.A6	NZ_MCTL02000002.1	308631	309794	-	WP_102296204.1			0 0 o	387	WP_102296202.1	1-170: COG2032 (SodC, Cu/Zn superoxide dismutase [Inorganic ion transport and metabolism].)	Neg: SP(Sec/SPI) (Pr: 0.999), Pos: SP(Sec/SPI) (Pr: 0.973)	0 Y n4-14c19/20o	170	298	WP_102296206.1		Neg: SP(Sec/SPI) (Pr: 0.950), Pos: SP(Sec/SPI) (Pr: 0.937)	0 Y n20-28c34/35o	226	310	WP_102296200.1	19-152: COG0666 (ANKYR, Ankyrin repeat [Signal transduction mechanisms].)	Neg: SP(Sec/SPI) (Pr: 0.957), Pos: SP(Sec/SPI) (Pr: 0.837)	0 Y n3-14c22/23o	154	848	WP_102296208.1	2-218: cd03255 (ABC_MJ0796_LolCDE_FtsE, ATP-binding cassette domain of the transporters involved in export of lipoprotein and macrolide, and cell division protein.)		0 0 o	232	1077	WP_198592858.1	23-491: cd08154 (catalase_clade_1, Clade 1 of the heme-binding enzyme catalase.)	Neg: SP(Sec/SPI) (Pr: 0.961), Pos: SP(Sec/SPI) (Pr: 0.680)	0 Y n6-16c21/22o	506	1426	WP_102296211.1	13-432: cl30308 (LolE, ABC-type transport system, involved in lipoprotein release, permease component [Cell wall/membrane/envelope biogenesis].)
298	https://www.ncbi.nlm.nih.gov/nuccore/NZ_MCTK02000001.1?report=graph&from=377290&to=378453	RIXPAR55	1	55	5.85e-27	398	Vibrio lentus 10N.286.54.A8	NZ_MCTK02000001.1	377290	378453	+	WP_102296204.1			0 0 o	387	WP_102296202.1	1-170: COG2032 (SodC, Cu/Zn superoxide dismutase [Inorganic ion transport and metabolism].)	Neg: SP(Sec/SPI) (Pr: 0.999), Pos: SP(Sec/SPI) (Pr: 0.973)	0 Y n4-14c19/20o	170	298	WP_102296206.1		Neg: SP(Sec/SPI) (Pr: 0.950), Pos: SP(Sec/SPI) (Pr: 0.937)	0 Y n20-28c34/35o	226	310	WP_102296200.1	19-152: COG0666 (ANKYR, Ankyrin repeat [Signal transduction mechanisms].)	Neg: SP(Sec/SPI) (Pr: 0.957), Pos: SP(Sec/SPI) (Pr: 0.837)	0 Y n3-14c22/23o	154	848	WP_102296208.1	2-218: cd03255 (ABC_MJ0796_LolCDE_FtsE, ATP-binding cassette domain of the transporters involved in export of lipoprotein and macrolide, and cell division protein.)		0 0 o	232	1077	WP_198592858.1	23-491: cd08154 (catalase_clade_1, Clade 1 of the heme-binding enzyme catalase.)	Neg: SP(Sec/SPI) (Pr: 0.961), Pos: SP(Sec/SPI) (Pr: 0.680)	0 Y n6-16c21/22o	506	1426	WP_102296211.1	13-432: cl30308 (LolE, ABC-type transport system, involved in lipoprotein release, permease component [Cell wall/membrane/envelope biogenesis].)
299	https://www.ncbi.nlm.nih.gov/nuccore/NZ_MCTC02000001.1?report=graph&from=308094&to=309257	RIXPAR55	1	55	5.85e-27	399	Vibrio lentus 10N.286.54.E1	NZ_MCTC02000001.1	308094	309257	-	WP_102296204.1			0 0 o	387	WP_102296202.1	1-170: COG2032 (SodC, Cu/Zn superoxide dismutase [Inorganic ion transport and metabolism].)	Neg: SP(Sec/SPI) (Pr: 0.999), Pos: SP(Sec/SPI) (Pr: 0.973)	0 Y n4-14c19/20o	170	298	WP_102296206.1		Neg: SP(Sec/SPI) (Pr: 0.950), Pos: SP(Sec/SPI) (Pr: 0.937)	0 Y n20-28c34/35o	226	310	WP_102296200.1	19-152: COG0666 (ANKYR, Ankyrin repeat [Signal transduction mechanisms].)	Neg: SP(Sec/SPI) (Pr: 0.957), Pos: SP(Sec/SPI) (Pr: 0.837)	0 Y n3-14c22/23o	154	848	WP_102296208.1	2-218: cd03255 (ABC_MJ0796_LolCDE_FtsE, ATP-binding cassette domain of the transporters involved in export of lipoprotein and macrolide, and cell division protein.)		0 0 o	232	1077	WP_198592858.1	23-491: cd08154 (catalase_clade_1, Clade 1 of the heme-binding enzyme catalase.)	Neg: SP(Sec/SPI) (Pr: 0.961), Pos: SP(Sec/SPI) (Pr: 0.680)	0 Y n6-16c21/22o	506	1426	WP_102296211.1	13-432: cl30308 (LolE, ABC-type transport system, involved in lipoprotein release, permease component [Cell wall/membrane/envelope biogenesis].)
300	https://www.ncbi.nlm.nih.gov/nuccore/NZ_MCSZ02000001.1?report=graph&from=1105213&to=1106376	RIXPAR55	1	55	5.85e-27	400	Vibrio lentus 10N.286.54.E7	NZ_MCSZ02000001.1	1105213	1106376	+	WP_102296204.1			0 0 o	387	WP_102296202.1	1-170: COG2032 (SodC, Cu/Zn superoxide dismutase [Inorganic ion transport and metabolism].)	Neg: SP(Sec/SPI) (Pr: 0.999), Pos: SP(Sec/SPI) (Pr: 0.973)	0 Y n4-14c19/20o	170	298	WP_102296206.1		Neg: SP(Sec/SPI) (Pr: 0.950), Pos: SP(Sec/SPI) (Pr: 0.937)	0 Y n20-28c34/35o	226	310	WP_102296200.1	19-152: COG0666 (ANKYR, Ankyrin repeat [Signal transduction mechanisms].)	Neg: SP(Sec/SPI) (Pr: 0.957), Pos: SP(Sec/SPI) (Pr: 0.837)	0 Y n3-14c22/23o	154	848	WP_102296208.1	2-218: cd03255 (ABC_MJ0796_LolCDE_FtsE, ATP-binding cassette domain of the transporters involved in export of lipoprotein and macrolide, and cell division protein.)		0 0 o	232	1077	WP_198592858.1	23-491: cd08154 (catalase_clade_1, Clade 1 of the heme-binding enzyme catalase.)	Neg: SP(Sec/SPI) (Pr: 0.961), Pos: SP(Sec/SPI) (Pr: 0.680)	0 Y n6-16c21/22o	506	1426	WP_102296211.1	13-432: cl30308 (LolE, ABC-type transport system, involved in lipoprotein release, permease component [Cell wall/membrane/envelope biogenesis].)
301	https://www.ncbi.nlm.nih.gov/nuccore/NZ_MCSP02000001.1?report=graph&from=349831&to=350994	RIXPAR55	1	55	5.85e-27	401	Vibrio lentus 10N.286.55.A1	NZ_MCSP02000001.1	349831	350994	-	WP_102296204.1			0 0 o	387	WP_102296202.1	1-170: COG2032 (SodC, Cu/Zn superoxide dismutase [Inorganic ion transport and metabolism].)	Neg: SP(Sec/SPI) (Pr: 0.999), Pos: SP(Sec/SPI) (Pr: 0.973)	0 Y n4-14c19/20o	170	298	WP_102296206.1		Neg: SP(Sec/SPI) (Pr: 0.950), Pos: SP(Sec/SPI) (Pr: 0.937)	0 Y n20-28c34/35o	226	310	WP_102296200.1	19-152: COG0666 (ANKYR, Ankyrin repeat [Signal transduction mechanisms].)	Neg: SP(Sec/SPI) (Pr: 0.957), Pos: SP(Sec/SPI) (Pr: 0.837)	0 Y n3-14c22/23o	154	848	WP_102296208.1	2-218: cd03255 (ABC_MJ0796_LolCDE_FtsE, ATP-binding cassette domain of the transporters involved in export of lipoprotein and macrolide, and cell division protein.)		0 0 o	232	1077	WP_198592858.1	23-491: cd08154 (catalase_clade_1, Clade 1 of the heme-binding enzyme catalase.)	Neg: SP(Sec/SPI) (Pr: 0.961), Pos: SP(Sec/SPI) (Pr: 0.680)	0 Y n6-16c21/22o	506	1426	WP_102296211.1	13-432: cl30308 (LolE, ABC-type transport system, involved in lipoprotein release, permease component [Cell wall/membrane/envelope biogenesis].)
302	https://www.ncbi.nlm.nih.gov/nuccore/NZ_MCTN02000003.1?report=graph&from=349831&to=350994	RIXPAR55	1	55	5.85e-27	417	Vibrio lentus 10N.286.54.A11	NZ_MCTN02000003.1	349831	350994	-	WP_102296204.1			0 0 o	387	WP_102296202.1	1-170: COG2032 (SodC, Cu/Zn superoxide dismutase [Inorganic ion transport and metabolism].)	Neg: SP(Sec/SPI) (Pr: 0.999), Pos: SP(Sec/SPI) (Pr: 0.973)	0 Y n4-14c19/20o	170	298	WP_102296206.1		Neg: SP(Sec/SPI) (Pr: 0.950), Pos: SP(Sec/SPI) (Pr: 0.937)	0 Y n20-28c34/35o	226	310	WP_102296200.1	19-152: COG0666 (ANKYR, Ankyrin repeat [Signal transduction mechanisms].)	Neg: SP(Sec/SPI) (Pr: 0.957), Pos: SP(Sec/SPI) (Pr: 0.837)	0 Y n3-14c22/23o	154	848	WP_102296208.1	2-218: cd03255 (ABC_MJ0796_LolCDE_FtsE, ATP-binding cassette domain of the transporters involved in export of lipoprotein and macrolide, and cell division protein.)		0 0 o	232	1077	WP_198592858.1	23-491: cd08154 (catalase_clade_1, Clade 1 of the heme-binding enzyme catalase.)	Neg: SP(Sec/SPI) (Pr: 0.961), Pos: SP(Sec/SPI) (Pr: 0.680)	0 Y n6-16c21/22o	506	1426	WP_102296211.1	13-432: cl30308 (LolE, ABC-type transport system, involved in lipoprotein release, permease component [Cell wall/membrane/envelope biogenesis].)
303	https://www.ncbi.nlm.nih.gov/nuccore/NZ_MCTJ02000001.1?report=graph&from=542837&to=544000	RIXPAR55	1	55	5.85e-27	418	Vibrio lentus 10N.286.54.B1	NZ_MCTJ02000001.1	542837	544000	-	WP_102296204.1			0 0 o	387	WP_102296202.1	1-170: COG2032 (SodC, Cu/Zn superoxide dismutase [Inorganic ion transport and metabolism].)	Neg: SP(Sec/SPI) (Pr: 0.999), Pos: SP(Sec/SPI) (Pr: 0.973)	0 Y n4-14c19/20o	170	298	WP_102296206.1		Neg: SP(Sec/SPI) (Pr: 0.950), Pos: SP(Sec/SPI) (Pr: 0.937)	0 Y n20-28c34/35o	226	310	WP_102296200.1	19-152: COG0666 (ANKYR, Ankyrin repeat [Signal transduction mechanisms].)	Neg: SP(Sec/SPI) (Pr: 0.957), Pos: SP(Sec/SPI) (Pr: 0.837)	0 Y n3-14c22/23o	154	848	WP_102296208.1	2-218: cd03255 (ABC_MJ0796_LolCDE_FtsE, ATP-binding cassette domain of the transporters involved in export of lipoprotein and macrolide, and cell division protein.)		0 0 o	232	1077	WP_198592858.1	23-491: cd08154 (catalase_clade_1, Clade 1 of the heme-binding enzyme catalase.)	Neg: SP(Sec/SPI) (Pr: 0.961), Pos: SP(Sec/SPI) (Pr: 0.680)	0 Y n6-16c21/22o	506	1426	WP_102296211.1	13-432: cl30308 (LolE, ABC-type transport system, involved in lipoprotein release, permease component [Cell wall/membrane/envelope biogenesis].)
304	https://www.ncbi.nlm.nih.gov/nuccore/NZ_MCTI02000001.1?report=graph&from=308792&to=309955	RIXPAR55	1	55	5.85e-27	419	Vibrio lentus 10N.286.54.B8	NZ_MCTI02000001.1	308792	309955	-	WP_102296204.1			0 0 o	387	WP_102296202.1	1-170: COG2032 (SodC, Cu/Zn superoxide dismutase [Inorganic ion transport and metabolism].)	Neg: SP(Sec/SPI) (Pr: 0.999), Pos: SP(Sec/SPI) (Pr: 0.973)	0 Y n4-14c19/20o	170	298	WP_102296206.1		Neg: SP(Sec/SPI) (Pr: 0.950), Pos: SP(Sec/SPI) (Pr: 0.937)	0 Y n20-28c34/35o	226	310	WP_102296200.1	19-152: COG0666 (ANKYR, Ankyrin repeat [Signal transduction mechanisms].)	Neg: SP(Sec/SPI) (Pr: 0.957), Pos: SP(Sec/SPI) (Pr: 0.837)	0 Y n3-14c22/23o	154	848	WP_102296208.1	2-218: cd03255 (ABC_MJ0796_LolCDE_FtsE, ATP-binding cassette domain of the transporters involved in export of lipoprotein and macrolide, and cell division protein.)		0 0 o	232	1077	WP_198592858.1	23-491: cd08154 (catalase_clade_1, Clade 1 of the heme-binding enzyme catalase.)	Neg: SP(Sec/SPI) (Pr: 0.961), Pos: SP(Sec/SPI) (Pr: 0.680)	0 Y n6-16c21/22o	506	1426	WP_102296211.1	13-432: cl30308 (LolE, ABC-type transport system, involved in lipoprotein release, permease component [Cell wall/membrane/envelope biogenesis].)
305	https://www.ncbi.nlm.nih.gov/nuccore/NZ_MCTD02000001.1?report=graph&from=913667&to=914830	RIXPAR55	1	55	5.85e-27	421	Vibrio lentus 10N.286.54.E12	NZ_MCTD02000001.1	913667	914830	+	WP_102296204.1			0 0 o	387	WP_102296202.1	1-170: COG2032 (SodC, Cu/Zn superoxide dismutase [Inorganic ion transport and metabolism].)	Neg: SP(Sec/SPI) (Pr: 0.999), Pos: SP(Sec/SPI) (Pr: 0.973)	0 Y n4-14c19/20o	170	298	WP_102296206.1		Neg: SP(Sec/SPI) (Pr: 0.950), Pos: SP(Sec/SPI) (Pr: 0.937)	0 Y n20-28c34/35o	226	310	WP_102296200.1	19-152: COG0666 (ANKYR, Ankyrin repeat [Signal transduction mechanisms].)	Neg: SP(Sec/SPI) (Pr: 0.957), Pos: SP(Sec/SPI) (Pr: 0.837)	0 Y n3-14c22/23o	154	848	WP_102296208.1	2-218: cd03255 (ABC_MJ0796_LolCDE_FtsE, ATP-binding cassette domain of the transporters involved in export of lipoprotein and macrolide, and cell division protein.)		0 0 o	232	1077	WP_198592858.1	23-491: cd08154 (catalase_clade_1, Clade 1 of the heme-binding enzyme catalase.)	Neg: SP(Sec/SPI) (Pr: 0.961), Pos: SP(Sec/SPI) (Pr: 0.680)	0 Y n6-16c21/22o	506	1426	WP_102296211.1	13-432: cl30308 (LolE, ABC-type transport system, involved in lipoprotein release, permease component [Cell wall/membrane/envelope biogenesis].)
306	https://www.ncbi.nlm.nih.gov/nuccore/NZ_MCST02000002.1?report=graph&from=1552967&to=1554130	RIXPAR55	1	55	5.85e-27	422	Vibrio lentus 10N.286.54.F7	NZ_MCST02000002.1	1552967	1554130	+	WP_102296204.1			0 0 o	387	WP_102296202.1	1-170: COG2032 (SodC, Cu/Zn superoxide dismutase [Inorganic ion transport and metabolism].)	Neg: SP(Sec/SPI) (Pr: 0.999), Pos: SP(Sec/SPI) (Pr: 0.973)	0 Y n4-14c19/20o	170	298	WP_102296206.1		Neg: SP(Sec/SPI) (Pr: 0.950), Pos: SP(Sec/SPI) (Pr: 0.937)	0 Y n20-28c34/35o	226	310	WP_102296200.1	19-152: COG0666 (ANKYR, Ankyrin repeat [Signal transduction mechanisms].)	Neg: SP(Sec/SPI) (Pr: 0.957), Pos: SP(Sec/SPI) (Pr: 0.837)	0 Y n3-14c22/23o	154	848	WP_102296208.1	2-218: cd03255 (ABC_MJ0796_LolCDE_FtsE, ATP-binding cassette domain of the transporters involved in export of lipoprotein and macrolide, and cell division protein.)		0 0 o	232	1077	WP_198592858.1	23-491: cd08154 (catalase_clade_1, Clade 1 of the heme-binding enzyme catalase.)	Neg: SP(Sec/SPI) (Pr: 0.961), Pos: SP(Sec/SPI) (Pr: 0.680)	0 Y n6-16c21/22o	506	1426	WP_102296211.1	13-432: cl30308 (LolE, ABC-type transport system, involved in lipoprotein release, permease component [Cell wall/membrane/envelope biogenesis].)
307	https://www.ncbi.nlm.nih.gov/nuccore/NZ_MCSU02000001.1?report=graph&from=914041&to=915204	RIXPAR55	1	55	5.85e-27	423	Vibrio lentus 10N.286.54.F6	NZ_MCSU02000001.1	914041	915204	+	WP_102296204.1			0 0 o	387	WP_102296202.1	1-170: COG2032 (SodC, Cu/Zn superoxide dismutase [Inorganic ion transport and metabolism].)	Neg: SP(Sec/SPI) (Pr: 0.999), Pos: SP(Sec/SPI) (Pr: 0.973)	0 Y n4-14c19/20o	170	298	WP_102296206.1		Neg: SP(Sec/SPI) (Pr: 0.950), Pos: SP(Sec/SPI) (Pr: 0.937)	0 Y n20-28c34/35o	226	310	WP_102296200.1	19-152: COG0666 (ANKYR, Ankyrin repeat [Signal transduction mechanisms].)	Neg: SP(Sec/SPI) (Pr: 0.957), Pos: SP(Sec/SPI) (Pr: 0.837)	0 Y n3-14c22/23o	154	848	WP_102296208.1	2-218: cd03255 (ABC_MJ0796_LolCDE_FtsE, ATP-binding cassette domain of the transporters involved in export of lipoprotein and macrolide, and cell division protein.)		0 0 o	232	1077	WP_198592858.1	23-491: cd08154 (catalase_clade_1, Clade 1 of the heme-binding enzyme catalase.)	Neg: SP(Sec/SPI) (Pr: 0.961), Pos: SP(Sec/SPI) (Pr: 0.680)	0 Y n6-16c21/22o	506	1426	WP_102296211.1	13-432: cl30308 (LolE, ABC-type transport system, involved in lipoprotein release, permease component [Cell wall/membrane/envelope biogenesis].)
308	https://www.ncbi.nlm.nih.gov/nuccore/NZ_MCSS01000113.1?report=graph&from=84453&to=85616	RIXPAR55	1	55	5.85e-27	424	Vibrio lentus 10N.286.54.F8	NZ_MCSS01000113.1	84453	85616	-	WP_102296204.1			0 0 o	387	WP_102296202.1	1-170: COG2032 (SodC, Cu/Zn superoxide dismutase [Inorganic ion transport and metabolism].)	Neg: SP(Sec/SPI) (Pr: 0.999), Pos: SP(Sec/SPI) (Pr: 0.973)	0 Y n4-14c19/20o	170	298	WP_102296206.1		Neg: SP(Sec/SPI) (Pr: 0.950), Pos: SP(Sec/SPI) (Pr: 0.937)	0 Y n20-28c34/35o	226	310	WP_102296200.1	19-152: COG0666 (ANKYR, Ankyrin repeat [Signal transduction mechanisms].)	Neg: SP(Sec/SPI) (Pr: 0.957), Pos: SP(Sec/SPI) (Pr: 0.837)	0 Y n3-14c22/23o	154	848	WP_102296208.1	2-218: cd03255 (ABC_MJ0796_LolCDE_FtsE, ATP-binding cassette domain of the transporters involved in export of lipoprotein and macrolide, and cell division protein.)		0 0 o	232	1077	WP_198592858.1	23-491: cd08154 (catalase_clade_1, Clade 1 of the heme-binding enzyme catalase.)	Neg: SP(Sec/SPI) (Pr: 0.961), Pos: SP(Sec/SPI) (Pr: 0.680)	0 Y n6-16c21/22o	506	1426	WP_102296211.1	13-432: cl30308 (LolE, ABC-type transport system, involved in lipoprotein release, permease component [Cell wall/membrane/envelope biogenesis].)
309	https://www.ncbi.nlm.nih.gov/nuccore/NZ_MCZQ02000002.1?report=graph&from=1675974&to=1677137	RIXPAR55	1	55	5.85e-27	433	Vibrio lentus 10N.261.46.B5	NZ_MCZQ02000002.1	1675974	1677137	-	WP_102296204.1			0 0 o	387	WP_102296202.1	1-170: COG2032 (SodC, Cu/Zn superoxide dismutase [Inorganic ion transport and metabolism].)	Neg: SP(Sec/SPI) (Pr: 0.999), Pos: SP(Sec/SPI) (Pr: 0.973)	0 Y n4-14c19/20o	170	298	WP_102296206.1		Neg: SP(Sec/SPI) (Pr: 0.950), Pos: SP(Sec/SPI) (Pr: 0.937)	0 Y n20-28c34/35o	226	310	WP_102296200.1	19-152: COG0666 (ANKYR, Ankyrin repeat [Signal transduction mechanisms].)	Neg: SP(Sec/SPI) (Pr: 0.957), Pos: SP(Sec/SPI) (Pr: 0.837)	0 Y n3-14c22/23o	154	848	WP_102296208.1	2-218: cd03255 (ABC_MJ0796_LolCDE_FtsE, ATP-binding cassette domain of the transporters involved in export of lipoprotein and macrolide, and cell division protein.)		0 0 o	232	1077	WP_198592858.1	23-491: cd08154 (catalase_clade_1, Clade 1 of the heme-binding enzyme catalase.)	Neg: SP(Sec/SPI) (Pr: 0.961), Pos: SP(Sec/SPI) (Pr: 0.680)	0 Y n6-16c21/22o	506	1426	WP_102296211.1	13-432: cl30308 (LolE, ABC-type transport system, involved in lipoprotein release, permease component [Cell wall/membrane/envelope biogenesis].)
310	https://www.ncbi.nlm.nih.gov/nuccore/NZ_MCYP02000002.1?report=graph&from=1310278&to=1311441	RIXPAR55	1	55	5.85e-27	446	Vibrio lentus 10N.261.49.F8	NZ_MCYP02000002.1	1310278	1311441	-	WP_102296204.1			0 0 o	387	WP_102296202.1	1-170: COG2032 (SodC, Cu/Zn superoxide dismutase [Inorganic ion transport and metabolism].)	Neg: SP(Sec/SPI) (Pr: 0.999), Pos: SP(Sec/SPI) (Pr: 0.973)	0 Y n4-14c19/20o	170	298	WP_102296206.1		Neg: SP(Sec/SPI) (Pr: 0.950), Pos: SP(Sec/SPI) (Pr: 0.937)	0 Y n20-28c34/35o	226	310	WP_102296200.1	19-152: COG0666 (ANKYR, Ankyrin repeat [Signal transduction mechanisms].)	Neg: SP(Sec/SPI) (Pr: 0.957), Pos: SP(Sec/SPI) (Pr: 0.837)	0 Y n3-14c22/23o	154	848	WP_102296208.1	2-218: cd03255 (ABC_MJ0796_LolCDE_FtsE, ATP-binding cassette domain of the transporters involved in export of lipoprotein and macrolide, and cell division protein.)		0 0 o	232	1077	WP_198592858.1	23-491: cd08154 (catalase_clade_1, Clade 1 of the heme-binding enzyme catalase.)	Neg: SP(Sec/SPI) (Pr: 0.961), Pos: SP(Sec/SPI) (Pr: 0.680)	0 Y n6-16c21/22o	506	1426	WP_102296211.1	13-432: cl30308 (LolE, ABC-type transport system, involved in lipoprotein release, permease component [Cell wall/membrane/envelope biogenesis].)
311	https://www.ncbi.nlm.nih.gov/nuccore/NZ_MCYN02000001.1?report=graph&from=349807&to=350970	RIXPAR55	1	55	5.85e-27	447	Vibrio lentus 10N.261.51.A9	NZ_MCYN02000001.1	349807	350970	-	WP_102296204.1			0 0 o	387	WP_102296202.1	1-170: COG2032 (SodC, Cu/Zn superoxide dismutase [Inorganic ion transport and metabolism].)	Neg: SP(Sec/SPI) (Pr: 0.999), Pos: SP(Sec/SPI) (Pr: 0.973)	0 Y n4-14c19/20o	170	298	WP_102296206.1		Neg: SP(Sec/SPI) (Pr: 0.950), Pos: SP(Sec/SPI) (Pr: 0.937)	0 Y n20-28c34/35o	226	310	WP_102296200.1	19-152: COG0666 (ANKYR, Ankyrin repeat [Signal transduction mechanisms].)	Neg: SP(Sec/SPI) (Pr: 0.957), Pos: SP(Sec/SPI) (Pr: 0.837)	0 Y n3-14c22/23o	154	848	WP_102296208.1	2-218: cd03255 (ABC_MJ0796_LolCDE_FtsE, ATP-binding cassette domain of the transporters involved in export of lipoprotein and macrolide, and cell division protein.)		0 0 o	232	1077	WP_198592858.1	23-491: cd08154 (catalase_clade_1, Clade 1 of the heme-binding enzyme catalase.)	Neg: SP(Sec/SPI) (Pr: 0.961), Pos: SP(Sec/SPI) (Pr: 0.680)	0 Y n6-16c21/22o	506	1426	WP_102296211.1	13-432: cl30308 (LolE, ABC-type transport system, involved in lipoprotein release, permease component [Cell wall/membrane/envelope biogenesis].)
312	https://www.ncbi.nlm.nih.gov/nuccore/NZ_MCXR02000002.1?report=graph&from=151359&to=152522	RIXPAR55	1	55	5.85e-27	453	Vibrio lentus 10N.261.52.F12	NZ_MCXR02000002.1	151359	152522	+	WP_102296204.1			0 0 o	387	WP_102296202.1	1-170: COG2032 (SodC, Cu/Zn superoxide dismutase [Inorganic ion transport and metabolism].)	Neg: SP(Sec/SPI) (Pr: 0.999), Pos: SP(Sec/SPI) (Pr: 0.973)	0 Y n4-14c19/20o	170	298	WP_102296206.1		Neg: SP(Sec/SPI) (Pr: 0.950), Pos: SP(Sec/SPI) (Pr: 0.937)	0 Y n20-28c34/35o	226	310	WP_102296200.1	19-152: COG0666 (ANKYR, Ankyrin repeat [Signal transduction mechanisms].)	Neg: SP(Sec/SPI) (Pr: 0.957), Pos: SP(Sec/SPI) (Pr: 0.837)	0 Y n3-14c22/23o	154	848	WP_102296208.1	2-218: cd03255 (ABC_MJ0796_LolCDE_FtsE, ATP-binding cassette domain of the transporters involved in export of lipoprotein and macrolide, and cell division protein.)		0 0 o	232	1077	WP_198592858.1	23-491: cd08154 (catalase_clade_1, Clade 1 of the heme-binding enzyme catalase.)	Neg: SP(Sec/SPI) (Pr: 0.961), Pos: SP(Sec/SPI) (Pr: 0.680)	0 Y n6-16c21/22o	506	1426	WP_102296211.1	13-432: cl30308 (LolE, ABC-type transport system, involved in lipoprotein release, permease component [Cell wall/membrane/envelope biogenesis].)
313	https://www.ncbi.nlm.nih.gov/nuccore/NZ_MCWV02000002.1?report=graph&from=992059&to=993222	RIXPAR55	1	55	5.85e-27	457	Vibrio lentus 10N.261.55.C8	NZ_MCWV02000002.1	992059	993222	+	WP_102296204.1			0 0 o	387	WP_102296202.1	1-170: COG2032 (SodC, Cu/Zn superoxide dismutase [Inorganic ion transport and metabolism].)	Neg: SP(Sec/SPI) (Pr: 0.999), Pos: SP(Sec/SPI) (Pr: 0.973)	0 Y n4-14c19/20o	170	298	WP_102296206.1		Neg: SP(Sec/SPI) (Pr: 0.950), Pos: SP(Sec/SPI) (Pr: 0.937)	0 Y n20-28c34/35o	226	310	WP_102296200.1	19-152: COG0666 (ANKYR, Ankyrin repeat [Signal transduction mechanisms].)	Neg: SP(Sec/SPI) (Pr: 0.957), Pos: SP(Sec/SPI) (Pr: 0.837)	0 Y n3-14c22/23o	154	848	WP_102296208.1	2-218: cd03255 (ABC_MJ0796_LolCDE_FtsE, ATP-binding cassette domain of the transporters involved in export of lipoprotein and macrolide, and cell division protein.)		0 0 o	232	1077	WP_198592858.1	23-491: cd08154 (catalase_clade_1, Clade 1 of the heme-binding enzyme catalase.)	Neg: SP(Sec/SPI) (Pr: 0.961), Pos: SP(Sec/SPI) (Pr: 0.680)	0 Y n6-16c21/22o	506	1426	WP_102296211.1	13-432: cl30308 (LolE, ABC-type transport system, involved in lipoprotein release, permease component [Cell wall/membrane/envelope biogenesis].)
314	https://www.ncbi.nlm.nih.gov/nuccore/NZ_JAAHTI010000002.1?report=graph&from=993362&to=994525	RIXPAR55	1	55	5.85e-27	465	Vibrio lentus 10N.286.54.B4	NZ_JAAHTI010000002.1	993362	994525	+	WP_102296204.1			0 0 o	387	WP_102296202.1	1-170: COG2032 (SodC, Cu/Zn superoxide dismutase [Inorganic ion transport and metabolism].)	Neg: SP(Sec/SPI) (Pr: 0.999), Pos: SP(Sec/SPI) (Pr: 0.973)	0 Y n4-14c19/20o	170	298	WP_102296206.1		Neg: SP(Sec/SPI) (Pr: 0.950), Pos: SP(Sec/SPI) (Pr: 0.937)	0 Y n20-28c34/35o	226	310	WP_102296200.1	19-152: COG0666 (ANKYR, Ankyrin repeat [Signal transduction mechanisms].)	Neg: SP(Sec/SPI) (Pr: 0.957), Pos: SP(Sec/SPI) (Pr: 0.837)	0 Y n3-14c22/23o	154	848	WP_102296208.1	2-218: cd03255 (ABC_MJ0796_LolCDE_FtsE, ATP-binding cassette domain of the transporters involved in export of lipoprotein and macrolide, and cell division protein.)		0 0 o	232	1077	WP_198592858.1	23-491: cd08154 (catalase_clade_1, Clade 1 of the heme-binding enzyme catalase.)	Neg: SP(Sec/SPI) (Pr: 0.961), Pos: SP(Sec/SPI) (Pr: 0.680)	0 Y n6-16c21/22o	506	1426	WP_102296211.1	13-432: cl30308 (LolE, ABC-type transport system, involved in lipoprotein release, permease component [Cell wall/membrane/envelope biogenesis].)
315	https://www.ncbi.nlm.nih.gov/nuccore/NZ_JAAHTJ010000002.1?report=graph&from=193180&to=194343	RIXPAR55	1	55	5.85e-27	466	Vibrio lentus 10N.286.52.E12	NZ_JAAHTJ010000002.1	193180	194343	+	WP_102296204.1			0 0 o	387	WP_102296202.1	1-170: COG2032 (SodC, Cu/Zn superoxide dismutase [Inorganic ion transport and metabolism].)	Neg: SP(Sec/SPI) (Pr: 0.999), Pos: SP(Sec/SPI) (Pr: 0.973)	0 Y n4-14c19/20o	170	298	WP_102296206.1		Neg: SP(Sec/SPI) (Pr: 0.950), Pos: SP(Sec/SPI) (Pr: 0.937)	0 Y n20-28c34/35o	226	310	WP_102296200.1	19-152: COG0666 (ANKYR, Ankyrin repeat [Signal transduction mechanisms].)	Neg: SP(Sec/SPI) (Pr: 0.957), Pos: SP(Sec/SPI) (Pr: 0.837)	0 Y n3-14c22/23o	154	848	WP_102296208.1	2-218: cd03255 (ABC_MJ0796_LolCDE_FtsE, ATP-binding cassette domain of the transporters involved in export of lipoprotein and macrolide, and cell division protein.)		0 0 o	232	1077	WP_198592858.1	23-491: cd08154 (catalase_clade_1, Clade 1 of the heme-binding enzyme catalase.)	Neg: SP(Sec/SPI) (Pr: 0.961), Pos: SP(Sec/SPI) (Pr: 0.680)	0 Y n6-16c21/22o	506	1426	WP_102296211.1	13-432: cl30308 (LolE, ABC-type transport system, involved in lipoprotein release, permease component [Cell wall/membrane/envelope biogenesis].)
316	https://www.ncbi.nlm.nih.gov/nuccore/NZ_JAAHTK010000002.1?report=graph&from=1729708&to=1730871	RIXPAR55	1	55	5.85e-27	467	Vibrio lentus 10N.222.46.E3	NZ_JAAHTK010000002.1	1729708	1730871	-	WP_102296204.1			0 0 o	387	WP_102296202.1	1-170: COG2032 (SodC, Cu/Zn superoxide dismutase [Inorganic ion transport and metabolism].)	Neg: SP(Sec/SPI) (Pr: 0.999), Pos: SP(Sec/SPI) (Pr: 0.973)	0 Y n4-14c19/20o	170	298	WP_102296206.1		Neg: SP(Sec/SPI) (Pr: 0.950), Pos: SP(Sec/SPI) (Pr: 0.937)	0 Y n20-28c34/35o	226	310	WP_102296200.1	19-152: COG0666 (ANKYR, Ankyrin repeat [Signal transduction mechanisms].)	Neg: SP(Sec/SPI) (Pr: 0.957), Pos: SP(Sec/SPI) (Pr: 0.837)	0 Y n3-14c22/23o	154	848	WP_102296208.1	2-218: cd03255 (ABC_MJ0796_LolCDE_FtsE, ATP-binding cassette domain of the transporters involved in export of lipoprotein and macrolide, and cell division protein.)		0 0 o	232	1077	WP_198592858.1	23-491: cd08154 (catalase_clade_1, Clade 1 of the heme-binding enzyme catalase.)	Neg: SP(Sec/SPI) (Pr: 0.961), Pos: SP(Sec/SPI) (Pr: 0.680)	0 Y n6-16c21/22o	506	1426	WP_102296211.1	13-432: cl30308 (LolE, ABC-type transport system, involved in lipoprotein release, permease component [Cell wall/membrane/envelope biogenesis].)
317	https://www.ncbi.nlm.nih.gov/nuccore/NZ_JAJGZK010000001.1?report=graph&from=668487&to=669650	RIXPAR55	1	55	5.85e-27	468	Vibrio lentus 10N.286.54.B4	NZ_JAJGZK010000001.1	668487	669650	+	WP_102296204.1			0 0 o	387	WP_102296202.1	1-170: COG2032 (SodC, Cu/Zn superoxide dismutase [Inorganic ion transport and metabolism].)	Neg: SP(Sec/SPI) (Pr: 0.999), Pos: SP(Sec/SPI) (Pr: 0.973)	0 Y n4-14c19/20o	170	298	WP_102296206.1		Neg: SP(Sec/SPI) (Pr: 0.950), Pos: SP(Sec/SPI) (Pr: 0.937)	0 Y n20-28c34/35o	226	310	WP_102296200.1	19-152: COG0666 (ANKYR, Ankyrin repeat [Signal transduction mechanisms].)	Neg: SP(Sec/SPI) (Pr: 0.957), Pos: SP(Sec/SPI) (Pr: 0.837)	0 Y n3-14c22/23o	154	848	WP_102296208.1	2-218: cd03255 (ABC_MJ0796_LolCDE_FtsE, ATP-binding cassette domain of the transporters involved in export of lipoprotein and macrolide, and cell division protein.)		0 0 o	232	1077	WP_198592858.1	23-491: cd08154 (catalase_clade_1, Clade 1 of the heme-binding enzyme catalase.)	Neg: SP(Sec/SPI) (Pr: 0.961), Pos: SP(Sec/SPI) (Pr: 0.680)	0 Y n6-16c21/22o	506	1426	WP_102296211.1	13-432: cl30308 (LolE, ABC-type transport system, involved in lipoprotein release, permease component [Cell wall/membrane/envelope biogenesis].)
318	https://www.ncbi.nlm.nih.gov/nuccore/NZ_JAJGZL010000008.1?report=graph&from=196275&to=197438	RIXPAR55	1	55	5.85e-27	469	Vibrio lentus 10N.286.52.E12	NZ_JAJGZL010000008.1	196275	197438	+	WP_102296204.1			0 0 o	387	WP_102296202.1	1-170: COG2032 (SodC, Cu/Zn superoxide dismutase [Inorganic ion transport and metabolism].)	Neg: SP(Sec/SPI) (Pr: 0.999), Pos: SP(Sec/SPI) (Pr: 0.973)	0 Y n4-14c19/20o	170	298	WP_102296206.1		Neg: SP(Sec/SPI) (Pr: 0.950), Pos: SP(Sec/SPI) (Pr: 0.937)	0 Y n20-28c34/35o	226	310	WP_102296200.1	19-152: COG0666 (ANKYR, Ankyrin repeat [Signal transduction mechanisms].)	Neg: SP(Sec/SPI) (Pr: 0.957), Pos: SP(Sec/SPI) (Pr: 0.837)	0 Y n3-14c22/23o	154	848	WP_102296208.1	2-218: cd03255 (ABC_MJ0796_LolCDE_FtsE, ATP-binding cassette domain of the transporters involved in export of lipoprotein and macrolide, and cell division protein.)		0 0 o	232	1077	WP_198592858.1	23-491: cd08154 (catalase_clade_1, Clade 1 of the heme-binding enzyme catalase.)	Neg: SP(Sec/SPI) (Pr: 0.961), Pos: SP(Sec/SPI) (Pr: 0.680)	0 Y n6-16c21/22o	506	1426	WP_102296211.1	13-432: cl30308 (LolE, ABC-type transport system, involved in lipoprotein release, permease component [Cell wall/membrane/envelope biogenesis].)
319	https://www.ncbi.nlm.nih.gov/nuccore/NZ_CCKO01000035.1?report=graph&from=581431&to=582594	RIXPAR55	1	55	3.06e-27	639	Vibrio coralliirubri J2-31	NZ_CCKO01000035.1	581431	582594	+	WP_048610209.1			0 0 o	387	WP_048610207.1	1-284: COG2084 (MmsB, 3-hydroxyisobutyrate dehydrogenase or related beta-hydroxyacid dehydrogenase [Lipid transport and metabolism].)	Neg: SP(Sec/SPI) (Pr: 0.868), Pos: SP(Sec/SPI) (Pr: 0.600)	0 Y n3-13c22/23o	291	318	WP_048610211.1		Neg: SP(Sec/SPI) (Pr: 0.933), Pos: SP(Sec/SPI) (Pr: 0.924)	0 Y n20-28c34/35o	226	309	WP_048610205.1	7-292: COG0583 (LysR, DNA-binding transcriptional regulator, LysR family [Transcription].)		0 0 o	300	1206	WP_048610212.1	2-218: cd03255 (ABC_MJ0796_LolCDE_FtsE, ATP-binding cassette domain of the transporters involved in export of lipoprotein and macrolide, and cell division protein.)		0 0 o	232	1075	WP_048610204.1	12-69: pfam11391 (DUF2798, Protein of unknown function (DUF2798).)		2 0 i7-28o40-62i	83	2194	WP_048610214.1	13-432: cl30308 (LolE, ABC-type transport system, involved in lipoprotein release, permease component [Cell wall/membrane/envelope biogenesis].)
320	https://www.ncbi.nlm.nih.gov/nuccore/NZ_MCTF01000145.1?report=graph&from=40110&to=41273	RIXPAR55	1	55	5.85e-27	420	Vibrio lentus 10N.286.54.C8	NZ_MCTF01000145.1	40110	41273	-	WP_102296204.1			0 0 o	387					0	0	WP_102296206.1		Neg: SP(Sec/SPI) (Pr: 0.950), Pos: SP(Sec/SPI) (Pr: 0.937)	0 Y n20-28c34/35o	226	310					0	0	WP_102296208.1	2-218: cd03255 (ABC_MJ0796_LolCDE_FtsE, ATP-binding cassette domain of the transporters involved in export of lipoprotein and macrolide, and cell division protein.)		0 0 o	232	1077					0	0	WP_102296211.1	13-432: cl30308 (LolE, ABC-type transport system, involved in lipoprotein release, permease component [Cell wall/membrane/envelope biogenesis].)
321	https://www.ncbi.nlm.nih.gov/nuccore/NZ_MCZK01000090.1?report=graph&from=76840&to=78003	RIXPAR55	1	55	5.85e-27	434	Vibrio lentus 10N.261.46.F8	NZ_MCZK01000090.1	76840	78003	+	WP_102434536.1			0 0 o	387					0	345	WP_102434537.1		Neg: SP(Sec/SPI) (Pr: 0.940), Pos: SP(Sec/SPI) (Pr: 0.907)	0 Y n19-27c32/33o	226	309	WP_102434535.1	18-152: COG0666 (ANKYR, Ankyrin repeat [Signal transduction mechanisms].)	Neg: SP(Sec/SPI) (Pr: 0.955), Pos: SP(Sec/SPI) (Pr: 0.803)	0 Y n3-18c22/23o	154	896	WP_102434538.1	2-218: cd03255 (ABC_MJ0796_LolCDE_FtsE, ATP-binding cassette domain of the transporters involved in export of lipoprotein and macrolide, and cell division protein.)		0 0 o	232	1056	WP_198595827.1	23-491: cd08154 (catalase_clade_1, Clade 1 of the heme-binding enzyme catalase.)	Neg: SP(Sec/SPI) (Pr: 0.961), Pos: SP(Sec/SPI) (Pr: 0.680)	0 Y n6-16c21/22o	506	1474	WP_102434539.1	13-432: cl30308 (LolE, ABC-type transport system, involved in lipoprotein release, permease component [Cell wall/membrane/envelope biogenesis].)
322	https://www.ncbi.nlm.nih.gov/nuccore/NZ_JPTT01000649.1?report=graph&from=1349&to=1843	RIXPAR55	1	55	6.8e-22	100	Vibrio harveyi ATCC 35804	NZ_JPTT01000649.1	1349	1843	-	WP_230850216.1			0 0 o	164	WP_050935932.1	6-281: cd05269 (TMR_SDR_a, triphenylmethane reductase (TMR)-like proteins, NMRa-like, atypical (a) SDRs.)		0 0 o	298	263	WP_230850215.1			0 0 o	217	18	WP_050935933.1	92-286: cd08422 (PBP2_CrgA_like, The C-terminal substrate binding domain of LysR-type transcriptional regulator CrgA and its related homologs, contains the type 2 periplasmic binding domain.); 4-62: pfam00126 (HTH_1, Bacterial regulatory helix-turn-helix protein, lysR family.)		0 0 o	294	1353	WP_050935931.1	1-166: cl00565 (LysE, LysE type translocator.)	Pos: LIPO(Sec/SPII) (Pr: 0.722)	5 0 i23-44o50-71i92-111o117-137i158-175o	179	806	WP_050935934.1	145-394: cd04077 (Peptidases_S8_PCSK9_ProteinaseK_like, Peptidase S8 family domain in ProteinaseK-like proteins.); 448-515: pfam04151 (PPC, Bacterial pre-peptidase C-terminal domain.); 53-131: pfam05922 (Inhibitor_I9, Peptidase inhibitor I9.)	Neg: SP(Sec/SPI) (Pr: 0.993), Pos: SP(Sec/SPI) (Pr: 0.955)	0 Y n5-16c23/24o	530	2341
323	https://www.ncbi.nlm.nih.gov/nuccore/NZ_ANBW01000087.1?report=graph&from=14263&to=15030	RIXPAR55	1	55	2.81e-24	600	Vibrio sp. 624788	NZ_ANBW01000087.1	14263	15030	+	WP_017630288.1			0 0 o	255	WP_017630287.1	218-306: pfam06742 (DUF1214, Protein of unknown function (DUF1214).); 49-119: pfam06863 (DUF1254, Protein of unknown function (DUF1254).)	Neg: SP(Sec/SPI) (Pr: 0.997), Pos: SP(Sec/SPI) (Pr: 0.971)	0 Y n3-14c19/20o	325	333	WP_017630289.1			0 0 o	131	1	WP_128815168.1	4-250: COG0583 (LysR, DNA-binding transcriptional regulator, LysR family [Transcription].)		0 0 o	293	1427	WP_017630290.1		Neg: SP(Sec/SPI) (Pr: 0.685), Pos: SP(Sec/SPI) (Pr: 0.665)	0 Y n18-26c32/33o	224	707	WP_017630285.1	1-284: COG2084 (MmsB, 3-hydroxyisobutyrate dehydrogenase or related beta-hydroxyacid dehydrogenase [Lipid transport and metabolism].)	Neg: SP(Sec/SPI) (Pr: 0.881), Pos: SP(Sec/SPI) (Pr: 0.629)	0 Y n3-13c22/23o	291	2473	WP_017630291.1	2-218: cd03255 (ABC_MJ0796_LolCDE_FtsE, ATP-binding cassette domain of the transporters involved in export of lipoprotein and macrolide, and cell division protein.)
324	https://www.ncbi.nlm.nih.gov/nuccore/NZ_CP066150.1?report=graph&from=219543&to=220310	RIXPAR55	1	55	2.81e-24	680	Vibrio sp. ED004	NZ_CP066150.1	219543	220310	-	WP_017630288.1			0 0 o	255	WP_017630287.1	218-306: pfam06742 (DUF1214, Protein of unknown function (DUF1214).); 49-119: pfam06863 (DUF1254, Protein of unknown function (DUF1254).)	Neg: SP(Sec/SPI) (Pr: 0.997), Pos: SP(Sec/SPI) (Pr: 0.971)	0 Y n3-14c19/20o	325	333	WP_017630289.1			0 0 o	131	1	WP_128815168.1	4-250: COG0583 (LysR, DNA-binding transcriptional regulator, LysR family [Transcription].)		0 0 o	293	1427	WP_017630290.1		Neg: SP(Sec/SPI) (Pr: 0.685), Pos: SP(Sec/SPI) (Pr: 0.665)	0 Y n18-26c32/33o	224	707	WP_017630285.1	1-284: COG2084 (MmsB, 3-hydroxyisobutyrate dehydrogenase or related beta-hydroxyacid dehydrogenase [Lipid transport and metabolism].)	Neg: SP(Sec/SPI) (Pr: 0.881), Pos: SP(Sec/SPI) (Pr: 0.629)	0 Y n3-13c22/23o	291	2473	WP_017630291.1	2-218: cd03255 (ABC_MJ0796_LolCDE_FtsE, ATP-binding cassette domain of the transporters involved in export of lipoprotein and macrolide, and cell division protein.)
325	https://www.ncbi.nlm.nih.gov/nuccore/NZ_VTXQ01000009.1?report=graph&from=95507&to=96673	RIXPAR55	1	55	8.4e-28	571	Vibrio jasicida T3G01	NZ_VTXQ01000009.1	95507	96673	-	WP_104029151.1			0 0 o	388	WP_171373736.1	145-394: cd04077 (Peptidases_S8_PCSK9_ProteinaseK_like, Peptidase S8 family domain in ProteinaseK-like proteins.); 450-515: pfam04151 (PPC, Bacterial pre-peptidase C-terminal domain.); 53-130: pfam05922 (Inhibitor_I9, Peptidase inhibitor I9.)	Neg: SP(Sec/SPI) (Pr: 0.987), Pos: SP(Sec/SPI) (Pr: 0.953)	0 Y n5-16c23/24o	530	508	WP_171373735.1	56-560: cd16025 (PAS_like, Bacterial Arylsulfatase of Pseudomonas aeruginosa and related proteins.)	Neg: SP(Sec/SPI) (Pr: 0.945), Pos: SP(Sec/SPI) (Pr: 0.871)	0 Y n5-16c22/23o	771	591	WP_171373737.1	2-317: COG1858 (MauG, Cytochrome c peroxidase [Posttranslational modification, protein turnover, chaperones].)	Neg: SP(Sec/SPI) (Pr: 0.998), Pos: SP(Sec/SPI) (Pr: 0.969)	0 Y n4-15c19/20o	328	2735	WP_171373734.1	8-387: TIGR03942 (sulfatase_rSAM, anaerobic sulfatase-maturating enzyme.); 401-435: PRK05590 (PRK05590, hypothetical protein; Provisional)		0 0 o	435	3038	WP_038872412.1	1-466: PRK09181 (PRK09181, aspartate kinase; Validated)		0 0 o	474	3791	WP_171373733.1	90-278: cl21456 (Periplasmic_Binding_Protein_Type_2, Type 2 periplasmic binding fold superfamily.); 9-65: pfam00126 (HTH_1, Bacterial regulatory helix-turn-helix protein, lysR family.)
326	https://www.ncbi.nlm.nih.gov/nuccore/NZ_PKNL01000126.1?report=graph&from=104&to=1270	RIXPAR55	1	55	8.4e-28	568	Vibrio jasicida B-356	NZ_PKNL01000126.1	104	1270	+	WP_104029151.1			0 0 o	388					0	0	WP_219812013.1	33-537: cd16025 (PAS_like, Bacterial Arylsulfatase of Pseudomonas aeruginosa and related proteins.)		0 0 o	748	660					0	0	WP_104029153.1	8-387: TIGR03942 (sulfatase_rSAM, anaerobic sulfatase-maturating enzyme.); 395-435: TIGR04102 (SWIM_PBPRA1643, SWIM/SEC-C metal-binding motif protein, PBPRA1643 family.)		0 0 o	435	3039					0	0	WP_181137893.1	90-278: cl21456 (Periplasmic_Binding_Protein_Type_2, Type 2 periplasmic binding fold superfamily.); 9-65: pfam00126 (HTH_1, Bacterial regulatory helix-turn-helix protein, lysR family.)
327	https://www.ncbi.nlm.nih.gov/nuccore/NZ_JACDXA010000176.1?report=graph&from=37851&to=39017	RIXPAR55	1	55	8.17e-27	553	Vibrio owensii bablab_jr009	NZ_JACDXA010000176.1	37851	39017	+	WP_199437848.1			0 0 o	388	WP_199437847.1	6-281: cd05269 (TMR_SDR_a, triphenylmethane reductase (TMR)-like proteins, NMRa-like, atypical (a) SDRs.)		0 0 o	298	358	WP_199437849.1	4-397: cl19414 (Glt_symporter, Sodium/glutamate symporter.)		12 0 i9-29o41-60i72-90o96-119i126-147o167-185i214-232o238-257i278-298o304-327i339-360o372-395i	398	152	WP_199437846.1	92-286: cd08422 (PBP2_CrgA_like, The C-terminal substrate binding domain of LysR-type transcriptional regulator CrgA and its related homologs, contains the type 2 periplasmic binding domain.); 4-62: pfam00126 (HTH_1, Bacterial regulatory helix-turn-helix protein, lysR family.)		0 0 o	294	1443	WP_199437850.1			0 0 i	80	1667	WP_199437845.1	149-398: cd04077 (Peptidases_S8_PCSK9_ProteinaseK_like, Peptidase S8 family domain in ProteinaseK-like proteins.); 452-519: pfam04151 (PPC, Bacterial pre-peptidase C-terminal domain.); 57-135: pfam05922 (Inhibitor_I9, Peptidase inhibitor I9.)	Neg: SP(Sec/SPI) (Pr: 0.990), Pos: SP(Sec/SPI) (Pr: 0.953)	0 Y n5-16c23/24o	534	2434	WP_244662577.1	40-337: TIGR01730 (RND_mfp, RND family efflux transporter, MFP subunit.)	Neg: LIPO(Sec/SPII) (Pr: 0.772)
328	https://www.ncbi.nlm.nih.gov/nuccore/NZ_JAKFZP010000005.1?report=graph&from=143163&to=144329	RIXPAR55	1	55	1.16e-27	689	Vibrio sp. MMG023	NZ_JAKFZP010000005.1	143163	144329	+	WP_045407013.1			0 0 o	388	WP_237304131.1	145-394: cd04077 (Peptidases_S8_PCSK9_ProteinaseK_like, Peptidase S8 family domain in ProteinaseK-like proteins.); 450-515: pfam04151 (PPC, Bacterial pre-peptidase C-terminal domain.); 53-130: pfam05922 (Inhibitor_I9, Peptidase inhibitor I9.)	Neg: SP(Sec/SPI) (Pr: 0.985), Pos: SP(Sec/SPI) (Pr: 0.966)	0 Y n5-16c23/24o	530	503	WP_237304132.1	4-397: cl19414 (Glt_symporter, Sodium/glutamate symporter.)		12 0 i9-29o41-60i72-90o96-119i126-147o167-185i214-232o238-257i278-298o304-327i339-360o372-395i	398	153	WP_237304130.1	2-317: COG1858 (MauG, Cytochrome c peroxidase [Posttranslational modification, protein turnover, chaperones].)	Neg: SP(Sec/SPI) (Pr: 0.998), Pos: SP(Sec/SPI) (Pr: 0.969)	0 Y n4-15c19/20o	328	2730	WP_199437850.1			0 0 i	80	1668	WP_237304129.1	1-466: PRK09181 (PRK09181, aspartate kinase; Validated)		0 0 o	474	3786	WP_239032750.1	40-337: TIGR01730 (RND_mfp, RND family efflux transporter, MFP subunit.)	Neg: LIPO(Sec/SPII) (Pr: 0.772)
329	https://www.ncbi.nlm.nih.gov/nuccore/NZ_JXIM01000042.1?report=graph&from=101923&to=103089	RIXPAR55	1	55	8.4e-28	97	Vibrio harveyi BSW7	NZ_JXIM01000042.1	101923	103089	-	WP_042605602.1			0 0 o	388	WP_042605603.1	145-394: cd04077 (Peptidases_S8_PCSK9_ProteinaseK_like, Peptidase S8 family domain in ProteinaseK-like proteins.); 450-515: pfam04151 (PPC, Bacterial pre-peptidase C-terminal domain.); 53-130: pfam05922 (Inhibitor_I9, Peptidase inhibitor I9.)	Neg: SP(Sec/SPI) (Pr: 0.987), Pos: SP(Sec/SPI) (Pr: 0.956)	0 Y n5-16c23/24o	530	509	WP_042605601.1	1-102: pfam08895 (DUF1840, Domain of unknown function (DUF1840).)		0 0 o	105	101	WP_038872414.1	2-317: COG1858 (MauG, Cytochrome c peroxidase [Posttranslational modification, protein turnover, chaperones].)	Neg: SP(Sec/SPI) (Pr: 0.998), Pos: SP(Sec/SPI) (Pr: 0.969)	0 Y n4-15c19/20o	328	2736	WP_230676723.1	31-124: pfam16549 (T2SSS_2, Type II secretion system (T2SS) pilotin, S protein.)	Neg: LIPO(Sec/SPII) (Pr: 0.995), Pos: LIPO(Sec/SPII) (Pr: 0.986)	0 Y n10-19c24/25o	128	511	WP_042605604.1	1-466: PRK09181 (PRK09181, aspartate kinase; Validated)		0 0 o	474	3792	WP_042605600.1	3-352: cd06815 (PLPDE_III_AR_like_1, Type III Pyridoxal 5-phosphate (PLP)-Dependent Enzyme Alanine Racemase-like 1.)
330	https://www.ncbi.nlm.nih.gov/nuccore/NZ_MDAW01000176.1?report=graph&from=21665&to=22831	RIXPAR55	1	55	1.16e-27	649	Vibrio sp. 10N.222.52.B12	NZ_MDAW01000176.1	21665	22831	+	WP_102389992.1			0 0 o	388	WP_102389990.1	145-394: cd04077 (Peptidases_S8_PCSK9_ProteinaseK_like, Peptidase S8 family domain in ProteinaseK-like proteins.); 450-515: pfam04151 (PPC, Bacterial pre-peptidase C-terminal domain.); 53-130: pfam05922 (Inhibitor_I9, Peptidase inhibitor I9.)	Neg: SP(Sec/SPI) (Pr: 0.987), Pos: SP(Sec/SPI) (Pr: 0.956)	0 Y n5-16c23/24o	530	527	WP_042605601.1	1-102: pfam08895 (DUF1840, Domain of unknown function (DUF1840).)		0 0 o	105	101	WP_038872414.1	2-317: COG1858 (MauG, Cytochrome c peroxidase [Posttranslational modification, protein turnover, chaperones].)	Neg: SP(Sec/SPI) (Pr: 0.998), Pos: SP(Sec/SPI) (Pr: 0.969)	0 Y n4-15c19/20o	328	2754	WP_080869673.1	28-121: pfam16549 (T2SSS_2, Type II secretion system (T2SS) pilotin, S protein.)	Neg: LIPO(Sec/SPII) (Pr: 0.995), Pos: LIPO(Sec/SPII) (Pr: 0.966)	0 Y n8-16c21/22o	125	511	WP_038872412.1	1-466: PRK09181 (PRK09181, aspartate kinase; Validated)		0 0 o	474	3810	WP_042605600.1	3-352: cd06815 (PLPDE_III_AR_like_1, Type III Pyridoxal 5-phosphate (PLP)-Dependent Enzyme Alanine Racemase-like 1.)
331	https://www.ncbi.nlm.nih.gov/nuccore/NZ_JPRC01000016.1?report=graph&from=120977&to=122143	RIXPAR55	1	55	4.27e-27	616	Vibrio owensii 47666-1	NZ_JPRC01000016.1	120977	122143	-	WP_039842075.1			0 0 o	388	WP_039842076.1	6-281: cd05269 (TMR_SDR_a, triphenylmethane reductase (TMR)-like proteins, NMRa-like, atypical (a) SDRs.)		0 0 o	298	358	WP_039842074.1	161-409: cl00281 (metallo-dependent_hydrolases, N/A.)	Neg: SP(Sec/SPI) (Pr: 0.976), Pos: SP(Sec/SPI) (Pr: 0.734)	0 Y n5-13c18/19o	416	151	WP_039842078.1	92-286: cd08422 (PBP2_CrgA_like, The C-terminal substrate binding domain of LysR-type transcriptional regulator CrgA and its related homologs, contains the type 2 periplasmic binding domain.); 4-62: pfam00126 (HTH_1, Bacterial regulatory helix-turn-helix protein, lysR family.)		0 0 o	294	1443	WP_155394667.1	1-51: cl10015 (YjgF_YER057c_UK114_family, N/A.)		0 0 o	52	1555	WP_039842079.1	149-398: cd04077 (Peptidases_S8_PCSK9_ProteinaseK_like, Peptidase S8 family domain in ProteinaseK-like proteins.); 452-519: pfam04151 (PPC, Bacterial pre-peptidase C-terminal domain.); 57-134: pfam05922 (Inhibitor_I9, Peptidase inhibitor I9.)	Neg: SP(Sec/SPI) (Pr: 0.991), Pos: SP(Sec/SPI) (Pr: 0.956)	0 Y n5-16c23/24o	534	2434	WP_179944893.1	244-324: smart00342 (HTH_ARAC, helix_turn_helix, arabinose operon control protein.)
332	https://www.ncbi.nlm.nih.gov/nuccore/NZ_BBKN01000164.1?report=graph&from=324183&to=325349	RIXPAR55	1	55	4.27e-27	541	Vibrio owensii 47666-1	NZ_BBKN01000164.1	324183	325349	-	WP_039842075.1			0 0 o	388					0	0	WP_039842074.1	161-409: cl00281 (metallo-dependent_hydrolases, N/A.)	Neg: SP(Sec/SPI) (Pr: 0.976), Pos: SP(Sec/SPI) (Pr: 0.734)	0 Y n5-13c18/19o	416	151					0	0	WP_155394667.1	1-51: cl10015 (YjgF_YER057c_UK114_family, N/A.)		0 0 o	52	1555					0	0	WP_179944893.1	244-324: smart00342 (HTH_ARAC, helix_turn_helix, arabinose operon control protein.)
333	https://www.ncbi.nlm.nih.gov/nuccore/NZ_LNQW01000003.1?report=graph&from=222238&to=223404	RIXPAR55	1	55	1.16e-27	560	Vibrio jasicida NCCB 100079	NZ_LNQW01000003.1	222238	223404	-	WP_039974437.1			0 0 o	388	WP_039974439.1	145-394: cd04077 (Peptidases_S8_PCSK9_ProteinaseK_like, Peptidase S8 family domain in ProteinaseK-like proteins.); 450-515: pfam04151 (PPC, Bacterial pre-peptidase C-terminal domain.); 53-130: pfam05922 (Inhibitor_I9, Peptidase inhibitor I9.)	Neg: SP(Sec/SPI) (Pr: 0.987), Pos: SP(Sec/SPI) (Pr: 0.951)	0 Y n5-16c23/24o	530	432	WP_039974435.1	2-153: cd16361 (VOC_ShValD_like, vicinal oxygen chelate (VOC) family protein similar to Streptomyces hygroscopicus ValD protein.)		0 0 o	163	278	WP_038872414.1	2-317: COG1858 (MauG, Cytochrome c peroxidase [Posttranslational modification, protein turnover, chaperones].)	Neg: SP(Sec/SPI) (Pr: 0.998), Pos: SP(Sec/SPI) (Pr: 0.969)	0 Y n4-15c19/20o	328	2659					0	1231	WP_038872412.1	1-466: PRK09181 (PRK09181, aspartate kinase; Validated)		0 0 o	474	3715	WP_227742624.1
334	https://www.ncbi.nlm.nih.gov/nuccore/NZ_PKNF01000204.1?report=graph&from=47615&to=48781	RIXPAR55	1	55	1.16e-27	562	Vibrio jasicida MWB 30	NZ_PKNF01000204.1	47615	48781	-	WP_039974437.1			0 0 o	388	WP_039974439.1	145-394: cd04077 (Peptidases_S8_PCSK9_ProteinaseK_like, Peptidase S8 family domain in ProteinaseK-like proteins.); 450-515: pfam04151 (PPC, Bacterial pre-peptidase C-terminal domain.); 53-130: pfam05922 (Inhibitor_I9, Peptidase inhibitor I9.)	Neg: SP(Sec/SPI) (Pr: 0.987), Pos: SP(Sec/SPI) (Pr: 0.951)	0 Y n5-16c23/24o	530	432	WP_039974435.1	2-153: cd16361 (VOC_ShValD_like, vicinal oxygen chelate (VOC) family protein similar to Streptomyces hygroscopicus ValD protein.)		0 0 o	163	278	WP_038872414.1	2-317: COG1858 (MauG, Cytochrome c peroxidase [Posttranslational modification, protein turnover, chaperones].)	Neg: SP(Sec/SPI) (Pr: 0.998), Pos: SP(Sec/SPI) (Pr: 0.969)	0 Y n4-15c19/20o	328	2659					0	1470	WP_038872412.1	1-466: PRK09181 (PRK09181, aspartate kinase; Validated)		0 0 o	474	3715	WP_039974434.1	6-433: cl09326 (MATE_like, Multidrug and toxic compound extrusion family and similar proteins.)
335	https://www.ncbi.nlm.nih.gov/nuccore/NZ_BAOA01000018.1?report=graph&from=99396&to=100562	RIXPAR55	1	55	1.16e-27	609	Vibrio jasicida MWB 21	NZ_BAOA01000018.1	99396	100562	-	WP_039974437.1			0 0 o	388	WP_039974439.1	145-394: cd04077 (Peptidases_S8_PCSK9_ProteinaseK_like, Peptidase S8 family domain in ProteinaseK-like proteins.); 450-515: pfam04151 (PPC, Bacterial pre-peptidase C-terminal domain.); 53-130: pfam05922 (Inhibitor_I9, Peptidase inhibitor I9.)	Neg: SP(Sec/SPI) (Pr: 0.987), Pos: SP(Sec/SPI) (Pr: 0.951)	0 Y n5-16c23/24o	530	432	WP_039974435.1	2-153: cd16361 (VOC_ShValD_like, vicinal oxygen chelate (VOC) family protein similar to Streptomyces hygroscopicus ValD protein.)		0 0 o	163	278	WP_038872414.1	2-317: COG1858 (MauG, Cytochrome c peroxidase [Posttranslational modification, protein turnover, chaperones].)	Neg: SP(Sec/SPI) (Pr: 0.998), Pos: SP(Sec/SPI) (Pr: 0.969)	0 Y n4-15c19/20o	328	2659					0	1231	WP_038872412.1	1-466: PRK09181 (PRK09181, aspartate kinase; Validated)		0 0 o	474	3715	WP_227742624.1
336	https://www.ncbi.nlm.nih.gov/nuccore/NZ_AJYJ02000139.1?report=graph&from=45652&to=46866	RIXPAR55	28	71	1.23e-25	537	Aliivibrio logei 5S-186	NZ_AJYJ02000139.1	45652	46866	+	WP_017021156.1			0 0 o	404					0	202	WP_017021157.1	92-235: cd08422 (PBP2_CrgA_like, The C-terminal substrate binding domain of LysR-type transcriptional regulator CrgA and its related homologs, contains the type 2 periplasmic binding domain.); 12-62: pfam00126 (HTH_1, Bacterial regulatory helix-turn-helix protein, lysR family.)		0 0 o	240	158	WP_017021155.1	1-46: cl21456 (Periplasmic_Binding_Protein_Type_2, Type 2 periplasmic binding fold superfamily.)		0 0 o	72	590	WP_017021158.1	4-185: cd06558 (crotonase-like, Crotonase/Enoyl-Coenzyme A (CoA) hydratase superfamily.)		0 0 o	270	1054	WP_241802907.1	16-111: cd14667 (3D_containing_proteins, Non-mltA associated 3D domain containing proteins, named for 3 conserved aspartate residues.)		0 0 o	118	1034	WP_017021159.1	93-293: cd08466 (PBP2_LeuO, The C-terminal substrate binding domain of LysR-type transcriptional regulator LeuO, an activator of leucine synthesis operon, contains the type 2 periplasmic binding fold.); 3-61: pfam00126 (HTH_1, Bacterial regulatory helix-turn-helix protein, lysR family.)
337	https://www.ncbi.nlm.nih.gov/nuccore/NZ_AEIU01000074.1?report=graph&from=165649&to=166842	RIXPAR55	20	77	1.33e-22	573	Vibrio caribbeanicus ATCC BAA-2122	NZ_AEIU01000074.1	165649	166842	-	WP_009601525.1			0 0 o	397	WP_009601526.1	42-232: pfam00497 (SBP_bac_3, Bacterial extracellular solute-binding proteins, family 3.)	Neg: SP(Sec/SPI) (Pr: 0.802), Pos: SP(Sec/SPI) (Pr: 0.740)	0 Y n6-17c22/23o	243	332	WP_009601524.1			0 0 o	248	109	WP_039954580.1	2-231: cl00083 (HNHc, N/A.)	Neg: SP(Sec/SPI) (Pr: 0.998), Pos: SP(Sec/SPI) (Pr: 0.994)	0 Y n5-18c23/24o	307	1251	WP_009601523.1			0 0 o	436	1245	WP_009601528.1	1-44: PRK05114 (PRK05114, YoaH family protein.)		0 0 o	51	2570	WP_009601522.1
338	https://www.ncbi.nlm.nih.gov/nuccore/NZ_JACDXB010000058.1?report=graph&from=150962&to=152128	RIXPAR55	1	55	8.17e-27	554	Vibrio owensii bablab_jr007	NZ_JACDXB010000058.1	150962	152128	+	WP_199453809.1			0 0 o	388	WP_199453808.1		Neg: SP(Sec/SPI) (Pr: 0.815), Pos: SP(Sec/SPI) (Pr: 0.838)	0 Y n14-24c29/30o	208	487	WP_199453811.1			0 0 o	207	168	WP_199453807.1	15-374: TIGR00900 (2A0121, H+ Antiporter protein.)		12 0 i20-44o50-73i82-100o106-126i147-167o173-192i225-248o260-277i289-307o313-335i347-366o378-398i	407	1172	WP_199453813.1	8-433: cl09326 (MATE_like, Multidrug and toxic compound extrusion family and similar proteins.)		12 0 i20-41o53-76i88-109o138-158i170-187o193-212i249-267o279-299i320-343o355-379i386-405o411-431i	455	966	WP_199453806.1	11-455: PRK00139 (murE, UDP-N-acetylmuramoylalanyl-D-glutamate--2,6-diaminopimelate ligase; Provisional)		0 0 o	478	2392	WP_199453815.1	122-237: COG2207 (AraC, AraC-type DNA-binding domain and AraC-containing proteins [Transcription].); 8-73: cl40423 (cupin_RmlC-like, RmlC-like cupin superfamily.)
339	https://www.ncbi.nlm.nih.gov/nuccore/NZ_SYUU01000093.1?report=graph&from=746&to=2170	RIXPAR55	112	149	7.48e-18	485	Vibrio kanaloae 10N.261.48.E7	NZ_SYUU01000093.1	746	2170	+	WP_240696908.1	6-80: cd14744 (PAAR_CT_2, proline-alanine-alanine-arginine (PAAR) domain with uncharacterized C-terminal extension.)		0 0 o	474	WP_137025060.1	1-78: COG3905 (COG3905, Predicted transcriptional regulator [Transcription].)		0 0 o	79	348	WP_137027261.1	22-211: cl40425 (C_NRPS-like, Condensation domain of nonribosomal peptide synthetases (NRPSs).)		0 0 o	222	803	WP_137030404.1	3-54: pfam05016 (ParE_toxin, ParE toxin of type II toxin-antitoxin system, parDE.)		0 0 i	56	577					0	1643					0	0	WP_102508340.1	478-574: smart00458 (RICIN, Ricin-type beta-trefoil.)	Neg: SP(Sec/SPI) (Pr: 0.697), Pos: SP(Sec/SPI) (Pr: 0.755)
340	https://www.ncbi.nlm.nih.gov/nuccore/NZ_SYUN01000133.1?report=graph&from=298&to=1722	RIXPAR55	112	149	7.48e-18	484	Vibrio kanaloae 10N.286.45.A9	NZ_SYUN01000133.1	298	1722	+	WP_240696908.1	6-80: cd14744 (PAAR_CT_2, proline-alanine-alanine-arginine (PAAR) domain with uncharacterized C-terminal extension.)		0 0 o	474					0	0	WP_137027261.1	22-211: cl40425 (C_NRPS-like, Condensation domain of nonribosomal peptide synthetases (NRPSs).)		0 0 o	222	803					0	0					0	1643					0	0	WP_102508340.1	478-574: smart00458 (RICIN, Ricin-type beta-trefoil.)	Neg: SP(Sec/SPI) (Pr: 0.697), Pos: SP(Sec/SPI) (Pr: 0.755)
341	https://www.ncbi.nlm.nih.gov/nuccore/NZ_HG992742.1?report=graph&from=1842226&to=1842990	RIXPAR55	1	55	4.51e-27	673	Vibrio sp. B1ASS3 B1ASS3	NZ_HG992742.1	1842226	1842990	+	WP_244142986.1			0 0 o	254	WP_208446393.1	149-398: cd04077 (Peptidases_S8_PCSK9_ProteinaseK_like, Peptidase S8 family domain in ProteinaseK-like proteins.); 452-519: pfam04151 (PPC, Bacterial pre-peptidase C-terminal domain.); 57-135: pfam05922 (Inhibitor_I9, Peptidase inhibitor I9.)	Neg: SP(Sec/SPI) (Pr: 0.990), Pos: SP(Sec/SPI) (Pr: 0.954)	0 Y n5-16c23/24o	534	407	WP_208446517.1			0 0 o	212	71	WP_208446392.1	2-317: COG1858 (MauG, Cytochrome c peroxidase [Posttranslational modification, protein turnover, chaperones].)	Neg: SP(Sec/SPI) (Pr: 0.998), Pos: SP(Sec/SPI) (Pr: 0.966)	0 Y n4-15c19/20o	328	2645	WP_208446516.1	20-380: NF033550 (transpos_ISL3, ISL3 family transposase.)		0 0 o	440	712	WP_208446391.1	91-289: cl21456 (Periplasmic_Binding_Protein_Type_2, Type 2 periplasmic binding fold superfamily.); 5-64: pfam00126 (HTH_1, Bacterial regulatory helix-turn-helix protein, lysR family.)		0 0 o	299	3706	WP_244142997.1
342	https://www.ncbi.nlm.nih.gov/nuccore/NZ_AMCT01000085.1?report=graph&from=20539&to=21705	RIXPAR55	1	55	2.98e-26	590	Vibrio harveyi NBRC 15634 = ATCC 14126	NZ_AMCT01000085.1	20539	21705	+	WP_038897890.1			0 0 o	388	WP_038897889.1	6-281: cd05269 (TMR_SDR_a, triphenylmethane reductase (TMR)-like proteins, NMRa-like, atypical (a) SDRs.)		0 0 o	298	263					0	0	WP_038897887.1	92-286: cd08422 (PBP2_CrgA_like, The C-terminal substrate binding domain of LysR-type transcriptional regulator CrgA and its related homologs, contains the type 2 periplasmic binding domain.); 4-62: pfam00126 (HTH_1, Bacterial regulatory helix-turn-helix protein, lysR family.)		0 0 o	294	1353					0	0	WP_038897886.1	145-394: cd04077 (Peptidases_S8_PCSK9_ProteinaseK_like, Peptidase S8 family domain in ProteinaseK-like proteins.); 448-515: pfam04151 (PPC, Bacterial pre-peptidase C-terminal domain.); 53-131: pfam05922 (Inhibitor_I9, Peptidase inhibitor I9.)	Neg: SP(Sec/SPI) (Pr: 0.992), Pos: SP(Sec/SPI) (Pr: 0.952)	0 Y n5-16c23/24o	530	2341
343	https://www.ncbi.nlm.nih.gov/nuccore/NZ_CAJDZN010000119.1?report=graph&from=8324&to=9088	RIXPAR55	1	55	4.51e-27	672	Vibrio sp. B1ASS3 ASS	NZ_CAJDZN010000119.1	8324	9088	+	WP_244142986.1			0 0 o	254	WP_208446393.1	149-398: cd04077 (Peptidases_S8_PCSK9_ProteinaseK_like, Peptidase S8 family domain in ProteinaseK-like proteins.); 452-519: pfam04151 (PPC, Bacterial pre-peptidase C-terminal domain.); 57-135: pfam05922 (Inhibitor_I9, Peptidase inhibitor I9.)	Neg: SP(Sec/SPI) (Pr: 0.990), Pos: SP(Sec/SPI) (Pr: 0.954)	0 Y n5-16c23/24o	534	407					0	0	WP_208446392.1	2-317: COG1858 (MauG, Cytochrome c peroxidase [Posttranslational modification, protein turnover, chaperones].)	Neg: SP(Sec/SPI) (Pr: 0.998), Pos: SP(Sec/SPI) (Pr: 0.966)	0 Y n4-15c19/20o	328	2645					0	0	WP_208446391.1	91-289: cl21456 (Periplasmic_Binding_Protein_Type_2, Type 2 periplasmic binding fold superfamily.); 5-64: pfam00126 (HTH_1, Bacterial regulatory helix-turn-helix protein, lysR family.)		0 0 o	299	3706
344	https://www.ncbi.nlm.nih.gov/nuccore/NZ_MCYW01000118.1?report=graph&from=12079&to=13545	RIXPAR55	126	163	5.64e-18	483	Vibrio kanaloae 10N.261.49.B3	NZ_MCYW01000118.1	12079	13545	-	WP_241908865.1	6-80: cd14744 (PAAR_CT_2, proline-alanine-alanine-arginine (PAAR) domain with uncharacterized C-terminal extension.)		0 0 o	488	WP_102508372.1	1-78: COG3905 (COG3905, Predicted transcriptional regulator [Transcription].)		0 0 o	79	1073					0	531	WP_102508374.1	3-88: pfam05016 (ParE_toxin, ParE toxin of type II toxin-antitoxin system, parDE.)		0 0 i	94	1302	WP_102508370.1	28-287: cd01125 (RepA_RSF1010_like, Hexameric Replicative Helicase RepA of plasmid RSF1010 and related proteins.)		0 0 o	306	1052	WP_102508377.1	1-138: cl00175 (alpha-crystallin-Hsps_p23-like, alpha-crystallin domain (ACD) found in alpha-crystallin-type small heat shock proteins, and a similar domain found in p23 (a cochaperone for Hsp90) and in other p23-like proteins.)		0 0 o	159	1771	WP_017055783.1
345	https://www.ncbi.nlm.nih.gov/nuccore/NZ_MSCE01000001.1?report=graph&from=2038426&to=2039592	RIXPAR55	1	55	2.23e-27	299	Vibrio campbellii ABR2-13	NZ_MSCE01000001.1	2038426	2039592	+	WP_105065363.1			0 0 o	388	WP_146107158.1			0 0 i	40	226					0	221	WP_181144074.1	46-1338: PRK11131 (PRK11131, ATP-dependent RNA helicase HrpA; Provisional)		0 0 o	1338	1825					0	667	WP_105065445.1	24-158: pfam13505 (OMP_b-brl, Outer membrane protein beta-barrel domain.)	Neg: SP(Sec/SPI) (Pr: 0.999), Pos: SP(Sec/SPI) (Pr: 0.990)	0 Y n4-14c19/20o	159	6056	WP_105065364.1	32-240: pfam06629 (MipA, MltA-interacting protein MipA.)	Neg: SP(Sec/SPI) (Pr: 0.992), Pos: SP(Sec/SPI) (Pr: 0.969)
346	https://www.ncbi.nlm.nih.gov/nuccore/NZ_BAOE01000212.1?report=graph&from=234&to=1400	RIXPAR55	1	55	1.13e-26	612	Vibrio owensii LMG 25430	NZ_BAOE01000212.1	234	1400	+	WP_039989424.1			0 0 o	388					0	0					0	0					0	0					0	0					0	0
347	https://www.ncbi.nlm.nih.gov/nuccore/NZ_JXIL01000014.1?report=graph&from=68443&to=69423	RIXPAR55	1	54	2.11e-26	96	Vibrio harveyi BSW5	NZ_JXIL01000014.1	68443	69423	+	WP_042601214.1			0 0 o	326	WP_042601213.1	1-236: COG3338 (Cah, Carbonic anhydrase [Inorganic ion transport and metabolism].)	Neg: SP(Sec/SPI) (Pr: 0.999), Pos: SP(Sec/SPI) (Pr: 0.994)	0 Y n4-15c20/21o	239	574	WP_042601215.1	4-343: PRK05396 (tdh, L-threonine 3-dehydrogenase; Validated)		0 0 i	343	130	WP_042601212.1	139-338: pfam00924 (MS_channel, Mechanosensitive ion channel.)		5 0 o20-41i62-84o96-115i135-156o162-182i	365	1364	WP_042601216.1	1-397: PRK06939 (PRK06939, 2-amino-3-ketobutyrate coenzyme A ligase; Provisional)		0 0 o	397	1366	WP_005439037.1			0 0 o	115	2813	WP_038868426.1	335-770: PRK10060 (PRK10060, cyclic di-GMP phosphodiesterase.)
348	https://www.ncbi.nlm.nih.gov/nuccore/NZ_JXIM01000022.1?report=graph&from=68490&to=69470	RIXPAR55	1	54	2.07e-27	97	Vibrio harveyi BSW7	NZ_JXIM01000022.1	68490	69470	+	WP_042604835.1			0 0 o	326	WP_042604834.1	1-236: COG3338 (Cah, Carbonic anhydrase [Inorganic ion transport and metabolism].)	Neg: SP(Sec/SPI) (Pr: 0.999), Pos: SP(Sec/SPI) (Pr: 0.994)	0 Y n4-15c20/21o	239	574	WP_005383983.1	4-343: PRK05396 (tdh, L-threonine 3-dehydrogenase; Validated)		0 0 i	343	130	WP_042604833.1	139-338: pfam00924 (MS_channel, Mechanosensitive ion channel.)		5 0 o20-37i58-82o94-115i135-156o162-182i	367	1360	WP_042604836.1	1-397: PRK06939 (PRK06939, 2-amino-3-ketobutyrate coenzyme A ligase; Provisional)		0 0 o	397	1365	WP_005439037.1			0 0 o	115	2813	WP_042604837.1	335-770: PRK10060 (PRK10060, cyclic di-GMP phosphodiesterase.)
349	https://www.ncbi.nlm.nih.gov/nuccore/NZ_BBKN01000021.1?report=graph&from=837725&to=838705	RIXPAR55	1	55	7.81e-27	541	Vibrio owensii 47666-1	NZ_BBKN01000021.1	837725	838705	+	WP_039840000.1			0 0 o	326	WP_033006793.1	1-236: COG3338 (Cah, Carbonic anhydrase [Inorganic ion transport and metabolism].)	Neg: SP(Sec/SPI) (Pr: 0.999), Pos: SP(Sec/SPI) (Pr: 0.994)	0 Y n4-15c20/21o	239	503	WP_039840001.1	4-343: PRK05396 (tdh, L-threonine 3-dehydrogenase; Validated)		0 0 i	343	145	WP_039839999.1	139-338: pfam00924 (MS_channel, Mechanosensitive ion channel.)		5 0 o20-37i58-82o94-115i135-156o162-182i	367	1290	WP_005432273.1	1-397: PRK06939 (PRK06939, 2-amino-3-ketobutyrate coenzyme A ligase; Provisional)		0 0 o	397	1381	WP_005439037.1			0 0 o	115	2743	WP_039840002.1	335-770: PRK10060 (PRK10060, cyclic di-GMP phosphodiesterase.)	Pos: SP(Sec/SPI) (Pr: 0.484)
350	https://www.ncbi.nlm.nih.gov/nuccore/NZ_BBKO01000019.1?report=graph&from=408908&to=409888	RIXPAR55	1	55	1.51e-26	542	Vibrio owensii OCN002	NZ_BBKO01000019.1	408908	409888	+	WP_045479750.1			0 0 o	326	WP_039988583.1	1-236: COG3338 (Cah, Carbonic anhydrase [Inorganic ion transport and metabolism].)	Neg: SP(Sec/SPI) (Pr: 0.999), Pos: SP(Sec/SPI) (Pr: 0.994)	0 Y n4-15c20/21o	239	504	WP_005383983.1	4-343: PRK05396 (tdh, L-threonine 3-dehydrogenase; Validated)		0 0 i	343	146	WP_039988581.1	139-338: pfam00924 (MS_channel, Mechanosensitive ion channel.)		5 0 o20-37i58-82o94-115i135-156o162-182i	367	1290	WP_005432273.1	1-397: PRK06939 (PRK06939, 2-amino-3-ketobutyrate coenzyme A ligase; Provisional)		0 0 o	397	1379	WP_005439037.1			0 0 o	115	2743	WP_045479752.1	335-770: PRK10060 (PRK10060, cyclic di-GMP phosphodiesterase.)	Pos: SP(Sec/SPI) (Pr: 0.484)
351	https://www.ncbi.nlm.nih.gov/nuccore/NZ_BBLB01000033.1?report=graph&from=66951&to=67931	RIXPAR55	1	55	1.1e-25	543	Vibrio owensii 051011B	NZ_BBLB01000033.1	66951	67931	+	WP_045413245.1			0 0 o	326	WP_039988583.1	1-236: COG3338 (Cah, Carbonic anhydrase [Inorganic ion transport and metabolism].)	Neg: SP(Sec/SPI) (Pr: 0.999), Pos: SP(Sec/SPI) (Pr: 0.994)	0 Y n4-15c20/21o	239	504	WP_005383983.1	4-343: PRK05396 (tdh, L-threonine 3-dehydrogenase; Validated)		0 0 i	343	146	WP_045413242.1	139-338: pfam00924 (MS_channel, Mechanosensitive ion channel.)		5 0 o20-37i58-82o94-115i135-156o162-182i	367	1290	WP_005432273.1	1-397: PRK06939 (PRK06939, 2-amino-3-ketobutyrate coenzyme A ligase; Provisional)		0 0 o	397	1379	WP_005439037.1			0 0 o	115	2743	WP_045413249.1	335-770: PRK10060 (PRK10060, cyclic di-GMP phosphodiesterase.)	Pos: SP(Sec/SPI) (Pr: 0.484)
352	https://www.ncbi.nlm.nih.gov/nuccore/NZ_BBPJ01000001.1?report=graph&from=1068506&to=1069486	RIXPAR55	1	55	1.1e-25	544	Vibrio owensii GRA50-12	NZ_BBPJ01000001.1	1068506	1069486	+	WP_041053934.1			0 0 o	326	WP_039988583.1	1-236: COG3338 (Cah, Carbonic anhydrase [Inorganic ion transport and metabolism].)	Neg: SP(Sec/SPI) (Pr: 0.999), Pos: SP(Sec/SPI) (Pr: 0.994)	0 Y n4-15c20/21o	239	503	WP_033906709.1	4-343: PRK05396 (tdh, L-threonine 3-dehydrogenase; Validated)		0 0 i	343	142	WP_041053930.1	139-338: pfam00924 (MS_channel, Mechanosensitive ion channel.)		5 0 o20-37i58-82o94-115i135-156o162-182i	367	1289	WP_005432273.1	1-397: PRK06939 (PRK06939, 2-amino-3-ketobutyrate coenzyme A ligase; Provisional)		0 0 o	397	1377	WP_005439037.1			0 0 o	115	2742	WP_041053938.1	335-770: PRK10060 (PRK10060, cyclic di-GMP phosphodiesterase.)	Pos: SP(Sec/SPI) (Pr: 0.484)
353	https://www.ncbi.nlm.nih.gov/nuccore/NZ_LNQY01000001.1?report=graph&from=2104168&to=2105148	RIXPAR55	1	55	1.1e-25	546	Vibrio owensii NCCB 76037	NZ_LNQY01000001.1	2104168	2105148	+	WP_038895933.1			0 0 o	326	WP_033006793.1	1-236: COG3338 (Cah, Carbonic anhydrase [Inorganic ion transport and metabolism].)	Neg: SP(Sec/SPI) (Pr: 0.999), Pos: SP(Sec/SPI) (Pr: 0.994)	0 Y n4-15c20/21o	239	503	WP_005383983.1	4-343: PRK05396 (tdh, L-threonine 3-dehydrogenase; Validated)		0 0 i	343	144	WP_038895934.1	139-338: pfam00924 (MS_channel, Mechanosensitive ion channel.)		5 0 o20-37i58-82o94-115i135-156o162-182i	367	1289	WP_038895932.1	1-397: PRK06939 (PRK06939, 2-amino-3-ketobutyrate coenzyme A ligase; Provisional)		0 0 o	397	1378	WP_005439037.1			0 0 o	115	2742	WP_038895930.1	335-770: PRK10060 (PRK10060, cyclic di-GMP phosphodiesterase.)	Pos: SP(Sec/SPI) (Pr: 0.484)
354	https://www.ncbi.nlm.nih.gov/nuccore/NZ_CP019960.1?report=graph&from=260563&to=261543	RIXPAR55	1	55	2.12e-25	547	Vibrio owensii XSBZ03	NZ_CP019960.1	260563	261543	-	WP_078608878.1			0 0 o	326	WP_078608880.1	1-236: COG3338 (Cah, Carbonic anhydrase [Inorganic ion transport and metabolism].)	Neg: SP(Sec/SPI) (Pr: 0.999), Pos: SP(Sec/SPI) (Pr: 0.994)	0 Y n4-15c20/21o	239	503	WP_005383983.1	4-343: PRK05396 (tdh, L-threonine 3-dehydrogenase; Validated)		0 0 i	343	145	WP_039988581.1	139-338: pfam00924 (MS_channel, Mechanosensitive ion channel.)		5 0 o20-37i58-82o94-115i135-156o162-182i	367	1289	WP_078608876.1	1-397: PRK06939 (PRK06939, 2-amino-3-ketobutyrate coenzyme A ligase; Provisional)		0 0 o	397	1380	WP_005439037.1			0 0 o	115	2742	WP_078608874.1	525-764: cd01948 (EAL, EAL domain.); 350-507: cd01949 (GGDEF, Diguanylate-cyclase (DGC) or GGDEF domain.)	Pos: SP(Sec/SPI) (Pr: 0.484)
355	https://www.ncbi.nlm.nih.gov/nuccore/NZ_CP025797.1?report=graph&from=2150102&to=2151082	RIXPAR55	1	55	1.1e-25	548	Vibrio owensii 051011B	NZ_CP025797.1	2150102	2151082	+	WP_045413245.1			0 0 o	326	WP_039988583.1	1-236: COG3338 (Cah, Carbonic anhydrase [Inorganic ion transport and metabolism].)	Neg: SP(Sec/SPI) (Pr: 0.999), Pos: SP(Sec/SPI) (Pr: 0.994)	0 Y n4-15c20/21o	239	504	WP_005383983.1	4-343: PRK05396 (tdh, L-threonine 3-dehydrogenase; Validated)		0 0 i	343	146	WP_045413242.1	139-338: pfam00924 (MS_channel, Mechanosensitive ion channel.)		5 0 o20-37i58-82o94-115i135-156o162-182i	367	1290	WP_005432273.1	1-397: PRK06939 (PRK06939, 2-amino-3-ketobutyrate coenzyme A ligase; Provisional)		0 0 o	397	1379	WP_005439037.1			0 0 o	115	2743	WP_045413249.1	335-770: PRK10060 (PRK10060, cyclic di-GMP phosphodiesterase.)	Pos: SP(Sec/SPI) (Pr: 0.484)
356	https://www.ncbi.nlm.nih.gov/nuccore/NZ_CP033145.1?report=graph&from=565572&to=566552	RIXPAR55	1	55	1.51e-26	550	Vibrio owensii V180403	NZ_CP033145.1	565572	566552	-	WP_122069575.1			0 0 o	326	WP_122069577.1	1-236: COG3338 (Cah, Carbonic anhydrase [Inorganic ion transport and metabolism].)	Neg: SP(Sec/SPI) (Pr: 0.999), Pos: SP(Sec/SPI) (Pr: 0.994)	0 Y n4-15c20/21o	239	503	WP_005383983.1	4-343: PRK05396 (tdh, L-threonine 3-dehydrogenase; Validated)		0 0 i	343	144	WP_122069579.1	139-338: pfam00924 (MS_channel, Mechanosensitive ion channel.)		5 0 o20-37i58-82o94-115i135-156o162-182i	367	1289	WP_005432273.1	1-397: PRK06939 (PRK06939, 2-amino-3-ketobutyrate coenzyme A ligase; Provisional)		0 0 o	397	1379	WP_005439037.1			0 0 o	115	2742	WP_122069573.1	335-770: PRK10060 (PRK10060, cyclic di-GMP phosphodiesterase.)	Pos: SP(Sec/SPI) (Pr: 0.484)
357	https://www.ncbi.nlm.nih.gov/nuccore/NZ_SMLI01000008.1?report=graph&from=66949&to=67926	RIXPAR55	1	55	1.08e-25	551	Vibrio owensii BR345	NZ_SMLI01000008.1	66949	67926	+	WP_132699471.1			0 0 o	325	WP_132699469.1	1-236: COG3338 (Cah, Carbonic anhydrase [Inorganic ion transport and metabolism].)	Neg: SP(Sec/SPI) (Pr: 0.999), Pos: SP(Sec/SPI) (Pr: 0.994)	0 Y n4-15c20/21o	239	499	WP_005383983.1	4-343: PRK05396 (tdh, L-threonine 3-dehydrogenase; Validated)		0 0 i	343	145	WP_132699467.1	139-338: pfam00924 (MS_channel, Mechanosensitive ion channel.)		5 0 o20-37i58-82o94-115i135-156o162-182i	367	1285	WP_132699473.1	1-397: PRK06939 (PRK06939, 2-amino-3-ketobutyrate coenzyme A ligase; Provisional)		0 0 o	397	1378	WP_005439037.1			0 0 o	115	2738	WP_009704971.1	335-770: PRK10060 (PRK10060, cyclic di-GMP phosphodiesterase.)	Pos: SP(Sec/SPI) (Pr: 0.484)
358	https://www.ncbi.nlm.nih.gov/nuccore/NZ_VTXX01000005.1?report=graph&from=217057&to=218037	RIXPAR55	1	55	1.1e-25	552	Vibrio owensii 00-18-3-1	NZ_VTXX01000005.1	217057	218037	-	WP_171370766.1			0 0 o	326	WP_171370767.1	1-236: COG3338 (Cah, Carbonic anhydrase [Inorganic ion transport and metabolism].)	Neg: SP(Sec/SPI) (Pr: 0.999), Pos: SP(Sec/SPI) (Pr: 0.994)	0 Y n4-15c20/21o	239	503	WP_005432271.1	4-343: PRK05396 (tdh, L-threonine 3-dehydrogenase; Validated)		0 0 i	343	144	WP_171370768.1	139-338: pfam00924 (MS_channel, Mechanosensitive ion channel.)		5 0 o20-37i58-82o94-115i135-156o162-182i	367	1291	WP_005432273.1	1-397: PRK06939 (PRK06939, 2-amino-3-ketobutyrate coenzyme A ligase; Provisional)		0 0 o	397	1380	WP_005439037.1			0 0 o	115	2744	WP_171370765.1	335-770: PRK10060 (PRK10060, cyclic di-GMP phosphodiesterase.)	Pos: SP(Sec/SPI) (Pr: 0.484)
359	https://www.ncbi.nlm.nih.gov/nuccore/NZ_JACDXA010000127.1?report=graph&from=67040&to=68020	RIXPAR55	1	55	1.1e-25	553	Vibrio owensii bablab_jr009	NZ_JACDXA010000127.1	67040	68020	+	WP_199437116.1			0 0 o	326	WP_039988583.1	1-236: COG3338 (Cah, Carbonic anhydrase [Inorganic ion transport and metabolism].)	Neg: SP(Sec/SPI) (Pr: 0.999), Pos: SP(Sec/SPI) (Pr: 0.994)	0 Y n4-15c20/21o	239	504	WP_005432271.1	4-343: PRK05396 (tdh, L-threonine 3-dehydrogenase; Validated)		0 0 i	343	147	WP_199437115.1	139-338: pfam00924 (MS_channel, Mechanosensitive ion channel.)		5 0 o20-37i58-82o94-115i135-156o162-182i	367	1290	WP_005432273.1	1-397: PRK06939 (PRK06939, 2-amino-3-ketobutyrate coenzyme A ligase; Provisional)		0 0 o	397	1382	WP_005439037.1			0 0 o	115	2744	WP_199437117.1	525-764: cd01948 (EAL, EAL domain.); 350-507: cd01949 (GGDEF, Diguanylate-cyclase (DGC) or GGDEF domain.)	Pos: SP(Sec/SPI) (Pr: 0.484)
360	https://www.ncbi.nlm.nih.gov/nuccore/NZ_JACDXB010000059.1?report=graph&from=67322&to=68302	RIXPAR55	1	55	2.12e-25	554	Vibrio owensii bablab_jr007	NZ_JACDXB010000059.1	67322	68302	+	WP_199453970.1			0 0 o	326	WP_199453969.1	1-236: COG3338 (Cah, Carbonic anhydrase [Inorganic ion transport and metabolism].)	Neg: SP(Sec/SPI) (Pr: 0.999), Pos: SP(Sec/SPI) (Pr: 0.994)	0 Y n4-15c20/21o	239	503	WP_005432271.1	4-343: PRK05396 (tdh, L-threonine 3-dehydrogenase; Validated)		0 0 i	343	108	WP_039988581.1	139-338: pfam00924 (MS_channel, Mechanosensitive ion channel.)		5 0 o20-37i58-82o94-115i135-156o162-182i	367	1289	WP_005432273.1	1-397: PRK06939 (PRK06939, 2-amino-3-ketobutyrate coenzyme A ligase; Provisional)		0 0 o	397	1343	WP_005439037.1			0 0 o	115	2742	WP_199453971.1	525-764: cd01948 (EAL, EAL domain.); 350-507: cd01949 (GGDEF, Diguanylate-cyclase (DGC) or GGDEF domain.)	Pos: SP(Sec/SPI) (Pr: 0.484)
361	https://www.ncbi.nlm.nih.gov/nuccore/NZ_JACDXC010000131.1?report=graph&from=67061&to=68041	RIXPAR55	1	55	2.95e-25	555	Vibrio owensii bablab_jr005	NZ_JACDXC010000131.1	67061	68041	+	WP_199460718.1			0 0 o	326	WP_199460715.1	1-236: COG3338 (Cah, Carbonic anhydrase [Inorganic ion transport and metabolism].)	Neg: SP(Sec/SPI) (Pr: 0.999), Pos: SP(Sec/SPI) (Pr: 0.994)	0 Y n4-15c20/21o	239	504	WP_005383983.1	4-343: PRK05396 (tdh, L-threonine 3-dehydrogenase; Validated)		0 0 i	343	144	WP_045413242.1	139-338: pfam00924 (MS_channel, Mechanosensitive ion channel.)		5 0 o20-37i58-82o94-115i135-156o162-182i	367	1290	WP_005432273.1	1-397: PRK06939 (PRK06939, 2-amino-3-ketobutyrate coenzyme A ligase; Provisional)		0 0 o	397	1379	WP_005439037.1			0 0 o	115	2743	WP_199460720.1	335-770: PRK10060 (PRK10060, cyclic di-GMP phosphodiesterase.)	Pos: SP(Sec/SPI) (Pr: 0.484)
362	https://www.ncbi.nlm.nih.gov/nuccore/NZ_UHIN01000001.1?report=graph&from=970616&to=971596	RIXPAR55	1	55	1.1e-25	557	Vibrio owensii NCTC11318	NZ_UHIN01000001.1	970616	971596	+	WP_038895933.1			0 0 o	326	WP_033006793.1	1-236: COG3338 (Cah, Carbonic anhydrase [Inorganic ion transport and metabolism].)	Neg: SP(Sec/SPI) (Pr: 0.999), Pos: SP(Sec/SPI) (Pr: 0.994)	0 Y n4-15c20/21o	239	503	WP_005383983.1	4-343: PRK05396 (tdh, L-threonine 3-dehydrogenase; Validated)		0 0 i	343	144	WP_038895934.1	139-338: pfam00924 (MS_channel, Mechanosensitive ion channel.)		5 0 o20-37i58-82o94-115i135-156o162-182i	367	1289	WP_038895932.1	1-397: PRK06939 (PRK06939, 2-amino-3-ketobutyrate coenzyme A ligase; Provisional)		0 0 o	397	1378	WP_005439037.1			0 0 o	115	2742	WP_038895930.1	335-770: PRK10060 (PRK10060, cyclic di-GMP phosphodiesterase.)	Pos: SP(Sec/SPI) (Pr: 0.484)
363	https://www.ncbi.nlm.nih.gov/nuccore/NZ_BBKZ01000045.1?report=graph&from=68449&to=69429	RIXPAR55	1	54	2.07e-27	558	Vibrio jasicida 200612G	NZ_BBKZ01000045.1	68449	69429	+	WP_045423058.1			0 0 o	326	WP_042604834.1	1-236: COG3338 (Cah, Carbonic anhydrase [Inorganic ion transport and metabolism].)	Neg: SP(Sec/SPI) (Pr: 0.999), Pos: SP(Sec/SPI) (Pr: 0.994)	0 Y n4-15c20/21o	239	575	WP_005383983.1	4-343: PRK05396 (tdh, L-threonine 3-dehydrogenase; Validated)		0 0 i	343	130	WP_045423056.1	139-338: pfam00924 (MS_channel, Mechanosensitive ion channel.)		5 0 o20-37i58-82o94-115i135-156o162-182i	367	1361	WP_038868427.1	1-397: PRK06939 (PRK06939, 2-amino-3-ketobutyrate coenzyme A ligase; Provisional)		0 0 o	397	1366	WP_005439037.1			0 0 o	115	2814	WP_045423060.1	335-770: PRK10060 (PRK10060, cyclic di-GMP phosphodiesterase.)
364	https://www.ncbi.nlm.nih.gov/nuccore/NZ_VTXQ01000003.1?report=graph&from=126722&to=127702	RIXPAR55	1	54	2.07e-27	571	Vibrio jasicida T3G01	NZ_VTXQ01000003.1	126722	127702	-	WP_171373324.1			0 0 o	326	WP_171373325.1	1-236: COG3338 (Cah, Carbonic anhydrase [Inorganic ion transport and metabolism].)	Neg: SP(Sec/SPI) (Pr: 0.999), Pos: SP(Sec/SPI) (Pr: 0.994)	0 Y n4-15c20/21o	239	576	WP_005383983.1	4-343: PRK05396 (tdh, L-threonine 3-dehydrogenase; Validated)		0 0 i	343	130	WP_039988581.1	139-338: pfam00924 (MS_channel, Mechanosensitive ion channel.)		5 0 o20-37i58-82o94-115i135-156o162-182i	367	1362	WP_038868427.1	1-397: PRK06939 (PRK06939, 2-amino-3-ketobutyrate coenzyme A ligase; Provisional)		0 0 o	397	1366	WP_005439037.1			0 0 o	115	2815	WP_038868426.1	335-770: PRK10060 (PRK10060, cyclic di-GMP phosphodiesterase.)
365	https://www.ncbi.nlm.nih.gov/nuccore/NZ_CAJFAE010000003.1?report=graph&from=132002&to=132982	RIXPAR55	1	54	2.11e-26	572	Vibrio jasicida Vibrio jasicida 20LP	NZ_CAJFAE010000003.1	132002	132982	-	WP_186174900.1			0 0 o	326	WP_038868445.1	1-236: COG3338 (Cah, Carbonic anhydrase [Inorganic ion transport and metabolism].)	Neg: SP(Sec/SPI) (Pr: 0.999), Pos: SP(Sec/SPI) (Pr: 0.994)	0 Y n4-15c20/21o	239	574	WP_005530007.1	1-44: cl16912 (MDR, Medium chain reductase/dehydrogenase (MDR)/zinc-dependent alcohol dehydrogenase-like family.)		0 0 o	44	141	WP_042601212.1	139-338: pfam00924 (MS_channel, Mechanosensitive ion channel.)		5 0 o20-41i62-84o96-115i135-156o162-182i	365	1366	WP_186174899.1	5-87: pfam13271 (DUF4062, Domain of unknown function (DUF4062).)		0 0 o	354	865	WP_005439037.1			0 0 o	115	2815	WP_186174898.1
366	https://www.ncbi.nlm.nih.gov/nuccore/NZ_JH976064.1?report=graph&from=769101&to=770081	RIXPAR55	1	55	1.1e-25	577	Vibrio sp. HENC-03	NZ_JH976064.1	769101	770081	+	WP_009704970.1			0 0 o	326	WP_009704969.1	1-236: COG3338 (Cah, Carbonic anhydrase [Inorganic ion transport and metabolism].)	Neg: SP(Sec/SPI) (Pr: 0.999), Pos: SP(Sec/SPI) (Pr: 0.993)	0 Y n4-15c20/21o	239	503	WP_005383983.1	4-343: PRK05396 (tdh, L-threonine 3-dehydrogenase; Validated)		0 0 i	343	146	WP_009704968.1	139-338: pfam00924 (MS_channel, Mechanosensitive ion channel.)		5 0 o20-37i58-82o94-115i135-156o162-182i	367	1289	WP_005432273.1	1-397: PRK06939 (PRK06939, 2-amino-3-ketobutyrate coenzyme A ligase; Provisional)		0 0 o	397	1381	WP_005439037.1			0 0 o	115	2742	WP_009704971.1	335-770: PRK10060 (PRK10060, cyclic di-GMP phosphodiesterase.)	Pos: SP(Sec/SPI) (Pr: 0.484)
367	https://www.ncbi.nlm.nih.gov/nuccore/NZ_BAOH01000028.1?report=graph&from=88792&to=89769	RIXPAR55	1	55	1.08e-25	597	Vibrio owensii CAIM 1854 = LMG 25443	NZ_BAOH01000028.1	88792	89769	-	WP_020195786.1			0 0 o	325	WP_020195787.1	1-236: COG3338 (Cah, Carbonic anhydrase [Inorganic ion transport and metabolism].)	Neg: SP(Sec/SPI) (Pr: 0.999), Pos: SP(Sec/SPI) (Pr: 0.993)	0 Y n4-15c20/21o	239	503	WP_020195785.1	4-343: PRK05396 (tdh, L-threonine 3-dehydrogenase; Validated)		0 0 o	343	145					0	1289	WP_005432273.1	1-397: PRK06939 (PRK06939, 2-amino-3-ketobutyrate coenzyme A ligase; Provisional)		0 0 o	397	1378	WP_020195789.1			0 0 o	409	1841	WP_020195784.1	525-764: cd01948 (EAL, EAL domain.); 350-507: cd01949 (GGDEF, Diguanylate-cyclase (DGC) or GGDEF domain.)	Pos: SP(Sec/SPI) (Pr: 0.484)
368	https://www.ncbi.nlm.nih.gov/nuccore/NZ_JPRD01000031.1?report=graph&from=7897&to=8874	RIXPAR55	1	55	1.08e-25	598	Vibrio owensii CAIM 1854 = LMG 25443 DY05	NZ_JPRD01000031.1	7897	8874	+	WP_020195786.1			0 0 o	325	WP_020195787.1	1-236: COG3338 (Cah, Carbonic anhydrase [Inorganic ion transport and metabolism].)	Neg: SP(Sec/SPI) (Pr: 0.999), Pos: SP(Sec/SPI) (Pr: 0.993)	0 Y n4-15c20/21o	239	503	WP_020195785.1	4-343: PRK05396 (tdh, L-threonine 3-dehydrogenase; Validated)		0 0 o	343	145					0	1289	WP_005432273.1	1-397: PRK06939 (PRK06939, 2-amino-3-ketobutyrate coenzyme A ligase; Provisional)		0 0 o	397	1378	WP_020195789.1			0 0 o	409	1841	WP_020195784.1	525-764: cd01948 (EAL, EAL domain.); 350-507: cd01949 (GGDEF, Diguanylate-cyclase (DGC) or GGDEF domain.)	Pos: SP(Sec/SPI) (Pr: 0.484)
369	https://www.ncbi.nlm.nih.gov/nuccore/NZ_BAOG01000022.1?report=graph&from=68532&to=69512	RIXPAR55	1	54	2.07e-27	599	Vibrio jasicida CAIM 1864 = LMG 25398	NZ_BAOG01000022.1	68532	69512	+	WP_038876372.1			0 0 o	326	WP_038876370.1	30-236: cd03124 (alpha_CA_prokaryotic_like, Carbonic anhydrase alpha, prokaryotic-like subfamily.)	Neg: SP(Sec/SPI) (Pr: 0.999), Pos: SP(Sec/SPI) (Pr: 0.994)	0 Y n4-15c20/21o	239	575	WP_005383983.1	4-343: PRK05396 (tdh, L-threonine 3-dehydrogenase; Validated)		0 0 i	343	130	WP_038876368.1	139-338: pfam00924 (MS_channel, Mechanosensitive ion channel.)		5 0 o20-37i58-82o94-115i135-156o162-182i	367	1361	WP_005432273.1	1-397: PRK06939 (PRK06939, 2-amino-3-ketobutyrate coenzyme A ligase; Provisional)		0 0 o	397	1365	WP_005439037.1			0 0 o	115	2814	WP_038876373.1	335-770: PRK10060 (PRK10060, cyclic di-GMP phosphodiesterase.)
370	https://www.ncbi.nlm.nih.gov/nuccore/NZ_BANZ01000032.1?report=graph&from=180271&to=181251	RIXPAR55	1	55	1.1e-25	608	Vibrio owensii ATCC 25919	NZ_BANZ01000032.1	180271	181251	-	WP_038895933.1			0 0 o	326	WP_033006793.1	1-236: COG3338 (Cah, Carbonic anhydrase [Inorganic ion transport and metabolism].)	Neg: SP(Sec/SPI) (Pr: 0.999), Pos: SP(Sec/SPI) (Pr: 0.994)	0 Y n4-15c20/21o	239	503	WP_005383983.1	4-343: PRK05396 (tdh, L-threonine 3-dehydrogenase; Validated)		0 0 i	343	144	WP_038895934.1	139-338: pfam00924 (MS_channel, Mechanosensitive ion channel.)		5 0 o20-37i58-82o94-115i135-156o162-182i	367	1289	WP_038895932.1	1-397: PRK06939 (PRK06939, 2-amino-3-ketobutyrate coenzyme A ligase; Provisional)		0 0 o	397	1378	WP_005439037.1			0 0 o	115	2742	WP_038895930.1	335-770: PRK10060 (PRK10060, cyclic di-GMP phosphodiesterase.)	Pos: SP(Sec/SPI) (Pr: 0.484)
371	https://www.ncbi.nlm.nih.gov/nuccore/NZ_JPRC01000002.1?report=graph&from=926355&to=927335	RIXPAR55	1	55	7.81e-27	616	Vibrio owensii 47666-1	NZ_JPRC01000002.1	926355	927335	+	WP_039840000.1			0 0 o	326	WP_033006793.1	1-236: COG3338 (Cah, Carbonic anhydrase [Inorganic ion transport and metabolism].)	Neg: SP(Sec/SPI) (Pr: 0.999), Pos: SP(Sec/SPI) (Pr: 0.994)	0 Y n4-15c20/21o	239	503	WP_039840001.1	4-343: PRK05396 (tdh, L-threonine 3-dehydrogenase; Validated)		0 0 i	343	145	WP_039839999.1	139-338: pfam00924 (MS_channel, Mechanosensitive ion channel.)		5 0 o20-37i58-82o94-115i135-156o162-182i	367	1290	WP_005432273.1	1-397: PRK06939 (PRK06939, 2-amino-3-ketobutyrate coenzyme A ligase; Provisional)		0 0 o	397	1381	WP_005439037.1			0 0 o	115	2743	WP_039840002.1	335-770: PRK10060 (PRK10060, cyclic di-GMP phosphodiesterase.)	Pos: SP(Sec/SPI) (Pr: 0.484)
372	https://www.ncbi.nlm.nih.gov/nuccore/NZ_LNRD01000001.1?report=graph&from=222393&to=223373	RIXPAR55	1	54	2.07e-27	656	Vibrio sp. MOR3	NZ_LNRD01000001.1	222393	223373	-	WP_061034429.1			0 0 o	326	WP_038868445.1	1-236: COG3338 (Cah, Carbonic anhydrase [Inorganic ion transport and metabolism].)	Neg: SP(Sec/SPI) (Pr: 0.999), Pos: SP(Sec/SPI) (Pr: 0.994)	0 Y n4-15c20/21o	239	575	WP_061034428.1	4-343: PRK05396 (tdh, L-threonine 3-dehydrogenase; Validated)		0 0 i	343	130	WP_042601212.1	139-338: pfam00924 (MS_channel, Mechanosensitive ion channel.)		5 0 o20-41i62-84o96-115i135-156o162-182i	365	1365	WP_061034427.1	1-397: PRK06939 (PRK06939, 2-amino-3-ketobutyrate coenzyme A ligase; Provisional)		0 0 o	397	1366	WP_005439037.1			0 0 o	115	2814	WP_038868426.1	335-770: PRK10060 (PRK10060, cyclic di-GMP phosphodiesterase.)
373	https://www.ncbi.nlm.nih.gov/nuccore/NZ_LNRB01000004.1?report=graph&from=24579&to=25559	RIXPAR55	1	55	2.93e-26	657	Vibrio sp. CUB2	NZ_LNRB01000004.1	24579	25559	-	WP_061008237.1			0 0 o	326	WP_039988583.1	1-236: COG3338 (Cah, Carbonic anhydrase [Inorganic ion transport and metabolism].)	Neg: SP(Sec/SPI) (Pr: 0.999), Pos: SP(Sec/SPI) (Pr: 0.994)	0 Y n4-15c20/21o	239	503	WP_005383983.1	4-343: PRK05396 (tdh, L-threonine 3-dehydrogenase; Validated)		0 0 i	343	145	WP_061008238.1	139-338: pfam00924 (MS_channel, Mechanosensitive ion channel.)		5 0 o20-37i58-82o94-115i135-156o162-182i	367	1289	WP_061008236.1	1-397: PRK06939 (PRK06939, 2-amino-3-ketobutyrate coenzyme A ligase; Provisional)		0 0 o	397	1378	WP_005439037.1			0 0 o	115	2742	WP_061008235.1	335-770: PRK10060 (PRK10060, cyclic di-GMP phosphodiesterase.)	Pos: SP(Sec/SPI) (Pr: 0.484)
374	https://www.ncbi.nlm.nih.gov/nuccore/NZ_CAJDZN010000086.1?report=graph&from=21922&to=22905	RIXPAR55	1	55	8.01e-25	672	Vibrio sp. B1ASS3 ASS	NZ_CAJDZN010000086.1	21922	22905	-	WP_208446153.1			0 0 o	327	WP_208446154.1	1-236: COG3338 (Cah, Carbonic anhydrase [Inorganic ion transport and metabolism].)	Neg: SP(Sec/SPI) (Pr: 0.999), Pos: SP(Sec/SPI) (Pr: 0.994)	0 Y n4-15c20/21o	239	503	WP_005383983.1	4-343: PRK05396 (tdh, L-threonine 3-dehydrogenase; Validated)		0 0 i	343	144					0	0	WP_005432273.1	1-397: PRK06939 (PRK06939, 2-amino-3-ketobutyrate coenzyme A ligase; Provisional)		0 0 o	397	1379					0	0	WP_208446152.1	335-770: PRK10060 (PRK10060, cyclic di-GMP phosphodiesterase.)	Pos: SP(Sec/SPI) (Pr: 0.539)
375	https://www.ncbi.nlm.nih.gov/nuccore/NZ_HG992743.1?report=graph&from=1747893&to=1748876	RIXPAR55	1	55	8.01e-25	673	Vibrio sp. B1ASS3 B1ASS3	NZ_HG992743.1	1747893	1748876	+	WP_208446153.1			0 0 o	327	WP_208446154.1	1-236: COG3338 (Cah, Carbonic anhydrase [Inorganic ion transport and metabolism].)	Neg: SP(Sec/SPI) (Pr: 0.999), Pos: SP(Sec/SPI) (Pr: 0.994)	0 Y n4-15c20/21o	239	503	WP_005383983.1	4-343: PRK05396 (tdh, L-threonine 3-dehydrogenase; Validated)		0 0 i	343	144	WP_213053120.1	24-359: NF033592 (transpos_IS4_1, IS4 family transposase.)		0 0 o	445	1348	WP_005432273.1	1-397: PRK06939 (PRK06939, 2-amino-3-ketobutyrate coenzyme A ligase; Provisional)		0 0 o	397	1379	WP_208445299.1	139-338: pfam00924 (MS_channel, Mechanosensitive ion channel.)		5 0 o20-37i58-82o94-115i135-156o162-182i	367	2732	WP_208446152.1	335-770: PRK10060 (PRK10060, cyclic di-GMP phosphodiesterase.)	Pos: SP(Sec/SPI) (Pr: 0.539)
376	https://www.ncbi.nlm.nih.gov/nuccore/NZ_CP080239.1?report=graph&from=2237292&to=2238272	RIXPAR55	1	54	2.11e-26	679	Vibrio sp. ED002	NZ_CP080239.1	2237292	2238272	-	WP_248874579.1			0 0 o	326	WP_248874581.1	1-236: COG3338 (Cah, Carbonic anhydrase [Inorganic ion transport and metabolism].)	Neg: SP(Sec/SPI) (Pr: 0.999), Pos: SP(Sec/SPI) (Pr: 0.994)	0 Y n4-15c20/21o	239	574	WP_248874577.1	4-343: PRK05396 (tdh, L-threonine 3-dehydrogenase; Validated)		0 0 i	343	130	WP_039988581.1	139-338: pfam00924 (MS_channel, Mechanosensitive ion channel.)		5 0 o20-37i58-82o94-115i135-156o162-182i	367	1360	WP_248874575.1	1-397: PRK06939 (PRK06939, 2-amino-3-ketobutyrate coenzyme A ligase; Provisional)		0 0 o	397	1365	WP_005439037.1			0 0 o	115	2813	WP_038876373.1	335-770: PRK10060 (PRK10060, cyclic di-GMP phosphodiesterase.)
377	https://www.ncbi.nlm.nih.gov/nuccore/NZ_JAKFZP010000001.1?report=graph&from=925620&to=926600	RIXPAR55	1	54	2.07e-27	689	Vibrio sp. MMG023	NZ_JAKFZP010000001.1	925620	926600	+	WP_237303180.1			0 0 o	326	WP_237303179.1	1-236: COG3338 (Cah, Carbonic anhydrase [Inorganic ion transport and metabolism].)	Neg: SP(Sec/SPI) (Pr: 0.999), Pos: SP(Sec/SPI) (Pr: 0.994)	0 Y n4-15c20/21o	239	573	WP_042601215.1	4-343: PRK05396 (tdh, L-threonine 3-dehydrogenase; Validated)		0 0 i	343	130	WP_042601212.1	139-338: pfam00924 (MS_channel, Mechanosensitive ion channel.)		5 0 o20-41i62-84o96-115i135-156o162-182i	365	1363	WP_038868427.1	1-397: PRK06939 (PRK06939, 2-amino-3-ketobutyrate coenzyme A ligase; Provisional)		0 0 o	397	1366	WP_005439037.1			0 0 o	115	2812	WP_038868426.1	335-770: PRK10060 (PRK10060, cyclic di-GMP phosphodiesterase.)
378	https://www.ncbi.nlm.nih.gov/nuccore/NZ_DF967925.1?report=graph&from=655570&to=656583	RIXPAR55	1	55	6.48e-25	105	Vibrio harveyi KC13.17.5	NZ_DF967925.1	655570	656583	+	WP_045396409.1			0 0 o	337	WP_236692317.1	1-315: cl00261 (PLPDE_III, Type III Pyridoxal 5-phosphate (PLP)-Dependent Enzymes.)		0 0 o	318	517	WP_038891494.1	4-343: PRK05396 (tdh, L-threonine 3-dehydrogenase; Validated)		0 0 i	343	141	WP_187299485.1		Neg: SP(Sec/SPI) (Pr: 0.996), Pos: SP(Sec/SPI) (Pr: 0.937)	0 Y n3-13c18/19o	525	2151	WP_005432273.1	1-397: PRK06939 (PRK06939, 2-amino-3-ketobutyrate coenzyme A ligase; Provisional)		0 0 o	397	1372	WP_050913210.1		Neg: SP(Sec/SPI) (Pr: 0.985), Pos: SP(Sec/SPI) (Pr: 0.565)	0 Y n6-16c20/21o	705	3728	WP_045457508.1	335-770: PRK10060 (PRK10060, cyclic di-GMP phosphodiesterase.)	Pos: SP(Sec/SPI) (Pr: 0.459)
379	https://www.ncbi.nlm.nih.gov/nuccore/NZ_BBKG01000015.1?report=graph&from=178064&to=179077	RIXPAR55	1	55	6.48e-25	281	Vibrio campbellii 051011G	NZ_BBKG01000015.1	178064	179077	+	WP_045396409.1			0 0 o	337	WP_045376195.1	2-365: cd06819 (PLPDE_III_LS_D-TA, Type III Pyridoxal 5-phosphate (PLP)-Dependent Enzyme Low Specificity D-Threonine Aldolase.)		0 0 o	368	365	WP_005432271.1	4-343: PRK05396 (tdh, L-threonine 3-dehydrogenase; Validated)		0 0 i	343	142	WP_172840979.1		Neg: SP(Sec/SPI) (Pr: 0.996), Pos: SP(Sec/SPI) (Pr: 0.937)	0 Y n3-13c18/19o	525	2149	WP_005432273.1	1-397: PRK06939 (PRK06939, 2-amino-3-ketobutyrate coenzyme A ligase; Provisional)		0 0 o	397	1372	WP_045396403.1		Neg: SP(Sec/SPI) (Pr: 0.985), Pos: SP(Sec/SPI) (Pr: 0.565)	0 Y n6-16c20/21o	705	3726	WP_045396414.1	335-770: PRK10060 (PRK10060, cyclic di-GMP phosphodiesterase.)	Pos: SP(Sec/SPI) (Pr: 0.459)
380	https://www.ncbi.nlm.nih.gov/nuccore/NZ_BBKU01000011.1?report=graph&from=180676&to=181689	RIXPAR55	1	55	4.67e-25	282	Vibrio campbellii 051011E	NZ_BBKU01000011.1	180676	181689	+	WP_045416897.1			0 0 o	337	WP_045416894.1	2-365: cd06819 (PLPDE_III_LS_D-TA, Type III Pyridoxal 5-phosphate (PLP)-Dependent Enzyme Low Specificity D-Threonine Aldolase.)		0 0 o	368	367	WP_038891494.1	4-343: PRK05396 (tdh, L-threonine 3-dehydrogenase; Validated)		0 0 i	343	142	WP_196298295.1		Neg: SP(Sec/SPI) (Pr: 0.996), Pos: SP(Sec/SPI) (Pr: 0.937)	0 Y n3-13c18/19o	525	2151	WP_005432273.1	1-397: PRK06939 (PRK06939, 2-amino-3-ketobutyrate coenzyme A ligase; Provisional)		0 0 o	397	1377	WP_045416887.1		Neg: SP(Sec/SPI) (Pr: 0.985), Pos: SP(Sec/SPI) (Pr: 0.565)	0 Y n6-16c20/21o	705	3728	WP_045416899.1	335-770: PRK10060 (PRK10060, cyclic di-GMP phosphodiesterase.)	Pos: SP(Sec/SPI) (Pr: 0.459)
381	https://www.ncbi.nlm.nih.gov/nuccore/NZ_BBKW01000001.1?report=graph&from=204165&to=205178	RIXPAR55	1	55	2.42e-25	284	Vibrio campbellii 151112C	NZ_BBKW01000001.1	204165	205178	-	WP_045376192.1			0 0 o	337	WP_045376195.1	2-365: cd06819 (PLPDE_III_LS_D-TA, Type III Pyridoxal 5-phosphate (PLP)-Dependent Enzyme Low Specificity D-Threonine Aldolase.)		0 0 o	368	367	WP_045376189.1	4-343: PRK05396 (tdh, L-threonine 3-dehydrogenase; Validated)		0 0 i	343	141	WP_230625305.1		Neg: SP(Sec/SPI) (Pr: 0.996), Pos: SP(Sec/SPI) (Pr: 0.937)	0 Y n3-13c18/19o	525	2151	WP_005432273.1	1-397: PRK06939 (PRK06939, 2-amino-3-ketobutyrate coenzyme A ligase; Provisional)		0 0 o	397	1377	WP_045376201.1		Neg: SP(Sec/SPI) (Pr: 0.985), Pos: SP(Sec/SPI) (Pr: 0.565)	0 Y n6-16c20/21o	705	3728	WP_045376186.1	335-770: PRK10060 (PRK10060, cyclic di-GMP phosphodiesterase.)	Pos: SP(Sec/SPI) (Pr: 0.459)
382	https://www.ncbi.nlm.nih.gov/nuccore/NZ_CP019294.1?report=graph&from=1817072&to=1818085	RIXPAR55	1	55	6.48e-25	290	Vibrio campbellii LMB29	NZ_CP019294.1	1817072	1818085	+	WP_077201991.1			0 0 o	337	WP_077201990.1	2-365: cd06819 (PLPDE_III_LS_D-TA, Type III Pyridoxal 5-phosphate (PLP)-Dependent Enzyme Low Specificity D-Threonine Aldolase.)		0 0 o	368	366	WP_038891494.1	4-343: PRK05396 (tdh, L-threonine 3-dehydrogenase; Validated)		0 0 i	343	142	WP_170926976.1		Neg: SP(Sec/SPI) (Pr: 0.996), Pos: SP(Sec/SPI) (Pr: 0.937)	0 Y n3-13c18/19o	525	2151	WP_005432273.1	1-397: PRK06939 (PRK06939, 2-amino-3-ketobutyrate coenzyme A ligase; Provisional)		0 0 o	397	1378	WP_077201988.1		Neg: SP(Sec/SPI) (Pr: 0.985), Pos: SP(Sec/SPI) (Pr: 0.565)	0 Y n6-16c20/21o	705	3728	WP_077201992.1	335-770: PRK10060 (PRK10060, cyclic di-GMP phosphodiesterase.)	Pos: SP(Sec/SPI) (Pr: 0.459)
383	https://www.ncbi.nlm.nih.gov/nuccore/NZ_CP019635.1?report=graph&from=1915244&to=1916257	RIXPAR55	1	55	6.48e-25	291	Vibrio campbellii 1114GL	NZ_CP019635.1	1915244	1916257	+	WP_077263374.1			0 0 o	337	WP_077263373.1	2-365: cd06819 (PLPDE_III_LS_D-TA, Type III Pyridoxal 5-phosphate (PLP)-Dependent Enzyme Low Specificity D-Threonine Aldolase.)		0 0 o	368	366	WP_005530007.1	1-44: cl16912 (MDR, Medium chain reductase/dehydrogenase (MDR)/zinc-dependent alcohol dehydrogenase-like family.)		0 0 o	44	142	WP_196774609.1		Neg: SP(Sec/SPI) (Pr: 0.996), Pos: SP(Sec/SPI) (Pr: 0.937)	0 Y n3-13c18/19o	525	2150	WP_077263375.1	226-344: pfam03382 (DUF285, Mycoplasma protein of unknown function, DUF285.); 151-269: pfam03382 (DUF285, Mycoplasma protein of unknown function, DUF285.); 75-194: pfam03382 (DUF285, Mycoplasma protein of unknown function, DUF285.); 300-405: pfam03382 (DUF285, Mycoplasma protein of unknown function, DUF285.)	Neg: SP(Sec/SPI) (Pr: 0.999), Pos: SP(Sec/SPI) (Pr: 0.995)	0 Y n4-15c22/23o	421	506	WP_077263371.1		Neg: SP(Sec/SPI) (Pr: 0.986), Pos: SP(Sec/SPI) (Pr: 0.572)	0 Y n6-16c20/21o	705	3727	WP_077263376.1	70-123: pfam03382 (DUF285, Mycoplasma protein of unknown function, DUF285.)	Neg: SP(Sec/SPI) (Pr: 0.911), Pos: SP(Sec/SPI) (Pr: 0.721)
384	https://www.ncbi.nlm.nih.gov/nuccore/NZ_MWRX01000003.1?report=graph&from=656148&to=657161	RIXPAR55	1	55	6.48e-25	292	Vibrio campbellii LB102	NZ_MWRX01000003.1	656148	657161	+	WP_045396409.1			0 0 o	337	WP_050906178.1	2-365: cd06819 (PLPDE_III_LS_D-TA, Type III Pyridoxal 5-phosphate (PLP)-Dependent Enzyme Low Specificity D-Threonine Aldolase.)		0 0 o	368	367	WP_038891494.1	4-343: PRK05396 (tdh, L-threonine 3-dehydrogenase; Validated)		0 0 i	343	142	WP_179125587.1		Neg: SP(Sec/SPI) (Pr: 0.996), Pos: SP(Sec/SPI) (Pr: 0.937)	0 Y n3-13c18/19o	525	2150	WP_050919232.1	1-397: PRK06939 (PRK06939, 2-amino-3-ketobutyrate coenzyme A ligase; Provisional)		0 0 o	397	1373	WP_079401905.1		Neg: SP(Sec/SPI) (Pr: 0.985), Pos: SP(Sec/SPI) (Pr: 0.565)	0 Y n6-16c20/21o	705	3727	WP_045457508.1	335-770: PRK10060 (PRK10060, cyclic di-GMP phosphodiesterase.)	Pos: SP(Sec/SPI) (Pr: 0.459)
385	https://www.ncbi.nlm.nih.gov/nuccore/NZ_CP020077.1?report=graph&from=403730&to=404743	RIXPAR55	1	55	6.48e-25	294	Vibrio campbellii 20130629003S01	NZ_CP020077.1	403730	404743	-	WP_077201991.1			0 0 o	337	WP_077201990.1	2-365: cd06819 (PLPDE_III_LS_D-TA, Type III Pyridoxal 5-phosphate (PLP)-Dependent Enzyme Low Specificity D-Threonine Aldolase.)		0 0 o	368	366	WP_038891494.1	4-343: PRK05396 (tdh, L-threonine 3-dehydrogenase; Validated)		0 0 i	343	142	WP_170926976.1		Neg: SP(Sec/SPI) (Pr: 0.996), Pos: SP(Sec/SPI) (Pr: 0.937)	0 Y n3-13c18/19o	525	2151	WP_005432273.1	1-397: PRK06939 (PRK06939, 2-amino-3-ketobutyrate coenzyme A ligase; Provisional)		0 0 o	397	1378	WP_077201988.1		Neg: SP(Sec/SPI) (Pr: 0.985), Pos: SP(Sec/SPI) (Pr: 0.565)	0 Y n6-16c20/21o	705	3728	WP_077201992.1	335-770: PRK10060 (PRK10060, cyclic di-GMP phosphodiesterase.)	Pos: SP(Sec/SPI) (Pr: 0.459)
386	https://www.ncbi.nlm.nih.gov/nuccore/NZ_CP021146.1?report=graph&from=910658&to=911671	RIXPAR55	1	55	6.48e-25	295	Vibrio campbellii LA16-V1	NZ_CP021146.1	910658	911671	+	WP_038891495.1			0 0 o	337	WP_086370205.1	2-365: cd06819 (PLPDE_III_LS_D-TA, Type III Pyridoxal 5-phosphate (PLP)-Dependent Enzyme Low Specificity D-Threonine Aldolase.)		0 0 o	368	367	WP_079771639.1	1-51: cl16912 (MDR, Medium chain reductase/dehydrogenase (MDR)/zinc-dependent alcohol dehydrogenase-like family.)		0 0 o	51	140	WP_172840979.1		Neg: SP(Sec/SPI) (Pr: 0.996), Pos: SP(Sec/SPI) (Pr: 0.937)	0 Y n3-13c18/19o	525	2151	WP_086370206.1			0 0 o	208	528	WP_086370204.1		Neg: SP(Sec/SPI) (Pr: 0.986), Pos: SP(Sec/SPI) (Pr: 0.572)	0 Y n6-16c20/21o	705	3728	WP_086370207.1	1-334: cl15796 (Phage_GPD, Phage late control gene D protein (GPD).)
387	https://www.ncbi.nlm.nih.gov/nuccore/NZ_CP025954.1?report=graph&from=1922468&to=1923454	RIXPAR55	1	55	2.18e-25	296	Vibrio campbellii 151112C	NZ_CP025954.1	1922468	1923454	+	WP_233902735.1			0 0 o	328	WP_045376195.1	2-365: cd06819 (PLPDE_III_LS_D-TA, Type III Pyridoxal 5-phosphate (PLP)-Dependent Enzyme Low Specificity D-Threonine Aldolase.)		0 0 o	368	367	WP_045376189.1	4-343: PRK05396 (tdh, L-threonine 3-dehydrogenase; Validated)		0 0 i	343	169	WP_230625305.1		Neg: SP(Sec/SPI) (Pr: 0.996), Pos: SP(Sec/SPI) (Pr: 0.937)	0 Y n3-13c18/19o	525	2151	WP_005432273.1	1-397: PRK06939 (PRK06939, 2-amino-3-ketobutyrate coenzyme A ligase; Provisional)		0 0 o	397	1405	WP_045376201.1		Neg: SP(Sec/SPI) (Pr: 0.985), Pos: SP(Sec/SPI) (Pr: 0.565)	0 Y n6-16c20/21o	705	3728	WP_045376186.1	335-770: PRK10060 (PRK10060, cyclic di-GMP phosphodiesterase.)	Pos: SP(Sec/SPI) (Pr: 0.459)
388	https://www.ncbi.nlm.nih.gov/nuccore/NZ_CP026316.1?report=graph&from=203411&to=204424	RIXPAR55	1	55	6.48e-25	297	Vibrio campbellii BoB-90	NZ_CP026316.1	203411	204424	-	WP_103411250.1			0 0 o	337	WP_103411251.1	2-365: cd06819 (PLPDE_III_LS_D-TA, Type III Pyridoxal 5-phosphate (PLP)-Dependent Enzyme Low Specificity D-Threonine Aldolase.)		0 0 o	368	367	WP_038891494.1	4-343: PRK05396 (tdh, L-threonine 3-dehydrogenase; Validated)		0 0 i	343	140	WP_196298295.1		Neg: SP(Sec/SPI) (Pr: 0.996), Pos: SP(Sec/SPI) (Pr: 0.937)	0 Y n3-13c18/19o	525	2151	WP_005432273.1	1-397: PRK06939 (PRK06939, 2-amino-3-ketobutyrate coenzyme A ligase; Provisional)		0 0 o	397	1377	WP_103411252.1		Neg: SP(Sec/SPI) (Pr: 0.985), Pos: SP(Sec/SPI) (Pr: 0.565)	0 Y n6-16c20/21o	705	3728	WP_103411249.1	335-770: PRK10060 (PRK10060, cyclic di-GMP phosphodiesterase.)	Pos: SP(Sec/SPI) (Pr: 0.459)
389	https://www.ncbi.nlm.nih.gov/nuccore/NZ_CP026322.1?report=graph&from=182929&to=183942	RIXPAR55	1	55	6.48e-25	298	Vibrio campbellii BoB-53	NZ_CP026322.1	182929	183942	-	WP_045396409.1			0 0 o	337	WP_045416894.1	2-365: cd06819 (PLPDE_III_LS_D-TA, Type III Pyridoxal 5-phosphate (PLP)-Dependent Enzyme Low Specificity D-Threonine Aldolase.)		0 0 o	368	367	WP_038891494.1	4-343: PRK05396 (tdh, L-threonine 3-dehydrogenase; Validated)		0 0 i	343	143	WP_199768386.1		Neg: SP(Sec/SPI) (Pr: 0.996), Pos: SP(Sec/SPI) (Pr: 0.937)	0 Y n3-13c18/19o	525	2151	WP_103413909.1	1-397: PRK06939 (PRK06939, 2-amino-3-ketobutyrate coenzyme A ligase; Provisional)		0 0 o	397	1374	WP_103413911.1		Neg: SP(Sec/SPI) (Pr: 0.985), Pos: SP(Sec/SPI) (Pr: 0.565)	0 Y n6-16c20/21o	705	3728	WP_103413908.1	335-770: PRK10060 (PRK10060, cyclic di-GMP phosphodiesterase.)	Pos: SP(Sec/SPI) (Pr: 0.459)
390	https://www.ncbi.nlm.nih.gov/nuccore/NZ_CP030789.1?report=graph&from=1098071&to=1099084	RIXPAR55	1	55	1.73e-24	300	Vibrio campbellii DS40M4	NZ_CP030789.1	1098071	1099084	-	WP_010645205.1			0 0 o	337	WP_010645203.1	2-365: cd06819 (PLPDE_III_LS_D-TA, Type III Pyridoxal 5-phosphate (PLP)-Dependent Enzyme Low Specificity D-Threonine Aldolase.)		0 0 o	368	366	WP_005530007.1	1-44: cl16912 (MDR, Medium chain reductase/dehydrogenase (MDR)/zinc-dependent alcohol dehydrogenase-like family.)		0 0 o	44	142	WP_010645201.1		Neg: SP(Sec/SPI) (Pr: 0.996), Pos: SP(Sec/SPI) (Pr: 0.931)	0 Y n3-13c18/19o	525	2146	WP_010645208.1			0 0 o	65	513	WP_010645199.1		Neg: SP(Sec/SPI) (Pr: 0.993), Pos: SP(Sec/SPI) (Pr: 0.809)	0 Y n6-16c20/21o	705	3723	WP_010645209.1
391	https://www.ncbi.nlm.nih.gov/nuccore/NZ_JAATOQ010000137.1?report=graph&from=8103&to=9116	RIXPAR55	1	55	6.48e-25	302	Vibrio campbellii HF17	NZ_JAATOQ010000137.1	8103	9116	+	WP_167425319.1			0 0 o	337	WP_167425318.1	2-365: cd06819 (PLPDE_III_LS_D-TA, Type III Pyridoxal 5-phosphate (PLP)-Dependent Enzyme Low Specificity D-Threonine Aldolase.)		0 0 o	368	367	WP_005432271.1	4-343: PRK05396 (tdh, L-threonine 3-dehydrogenase; Validated)		0 0 i	343	143	WP_175581979.1		Neg: SP(Sec/SPI) (Pr: 0.996), Pos: SP(Sec/SPI) (Pr: 0.937)	0 Y n3-13c18/19o	525	2151	WP_005432273.1	1-397: PRK06939 (PRK06939, 2-amino-3-ketobutyrate coenzyme A ligase; Provisional)		0 0 o	397	1374	WP_167425316.1		Neg: SP(Sec/SPI) (Pr: 0.986), Pos: SP(Sec/SPI) (Pr: 0.572)	0 Y n6-16c20/21o	705	3728	WP_050919233.1	335-770: PRK10060 (PRK10060, cyclic di-GMP phosphodiesterase.)	Pos: SP(Sec/SPI) (Pr: 0.459)
392	https://www.ncbi.nlm.nih.gov/nuccore/NZ_JACVWY010000002.1?report=graph&from=191784&to=192797	RIXPAR55	1	55	6.48e-25	303	Vibrio campbellii DFP1796	NZ_JACVWY010000002.1	191784	192797	-	WP_191117030.1			0 0 o	337	WP_045416894.1	2-365: cd06819 (PLPDE_III_LS_D-TA, Type III Pyridoxal 5-phosphate (PLP)-Dependent Enzyme Low Specificity D-Threonine Aldolase.)		0 0 o	368	366	WP_038891494.1	4-343: PRK05396 (tdh, L-threonine 3-dehydrogenase; Validated)		0 0 i	343	142	WP_191117031.1		Neg: SP(Sec/SPI) (Pr: 0.996), Pos: SP(Sec/SPI) (Pr: 0.937)	0 Y n3-13c18/19o	525	2150	WP_005432273.1	1-397: PRK06939 (PRK06939, 2-amino-3-ketobutyrate coenzyme A ligase; Provisional)		0 0 o	397	1373	WP_191117032.1		Neg: SP(Sec/SPI) (Pr: 0.985), Pos: SP(Sec/SPI) (Pr: 0.565)	0 Y n6-16c20/21o	705	3727	WP_191117029.1	335-770: PRK10060 (PRK10060, cyclic di-GMP phosphodiesterase.)	Pos: SP(Sec/SPI) (Pr: 0.459)
393	https://www.ncbi.nlm.nih.gov/nuccore/NZ_JAJGNU010000007.1?report=graph&from=70609&to=71622	RIXPAR55	1	55	6.48e-25	343	Vibrio campbellii FXH286	NZ_JAJGNU010000007.1	70609	71622	+	WP_228174772.1			0 0 o	337	WP_228174771.1	2-365: cd06819 (PLPDE_III_LS_D-TA, Type III Pyridoxal 5-phosphate (PLP)-Dependent Enzyme Low Specificity D-Threonine Aldolase.)		0 0 o	368	367	WP_228174773.1	4-343: PRK05396 (tdh, L-threonine 3-dehydrogenase; Validated)		0 0 i	343	141	WP_228174770.1		Neg: SP(Sec/SPI) (Pr: 0.996), Pos: SP(Sec/SPI) (Pr: 0.937)	0 Y n3-13c18/19o	525	2151	WP_005432273.1	1-397: PRK06939 (PRK06939, 2-amino-3-ketobutyrate coenzyme A ligase; Provisional)		0 0 o	397	1376	WP_228174769.1		Neg: SP(Sec/SPI) (Pr: 0.994), Pos: SP(Sec/SPI) (Pr: 0.836)	0 Y n6-16c20/21o	705	3728	WP_228174774.1	335-770: PRK10060 (PRK10060, cyclic di-GMP phosphodiesterase.)	Pos: SP(Sec/SPI) (Pr: 0.459)
394	https://www.ncbi.nlm.nih.gov/nuccore/NZ_JAJVEK010000019.1?report=graph&from=21751&to=22764	RIXPAR55	1	55	4.67e-25	344	Vibrio campbellii KNH1	NZ_JAJVEK010000019.1	21751	22764	-	WP_233968800.1			0 0 o	337	WP_233968807.1	2-365: cd06819 (PLPDE_III_LS_D-TA, Type III Pyridoxal 5-phosphate (PLP)-Dependent Enzyme Low Specificity D-Threonine Aldolase.)		0 0 o	368	367	WP_038891494.1	4-343: PRK05396 (tdh, L-threonine 3-dehydrogenase; Validated)		0 0 i	343	142	WP_233968809.1		Neg: SP(Sec/SPI) (Pr: 0.996), Pos: SP(Sec/SPI) (Pr: 0.937)	0 Y n3-13c18/19o	525	2151	WP_005432273.1	1-397: PRK06939 (PRK06939, 2-amino-3-ketobutyrate coenzyme A ligase; Provisional)		0 0 o	397	1377	WP_233968811.1		Neg: SP(Sec/SPI) (Pr: 0.985), Pos: SP(Sec/SPI) (Pr: 0.565)	0 Y n6-16c20/21o	705	3728	WP_077201992.1	335-770: PRK10060 (PRK10060, cyclic di-GMP phosphodiesterase.)	Pos: SP(Sec/SPI) (Pr: 0.459)
395	https://www.ncbi.nlm.nih.gov/nuccore/NZ_CP092683.1?report=graph&from=2110360&to=2111373	RIXPAR55	1	55	6.48e-25	345	Vibrio campbellii IFL1	NZ_CP092683.1	2110360	2111373	-	WP_240306171.1			0 0 o	337	WP_240306172.1	2-365: cd06819 (PLPDE_III_LS_D-TA, Type III Pyridoxal 5-phosphate (PLP)-Dependent Enzyme Low Specificity D-Threonine Aldolase.)		0 0 o	368	366	WP_038891494.1	4-343: PRK05396 (tdh, L-threonine 3-dehydrogenase; Validated)		0 0 i	343	141	WP_175581979.1		Neg: SP(Sec/SPI) (Pr: 0.996), Pos: SP(Sec/SPI) (Pr: 0.937)	0 Y n3-13c18/19o	525	2150	WP_005432273.1	1-397: PRK06939 (PRK06939, 2-amino-3-ketobutyrate coenzyme A ligase; Provisional)		0 0 o	397	1377	WP_240306173.1		Neg: SP(Sec/SPI) (Pr: 0.985), Pos: SP(Sec/SPI) (Pr: 0.565)	0 Y n6-16c20/21o	705	3727	WP_077201992.1	335-770: PRK10060 (PRK10060, cyclic di-GMP phosphodiesterase.)	Pos: SP(Sec/SPI) (Pr: 0.459)
396	https://www.ncbi.nlm.nih.gov/nuccore/NZ_AGIE01000029.1?report=graph&from=226579&to=227592	RIXPAR55	1	55	1.73e-24	580	Vibrio campbellii DS40M4	NZ_AGIE01000029.1	226579	227592	+	WP_010645205.1			0 0 o	337	WP_010645203.1	2-365: cd06819 (PLPDE_III_LS_D-TA, Type III Pyridoxal 5-phosphate (PLP)-Dependent Enzyme Low Specificity D-Threonine Aldolase.)		0 0 o	368	366	WP_005530007.1	1-44: cl16912 (MDR, Medium chain reductase/dehydrogenase (MDR)/zinc-dependent alcohol dehydrogenase-like family.)		0 0 o	44	142	WP_010645201.1		Neg: SP(Sec/SPI) (Pr: 0.996), Pos: SP(Sec/SPI) (Pr: 0.931)	0 Y n3-13c18/19o	525	2146	WP_010645208.1			0 0 o	65	513	WP_010645199.1		Neg: SP(Sec/SPI) (Pr: 0.993), Pos: SP(Sec/SPI) (Pr: 0.809)	0 Y n6-16c20/21o	705	3723	WP_010645209.1
397	https://www.ncbi.nlm.nih.gov/nuccore/NZ_AMDG01000011.1?report=graph&from=27169&to=28182	RIXPAR55	1	55	6.48e-25	594	Vibrio campbellii CAIM 519 = NBRC 15631 = ATCC 25920	NZ_AMDG01000011.1	27169	28182	+	WP_005530005.1			0 0 o	337	WP_005530003.1	2-365: cd06819 (PLPDE_III_LS_D-TA, Type III Pyridoxal 5-phosphate (PLP)-Dependent Enzyme Low Specificity D-Threonine Aldolase.)		0 0 o	368	366	WP_005530007.1	1-44: cl16912 (MDR, Medium chain reductase/dehydrogenase (MDR)/zinc-dependent alcohol dehydrogenase-like family.)		0 0 o	44	142	WP_005530001.1		Neg: SP(Sec/SPI) (Pr: 0.922), Pos: SP(Sec/SPI) (Pr: 0.930)	0 Y n23-33c38/39o	545	2088					0	495	WP_005529999.1		Neg: SP(Sec/SPI) (Pr: 0.993), Pos: SP(Sec/SPI) (Pr: 0.795)	0 Y n6-16c20/21o	705	3725	WP_032999985.1	70-123: pfam03382 (DUF285, Mycoplasma protein of unknown function, DUF285.)	Neg: SP(Sec/SPI) (Pr: 0.957), Pos: SP(Sec/SPI) (Pr: 0.842)
398	https://www.ncbi.nlm.nih.gov/nuccore/NZ_BAOF01000088.1?report=graph&from=9736&to=10749	RIXPAR55	1	55	6.48e-25	595	Vibrio campbellii CAIM 519 = NBRC 15631 = ATCC 25920	NZ_BAOF01000088.1	9736	10749	+	WP_005530005.1			0 0 o	337	WP_005530003.1	2-365: cd06819 (PLPDE_III_LS_D-TA, Type III Pyridoxal 5-phosphate (PLP)-Dependent Enzyme Low Specificity D-Threonine Aldolase.)		0 0 o	368	366	WP_005530007.1	1-44: cl16912 (MDR, Medium chain reductase/dehydrogenase (MDR)/zinc-dependent alcohol dehydrogenase-like family.)		0 0 o	44	142	WP_005530001.1		Neg: SP(Sec/SPI) (Pr: 0.922), Pos: SP(Sec/SPI) (Pr: 0.930)	0 Y n23-33c38/39o	545	2088	WP_038863614.1	200-319: pfam03382 (DUF285, Mycoplasma protein of unknown function, DUF285.); 75-194: pfam03382 (DUF285, Mycoplasma protein of unknown function, DUF285.); 275-394: pfam03382 (DUF285, Mycoplasma protein of unknown function, DUF285.)	Neg: SP(Sec/SPI) (Pr: 0.999), Pos: SP(Sec/SPI) (Pr: 0.993)	0 Y n4-15c22/23o	421	495	WP_005529999.1		Neg: SP(Sec/SPI) (Pr: 0.993), Pos: SP(Sec/SPI) (Pr: 0.795)	0 Y n6-16c20/21o	705	3725
399	https://www.ncbi.nlm.nih.gov/nuccore/NZ_CP015864.1?report=graph&from=1181247&to=1182260	RIXPAR55	1	55	6.48e-25	596	Vibrio campbellii CAIM 519 = NBRC 15631 = ATCC 25920 ATCC 25920, CAIM 519T	NZ_CP015864.1	1181247	1182260	+	WP_005530005.1			0 0 o	337	WP_005530003.1	2-365: cd06819 (PLPDE_III_LS_D-TA, Type III Pyridoxal 5-phosphate (PLP)-Dependent Enzyme Low Specificity D-Threonine Aldolase.)		0 0 o	368	366	WP_005530007.1	1-44: cl16912 (MDR, Medium chain reductase/dehydrogenase (MDR)/zinc-dependent alcohol dehydrogenase-like family.)		0 0 o	44	142	WP_005530001.1		Neg: SP(Sec/SPI) (Pr: 0.922), Pos: SP(Sec/SPI) (Pr: 0.930)	0 Y n23-33c38/39o	545	2088	WP_038863614.1	200-319: pfam03382 (DUF285, Mycoplasma protein of unknown function, DUF285.); 75-194: pfam03382 (DUF285, Mycoplasma protein of unknown function, DUF285.); 275-394: pfam03382 (DUF285, Mycoplasma protein of unknown function, DUF285.)	Neg: SP(Sec/SPI) (Pr: 0.999), Pos: SP(Sec/SPI) (Pr: 0.993)	0 Y n4-15c22/23o	421	495	WP_005529999.1		Neg: SP(Sec/SPI) (Pr: 0.993), Pos: SP(Sec/SPI) (Pr: 0.795)	0 Y n6-16c20/21o	705	3725	WP_032999985.1	70-123: pfam03382 (DUF285, Mycoplasma protein of unknown function, DUF285.)	Neg: SP(Sec/SPI) (Pr: 0.957), Pos: SP(Sec/SPI) (Pr: 0.842)
400	https://www.ncbi.nlm.nih.gov/nuccore/NZ_JAADJW010000005.1?report=graph&from=143189&to=144202	RIXPAR55	1	55	6.48e-25	670	Vibrio sp. LB10LO1	NZ_JAADJW010000005.1	143189	144202	-	WP_038891495.1			0 0 o	337	WP_162092257.1	2-365: cd06819 (PLPDE_III_LS_D-TA, Type III Pyridoxal 5-phosphate (PLP)-Dependent Enzyme Low Specificity D-Threonine Aldolase.)		0 0 o	368	367	WP_038891494.1	4-343: PRK05396 (tdh, L-threonine 3-dehydrogenase; Validated)		0 0 i	343	142	WP_240334972.1		Neg: SP(Sec/SPI) (Pr: 0.996), Pos: SP(Sec/SPI) (Pr: 0.937)	0 Y n3-13c18/19o	525	2150	WP_005432273.1	1-397: PRK06939 (PRK06939, 2-amino-3-ketobutyrate coenzyme A ligase; Provisional)		0 0 o	397	1377	WP_162092259.1		Neg: SP(Sec/SPI) (Pr: 0.995), Pos: SP(Sec/SPI) (Pr: 0.813)	0 Y n6-16c20/21o	705	3727	WP_077201992.1	335-770: PRK10060 (PRK10060, cyclic di-GMP phosphodiesterase.)	Pos: SP(Sec/SPI) (Pr: 0.459)
401	https://www.ncbi.nlm.nih.gov/nuccore/NZ_CAJDZH010000004.1?report=graph&from=73265&to=74278	RIXPAR55	1	55	6.48e-25	674	Vibrio sp. B1FIG11 FIG11	NZ_CAJDZH010000004.1	73265	74278	+	WP_182052480.1			0 0 o	337	WP_182052479.1	2-365: cd06819 (PLPDE_III_LS_D-TA, Type III Pyridoxal 5-phosphate (PLP)-Dependent Enzyme Low Specificity D-Threonine Aldolase.)		0 0 o	368	367	WP_038891494.1	4-343: PRK05396 (tdh, L-threonine 3-dehydrogenase; Validated)		0 0 i	343	143	WP_182052478.1		Neg: SP(Sec/SPI) (Pr: 0.996), Pos: SP(Sec/SPI) (Pr: 0.937)	0 Y n3-13c18/19o	525	2151	WP_047478217.1	1-397: PRK06939 (PRK06939, 2-amino-3-ketobutyrate coenzyme A ligase; Provisional)		0 0 o	397	1378	WP_182052477.1		Neg: SP(Sec/SPI) (Pr: 0.990), Pos: SP(Sec/SPI) (Pr: 0.610)	0 Y n6-16c20/21o	705	3728	WP_182052481.1	335-770: PRK10060 (PRK10060, cyclic di-GMP phosphodiesterase.)	Pos: SP(Sec/SPI) (Pr: 0.459)
402	https://www.ncbi.nlm.nih.gov/nuccore/NZ_HG992756.1?report=graph&from=1684379&to=1685392	RIXPAR55	1	55	6.48e-25	676	Vibrio sp. B1FIG11 B1FIG11	NZ_HG992756.1	1684379	1685392	-	WP_182052480.1			0 0 o	337	WP_182052479.1	2-365: cd06819 (PLPDE_III_LS_D-TA, Type III Pyridoxal 5-phosphate (PLP)-Dependent Enzyme Low Specificity D-Threonine Aldolase.)		0 0 o	368	366	WP_038891494.1	4-343: PRK05396 (tdh, L-threonine 3-dehydrogenase; Validated)		0 0 i	343	143	WP_182052478.1		Neg: SP(Sec/SPI) (Pr: 0.996), Pos: SP(Sec/SPI) (Pr: 0.937)	0 Y n3-13c18/19o	525	2150	WP_047478217.1	1-397: PRK06939 (PRK06939, 2-amino-3-ketobutyrate coenzyme A ligase; Provisional)		0 0 o	397	1378	WP_182052477.1		Neg: SP(Sec/SPI) (Pr: 0.990), Pos: SP(Sec/SPI) (Pr: 0.610)	0 Y n6-16c20/21o	705	3727	WP_182052481.1	335-770: PRK10060 (PRK10060, cyclic di-GMP phosphodiesterase.)	Pos: SP(Sec/SPI) (Pr: 0.459)
403	https://www.ncbi.nlm.nih.gov/nuccore/NZ_JSFE01000002.1?report=graph&from=744758&to=745771	RIXPAR55	1	55	6.48e-25	280	Vibrio campbellii UMTGB204	NZ_JSFE01000002.1	744758	745771	+	WP_038891495.1			0 0 o	337	WP_235284018.1	205-354: cd01949 (GGDEF, Diguanylate-cyclase (DGC) or GGDEF domain.); 22-163: pfam11845 (DUF3365, Protein of unknown function (DUF3365).)	Neg: SP(Sec/SPI) (Pr: 0.821), Pos: SP(Sec/SPI) (Pr: 0.800)	1 Y n4-15c22/23o175-194i	359	456	WP_047478214.1	4-343: PRK05396 (tdh, L-threonine 3-dehydrogenase; Validated)		0 0 i	343	142	WP_005432257.1	4-385: cd17353 (MFS_OFA_like, Oxalate:formate antiporter (OFA) and similar proteins of the Major Facilitator Superfamily of transporters.)		12 0 i7-27o47-65i72-91o97-119i131-151o163-182i220-240o252-273i280-300o306-330i342-361o367-386i	404	1735	WP_047478217.1	1-397: PRK06939 (PRK06939, 2-amino-3-ketobutyrate coenzyme A ligase; Provisional)		0 0 o	397	1373	WP_038891498.1	1-345: cl16912 (MDR, Medium chain reductase/dehydrogenase (MDR)/zinc-dependent alcohol dehydrogenase-like family.)		0 0 o	348	2971	WP_047478220.1	335-772: PRK10060 (PRK10060, cyclic di-GMP phosphodiesterase.)	Pos: SP(Sec/SPI) (Pr: 0.459)
404	https://www.ncbi.nlm.nih.gov/nuccore/NZ_BBKX01000078.1?report=graph&from=287788&to=288801	RIXPAR55	1	55	6.48e-25	285	Vibrio campbellii CCS02	NZ_BBKX01000078.1	287788	288801	+	WP_045457505.1			0 0 o	337	WP_230641777.1	205-354: cd01949 (GGDEF, Diguanylate-cyclase (DGC) or GGDEF domain.); 22-163: pfam11845 (DUF3365, Protein of unknown function (DUF3365).)	Neg: SP(Sec/SPI) (Pr: 0.821), Pos: SP(Sec/SPI) (Pr: 0.800)	1 Y n4-15c22/23o175-194i	359	455	WP_038891494.1	4-343: PRK05396 (tdh, L-threonine 3-dehydrogenase; Validated)		0 0 i	343	143	WP_052437553.1	4-385: cd17353 (MFS_OFA_like, Oxalate:formate antiporter (OFA) and similar proteins of the Major Facilitator Superfamily of transporters.)		12 0 i7-27o47-65i72-91o97-119i131-151o163-182i220-240o252-273i280-300o306-330i342-361o367-386i	404	1740	WP_005432273.1	1-397: PRK06939 (PRK06939, 2-amino-3-ketobutyrate coenzyme A ligase; Provisional)		0 0 o	397	1374	WP_038891498.1	1-345: cl16912 (MDR, Medium chain reductase/dehydrogenase (MDR)/zinc-dependent alcohol dehydrogenase-like family.)		0 0 o	348	2976	WP_045457508.1	335-770: PRK10060 (PRK10060, cyclic di-GMP phosphodiesterase.)	Pos: SP(Sec/SPI) (Pr: 0.459)
405	https://www.ncbi.nlm.nih.gov/nuccore/NZ_MNLF01000006.1?report=graph&from=216105&to=217118	RIXPAR55	1	55	2.4e-24	293	Vibrio campbellii VIB391	NZ_MNLF01000006.1	216105	217118	-	WP_081233724.1			0 0 o	337	WP_081233725.1	208-357: cd01949 (GGDEF, Diguanylate-cyclase (DGC) or GGDEF domain.); 25-166: pfam11845 (DUF3365, Protein of unknown function (DUF3365).)	Neg: SP(Sec/SPI) (Pr: 0.852), Pos: SP(Sec/SPI) (Pr: 0.893)	1 Y n7-18c25/26o178-197i	362	446	WP_038891494.1	4-343: PRK05396 (tdh, L-threonine 3-dehydrogenase; Validated)		0 0 i	343	143	WP_005432257.1	4-385: cd17353 (MFS_OFA_like, Oxalate:formate antiporter (OFA) and similar proteins of the Major Facilitator Superfamily of transporters.)		12 0 i7-27o47-65i72-91o97-119i131-151o163-182i220-240o252-273i280-300o306-330i342-361o367-386i	404	1733	WP_047478217.1	1-397: PRK06939 (PRK06939, 2-amino-3-ketobutyrate coenzyme A ligase; Provisional)		0 0 o	397	1378	WP_038891498.1	1-345: cl16912 (MDR, Medium chain reductase/dehydrogenase (MDR)/zinc-dependent alcohol dehydrogenase-like family.)		0 0 o	348	2969	WP_077263377.1	335-770: PRK10060 (PRK10060, cyclic di-GMP phosphodiesterase.)	Pos: SP(Sec/SPI) (Pr: 0.459)
406	https://www.ncbi.nlm.nih.gov/nuccore/NZ_JAJHUP010000011.1?report=graph&from=43206&to=44219	RIXPAR55	1	55	1.25e-24	587	Vibrio campbellii CAIM 333	NZ_JAJHUP010000011.1	43206	44219	-	WP_228904780.1			0 0 o	337	WP_228904783.1	205-354: cd01949 (GGDEF, Diguanylate-cyclase (DGC) or GGDEF domain.); 22-163: pfam11845 (DUF3365, Protein of unknown function (DUF3365).)	Neg: SP(Sec/SPI) (Pr: 0.795), Pos: SP(Sec/SPI) (Pr: 0.785)	1 Y n4-15c22/23o175-194i	359	456	WP_005432271.1	4-343: PRK05396 (tdh, L-threonine 3-dehydrogenase; Validated)		0 0 i	343	142	WP_228904784.1	4-385: cd17353 (MFS_OFA_like, Oxalate:formate antiporter (OFA) and similar proteins of the Major Facilitator Superfamily of transporters.)		12 0 i7-27o47-65i72-91o97-119i131-154o166-182i220-240o252-273i280-300o306-330i342-361o367-386i	404	1735	WP_005432273.1	1-397: PRK06939 (PRK06939, 2-amino-3-ketobutyrate coenzyme A ligase; Provisional)		0 0 o	397	1378	WP_005432254.1	1-345: cl16912 (MDR, Medium chain reductase/dehydrogenase (MDR)/zinc-dependent alcohol dehydrogenase-like family.)		0 0 o	348	2971	WP_077201992.1	335-770: PRK10060 (PRK10060, cyclic di-GMP phosphodiesterase.)	Pos: SP(Sec/SPI) (Pr: 0.459)
407	https://www.ncbi.nlm.nih.gov/nuccore/NZ_BANY01000062.1?report=graph&from=19023&to=20036	RIXPAR55	1	55	6.48e-25	607	Vibrio campbellii 200612B	NZ_BANY01000062.1	19023	20036	-	WP_038891495.1			0 0 o	337	WP_038891496.1	208-357: cd01949 (GGDEF, Diguanylate-cyclase (DGC) or GGDEF domain.); 25-166: pfam11845 (DUF3365, Protein of unknown function (DUF3365).)	Neg: SP(Sec/SPI) (Pr: 0.853), Pos: SP(Sec/SPI) (Pr: 0.887)	1 Y n7-18c25/26o178-197i	362	447	WP_038891494.1	4-343: PRK05396 (tdh, L-threonine 3-dehydrogenase; Validated)		0 0 i	343	142	WP_038891497.1	4-385: cd17353 (MFS_OFA_like, Oxalate:formate antiporter (OFA) and similar proteins of the Major Facilitator Superfamily of transporters.)		12 0 i7-27o47-65i72-91o97-119i131-151o163-182i220-240o252-273i280-300o306-330i342-361o367-386i	404	1735	WP_005432273.1	1-397: PRK06939 (PRK06939, 2-amino-3-ketobutyrate coenzyme A ligase; Provisional)		0 0 o	397	1378	WP_038891498.1	1-345: cl16912 (MDR, Medium chain reductase/dehydrogenase (MDR)/zinc-dependent alcohol dehydrogenase-like family.)		0 0 o	348	2971	WP_038891491.1	335-770: PRK10060 (PRK10060, cyclic di-GMP phosphodiesterase.)	Pos: SP(Sec/SPI) (Pr: 0.459)
408	https://www.ncbi.nlm.nih.gov/nuccore/NZ_HG992752.1?report=graph&from=426952&to=427965	RIXPAR55	1	55	6.48e-25	675	Vibrio sp. B1FIG11 LMG10946-nano	NZ_HG992752.1	426952	427965	-	WP_212583123.1			0 0 o	337	WP_244858446.1	205-354: cd01949 (GGDEF, Diguanylate-cyclase (DGC) or GGDEF domain.); 22-163: pfam11845 (DUF3365, Protein of unknown function (DUF3365).)	Neg: SP(Sec/SPI) (Pr: 0.821), Pos: SP(Sec/SPI) (Pr: 0.800)	1 Y n4-15c22/23o175-194i	359	456	WP_212583122.1	4-343: PRK05396 (tdh, L-threonine 3-dehydrogenase; Validated)		0 0 i	343	142	WP_212583125.1	4-385: cd17353 (MFS_OFA_like, Oxalate:formate antiporter (OFA) and similar proteins of the Major Facilitator Superfamily of transporters.)		12 0 i7-27o47-65i72-91o97-119i131-151o163-182i220-240o252-273i280-300o306-330i342-361o367-386i	404	1741	WP_005432273.1	1-397: PRK06939 (PRK06939, 2-amino-3-ketobutyrate coenzyme A ligase; Provisional)		0 0 o	397	1373	WP_212583126.1	1-345: cl16912 (MDR, Medium chain reductase/dehydrogenase (MDR)/zinc-dependent alcohol dehydrogenase-like family.)		0 0 o	348	2977	WP_212583121.1	315-750: PRK10060 (PRK10060, cyclic di-GMP phosphodiesterase.)
409	https://www.ncbi.nlm.nih.gov/nuccore/NZ_JPTF01000033.1?report=graph&from=1&to=1004	RIXPAR55	1	51	2.13e-21	286	Vibrio campbellii 602L	NZ_JPTF01000033.1	1	1004	+	WP_050909069.1			0 0 o	333					0	0	WP_005432271.1	4-343: PRK05396 (tdh, L-threonine 3-dehydrogenase; Validated)		0 0 i	343	143					0	0	WP_005432273.1	1-397: PRK06939 (PRK06939, 2-amino-3-ketobutyrate coenzyme A ligase; Provisional)		0 0 o	397	1379					0	0	WP_050909070.1	335-770: PRK10060 (PRK10060, cyclic di-GMP phosphodiesterase.)	Pos: SP(Sec/SPI) (Pr: 0.459)
410	https://www.ncbi.nlm.nih.gov/nuccore/NZ_JPTG01000538.1?report=graph&from=1&to=1007	RIXPAR55	1	52	8.13e-22	287	Vibrio campbellii CAIM115	NZ_JPTG01000538.1	1	1007	+	WP_050919231.1			0 0 o	334					0	0	WP_038891494.1	4-343: PRK05396 (tdh, L-threonine 3-dehydrogenase; Validated)		0 0 i	343	142					0	0	WP_050919232.1	1-397: PRK06939 (PRK06939, 2-amino-3-ketobutyrate coenzyme A ligase; Provisional)		0 0 o	397	1373					0	0	WP_050919233.1	335-770: PRK10060 (PRK10060, cyclic di-GMP phosphodiesterase.)	Pos: SP(Sec/SPI) (Pr: 0.459)
411	https://www.ncbi.nlm.nih.gov/nuccore/NZ_JPTH01000204.1?report=graph&from=1147&to=2160	RIXPAR55	1	55	6.48e-25	288	Vibrio campbellii CAIM1500	NZ_JPTH01000204.1	1147	2160	-	WP_051117306.1			0 0 o	337					0	0	WP_051117305.1	1-333: PRK05396 (tdh, L-threonine 3-dehydrogenase; Validated)		0 0 o	333	142					0	0					0	0					0	0
412	https://www.ncbi.nlm.nih.gov/nuccore/NZ_JPTJ01000004.1?report=graph&from=74&to=1087	RIXPAR55	1	55	6.48e-25	289	Vibrio campbellii E1	NZ_JPTJ01000004.1	74	1087	+	WP_050904483.1			0 0 o	337					0	0	WP_038891494.1	4-343: PRK05396 (tdh, L-threonine 3-dehydrogenase; Validated)		0 0 i	343	142					0	0	WP_005432273.1	1-397: PRK06939 (PRK06939, 2-amino-3-ketobutyrate coenzyme A ligase; Provisional)		0 0 o	397	1373					0	0	WP_050904480.1	335-770: PRK10060 (PRK10060, cyclic di-GMP phosphodiesterase.)	Pos: SP(Sec/SPI) (Pr: 0.459)
413	https://www.ncbi.nlm.nih.gov/nuccore/NZ_LNQW01000010.1?report=graph&from=200583&to=201563	RIXPAR55	1	54	2.11e-26	560	Vibrio jasicida NCCB 100079	NZ_LNQW01000010.1	200583	201563	-	WP_039975769.1			0 0 o	326					0	573	WP_005383983.1	4-343: PRK05396 (tdh, L-threonine 3-dehydrogenase; Validated)		0 0 i	343	141					0	0	WP_038868427.1	1-397: PRK06939 (PRK06939, 2-amino-3-ketobutyrate coenzyme A ligase; Provisional)		0 0 o	397	1376					0	0	WP_039975773.1	335-770: PRK10060 (PRK10060, cyclic di-GMP phosphodiesterase.)
414	https://www.ncbi.nlm.nih.gov/nuccore/NZ_DF977118.1?report=graph&from=77&to=1057	RIXPAR55	1	54	2.11e-26	561	Vibrio jasicida BFLP-10	NZ_DF977118.1	77	1057	+	WP_063344774.1			0 0 o	326					0	0	WP_005383983.1	4-343: PRK05396 (tdh, L-threonine 3-dehydrogenase; Validated)		0 0 i	343	130					0	0	WP_063344775.1	1-397: PRK06939 (PRK06939, 2-amino-3-ketobutyrate coenzyme A ligase; Provisional)		0 0 o	397	1366					0	0	WP_038868426.1	335-770: PRK10060 (PRK10060, cyclic di-GMP phosphodiesterase.)
415	https://www.ncbi.nlm.nih.gov/nuccore/NZ_PKNF01000012.1?report=graph&from=7700&to=8680	RIXPAR55	1	54	2.11e-26	562	Vibrio jasicida MWB 30	NZ_PKNF01000012.1	7700	8680	-	WP_039975769.1			0 0 o	326					0	0	WP_005383983.1	4-343: PRK05396 (tdh, L-threonine 3-dehydrogenase; Validated)		0 0 i	343	141					0	0	WP_038868427.1	1-397: PRK06939 (PRK06939, 2-amino-3-ketobutyrate coenzyme A ligase; Provisional)		0 0 o	397	1376					0	0	WP_039975773.1	335-770: PRK10060 (PRK10060, cyclic di-GMP phosphodiesterase.)
416	https://www.ncbi.nlm.nih.gov/nuccore/NZ_PKNG01000009.1?report=graph&from=26092&to=27072	RIXPAR55	1	54	2.07e-27	563	Vibrio jasicida M3	NZ_PKNG01000009.1	26092	27072	-	WP_061034429.1			0 0 o	326					0	0	WP_061034428.1	4-343: PRK05396 (tdh, L-threonine 3-dehydrogenase; Validated)		0 0 i	343	130					0	0	WP_061034427.1	1-397: PRK06939 (PRK06939, 2-amino-3-ketobutyrate coenzyme A ligase; Provisional)		0 0 o	397	1366					0	0	WP_038868426.1	335-770: PRK10060 (PRK10060, cyclic di-GMP phosphodiesterase.)
417	https://www.ncbi.nlm.nih.gov/nuccore/NZ_PKNI01000011.1?report=graph&from=75096&to=76076	RIXPAR55	1	54	2.07e-27	565	Vibrio jasicida GB-215	NZ_PKNI01000011.1	75096	76076	-	WP_061034429.1			0 0 o	326					0	0	WP_061034428.1	4-343: PRK05396 (tdh, L-threonine 3-dehydrogenase; Validated)		0 0 i	343	130					0	0	WP_061034427.1	1-397: PRK06939 (PRK06939, 2-amino-3-ketobutyrate coenzyme A ligase; Provisional)		0 0 o	397	1366					0	0	WP_104026070.1	335-770: PRK10060 (PRK10060, cyclic di-GMP phosphodiesterase.)
418	https://www.ncbi.nlm.nih.gov/nuccore/NZ_PKNJ01000027.1?report=graph&from=132&to=1112	RIXPAR55	1	54	2.07e-27	566	Vibrio jasicida fram1	NZ_PKNJ01000027.1	132	1112	+	WP_104046354.1			0 0 o	326					0	0	WP_033906709.1	4-343: PRK05396 (tdh, L-threonine 3-dehydrogenase; Validated)		0 0 i	343	130					0	0	WP_038868427.1	1-397: PRK06939 (PRK06939, 2-amino-3-ketobutyrate coenzyme A ligase; Provisional)		0 0 o	397	1366					0	0	WP_104034064.1	335-770: PRK10060 (PRK10060, cyclic di-GMP phosphodiesterase.)
419	https://www.ncbi.nlm.nih.gov/nuccore/NZ_PKNK01000094.1?report=graph&from=77&to=1057	RIXPAR55	1	54	2.11e-26	567	Vibrio jasicida CECT 7692	NZ_PKNK01000094.1	77	1057	+	WP_063344774.1			0 0 o	326					0	0	WP_005383983.1	4-343: PRK05396 (tdh, L-threonine 3-dehydrogenase; Validated)		0 0 i	343	130					0	0	WP_063344775.1	1-397: PRK06939 (PRK06939, 2-amino-3-ketobutyrate coenzyme A ligase; Provisional)		0 0 o	397	1366					0	0	WP_038868426.1	335-770: PRK10060 (PRK10060, cyclic di-GMP phosphodiesterase.)
420	https://www.ncbi.nlm.nih.gov/nuccore/NZ_PKNL01000007.1?report=graph&from=20431&to=21417	RIXPAR55	1	54	2.13e-27	568	Vibrio jasicida B-356	NZ_PKNL01000007.1	20431	21417	-	WP_104027506.1			0 0 o	328					0	0	WP_104027505.1	4-343: PRK05396 (tdh, L-threonine 3-dehydrogenase; Validated)		0 0 i	343	124					0	0	WP_104027504.1	1-397: PRK06939 (PRK06939, 2-amino-3-ketobutyrate coenzyme A ligase; Provisional)		0 0 o	397	1359					0	0	WP_038868426.1	335-770: PRK10060 (PRK10060, cyclic di-GMP phosphodiesterase.)
421	https://www.ncbi.nlm.nih.gov/nuccore/NZ_BAOA01000050.1?report=graph&from=823&to=1803	RIXPAR55	1	54	2.11e-26	609	Vibrio jasicida MWB 21	NZ_BAOA01000050.1	823	1803	+	WP_039975769.1			0 0 o	326					0	573	WP_005383983.1	4-343: PRK05396 (tdh, L-threonine 3-dehydrogenase; Validated)		0 0 i	343	141					0	0	WP_038868427.1	1-397: PRK06939 (PRK06939, 2-amino-3-ketobutyrate coenzyme A ligase; Provisional)		0 0 o	397	1376					0	0	WP_039975773.1	335-770: PRK10060 (PRK10060, cyclic di-GMP phosphodiesterase.)
422	https://www.ncbi.nlm.nih.gov/nuccore/NZ_MDAW01000139.1?report=graph&from=285&to=1265	RIXPAR55	1	54	2.07e-27	649	Vibrio sp. 10N.222.52.B12	NZ_MDAW01000139.1	285	1265	+	WP_042604835.1			0 0 o	326					0	0	WP_005383983.1	4-343: PRK05396 (tdh, L-threonine 3-dehydrogenase; Validated)		0 0 i	343	130					0	0	WP_102389052.1	1-397: PRK06939 (PRK06939, 2-amino-3-ketobutyrate coenzyme A ligase; Provisional)		0 0 o	397	1366					0	0	WP_102389053.1	335-770: PRK10060 (PRK10060, cyclic di-GMP phosphodiesterase.)
423	https://www.ncbi.nlm.nih.gov/nuccore/NZ_CP045860.1?report=graph&from=2104337&to=2105317	RIXPAR55	1	55	1.1e-24	545	Vibrio owensii SH14	NZ_CP045860.1	2104337	2105317	-	WP_054824233.1			0 0 o	326	WP_054824232.1	1-236: COG3338 (Cah, Carbonic anhydrase [Inorganic ion transport and metabolism].)	Neg: SP(Sec/SPI) (Pr: 0.999), Pos: SP(Sec/SPI) (Pr: 0.994)	0 Y n4-15c20/21o	239	504	WP_054824234.1	1-223: cd09741 (Csx1_III-U, CRISPR/Cas system-associated protein Csx1.)	Neg: SP(Sec/SPI) (Pr: 0.537)	0 Y n4-12c17/18o	372	470	WP_039988581.1	139-338: pfam00924 (MS_channel, Mechanosensitive ion channel.)		5 0 o20-37i58-82o94-115i135-156o162-182i	367	1290	WP_141654574.1	222-364: pfam14284 (PcfJ, PcfJ-like protein.)		0 0 o	376	1800	WP_005439037.1			0 0 o	115	2743	WP_054824236.1
424	https://www.ncbi.nlm.nih.gov/nuccore/NZ_CP033138.1?report=graph&from=254093&to=255073	RIXPAR55	1	55	1.1e-24	549	Vibrio owensii 1700302	NZ_CP033138.1	254093	255073	-	WP_054824233.1			0 0 o	326	WP_054824232.1	1-236: COG3338 (Cah, Carbonic anhydrase [Inorganic ion transport and metabolism].)	Neg: SP(Sec/SPI) (Pr: 0.999), Pos: SP(Sec/SPI) (Pr: 0.994)	0 Y n4-15c20/21o	239	504	WP_054824234.1	1-223: cd09741 (Csx1_III-U, CRISPR/Cas system-associated protein Csx1.)	Neg: SP(Sec/SPI) (Pr: 0.537)	0 Y n4-12c17/18o	372	470	WP_039988581.1	139-338: pfam00924 (MS_channel, Mechanosensitive ion channel.)		5 0 o20-37i58-82o94-115i135-156o162-182i	367	1290	WP_141654574.1	222-364: pfam14284 (PcfJ, PcfJ-like protein.)		0 0 o	376	1800	WP_005439037.1			0 0 o	115	2743	WP_054824236.1
425	https://www.ncbi.nlm.nih.gov/nuccore/NZ_PKNH01000004.1?report=graph&from=142482&to=143462	RIXPAR55	1	54	2.11e-26	564	Vibrio jasicida idb.1.4	NZ_PKNH01000004.1	142482	143462	+	WP_104034055.1			0 0 o	326	WP_038868445.1	1-236: COG3338 (Cah, Carbonic anhydrase [Inorganic ion transport and metabolism].)	Neg: SP(Sec/SPI) (Pr: 0.999), Pos: SP(Sec/SPI) (Pr: 0.994)	0 Y n4-15c20/21o	239	573	WP_104034056.1	1-223: cd09741 (Csx1_III-U, CRISPR/Cas system-associated protein Csx1.)	Neg: SP(Sec/SPI) (Pr: 0.537)	0 Y n4-12c17/18o	372	464	WP_104034054.1	139-338: pfam00924 (MS_channel, Mechanosensitive ion channel.)		5 0 o20-37i58-82o94-115i135-156o162-182i	365	1363	WP_146074468.1	222-364: pfam14284 (PcfJ, PcfJ-like protein.)		0 0 o	376	1694	WP_005439037.1			0 0 o	115	2810	WP_104034058.1
426	https://www.ncbi.nlm.nih.gov/nuccore/NZ_BAOC01000022.1?report=graph&from=148324&to=149304	RIXPAR55	1	54	2.07e-27	610	Vibrio jasicida 090810c	NZ_BAOC01000022.1	148324	149304	-	WP_038868444.1			0 0 o	326	WP_038868445.1	1-236: COG3338 (Cah, Carbonic anhydrase [Inorganic ion transport and metabolism].)	Neg: SP(Sec/SPI) (Pr: 0.999), Pos: SP(Sec/SPI) (Pr: 0.994)	0 Y n4-15c20/21o	239	575	WP_038868443.1	1-223: cd09741 (Csx1_III-U, CRISPR/Cas system-associated protein Csx1.)	Neg: SP(Sec/SPI) (Pr: 0.537)	0 Y n4-12c17/18o	372	453	WP_038868446.1	139-338: pfam00924 (MS_channel, Mechanosensitive ion channel.)		5 0 o20-41i62-84o96-115i135-156o162-182i	365	1367	WP_038868441.1	88-292: cd18011 (DEXDc_RapA, DEXH-box helicase domain of RapA.); 439-592: cd18793 (SF2_C_SNF, C-terminal helicase domain of the SNF family helicases.)		0 0 o	893	1653	WP_005439037.1			0 0 o	115	2816	WP_038868440.1
427	https://www.ncbi.nlm.nih.gov/nuccore/NZ_CP025793.1?report=graph&from=2050398&to=2051378	RIXPAR55	1	54	2.07e-27	611	Vibrio jasicida 090810c	NZ_CP025793.1	2050398	2051378	+	WP_038868444.1			0 0 o	326	WP_038868445.1	1-236: COG3338 (Cah, Carbonic anhydrase [Inorganic ion transport and metabolism].)	Neg: SP(Sec/SPI) (Pr: 0.999), Pos: SP(Sec/SPI) (Pr: 0.994)	0 Y n4-15c20/21o	239	575	WP_038868443.1	1-223: cd09741 (Csx1_III-U, CRISPR/Cas system-associated protein Csx1.)	Neg: SP(Sec/SPI) (Pr: 0.537)	0 Y n4-12c17/18o	372	453	WP_038868446.1	139-338: pfam00924 (MS_channel, Mechanosensitive ion channel.)		5 0 o20-41i62-84o96-115i135-156o162-182i	365	1367	WP_038868441.1	88-292: cd18011 (DEXDc_RapA, DEXH-box helicase domain of RapA.); 439-592: cd18793 (SF2_C_SNF, C-terminal helicase domain of the SNF family helicases.)		0 0 o	893	1653	WP_005439037.1			0 0 o	115	2816	WP_038868440.1
428	https://www.ncbi.nlm.nih.gov/nuccore/NZ_NRQQ01000005.1?report=graph&from=238220&to=239200	RIXPAR55	1	54	2.07e-27	651	Vibrio sp. V1B	NZ_NRQQ01000005.1	238220	239200	+	WP_038868444.1			0 0 o	326	WP_038868445.1	1-236: COG3338 (Cah, Carbonic anhydrase [Inorganic ion transport and metabolism].)	Neg: SP(Sec/SPI) (Pr: 0.999), Pos: SP(Sec/SPI) (Pr: 0.994)	0 Y n4-15c20/21o	239	575	WP_038868443.1	1-223: cd09741 (Csx1_III-U, CRISPR/Cas system-associated protein Csx1.)	Neg: SP(Sec/SPI) (Pr: 0.537)	0 Y n4-12c17/18o	372	453	WP_042601212.1	139-338: pfam00924 (MS_channel, Mechanosensitive ion channel.)		5 0 o20-41i62-84o96-115i135-156o162-182i	365	1367	WP_038868441.1	88-292: cd18011 (DEXDc_RapA, DEXH-box helicase domain of RapA.); 439-592: cd18793 (SF2_C_SNF, C-terminal helicase domain of the SNF family helicases.)		0 0 o	893	1653	WP_005439037.1			0 0 o	115	2816	WP_038868440.1
429	https://www.ncbi.nlm.nih.gov/nuccore/NZ_BBKV01000051.1?report=graph&from=291459&to=292472	RIXPAR55	1	55	6.48e-25	283	Vibrio campbellii 051011F	NZ_BBKV01000051.1	291459	292472	+	WP_045370737.1			0 0 o	337	WP_045370736.1	2-365: cd06819 (PLPDE_III_LS_D-TA, Type III Pyridoxal 5-phosphate (PLP)-Dependent Enzyme Low Specificity D-Threonine Aldolase.)		0 0 o	368	364	WP_045370738.1	1-223: cd09741 (Csx1_III-U, CRISPR/Cas system-associated protein Csx1.)	Neg: SP(Sec/SPI) (Pr: 0.537)	0 Y n4-12c17/18o	372	466	WP_196298153.1		Neg: SP(Sec/SPI) (Pr: 0.996), Pos: SP(Sec/SPI) (Pr: 0.937)	0 Y n3-13c18/19o	525	2149	WP_155396288.1	222-364: pfam14284 (PcfJ, PcfJ-like protein.)		0 0 o	376	1696	WP_045370733.1		Neg: SP(Sec/SPI) (Pr: 0.986), Pos: SP(Sec/SPI) (Pr: 0.572)	0 Y n6-16c20/21o	705	3726	WP_045370740.1
430	https://www.ncbi.nlm.nih.gov/nuccore/NZ_CP033135.1?report=graph&from=1717966&to=1718979	RIXPAR55	1	55	6.48e-25	301	Vibrio campbellii 170502	NZ_CP033135.1	1717966	1718979	+	WP_122020836.1			0 0 o	337	WP_122020835.1	208-357: cd01949 (GGDEF, Diguanylate-cyclase (DGC) or GGDEF domain.); 25-166: pfam11845 (DUF3365, Protein of unknown function (DUF3365).)	Neg: SP(Sec/SPI) (Pr: 0.857), Pos: SP(Sec/SPI) (Pr: 0.897)	1 Y n7-18c25/26o178-197i	362	447	WP_122020837.1	1-223: cd09741 (Csx1_III-U, CRISPR/Cas system-associated protein Csx1.)	Neg: SP(Sec/SPI) (Pr: 0.537)	0 Y n4-12c17/18o	372	465	WP_122020834.1	4-385: cd17353 (MFS_OFA_like, Oxalate:formate antiporter (OFA) and similar proteins of the Major Facilitator Superfamily of transporters.)		12 0 i7-27o47-65i72-91o97-119i131-151o163-182i220-240o252-273i280-300o306-330i342-361o367-386i	404	1741	WP_122020838.1	88-292: cd18011 (DEXDc_RapA, DEXH-box helicase domain of RapA.); 439-592: cd18793 (SF2_C_SNF, C-terminal helicase domain of the SNF family helicases.)		0 0 o	893	1665	WP_038891498.1	1-345: cl16912 (MDR, Medium chain reductase/dehydrogenase (MDR)/zinc-dependent alcohol dehydrogenase-like family.)		0 0 o	348	2977	WP_122020839.1
431	https://www.ncbi.nlm.nih.gov/nuccore/NZ_PKNM01000110.1?report=graph&from=33341&to=34321	RIXPAR55	1	54	2.07e-27	569	Vibrio jasicida 270813B	NZ_PKNM01000110.1	33341	34321	-	WP_104037835.1			0 0 o	326					0	0	WP_104037834.1	1-223: cd09741 (Csx1_III-U, CRISPR/Cas system-associated protein Csx1.)	Neg: SP(Sec/SPI) (Pr: 0.549)	0 Y n4-12c17/18o	372	452					0	0	WP_219811919.1	13-515: COG0553 (HepA, Superfamily II DNA or RNA helicase, SNF2 family [Transcription, Replication, recombination and repair].)		0 0 o	521	1605					0	0	WP_104037832.1	178-456: pfam15611 (EH_Signature, EH_Signature domain.)
432	https://www.ncbi.nlm.nih.gov/nuccore/NZ_MCSH01000025.1?report=graph&from=4148&to=5227	RIXPAR55	1	54	2.28e-27	385	Vibrio lentus 10N.286.55.C2	NZ_MCSH01000025.1	4148	5227	+	WP_102266363.1			0 0 o	359	WP_102266361.1	69-128: pfam00583 (Acetyltransf_1, Acetyltransferase (GNAT) family.)		0 0 o	143	407	WP_102266365.1	20-164: cl00936 (RecX, RecX family.); 139-274: cl00936 (RecX, RecX family.)		0 0 o	277	258					0	1178	WP_102266367.1	257-534: COG0668 (MscS, Small-conductance mechanosensitive channel [Cell wall/membrane/envelope biogenesis].)	Neg: SP(Sec/SPI) (Pr: 0.979), Pos: SP(Sec/SPI) (Pr: 0.935)	3 Y n7-17c21/22o276-294i315-338o344-362i	534	1274	WP_241904858.1	1-193: cl02808 (RT_like, N/A.)		0 0 o	270	1883	WP_017105653.1
433	https://www.ncbi.nlm.nih.gov/nuccore/NZ_MCWI01000151.1?report=graph&from=1213&to=2292	RIXPAR55	1	54	2.28e-27	386	Vibrio lentus 10N.286.45.B8	NZ_MCWI01000151.1	1213	2292	+	WP_102266363.1			0 0 o	359	WP_102266361.1	69-128: pfam00583 (Acetyltransf_1, Acetyltransferase (GNAT) family.)		0 0 o	143	407	WP_102266365.1	20-164: cl00936 (RecX, RecX family.); 139-274: cl00936 (RecX, RecX family.)		0 0 o	277	258					0	0	WP_102266367.1	257-534: COG0668 (MscS, Small-conductance mechanosensitive channel [Cell wall/membrane/envelope biogenesis].)	Neg: SP(Sec/SPI) (Pr: 0.979), Pos: SP(Sec/SPI) (Pr: 0.935)	3 Y n7-17c21/22o276-294i315-338o344-362i	534	1274					0	0	WP_017105653.1
434	https://www.ncbi.nlm.nih.gov/nuccore/NZ_MCVK01000164.1?report=graph&from=1569&to=2648	RIXPAR55	1	54	2.28e-27	391	Vibrio lentus 10N.286.48.A2	NZ_MCVK01000164.1	1569	2648	+	WP_102266363.1			0 0 o	359	WP_102266361.1	69-128: pfam00583 (Acetyltransf_1, Acetyltransferase (GNAT) family.)		0 0 o	143	407	WP_102266365.1	20-164: cl00936 (RecX, RecX family.); 139-274: cl00936 (RecX, RecX family.)		0 0 o	277	258					0	1178	WP_102266367.1	257-534: COG0668 (MscS, Small-conductance mechanosensitive channel [Cell wall/membrane/envelope biogenesis].)	Neg: SP(Sec/SPI) (Pr: 0.979), Pos: SP(Sec/SPI) (Pr: 0.935)	3 Y n7-17c21/22o276-294i315-338o344-362i	534	1274					0	0	WP_017105653.1
435	https://www.ncbi.nlm.nih.gov/nuccore/NZ_MCVH01000144.1?report=graph&from=1569&to=2648	RIXPAR55	1	54	2.28e-27	392	Vibrio lentus 10N.286.48.A9	NZ_MCVH01000144.1	1569	2648	+	WP_102266363.1			0 0 o	359	WP_102266361.1	69-128: pfam00583 (Acetyltransf_1, Acetyltransferase (GNAT) family.)		0 0 o	143	407	WP_102266365.1	20-164: cl00936 (RecX, RecX family.); 139-274: cl00936 (RecX, RecX family.)		0 0 o	277	258					0	1178	WP_102266367.1	257-534: COG0668 (MscS, Small-conductance mechanosensitive channel [Cell wall/membrane/envelope biogenesis].)	Neg: SP(Sec/SPI) (Pr: 0.979), Pos: SP(Sec/SPI) (Pr: 0.935)	3 Y n7-17c21/22o276-294i315-338o344-362i	534	1274					0	0	WP_017105653.1
436	https://www.ncbi.nlm.nih.gov/nuccore/NZ_MCSO01000140.1?report=graph&from=1224&to=2303	RIXPAR55	1	54	2.28e-27	402	Vibrio lentus 10N.286.55.A2	NZ_MCSO01000140.1	1224	2303	+	WP_102266363.1			0 0 o	359	WP_102266361.1	69-128: pfam00583 (Acetyltransf_1, Acetyltransferase (GNAT) family.)		0 0 o	143	407	WP_102266365.1	20-164: cl00936 (RecX, RecX family.); 139-274: cl00936 (RecX, RecX family.)		0 0 o	277	258					0	0	WP_102266367.1	257-534: COG0668 (MscS, Small-conductance mechanosensitive channel [Cell wall/membrane/envelope biogenesis].)	Neg: SP(Sec/SPI) (Pr: 0.979), Pos: SP(Sec/SPI) (Pr: 0.935)	3 Y n7-17c21/22o276-294i315-338o344-362i	534	1274					0	0	WP_017105653.1
437	https://www.ncbi.nlm.nih.gov/nuccore/NZ_MCSI01000112.1?report=graph&from=96275&to=97354	RIXPAR55	1	54	2.28e-27	403	Vibrio lentus 10N.286.55.C1	NZ_MCSI01000112.1	96275	97354	-	WP_102266363.1			0 0 o	359	WP_102266361.1	69-128: pfam00583 (Acetyltransf_1, Acetyltransferase (GNAT) family.)		0 0 o	143	407	WP_102266365.1	20-164: cl00936 (RecX, RecX family.); 139-274: cl00936 (RecX, RecX family.)		0 0 o	277	258					0	1178	WP_102266367.1	257-534: COG0668 (MscS, Small-conductance mechanosensitive channel [Cell wall/membrane/envelope biogenesis].)	Neg: SP(Sec/SPI) (Pr: 0.979), Pos: SP(Sec/SPI) (Pr: 0.935)	3 Y n7-17c21/22o276-294i315-338o344-362i	534	1274					0	0	WP_017105653.1
438	https://www.ncbi.nlm.nih.gov/nuccore/NZ_MCWF01000132.1?report=graph&from=97288&to=98367	RIXPAR55	1	54	1.64e-28	406	Vibrio lentus 10N.286.45.C3	NZ_MCWF01000132.1	97288	98367	-	WP_102285726.1			0 0 o	359	WP_102349966.1	74-135: cl17182 (NAT_SF, N-Acyltransferase superfamily: Various enyzmes that characteristicly catalyze the transfer of an acyl group to a substrate.)		0 0 o	143	390	WP_102266365.1	20-164: cl00936 (RecX, RecX family.); 139-274: cl00936 (RecX, RecX family.)		0 0 o	277	258	WP_102349967.1	1-261: cl02808 (RT_like, N/A.)		0 0 o	348	1160	WP_065104550.1	257-534: COG0668 (MscS, Small-conductance mechanosensitive channel [Cell wall/membrane/envelope biogenesis].)	Neg: SP(Sec/SPI) (Pr: 0.979), Pos: SP(Sec/SPI) (Pr: 0.935)	3 Y n7-17c21/22o276-294i315-338o344-362i	534	1274					0	0	WP_017105653.1
439	https://www.ncbi.nlm.nih.gov/nuccore/NZ_MCXV01000275.1?report=graph&from=1084&to=2163	RIXPAR55	1	54	2.28e-27	458	Vibrio lentus 10N.261.52.C9	NZ_MCXV01000275.1	1084	2163	+	WP_102266363.1			0 0 o	359	WP_102533147.1	69-128: pfam00583 (Acetyltransf_1, Acetyltransferase (GNAT) family.)		0 0 o	143	407	WP_102266365.1	20-164: cl00936 (RecX, RecX family.); 139-274: cl00936 (RecX, RecX family.)		0 0 o	277	258					0	0	WP_102266367.1	257-534: COG0668 (MscS, Small-conductance mechanosensitive channel [Cell wall/membrane/envelope biogenesis].)	Neg: SP(Sec/SPI) (Pr: 0.979), Pos: SP(Sec/SPI) (Pr: 0.935)	3 Y n7-17c21/22o276-294i315-338o344-362i	534	1274					0	0	WP_017105653.1
440	https://www.ncbi.nlm.nih.gov/nuccore/NZ_MCUD01000148.1?report=graph&from=26509&to=27588	RIXPAR55	1	54	1.64e-28	395	Vibrio lentus 10N.286.51.C2	NZ_MCUD01000148.1	26509	27588	+	WP_102285726.1			0 0 o	359	WP_102285724.1			1 0 i29-53o	63	350	WP_102266365.1	20-164: cl00936 (RecX, RecX family.); 139-274: cl00936 (RecX, RecX family.)		0 0 o	277	258	WP_102276243.1		Neg: LIPO(Sec/SPII) (Pr: 0.994), Pos: LIPO(Sec/SPII) (Pr: 0.980)	0 Y n5-15c20/21o	97	625	WP_065104550.1	257-534: COG0668 (MscS, Small-conductance mechanosensitive channel [Cell wall/membrane/envelope biogenesis].)	Neg: SP(Sec/SPI) (Pr: 0.979), Pos: SP(Sec/SPI) (Pr: 0.935)	3 Y n7-17c21/22o276-294i315-338o344-362i	534	1274	WP_102276242.1	21-609: cl14813 (GluZincin, Gluzincin Peptidase family (thermolysin-like proteinases, TLPs) which includes peptidases M1, M2, M3, M4, M13, M32 and M36 (fungalysins).)		0 0 o	615	1438	WP_017105653.1
441	https://www.ncbi.nlm.nih.gov/nuccore/NZ_SYVL01000003.1?report=graph&from=1565&to=2644	RIXPAR55	1	54	3.17e-28	653	Vibrio sp. F13 10N.222.48.F5	NZ_SYVL01000003.1	1565	2644	-	WP_136973512.1			0 0 o	359	WP_004734182.1	8-361: PRK05382 (PRK05382, chorismate synthase; Validated)		0 0 o	361	1409	WP_102392707.1	3-231: cl13995 (MPP_superfamily, metallophosphatase superfamily, metallophosphatase domain.)		0 0 o	250	726	WP_017062358.1	1-205: COG2860 (YadS, Uncharacterized membrane protein YeiH [Function unknown].)		5 Y n2-13c21/22o64-83i88-107o113-136i148-165o171-188i	207	2655					0	0	WP_136973610.1	11-173: pfam04315 (EpmC, Elongation factor P hydroxylase.)		0 0 o	176	3578
442	https://www.ncbi.nlm.nih.gov/nuccore/NZ_ACZC01000064.1?report=graph&from=110&to=1087	RIXPAR55	1	55	4.03e-26	539	Vibrio harveyi 1DA3	NZ_ACZC01000064.1	110	1087	-	WP_033006788.1			0 0 o	325	WP_033006793.1	1-236: COG3338 (Cah, Carbonic anhydrase [Inorganic ion transport and metabolism].)	Neg: SP(Sec/SPI) (Pr: 0.999), Pos: SP(Sec/SPI) (Pr: 0.994)	0 Y n4-15c20/21o	239	504					0	0	WP_237705005.1	2-120: pfam01610 (DDE_Tnp_ISL3, Transposase.)		0 0 o	129	1253					0	0					0	0
443	https://www.ncbi.nlm.nih.gov/nuccore/NZ_MSCE01000002.1?report=graph&from=1681648&to=1682661	RIXPAR55	1	55	6.48e-25	299	Vibrio campbellii ABR2-13	NZ_MSCE01000002.1	1681648	1682661	+	WP_038891495.1			0 0 o	337	WP_105066339.1	5-365: cd06819 (PLPDE_III_LS_D-TA, Type III Pyridoxal 5-phosphate (PLP)-Dependent Enzyme Low Specificity D-Threonine Aldolase.)		0 0 o	368	367					0	141	WP_181144128.1		Neg: SP(Sec/SPI) (Pr: 0.996), Pos: SP(Sec/SPI) (Pr: 0.937)	0 Y n3-13c18/19o	525	2151	WP_105066340.1		Neg: LIPO(Sec/SPII) (Pr: 1.000), Pos: LIPO(Sec/SPII) (Pr: 0.999)	0 Y n10-20c25/26o	282	1159	WP_105066337.1		Neg: SP(Sec/SPI) (Pr: 0.992), Pos: SP(Sec/SPI) (Pr: 0.806)	0 Y n6-16c20/21o	705	3728	WP_105066341.1
444	https://www.ncbi.nlm.nih.gov/nuccore/NZ_MCWC01000046.1?report=graph&from=209&to=1288	RIXPAR55	1	54	1.64e-28	387	Vibrio lentus 10N.286.45.E6	NZ_MCWC01000046.1	209	1288	-	WP_102285726.1			0 0 o	359					0	0					0	0					0	0					0	0					0	0
445	https://www.ncbi.nlm.nih.gov/nuccore/NZ_CP034303.1?report=graph&from=47209&to=48516	RIXPAR55	23	77	2.61e-29	238	Vibrio parahaemolyticus 20160303005-1	NZ_CP034303.1	47209	48516	+	WP_228085891.1			2 0 o375-393i400-422o	435	WP_159408556.1	5-55: NF033650 (ANR_neg_reg, ANR family transcriptional regulator.)		0 0 o	74	106	WP_159408557.1			2 0 o6-32i93-114o	119	2	WP_159408555.1	137-348: TIGR02168 (SMC_prok_B, chromosome segregation protein SMC, common bacterial type.)		0 0 o	363	338	WP_159408558.1			0 0 o	50	1272	WP_031856499.1			0 0 o	116	2181	WP_159408559.1
446	https://www.ncbi.nlm.nih.gov/nuccore/NZ_JACVHL010000027.1?report=graph&from=41404&to=42711	RIXPAR55	23	77	2.61e-29	260	Vibrio parahaemolyticus 17-VB00146	NZ_JACVHL010000027.1	41404	42711	+	WP_228085891.1			2 0 o375-393i400-422o	435	WP_159408556.1	5-55: NF033650 (ANR_neg_reg, ANR family transcriptional regulator.)		0 0 o	74	106	WP_159408557.1			2 0 o6-32i93-114o	119	2	WP_159408555.1	137-348: TIGR02168 (SMC_prok_B, chromosome segregation protein SMC, common bacterial type.)		0 0 o	363	338	WP_228085922.1			0 0 o	80	427	WP_228085890.1			3 0 i7-25o45-67i88-109o	142	1976	WP_228085892.1	8-178: pfam11140 (DUF2913, Protein of unknown function (DUF2913).)
[truncated: 626 more rows]
[truncated: 87 more columns]

## Sheet: Description
Column	Description
#	Serial number
Link to NCBI Nucleotide	Link to NCBI Nucleotide graphics display
Domain	Domain name
Domain_Start	Domain start position (in protein)
Domain_End	Domain end position (in protein)
Evalue	Expect value (RPS-BLAST)
Genome_ID	Genome ID number
Genome_Name	Genome Name
Genomic_Accession	Genomic accession number
Start	Start position (in genomic accession)
End	End position (in genomic accession)
Strand	Strand direction
[truncated: 17 more rows]
