# Supplementary material for: The RIX domain defines a class of polymorphic T6SS effectors and secreted adaptors
Source: Nat Commun. 2023 Aug 17;14:4983. doi: 10.1038/s41467-023-40659-2 (PMC10435454; doi:10.1038/s41467-023-40659-2)
Supplement: Supplementary file 6 — Supplementary Data S3 [file 41467_2023_40659_MOESM6_ESM.zip]

Archive with 35 entries (35 files):
- AlphaFold2 PDB files used in this study/WP_005530005.1 Deasmidase_2.pdb
- AlphaFold2 PDB files used in this study/WP_005534959. 1 Unknown_2.pdb
- AlphaFold2 PDB files used in this study/WP_005536620.1 Deamidase_1.pdb
- AlphaFold2 PDB files used in this study/WP_005537230. 1 Unknown_4.pdb
- AlphaFold2 PDB files used in this study/WP_006958655.1 Rte1.pdb
- AlphaFold2 PDB files used in this study/WP_006958655.1+WP_050778602.1 Rte1+Rti1.pdb
- AlphaFold2 PDB files used in this study/WP_00696183.1 ARF.pdb
- AlphaFold2 PDB files used in this study/WP_009697472.1 Glycosyltransferase_2.pdb
- AlphaFold2 PDB files used in this study/WP_012127347.1 Lyz-like.pdb
- AlphaFold2 PDB files used in this study/WP_012533558.1 Unknown_3.pdb
- AlphaFold2 PDB files used in this study/WP_015297525.1 Tme.pdb
- AlphaFold2 PDB files used in this study/WP_038863399.1 Actin cross-linking.pdb
- AlphaFold2 PDB files used in this study/WP_042605467.1 Murein transglycosylase.pdb
- AlphaFold2 PDB files used in this study/WP_045402837.1 ADPRT_3.pdb
- AlphaFold2 PDB files used in this study/WP_048666209.1 Tox-ART-HYE1.pdb
- AlphaFold2 PDB files used in this study/WP_080175994.1 HNH nuclease.pdb
- AlphaFold2 PDB files used in this study/WP_082041646.1 Anthrax toxin-like.pdb
- AlphaFold2 PDB files used in this study/WP_0955606271+WP_0955606261 Tether+Tae4.pdb
- AlphaFold2 PDB files used in this study/WP_099165670.1 cysteine hydrolase.pdb
- AlphaFold2 PDB files used in this study/WP_102362992.1 Glycosyltransferase_1.pdb
- AlphaFold2 PDB files used in this study/WP_130243383.1 Colicin A-like.pdb
- AlphaFold2 PDB files used in this study/WP_137358098. 1 Cysteine protease_2.pdb
- AlphaFold2 PDB files used in this study/WP_142566755.1 GogB-like.pdb
- AlphaFold2 PDB files used in this study/WP_146866447.1 M34 peptidase.pdb
- AlphaFold2 PDB files used in this study/WP_146866449.1 Adenylate cyclase.pdb
- AlphaFold2 PDB files used in this study/WP_152430150.1 DUF3289.pdb
- AlphaFold2 PDB files used in this study/WP_152436132.1+WP_050566696.1 Tether (TRR_2) + TseH.pdb
- AlphaFold2 PDB files used in this study/WP_157622110.1 Tether (TTR_1).pdb
- AlphaFold2 PDB files used in this study/WP_157622110+WP_006958655 Tether (TRR_1)+Rte1.pdb
- AlphaFold2 PDB files used in this study/WP_169608408.1 Unknown_1.pdb
- AlphaFold2 PDB files used in this study/WP_171802566.1 ADPRT_2.pdb
- AlphaFold2 PDB files used in this study/WP_186004041.1 Cysteine protease_1.pdb
- AlphaFold2 PDB files used in this study/WP_192890785.1 Glycosyltransferase_3.pdb
- AlphaFold2 PDB files used in this study/WP_236797446.1 C2_2.pdb
- AlphaFold2 PDB files used in this study/WP_246210427.1 ADPRT_1.pdb
