# Supplementary material for: The RIX domain defines a class of polymorphic T6SS effectors and secreted adaptors
Source: Nat Commun. 2023 Aug 17;14:4983. doi: 10.1038/s41467-023-40659-2 (PMC10435454; doi:10.1038/s41467-023-40659-2)
Supplement: Supplementary file 6 — Supplementary Data S3 [file 41467_2023_40659_MOESM6_ESM.zip › AlphaFold2 PDB files used in this study/WP_005530005.1 Deasmidase_2.pdb]

MODEL     1                                                                     
ATOM      1  N   MET A   1      19.593 -27.835-111.716  1.00 39.95           N  
ATOM      2  CA  MET A   1      20.691 -26.881-111.583  1.00 39.95           C  
ATOM      3  C   MET A   1      21.313 -26.957-110.193  1.00 39.95           C  
ATOM      4  CB  MET A   1      20.203 -25.458-111.861  1.00 39.95           C  
ATOM      5  O   MET A   1      20.618 -26.798-109.188  1.00 39.95           O  
ATOM      6  CG  MET A   1      20.737 -24.868-113.157  1.00 39.95           C  
ATOM      7  SD  MET A   1      20.255 -23.112-113.381  1.00 39.95           S  
ATOM      8  CE  MET A   1      19.542 -23.187-115.048  1.00 39.95           C  
ATOM      9  N   ARG A   2      22.062 -28.033-109.882  1.00 39.98           N  
ATOM     10  CA  ARG A   2      23.106 -28.490-108.970  1.00 39.98           C  
ATOM     11  C   ARG A   2      24.003 -27.334-108.541  1.00 39.98           C  
ATOM     12  CB  ARG A   2      23.946 -29.591-109.622  1.00 39.98           C  
ATOM     13  O   ARG A   2      24.584 -26.647-109.384  1.00 39.98           O  
ATOM     14  CG  ARG A   2      23.538 -30.999-109.216  1.00 39.98           C  
ATOM     15  CD  ARG A   2      24.467 -32.048-109.810  1.00 39.98           C  
ATOM     16  NE  ARG A   2      23.940 -33.398-109.630  1.00 39.98           N  
ATOM     17  NH1 ARG A   2      25.759 -34.458-110.581  1.00 39.98           N  
ATOM     18  NH2 ARG A   2      23.995 -35.689-109.788  1.00 39.98           N  
ATOM     19  CZ  ARG A   2      24.566 -34.512-110.000  1.00 39.98           C  
ATOM     20  N   TYR A   3      23.656 -26.642-107.448  1.00 45.03           N  
ATOM     21  CA  TYR A   3      24.375 -25.630-106.681  1.00 45.03           C  
ATOM     22  C   TYR A   3      25.469 -26.265-105.833  1.00 45.03           C  
ATOM     23  CB  TYR A   3      23.409 -24.847-105.787  1.00 45.03           C  
ATOM     24  O   TYR A   3      25.212 -27.208-105.080  1.00 45.03           O  
ATOM     25  CG  TYR A   3      23.449 -23.355-106.011  1.00 45.03           C  
ATOM     26  CD1 TYR A   3      24.257 -22.535-105.226  1.00 45.03           C  
ATOM     27  CD2 TYR A   3      22.679 -22.762-107.005  1.00 45.03           C  
ATOM     28  CE1 TYR A   3      24.296 -21.159-105.427  1.00 45.03           C  
ATOM     29  CE2 TYR A   3      22.710 -21.387-107.216  1.00 45.03           C  
ATOM     30  OH  TYR A   3      23.555 -19.234-106.627  1.00 45.03           O  
ATOM     31  CZ  TYR A   3      23.521 -20.595-106.423  1.00 45.03           C  
ATOM     32  N   GLN A   4      26.755 -26.383-106.306  1.00 43.17           N  
ATOM     33  CA  GLN A   4      28.188 -26.423-106.034  1.00 43.17           C  
ATOM     34  C   GLN A   4      28.552 -25.509-104.867  1.00 43.17           C  
ATOM     35  CB  GLN A   4      28.983 -26.025-107.279  1.00 43.17           C  
ATOM     36  O   GLN A   4      28.232 -24.319-104.880  1.00 43.17           O  
ATOM     37  CG  GLN A   4      29.245 -27.181-108.235  1.00 43.17           C  
ATOM     38  CD  GLN A   4      30.193 -26.808-109.360  1.00 43.17           C  
ATOM     39  NE2 GLN A   4      30.642 -27.806-110.113  1.00 43.17           N  
ATOM     40  OE1 GLN A   4      30.518 -25.632-109.551  1.00 43.17           O  
ATOM     41  N   SER A   5      28.657 -26.050-103.655  1.00 52.92           N  
ATOM     42  CA  SER A   5      29.299 -25.703-102.391  1.00 52.92           C  
ATOM     43  C   SER A   5      30.798 -25.489-102.574  1.00 52.92           C  
ATOM     44  CB  SER A   5      29.055 -26.793-101.348  1.00 52.92           C  
ATOM     45  O   SER A   5      31.436 -26.177-103.374  1.00 52.92           O  
ATOM     46  OG  SER A   5      29.522 -28.048-101.813  1.00 52.92           O  
ATOM     47  N   ALA A   6      31.210 -24.224-102.246  1.00 49.42           N  
ATOM     48  CA  ALA A   6      32.406 -23.420-102.010  1.00 49.42           C  
ATOM     49  C   ALA A   6      33.353 -24.118-101.038  1.00 49.42           C  
ATOM     50  CB  ALA A   6      32.024 -22.041-101.477  1.00 49.42           C  
ATOM     51  O   ALA A   6      32.918 -24.664-100.022  1.00 49.42           O  
ATOM     52  N   PRO A   7      34.698 -24.348-101.406  1.00 50.33           N  
ATOM     53  CA  PRO A   7      35.829 -24.986-100.728  1.00 50.33           C  
ATOM     54  C   PRO A   7      36.356 -24.161 -99.555  1.00 50.33           C  
ATOM     55  CB  PRO A   7      36.883 -25.101-101.832  1.00 50.33           C  
ATOM     56  O   PRO A   7      36.402 -22.931 -99.633  1.00 50.33           O  
ATOM     57  CG  PRO A   7      36.442 -24.136-102.884  1.00 50.33           C  
ATOM     58  CD  PRO A   7      35.101 -23.583-102.491  1.00 50.33           C  
ATOM     59  N   VAL A   8      36.163 -24.625 -98.313  1.00 51.86           N  
ATOM     60  CA  VAL A   8      36.644 -24.372 -96.959  1.00 51.86           C  
ATOM     61  C   VAL A   8      38.164 -24.514 -96.914  1.00 51.86           C  
ATOM     62  CB  VAL A   8      35.989 -25.327 -95.936  1.00 51.86           C  
ATOM     63  O   VAL A   8      38.712 -25.524 -97.362  1.00 51.86           O  
ATOM     64  CG1 VAL A   8      36.606 -25.140 -94.551  1.00 51.86           C  
ATOM     65  CG2 VAL A   8      34.479 -25.101 -95.886  1.00 51.86           C  
ATOM     66  N   SER A   9      38.926 -23.453 -97.110  1.00 45.75           N  
ATOM     67  CA  SER A   9      40.281 -22.970 -96.862  1.00 45.75           C  
ATOM     68  C   SER A   9      40.763 -23.366 -95.471  1.00 45.75           C  
ATOM     69  CB  SER A   9      40.346 -21.451 -97.020  1.00 45.75           C  
ATOM     70  O   SER A   9      40.124 -23.036 -94.469  1.00 45.75           O  
ATOM     71  OG  SER A   9      40.251 -20.810 -95.759  1.00 45.75           O  
ATOM     72  N   SER A  10      41.408 -24.517 -95.182  1.00 45.75           N  
ATOM     73  CA  SER A  10      42.269 -25.198 -94.221  1.00 45.75           C  
ATOM     74  C   SER A  10      43.602 -24.473 -94.063  1.00 45.75           C  
ATOM     75  CB  SER A  10      42.514 -26.645 -94.650  1.00 45.75           C  
ATOM     76  O   SER A  10      44.321 -24.265 -95.043  1.00 45.75           O  
ATOM     77  OG  SER A  10      43.048 -26.697 -95.962  1.00 45.75           O  
ATOM     78  N   GLU A  11      43.738 -23.483 -93.079  1.00 49.15           N  
ATOM     79  CA  GLU A  11      45.071 -23.454 -92.485  1.00 49.15           C  
ATOM     80  C   GLU A  11      45.048 -22.795 -91.109  1.00 49.15           C  
ATOM     81  CB  GLU A  11      46.054 -22.722 -93.403  1.00 49.15           C  
ATOM     82  O   GLU A  11      44.971 -21.570 -91.003  1.00 49.15           O  
ATOM     83  CG  GLU A  11      46.709 -23.619 -94.443  1.00 49.15           C  
ATOM     84  CD  GLU A  11      47.785 -22.912 -95.252  1.00 49.15           C  
ATOM     85  OE1 GLU A  11      48.459 -23.573 -96.074  1.00 49.15           O  
ATOM     86  OE2 GLU A  11      47.955 -21.687 -95.062  1.00 49.15           O  
ATOM     87  N   GLU A  12      44.378 -23.219 -90.008  1.00 53.00           N  
ATOM     88  CA  GLU A  12      44.514 -22.819 -88.610  1.00 53.00           C  
ATOM     89  C   GLU A  12      45.603 -23.626 -87.909  1.00 53.00           C  
ATOM     90  CB  GLU A  12      43.183 -22.980 -87.873  1.00 53.00           C  
ATOM     91  O   GLU A  12      45.608 -24.857 -87.971  1.00 53.00           O  
ATOM     92  CG  GLU A  12      42.482 -21.662 -87.574  1.00 53.00           C  
ATOM     93  CD  GLU A  12      41.157 -21.838 -86.851  1.00 53.00           C  
ATOM     94  OE1 GLU A  12      40.494 -20.822 -86.542  1.00 53.00           O  
ATOM     95  OE2 GLU A  12      40.778 -23.002 -86.590  1.00 53.00           O  
ATOM     96  N   THR A  13      46.857 -23.276 -88.069  1.00 57.52           N  
ATOM     97  CA  THR A  13      48.070 -23.652 -87.350  1.00 57.52           C  
ATOM     98  C   THR A  13      47.755 -23.977 -85.893  1.00 57.52           C  
ATOM     99  CB  THR A  13      49.127 -22.534 -87.414  1.00 57.52           C  
ATOM    100  O   THR A  13      47.166 -23.159 -85.183  1.00 57.52           O  
ATOM    101  CG2 THR A  13      50.524 -23.110 -87.618  1.00 57.52           C  
ATOM    102  OG1 THR A  13      48.820 -21.656 -88.503  1.00 57.52           O  
ATOM    103  N   GLN A  14      47.351 -25.137 -85.533  1.00 56.54           N  
ATOM    104  CA  GLN A  14      47.097 -25.827 -84.273  1.00 56.54           C  
ATOM    105  C   GLN A  14      48.283 -25.689 -83.322  1.00 56.54           C  
ATOM    106  CB  GLN A  14      46.794 -27.306 -84.521  1.00 56.54           C  
ATOM    107  O   GLN A  14      49.433 -25.878 -83.723  1.00 56.54           O  
ATOM    108  CG  GLN A  14      45.390 -27.564 -85.050  1.00 56.54           C  
ATOM    109  CD  GLN A  14      45.055 -29.042 -85.128  1.00 56.54           C  
ATOM    110  NE2 GLN A  14      43.855 -29.354 -85.607  1.00 56.54           N  
ATOM    111  OE1 GLN A  14      45.868 -29.897 -84.762  1.00 56.54           O  
ATOM    112  N   GLU A  15      48.274 -24.745 -82.410  1.00 64.24           N  
ATOM    113  CA  GLU A  15      49.101 -24.579 -81.218  1.00 64.24           C  
ATOM    114  C   GLU A  15      49.354 -25.918 -80.531  1.00 64.24           C  
ATOM    115  CB  GLU A  15      48.443 -23.602 -80.240  1.00 64.24           C  
ATOM    116  O   GLU A  15      48.466 -26.771 -80.475  1.00 64.24           O  
ATOM    117  CG  GLU A  15      49.403 -23.024 -79.210  1.00 64.24           C  
ATOM    118  CD  GLU A  15      48.762 -21.976 -78.315  1.00 64.24           C  
ATOM    119  OE1 GLU A  15      49.472 -21.382 -77.471  1.00 64.24           O  
ATOM    120  OE2 GLU A  15      47.540 -21.747 -78.457  1.00 64.24           O  
ATOM    121  N   THR A  16      50.586 -26.222 -80.324  1.00 74.45           N  
ATOM    122  CA  THR A  16      51.043 -27.431 -79.648  1.00 74.45           C  
ATOM    123  C   THR A  16      50.658 -27.405 -78.172  1.00 74.45           C  
ATOM    124  CB  THR A  16      52.568 -27.602 -79.780  1.00 74.45           C  
ATOM    125  O   THR A  16      50.328 -26.348 -77.630  1.00 74.45           O  
ATOM    126  CG2 THR A  16      52.995 -27.616 -81.244  1.00 74.45           C  
ATOM    127  OG1 THR A  16      53.224 -26.516 -79.113  1.00 74.45           O  
ATOM    128  N   THR A  17      50.284 -28.556 -77.627  1.00 72.63           N  
ATOM    129  CA  THR A  17      49.900 -28.824 -76.245  1.00 72.63           C  
ATOM    130  C   THR A  17      50.866 -28.151 -75.275  1.00 72.63           C  
ATOM    131  CB  THR A  17      49.854 -30.337 -75.962  1.00 72.63           C  
ATOM    132  O   THR A  17      50.447 -27.603 -74.253  1.00 72.63           O  
ATOM    133  CG2 THR A  17      49.035 -30.638 -74.711  1.00 72.63           C  
ATOM    134  OG1 THR A  17      49.262 -31.009 -77.080  1.00 72.63           O  
ATOM    135  N   ALA A  18      52.162 -28.024 -75.592  1.00 76.66           N  
ATOM    136  CA  ALA A  18      53.183 -27.424 -74.738  1.00 76.66           C  
ATOM    137  C   ALA A  18      53.034 -25.906 -74.688  1.00 76.66           C  
ATOM    138  CB  ALA A  18      54.578 -27.803 -75.230  1.00 76.66           C  
ATOM    139  O   ALA A  18      53.184 -25.295 -73.627  1.00 76.66           O  
ATOM    140  N   GLN A  19      52.666 -25.321 -75.744  1.00 77.92           N  
ATOM    141  CA  GLN A  19      52.442 -23.884 -75.853  1.00 77.92           C  
ATOM    142  C   GLN A  19      51.188 -23.462 -75.093  1.00 77.92           C  
ATOM    143  CB  GLN A  19      52.331 -23.467 -77.321  1.00 77.92           C  
ATOM    144  O   GLN A  19      51.177 -22.422 -74.431  1.00 77.92           O  
ATOM    145  CG  GLN A  19      53.666 -23.428 -78.052  1.00 77.92           C  
ATOM    146  CD  GLN A  19      53.521 -23.075 -79.520  1.00 77.92           C  
ATOM    147  NE2 GLN A  19      54.577 -22.519 -80.104  1.00 77.92           N  
ATOM    148  OE1 GLN A  19      52.468 -23.301 -80.126  1.00 77.92           O  
ATOM    149  N   ARG A  20      50.230 -24.352 -75.107  1.00 75.84           N  
ATOM    150  CA  ARG A  20      48.995 -24.088 -74.375  1.00 75.84           C  
ATOM    151  C   ARG A  20      49.223 -24.165 -72.869  1.00 75.84           C  
ATOM    152  CB  ARG A  20      47.902 -25.077 -74.790  1.00 75.84           C  
ATOM    153  O   ARG A  20      48.729 -23.322 -72.118  1.00 75.84           O  
ATOM    154  CG  ARG A  20      46.521 -24.724 -74.263  1.00 75.84           C  
ATOM    155  CD  ARG A  20      45.480 -25.757 -74.673  1.00 75.84           C  
ATOM    156  NE  ARG A  20      45.290 -25.784 -76.121  1.00 75.84           N  
ATOM    157  NH1 ARG A  20      44.571 -27.978 -76.193  1.00 75.84           N  
ATOM    158  NH2 ARG A  20      44.725 -26.753 -78.125  1.00 75.84           N  
ATOM    159  CZ  ARG A  20      44.862 -26.838 -76.810  1.00 75.84           C  
ATOM    160  N   ALA A  21      50.012 -25.089 -72.434  1.00 76.08           N  
ATOM    161  CA  ALA A  21      50.289 -25.259 -71.010  1.00 76.08           C  
ATOM    162  C   ALA A  21      51.101 -24.088 -70.466  1.00 76.08           C  
ATOM    163  CB  ALA A  21      51.026 -26.574 -70.765  1.00 76.08           C  
ATOM    164  O   ALA A  21      50.843 -23.606 -69.360  1.00 76.08           O  
ATOM    165  N   ALA A  22      52.050 -23.566 -71.187  1.00 80.90           N  
ATOM    166  CA  ALA A  22      52.878 -22.428 -70.797  1.00 80.90           C  
ATOM    167  C   ALA A  22      52.047 -21.153 -70.699  1.00 80.90           C  
ATOM    168  CB  ALA A  22      54.023 -22.239 -71.789  1.00 80.90           C  
ATOM    169  O   ALA A  22      52.231 -20.353 -69.779  1.00 80.90           O  
ATOM    170  N   ARG A  23      51.145 -20.945 -71.548  1.00 80.24           N  
ATOM    171  CA  ARG A  23      50.256 -19.788 -71.512  1.00 80.24           C  
ATOM    172  C   ARG A  23      49.339 -19.838 -70.294  1.00 80.24           C  
ATOM    173  CB  ARG A  23      49.422 -19.710 -72.793  1.00 80.24           C  
ATOM    174  O   ARG A  23      49.152 -18.830 -69.609  1.00 80.24           O  
ATOM    175  CG  ARG A  23      48.647 -18.411 -72.945  1.00 80.24           C  
ATOM    176  CD  ARG A  23      47.718 -18.447 -74.151  1.00 80.24           C  
ATOM    177  NE  ARG A  23      47.571 -19.801 -74.678  1.00 80.24           N  
ATOM    178  NH1 ARG A  23      46.297 -19.175 -76.501  1.00 80.24           N  
ATOM    179  NH2 ARG A  23      46.828 -21.380 -76.171  1.00 80.24           N  
ATOM    180  CZ  ARG A  23      46.899 -20.115 -75.782  1.00 80.24           C  
ATOM    181  N   GLN A  24      48.870 -21.047 -70.037  1.00 77.78           N  
ATOM    182  CA  GLN A  24      47.970 -21.199 -68.899  1.00 77.78           C  
ATOM    183  C   GLN A  24      48.700 -20.948 -67.583  1.00 77.78           C  
ATOM    184  CB  GLN A  24      47.341 -22.593 -68.893  1.00 77.78           C  
ATOM    185  O   GLN A  24      48.151 -20.326 -66.671  1.00 77.78           O  
ATOM    186  CG  GLN A  24      46.119 -22.721 -69.792  1.00 77.78           C  
ATOM    187  CD  GLN A  24      45.496 -24.103 -69.744  1.00 77.78           C  
ATOM    188  NE2 GLN A  24      44.429 -24.300 -70.510  1.00 77.78           N  
ATOM    189  OE1 GLN A  24      45.971 -24.988 -69.025  1.00 77.78           O  
ATOM    190  N   ARG A  25      49.968 -21.373 -67.555  1.00 76.42           N  
ATOM    191  CA  ARG A  25      50.778 -21.156 -66.361  1.00 76.42           C  
ATOM    192  C   ARG A  25      51.044 -19.670 -66.142  1.00 76.42           C  
ATOM    193  CB  ARG A  25      52.103 -21.915 -66.464  1.00 76.42           C  
ATOM    194  O   ARG A  25      50.961 -19.179 -65.014  1.00 76.42           O  
ATOM    195  CG  ARG A  25      52.080 -23.286 -65.806  1.00 76.42           C  
ATOM    196  CD  ARG A  25      53.432 -23.979 -65.900  1.00 76.42           C  
ATOM    197  NE  ARG A  25      53.357 -25.368 -65.456  1.00 76.42           N  
ATOM    198  NH1 ARG A  25      55.447 -25.951 -66.251  1.00 76.42           N  
ATOM    199  NH2 ARG A  25      54.144 -27.509 -65.189  1.00 76.42           N  
ATOM    200  CZ  ARG A  25      54.316 -26.273 -65.633  1.00 76.42           C  
ATOM    201  N   GLN A  26      51.302 -18.940 -67.210  1.00 79.24           N  
ATOM    202  CA  GLN A  26      51.554 -17.505 -67.130  1.00 79.24           C  
ATOM    203  C   GLN A  26      50.293 -16.746 -66.728  1.00 79.24           C  
ATOM    204  CB  GLN A  26      52.083 -16.977 -68.464  1.00 79.24           C  
ATOM    205  O   GLN A  26      50.356 -15.797 -65.944  1.00 79.24           O  
ATOM    206  CG  GLN A  26      53.578 -17.187 -68.660  1.00 79.24           C  
ATOM    207  CD  GLN A  26      54.114 -16.479 -69.890  1.00 79.24           C  
ATOM    208  NE2 GLN A  26      55.430 -16.306 -69.949  1.00 79.24           N  
ATOM    209  OE1 GLN A  26      53.351 -16.091 -70.781  1.00 79.24           O  
ATOM    210  N   GLU A  27      49.177 -17.191 -67.212  1.00 77.31           N  
ATOM    211  CA  GLU A  27      47.898 -16.567 -66.884  1.00 77.31           C  
ATOM    212  C   GLU A  27      47.543 -16.778 -65.415  1.00 77.31           C  
ATOM    213  CB  GLU A  27      46.785 -17.119 -67.778  1.00 77.31           C  
ATOM    214  O   GLU A  27      47.029 -15.870 -64.758  1.00 77.31           O  
ATOM    215  CG  GLU A  27      46.803 -16.562 -69.195  1.00 77.31           C  
ATOM    216  CD  GLU A  27      45.708 -17.138 -70.079  1.00 77.31           C  
ATOM    217  OE1 GLU A  27      45.555 -16.678 -71.233  1.00 77.31           O  
ATOM    218  OE2 GLU A  27      44.996 -18.055 -69.613  1.00 77.31           O  
ATOM    219  N   ARG A  28      47.944 -17.955 -64.906  1.00 75.00           N  
ATOM    220  CA  ARG A  28      47.656 -18.256 -63.508  1.00 75.00           C  
ATOM    221  C   ARG A  28      48.536 -17.428 -62.577  1.00 75.00           C  
ATOM    222  CB  ARG A  28      47.854 -19.747 -63.226  1.00 75.00           C  
ATOM    223  O   ARG A  28      48.069 -16.933 -61.549  1.00 75.00           O  
ATOM    224  CG  ARG A  28      46.634 -20.600 -63.537  1.00 75.00           C  
ATOM    225  CD  ARG A  28      46.742 -21.986 -62.916  1.00 75.00           C  
ATOM    226  NE  ARG A  28      47.416 -22.925 -63.809  1.00 75.00           N  
ATOM    227  NH1 ARG A  28      47.411 -24.678 -62.304  1.00 75.00           N  
ATOM    228  NH2 ARG A  28      48.332 -24.950 -64.386  1.00 75.00           N  
ATOM    229  CZ  ARG A  28      47.718 -24.182 -63.498  1.00 75.00           C  
ATOM    230  N   ARG A  29      49.807 -17.290 -63.017  1.00 72.15           N  
ATOM    231  CA  ARG A  29      50.744 -16.486 -62.238  1.00 72.15           C  
ATOM    232  C   ARG A  29      50.318 -15.022 -62.211  1.00 72.15           C  
ATOM    233  CB  ARG A  29      52.160 -16.610 -62.805  1.00 72.15           C  
ATOM    234  O   ARG A  29      50.413 -14.361 -61.174  1.00 72.15           O  
ATOM    235  CG  ARG A  29      53.255 -16.285 -61.802  1.00 72.15           C  
ATOM    236  CD  ARG A  29      54.630 -16.686 -62.320  1.00 72.15           C  
ATOM    237  NE  ARG A  29      55.678 -16.398 -61.344  1.00 72.15           N  
ATOM    238  NH1 ARG A  29      57.322 -17.582 -62.453  1.00 72.15           N  
ATOM    239  NH2 ARG A  29      57.805 -16.509 -60.486  1.00 72.15           N  
ATOM    240  CZ  ARG A  29      56.933 -16.830 -61.430  1.00 72.15           C  
ATOM    241  N   ALA A  30      49.809 -14.512 -63.279  1.00 71.99           N  
ATOM    242  CA  ALA A  30      49.351 -13.127 -63.362  1.00 71.99           C  
ATOM    243  C   ALA A  30      48.104 -12.910 -62.509  1.00 71.99           C  
ATOM    244  CB  ALA A  30      49.072 -12.745 -64.813  1.00 71.99           C  
ATOM    245  O   ALA A  30      47.906 -11.828 -61.952  1.00 71.99           O  
ATOM    246  N   GLU A  31      47.292 -13.992 -62.355  1.00 68.21           N  
ATOM    247  CA  GLU A  31      46.082 -13.888 -61.545  1.00 68.21           C  
ATOM    248  C   GLU A  31      46.416 -13.848 -60.056  1.00 68.21           C  
ATOM    249  CB  GLU A  31      45.135 -15.054 -61.840  1.00 68.21           C  
ATOM    250  O   GLU A  31      45.673 -13.267 -59.263  1.00 68.21           O  
ATOM    251  CG  GLU A  31      44.428 -14.947 -63.183  1.00 68.21           C  
ATOM    252  CD  GLU A  31      43.418 -16.059 -63.419  1.00 68.21           C  
ATOM    253  OE1 GLU A  31      42.779 -16.080 -64.496  1.00 68.21           O  
ATOM    254  OE2 GLU A  31      43.263 -16.915 -62.520  1.00 68.21           O  
ATOM    255  N   LEU A  32      47.652 -14.365 -59.723  1.00 67.04           N  
ATOM    256  CA  LEU A  32      47.957 -14.466 -58.300  1.00 67.04           C  
ATOM    257  C   LEU A  32      48.817 -13.292 -57.844  1.00 67.04           C  
ATOM    258  CB  LEU A  32      48.671 -15.785 -57.997  1.00 67.04           C  
ATOM    259  O   LEU A  32      49.086 -13.141 -56.650  1.00 67.04           O  
ATOM    260  CG  LEU A  32      47.803 -17.044 -58.007  1.00 67.04           C  
ATOM    261  CD1 LEU A  32      48.673 -18.287 -58.161  1.00 67.04           C  
ATOM    262  CD2 LEU A  32      46.965 -17.126 -56.735  1.00 67.04           C  
ATOM    263  N   THR A  33      49.297 -12.473 -58.783  1.00 68.15           N  
ATOM    264  CA  THR A  33      50.131 -11.334 -58.419  1.00 68.15           C  
ATOM    265  C   THR A  33      49.272 -10.116 -58.093  1.00 68.15           C  
ATOM    266  CB  THR A  33      51.119 -10.982 -59.547  1.00 68.15           C  
ATOM    267  O   THR A  33      48.356  -9.776 -58.846  1.00 68.15           O  
ATOM    268  CG2 THR A  33      52.562 -11.077 -59.064  1.00 68.15           C  
ATOM    269  OG1 THR A  33      50.931 -11.890 -60.639  1.00 68.15           O  
ATOM    270  N   TYR A  34      49.093  -9.876 -56.876  1.00 67.77           N  
ATOM    271  CA  TYR A  34      48.344  -8.774 -56.283  1.00 67.77           C  
ATOM    272  C   TYR A  34      49.069  -7.449 -56.487  1.00 67.77           C  
ATOM    273  CB  TYR A  34      48.119  -9.021 -54.788  1.00 67.77           C  
ATOM    274  O   TYR A  34      50.296  -7.383 -56.380  1.00 67.77           O  
ATOM    275  CG  TYR A  34      47.366 -10.294 -54.489  1.00 67.77           C  
ATOM    276  CD1 TYR A  34      46.001 -10.397 -54.750  1.00 67.77           C  
ATOM    277  CD2 TYR A  34      48.016 -11.396 -53.945  1.00 67.77           C  
ATOM    278  CE1 TYR A  34      45.303 -11.567 -54.475  1.00 67.77           C  
ATOM    279  CE2 TYR A  34      47.327 -12.572 -53.665  1.00 67.77           C  
ATOM    280  OH  TYR A  34      45.286 -13.809 -53.659  1.00 67.77           O  
ATOM    281  CZ  TYR A  34      45.973 -12.648 -53.934  1.00 67.77           C  
ATOM    282  N   SER A  35      48.375  -6.547 -56.940  1.00 78.45           N  
ATOM    283  CA  SER A  35      48.855  -5.199 -57.225  1.00 78.45           C  
ATOM    284  C   SER A  35      48.712  -4.293 -56.007  1.00 78.45           C  
ATOM    285  CB  SER A  35      48.095  -4.599 -58.409  1.00 78.45           C  
ATOM    286  O   SER A  35      48.132  -4.691 -54.995  1.00 78.45           O  
ATOM    287  OG  SER A  35      46.781  -4.229 -58.028  1.00 78.45           O  
ATOM    288  N   THR A  36      49.510  -3.260 -55.927  1.00 78.46           N  
ATOM    289  CA  THR A  36      49.445  -2.207 -54.919  1.00 78.46           C  
ATOM    290  C   THR A  36      48.015  -1.699 -54.760  1.00 78.46           C  
ATOM    291  CB  THR A  36      50.374  -1.033 -55.277  1.00 78.46           C  
ATOM    292  O   THR A  36      47.569  -1.425 -53.644  1.00 78.46           O  
ATOM    293  CG2 THR A  36      50.930  -0.369 -54.022  1.00 78.46           C  
ATOM    294  OG1 THR A  36      51.464  -1.518 -56.071  1.00 78.46           O  
ATOM    295  N   ASP A  37      47.265  -1.637 -55.836  1.00 78.66           N  
ATOM    296  CA  ASP A  37      45.869  -1.210 -55.806  1.00 78.66           C  
ATOM    297  C   ASP A  37      45.005  -2.209 -55.041  1.00 78.66           C  
ATOM    298  CB  ASP A  37      45.333  -1.031 -57.228  1.00 78.66           C  
ATOM    299  O   ASP A  37      44.092  -1.817 -54.312  1.00 78.66           O  
ATOM    300  CG  ASP A  37      45.780   0.270 -57.871  1.00 78.66           C  
ATOM    301  OD1 ASP A  37      46.290   1.160 -57.157  1.00 78.66           O  
ATOM    302  OD2 ASP A  37      45.618   0.408 -59.103  1.00 78.66           O  
ATOM    303  N   ASP A  38      45.307  -3.534 -55.211  1.00 76.44           N  
ATOM    304  CA  ASP A  38      44.591  -4.575 -54.480  1.00 76.44           C  
ATOM    305  C   ASP A  38      44.790  -4.424 -52.974  1.00 76.44           C  
ATOM    306  CB  ASP A  38      45.050  -5.963 -54.935  1.00 76.44           C  
ATOM    307  O   ASP A  38      43.835  -4.534 -52.202  1.00 76.44           O  
ATOM    308  CG  ASP A  38      44.533  -6.336 -56.313  1.00 76.44           C  
ATOM    309  OD1 ASP A  38      43.447  -5.859 -56.707  1.00 76.44           O  
ATOM    310  OD2 ASP A  38      45.217  -7.117 -57.010  1.00 76.44           O  
ATOM    311  N   TYR A  39      45.994  -4.071 -52.608  1.00 74.48           N  
ATOM    312  CA  TYR A  39      46.293  -3.881 -51.193  1.00 74.48           C  
ATOM    313  C   TYR A  39      45.549  -2.673 -50.636  1.00 74.48           C  
ATOM    314  CB  TYR A  39      47.800  -3.709 -50.981  1.00 74.48           C  
ATOM    315  O   TYR A  39      45.039  -2.713 -49.514  1.00 74.48           O  
ATOM    316  CG  TYR A  39      48.535  -5.010 -50.767  1.00 74.48           C  
ATOM    317  CD1 TYR A  39      48.590  -5.603 -49.508  1.00 74.48           C  
ATOM    318  CD2 TYR A  39      49.177  -5.648 -51.823  1.00 74.48           C  
ATOM    319  CE1 TYR A  39      49.267  -6.801 -49.306  1.00 74.48           C  
ATOM    320  CE2 TYR A  39      49.858  -6.846 -51.633  1.00 74.48           C  
ATOM    321  OH  TYR A  39      50.569  -8.600 -50.179  1.00 74.48           O  
ATOM    322  CZ  TYR A  39      49.897  -7.414 -50.373  1.00 74.48           C  
ATOM    323  N   LYS A  40      45.460  -1.635 -51.427  1.00 81.93           N  
ATOM    324  CA  LYS A  40      44.717  -0.441 -51.035  1.00 81.93           C  
ATOM    325  C   LYS A  40      43.240  -0.758 -50.824  1.00 81.93           C  
ATOM    326  CB  LYS A  40      44.872   0.657 -52.088  1.00 81.93           C  
ATOM    327  O   LYS A  40      42.636  -0.309 -49.847  1.00 81.93           O  
ATOM    328  CG  LYS A  40      46.170   1.444 -51.976  1.00 81.93           C  
ATOM    329  CD  LYS A  40      46.216   2.592 -52.975  1.00 81.93           C  
ATOM    330  CE  LYS A  40      47.570   3.289 -52.966  1.00 81.93           C  
ATOM    331  NZ  LYS A  40      47.633   4.391 -53.973  1.00 81.93           N  
ATOM    332  N   ARG A  41      42.676  -1.486 -51.681  1.00 79.69           N  
ATOM    333  CA  ARG A  41      41.281  -1.899 -51.575  1.00 79.69           C  
ATOM    334  C   ARG A  41      41.045  -2.716 -50.309  1.00 79.69           C  
ATOM    335  CB  ARG A  41      40.865  -2.709 -52.806  1.00 79.69           C  
ATOM    336  O   ARG A  41      40.071  -2.488 -49.589  1.00 79.69           O  
ATOM    337  CG  ARG A  41      39.362  -2.891 -52.945  1.00 79.69           C  
ATOM    338  CD  ARG A  41      39.004  -3.685 -54.193  1.00 79.69           C  
ATOM    339  NE  ARG A  41      39.146  -5.122 -53.977  1.00 79.69           N  
ATOM    340  NH1 ARG A  41      39.491  -5.632 -56.204  1.00 79.69           N  
ATOM    341  NH2 ARG A  41      39.486  -7.298 -54.630  1.00 79.69           N  
ATOM    342  CZ  ARG A  41      39.374  -6.014 -54.938  1.00 79.69           C  
ATOM    343  N   TRP A  42      41.928  -3.637 -50.010  1.00 78.95           N  
ATOM    344  CA  TRP A  42      41.803  -4.465 -48.815  1.00 78.95           C  
ATOM    345  C   TRP A  42      41.889  -3.615 -47.552  1.00 78.95           C  
ATOM    346  CB  TRP A  42      42.889  -5.545 -48.793  1.00 78.95           C  
ATOM    347  O   TRP A  42      41.106  -3.799 -46.617  1.00 78.95           O  
ATOM    348  CG  TRP A  42      42.602  -6.714 -49.687  1.00 78.95           C  
ATOM    349  CD1 TRP A  42      41.386  -7.093 -50.184  1.00 78.95           C  
ATOM    350  CD2 TRP A  42      43.552  -7.661 -50.186  1.00 78.95           C  
ATOM    351  CE2 TRP A  42      42.842  -8.587 -50.981  1.00 78.95           C  
ATOM    352  CE3 TRP A  42      44.937  -7.815 -50.038  1.00 78.95           C  
ATOM    353  NE1 TRP A  42      41.524  -8.219 -50.963  1.00 78.95           N  
ATOM    354  CH2 TRP A  42      44.826  -9.781 -51.466  1.00 78.95           C  
ATOM    355  CZ2 TRP A  42      43.471  -9.654 -51.627  1.00 78.95           C  
ATOM    356  CZ3 TRP A  42      45.562  -8.877 -50.682  1.00 78.95           C  
ATOM    357  N   ASN A  43      42.852  -2.716 -47.570  1.00 82.76           N  
ATOM    358  CA  ASN A  43      43.041  -1.840 -46.419  1.00 82.76           C  
ATOM    359  C   ASN A  43      41.825  -0.947 -46.188  1.00 82.76           C  
ATOM    360  CB  ASN A  43      44.300  -0.988 -46.593  1.00 82.76           C  
ATOM    361  O   ASN A  43      41.407  -0.744 -45.047  1.00 82.76           O  
ATOM    362  CG  ASN A  43      45.552  -1.689 -46.102  1.00 82.76           C  
ATOM    363  ND2 ASN A  43      46.711  -1.130 -46.428  1.00 82.76           N  
ATOM    364  OD1 ASN A  43      45.477  -2.724 -45.435  1.00 82.76           O  
ATOM    365  N   ASN A  44      41.325  -0.443 -47.304  1.00 83.51           N  
ATOM    366  CA  ASN A  44      40.114   0.364 -47.202  1.00 83.51           C  
ATOM    367  C   ASN A  44      38.948  -0.443 -46.637  1.00 83.51           C  
ATOM    368  CB  ASN A  44      39.743   0.950 -48.566  1.00 83.51           C  
ATOM    369  O   ASN A  44      38.199   0.050 -45.792  1.00 83.51           O  
ATOM    370  CG  ASN A  44      40.650   2.094 -48.976  1.00 83.51           C  
ATOM    371  ND2 ASN A  44      40.639   2.427 -50.262  1.00 83.51           N  
ATOM    372  OD1 ASN A  44      41.355   2.672 -48.146  1.00 83.51           O  
ATOM    373  N   ASN A  45      38.824  -1.669 -47.085  1.00 81.37           N  
ATOM    374  CA  ASN A  45      37.757  -2.535 -46.595  1.00 81.37           C  
ATOM    375  C   ASN A  45      37.949  -2.882 -45.121  1.00 81.37           C  
ATOM    376  CB  ASN A  45      37.674  -3.812 -47.434  1.00 81.37           C  
ATOM    377  O   ASN A  45      36.987  -2.893 -44.351  1.00 81.37           O  
ATOM    378  CG  ASN A  45      36.325  -4.497 -47.324  1.00 81.37           C  
ATOM    379  ND2 ASN A  45      36.280  -5.777 -47.672  1.00 81.37           N  
ATOM    380  OD1 ASN A  45      35.332  -3.879 -46.930  1.00 81.37           O  
ATOM    381  N   LYS A  46      39.141  -3.163 -44.782  1.00 82.05           N  
ATOM    382  CA  LYS A  46      39.460  -3.428 -43.383  1.00 82.05           C  
ATOM    383  C   LYS A  46      39.090  -2.240 -42.500  1.00 82.05           C  
ATOM    384  CB  LYS A  46      40.946  -3.756 -43.224  1.00 82.05           C  
ATOM    385  O   LYS A  46      38.478  -2.412 -41.443  1.00 82.05           O  
ATOM    386  CG  LYS A  46      41.331  -4.221 -41.827  1.00 82.05           C  
ATOM    387  CD  LYS A  46      42.824  -4.506 -41.725  1.00 82.05           C  
ATOM    388  CE  LYS A  46      43.233  -4.846 -40.298  1.00 82.05           C  
ATOM    389  NZ  LYS A  46      44.677  -5.217 -40.209  1.00 82.05           N  
ATOM    390  N   ASN A  47      39.466  -1.064 -42.928  1.00 85.10           N  
ATOM    391  CA  ASN A  47      39.166   0.142 -42.163  1.00 85.10           C  
ATOM    392  C   ASN A  47      37.663   0.392 -42.076  1.00 85.10           C  
ATOM    393  CB  ASN A  47      39.872   1.354 -42.773  1.00 85.10           C  
ATOM    394  O   ASN A  47      37.157   0.802 -41.030  1.00 85.10           O  
ATOM    395  CG  ASN A  47      41.359   1.372 -42.481  1.00 85.10           C  
ATOM    396  ND2 ASN A  47      42.111   2.120 -43.280  1.00 85.10           N  
ATOM    397  OD1 ASN A  47      41.829   0.718 -41.546  1.00 85.10           O  
ATOM    398  N   LYS A  48      37.023   0.131 -43.146  1.00 84.92           N  
ATOM    399  CA  LYS A  48      35.569   0.263 -43.168  1.00 84.92           C  
ATOM    400  C   LYS A  48      34.914  -0.709 -42.191  1.00 84.92           C  
ATOM    401  CB  LYS A  48      35.031   0.029 -44.580  1.00 84.92           C  
ATOM    402  O   LYS A  48      33.997  -0.335 -41.457  1.00 84.92           O  
ATOM    403  CG  LYS A  48      33.567   0.408 -44.755  1.00 84.92           C  
ATOM    404  CD  LYS A  48      33.092   0.158 -46.180  1.00 84.92           C  
ATOM    405  CE  LYS A  48      31.593   0.388 -46.319  1.00 84.92           C  
ATOM    406  NZ  LYS A  48      31.114   0.104 -47.705  1.00 84.92           N  
ATOM    407  N   THR A  49      35.386  -1.918 -42.205  1.00 80.46           N  
ATOM    408  CA  THR A  49      34.847  -2.937 -41.311  1.00 80.46           C  
ATOM    409  C   THR A  49      35.108  -2.571 -39.853  1.00 80.46           C  
ATOM    410  CB  THR A  49      35.452  -4.321 -41.612  1.00 80.46           C  
ATOM    411  O   THR A  49      34.228  -2.719 -39.003  1.00 80.46           O  
ATOM    412  CG2 THR A  49      34.726  -5.418 -40.841  1.00 80.46           C  
ATOM    413  OG1 THR A  49      35.344  -4.587 -43.016  1.00 80.46           O  
ATOM    414  N   LEU A  50      36.266  -2.086 -39.566  1.00 80.53           N  
ATOM    415  CA  LEU A  50      36.609  -1.672 -38.210  1.00 80.53           C  
ATOM    416  C   LEU A  50      35.748  -0.493 -37.767  1.00 80.53           C  
ATOM    417  CB  LEU A  50      38.091  -1.298 -38.122  1.00 80.53           C  
ATOM    418  O   LEU A  50      35.304  -0.440 -36.618  1.00 80.53           O  
ATOM    419  CG  LEU A  50      39.080  -2.462 -38.041  1.00 80.53           C  
ATOM    420  CD1 LEU A  50      40.508  -1.957 -38.224  1.00 80.53           C  
ATOM    421  CD2 LEU A  50      38.933  -3.198 -36.714  1.00 80.53           C  
ATOM    422  N   ASP A  51      35.545   0.447 -38.668  1.00 83.33           N  
ATOM    423  CA  ASP A  51      34.691   1.594 -38.378  1.00 83.33           C  
ATOM    424  C   ASP A  51      33.256   1.154 -38.096  1.00 83.33           C  
ATOM    425  CB  ASP A  51      34.717   2.590 -39.540  1.00 83.33           C  
ATOM    426  O   ASP A  51      32.617   1.658 -37.170  1.00 83.33           O  
ATOM    427  CG  ASP A  51      35.964   3.457 -39.549  1.00 83.33           C  
ATOM    428  OD1 ASP A  51      36.719   3.452 -38.553  1.00 83.33           O  
ATOM    429  OD2 ASP A  51      36.192   4.155 -40.561  1.00 83.33           O  
ATOM    430  N   GLU A  52      32.772   0.198 -38.862  1.00 79.64           N  
ATOM    431  CA  GLU A  52      31.428  -0.336 -38.660  1.00 79.64           C  
ATOM    432  C   GLU A  52      31.316  -1.054 -37.318  1.00 79.64           C  
ATOM    433  CB  GLU A  52      31.050  -1.286 -39.799  1.00 79.64           C  
ATOM    434  O   GLU A  52      30.314  -0.913 -36.615  1.00 79.64           O  
ATOM    435  CG  GLU A  52      30.675  -0.577 -41.092  1.00 79.64           C  
ATOM    436  CD  GLU A  52      30.344  -1.534 -42.227  1.00 79.64           C  
ATOM    437  OE1 GLU A  52      29.974  -1.065 -43.327  1.00 79.64           O  
ATOM    438  OE2 GLU A  52      30.455  -2.762 -42.013  1.00 79.64           O  
ATOM    439  N   ARG A  53      32.341  -1.795 -36.951  1.00 80.18           N  
ATOM    440  CA  ARG A  53      32.343  -2.495 -35.671  1.00 80.18           C  
ATOM    441  C   ARG A  53      32.382  -1.509 -34.508  1.00 80.18           C  
ATOM    442  CB  ARG A  53      33.531  -3.455 -35.584  1.00 80.18           C  
ATOM    443  O   ARG A  53      31.695  -1.700 -33.502  1.00 80.18           O  
ATOM    444  CG  ARG A  53      33.194  -4.889 -35.962  1.00 80.18           C  
ATOM    445  CD  ARG A  53      34.327  -5.844 -35.618  1.00 80.18           C  
ATOM    446  NE  ARG A  53      35.061  -6.262 -36.809  1.00 80.18           N  
ATOM    447  NH1 ARG A  53      36.622  -7.518 -35.659  1.00 80.18           N  
ATOM    448  NH2 ARG A  53      36.725  -7.365 -37.944  1.00 80.18           N  
ATOM    449  CZ  ARG A  53      36.134  -7.048 -36.801  1.00 80.18           C  
ATOM    450  N   ASN A  54      33.177  -0.489 -34.666  1.00 78.96           N  
ATOM    451  CA  ASN A  54      33.259   0.544 -33.638  1.00 78.96           C  
ATOM    452  C   ASN A  54      31.935   1.287 -33.484  1.00 78.96           C  
ATOM    453  CB  ASN A  54      34.387   1.528 -33.955  1.00 78.96           C  
ATOM    454  O   ASN A  54      31.538   1.631 -32.370  1.00 78.96           O  
ATOM    455  CG  ASN A  54      35.753   0.992 -33.575  1.00 78.96           C  
ATOM    456  ND2 ASN A  54      36.802   1.614 -34.101  1.00 78.96           N  
ATOM    457  OD1 ASN A  54      35.866   0.027 -32.815  1.00 78.96           O  
ATOM    458  N   LYS A  55      31.274   1.554 -34.621  1.00 76.77           N  
ATOM    459  CA  LYS A  55      29.950   2.168 -34.593  1.00 76.77           C  
ATOM    460  C   LYS A  55      28.937   1.259 -33.903  1.00 76.77           C  
ATOM    461  CB  LYS A  55      29.480   2.495 -36.011  1.00 76.77           C  
ATOM    462  O   LYS A  55      28.113   1.725 -33.114  1.00 76.77           O  
ATOM    463  CG  LYS A  55      29.858   3.892 -36.482  1.00 76.77           C  
ATOM    464  CD  LYS A  55      29.350   4.163 -37.892  1.00 76.77           C  
ATOM    465  CE  LYS A  55      29.862   5.494 -38.425  1.00 76.77           C  
ATOM    466  NZ  LYS A  55      29.307   5.800 -39.777  1.00 76.77           N  
ATOM    467  N   GLU A  56      29.021  -0.062 -34.176  1.00 69.25           N  
ATOM    468  CA  GLU A  56      28.144  -1.038 -33.536  1.00 69.25           C  
ATOM    469  C   GLU A  56      28.392  -1.100 -32.032  1.00 69.25           C  
ATOM    470  CB  GLU A  56      28.336  -2.424 -34.159  1.00 69.25           C  
ATOM    471  O   GLU A  56      27.449  -1.221 -31.247  1.00 69.25           O  
ATOM    472  CG  GLU A  56      27.694  -2.576 -35.530  1.00 69.25           C  
ATOM    473  CD  GLU A  56      27.957  -3.931 -36.168  1.00 69.25           C  
ATOM    474  OE1 GLU A  56      27.499  -4.163 -37.310  1.00 69.25           O  
ATOM    475  OE2 GLU A  56      28.626  -4.767 -35.521  1.00 69.25           O  
ATOM    476  N   LYS A  57      29.644  -1.018 -31.607  1.00 67.08           N  
ATOM    477  CA  LYS A  57      29.995  -1.003 -30.190  1.00 67.08           C  
ATOM    478  C   LYS A  57      29.479   0.261 -29.508  1.00 67.08           C  
ATOM    479  CB  LYS A  57      31.510  -1.114 -30.012  1.00 67.08           C  
ATOM    480  O   LYS A  57      28.992   0.208 -28.377  1.00 67.08           O  
ATOM    481  CG  LYS A  57      32.041  -2.537 -30.097  1.00 67.08           C  
ATOM    482  CD  LYS A  57      33.529  -2.599 -29.775  1.00 67.08           C  
ATOM    483  CE  LYS A  57      34.081  -4.007 -29.946  1.00 67.08           C  
ATOM    484  NZ  LYS A  57      35.525  -4.085 -29.575  1.00 67.08           N  
ATOM    485  N   GLN A  58      29.629   1.352 -30.206  1.00 58.34           N  
ATOM    486  CA  GLN A  58      29.143   2.623 -29.679  1.00 58.34           C  
ATOM    487  C   GLN A  58      27.621   2.628 -29.571  1.00 58.34           C  
ATOM    488  CB  GLN A  58      29.610   3.783 -30.560  1.00 58.34           C  
ATOM    489  O   GLN A  58      27.065   3.116 -28.585  1.00 58.34           O  
ATOM    490  CG  GLN A  58      30.984   4.324 -30.187  1.00 58.34           C  
ATOM    491  CD  GLN A  58      31.442   5.444 -31.102  1.00 58.34           C  
ATOM    492  NE2 GLN A  58      32.679   5.893 -30.916  1.00 58.34           N  
ATOM    493  OE1 GLN A  58      30.692   5.901 -31.970  1.00 58.34           O  
ATOM    494  N   GLU A  59      26.964   2.064 -30.544  1.00 56.81           N  
ATOM    495  CA  GLU A  59      25.511   1.933 -30.512  1.00 56.81           C  
ATOM    496  C   GLU A  59      25.070   0.934 -29.446  1.00 56.81           C  
ATOM    497  CB  GLU A  59      24.978   1.509 -31.883  1.00 56.81           C  
ATOM    498  O   GLU A  59      24.054   1.138 -28.778  1.00 56.81           O  
ATOM    499  CG  GLU A  59      25.029   2.612 -32.930  1.00 56.81           C  
ATOM    500  CD  GLU A  59      24.569   2.155 -34.306  1.00 56.81           C  
ATOM    501  OE1 GLU A  59      24.588   2.971 -35.255  1.00 56.81           O  
ATOM    502  OE2 GLU A  59      24.184   0.971 -34.435  1.00 56.81           O  
ATOM    503  N   ALA A  60      25.795  -0.161 -29.256  1.00 53.54           N  
ATOM    504  CA  ALA A  60      25.514  -1.116 -28.188  1.00 53.54           C  
ATOM    505  C   ALA A  60      25.702  -0.475 -26.816  1.00 53.54           C  
ATOM    506  CB  ALA A  60      26.408  -2.346 -28.324  1.00 53.54           C  
ATOM    507  O   ALA A  60      24.917  -0.721 -25.896  1.00 53.54           O  
ATOM    508  N   ASN A  61      26.710   0.387 -26.640  1.00 50.26           N  
ATOM    509  CA  ASN A  61      26.968   1.084 -25.384  1.00 50.26           C  
ATOM    510  C   ASN A  61      25.909   2.146 -25.105  1.00 50.26           C  
ATOM    511  CB  ASN A  61      28.362   1.714 -25.398  1.00 50.26           C  
ATOM    512  O   ASN A  61      25.492   2.327 -23.960  1.00 50.26           O  
ATOM    513  CG  ASN A  61      29.452   0.731 -25.019  1.00 50.26           C  
ATOM    514  ND2 ASN A  61      30.682   1.024 -25.422  1.00 50.26           N  
ATOM    515  OD1 ASN A  61      29.190  -0.285 -24.369  1.00 50.26           O  
ATOM    516  N   VAL A  62      25.458   2.829 -26.145  1.00 54.14           N  
ATOM    517  CA  VAL A  62      24.382   3.807 -26.023  1.00 54.14           C  
ATOM    518  C   VAL A  62      23.068   3.095 -25.709  1.00 54.14           C  
ATOM    519  CB  VAL A  62      24.236   4.653 -27.308  1.00 54.14           C  
ATOM    520  O   VAL A  62      22.286   3.561 -24.877  1.00 54.14           O  
ATOM    521  CG1 VAL A  62      23.031   5.586 -27.206  1.00 54.14           C  
ATOM    522  CG2 VAL A  62      25.512   5.451 -27.569  1.00 54.14           C  
ATOM    523  N   SER A  63      22.811   1.959 -26.315  1.00 49.94           N  
ATOM    524  CA  SER A  63      21.600   1.187 -26.056  1.00 49.94           C  
ATOM    525  C   SER A  63      21.599   0.617 -24.642  1.00 49.94           C  
ATOM    526  CB  SER A  63      21.459   0.053 -27.072  1.00 49.94           C  
ATOM    527  O   SER A  63      20.570   0.625 -23.964  1.00 49.94           O  
ATOM    528  OG  SER A  63      22.212  -1.079 -26.671  1.00 49.94           O  
ATOM    529  N   GLU A  64      22.724   0.209 -24.113  1.00 47.84           N  
ATOM    530  CA  GLU A  64      22.834  -0.243 -22.729  1.00 47.84           C  
ATOM    531  C   GLU A  64      22.689   0.923 -21.756  1.00 47.84           C  
ATOM    532  CB  GLU A  64      24.169  -0.957 -22.501  1.00 47.84           C  
ATOM    533  O   GLU A  64      22.039   0.794 -20.716  1.00 47.84           O  
ATOM    534  CG  GLU A  64      24.120  -2.016 -21.409  1.00 47.84           C  
ATOM    535  CD  GLU A  64      25.383  -2.861 -21.337  1.00 47.84           C  
ATOM    536  OE1 GLU A  64      25.463  -3.759 -20.468  1.00 47.84           O  
ATOM    537  OE2 GLU A  64      26.299  -2.621 -22.154  1.00 47.84           O  
ATOM    538  N   ALA A  65      23.289   2.053 -22.033  1.00 46.21           N  
ATOM    539  CA  ALA A  65      23.149   3.254 -21.214  1.00 46.21           C  
ATOM    540  C   ALA A  65      21.740   3.830 -21.320  1.00 46.21           C  
ATOM    541  CB  ALA A  65      24.180   4.302 -21.625  1.00 46.21           C  
ATOM    542  O   ALA A  65      21.176   4.297 -20.327  1.00 46.21           O  
ATOM    543  N   ALA A  66      21.103   3.787 -22.475  1.00 51.23           N  
ATOM    544  CA  ALA A  66      19.728   4.246 -22.657  1.00 51.23           C  
ATOM    545  C   ALA A  66      18.737   3.267 -22.035  1.00 51.23           C  
ATOM    546  CB  ALA A  66      19.423   4.438 -24.140  1.00 51.23           C  
ATOM    547  O   ALA A  66      17.730   3.678 -21.453  1.00 51.23           O  
ATOM    548  N   THR A  67      18.952   1.946 -22.116  1.00 50.63           N  
ATOM    549  CA  THR A  67      18.128   0.965 -21.418  1.00 50.63           C  
ATOM    550  C   THR A  67      18.310   1.083 -19.907  1.00 50.63           C  
ATOM    551  CB  THR A  67      18.466  -0.469 -21.867  1.00 50.63           C  
ATOM    552  O   THR A  67      17.348   0.945 -19.148  1.00 50.63           O  
ATOM    553  CG2 THR A  67      17.210  -1.330 -21.947  1.00 50.63           C  
ATOM    554  OG1 THR A  67      19.085  -0.425 -23.159  1.00 50.63           O  
ATOM    555  N   GLU A  68      19.616   1.384 -19.406  1.00 50.57           N  
ATOM    556  CA  GLU A  68      19.862   1.569 -17.979  1.00 50.57           C  
ATOM    557  C   GLU A  68      19.085   2.764 -17.435  1.00 50.57           C  
ATOM    558  CB  GLU A  68      21.358   1.748 -17.710  1.00 50.57           C  
ATOM    559  O   GLU A  68      18.577   2.723 -16.313  1.00 50.57           O  
ATOM    560  CG  GLU A  68      22.074   0.459 -17.333  1.00 50.57           C  
ATOM    561  CD  GLU A  68      23.564   0.648 -17.097  1.00 50.57           C  
ATOM    562  OE1 GLU A  68      24.281  -0.361 -16.907  1.00 50.57           O  
ATOM    563  OE2 GLU A  68      24.018   1.814 -17.101  1.00 50.57           O  
ATOM    564  N   GLN A  69      18.818   3.755 -18.320  1.00 58.95           N  
ATOM    565  CA  GLN A  69      18.038   4.882 -17.821  1.00 58.95           C  
ATOM    566  C   GLN A  69      16.542   4.591 -17.896  1.00 58.95           C  
ATOM    567  CB  GLN A  69      18.366   6.152 -18.606  1.00 58.95           C  
ATOM    568  O   GLN A  69      15.766   5.083 -17.073  1.00 58.95           O  
ATOM    569  CG  GLN A  69      18.572   7.381 -17.731  1.00 58.95           C  
ATOM    570  CD  GLN A  69      19.099   8.573 -18.506  1.00 58.95           C  
ATOM    571  NE2 GLN A  69      19.209   9.715 -17.836  1.00 58.95           N  
ATOM    572  OE1 GLN A  69      19.407   8.468 -19.698  1.00 58.95           O  
ATOM    573  N   LYS A  70      16.131   3.614 -18.732  1.00 76.23           N  
ATOM    574  CA  LYS A  70      14.704   3.382 -18.940  1.00 76.23           C  
ATOM    575  C   LYS A  70      14.093   2.625 -17.764  1.00 76.23           C  
ATOM    576  CB  LYS A  70      14.469   2.610 -20.239  1.00 76.23           C  
ATOM    577  O   LYS A  70      12.942   2.866 -17.394  1.00 76.23           O  
ATOM    578  CG  LYS A  70      14.458   3.484 -21.485  1.00 76.23           C  
ATOM    579  CD  LYS A  70      14.061   2.688 -22.722  1.00 76.23           C  
ATOM    580  CE  LYS A  70      14.131   3.540 -23.982  1.00 76.23           C  
ATOM    581  NZ  LYS A  70      13.662   2.790 -25.185  1.00 76.23           N  
ATOM    582  N   ASN A  71      14.864   1.924 -16.923  1.00 90.52           N  
ATOM    583  CA  ASN A  71      14.356   1.101 -15.831  1.00 90.52           C  
ATOM    584  C   ASN A  71      14.833   1.614 -14.475  1.00 90.52           C  
ATOM    585  CB  ASN A  71      14.770  -0.360 -16.022  1.00 90.52           C  
ATOM    586  O   ASN A  71      15.502   0.892 -13.734  1.00 90.52           O  
ATOM    587  CG  ASN A  71      14.232  -0.956 -17.307  1.00 90.52           C  
ATOM    588  ND2 ASN A  71      15.054  -1.750 -17.983  1.00 90.52           N  
ATOM    589  OD1 ASN A  71      13.086  -0.705 -17.691  1.00 90.52           O  
ATOM    590  N   HIS A  72      14.633   2.865 -14.319  1.00 94.57           N  
ATOM    591  CA  HIS A  72      15.082   3.548 -13.111  1.00 94.57           C  
ATOM    592  C   HIS A  72      13.926   4.263 -12.420  1.00 94.57           C  
ATOM    593  CB  HIS A  72      16.194   4.546 -13.442  1.00 94.57           C  
ATOM    594  O   HIS A  72      13.133   4.946 -13.072  1.00 94.57           O  
ATOM    595  CG  HIS A  72      16.743   5.251 -12.243  1.00 94.57           C  
ATOM    596  CD2 HIS A  72      16.451   6.461 -11.712  1.00 94.57           C  
ATOM    597  ND1 HIS A  72      17.723   4.704 -11.442  1.00 94.57           N  
ATOM    598  CE1 HIS A  72      18.009   5.550 -10.467  1.00 94.57           C  
ATOM    599  NE2 HIS A  72      17.251   6.624 -10.608  1.00 94.57           N  
ATOM    600  N   ILE A  73      13.796   4.015 -11.135  1.00 97.08           N  
ATOM    601  CA  ILE A  73      12.835   4.773 -10.341  1.00 97.08           C  
ATOM    602  C   ILE A  73      13.575   5.726  -9.406  1.00 97.08           C  
ATOM    603  CB  ILE A  73      11.908   3.839  -9.531  1.00 97.08           C  
ATOM    604  O   ILE A  73      14.780   5.578  -9.186  1.00 97.08           O  
ATOM    605  CG1 ILE A  73      12.725   3.019  -8.525  1.00 97.08           C  
ATOM    606  CG2 ILE A  73      11.113   2.923 -10.467  1.00 97.08           C  
ATOM    607  CD1 ILE A  73      11.879   2.149  -7.605  1.00 97.08           C  
ATOM    608  N   HIS A  74      12.839   6.739  -8.878  1.00 96.03           N  
ATOM    609  CA  HIS A  74      13.440   7.775  -8.046  1.00 96.03           C  
ATOM    610  C   HIS A  74      14.041   7.182  -6.775  1.00 96.03           C  
ATOM    611  CB  HIS A  74      12.405   8.842  -7.688  1.00 96.03           C  
ATOM    612  O   HIS A  74      13.425   6.330  -6.131  1.00 96.03           O  
ATOM    613  CG  HIS A  74      11.846   9.558  -8.876  1.00 96.03           C  
ATOM    614  CD2 HIS A  74      10.568   9.740  -9.284  1.00 96.03           C  
ATOM    615  ND1 HIS A  74      12.643  10.188  -9.808  1.00 96.03           N  
ATOM    616  CE1 HIS A  74      11.876  10.729 -10.740  1.00 96.03           C  
ATOM    617  NE2 HIS A  74      10.613  10.472 -10.446  1.00 96.03           N  
ATOM    618  N   VAL A  75      15.297   7.622  -6.424  1.00 95.25           N  
ATOM    619  CA  VAL A  75      15.976   7.185  -5.208  1.00 95.25           C  
ATOM    620  C   VAL A  75      16.633   8.381  -4.525  1.00 95.25           C  
ATOM    621  CB  VAL A  75      17.030   6.095  -5.506  1.00 95.25           C  
ATOM    622  O   VAL A  75      16.995   9.359  -5.184  1.00 95.25           O  
ATOM    623  CG1 VAL A  75      18.068   6.607  -6.503  1.00 95.25           C  
ATOM    624  CG2 VAL A  75      17.705   5.639  -4.214  1.00 95.25           C  
ATOM    625  N   GLY A  76      16.723   8.375  -3.181  1.00 92.04           N  
ATOM    626  CA  GLY A  76      17.440   9.398  -2.436  1.00 92.04           C  
ATOM    627  C   GLY A  76      16.846  10.783  -2.603  1.00 92.04           C  
ATOM    628  O   GLY A  76      15.633  10.963  -2.479  1.00 92.04           O  
ATOM    629  N   GLU A  77      17.704  11.777  -3.015  1.00 91.85           N  
ATOM    630  CA  GLU A  77      17.302  13.175  -3.133  1.00 91.85           C  
ATOM    631  C   GLU A  77      16.340  13.376  -4.301  1.00 91.85           C  
ATOM    632  CB  GLU A  77      18.529  14.076  -3.301  1.00 91.85           C  
ATOM    633  O   GLU A  77      15.591  14.355  -4.334  1.00 91.85           O  
ATOM    634  CG  GLU A  77      19.367  14.214  -2.039  1.00 91.85           C  
ATOM    635  CD  GLU A  77      20.528  15.184  -2.193  1.00 91.85           C  
ATOM    636  OE1 GLU A  77      21.189  15.506  -1.180  1.00 91.85           O  
ATOM    637  OE2 GLU A  77      20.778  15.626  -3.337  1.00 91.85           O  
ATOM    638  N   GLU A  78      16.362  12.374  -5.228  1.00 93.03           N  
ATOM    639  CA  GLU A  78      15.461  12.437  -6.375  1.00 93.03           C  
ATOM    640  C   GLU A  78      14.002  12.379  -5.934  1.00 93.03           C  
ATOM    641  CB  GLU A  78      15.760  11.301  -7.356  1.00 93.03           C  
ATOM    642  O   GLU A  78      13.109  12.812  -6.666  1.00 93.03           O  
ATOM    643  CG  GLU A  78      17.135  11.391  -8.002  1.00 93.03           C  
ATOM    644  CD  GLU A  78      17.471  10.188  -8.869  1.00 93.03           C  
ATOM    645  OE1 GLU A  78      18.629  10.078  -9.333  1.00 93.03           O  
ATOM    646  OE2 GLU A  78      16.569   9.349  -9.088  1.00 93.03           O  
ATOM    647  N   ARG A  79      13.755  11.900  -4.717  1.00 93.19           N  
ATOM    648  CA  ARG A  79      12.393  11.688  -4.237  1.00 93.19           C  
ATOM    649  C   ARG A  79      11.834  12.956  -3.601  1.00 93.19           C  
ATOM    650  CB  ARG A  79      12.351  10.535  -3.232  1.00 93.19           C  
ATOM    651  O   ARG A  79      10.642  13.028  -3.292  1.00 93.19           O  
ATOM    652  CG  ARG A  79      12.726   9.186  -3.825  1.00 93.19           C  
ATOM    653  CD  ARG A  79      12.655   8.074  -2.788  1.00 93.19           C  
ATOM    654  NE  ARG A  79      13.398   8.416  -1.579  1.00 93.19           N  
ATOM    655  NH1 ARG A  79      13.047   6.383  -0.540  1.00 93.19           N  
ATOM    656  NH2 ARG A  79      14.262   8.019   0.511  1.00 93.19           N  
ATOM    657  CZ  ARG A  79      13.568   7.605  -0.539  1.00 93.19           C  
ATOM    658  N   GLU A  80      12.716  13.899  -3.387  1.00 93.51           N  
ATOM    659  CA  GLU A  80      12.343  15.071  -2.600  1.00 93.51           C  
ATOM    660  C   GLU A  80      12.091  16.279  -3.497  1.00 93.51           C  
ATOM    661  CB  GLU A  80      13.430  15.396  -1.572  1.00 93.51           C  
ATOM    662  O   GLU A  80      12.576  16.331  -4.629  1.00 93.51           O  
ATOM    663  CG  GLU A  80      13.696  14.272  -0.582  1.00 93.51           C  
ATOM    664  CD  GLU A  80      12.556  14.056   0.401  1.00 93.51           C  
ATOM    665  OE1 GLU A  80      12.575  13.045   1.140  1.00 93.51           O  
ATOM    666  OE2 GLU A  80      11.636  14.903   0.432  1.00 93.51           O  
ATOM    667  N   PHE A  81      11.158  17.154  -3.013  1.00 93.28           N  
ATOM    668  CA  PHE A  81      11.019  18.508  -3.538  1.00 93.28           C  
ATOM    669  C   PHE A  81      11.676  19.520  -2.607  1.00 93.28           C  
ATOM    670  CB  PHE A  81       9.542  18.860  -3.738  1.00 93.28           C  
ATOM    671  O   PHE A  81      11.252  19.683  -1.461  1.00 93.28           O  
ATOM    672  CG  PHE A  81       8.849  18.010  -4.769  1.00 93.28           C  
ATOM    673  CD1 PHE A  81       9.091  18.201  -6.124  1.00 93.28           C  
ATOM    674  CD2 PHE A  81       7.956  17.019  -4.383  1.00 93.28           C  
ATOM    675  CE1 PHE A  81       8.451  17.416  -7.080  1.00 93.28           C  
ATOM    676  CE2 PHE A  81       7.313  16.231  -5.333  1.00 93.28           C  
ATOM    677  CZ  PHE A  81       7.561  16.432  -6.681  1.00 93.28           C  
ATOM    678  N   PRO A  82      12.835  20.130  -3.069  1.00 91.62           N  
ATOM    679  CA  PRO A  82      13.670  20.967  -2.204  1.00 91.62           C  
ATOM    680  C   PRO A  82      12.871  22.053  -1.486  1.00 91.62           C  
ATOM    681  CB  PRO A  82      14.677  21.585  -3.177  1.00 91.62           C  
ATOM    682  O   PRO A  82      13.173  22.389  -0.338  1.00 91.62           O  
ATOM    683  CG  PRO A  82      14.749  20.620  -4.316  1.00 91.62           C  
ATOM    684  CD  PRO A  82      13.418  19.937  -4.447  1.00 91.62           C  
ATOM    685  N   ASP A  83      11.765  22.506  -1.992  1.00 93.48           N  
ATOM    686  CA  ASP A  83      11.042  23.624  -1.393  1.00 93.48           C  
ATOM    687  C   ASP A  83       9.808  23.137  -0.635  1.00 93.48           C  
ATOM    688  CB  ASP A  83      10.635  24.636  -2.465  1.00 93.48           C  
ATOM    689  O   ASP A  83       9.008  23.944  -0.158  1.00 93.48           O  
ATOM    690  CG  ASP A  83      11.824  25.321  -3.116  1.00 93.48           C  
ATOM    691  OD1 ASP A  83      12.847  25.544  -2.434  1.00 93.48           O  
ATOM    692  OD2 ASP A  83      11.736  25.642  -4.321  1.00 93.48           O  
ATOM    693  N   ALA A  84       9.708  21.853  -0.493  1.00 96.19           N  
ATOM    694  CA  ALA A  84       8.553  21.317   0.223  1.00 96.19           C  
ATOM    695  C   ALA A  84       8.696  21.526   1.728  1.00 96.19           C  
ATOM    696  CB  ALA A  84       8.375  19.833  -0.090  1.00 96.19           C  
ATOM    697  O   ALA A  84       9.804  21.478   2.266  1.00 96.19           O  
ATOM    698  N   ILE A  85       7.613  21.845   2.406  1.00 95.95           N  
ATOM    699  CA  ILE A  85       7.599  21.925   3.863  1.00 95.95           C  
ATOM    700  C   ILE A  85       6.810  20.750   4.437  1.00 95.95           C  
ATOM    701  CB  ILE A  85       6.997  23.263   4.349  1.00 95.95           C  
ATOM    702  O   ILE A  85       5.901  20.229   3.787  1.00 95.95           O  
ATOM    703  CG1 ILE A  85       5.523  23.365   3.943  1.00 95.95           C  
ATOM    704  CG2 ILE A  85       7.800  24.447   3.801  1.00 95.95           C  
ATOM    705  CD1 ILE A  85       4.771  24.502   4.621  1.00 95.95           C  
ATOM    706  N   LEU A  86       7.163  20.330   5.591  1.00 94.58           N  
ATOM    707  CA  LEU A  86       6.467  19.239   6.265  1.00 94.58           C  
ATOM    708  C   LEU A  86       5.046  19.649   6.637  1.00 94.58           C  
ATOM    709  CB  LEU A  86       7.231  18.809   7.519  1.00 94.58           C  
ATOM    710  O   LEU A  86       4.810  20.791   7.038  1.00 94.58           O  
ATOM    711  CG  LEU A  86       6.720  17.554   8.228  1.00 94.58           C  
ATOM    712  CD1 LEU A  86       6.853  16.339   7.316  1.00 94.58           C  
ATOM    713  CD2 LEU A  86       7.473  17.333   9.535  1.00 94.58           C  
ATOM    714  N   SER A  87       4.141  18.688   6.381  1.00 92.20           N  
ATOM    715  CA  SER A  87       2.775  18.950   6.823  1.00 92.20           C  
ATOM    716  C   SER A  87       2.743  19.402   8.279  1.00 92.20           C  
ATOM    717  CB  SER A  87       1.906  17.704   6.647  1.00 92.20           C  
ATOM    718  O   SER A  87       3.379  18.789   9.139  1.00 92.20           O  
ATOM    719  OG  SER A  87       0.572  17.961   7.051  1.00 92.20           O  
ATOM    720  N   PRO A  88       2.018  20.495   8.501  1.00 88.68           N  
ATOM    721  CA  PRO A  88       1.928  20.967   9.884  1.00 88.68           C  
ATOM    722  C   PRO A  88       1.272  19.948  10.814  1.00 88.68           C  
ATOM    723  CB  PRO A  88       1.073  22.232   9.771  1.00 88.68           C  
ATOM    724  O   PRO A  88       0.441  19.151  10.373  1.00 88.68           O  
ATOM    725  CG  PRO A  88       0.326  22.074   8.486  1.00 88.68           C  
ATOM    726  CD  PRO A  88       1.105  21.152   7.592  1.00 88.68           C  
ATOM    727  N   MET A  89       1.728  19.943  11.956  1.00 87.89           N  
ATOM    728  CA  MET A  89       1.086  19.105  12.965  1.00 87.89           C  
ATOM    729  C   MET A  89      -0.388  19.467  13.116  1.00 87.89           C  
ATOM    730  CB  MET A  89       1.799  19.241  14.311  1.00 87.89           C  
ATOM    731  O   MET A  89      -0.766  20.627  12.946  1.00 87.89           O  
ATOM    732  CG  MET A  89       3.230  18.730  14.302  1.00 87.89           C  
ATOM    733  SD  MET A  89       3.337  16.945  13.892  1.00 87.89           S  
ATOM    734  CE  MET A  89       2.556  16.231  15.365  1.00 87.89           C  
ATOM    735  N   PRO A  90      -1.182  18.357  13.304  1.00 88.55           N  
ATOM    736  CA  PRO A  90      -2.596  18.692  13.489  1.00 88.55           C  
ATOM    737  C   PRO A  90      -2.836  19.587  14.703  1.00 88.55           C  
ATOM    738  CB  PRO A  90      -3.260  17.325  13.679  1.00 88.55           C  
ATOM    739  O   PRO A  90      -2.113  19.490  15.698  1.00 88.55           O  
ATOM    740  CG  PRO A  90      -2.173  16.441  14.199  1.00 88.55           C  
ATOM    741  CD  PRO A  90      -0.860  16.934  13.662  1.00 88.55           C  
ATOM    742  N   THR A  91      -3.799  20.549  14.601  1.00 87.51           N  
ATOM    743  CA  THR A  91      -4.172  21.408  15.720  1.00 87.51           C  
ATOM    744  C   THR A  91      -4.707  20.578  16.884  1.00 87.51           C  
ATOM    745  CB  THR A  91      -5.228  22.446  15.299  1.00 87.51           C  
ATOM    746  O   THR A  91      -4.369  20.833  18.041  1.00 87.51           O  
ATOM    747  CG2 THR A  91      -5.488  23.450  16.417  1.00 87.51           C  
ATOM    748  OG1 THR A  91      -4.763  23.149  14.139  1.00 87.51           O  
ATOM    749  N   SER A  92      -5.460  19.549  16.518  1.00 85.74           N  
ATOM    750  CA  SER A  92      -5.973  18.632  17.531  1.00 85.74           C  
ATOM    751  C   SER A  92      -5.061  17.420  17.693  1.00 85.74           C  
ATOM    752  CB  SER A  92      -7.386  18.172  17.170  1.00 85.74           C  
ATOM    753  O   SER A  92      -4.560  16.877  16.706  1.00 85.74           O  
ATOM    754  OG  SER A  92      -7.387  17.461  15.944  1.00 85.74           O  
ATOM    755  N   ARG A  93      -4.759  17.128  18.943  1.00 88.11           N  
ATOM    756  CA  ARG A  93      -3.942  15.945  19.195  1.00 88.11           C  
ATOM    757  C   ARG A  93      -4.654  14.678  18.733  1.00 88.11           C  
ATOM    758  CB  ARG A  93      -3.594  15.838  20.681  1.00 88.11           C  
ATOM    759  O   ARG A  93      -5.883  14.599  18.780  1.00 88.11           O  
ATOM    760  CG  ARG A  93      -2.564  14.766  20.998  1.00 88.11           C  
ATOM    761  CD  ARG A  93      -2.218  14.735  22.480  1.00 88.11           C  
ATOM    762  NE  ARG A  93      -1.259  13.678  22.788  1.00 88.11           N  
ATOM    763  NH1 ARG A  93      -1.165  14.139  25.050  1.00 88.11           N  
ATOM    764  NH2 ARG A  93       0.088  12.433  24.170  1.00 88.11           N  
ATOM    765  CZ  ARG A  93      -0.781  13.419  24.002  1.00 88.11           C  
ATOM    766  N   LYS A  94      -3.843  13.775  18.201  1.00 90.54           N  
ATOM    767  CA  LYS A  94      -4.419  12.463  17.918  1.00 90.54           C  
ATOM    768  C   LYS A  94      -4.865  11.770  19.202  1.00 90.54           C  
ATOM    769  CB  LYS A  94      -3.415  11.586  17.169  1.00 90.54           C  
ATOM    770  O   LYS A  94      -4.118  11.727  20.182  1.00 90.54           O  
ATOM    771  CG  LYS A  94      -3.154  12.028  15.737  1.00 90.54           C  
ATOM    772  CD  LYS A  94      -2.304  11.012  14.985  1.00 90.54           C  
ATOM    773  CE  LYS A  94      -2.145  11.391  13.518  1.00 90.54           C  
ATOM    774  NZ  LYS A  94      -1.380  10.357  12.759  1.00 90.54           N  
ATOM    775  N   GLU A  95      -6.109  11.348  19.232  1.00 93.17           N  
ATOM    776  CA  GLU A  95      -6.670  10.642  20.381  1.00 93.17           C  
ATOM    777  C   GLU A  95      -6.968   9.185  20.041  1.00 93.17           C  
ATOM    778  CB  GLU A  95      -7.941  11.339  20.872  1.00 93.17           C  
ATOM    779  O   GLU A  95      -7.250   8.856  18.887  1.00 93.17           O  
ATOM    780  CG  GLU A  95      -7.743  12.807  21.220  1.00 93.17           C  
ATOM    781  CD  GLU A  95      -9.042  13.530  21.538  1.00 93.17           C  
ATOM    782  OE1 GLU A  95      -9.005  14.749  21.822  1.00 93.17           O  
ATOM    783  OE2 GLU A  95     -10.106  12.872  21.503  1.00 93.17           O  
ATOM    784  N   MET A  96      -6.784   8.424  21.079  1.00 95.74           N  
ATOM    785  CA  MET A  96      -7.198   7.031  20.943  1.00 95.74           C  
ATOM    786  C   MET A  96      -8.697   6.882  21.180  1.00 95.74           C  
ATOM    787  CB  MET A  96      -6.424   6.142  21.919  1.00 95.74           C  
ATOM    788  O   MET A  96      -9.199   7.231  22.250  1.00 95.74           O  
ATOM    789  CG  MET A  96      -6.714   4.658  21.759  1.00 95.74           C  
ATOM    790  SD  MET A  96      -5.969   3.957  20.235  1.00 95.74           S  
ATOM    791  CE  MET A  96      -4.214   3.985  20.695  1.00 95.74           C  
ATOM    792  N   THR A  97      -9.410   6.333  20.173  1.00 94.70           N  
ATOM    793  CA  THR A  97     -10.857   6.185  20.278  1.00 94.70           C  
ATOM    794  C   THR A  97     -11.290   4.786  19.850  1.00 94.70           C  
ATOM    795  CB  THR A  97     -11.589   7.236  19.423  1.00 94.70           C  
ATOM    796  O   THR A  97     -10.582   4.114  19.096  1.00 94.70           O  
ATOM    797  CG2 THR A  97     -11.172   8.650  19.812  1.00 94.70           C  
ATOM    798  OG1 THR A  97     -11.277   7.020  18.041  1.00 94.70           O  
ATOM    799  N   ASP A  98     -12.410   4.380  20.414  1.00 95.52           N  
ATOM    800  CA  ASP A  98     -13.016   3.123  19.987  1.00 95.52           C  
ATOM    801  C   ASP A  98     -13.738   3.288  18.651  1.00 95.52           C  
ATOM    802  CB  ASP A  98     -13.988   2.607  21.050  1.00 95.52           C  
ATOM    803  O   ASP A  98     -14.389   4.308  18.413  1.00 95.52           O  
ATOM    804  CG  ASP A  98     -13.291   2.150  22.319  1.00 95.52           C  
ATOM    805  OD1 ASP A  98     -12.249   1.465  22.230  1.00 95.52           O  
ATOM    806  OD2 ASP A  98     -13.789   2.476  23.418  1.00 95.52           O  
ATOM    807  N   ALA A  99     -13.568   2.318  17.822  1.00 96.82           N  
ATOM    808  CA  ALA A  99     -14.278   2.304  16.546  1.00 96.82           C  
ATOM    809  C   ALA A  99     -15.025   0.988  16.349  1.00 96.82           C  
ATOM    810  CB  ALA A  99     -13.304   2.537  15.393  1.00 96.82           C  
ATOM    811  O   ALA A  99     -14.552  -0.071  16.768  1.00 96.82           O  
ATOM    812  N   THR A 100     -16.210   1.110  15.860  1.00 96.01           N  
ATOM    813  CA  THR A 100     -17.022  -0.055  15.524  1.00 96.01           C  
ATOM    814  C   THR A 100     -17.068  -0.264  14.013  1.00 96.01           C  
ATOM    815  CB  THR A 100     -18.455   0.087  16.069  1.00 96.01           C  
ATOM    816  O   THR A 100     -17.188   0.698  13.251  1.00 96.01           O  
ATOM    817  CG2 THR A 100     -18.461   0.133  17.594  1.00 96.01           C  
ATOM    818  OG1 THR A 100     -19.035   1.296  15.564  1.00 96.01           O  
ATOM    819  N   GLY A 101     -16.989  -1.553  13.631  1.00 96.00           N  
ATOM    820  CA  GLY A 101     -16.813  -1.800  12.209  1.00 96.00           C  
ATOM    821  C   GLY A 101     -17.925  -2.638  11.607  1.00 96.00           C  
ATOM    822  O   GLY A 101     -18.618  -3.365  12.322  1.00 96.00           O  
ATOM    823  N   THR A 102     -18.143  -2.444  10.322  1.00 95.29           N  
ATOM    824  CA  THR A 102     -19.027  -3.248   9.486  1.00 95.29           C  
ATOM    825  C   THR A 102     -18.261  -3.851   8.312  1.00 95.29           C  
ATOM    826  CB  THR A 102     -20.208  -2.413   8.957  1.00 95.29           C  
ATOM    827  O   THR A 102     -17.482  -3.160   7.652  1.00 95.29           O  
ATOM    828  CG2 THR A 102     -21.202  -3.285   8.197  1.00 95.29           C  
ATOM    829  OG1 THR A 102     -20.880  -1.793  10.061  1.00 95.29           O  
ATOM    830  N   ARG A 103     -18.529  -5.115   8.125  1.00 95.26           N  
ATOM    831  CA  ARG A 103     -17.874  -5.779   7.002  1.00 95.26           C  
ATOM    832  C   ARG A 103     -18.458  -5.311   5.673  1.00 95.26           C  
ATOM    833  CB  ARG A 103     -18.004  -7.299   7.126  1.00 95.26           C  
ATOM    834  O   ARG A 103     -19.676  -5.180   5.536  1.00 95.26           O  
ATOM    835  CG  ARG A 103     -17.054  -7.917   8.140  1.00 95.26           C  
ATOM    836  CD  ARG A 103     -17.092  -9.439   8.092  1.00 95.26           C  
ATOM    837  NE  ARG A 103     -16.254 -10.031   9.130  1.00 95.26           N  
ATOM    838  NH1 ARG A 103     -17.904 -11.417   9.963  1.00 95.26           N  
ATOM    839  NH2 ARG A 103     -15.811 -11.428  10.899  1.00 95.26           N  
ATOM    840  CZ  ARG A 103     -16.658 -10.957   9.995  1.00 95.26           C  
ATOM    841  N   VAL A 104     -17.535  -5.085   4.716  1.00 95.94           N  
ATOM    842  CA  VAL A 104     -17.951  -4.682   3.377  1.00 95.94           C  
ATOM    843  C   VAL A 104     -17.057  -5.350   2.334  1.00 95.94           C  
ATOM    844  CB  VAL A 104     -17.911  -3.147   3.208  1.00 95.94           C  
ATOM    845  O   VAL A 104     -16.027  -5.937   2.675  1.00 95.94           O  
ATOM    846  CG1 VAL A 104     -18.877  -2.471   4.180  1.00 95.94           C  
ATOM    847  CG2 VAL A 104     -16.490  -2.624   3.412  1.00 95.94           C  
ATOM    848  N   LEU A 105     -17.499  -5.334   1.097  1.00 96.31           N  
ATOM    849  CA  LEU A 105     -16.632  -5.747  -0.001  1.00 96.31           C  
ATOM    850  C   LEU A 105     -15.473  -4.771  -0.176  1.00 96.31           C  
ATOM    851  CB  LEU A 105     -17.428  -5.851  -1.304  1.00 96.31           C  
ATOM    852  O   LEU A 105     -15.676  -3.555  -0.182  1.00 96.31           O  
ATOM    853  CG  LEU A 105     -16.744  -6.580  -2.461  1.00 96.31           C  
ATOM    854  CD1 LEU A 105     -16.588  -8.062  -2.135  1.00 96.31           C  
ATOM    855  CD2 LEU A 105     -17.531  -6.392  -3.753  1.00 96.31           C  
ATOM    856  N   PRO A 106     -14.261  -5.269  -0.283  1.00 96.76           N  
ATOM    857  CA  PRO A 106     -13.138  -4.357  -0.510  1.00 96.76           C  
ATOM    858  C   PRO A 106     -13.393  -3.381  -1.657  1.00 96.76           C  
ATOM    859  CB  PRO A 106     -11.979  -5.300  -0.843  1.00 96.76           C  
ATOM    860  O   PRO A 106     -13.040  -2.203  -1.560  1.00 96.76           O  
ATOM    861  CG  PRO A 106     -12.260  -6.541  -0.060  1.00 96.76           C  
ATOM    862  CD  PRO A 106     -13.741  -6.793  -0.079  1.00 96.76           C  
ATOM    863  N   SER A 107     -14.006  -3.806  -2.681  1.00 94.74           N  
ATOM    864  CA  SER A 107     -14.267  -2.950  -3.834  1.00 94.74           C  
ATOM    865  C   SER A 107     -15.171  -1.780  -3.461  1.00 94.74           C  
ATOM    866  CB  SER A 107     -14.903  -3.756  -4.967  1.00 94.74           C  
ATOM    867  O   SER A 107     -15.106  -0.717  -4.080  1.00 94.74           O  
ATOM    868  OG  SER A 107     -16.094  -4.387  -4.528  1.00 94.74           O  
ATOM    869  N   ASP A 108     -16.014  -1.940  -2.499  1.00 94.67           N  
ATOM    870  CA  ASP A 108     -16.881  -0.853  -2.055  1.00 94.67           C  
ATOM    871  C   ASP A 108     -16.077   0.235  -1.346  1.00 94.67           C  
ATOM    872  CB  ASP A 108     -17.977  -1.385  -1.129  1.00 94.67           C  
ATOM    873  O   ASP A 108     -16.426   1.416  -1.414  1.00 94.67           O  
ATOM    874  CG  ASP A 108     -19.014  -2.220  -1.858  1.00 94.67           C  
ATOM    875  OD1 ASP A 108     -19.091  -2.147  -3.103  1.00 94.67           O  
ATOM    876  OD2 ASP A 108     -19.764  -2.956  -1.180  1.00 94.67           O  
ATOM    877  N   LEU A 109     -15.010  -0.202  -0.627  1.00 95.80           N  
ATOM    878  CA  LEU A 109     -14.137   0.760   0.037  1.00 95.80           C  
ATOM    879  C   LEU A 109     -13.292   1.519  -0.980  1.00 95.80           C  
ATOM    880  CB  LEU A 109     -13.228   0.052   1.046  1.00 95.80           C  
ATOM    881  O   LEU A 109     -12.897   2.662  -0.737  1.00 95.80           O  
ATOM    882  CG  LEU A 109     -13.923  -0.611   2.236  1.00 95.80           C  
ATOM    883  CD1 LEU A 109     -12.916  -1.401   3.065  1.00 95.80           C  
ATOM    884  CD2 LEU A 109     -14.628   0.435   3.094  1.00 95.80           C  
ATOM    885  N   LEU A 110     -13.061   0.853  -2.105  1.00 96.22           N  
ATOM    886  CA  LEU A 110     -12.063   1.328  -3.057  1.00 96.22           C  
ATOM    887  C   LEU A 110     -12.731   1.971  -4.268  1.00 96.22           C  
ATOM    888  CB  LEU A 110     -11.161   0.176  -3.508  1.00 96.22           C  
ATOM    889  O   LEU A 110     -12.053   2.364  -5.220  1.00 96.22           O  
ATOM    890  CG  LEU A 110     -10.463  -0.613  -2.399  1.00 96.22           C  
ATOM    891  CD1 LEU A 110      -9.695  -1.790  -2.990  1.00 96.22           C  
ATOM    892  CD2 LEU A 110      -9.532   0.294  -1.602  1.00 96.22           C  
ATOM    893  N   GLY A 111     -14.004   2.085  -4.249  1.00 92.76           N  
ATOM    894  CA  GLY A 111     -14.776   2.729  -5.299  1.00 92.76           C  
ATOM    895  C   GLY A 111     -15.091   4.183  -5.001  1.00 92.76           C  
ATOM    896  O   GLY A 111     -14.183   4.989  -4.787  1.00 92.76           O  
ATOM    897  N   SER A 112     -16.328   4.524  -4.857  1.00 86.93           N  
ATOM    898  CA  SER A 112     -16.770   5.908  -4.725  1.00 86.93           C  
ATOM    899  C   SER A 112     -16.353   6.496  -3.381  1.00 86.93           C  
ATOM    900  CB  SER A 112     -18.288   6.004  -4.884  1.00 86.93           C  
ATOM    901  O   SER A 112     -16.163   7.708  -3.259  1.00 86.93           O  
ATOM    902  OG  SER A 112     -18.945   5.143  -3.970  1.00 86.93           O  
ATOM    903  N   SER A 113     -16.101   5.673  -2.396  1.00 88.68           N  
ATOM    904  CA  SER A 113     -15.766   6.165  -1.064  1.00 88.68           C  
ATOM    905  C   SER A 113     -14.261   6.356  -0.907  1.00 88.68           C  
ATOM    906  CB  SER A 113     -16.282   5.204   0.008  1.00 88.68           C  
ATOM    907  O   SER A 113     -13.799   6.866   0.115  1.00 88.68           O  
ATOM    908  OG  SER A 113     -15.653   3.939  -0.107  1.00 88.68           O  
ATOM    909  N   PHE A 114     -13.492   5.985  -1.866  1.00 96.03           N  
ATOM    910  CA  PHE A 114     -12.037   5.933  -1.785  1.00 96.03           C  
ATOM    911  C   PHE A 114     -11.462   7.313  -1.488  1.00 96.03           C  
ATOM    912  CB  PHE A 114     -11.444   5.387  -3.088  1.00 96.03           C  
ATOM    913  O   PHE A 114     -10.474   7.436  -0.760  1.00 96.03           O  
ATOM    914  CG  PHE A 114      -9.956   5.171  -3.034  1.00 96.03           C  
ATOM    915  CD1 PHE A 114      -9.118   5.771  -3.965  1.00 96.03           C  
ATOM    916  CD2 PHE A 114      -9.395   4.366  -2.051  1.00 96.03           C  
ATOM    917  CE1 PHE A 114      -7.740   5.573  -3.917  1.00 96.03           C  
ATOM    918  CE2 PHE A 114      -8.019   4.163  -1.997  1.00 96.03           C  
ATOM    919  CZ  PHE A 114      -7.193   4.766  -2.931  1.00 96.03           C  
ATOM    920  N   ASN A 115     -12.124   8.426  -1.922  1.00 96.01           N  
ATOM    921  CA  ASN A 115     -11.606   9.778  -1.735  1.00 96.01           C  
ATOM    922  C   ASN A 115     -12.196  10.437  -0.491  1.00 96.01           C  
ATOM    923  CB  ASN A 115     -11.884  10.635  -2.972  1.00 96.01           C  
ATOM    924  O   ASN A 115     -11.833  11.563  -0.149  1.00 96.01           O  
ATOM    925  CG  ASN A 115     -13.365  10.843  -3.218  1.00 96.01           C  
ATOM    926  ND2 ASN A 115     -13.692  11.705  -4.173  1.00 96.01           N  
ATOM    927  OD1 ASN A 115     -14.209  10.234  -2.555  1.00 96.01           O  
ATOM    928  N   ASN A 116     -13.111   9.688   0.199  1.00 93.64           N  
ATOM    929  CA  ASN A 116     -13.830  10.328   1.296  1.00 93.64           C  
ATOM    930  C   ASN A 116     -13.412   9.758   2.648  1.00 93.64           C  
ATOM    931  CB  ASN A 116     -15.341  10.186   1.103  1.00 93.64           C  
ATOM    932  O   ASN A 116     -13.845  10.247   3.693  1.00 93.64           O  
ATOM    933  CG  ASN A 116     -15.839  10.883  -0.148  1.00 93.64           C  
ATOM    934  ND2 ASN A 116     -16.853  10.308  -0.783  1.00 93.64           N  
ATOM    935  OD1 ASN A 116     -15.316  11.929  -0.540  1.00 93.64           O  
ATOM    936  N   GLN A 117     -12.660   8.711   2.628  1.00 95.57           N  
ATOM    937  CA  GLN A 117     -12.164   8.108   3.860  1.00 95.57           C  
ATOM    938  C   GLN A 117     -10.776   7.506   3.659  1.00 95.57           C  
ATOM    939  CB  GLN A 117     -13.133   7.036   4.362  1.00 95.57           C  
ATOM    940  O   GLN A 117     -10.452   7.033   2.568  1.00 95.57           O  
ATOM    941  CG  GLN A 117     -13.234   5.822   3.449  1.00 95.57           C  
ATOM    942  CD  GLN A 117     -14.220   4.787   3.956  1.00 95.57           C  
ATOM    943  NE2 GLN A 117     -14.489   3.773   3.139  1.00 95.57           N  
ATOM    944  OE1 GLN A 117     -14.736   4.896   5.073  1.00 95.57           O  
ATOM    945  N   CYS A 118     -10.012   7.537   4.740  1.00 97.43           N  
ATOM    946  CA  CYS A 118      -8.730   6.843   4.688  1.00 97.43           C  
ATOM    947  C   CYS A 118      -8.928   5.334   4.620  1.00 97.43           C  
ATOM    948  CB  CYS A 118      -7.878   7.200   5.906  1.00 97.43           C  
ATOM    949  O   CYS A 118      -9.837   4.794   5.253  1.00 97.43           O  
ATOM    950  SG  CYS A 118      -7.274   8.902   5.898  1.00 97.43           S  
ATOM    951  N   VAL A 119      -8.107   4.752   3.836  1.00 98.17           N  
ATOM    952  CA  VAL A 119      -8.063   3.294   3.780  1.00 98.17           C  
ATOM    953  C   VAL A 119      -6.681   2.802   4.204  1.00 98.17           C  
ATOM    954  CB  VAL A 119      -8.406   2.769   2.368  1.00 98.17           C  
ATOM    955  O   VAL A 119      -5.666   3.412   3.861  1.00 98.17           O  
ATOM    956  CG1 VAL A 119      -8.392   1.242   2.341  1.00 98.17           C  
ATOM    957  CG2 VAL A 119      -9.765   3.302   1.917  1.00 98.17           C  
ATOM    958  N   SER A 120      -6.682   1.686   4.923  1.00 97.65           N  
ATOM    959  CA  SER A 120      -5.425   1.162   5.448  1.00 97.65           C  
ATOM    960  C   SER A 120      -5.381  -0.360   5.361  1.00 97.65           C  
ATOM    961  CB  SER A 120      -5.224   1.605   6.898  1.00 97.65           C  
ATOM    962  O   SER A 120      -6.406  -1.026   5.525  1.00 97.65           O  
ATOM    963  OG  SER A 120      -4.044   1.035   7.438  1.00 97.65           O  
ATOM    964  N   ALA A 121      -4.170  -0.807   5.091  1.00 97.54           N  
ATOM    965  CA  ALA A 121      -3.948  -2.250   5.147  1.00 97.54           C  
ATOM    966  C   ALA A 121      -3.175  -2.637   6.405  1.00 97.54           C  
ATOM    967  CB  ALA A 121      -3.202  -2.722   3.902  1.00 97.54           C  
ATOM    968  O   ALA A 121      -2.558  -3.703   6.458  1.00 97.54           O  
ATOM    969  N   GLU A 122      -3.072  -1.826   7.362  1.00 96.55           N  
ATOM    970  CA  GLU A 122      -2.305  -1.987   8.594  1.00 96.55           C  
ATOM    971  C   GLU A 122      -2.751  -3.226   9.364  1.00 96.55           C  
ATOM    972  CB  GLU A 122      -2.437  -0.743   9.476  1.00 96.55           C  
ATOM    973  O   GLU A 122      -1.945  -3.865  10.043  1.00 96.55           O  
ATOM    974  CG  GLU A 122      -1.599  -0.798  10.746  1.00 96.55           C  
ATOM    975  CD  GLU A 122      -1.623   0.501  11.536  1.00 96.55           C  
ATOM    976  OE1 GLU A 122      -0.956   0.580  12.593  1.00 96.55           O  
ATOM    977  OE2 GLU A 122      -2.314   1.446  11.096  1.00 96.55           O  
ATOM    978  N   ILE A 123      -4.044  -3.542   9.229  1.00 97.10           N  
ATOM    979  CA  ILE A 123      -4.598  -4.658   9.986  1.00 97.10           C  
ATOM    980  C   ILE A 123      -3.910  -5.957   9.570  1.00 97.10           C  
ATOM    981  CB  ILE A 123      -6.126  -4.774   9.787  1.00 97.10           C  
ATOM    982  O   ILE A 123      -3.753  -6.871  10.383  1.00 97.10           O  
ATOM    983  CG1 ILE A 123      -6.838  -3.567  10.409  1.00 97.10           C  
ATOM    984  CG2 ILE A 123      -6.651  -6.085  10.380  1.00 97.10           C  
ATOM    985  CD1 ILE A 123      -6.635  -3.435  11.912  1.00 97.10           C  
ATOM    986  N   VAL A 124      -3.490  -6.037   8.341  1.00 97.34           N  
ATOM    987  CA  VAL A 124      -2.815  -7.237   7.857  1.00 97.34           C  
ATOM    988  C   VAL A 124      -1.571  -7.506   8.701  1.00 97.34           C  
ATOM    989  CB  VAL A 124      -2.431  -7.111   6.366  1.00 97.34           C  
ATOM    990  O   VAL A 124      -1.303  -8.650   9.075  1.00 97.34           O  
ATOM    991  CG1 VAL A 124      -1.584  -8.302   5.924  1.00 97.34           C  
ATOM    992  CG2 VAL A 124      -3.685  -6.992   5.501  1.00 97.34           C  
ATOM    993  N   ALA A 125      -0.857  -6.490   9.069  1.00 95.89           N  
ATOM    994  CA  ALA A 125       0.324  -6.635   9.917  1.00 95.89           C  
ATOM    995  C   ALA A 125      -0.059  -7.113  11.314  1.00 95.89           C  
ATOM    996  CB  ALA A 125       1.084  -5.313  10.000  1.00 95.89           C  
ATOM    997  O   ALA A 125       0.639  -7.938  11.908  1.00 95.89           O  
ATOM    998  N   HIS A 126      -1.169  -6.639  11.776  1.00 95.83           N  
ATOM    999  CA  HIS A 126      -1.621  -7.027  13.107  1.00 95.83           C  
ATOM   1000  C   HIS A 126      -2.084  -8.480  13.130  1.00 95.83           C  
ATOM   1001  CB  HIS A 126      -2.750  -6.109  13.578  1.00 95.83           C  
ATOM   1002  O   HIS A 126      -2.055  -9.128  14.179  1.00 95.83           O  
ATOM   1003  CG  HIS A 126      -2.309  -4.706  13.851  1.00 95.83           C  
ATOM   1004  CD2 HIS A 126      -2.781  -3.521  13.397  1.00 95.83           C  
ATOM   1005  ND1 HIS A 126      -1.252  -4.407  14.684  1.00 95.83           N  
ATOM   1006  CE1 HIS A 126      -1.094  -3.095  14.731  1.00 95.83           C  
ATOM   1007  NE2 HIS A 126      -2.009  -2.534  13.959  1.00 95.83           N  
ATOM   1008  N   GLN A 127      -2.444  -9.011  11.955  1.00 95.55           N  
ATOM   1009  CA  GLN A 127      -2.993 -10.360  11.867  1.00 95.55           C  
ATOM   1010  C   GLN A 127      -1.882 -11.402  11.786  1.00 95.55           C  
ATOM   1011  CB  GLN A 127      -3.920 -10.485  10.657  1.00 95.55           C  
ATOM   1012  O   GLN A 127      -2.137 -12.602  11.914  1.00 95.55           O  
ATOM   1013  CG  GLN A 127      -5.234  -9.732  10.808  1.00 95.55           C  
ATOM   1014  CD  GLN A 127      -6.096  -9.799   9.561  1.00 95.55           C  
ATOM   1015  NE2 GLN A 127      -7.339 -10.240   9.723  1.00 95.55           N  
ATOM   1016  OE1 GLN A 127      -5.649  -9.457   8.462  1.00 95.55           O  
ATOM   1017  N   MET A 128      -0.603 -10.972  11.599  1.00 95.23           N  
ATOM   1018  CA  MET A 128       0.510 -11.870  11.304  1.00 95.23           C  
ATOM   1019  C   MET A 128       0.660 -12.926  12.394  1.00 95.23           C  
ATOM   1020  CB  MET A 128       1.813 -11.082  11.157  1.00 95.23           C  
ATOM   1021  O   MET A 128       0.886 -14.101  12.099  1.00 95.23           O  
ATOM   1022  CG  MET A 128       1.912 -10.298   9.859  1.00 95.23           C  
ATOM   1023  SD  MET A 128       1.791 -11.374   8.377  1.00 95.23           S  
ATOM   1024  CE  MET A 128       3.356 -12.283   8.514  1.00 95.23           C  
ATOM   1025  N   THR A 129       0.422 -12.598  13.632  1.00 93.10           N  
ATOM   1026  CA  THR A 129       0.677 -13.505  14.745  1.00 93.10           C  
ATOM   1027  C   THR A 129      -0.437 -14.541  14.865  1.00 93.10           C  
ATOM   1028  CB  THR A 129       0.812 -12.736  16.073  1.00 93.10           C  
ATOM   1029  O   THR A 129      -0.237 -15.612  15.441  1.00 93.10           O  
ATOM   1030  CG2 THR A 129       2.025 -11.812  16.052  1.00 93.10           C  
ATOM   1031  OG1 THR A 129      -0.369 -11.952  16.286  1.00 93.10           O  
ATOM   1032  N   SER A 130      -1.570 -14.278  14.242  1.00 94.33           N  
ATOM   1033  CA  SER A 130      -2.714 -15.167  14.414  1.00 94.33           C  
ATOM   1034  C   SER A 130      -2.972 -15.988  13.155  1.00 94.33           C  
ATOM   1035  CB  SER A 130      -3.966 -14.365  14.775  1.00 94.33           C  
ATOM   1036  O   SER A 130      -3.825 -16.877  13.152  1.00 94.33           O  
ATOM   1037  OG  SER A 130      -4.297 -13.457  13.739  1.00 94.33           O  
ATOM   1038  N   LEU A 131      -2.211 -15.713  12.093  1.00 96.84           N  
ATOM   1039  CA  LEU A 131      -2.452 -16.387  10.822  1.00 96.84           C  
ATOM   1040  C   LEU A 131      -1.845 -17.786  10.825  1.00 96.84           C  
ATOM   1041  CB  LEU A 131      -1.873 -15.569   9.664  1.00 96.84           C  
ATOM   1042  O   LEU A 131      -0.862 -18.040  11.524  1.00 96.84           O  
ATOM   1043  CG  LEU A 131      -2.541 -14.222   9.385  1.00 96.84           C  
ATOM   1044  CD1 LEU A 131      -1.745 -13.442   8.344  1.00 96.84           C  
ATOM   1045  CD2 LEU A 131      -3.981 -14.424   8.924  1.00 96.84           C  
ATOM   1046  N   SER A 132      -2.539 -18.774  10.080  1.00 97.92           N  
ATOM   1047  CA  SER A 132      -1.947 -20.086   9.839  1.00 97.92           C  
ATOM   1048  C   SER A 132      -0.608 -19.964   9.118  1.00 97.92           C  
ATOM   1049  CB  SER A 132      -2.898 -20.961   9.021  1.00 97.92           C  
ATOM   1050  O   SER A 132      -0.365 -18.984   8.412  1.00 97.92           O  
ATOM   1051  OG  SER A 132      -2.978 -20.502   7.682  1.00 97.92           O  
ATOM   1052  N   PRO A 133       0.289 -20.925   9.288  1.00 98.10           N  
ATOM   1053  CA  PRO A 133       1.593 -20.876   8.621  1.00 98.10           C  
ATOM   1054  C   PRO A 133       1.476 -20.672   7.112  1.00 98.10           C  
ATOM   1055  CB  PRO A 133       2.205 -22.242   8.942  1.00 98.10           C  
ATOM   1056  O   PRO A 133       2.243 -19.902   6.529  1.00 98.10           O  
ATOM   1057  CG  PRO A 133       1.636 -22.612  10.274  1.00 98.10           C  
ATOM   1058  CD  PRO A 133       0.205 -22.160  10.324  1.00 98.10           C  
ATOM   1059  N   ALA A 134       0.535 -21.305   6.480  1.00 97.58           N  
ATOM   1060  CA  ALA A 134       0.365 -21.191   5.034  1.00 97.58           C  
ATOM   1061  C   ALA A 134      -0.019 -19.768   4.637  1.00 97.58           C  
ATOM   1062  CB  ALA A 134      -0.688 -22.181   4.542  1.00 97.58           C  
ATOM   1063  O   ALA A 134       0.539 -19.209   3.691  1.00 97.58           O  
ATOM   1064  N   THR A 135      -0.974 -19.177   5.334  1.00 97.96           N  
ATOM   1065  CA  THR A 135      -1.394 -17.811   5.039  1.00 97.96           C  
ATOM   1066  C   THR A 135      -0.272 -16.823   5.342  1.00 97.96           C  
ATOM   1067  CB  THR A 135      -2.650 -17.428   5.843  1.00 97.96           C  
ATOM   1068  O   THR A 135      -0.023 -15.900   4.563  1.00 97.96           O  
ATOM   1069  CG2 THR A 135      -3.105 -16.011   5.509  1.00 97.96           C  
ATOM   1070  OG1 THR A 135      -3.708 -18.343   5.531  1.00 97.96           O  
ATOM   1071  N   LYS A 136       0.409 -17.007   6.400  1.00 98.04           N  
ATOM   1072  CA  LYS A 136       1.544 -16.166   6.769  1.00 98.04           C  
ATOM   1073  C   LYS A 136       2.597 -16.148   5.665  1.00 98.04           C  
ATOM   1074  CB  LYS A 136       2.167 -16.649   8.080  1.00 98.04           C  
ATOM   1075  O   LYS A 136       3.137 -15.091   5.333  1.00 98.04           O  
ATOM   1076  CG  LYS A 136       3.254 -15.733   8.623  1.00 98.04           C  
ATOM   1077  CD  LYS A 136       3.764 -16.212   9.976  1.00 98.04           C  
ATOM   1078  CE  LYS A 136       4.889 -15.327  10.495  1.00 98.04           C  
ATOM   1079  NZ  LYS A 136       5.386 -15.786  11.827  1.00 98.04           N  
ATOM   1080  N   LYS A 137       2.835 -17.291   5.190  1.00 97.86           N  
ATOM   1081  CA  LYS A 137       3.808 -17.390   4.106  1.00 97.86           C  
ATOM   1082  C   LYS A 137       3.393 -16.532   2.914  1.00 97.86           C  
ATOM   1083  CB  LYS A 137       3.979 -18.846   3.669  1.00 97.86           C  
ATOM   1084  O   LYS A 137       4.216 -15.814   2.343  1.00 97.86           O  
ATOM   1085  CG  LYS A 137       5.011 -19.046   2.569  1.00 97.86           C  
ATOM   1086  CD  LYS A 137       5.147 -20.515   2.191  1.00 97.86           C  
ATOM   1087  CE  LYS A 137       6.124 -20.708   1.039  1.00 97.86           C  
ATOM   1088  NZ  LYS A 137       6.187 -22.134   0.598  1.00 97.86           N  
ATOM   1089  N   GLU A 138       2.146 -16.600   2.543  1.00 97.68           N  
ATOM   1090  CA  GLU A 138       1.651 -15.807   1.422  1.00 97.68           C  
ATOM   1091  C   GLU A 138       1.746 -14.313   1.718  1.00 97.68           C  
ATOM   1092  CB  GLU A 138       0.206 -16.187   1.090  1.00 97.68           C  
ATOM   1093  O   GLU A 138       2.098 -13.522   0.841  1.00 97.68           O  
ATOM   1094  CG  GLU A 138       0.047 -17.610   0.575  1.00 97.68           C  
ATOM   1095  CD  GLU A 138       0.625 -17.813  -0.817  1.00 97.68           C  
ATOM   1096  OE1 GLU A 138       0.811 -18.979  -1.233  1.00 97.68           O  
ATOM   1097  OE2 GLU A 138       0.894 -16.797  -1.496  1.00 97.68           O  
ATOM   1098  N   VAL A 139       1.435 -13.889   2.922  1.00 98.07           N  
ATOM   1099  CA  VAL A 139       1.492 -12.486   3.320  1.00 98.07           C  
ATOM   1100  C   VAL A 139       2.938 -11.998   3.283  1.00 98.07           C  
ATOM   1101  CB  VAL A 139       0.892 -12.270   4.727  1.00 98.07           C  
ATOM   1102  O   VAL A 139       3.214 -10.888   2.821  1.00 98.07           O  
ATOM   1103  CG1 VAL A 139       1.174 -10.853   5.223  1.00 98.07           C  
ATOM   1104  CG2 VAL A 139      -0.610 -12.546   4.714  1.00 98.07           C  
ATOM   1105  N   GLU A 140       3.915 -12.861   3.601  1.00 97.92           N  
ATOM   1106  CA  GLU A 140       5.320 -12.476   3.703  1.00 97.92           C  
ATOM   1107  C   GLU A 140       6.006 -12.530   2.341  1.00 97.92           C  
ATOM   1108  CB  GLU A 140       6.054 -13.379   4.698  1.00 97.92           C  
ATOM   1109  O   GLU A 140       6.906 -11.735   2.062  1.00 97.92           O  
ATOM   1110  CG  GLU A 140       5.726 -13.083   6.154  1.00 97.92           C  
ATOM   1111  CD  GLU A 140       6.305 -14.105   7.119  1.00 97.92           C  
ATOM   1112  OE1 GLU A 140       6.381 -13.817   8.335  1.00 97.92           O  
ATOM   1113  OE2 GLU A 140       6.686 -15.203   6.655  1.00 97.92           O  
ATOM   1114  N   GLU A 141       5.498 -13.422   1.449  1.00 97.79           N  
ATOM   1115  CA  GLU A 141       6.222 -13.682   0.209  1.00 97.79           C  
ATOM   1116  C   GLU A 141       5.416 -13.230  -1.006  1.00 97.79           C  
ATOM   1117  CB  GLU A 141       6.566 -15.169   0.089  1.00 97.79           C  
ATOM   1118  O   GLU A 141       5.852 -13.404  -2.146  1.00 97.79           O  
ATOM   1119  CG  GLU A 141       7.550 -15.659   1.141  1.00 97.79           C  
ATOM   1120  CD  GLU A 141       7.967 -17.108   0.943  1.00 97.79           C  
ATOM   1121  OE1 GLU A 141       8.879 -17.580   1.659  1.00 97.79           O  
ATOM   1122  OE2 GLU A 141       7.378 -17.776   0.065  1.00 97.79           O  
ATOM   1123  N   SER A 142       4.377 -12.643  -0.865  1.00 98.50           N  
ATOM   1124  CA  SER A 142       3.446 -12.294  -1.933  1.00 98.50           C  
ATOM   1125  C   SER A 142       2.683 -13.520  -2.423  1.00 98.50           C  
ATOM   1126  CB  SER A 142       4.189 -11.645  -3.101  1.00 98.50           C  
ATOM   1127  O   SER A 142       3.200 -14.639  -2.379  1.00 98.50           O  
ATOM   1128  OG  SER A 142       4.884 -10.486  -2.673  1.00 98.50           O  
ATOM   1129  N   GLY A 143       1.474 -13.359  -2.759  1.00 97.76           N  
ATOM   1130  CA  GLY A 143       0.662 -14.460  -3.251  1.00 97.76           C  
ATOM   1131  C   GLY A 143      -0.786 -14.075  -3.486  1.00 97.76           C  
ATOM   1132  O   GLY A 143      -1.086 -12.913  -3.771  1.00 97.76           O  
ATOM   1133  N   GLU A 144      -1.567 -15.079  -3.512  1.00 97.48           N  
ATOM   1134  CA  GLU A 144      -3.008 -14.925  -3.685  1.00 97.48           C  
ATOM   1135  C   GLU A 144      -3.753 -15.202  -2.383  1.00 97.48           C  
ATOM   1136  CB  GLU A 144      -3.519 -15.852  -4.791  1.00 97.48           C  
ATOM   1137  O   GLU A 144      -3.617 -16.280  -1.800  1.00 97.48           O  
ATOM   1138  CG  GLU A 144      -2.848 -15.631  -6.139  1.00 97.48           C  
ATOM   1139  CD  GLU A 144      -3.346 -16.576  -7.220  1.00 97.48           C  
ATOM   1140  OE1 GLU A 144      -2.613 -16.809  -8.208  1.00 97.48           O  
ATOM   1141  OE2 GLU A 144      -4.479 -17.088  -7.078  1.00 97.48           O  
ATOM   1142  N   LEU A 145      -4.515 -14.235  -2.002  1.00 98.11           N  
ATOM   1143  CA  LEU A 145      -5.211 -14.318  -0.722  1.00 98.11           C  
ATOM   1144  C   LEU A 145      -6.660 -13.863  -0.861  1.00 98.11           C  
ATOM   1145  CB  LEU A 145      -4.496 -13.470   0.333  1.00 98.11           C  
ATOM   1146  O   LEU A 145      -7.047 -13.317  -1.896  1.00 98.11           O  
ATOM   1147  CG  LEU A 145      -3.070 -13.893   0.691  1.00 98.11           C  
ATOM   1148  CD1 LEU A 145      -2.331 -12.745   1.370  1.00 98.11           C  
ATOM   1149  CD2 LEU A 145      -3.088 -15.128   1.585  1.00 98.11           C  
ATOM   1150  N   VAL A 146      -7.461 -14.147   0.192  1.00 98.15           N  
ATOM   1151  CA  VAL A 146      -8.827 -13.643   0.286  1.00 98.15           C  
ATOM   1152  C   VAL A 146      -8.888 -12.501   1.298  1.00 98.15           C  
ATOM   1153  CB  VAL A 146      -9.818 -14.760   0.681  1.00 98.15           C  
ATOM   1154  O   VAL A 146      -8.376 -12.624   2.413  1.00 98.15           O  
ATOM   1155  CG1 VAL A 146     -11.255 -14.243   0.651  1.00 98.15           C  
ATOM   1156  CG2 VAL A 146      -9.661 -15.965  -0.245  1.00 98.15           C  
ATOM   1157  N   PHE A 147      -9.539 -11.420   0.829  1.00 98.20           N  
ATOM   1158  CA  PHE A 147      -9.597 -10.236   1.678  1.00 98.20           C  
ATOM   1159  C   PHE A 147     -11.042  -9.860   1.984  1.00 98.20           C  
ATOM   1160  CB  PHE A 147      -8.879  -9.059   1.010  1.00 98.20           C  
ATOM   1161  O   PHE A 147     -11.943 -10.137   1.191  1.00 98.20           O  
ATOM   1162  CG  PHE A 147      -7.402  -9.279   0.819  1.00 98.20           C  
ATOM   1163  CD1 PHE A 147      -6.492  -8.849   1.777  1.00 98.20           C  
ATOM   1164  CD2 PHE A 147      -6.925  -9.915  -0.319  1.00 98.20           C  
ATOM   1165  CE1 PHE A 147      -5.125  -9.051   1.602  1.00 98.20           C  
ATOM   1166  CE2 PHE A 147      -5.560 -10.121  -0.501  1.00 98.20           C  
ATOM   1167  CZ  PHE A 147      -4.662  -9.687   0.461  1.00 98.20           C  
ATOM   1168  N   SER A 148     -11.240  -9.318   3.122  1.00 97.14           N  
ATOM   1169  CA  SER A 148     -12.459  -8.592   3.462  1.00 97.14           C  
ATOM   1170  C   SER A 148     -12.173  -7.113   3.702  1.00 97.14           C  
ATOM   1171  CB  SER A 148     -13.118  -9.199   4.701  1.00 97.14           C  
ATOM   1172  O   SER A 148     -11.049  -6.741   4.046  1.00 97.14           O  
ATOM   1173  OG  SER A 148     -14.366  -8.580   4.962  1.00 97.14           O  
ATOM   1174  N   GLY A 149     -13.138  -6.315   3.401  1.00 96.41           N  
ATOM   1175  CA  GLY A 149     -13.099  -4.918   3.802  1.00 96.41           C  
ATOM   1176  C   GLY A 149     -13.838  -4.649   5.100  1.00 96.41           C  
ATOM   1177  O   GLY A 149     -14.818  -5.328   5.415  1.00 96.41           O  
ATOM   1178  N   MET A 150     -13.260  -3.738   5.898  1.00 96.66           N  
ATOM   1179  CA  MET A 150     -13.933  -3.244   7.096  1.00 96.66           C  
ATOM   1180  C   MET A 150     -14.031  -1.722   7.078  1.00 96.66           C  
ATOM   1181  CB  MET A 150     -13.199  -3.706   8.356  1.00 96.66           C  
ATOM   1182  O   MET A 150     -13.060  -1.038   6.751  1.00 96.66           O  
ATOM   1183  CG  MET A 150     -13.275  -5.205   8.595  1.00 96.66           C  
ATOM   1184  SD  MET A 150     -14.983  -5.775   8.949  1.00 96.66           S  
ATOM   1185  CE  MET A 150     -15.264  -4.966  10.549  1.00 96.66           C  
ATOM   1186  N   GLN A 151     -15.237  -1.253   7.339  1.00 97.07           N  
ATOM   1187  CA  GLN A 151     -15.421   0.179   7.553  1.00 97.07           C  
ATOM   1188  C   GLN A 151     -15.675   0.486   9.026  1.00 97.07           C  
ATOM   1189  CB  GLN A 151     -16.576   0.705   6.701  1.00 97.07           C  
ATOM   1190  O   GLN A 151     -16.723   0.131   9.569  1.00 97.07           O  
ATOM   1191  CG  GLN A 151     -16.698   2.223   6.700  1.00 97.07           C  
ATOM   1192  CD  GLN A 151     -17.728   2.729   5.708  1.00 97.07           C  
ATOM   1193  NE2 GLN A 151     -17.305   3.615   4.813  1.00 97.07           N  
ATOM   1194  OE1 GLN A 151     -18.895   2.327   5.745  1.00 97.07           O  
ATOM   1195  N   TYR A 152     -14.770   1.132   9.610  1.00 97.13           N  
ATOM   1196  CA  TYR A 152     -14.855   1.467  11.027  1.00 97.13           C  
ATOM   1197  C   TYR A 152     -15.303   2.911  11.220  1.00 97.13           C  
ATOM   1198  CB  TYR A 152     -13.505   1.243  11.715  1.00 97.13           C  
ATOM   1199  O   TYR A 152     -14.779   3.821  10.574  1.00 97.13           O  
ATOM   1200  CG  TYR A 152     -13.119  -0.212  11.835  1.00 97.13           C  
ATOM   1201  CD1 TYR A 152     -13.685  -1.025  12.814  1.00 97.13           C  
ATOM   1202  CD2 TYR A 152     -12.187  -0.776  10.970  1.00 97.13           C  
ATOM   1203  CE1 TYR A 152     -13.331  -2.365  12.929  1.00 97.13           C  
ATOM   1204  CE2 TYR A 152     -11.825  -2.114  11.076  1.00 97.13           C  
ATOM   1205  OH  TYR A 152     -12.048  -4.226  12.167  1.00 97.13           O  
ATOM   1206  CZ  TYR A 152     -12.402  -2.900  12.057  1.00 97.13           C  
ATOM   1207  N   LYS A 153     -16.239   3.022  12.052  1.00 97.23           N  
ATOM   1208  CA  LYS A 153     -16.709   4.348  12.445  1.00 97.23           C  
ATOM   1209  C   LYS A 153     -16.096   4.777  13.775  1.00 97.23           C  
ATOM   1210  CB  LYS A 153     -18.235   4.370  12.539  1.00 97.23           C  
ATOM   1211  O   LYS A 153     -16.129   4.024  14.751  1.00 97.23           O  
ATOM   1212  CG  LYS A 153     -18.820   5.753  12.786  1.00 97.23           C  
ATOM   1213  CD  LYS A 153     -20.343   5.721  12.804  1.00 97.23           C  
ATOM   1214  CE  LYS A 153     -20.928   7.097  13.093  1.00 97.23           C  
ATOM   1215  NZ  LYS A 153     -22.422   7.076  13.085  1.00 97.23           N  
ATOM   1216  N   HIS A 154     -15.499   5.944  13.789  1.00 95.05           N  
ATOM   1217  CA  HIS A 154     -14.911   6.525  14.991  1.00 95.05           C  
ATOM   1218  C   HIS A 154     -15.408   7.949  15.214  1.00 95.05           C  
ATOM   1219  CB  HIS A 154     -13.384   6.509  14.902  1.00 95.05           C  
ATOM   1220  O   HIS A 154     -16.250   8.443  14.460  1.00 95.05           O  
ATOM   1221  CG  HIS A 154     -12.847   7.193  13.685  1.00 95.05           C  
ATOM   1222  CD2 HIS A 154     -12.329   6.692  12.539  1.00 95.05           C  
ATOM   1223  ND1 HIS A 154     -12.802   8.565  13.562  1.00 95.05           N  
ATOM   1224  CE1 HIS A 154     -12.279   8.879  12.389  1.00 95.05           C  
ATOM   1225  NE2 HIS A 154     -11.983   7.760  11.749  1.00 95.05           N  
ATOM   1226  N   ALA A 155     -14.922   8.630  16.264  1.00 92.96           N  
ATOM   1227  CA  ALA A 155     -15.428   9.919  16.726  1.00 92.96           C  
ATOM   1228  C   ALA A 155     -15.282  10.986  15.645  1.00 92.96           C  
ATOM   1229  CB  ALA A 155     -14.702  10.352  17.997  1.00 92.96           C  
ATOM   1230  O   ALA A 155     -16.054  11.947  15.603  1.00 92.96           O  
ATOM   1231  N   HIS A 156     -14.369  10.844  14.722  1.00 92.74           N  
ATOM   1232  CA  HIS A 156     -14.062  11.920  13.787  1.00 92.74           C  
ATOM   1233  C   HIS A 156     -14.330  11.493  12.348  1.00 92.74           C  
ATOM   1234  CB  HIS A 156     -12.607  12.365  13.940  1.00 92.74           C  
ATOM   1235  O   HIS A 156     -13.975  12.207  11.408  1.00 92.74           O  
ATOM   1236  CG  HIS A 156     -12.257  12.805  15.326  1.00 92.74           C  
ATOM   1237  CD2 HIS A 156     -11.322  12.351  16.194  1.00 92.74           C  
ATOM   1238  ND1 HIS A 156     -12.911  13.835  15.967  1.00 92.74           N  
ATOM   1239  CE1 HIS A 156     -12.390  13.996  17.172  1.00 92.74           C  
ATOM   1240  NE2 HIS A 156     -11.424  13.108  17.335  1.00 92.74           N  
ATOM   1241  N   GLY A 157     -14.981  10.359  12.188  1.00 94.42           N  
ATOM   1242  CA  GLY A 157     -15.267   9.902  10.838  1.00 94.42           C  
ATOM   1243  C   GLY A 157     -15.148   8.398  10.679  1.00 94.42           C  
ATOM   1244  O   GLY A 157     -15.494   7.643  11.590  1.00 94.42           O  
ATOM   1245  N   THR A 158     -14.800   8.015   9.420  1.00 96.60           N  
ATOM   1246  CA  THR A 158     -14.678   6.591   9.128  1.00 96.60           C  
ATOM   1247  C   THR A 158     -13.293   6.269   8.576  1.00 96.60           C  
ATOM   1248  CB  THR A 158     -15.753   6.133   8.125  1.00 96.60           C  
ATOM   1249  O   THR A 158     -12.612   7.147   8.041  1.00 96.60           O  
ATOM   1250  CG2 THR A 158     -17.156   6.377   8.672  1.00 96.60           C  
ATOM   1251  OG1 THR A 158     -15.597   6.861   6.900  1.00 96.60           O  
ATOM   1252  N   VAL A 159     -12.862   5.036   8.794  1.00 97.38           N  
ATOM   1253  CA  VAL A 159     -11.651   4.501   8.181  1.00 97.38           C  
ATOM   1254  C   VAL A 159     -11.932   3.113   7.609  1.00 97.38           C  
ATOM   1255  CB  VAL A 159     -10.485   4.434   9.193  1.00 97.38           C  
ATOM   1256  O   VAL A 159     -12.588   2.291   8.251  1.00 97.38           O  
ATOM   1257  CG1 VAL A 159     -10.851   3.546  10.381  1.00 97.38           C  
ATOM   1258  CG2 VAL A 159      -9.217   3.923   8.511  1.00 97.38           C  
ATOM   1259  N   GLY A 160     -11.543   2.971   6.370  1.00 97.85           N  
ATOM   1260  CA  GLY A 160     -11.652   1.665   5.740  1.00 97.85           C  
ATOM   1261  C   GLY A 160     -10.401   0.821   5.899  1.00 97.85           C  
ATOM   1262  O   GLY A 160      -9.287   1.348   5.906  1.00 97.85           O  
ATOM   1263  N   THR A 161     -10.592  -0.502   5.996  1.00 97.74           N  
ATOM   1264  CA  THR A 161      -9.444  -1.393   6.125  1.00 97.74           C  
ATOM   1265  C   THR A 161      -9.621  -2.633   5.252  1.00 97.74           C  
ATOM   1266  CB  THR A 161      -9.230  -1.819   7.589  1.00 97.74           C  
ATOM   1267  O   THR A 161     -10.748  -3.054   4.984  1.00 97.74           O  
ATOM   1268  CG2 THR A 161      -9.178  -0.607   8.512  1.00 97.74           C  
ATOM   1269  OG1 THR A 161     -10.308  -2.671   7.996  1.00 97.74           O  
ATOM   1270  N   ILE A 162      -8.494  -3.091   4.831  1.00 97.23           N  
ATOM   1271  CA  ILE A 162      -8.446  -4.405   4.199  1.00 97.23           C  
ATOM   1272  C   ILE A 162      -7.831  -5.418   5.161  1.00 97.23           C  
ATOM   1273  CB  ILE A 162      -7.648  -4.367   2.877  1.00 97.23           C  
ATOM   1274  O   ILE A 162      -6.799  -5.147   5.781  1.00 97.23           O  
ATOM   1275  CG1 ILE A 162      -8.212  -3.291   1.942  1.00 97.23           C  
ATOM   1276  CG2 ILE A 162      -7.659  -5.741   2.200  1.00 97.23           C  
ATOM   1277  CD1 ILE A 162      -9.551  -3.656   1.316  1.00 97.23           C  
ATOM   1278  N   GLU A 163      -8.458  -6.580   5.195  1.00 96.46           N  
ATOM   1279  CA  GLU A 163      -7.998  -7.646   6.080  1.00 96.46           C  
ATOM   1280  C   GLU A 163      -7.912  -8.979   5.342  1.00 96.46           C  
ATOM   1281  CB  GLU A 163      -8.923  -7.775   7.293  1.00 96.46           C  
ATOM   1282  O   GLU A 163      -8.687  -9.233   4.418  1.00 96.46           O  
ATOM   1283  CG  GLU A 163      -9.072  -6.488   8.092  1.00 96.46           C  
ATOM   1284  CD  GLU A 163     -10.065  -6.605   9.238  1.00 96.46           C  
ATOM   1285  OE1 GLU A 163     -10.209  -5.635  10.017  1.00 96.46           O  
ATOM   1286  OE2 GLU A 163     -10.702  -7.675   9.358  1.00 96.46           O  
ATOM   1287  N   VAL A 164      -7.008  -9.799   5.847  1.00 97.64           N  
ATOM   1288  CA  VAL A 164      -6.849 -11.126   5.263  1.00 97.64           C  
ATOM   1289  C   VAL A 164      -7.827 -12.100   5.916  1.00 97.64           C  
ATOM   1290  CB  VAL A 164      -5.401 -11.643   5.415  1.00 97.64           C  
ATOM   1291  O   VAL A 164      -7.999 -12.091   7.137  1.00 97.64           O  
ATOM   1292  CG1 VAL A 164      -5.302 -13.107   4.990  1.00 97.64           C  
ATOM   1293  CG2 VAL A 164      -4.438 -10.781   4.601  1.00 97.64           C  
ATOM   1294  N   ILE A 165      -8.546 -12.843   5.112  1.00 96.98           N  
ATOM   1295  CA  ILE A 165      -9.313 -13.985   5.598  1.00 96.98           C  
ATOM   1296  C   ILE A 165      -8.457 -15.247   5.530  1.00 96.98           C  
ATOM   1297  CB  ILE A 165     -10.616 -14.176   4.790  1.00 96.98           C  
ATOM   1298  O   ILE A 165      -8.030 -15.658   4.449  1.00 96.98           O  
ATOM   1299  CG1 ILE A 165     -11.479 -12.912   4.861  1.00 96.98           C  
ATOM   1300  CG2 ILE A 165     -11.390 -15.397   5.294  1.00 96.98           C  
ATOM   1301  CD1 ILE A 165     -12.724 -12.961   3.985  1.00 96.98           C  
ATOM   1302  N   ASP A 166      -8.194 -15.906   6.680  1.00 97.13           N  
ATOM   1303  CA  ASP A 166      -7.329 -17.079   6.766  1.00 97.13           C  
ATOM   1304  C   ASP A 166      -8.079 -18.346   6.359  1.00 97.13           C  
ATOM   1305  CB  ASP A 166      -6.770 -17.231   8.182  1.00 97.13           C  
ATOM   1306  O   ASP A 166      -8.474 -19.141   7.214  1.00 97.13           O  
ATOM   1307  CG  ASP A 166      -5.569 -18.158   8.249  1.00 97.13           C  
ATOM   1308  OD1 ASP A 166      -5.317 -18.901   7.276  1.00 97.13           O  
ATOM   1309  OD2 ASP A 166      -4.871 -18.149   9.286  1.00 97.13           O  
ATOM   1310  N   THR A 167      -8.196 -18.581   5.058  1.00 95.87           N  
ATOM   1311  CA  THR A 167      -8.960 -19.709   4.538  1.00 95.87           C  
ATOM   1312  C   THR A 167      -8.245 -21.026   4.827  1.00 95.87           C  
ATOM   1313  CB  THR A 167      -9.198 -19.572   3.023  1.00 95.87           C  
ATOM   1314  O   THR A 167      -8.887 -22.068   4.971  1.00 95.87           O  
ATOM   1315  CG2 THR A 167     -10.091 -18.376   2.712  1.00 95.87           C  
ATOM   1316  OG1 THR A 167      -7.939 -19.399   2.361  1.00 95.87           O  
ATOM   1317  N   PHE A 168      -6.910 -21.041   5.007  1.00 93.20           N  
ATOM   1318  CA  PHE A 168      -6.140 -22.236   5.329  1.00 93.20           C  
ATOM   1319  C   PHE A 168      -6.427 -22.697   6.754  1.00 93.20           C  
ATOM   1320  CB  PHE A 168      -4.641 -21.975   5.154  1.00 93.20           C  
ATOM   1321  O   PHE A 168      -6.261 -23.875   7.076  1.00 93.20           O  
ATOM   1322  CG  PHE A 168      -4.206 -21.877   3.717  1.00 93.20           C  
ATOM   1323  CD1 PHE A 168      -3.980 -23.023   2.964  1.00 93.20           C  
ATOM   1324  CD2 PHE A 168      -4.023 -20.637   3.118  1.00 93.20           C  
ATOM   1325  CE1 PHE A 168      -3.578 -22.934   1.633  1.00 93.20           C  
ATOM   1326  CE2 PHE A 168      -3.621 -20.541   1.789  1.00 93.20           C  
ATOM   1327  CZ  PHE A 168      -3.398 -21.691   1.048  1.00 93.20           C  
ATOM   1328  N   ALA A 169      -6.812 -21.796   7.576  1.00 95.45           N  
ATOM   1329  CA  ALA A 169      -7.153 -22.137   8.955  1.00 95.45           C  
ATOM   1330  C   ALA A 169      -8.626 -22.518   9.077  1.00 95.45           C  
ATOM   1331  CB  ALA A 169      -6.828 -20.973   9.887  1.00 95.45           C  
ATOM   1332  O   ALA A 169      -9.126 -22.741  10.182  1.00 95.45           O  
ATOM   1333  N   GLY A 170      -9.353 -22.415   7.944  1.00 93.21           N  
ATOM   1334  CA  GLY A 170     -10.736 -22.862   7.934  1.00 93.21           C  
ATOM   1335  C   GLY A 170     -11.733 -21.720   7.992  1.00 93.21           C  
ATOM   1336  O   GLY A 170     -12.940 -21.947   8.100  1.00 93.21           O  
ATOM   1337  N   GLN A 171     -11.226 -20.450   8.042  1.00 93.15           N  
ATOM   1338  CA  GLN A 171     -12.168 -19.337   7.984  1.00 93.15           C  
ATOM   1339  C   GLN A 171     -12.919 -19.319   6.656  1.00 93.15           C  
ATOM   1340  CB  GLN A 171     -11.441 -18.007   8.194  1.00 93.15           C  
ATOM   1341  O   GLN A 171     -12.323 -19.531   5.597  1.00 93.15           O  
ATOM   1342  CG  GLN A 171     -10.874 -17.831   9.596  1.00 93.15           C  
ATOM   1343  CD  GLN A 171     -10.350 -16.429   9.845  1.00 93.15           C  
ATOM   1344  NE2 GLN A 171      -9.582 -16.265  10.917  1.00 93.15           N  
ATOM   1345  OE1 GLN A 171     -10.634 -15.501   9.081  1.00 93.15           O  
ATOM   1346  N   GLN A 172     -14.187 -19.140   6.742  1.00 90.88           N  
ATOM   1347  CA  GLN A 172     -15.019 -19.186   5.545  1.00 90.88           C  
ATOM   1348  C   GLN A 172     -15.322 -17.781   5.031  1.00 90.88           C  
ATOM   1349  CB  GLN A 172     -16.322 -19.935   5.824  1.00 90.88           C  
ATOM   1350  O   GLN A 172     -15.910 -16.967   5.746  1.00 90.88           O  
ATOM   1351  CG  GLN A 172     -16.123 -21.397   6.204  1.00 90.88           C  
ATOM   1352  CD  GLN A 172     -15.582 -22.232   5.058  1.00 90.88           C  
ATOM   1353  NE2 GLN A 172     -14.712 -23.184   5.378  1.00 90.88           N  
ATOM   1354  OE1 GLN A 172     -15.944 -22.023   3.896  1.00 90.88           O  
ATOM   1355  N   PRO A 173     -14.877 -17.508   3.803  1.00 93.31           N  
ATOM   1356  CA  PRO A 173     -15.194 -16.205   3.213  1.00 93.31           C  
ATOM   1357  C   PRO A 173     -16.685 -16.033   2.930  1.00 93.31           C  
ATOM   1358  CB  PRO A 173     -14.387 -16.201   1.913  1.00 93.31           C  
ATOM   1359  O   PRO A 173     -17.376 -17.008   2.624  1.00 93.31           O  
ATOM   1360  CG  PRO A 173     -14.152 -17.645   1.605  1.00 93.31           C  
ATOM   1361  CD  PRO A 173     -14.170 -18.416   2.893  1.00 93.31           C  
ATOM   1362  N   ASP A 174     -17.159 -14.852   3.130  1.00 92.28           N  
ATOM   1363  CA  ASP A 174     -18.517 -14.453   2.773  1.00 92.28           C  
ATOM   1364  C   ASP A 174     -18.554 -13.809   1.389  1.00 92.28           C  
ATOM   1365  CB  ASP A 174     -19.085 -13.489   3.817  1.00 92.28           C  
ATOM   1366  O   ASP A 174     -17.842 -12.836   1.132  1.00 92.28           O  
ATOM   1367  CG  ASP A 174     -20.553 -13.169   3.592  1.00 92.28           C  
ATOM   1368  OD1 ASP A 174     -20.987 -13.090   2.422  1.00 92.28           O  
ATOM   1369  OD2 ASP A 174     -21.280 -12.991   4.592  1.00 92.28           O  
ATOM   1370  N   GLN A 175     -19.373 -14.282   0.526  1.00 88.78           N  
ATOM   1371  CA  GLN A 175     -19.406 -13.864  -0.871  1.00 88.78           C  
ATOM   1372  C   GLN A 175     -19.743 -12.381  -0.994  1.00 88.78           C  
ATOM   1373  CB  GLN A 175     -20.416 -14.700  -1.659  1.00 88.78           C  
ATOM   1374  O   GLN A 175     -19.371 -11.733  -1.975  1.00 88.78           O  
ATOM   1375  CG  GLN A 175     -19.964 -16.131  -1.916  1.00 88.78           C  
ATOM   1376  CD  GLN A 175     -20.947 -16.914  -2.764  1.00 88.78           C  
ATOM   1377  NE2 GLN A 175     -20.528 -18.087  -3.228  1.00 88.78           N  
ATOM   1378  OE1 GLN A 175     -22.075 -16.469  -3.001  1.00 88.78           O  
ATOM   1379  N   LYS A 176     -20.383 -11.866   0.046  1.00 93.06           N  
ATOM   1380  CA  LYS A 176     -20.848 -10.484  -0.032  1.00 93.06           C  
ATOM   1381  C   LYS A 176     -19.790  -9.518   0.494  1.00 93.06           C  
ATOM   1382  CB  LYS A 176     -22.150 -10.311   0.751  1.00 93.06           C  
ATOM   1383  O   LYS A 176     -19.857  -8.314   0.235  1.00 93.06           O  
ATOM   1384  CG  LYS A 176     -23.340 -11.037   0.141  1.00 93.06           C  
ATOM   1385  CD  LYS A 176     -24.617 -10.781   0.931  1.00 93.06           C  
ATOM   1386  CE  LYS A 176     -25.799 -11.543   0.348  1.00 93.06           C  
ATOM   1387  NZ  LYS A 176     -27.056 -11.285   1.112  1.00 93.06           N  
ATOM   1388  N   THR A 177     -18.831 -10.090   1.156  1.00 94.91           N  
ATOM   1389  CA  THR A 177     -17.905  -9.173   1.811  1.00 94.91           C  
ATOM   1390  C   THR A 177     -16.459  -9.583   1.546  1.00 94.91           C  
ATOM   1391  CB  THR A 177     -18.155  -9.116   3.329  1.00 94.91           C  
ATOM   1392  O   THR A 177     -15.533  -9.036   2.148  1.00 94.91           O  
ATOM   1393  CG2 THR A 177     -19.566  -8.624   3.636  1.00 94.91           C  
ATOM   1394  OG1 THR A 177     -17.986 -10.426   3.885  1.00 94.91           O  
ATOM   1395  N   SER A 178     -16.282 -10.644   0.733  1.00 96.44           N  
ATOM   1396  CA  SER A 178     -14.928 -11.142   0.513  1.00 96.44           C  
ATOM   1397  C   SER A 178     -14.532 -11.036  -0.956  1.00 96.44           C  
ATOM   1398  CB  SER A 178     -14.809 -12.594   0.979  1.00 96.44           C  
ATOM   1399  O   SER A 178     -15.383 -11.137  -1.842  1.00 96.44           O  
ATOM   1400  OG  SER A 178     -15.194 -12.720   2.337  1.00 96.44           O  
ATOM   1401  N   GLN A 179     -13.196 -10.800  -1.132  1.00 95.60           N  
ATOM   1402  CA  GLN A 179     -12.642 -10.640  -2.472  1.00 95.60           C  
ATOM   1403  C   GLN A 179     -11.280 -11.319  -2.589  1.00 95.60           C  
ATOM   1404  CB  GLN A 179     -12.523  -9.158  -2.831  1.00 95.60           C  
ATOM   1405  O   GLN A 179     -10.379 -11.056  -1.789  1.00 95.60           O  
ATOM   1406  CG  GLN A 179     -11.916  -8.905  -4.204  1.00 95.60           C  
ATOM   1407  CD  GLN A 179     -12.885  -9.193  -5.336  1.00 95.60           C  
ATOM   1408  NE2 GLN A 179     -12.562 -10.190  -6.153  1.00 95.60           N  
ATOM   1409  OE1 GLN A 179     -13.914  -8.525  -5.474  1.00 95.60           O  
ATOM   1410  N   MET A 180     -11.255 -12.269  -3.532  1.00 96.50           N  
ATOM   1411  CA  MET A 180      -9.933 -12.806  -3.839  1.00 96.50           C  
ATOM   1412  C   MET A 180      -9.090 -11.782  -4.592  1.00 96.50           C  
ATOM   1413  CB  MET A 180     -10.051 -14.091  -4.661  1.00 96.50           C  
ATOM   1414  O   MET A 180      -9.582 -11.120  -5.508  1.00 96.50           O  
ATOM   1415  CG  MET A 180      -8.742 -14.850  -4.804  1.00 96.50           C  
ATOM   1416  SD  MET A 180      -8.241 -15.686  -3.249  1.00 96.50           S  
ATOM   1417  CE  MET A 180      -9.547 -16.939  -3.124  1.00 96.50           C  
ATOM   1418  N   ALA A 181      -7.775 -11.684  -4.250  1.00 98.29           N  
ATOM   1419  CA  ALA A 181      -6.890 -10.693  -4.857  1.00 98.29           C  
ATOM   1420  C   ALA A 181      -5.428 -11.111  -4.728  1.00 98.29           C  
ATOM   1421  CB  ALA A 181      -7.106  -9.324  -4.217  1.00 98.29           C  
ATOM   1422  O   ALA A 181      -5.107 -12.055  -4.001  1.00 98.29           O  
ATOM   1423  N   TYR A 182      -4.629 -10.525  -5.560  1.00 98.77           N  
ATOM   1424  CA  TYR A 182      -3.186 -10.672  -5.400  1.00 98.77           C  
ATOM   1425  C   TYR A 182      -2.671  -9.794  -4.266  1.00 98.77           C  
ATOM   1426  CB  TYR A 182      -2.462 -10.319  -6.703  1.00 98.77           C  
ATOM   1427  O   TYR A 182      -3.220  -8.722  -4.004  1.00 98.77           O  
ATOM   1428  CG  TYR A 182      -2.909 -11.141  -7.887  1.00 98.77           C  
ATOM   1429  CD1 TYR A 182      -2.542 -12.480  -8.010  1.00 98.77           C  
ATOM   1430  CD2 TYR A 182      -3.698 -10.582  -8.887  1.00 98.77           C  
ATOM   1431  CE1 TYR A 182      -2.949 -13.241  -9.100  1.00 98.77           C  
ATOM   1432  CE2 TYR A 182      -4.112 -11.333  -9.982  1.00 98.77           C  
ATOM   1433  OH  TYR A 182      -4.140 -13.408 -11.161  1.00 98.77           O  
ATOM   1434  CZ  TYR A 182      -3.733 -12.660 -10.079  1.00 98.77           C  
ATOM   1435  N   TRP A 183      -1.672 -10.309  -3.572  1.00 98.73           N  
ATOM   1436  CA  TRP A 183      -0.967  -9.581  -2.522  1.00 98.73           C  
ATOM   1437  C   TRP A 183       0.521  -9.473  -2.839  1.00 98.73           C  
ATOM   1438  CB  TRP A 183      -1.165 -10.265  -1.167  1.00 98.73           C  
ATOM   1439  O   TRP A 183       1.191 -10.486  -3.052  1.00 98.73           O  
ATOM   1440  CG  TRP A 183      -0.326  -9.690  -0.066  1.00 98.73           C  
ATOM   1441  CD1 TRP A 183       0.837 -10.204   0.438  1.00 98.73           C  
ATOM   1442  CD2 TRP A 183      -0.588  -8.492   0.671  1.00 98.73           C  
ATOM   1443  CE2 TRP A 183       0.459  -8.339   1.607  1.00 98.73           C  
ATOM   1444  CE3 TRP A 183      -1.607  -7.531   0.630  1.00 98.73           C  
ATOM   1445  NE1 TRP A 183       1.314  -9.396   1.444  1.00 98.73           N  
ATOM   1446  CH2 TRP A 183      -0.494  -6.337   2.434  1.00 98.73           C  
ATOM   1447  CZ2 TRP A 183       0.515  -7.263   2.496  1.00 98.73           C  
ATOM   1448  CZ3 TRP A 183      -1.549  -6.461   1.515  1.00 98.73           C  
ATOM   1449  N   VAL A 184       0.966  -8.212  -2.840  1.00 98.80           N  
ATOM   1450  CA  VAL A 184       2.393  -7.982  -3.038  1.00 98.80           C  
ATOM   1451  C   VAL A 184       3.022  -7.486  -1.738  1.00 98.80           C  
ATOM   1452  CB  VAL A 184       2.653  -6.969  -4.176  1.00 98.80           C  
ATOM   1453  O   VAL A 184       2.771  -6.356  -1.312  1.00 98.80           O  
ATOM   1454  CG1 VAL A 184       4.150  -6.718  -4.344  1.00 98.80           C  
ATOM   1455  CG2 VAL A 184       2.042  -7.469  -5.484  1.00 98.80           C  
ATOM   1456  N   ALA A 185       3.907  -8.339  -1.176  1.00 98.49           N  
ATOM   1457  CA  ALA A 185       4.546  -8.031   0.101  1.00 98.49           C  
ATOM   1458  C   ALA A 185       5.610  -6.949  -0.064  1.00 98.49           C  
ATOM   1459  CB  ALA A 185       5.162  -9.290   0.706  1.00 98.49           C  
ATOM   1460  O   ALA A 185       6.205  -6.813  -1.136  1.00 98.49           O  
ATOM   1461  N   GLN A 186       5.785  -6.181   1.017  1.00 97.73           N  
ATOM   1462  CA  GLN A 186       6.828  -5.161   1.025  1.00 97.73           C  
ATOM   1463  C   GLN A 186       8.199  -5.773   0.751  1.00 97.73           C  
ATOM   1464  CB  GLN A 186       6.843  -4.418   2.362  1.00 97.73           C  
ATOM   1465  O   GLN A 186       8.584  -6.756   1.387  1.00 97.73           O  
ATOM   1466  CG  GLN A 186       7.776  -3.214   2.386  1.00 97.73           C  
ATOM   1467  CD  GLN A 186       7.671  -2.416   3.672  1.00 97.73           C  
ATOM   1468  NE2 GLN A 186       8.755  -1.742   4.042  1.00 97.73           N  
ATOM   1469  OE1 GLN A 186       6.624  -2.405   4.328  1.00 97.73           O  
ATOM   1470  N   GLY A 187       8.904  -5.200  -0.255  1.00 98.13           N  
ATOM   1471  CA  GLY A 187      10.238  -5.672  -0.589  1.00 98.13           C  
ATOM   1472  C   GLY A 187      10.232  -6.855  -1.538  1.00 98.13           C  
ATOM   1473  O   GLY A 187      11.282  -7.437  -1.820  1.00 98.13           O  
ATOM   1474  N   LYS A 188       9.085  -7.254  -1.957  1.00 98.44           N  
ATOM   1475  CA  LYS A 188       8.961  -8.410  -2.840  1.00 98.44           C  
ATOM   1476  C   LYS A 188       8.272  -8.031  -4.148  1.00 98.44           C  
ATOM   1477  CB  LYS A 188       8.189  -9.534  -2.148  1.00 98.44           C  
ATOM   1478  O   LYS A 188       8.082  -6.847  -4.436  1.00 98.44           O  
ATOM   1479  CG  LYS A 188       8.793  -9.976  -0.823  1.00 98.44           C  
ATOM   1480  CD  LYS A 188      10.138 -10.662  -1.024  1.00 98.44           C  
ATOM   1481  CE  LYS A 188      10.691 -11.204   0.287  1.00 98.44           C  
ATOM   1482  NZ  LYS A 188      12.013 -11.873   0.097  1.00 98.44           N  
ATOM   1483  N   TYR A 189       8.053  -9.052  -4.976  1.00 98.48           N  
ATOM   1484  CA  TYR A 189       7.320  -8.866  -6.223  1.00 98.48           C  
ATOM   1485  C   TYR A 189       6.409 -10.055  -6.503  1.00 98.48           C  
ATOM   1486  CB  TYR A 189       8.289  -8.664  -7.392  1.00 98.48           C  
ATOM   1487  O   TYR A 189       6.512 -11.093  -5.845  1.00 98.48           O  
ATOM   1488  CG  TYR A 189       9.090  -9.896  -7.736  1.00 98.48           C  
ATOM   1489  CD1 TYR A 189      10.396 -10.053  -7.276  1.00 98.48           C  
ATOM   1490  CD2 TYR A 189       8.544 -10.905  -8.522  1.00 98.48           C  
ATOM   1491  CE1 TYR A 189      11.138 -11.186  -7.592  1.00 98.48           C  
ATOM   1492  CE2 TYR A 189       9.277 -12.042  -8.845  1.00 98.48           C  
ATOM   1493  OH  TYR A 189      11.302 -13.297  -8.692  1.00 98.48           O  
ATOM   1494  CZ  TYR A 189      10.571 -12.174  -8.375  1.00 98.48           C  
ATOM   1495  N   LEU A 190       5.467  -9.868  -7.421  1.00 98.60           N  
ATOM   1496  CA  LEU A 190       4.579 -10.925  -7.892  1.00 98.60           C  
ATOM   1497  C   LEU A 190       4.258 -10.746  -9.372  1.00 98.60           C  
ATOM   1498  CB  LEU A 190       3.284 -10.941  -7.075  1.00 98.60           C  
ATOM   1499  O   LEU A 190       3.988  -9.630  -9.822  1.00 98.60           O  
ATOM   1500  CG  LEU A 190       2.299 -12.068  -7.388  1.00 98.60           C  
ATOM   1501  CD1 LEU A 190       2.888 -13.415  -6.984  1.00 98.60           C  
ATOM   1502  CD2 LEU A 190       0.969 -11.827  -6.681  1.00 98.60           C  
ATOM   1503  N   ASP A 191       4.381 -11.806 -10.116  1.00 98.50           N  
ATOM   1504  CA  ASP A 191       3.944 -11.805 -11.509  1.00 98.50           C  
ATOM   1505  C   ASP A 191       2.446 -12.086 -11.614  1.00 98.50           C  
ATOM   1506  CB  ASP A 191       4.730 -12.837 -12.319  1.00 98.50           C  
ATOM   1507  O   ASP A 191       1.947 -13.048 -11.026  1.00 98.50           O  
ATOM   1508  CG  ASP A 191       6.217 -12.535 -12.380  1.00 98.50           C  
ATOM   1509  OD1 ASP A 191       6.617 -11.381 -12.111  1.00 98.50           O  
ATOM   1510  OD2 ASP A 191       6.996 -13.458 -12.702  1.00 98.50           O  
ATOM   1511  N   ILE A 192       1.785 -11.259 -12.349  1.00 98.44           N  
ATOM   1512  CA  ILE A 192       0.345 -11.414 -12.523  1.00 98.44           C  
ATOM   1513  C   ILE A 192      -0.014 -11.277 -14.001  1.00 98.44           C  
ATOM   1514  CB  ILE A 192      -0.440 -10.381 -11.683  1.00 98.44           C  
ATOM   1515  O   ILE A 192       0.782 -10.771 -14.795  1.00 98.44           O  
ATOM   1516  CG1 ILE A 192      -0.127  -8.958 -12.159  1.00 98.44           C  
ATOM   1517  CG2 ILE A 192      -0.122 -10.542 -10.194  1.00 98.44           C  
ATOM   1518  CD1 ILE A 192      -0.958  -7.880 -11.476  1.00 98.44           C  
ATOM   1519  N   PRO A 193      -1.166 -11.800 -14.343  1.00 98.07           N  
ATOM   1520  CA  PRO A 193      -1.558 -11.715 -15.751  1.00 98.07           C  
ATOM   1521  C   PRO A 193      -1.646 -10.275 -16.253  1.00 98.07           C  
ATOM   1522  CB  PRO A 193      -2.934 -12.386 -15.775  1.00 98.07           C  
ATOM   1523  O   PRO A 193      -2.221  -9.417 -15.579  1.00 98.07           O  
ATOM   1524  CG  PRO A 193      -2.923 -13.321 -14.610  1.00 98.07           C  
ATOM   1525  CD  PRO A 193      -2.144 -12.684 -13.495  1.00 98.07           C  
ATOM   1526  N   LYS A 194      -1.099 -10.087 -17.395  1.00 97.24           N  
ATOM   1527  CA  LYS A 194      -1.126  -8.787 -18.060  1.00 97.24           C  
ATOM   1528  C   LYS A 194      -2.548  -8.404 -18.460  1.00 97.24           C  
ATOM   1529  CB  LYS A 194      -0.220  -8.795 -19.292  1.00 97.24           C  
ATOM   1530  O   LYS A 194      -2.954  -7.251 -18.301  1.00 97.24           O  
ATOM   1531  CG  LYS A 194      -0.074  -7.437 -19.962  1.00 97.24           C  
ATOM   1532  CD  LYS A 194       0.884  -7.497 -21.145  1.00 97.24           C  
ATOM   1533  CE  LYS A 194       2.337  -7.448 -20.692  1.00 97.24           C  
ATOM   1534  NZ  LYS A 194       3.281  -7.626 -21.836  1.00 97.24           N  
ATOM   1535  N   HIS A 195      -3.314  -9.355 -18.907  1.00 96.48           N  
ATOM   1536  CA  HIS A 195      -4.709  -9.226 -19.313  1.00 96.48           C  
ATOM   1537  C   HIS A 195      -5.564 -10.333 -18.705  1.00 96.48           C  
ATOM   1538  CB  HIS A 195      -4.827  -9.249 -20.838  1.00 96.48           C  
ATOM   1539  O   HIS A 195      -5.859 -11.330 -19.367  1.00 96.48           O  
ATOM   1540  CG  HIS A 195      -4.052  -8.165 -21.517  1.00 96.48           C  
ATOM   1541  CD2 HIS A 195      -2.976  -8.220 -22.336  1.00 96.48           C  
ATOM   1542  ND1 HIS A 195      -4.365  -6.830 -21.379  1.00 96.48           N  
ATOM   1543  CE1 HIS A 195      -3.511  -6.109 -22.087  1.00 96.48           C  
ATOM   1544  NE2 HIS A 195      -2.659  -6.929 -22.678  1.00 96.48           N  
ATOM   1545  N   PRO A 196      -5.872 -10.084 -17.383  1.00 97.10           N  
ATOM   1546  CA  PRO A 196      -6.650 -11.114 -16.690  1.00 97.10           C  
ATOM   1547  C   PRO A 196      -8.029 -11.329 -17.310  1.00 97.10           C  
ATOM   1548  CB  PRO A 196      -6.771 -10.566 -15.266  1.00 97.10           C  
ATOM   1549  O   PRO A 196      -8.617 -10.392 -17.856  1.00 97.10           O  
ATOM   1550  CG  PRO A 196      -6.661  -9.083 -15.417  1.00 97.10           C  
ATOM   1551  CD  PRO A 196      -5.728  -8.788 -16.556  1.00 97.10           C  
ATOM   1552  N   ASP A 197      -8.488 -12.591 -17.297  1.00 94.28           N  
ATOM   1553  CA  ASP A 197      -9.874 -12.943 -17.588  1.00 94.28           C  
ATOM   1554  C   ASP A 197     -10.779 -12.643 -16.395  1.00 94.28           C  
ATOM   1555  CB  ASP A 197      -9.983 -14.421 -17.971  1.00 94.28           C  
ATOM   1556  O   ASP A 197     -10.642 -13.258 -15.335  1.00 94.28           O  
ATOM   1557  CG  ASP A 197     -11.383 -14.819 -18.405  1.00 94.28           C  
ATOM   1558  OD1 ASP A 197     -12.348 -14.088 -18.095  1.00 94.28           O  
ATOM   1559  OD2 ASP A 197     -11.522 -15.875 -19.060  1.00 94.28           O  
ATOM   1560  N   PRO A 198     -11.717 -11.732 -16.520  1.00 91.56           N  
ATOM   1561  CA  PRO A 198     -12.542 -11.286 -15.395  1.00 91.56           C  
ATOM   1562  C   PRO A 198     -13.372 -12.416 -14.788  1.00 91.56           C  
ATOM   1563  CB  PRO A 198     -13.446 -10.221 -16.020  1.00 91.56           C  
ATOM   1564  O   PRO A 198     -13.823 -12.310 -13.644  1.00 91.56           O  
ATOM   1565  CG  PRO A 198     -12.688  -9.729 -17.211  1.00 91.56           C  
ATOM   1566  CD  PRO A 198     -11.871 -10.864 -17.759  1.00 91.56           C  
ATOM   1567  N   HIS A 199     -13.464 -13.517 -15.497  1.00 89.72           N  
ATOM   1568  CA  HIS A 199     -14.257 -14.634 -14.995  1.00 89.72           C  
ATOM   1569  C   HIS A 199     -13.378 -15.657 -14.283  1.00 89.72           C  
ATOM   1570  CB  HIS A 199     -15.021 -15.304 -16.138  1.00 89.72           C  
ATOM   1571  O   HIS A 199     -13.881 -16.504 -13.541  1.00 89.72           O  
ATOM   1572  CG  HIS A 199     -15.942 -14.378 -16.868  1.00 89.72           C  
ATOM   1573  CD2 HIS A 199     -15.908 -13.909 -18.138  1.00 89.72           C  
ATOM   1574  ND1 HIS A 199     -17.058 -13.822 -16.280  1.00 89.72           N  
ATOM   1575  CE1 HIS A 199     -17.673 -13.050 -17.160  1.00 89.72           C  
ATOM   1576  NE2 HIS A 199     -16.995 -13.085 -18.295  1.00 89.72           N  
ATOM   1577  N   ARG A 200     -12.070 -15.543 -14.427  1.00 90.59           N  
ATOM   1578  CA  ARG A 200     -11.205 -16.592 -13.898  1.00 90.59           C  
ATOM   1579  C   ARG A 200     -10.099 -16.002 -13.029  1.00 90.59           C  
ATOM   1580  CB  ARG A 200     -10.596 -17.413 -15.036  1.00 90.59           C  
ATOM   1581  O   ARG A 200      -9.635 -16.644 -12.084  1.00 90.59           O  
ATOM   1582  CG  ARG A 200     -11.612 -18.225 -15.822  1.00 90.59           C  
ATOM   1583  CD  ARG A 200     -10.958 -19.006 -16.954  1.00 90.59           C  
ATOM   1584  NE  ARG A 200     -11.934 -19.791 -17.702  1.00 90.59           N  
ATOM   1585  NH1 ARG A 200     -10.393 -21.298 -18.534  1.00 90.59           N  
ATOM   1586  NH2 ARG A 200     -12.611 -21.502 -19.077  1.00 90.59           N  
ATOM   1587  CZ  ARG A 200     -11.644 -20.862 -18.436  1.00 90.59           C  
ATOM   1588  N   ASP A 201      -9.683 -14.818 -13.462  1.00 94.88           N  
ATOM   1589  CA  ASP A 201      -8.528 -14.227 -12.792  1.00 94.88           C  
ATOM   1590  C   ASP A 201      -8.961 -13.155 -11.794  1.00 94.88           C  
ATOM   1591  CB  ASP A 201      -7.561 -13.632 -13.817  1.00 94.88           C  
ATOM   1592  O   ASP A 201     -10.089 -12.662 -11.854  1.00 94.88           O  
ATOM   1593  CG  ASP A 201      -7.022 -14.663 -14.793  1.00 94.88           C  
ATOM   1594  OD1 ASP A 201      -6.590 -15.751 -14.353  1.00 94.88           O  
ATOM   1595  OD2 ASP A 201      -7.026 -14.385 -16.011  1.00 94.88           O  
ATOM   1596  N   HIS A 202      -8.008 -12.844 -10.860  1.00 96.74           N  
ATOM   1597  CA  HIS A 202      -8.268 -11.798  -9.878  1.00 96.74           C  
ATOM   1598  C   HIS A 202      -8.017 -10.414 -10.469  1.00 96.74           C  
ATOM   1599  CB  HIS A 202      -7.400 -12.003  -8.635  1.00 96.74           C  
ATOM   1600  O   HIS A 202      -7.137 -10.246 -11.315  1.00 96.74           O  
ATOM   1601  CG  HIS A 202      -7.346 -13.423  -8.169  1.00 96.74           C  
ATOM   1602  CD2 HIS A 202      -6.293 -14.237  -7.921  1.00 96.74           C  
ATOM   1603  ND1 HIS A 202      -8.477 -14.164  -7.907  1.00 96.74           N  
ATOM   1604  CE1 HIS A 202      -8.122 -15.376  -7.517  1.00 96.74           C  
ATOM   1605  NE2 HIS A 202      -6.802 -15.447  -7.516  1.00 96.74           N  
ATOM   1606  N   LEU A 203      -8.706  -9.474  -9.993  1.00 97.85           N  
ATOM   1607  CA  LEU A 203      -8.677  -8.187 -10.679  1.00 97.85           C  
ATOM   1608  C   LEU A 203      -8.098  -7.103  -9.776  1.00 97.85           C  
ATOM   1609  CB  LEU A 203     -10.084  -7.791 -11.135  1.00 97.85           C  
ATOM   1610  O   LEU A 203      -8.075  -5.927 -10.147  1.00 97.85           O  
ATOM   1611  CG  LEU A 203     -10.775  -8.747 -12.108  1.00 97.85           C  
ATOM   1612  CD1 LEU A 203     -12.144  -8.203 -12.502  1.00 97.85           C  
ATOM   1613  CD2 LEU A 203      -9.908  -8.972 -13.343  1.00 97.85           C  
ATOM   1614  N   TYR A 204      -7.721  -7.513  -8.564  1.00 98.49           N  
ATOM   1615  CA  TYR A 204      -7.160  -6.553  -7.620  1.00 98.49           C  
ATOM   1616  C   TYR A 204      -5.789  -7.004  -7.132  1.00 98.49           C  
ATOM   1617  CB  TYR A 204      -8.101  -6.359  -6.427  1.00 98.49           C  
ATOM   1618  O   TYR A 204      -5.537  -8.203  -6.991  1.00 98.49           O  
ATOM   1619  CG  TYR A 204      -9.360  -5.596  -6.764  1.00 98.49           C  
ATOM   1620  CD1 TYR A 204      -9.419  -4.212  -6.619  1.00 98.49           C  
ATOM   1621  CD2 TYR A 204     -10.492  -6.258  -7.228  1.00 98.49           C  
ATOM   1622  CE1 TYR A 204     -10.576  -3.505  -6.926  1.00 98.49           C  
ATOM   1623  CE2 TYR A 204     -11.655  -5.561  -7.538  1.00 98.49           C  
ATOM   1624  OH  TYR A 204     -12.836  -3.492  -7.691  1.00 98.49           O  
ATOM   1625  CZ  TYR A 204     -11.688  -4.187  -7.385  1.00 98.49           C  
ATOM   1626  N   VAL A 205      -4.951  -6.000  -6.919  1.00 98.81           N  
ATOM   1627  CA  VAL A 205      -3.670  -6.197  -6.248  1.00 98.81           C  
ATOM   1628  C   VAL A 205      -3.595  -5.308  -5.008  1.00 98.81           C  
ATOM   1629  CB  VAL A 205      -2.483  -5.898  -7.190  1.00 98.81           C  
ATOM   1630  O   VAL A 205      -3.720  -4.085  -5.105  1.00 98.81           O  
ATOM   1631  CG1 VAL A 205      -1.154  -6.168  -6.487  1.00 98.81           C  
ATOM   1632  CG2 VAL A 205      -2.594  -6.730  -8.467  1.00 98.81           C  
ATOM   1633  N   PHE A 206      -3.446  -5.973  -3.881  1.00 98.76           N  
ATOM   1634  CA  PHE A 206      -3.274  -5.218  -2.646  1.00 98.76           C  
ATOM   1635  C   PHE A 206      -1.831  -5.296  -2.160  1.00 98.76           C  
ATOM   1636  CB  PHE A 206      -4.222  -5.738  -1.560  1.00 98.76           C  
ATOM   1637  O   PHE A 206      -1.081  -6.186  -2.567  1.00 98.76           O  
ATOM   1638  CG  PHE A 206      -5.679  -5.588  -1.905  1.00 98.76           C  
ATOM   1639  CD1 PHE A 206      -6.158  -4.410  -2.465  1.00 98.76           C  
ATOM   1640  CD2 PHE A 206      -6.571  -6.626  -1.668  1.00 98.76           C  
ATOM   1641  CE1 PHE A 206      -7.506  -4.269  -2.785  1.00 98.76           C  
ATOM   1642  CE2 PHE A 206      -7.920  -6.492  -1.985  1.00 98.76           C  
ATOM   1643  CZ  PHE A 206      -8.385  -5.312  -2.542  1.00 98.76           C  
ATOM   1644  N   THR A 207      -1.491  -4.326  -1.295  1.00 98.70           N  
ATOM   1645  CA  THR A 207      -0.162  -4.261  -0.698  1.00 98.70           C  
ATOM   1646  C   THR A 207      -0.180  -3.419   0.574  1.00 98.70           C  
ATOM   1647  CB  THR A 207       0.866  -3.679  -1.687  1.00 98.70           C  
ATOM   1648  O   THR A 207      -1.153  -2.710   0.842  1.00 98.70           O  
ATOM   1649  CG2 THR A 207       0.598  -2.201  -1.953  1.00 98.70           C  
ATOM   1650  OG1 THR A 207       2.182  -3.823  -1.139  1.00 98.70           O  
ATOM   1651  N   PRO A 208       0.804  -3.602   1.411  1.00 98.20           N  
ATOM   1652  CA  PRO A 208       0.839  -2.798   2.635  1.00 98.20           C  
ATOM   1653  C   PRO A 208       0.822  -1.297   2.355  1.00 98.20           C  
ATOM   1654  CB  PRO A 208       2.155  -3.216   3.294  1.00 98.20           C  
ATOM   1655  O   PRO A 208       1.092  -0.872   1.229  1.00 98.20           O  
ATOM   1656  CG  PRO A 208       2.405  -4.605   2.801  1.00 98.20           C  
ATOM   1657  CD  PRO A 208       1.966  -4.688   1.368  1.00 98.20           C  
ATOM   1658  N   ASN A 209       0.566  -0.508   3.451  1.00 97.91           N  
ATOM   1659  CA  ASN A 209       0.546   0.949   3.380  1.00 97.91           C  
ATOM   1660  C   ASN A 209       1.889   1.507   2.917  1.00 97.91           C  
ATOM   1661  CB  ASN A 209       0.161   1.548   4.734  1.00 97.91           C  
ATOM   1662  O   ASN A 209       2.915   0.832   3.021  1.00 97.91           O  
ATOM   1663  CG  ASN A 209      -1.282   1.267   5.108  1.00 97.91           C  
ATOM   1664  ND2 ASN A 209      -1.620   1.489   6.372  1.00 97.91           N  
ATOM   1665  OD1 ASN A 209      -2.084   0.854   4.267  1.00 97.91           O  
ATOM   1666  N   PHE A 210       1.844   2.780   2.405  1.00 98.15           N  
ATOM   1667  CA  PHE A 210       3.017   3.436   1.839  1.00 98.15           C  
ATOM   1668  C   PHE A 210       3.491   4.570   2.741  1.00 98.15           C  
ATOM   1669  CB  PHE A 210       2.710   3.973   0.437  1.00 98.15           C  
ATOM   1670  O   PHE A 210       2.689   5.396   3.181  1.00 98.15           O  
ATOM   1671  CG  PHE A 210       2.610   2.902  -0.615  1.00 98.15           C  
ATOM   1672  CD1 PHE A 210       3.633   2.716  -1.536  1.00 98.15           C  
ATOM   1673  CD2 PHE A 210       1.492   2.081  -0.683  1.00 98.15           C  
ATOM   1674  CE1 PHE A 210       3.544   1.725  -2.511  1.00 98.15           C  
ATOM   1675  CE2 PHE A 210       1.395   1.089  -1.654  1.00 98.15           C  
ATOM   1676  CZ  PHE A 210       2.421   0.913  -2.568  1.00 98.15           C  
ATOM   1677  N   SER A 211       4.727   4.557   3.063  1.00 95.53           N  
ATOM   1678  CA  SER A 211       5.479   5.626   3.713  1.00 95.53           C  
ATOM   1679  C   SER A 211       6.902   5.709   3.172  1.00 95.53           C  
ATOM   1680  CB  SER A 211       5.513   5.413   5.227  1.00 95.53           C  
ATOM   1681  O   SER A 211       7.827   5.134   3.749  1.00 95.53           O  
ATOM   1682  OG  SER A 211       6.257   6.438   5.863  1.00 95.53           O  
ATOM   1683  N   GLY A 212       7.022   6.154   2.020  1.00 95.59           N  
ATOM   1684  CA  GLY A 212       8.319   6.287   1.375  1.00 95.59           C  
ATOM   1685  C   GLY A 212       8.596   5.191   0.363  1.00 95.59           C  
ATOM   1686  O   GLY A 212       9.672   5.152  -0.238  1.00 95.59           O  
ATOM   1687  N   CYS A 213       7.697   4.308   0.158  1.00 97.38           N  
ATOM   1688  CA  CYS A 213       7.857   3.183  -0.756  1.00 97.38           C  
ATOM   1689  C   CYS A 213       7.414   3.558  -2.165  1.00 97.38           C  
ATOM   1690  CB  CYS A 213       7.059   1.976  -0.265  1.00 97.38           C  
ATOM   1691  O   CYS A 213       6.863   4.639  -2.381  1.00 97.38           O  
ATOM   1692  SG  CYS A 213       7.449   1.485   1.429  1.00 97.38           S  
ATOM   1693  N   SER A 214       7.770   2.675  -3.149  1.00 98.42           N  
ATOM   1694  CA  SER A 214       7.302   2.766  -4.528  1.00 98.42           C  
ATOM   1695  C   SER A 214       6.560   1.501  -4.945  1.00 98.42           C  
ATOM   1696  CB  SER A 214       8.475   3.016  -5.478  1.00 98.42           C  
ATOM   1697  O   SER A 214       6.846   0.413  -4.441  1.00 98.42           O  
ATOM   1698  OG  SER A 214       9.140   4.224  -5.149  1.00 98.42           O  
ATOM   1699  N   PHE A 215       5.553   1.637  -5.798  1.00 98.68           N  
ATOM   1700  CA  PHE A 215       4.785   0.571  -6.431  1.00 98.68           C  
ATOM   1701  C   PHE A 215       5.094   0.494  -7.922  1.00 98.68           C  
ATOM   1702  CB  PHE A 215       3.284   0.788  -6.217  1.00 98.68           C  
ATOM   1703  O   PHE A 215       4.649   1.342  -8.698  1.00 98.68           O  
ATOM   1704  CG  PHE A 215       2.472  -0.477  -6.290  1.00 98.68           C  
ATOM   1705  CD1 PHE A 215       1.087  -0.426  -6.383  1.00 98.68           C  
ATOM   1706  CD2 PHE A 215       3.094  -1.718  -6.264  1.00 98.68           C  
ATOM   1707  CE1 PHE A 215       0.332  -1.595  -6.451  1.00 98.68           C  
ATOM   1708  CE2 PHE A 215       2.347  -2.891  -6.331  1.00 98.68           C  
ATOM   1709  CZ  PHE A 215       0.966  -2.827  -6.423  1.00 98.68           C  
ATOM   1710  N   VAL A 216       5.798  -0.540  -8.301  1.00 98.76           N  
ATOM   1711  CA  VAL A 216       6.468  -0.544  -9.597  1.00 98.76           C  
ATOM   1712  C   VAL A 216       5.945  -1.701 -10.446  1.00 98.76           C  
ATOM   1713  CB  VAL A 216       8.002  -0.647  -9.442  1.00 98.76           C  
ATOM   1714  O   VAL A 216       5.783  -2.819  -9.951  1.00 98.76           O  
ATOM   1715  CG1 VAL A 216       8.688  -0.573 -10.805  1.00 98.76           C  
ATOM   1716  CG2 VAL A 216       8.520   0.454  -8.519  1.00 98.76           C  
ATOM   1717  N   VAL A 217       5.830  -1.393 -11.778  1.00 98.69           N  
ATOM   1718  CA  VAL A 217       5.305  -2.412 -12.679  1.00 98.69           C  
ATOM   1719  C   VAL A 217       6.207  -2.534 -13.905  1.00 98.69           C  
ATOM   1720  CB  VAL A 217       3.856  -2.094 -13.113  1.00 98.69           C  
ATOM   1721  O   VAL A 217       6.432  -1.553 -14.618  1.00 98.69           O  
ATOM   1722  CG1 VAL A 217       3.294  -3.217 -13.983  1.00 98.69           C  
ATOM   1723  CG2 VAL A 217       2.970  -1.869 -11.889  1.00 98.69           C  
ATOM   1724  N   ASP A 218       6.715  -3.718 -14.152  1.00 98.20           N  
ATOM   1725  CA  ASP A 218       7.482  -4.048 -15.349  1.00 98.20           C  
ATOM   1726  C   ASP A 218       6.641  -4.859 -16.333  1.00 98.20           C  
ATOM   1727  CB  ASP A 218       8.749  -4.821 -14.978  1.00 98.20           C  
ATOM   1728  O   ASP A 218       5.739  -5.595 -15.928  1.00 98.20           O  
ATOM   1729  CG  ASP A 218       9.874  -3.921 -14.499  1.00 98.20           C  
ATOM   1730  OD1 ASP A 218       9.757  -2.682 -14.620  1.00 98.20           O  
ATOM   1731  OD2 ASP A 218      10.888  -4.455 -13.999  1.00 98.20           O  
ATOM   1732  N   ASP A 219       6.952  -4.612 -17.589  1.00 97.24           N  
ATOM   1733  CA  ASP A 219       6.542  -5.570 -18.612  1.00 97.24           C  
ATOM   1734  C   ASP A 219       7.425  -6.815 -18.583  1.00 97.24           C  
ATOM   1735  CB  ASP A 219       6.587  -4.925 -19.999  1.00 97.24           C  
ATOM   1736  O   ASP A 219       8.574  -6.779 -19.028  1.00 97.24           O  
ATOM   1737  CG  ASP A 219       5.952  -5.789 -21.075  1.00 97.24           C  
ATOM   1738  OD1 ASP A 219       5.531  -6.926 -20.774  1.00 97.24           O  
ATOM   1739  OD2 ASP A 219       5.876  -5.329 -22.235  1.00 97.24           O  
ATOM   1740  N   TRP A 220       6.790  -7.933 -18.164  1.00 96.74           N  
ATOM   1741  CA  TRP A 220       7.638  -9.084 -17.871  1.00 96.74           C  
ATOM   1742  C   TRP A 220       7.669 -10.052 -19.050  1.00 96.74           C  
ATOM   1743  CB  TRP A 220       7.149  -9.807 -16.613  1.00 96.74           C  
ATOM   1744  O   TRP A 220       8.730 -10.562 -19.415  1.00 96.74           O  
ATOM   1745  CG  TRP A 220       8.111 -10.828 -16.085  1.00 96.74           C  
ATOM   1746  CD1 TRP A 220       7.982 -12.188 -16.140  1.00 96.74           C  
ATOM   1747  CD2 TRP A 220       9.349 -10.569 -15.416  1.00 96.74           C  
ATOM   1748  CE2 TRP A 220       9.920 -11.820 -15.093  1.00 96.74           C  
ATOM   1749  CE3 TRP A 220      10.033  -9.399 -15.058  1.00 96.74           C  
ATOM   1750  NE1 TRP A 220       9.067 -12.791 -15.545  1.00 96.74           N  
ATOM   1751  CH2 TRP A 220      11.791 -10.774 -14.090  1.00 96.74           C  
ATOM   1752  CZ2 TRP A 220      11.144 -11.934 -14.429  1.00 96.74           C  
ATOM   1753  CZ3 TRP A 220      11.250  -9.514 -14.397  1.00 96.74           C  
ATOM   1754  N   SER A 221       6.590 -10.434 -19.624  1.00 95.76           N  
ATOM   1755  CA  SER A 221       6.434 -11.268 -20.811  1.00 95.76           C  
ATOM   1756  C   SER A 221       5.169 -10.902 -21.581  1.00 95.76           C  
ATOM   1757  CB  SER A 221       6.397 -12.747 -20.427  1.00 95.76           C  
ATOM   1758  O   SER A 221       4.505  -9.913 -21.261  1.00 95.76           O  
ATOM   1759  OG  SER A 221       5.173 -13.071 -19.789  1.00 95.76           O  
ATOM   1760  N   ASP A 222       4.905 -11.709 -22.555  1.00 93.97           N  
ATOM   1761  CA  ASP A 222       3.724 -11.450 -23.373  1.00 93.97           C  
ATOM   1762  C   ASP A 222       2.448 -11.541 -22.540  1.00 93.97           C  
ATOM   1763  CB  ASP A 222       3.658 -12.432 -24.545  1.00 93.97           C  
ATOM   1764  O   ASP A 222       1.466 -10.851 -22.821  1.00 93.97           O  
ATOM   1765  CG  ASP A 222       4.692 -12.143 -25.619  1.00 93.97           C  
ATOM   1766  OD1 ASP A 222       5.284 -11.042 -25.616  1.00 93.97           O  
ATOM   1767  OD2 ASP A 222       4.914 -13.023 -26.479  1.00 93.97           O  
ATOM   1768  N   ASP A 223       2.508 -12.206 -21.461  1.00 96.18           N  
ATOM   1769  CA  ASP A 223       1.259 -12.495 -20.763  1.00 96.18           C  
ATOM   1770  C   ASP A 223       1.323 -12.033 -19.309  1.00 96.18           C  
ATOM   1771  CB  ASP A 223       0.942 -13.990 -20.827  1.00 96.18           C  
ATOM   1772  O   ASP A 223       0.339 -12.140 -18.575  1.00 96.18           O  
ATOM   1773  CG  ASP A 223       0.681 -14.482 -22.240  1.00 96.18           C  
ATOM   1774  OD1 ASP A 223       0.019 -13.766 -23.022  1.00 96.18           O  
ATOM   1775  OD2 ASP A 223       1.139 -15.596 -22.573  1.00 96.18           O  
ATOM   1776  N   LEU A 224       2.515 -11.537 -18.947  1.00 98.01           N  
ATOM   1777  CA  LEU A 224       2.638 -11.220 -17.528  1.00 98.01           C  
ATOM   1778  C   LEU A 224       3.215  -9.822 -17.332  1.00 98.01           C  
ATOM   1779  CB  LEU A 224       3.521 -12.252 -16.823  1.00 98.01           C  
ATOM   1780  O   LEU A 224       3.993  -9.345 -18.161  1.00 98.01           O  
ATOM   1781  CG  LEU A 224       3.012 -13.695 -16.825  1.00 98.01           C  
ATOM   1782  CD1 LEU A 224       4.082 -14.636 -16.282  1.00 98.01           C  
ATOM   1783  CD2 LEU A 224       1.728 -13.810 -16.011  1.00 98.01           C  
ATOM   1784  N   ILE A 225       2.744  -9.238 -16.245  1.00 98.53           N  
ATOM   1785  CA  ILE A 225       3.454  -8.101 -15.669  1.00 98.53           C  
ATOM   1786  C   ILE A 225       4.018  -8.484 -14.302  1.00 98.53           C  
ATOM   1787  CB  ILE A 225       2.533  -6.866 -15.541  1.00 98.53           C  
ATOM   1788  O   ILE A 225       3.529  -9.417 -13.661  1.00 98.53           O  
ATOM   1789  CG1 ILE A 225       1.337  -7.183 -14.637  1.00 98.53           C  
ATOM   1790  CG2 ILE A 225       2.067  -6.396 -16.922  1.00 98.53           C  
ATOM   1791  CD1 ILE A 225       0.483  -5.971 -14.293  1.00 98.53           C  
ATOM   1792  N   ARG A 226       5.123  -7.843 -13.952  1.00 98.63           N  
ATOM   1793  CA  ARG A 226       5.686  -8.014 -12.616  1.00 98.63           C  
ATOM   1794  C   ARG A 226       5.486  -6.760 -11.772  1.00 98.63           C  
ATOM   1795  CB  ARG A 226       7.175  -8.357 -12.700  1.00 98.63           C  
ATOM   1796  O   ARG A 226       5.907  -5.669 -12.163  1.00 98.63           O  
ATOM   1797  CG  ARG A 226       7.864  -8.447 -11.348  1.00 98.63           C  
ATOM   1798  CD  ARG A 226       9.247  -9.072 -11.460  1.00 98.63           C  
ATOM   1799  NE  ARG A 226       9.171 -10.508 -11.716  1.00 98.63           N  
ATOM   1800  NH1 ARG A 226      11.455 -10.849 -11.654  1.00 98.63           N  
ATOM   1801  NH2 ARG A 226      10.038 -12.610 -12.038  1.00 98.63           N  
ATOM   1802  CZ  ARG A 226      10.222 -11.319 -11.802  1.00 98.63           C  
ATOM   1803  N   VAL A 227       4.930  -6.972 -10.664  1.00 98.80           N  
ATOM   1804  CA  VAL A 227       4.590  -5.874  -9.766  1.00 98.80           C  
ATOM   1805  C   VAL A 227       5.487  -5.920  -8.531  1.00 98.80           C  
ATOM   1806  CB  VAL A 227       3.103  -5.923  -9.347  1.00 98.80           C  
ATOM   1807  O   VAL A 227       5.591  -6.955  -7.869  1.00 98.80           O  
ATOM   1808  CG1 VAL A 227       2.737  -4.697  -8.513  1.00 98.80           C  
ATOM   1809  CG2 VAL A 227       2.206  -6.024 -10.579  1.00 98.80           C  
ATOM   1810  N   TYR A 228       6.062  -4.758  -8.202  1.00 98.78           N  
ATOM   1811  CA  TYR A 228       6.961  -4.648  -7.058  1.00 98.78           C  
ATOM   1812  C   TYR A 228       6.383  -3.718  -5.998  1.00 98.78           C  
ATOM   1813  CB  TYR A 228       8.337  -4.143  -7.502  1.00 98.78           C  
ATOM   1814  O   TYR A 228       5.762  -2.704  -6.324  1.00 98.78           O  
ATOM   1815  CG  TYR A 228       8.989  -5.005  -8.555  1.00 98.78           C  
ATOM   1816  CD1 TYR A 228       9.995  -5.909  -8.218  1.00 98.78           C  
ATOM   1817  CD2 TYR A 228       8.603  -4.918  -9.888  1.00 98.78           C  
ATOM   1818  CE1 TYR A 228      10.600  -6.705  -9.185  1.00 98.78           C  
ATOM   1819  CE2 TYR A 228       9.202  -5.708 -10.864  1.00 98.78           C  
ATOM   1820  OH  TYR A 228      10.794  -7.382 -11.465  1.00 98.78           O  
ATOM   1821  CZ  TYR A 228      10.197  -6.597 -10.503  1.00 98.78           C  
ATOM   1822  N   HIS A 229       6.552  -4.044  -4.738  1.00 98.76           N  
ATOM   1823  CA  HIS A 229       6.522  -3.109  -3.619  1.00 98.76           C  
ATOM   1824  C   HIS A 229       7.930  -2.806  -3.117  1.00 98.76           C  
ATOM   1825  CB  HIS A 229       5.666  -3.663  -2.479  1.00 98.76           C  
ATOM   1826  O   HIS A 229       8.492  -3.574  -2.332  1.00 98.76           O  
ATOM   1827  CG  HIS A 229       5.425  -2.680  -1.378  1.00 98.76           C  
ATOM   1828  CD2 HIS A 229       6.264  -1.821  -0.753  1.00 98.76           C  
ATOM   1829  ND1 HIS A 229       4.189  -2.507  -0.793  1.00 98.76           N  
ATOM   1830  CE1 HIS A 229       4.279  -1.579   0.145  1.00 98.76           C  
ATOM   1831  NE2 HIS A 229       5.527  -1.147   0.190  1.00 98.76           N  
ATOM   1832  N   VAL A 230       8.458  -1.710  -3.559  1.00 98.61           N  
ATOM   1833  CA  VAL A 230       9.848  -1.358  -3.290  1.00 98.61           C  
ATOM   1834  C   VAL A 230       9.926  -0.468  -2.052  1.00 98.61           C  
ATOM   1835  CB  VAL A 230      10.498  -0.648  -4.499  1.00 98.61           C  
ATOM   1836  O   VAL A 230       9.282   0.582  -1.993  1.00 98.61           O  
ATOM   1837  CG1 VAL A 230      11.956  -0.301  -4.202  1.00 98.61           C  
ATOM   1838  CG2 VAL A 230      10.397  -1.522  -5.748  1.00 98.61           C  
ATOM   1839  N   GLU A 231      10.794  -0.806  -1.123  1.00 97.94           N  
ATOM   1840  CA  GLU A 231      10.940  -0.078   0.134  1.00 97.94           C  
ATOM   1841  C   GLU A 231      11.730   1.212  -0.063  1.00 97.94           C  
ATOM   1842  CB  GLU A 231      11.620  -0.957   1.187  1.00 97.94           C  
ATOM   1843  O   GLU A 231      12.631   1.272  -0.903  1.00 97.94           O  
ATOM   1844  CG  GLU A 231      10.832  -2.208   1.547  1.00 97.94           C  
ATOM   1845  CD  GLU A 231      11.557  -3.110   2.533  1.00 97.94           C  
ATOM   1846  OE1 GLU A 231      11.754  -4.308   2.227  1.00 97.94           O  
ATOM   1847  OE2 GLU A 231      11.929  -2.616   3.620  1.00 97.94           O  
ATOM   1848  N   GLY A 232      11.232   2.206   0.713  1.00 95.02           N  
ATOM   1849  CA  GLY A 232      12.011   3.434   0.724  1.00 95.02           C  
ATOM   1850  C   GLY A 232      13.448   3.225   1.164  1.00 95.02           C  
ATOM   1851  O   GLY A 232      13.717   2.427   2.064  1.00 95.02           O  
ATOM   1852  N   SER A 233      14.382   3.808   0.511  1.00 94.47           N  
ATOM   1853  CA  SER A 233      15.815   3.789   0.783  1.00 94.47           C  
ATOM   1854  C   SER A 233      16.450   2.487   0.308  1.00 94.47           C  
ATOM   1855  CB  SER A 233      16.080   3.979   2.277  1.00 94.47           C  
ATOM   1856  O   SER A 233      17.632   2.238   0.558  1.00 94.47           O  
ATOM   1857  OG  SER A 233      15.587   5.233   2.719  1.00 94.47           O  
ATOM   1858  N   LYS A 234      15.645   1.582  -0.245  1.00 97.63           N  
ATOM   1859  CA  LYS A 234      16.177   0.328  -0.769  1.00 97.63           C  
ATOM   1860  C   LYS A 234      15.901   0.196  -2.264  1.00 97.63           C  
ATOM   1861  CB  LYS A 234      15.581  -0.864  -0.019  1.00 97.63           C  
ATOM   1862  O   LYS A 234      15.824  -0.916  -2.790  1.00 97.63           O  
ATOM   1863  CG  LYS A 234      15.927  -0.899   1.463  1.00 97.63           C  
ATOM   1864  CD  LYS A 234      15.475  -2.200   2.112  1.00 97.63           C  
ATOM   1865  CE  LYS A 234      15.895  -2.272   3.574  1.00 97.63           C  
ATOM   1866  NZ  LYS A 234      15.515  -3.576   4.196  1.00 97.63           N  
ATOM   1867  N   GLU A 235      15.674   1.263  -3.018  1.00 97.45           N  
ATOM   1868  CA  GLU A 235      15.287   1.261  -4.426  1.00 97.45           C  
ATOM   1869  C   GLU A 235      16.355   0.598  -5.291  1.00 97.45           C  
ATOM   1870  CB  GLU A 235      15.026   2.689  -4.914  1.00 97.45           C  
ATOM   1871  O   GLU A 235      16.039  -0.214  -6.163  1.00 97.45           O  
ATOM   1872  CG  GLU A 235      13.819   3.350  -4.264  1.00 97.45           C  
ATOM   1873  CD  GLU A 235      14.156   4.072  -2.969  1.00 97.45           C  
ATOM   1874  OE1 GLU A 235      13.328   4.882  -2.493  1.00 97.45           O  
ATOM   1875  OE2 GLU A 235      15.256   3.826  -2.426  1.00 97.45           O  
ATOM   1876  N   ASP A 236      17.567   0.953  -4.984  1.00 96.62           N  
ATOM   1877  CA  ASP A 236      18.643   0.421  -5.814  1.00 96.62           C  
ATOM   1878  C   ASP A 236      18.736  -1.097  -5.687  1.00 96.62           C  
ATOM   1879  CB  ASP A 236      19.980   1.064  -5.437  1.00 96.62           C  
ATOM   1880  O   ASP A 236      18.807  -1.807  -6.693  1.00 96.62           O  
ATOM   1881  CG  ASP A 236      20.101   2.501  -5.910  1.00 96.62           C  
ATOM   1882  OD1 ASP A 236      19.421   2.882  -6.887  1.00 96.62           O  
ATOM   1883  OD2 ASP A 236      20.888   3.260  -5.303  1.00 96.62           O  
ATOM   1884  N   LYS A 237      18.684  -1.526  -4.467  1.00 96.49           N  
ATOM   1885  CA  LYS A 237      18.816  -2.960  -4.225  1.00 96.49           C  
ATOM   1886  C   LYS A 237      17.581  -3.715  -4.707  1.00 96.49           C  
ATOM   1887  CB  LYS A 237      19.051  -3.234  -2.739  1.00 96.49           C  
ATOM   1888  O   LYS A 237      17.696  -4.780  -5.316  1.00 96.49           O  
ATOM   1889  CG  LYS A 237      19.302  -4.699  -2.411  1.00 96.49           C  
ATOM   1890  CD  LYS A 237      19.555  -4.904  -0.923  1.00 96.49           C  
ATOM   1891  CE  LYS A 237      19.746  -6.376  -0.586  1.00 96.49           C  
ATOM   1892  NZ  LYS A 237      19.990  -6.583   0.874  1.00 96.49           N  
ATOM   1893  N   GLN A 238      16.436  -3.179  -4.544  1.00 97.70           N  
ATOM   1894  CA  GLN A 238      15.204  -3.923  -4.784  1.00 97.70           C  
ATOM   1895  C   GLN A 238      14.721  -3.736  -6.220  1.00 97.70           C  
ATOM   1896  CB  GLN A 238      14.114  -3.489  -3.803  1.00 97.70           C  
ATOM   1897  O   GLN A 238      13.969  -4.563  -6.739  1.00 97.70           O  
ATOM   1898  CG  GLN A 238      14.360  -3.945  -2.371  1.00 97.70           C  
ATOM   1899  CD  GLN A 238      13.216  -3.592  -1.439  1.00 97.70           C  
ATOM   1900  NE2 GLN A 238      13.286  -4.078  -0.204  1.00 97.70           N  
ATOM   1901  OE1 GLN A 238      12.277  -2.888  -1.825  1.00 97.70           O  
ATOM   1902  N   TYR A 239      15.267  -2.675  -6.978  1.00 97.96           N  
ATOM   1903  CA  TYR A 239      14.742  -2.509  -8.329  1.00 97.96           C  
ATOM   1904  C   TYR A 239      15.813  -1.966  -9.267  1.00 97.96           C  
ATOM   1905  CB  TYR A 239      13.529  -1.574  -8.324  1.00 97.96           C  
ATOM   1906  O   TYR A 239      16.119  -2.581 -10.292  1.00 97.96           O  
ATOM   1907  CG  TYR A 239      12.915  -1.368  -9.687  1.00 97.96           C  
ATOM   1908  CD1 TYR A 239      13.213  -0.238 -10.444  1.00 97.96           C  
ATOM   1909  CD2 TYR A 239      12.035  -2.304 -10.221  1.00 97.96           C  
ATOM   1910  CE1 TYR A 239      12.648  -0.043 -11.700  1.00 97.96           C  
ATOM   1911  CE2 TYR A 239      11.463  -2.120 -11.475  1.00 97.96           C  
ATOM   1912  OH  TYR A 239      11.214  -0.801 -13.450  1.00 97.96           O  
ATOM   1913  CZ  TYR A 239      11.776  -0.989 -12.207  1.00 97.96           C  
ATOM   1914  N   ASN A 240      16.418  -0.756  -9.042  1.00 96.45           N  
ATOM   1915  CA  ASN A 240      17.274  -0.027  -9.971  1.00 96.45           C  
ATOM   1916  C   ASN A 240      18.480  -0.860 -10.395  1.00 96.45           C  
ATOM   1917  CB  ASN A 240      17.734   1.295  -9.352  1.00 96.45           C  
ATOM   1918  O   ASN A 240      18.869  -0.847 -11.564  1.00 96.45           O  
ATOM   1919  CG  ASN A 240      16.609   2.305  -9.232  1.00 96.45           C  
ATOM   1920  ND2 ASN A 240      16.787   3.289  -8.358  1.00 96.45           N  
ATOM   1921  OD1 ASN A 240      15.589   2.201  -9.917  1.00 96.45           O  
ATOM   1922  N   ASP A 241      18.980  -1.671  -9.464  1.00 95.06           N  
ATOM   1923  CA  ASP A 241      20.209  -2.407  -9.746  1.00 95.06           C  
ATOM   1924  C   ASP A 241      19.906  -3.852 -10.137  1.00 95.06           C  
ATOM   1925  CB  ASP A 241      21.144  -2.375  -8.535  1.00 95.06           C  
ATOM   1926  O   ASP A 241      20.820  -4.667 -10.279  1.00 95.06           O  
ATOM   1927  CG  ASP A 241      21.709  -0.993  -8.259  1.00 95.06           C  
ATOM   1928  OD1 ASP A 241      21.655  -0.121  -9.154  1.00 95.06           O  
ATOM   1929  OD2 ASP A 241      22.215  -0.773  -7.137  1.00 95.06           O  
ATOM   1930  N   VAL A 242      18.569  -4.169 -10.196  1.00 93.51           N  
ATOM   1931  CA  VAL A 242      18.205  -5.501 -10.668  1.00 93.51           C  
ATOM   1932  C   VAL A 242      18.663  -5.679 -12.114  1.00 93.51           C  
ATOM   1933  CB  VAL A 242      16.684  -5.747 -10.556  1.00 93.51           C  
ATOM   1934  O   VAL A 242      18.470  -4.790 -12.947  1.00 93.51           O  
ATOM   1935  CG1 VAL A 242      16.291  -7.037 -11.275  1.00 93.51           C  
ATOM   1936  CG2 VAL A 242      16.259  -5.798  -9.090  1.00 93.51           C  
ATOM   1937  N   LYS A 243      19.272  -6.803 -12.464  1.00 90.69           N  
ATOM   1938  CA  LYS A 243      19.944  -7.047 -13.737  1.00 90.69           C  
ATOM   1939  C   LYS A 243      18.934  -7.227 -14.866  1.00 90.69           C  
ATOM   1940  CB  LYS A 243      20.848  -8.277 -13.641  1.00 90.69           C  
ATOM   1941  O   LYS A 243      19.151  -6.751 -15.983  1.00 90.69           O  
ATOM   1942  CG  LYS A 243      22.082  -8.072 -12.775  1.00 90.69           C  
ATOM   1943  CD  LYS A 243      22.995  -9.291 -12.805  1.00 90.69           C  
ATOM   1944  CE  LYS A 243      24.193  -9.116 -11.882  1.00 90.69           C  
ATOM   1945  NZ  LYS A 243      25.079 -10.318 -11.891  1.00 90.69           N  
ATOM   1946  N   ASP A 244      17.804  -7.778 -14.453  1.00 92.15           N  
ATOM   1947  CA  ASP A 244      16.851  -8.138 -15.498  1.00 92.15           C  
ATOM   1948  C   ASP A 244      15.493  -7.485 -15.252  1.00 92.15           C  
ATOM   1949  CB  ASP A 244      16.697  -9.658 -15.584  1.00 92.15           C  
ATOM   1950  O   ASP A 244      14.815  -7.802 -14.272  1.00 92.15           O  
ATOM   1951  CG  ASP A 244      15.922 -10.108 -16.810  1.00 92.15           C  
ATOM   1952  OD1 ASP A 244      15.665  -9.277 -17.708  1.00 92.15           O  
ATOM   1953  OD2 ASP A 244      15.562 -11.303 -16.878  1.00 92.15           O  
ATOM   1954  N   HIS A 245      15.187  -6.620 -16.166  1.00 93.61           N  
ATOM   1955  CA  HIS A 245      13.866  -6.002 -16.157  1.00 93.61           C  
ATOM   1956  C   HIS A 245      13.037  -6.456 -17.355  1.00 93.61           C  
ATOM   1957  CB  HIS A 245      13.987  -4.477 -16.151  1.00 93.61           C  
ATOM   1958  O   HIS A 245      12.050  -5.810 -17.713  1.00 93.61           O  
ATOM   1959  CG  HIS A 245      14.567  -3.927 -14.887  1.00 93.61           C  
ATOM   1960  CD2 HIS A 245      15.802  -3.444 -14.611  1.00 93.61           C  
ATOM   1961  ND1 HIS A 245      13.846  -3.833 -13.716  1.00 93.61           N  
ATOM   1962  CE1 HIS A 245      14.615  -3.314 -12.773  1.00 93.61           C  
ATOM   1963  NE2 HIS A 245      15.806  -3.069 -13.290  1.00 93.61           N  
ATOM   1964  N   ARG A 246      13.389  -7.594 -17.947  1.00 92.72           N  
ATOM   1965  CA  ARG A 246      12.783  -8.126 -19.163  1.00 92.72           C  
ATOM   1966  C   ARG A 246      12.513  -7.014 -20.171  1.00 92.72           C  
ATOM   1967  CB  ARG A 246      11.484  -8.865 -18.838  1.00 92.72           C  
ATOM   1968  O   ARG A 246      13.446  -6.398 -20.690  1.00 92.72           O  
ATOM   1969  CG  ARG A 246      11.674 -10.079 -17.942  1.00 92.72           C  
ATOM   1970  CD  ARG A 246      12.313 -11.239 -18.693  1.00 92.72           C  
ATOM   1971  NE  ARG A 246      12.251 -12.479 -17.923  1.00 92.72           N  
ATOM   1972  NH1 ARG A 246      13.872 -13.568 -19.156  1.00 92.72           N  
ATOM   1973  NH2 ARG A 246      12.855 -14.631 -17.398  1.00 92.72           N  
ATOM   1974  CZ  ARG A 246      12.993 -13.557 -18.161  1.00 92.72           C  
ATOM   1975  N   ASN A 247      11.107  -6.785 -20.426  1.00 93.28           N  
ATOM   1976  CA  ASN A 247      10.762  -5.811 -21.456  1.00 93.28           C  
ATOM   1977  C   ASN A 247      10.778  -4.387 -20.909  1.00 93.28           C  
ATOM   1978  CB  ASN A 247       9.395  -6.133 -22.062  1.00 93.28           C  
ATOM   1979  O   ASN A 247      10.400  -3.445 -21.608  1.00 93.28           O  
ATOM   1980  CG  ASN A 247       9.377  -7.461 -22.792  1.00 93.28           C  
ATOM   1981  ND2 ASN A 247       8.234  -8.137 -22.767  1.00 93.28           N  
ATOM   1982  OD1 ASN A 247      10.382  -7.877 -23.374  1.00 93.28           O  
ATOM   1983  N   GLY A 248      11.068  -4.256 -19.669  1.00 94.82           N  
ATOM   1984  CA  GLY A 248      11.341  -2.929 -19.143  1.00 94.82           C  
ATOM   1985  C   GLY A 248      10.217  -2.386 -18.280  1.00 94.82           C  
ATOM   1986  O   GLY A 248       9.156  -3.005 -18.172  1.00 94.82           O  
ATOM   1987  N   LEU A 249      10.536  -1.329 -17.585  1.00 96.78           N  
ATOM   1988  CA  LEU A 249       9.625  -0.590 -16.718  1.00 96.78           C  
ATOM   1989  C   LEU A 249       8.468  -0.003 -17.519  1.00 96.78           C  
ATOM   1990  CB  LEU A 249      10.371   0.527 -15.983  1.00 96.78           C  
ATOM   1991  O   LEU A 249       8.685   0.689 -18.516  1.00 96.78           O  
ATOM   1992  CG  LEU A 249       9.516   1.467 -15.131  1.00 96.78           C  
ATOM   1993  CD1 LEU A 249       8.882   0.702 -13.973  1.00 96.78           C  
ATOM   1994  CD2 LEU A 249      10.354   2.631 -14.614  1.00 96.78           C  
ATOM   1995  N   ILE A 250       7.149  -0.360 -17.147  1.00 96.71           N  
ATOM   1996  CA  ILE A 250       5.957   0.214 -17.762  1.00 96.71           C  
ATOM   1997  C   ILE A 250       5.641   1.561 -17.116  1.00 96.71           C  
ATOM   1998  CB  ILE A 250       4.745  -0.737 -17.640  1.00 96.71           C  
ATOM   1999  O   ILE A 250       5.607   2.589 -17.796  1.00 96.71           O  
ATOM   2000  CG1 ILE A 250       5.052  -2.082 -18.309  1.00 96.71           C  
ATOM   2001  CG2 ILE A 250       3.493  -0.096 -18.246  1.00 96.71           C  
ATOM   2002  CD1 ILE A 250       3.955  -3.124 -18.135  1.00 96.71           C  
ATOM   2003  N   ASN A 251       5.375   1.565 -15.780  1.00 97.68           N  
ATOM   2004  CA  ASN A 251       5.042   2.734 -14.973  1.00 97.68           C  
ATOM   2005  C   ASN A 251       5.143   2.432 -13.480  1.00 97.68           C  
ATOM   2006  CB  ASN A 251       3.640   3.242 -15.318  1.00 97.68           C  
ATOM   2007  O   ASN A 251       5.474   1.311 -13.090  1.00 97.68           O  
ATOM   2008  CG  ASN A 251       3.527   4.751 -15.228  1.00 97.68           C  
ATOM   2009  ND2 ASN A 251       2.547   5.315 -15.924  1.00 97.68           N  
ATOM   2010  OD1 ASN A 251       4.315   5.405 -14.539  1.00 97.68           O  
ATOM   2011  N   TYR A 252       5.115   3.508 -12.680  1.00 98.24           N  
ATOM   2012  CA  TYR A 252       5.196   3.268 -11.243  1.00 98.24           C  
ATOM   2013  C   TYR A 252       4.661   4.461 -10.460  1.00 98.24           C  
ATOM   2014  CB  TYR A 252       6.640   2.975 -10.827  1.00 98.24           C  
ATOM   2015  O   TYR A 252       4.568   5.569 -10.993  1.00 98.24           O  
ATOM   2016  CG  TYR A 252       7.572   4.150 -11.001  1.00 98.24           C  
ATOM   2017  CD1 TYR A 252       8.104   4.464 -12.249  1.00 98.24           C  
ATOM   2018  CD2 TYR A 252       7.922   4.949  -9.917  1.00 98.24           C  
ATOM   2019  CE1 TYR A 252       8.965   5.545 -12.413  1.00 98.24           C  
ATOM   2020  CE2 TYR A 252       8.781   6.032 -10.069  1.00 98.24           C  
ATOM   2021  OH  TYR A 252      10.147   7.393 -11.476  1.00 98.24           O  
ATOM   2022  CZ  TYR A 252       9.296   6.322 -11.319  1.00 98.24           C  
ATOM   2023  N   MET A 253       4.146   4.168  -9.240  1.00 98.46           N  
ATOM   2024  CA  MET A 253       3.855   5.170  -8.219  1.00 98.46           C  
ATOM   2025  C   MET A 253       5.030   5.325  -7.258  1.00 98.46           C  
ATOM   2026  CB  MET A 253       2.591   4.797  -7.443  1.00 98.46           C  
ATOM   2027  O   MET A 253       5.450   4.356  -6.624  1.00 98.46           O  
ATOM   2028  CG  MET A 253       2.199   5.814  -6.383  1.00 98.46           C  
ATOM   2029  SD  MET A 253       0.884   5.193  -5.264  1.00 98.46           S  
ATOM   2030  CE  MET A 253       1.850   4.047  -4.240  1.00 98.46           C  
ATOM   2031  N   SER A 254       5.526   6.593  -7.083  1.00 97.19           N  
ATOM   2032  CA  SER A 254       6.635   6.858  -6.172  1.00 97.19           C  
ATOM   2033  C   SER A 254       6.190   7.720  -4.996  1.00 97.19           C  
ATOM   2034  CB  SER A 254       7.785   7.544  -6.912  1.00 97.19           C  
ATOM   2035  O   SER A 254       5.032   8.136  -4.927  1.00 97.19           O  
ATOM   2036  OG  SER A 254       7.478   8.904  -7.168  1.00 97.19           O  
ATOM   2037  N   PHE A 255       7.132   7.900  -4.045  1.00 97.59           N  
ATOM   2038  CA  PHE A 255       6.901   8.773  -2.901  1.00 97.59           C  
ATOM   2039  C   PHE A 255       6.488  10.167  -3.359  1.00 97.59           C  
ATOM   2040  CB  PHE A 255       8.155   8.858  -2.026  1.00 97.59           C  
ATOM   2041  O   PHE A 255       5.675  10.825  -2.706  1.00 97.59           O  
ATOM   2042  CG  PHE A 255       7.998   9.752  -0.825  1.00 97.59           C  
ATOM   2043  CD1 PHE A 255       8.900  10.781  -0.585  1.00 97.59           C  
ATOM   2044  CD2 PHE A 255       6.948   9.563   0.063  1.00 97.59           C  
ATOM   2045  CE1 PHE A 255       8.758  11.610   0.525  1.00 97.59           C  
ATOM   2046  CE2 PHE A 255       6.799  10.388   1.175  1.00 97.59           C  
ATOM   2047  CZ  PHE A 255       7.705  11.410   1.405  1.00 97.59           C  
ATOM   2048  N   ARG A 256       6.898  10.535  -4.453  1.00 96.37           N  
ATOM   2049  CA  ARG A 256       6.583  11.860  -4.977  1.00 96.37           C  
ATOM   2050  C   ARG A 256       5.097  11.984  -5.297  1.00 96.37           C  
ATOM   2051  CB  ARG A 256       7.415  12.156  -6.227  1.00 96.37           C  
ATOM   2052  O   ARG A 256       4.532  13.078  -5.234  1.00 96.37           O  
ATOM   2053  CG  ARG A 256       8.898  12.339  -5.951  1.00 96.37           C  
ATOM   2054  CD  ARG A 256       9.709  12.392  -7.238  1.00 96.37           C  
ATOM   2055  NE  ARG A 256       9.415  13.596  -8.011  1.00 96.37           N  
ATOM   2056  NH1 ARG A 256      10.776  14.981  -6.760  1.00 96.37           N  
ATOM   2057  NH2 ARG A 256       9.593  15.826  -8.532  1.00 96.37           N  
ATOM   2058  CZ  ARG A 256       9.929  14.798  -7.766  1.00 96.37           C  
ATOM   2059  N   ASP A 257       4.545  10.869  -5.642  1.00 97.31           N  
ATOM   2060  CA  ASP A 257       3.141  10.876  -6.044  1.00 97.31           C  
ATOM   2061  C   ASP A 257       2.224  11.039  -4.834  1.00 97.31           C  
ATOM   2062  CB  ASP A 257       2.793   9.591  -6.798  1.00 97.31           C  
ATOM   2063  O   ASP A 257       1.309  11.865  -4.849  1.00 97.31           O  
ATOM   2064  CG  ASP A 257       3.566   9.437  -8.096  1.00 97.31           C  
ATOM   2065  OD1 ASP A 257       3.467  10.321  -8.974  1.00 97.31           O  
ATOM   2066  OD2 ASP A 257       4.280   8.421  -8.243  1.00 97.31           O  
ATOM   2067  N   TYR A 258       2.471  10.373  -3.813  1.00 97.54           N  
ATOM   2068  CA  TYR A 258       1.494  10.348  -2.730  1.00 97.54           C  
ATOM   2069  C   TYR A 258       1.991  11.142  -1.528  1.00 97.54           C  
ATOM   2070  CB  TYR A 258       1.189   8.906  -2.314  1.00 97.54           C  
ATOM   2071  O   TYR A 258       1.212  11.478  -0.633  1.00 97.54           O  
ATOM   2072  CG  TYR A 258       2.354   8.206  -1.656  1.00 97.54           C  
ATOM   2073  CD1 TYR A 258       3.237   7.430  -2.402  1.00 97.54           C  
ATOM   2074  CD2 TYR A 258       2.572   8.318  -0.287  1.00 97.54           C  
ATOM   2075  CE1 TYR A 258       4.310   6.781  -1.800  1.00 97.54           C  
ATOM   2076  CE2 TYR A 258       3.641   7.674   0.326  1.00 97.54           C  
ATOM   2077  OH  TYR A 258       5.564   6.269   0.164  1.00 97.54           O  
ATOM   2078  CZ  TYR A 258       4.504   6.909  -0.438  1.00 97.54           C  
ATOM   2079  N   GLY A 259       3.322  11.462  -1.492  1.00 97.36           N  
ATOM   2080  CA  GLY A 259       3.912  12.074  -0.313  1.00 97.36           C  
ATOM   2081  C   GLY A 259       3.908  13.590  -0.362  1.00 97.36           C  
ATOM   2082  O   GLY A 259       4.285  14.249   0.609  1.00 97.36           O  
ATOM   2083  N   PHE A 260       3.474  14.135  -1.488  1.00 96.79           N  
ATOM   2084  CA  PHE A 260       3.466  15.583  -1.655  1.00 96.79           C  
ATOM   2085  C   PHE A 260       2.145  16.052  -2.253  1.00 96.79           C  
ATOM   2086  CB  PHE A 260       4.632  16.029  -2.544  1.00 96.79           C  
ATOM   2087  O   PHE A 260       1.551  15.359  -3.081  1.00 96.79           O  
ATOM   2088  CG  PHE A 260       5.985  15.658  -2.001  1.00 96.79           C  
ATOM   2089  CD1 PHE A 260       6.720  16.565  -1.247  1.00 96.79           C  
ATOM   2090  CD2 PHE A 260       6.523  14.401  -2.245  1.00 96.79           C  
ATOM   2091  CE1 PHE A 260       7.973  16.223  -0.743  1.00 96.79           C  
ATOM   2092  CE2 PHE A 260       7.775  14.053  -1.745  1.00 96.79           C  
ATOM   2093  CZ  PHE A 260       8.499  14.966  -0.995  1.00 96.79           C  
ATOM   2094  N   TYR A 261       1.689  17.212  -1.814  1.00 95.56           N  
ATOM   2095  CA  TYR A 261       0.546  17.860  -2.447  1.00 95.56           C  
ATOM   2096  C   TYR A 261       0.664  19.377  -2.363  1.00 95.56           C  
ATOM   2097  CB  TYR A 261      -0.762  17.402  -1.795  1.00 95.56           C  
ATOM   2098  O   TYR A 261       1.422  19.903  -1.544  1.00 95.56           O  
ATOM   2099  CG  TYR A 261      -0.898  17.818  -0.350  1.00 95.56           C  
ATOM   2100  CD1 TYR A 261      -0.360  17.041   0.673  1.00 95.56           C  
ATOM   2101  CD2 TYR A 261      -1.566  18.988  -0.006  1.00 95.56           C  
ATOM   2102  CE1 TYR A 261      -0.485  17.420   2.006  1.00 95.56           C  
ATOM   2103  CE2 TYR A 261      -1.697  19.377   1.324  1.00 95.56           C  
ATOM   2104  OH  TYR A 261      -1.281  18.967   3.638  1.00 95.56           O  
ATOM   2105  CZ  TYR A 261      -1.154  18.588   2.320  1.00 95.56           C  
ATOM   2106  N   GLN A 262      -0.038  20.000  -3.260  1.00 94.97           N  
ATOM   2107  CA  GLN A 262      -0.001  21.457  -3.319  1.00 94.97           C  
ATOM   2108  C   GLN A 262      -1.099  22.071  -2.455  1.00 94.97           C  
ATOM   2109  CB  GLN A 262      -0.136  21.941  -4.763  1.00 94.97           C  
ATOM   2110  O   GLN A 262      -2.256  21.648  -2.520  1.00 94.97           O  
ATOM   2111  CG  GLN A 262       1.072  21.624  -5.634  1.00 94.97           C  
ATOM   2112  CD  GLN A 262       2.329  22.341  -5.177  1.00 94.97           C  
ATOM   2113  NE2 GLN A 262       3.476  21.693  -5.345  1.00 94.97           N  
ATOM   2114  OE1 GLN A 262       2.269  23.470  -4.678  1.00 94.97           O  
ATOM   2115  N   LYS A 263      -0.798  23.001  -1.594  1.00 92.33           N  
ATOM   2116  CA  LYS A 263      -1.709  23.874  -0.859  1.00 92.33           C  
ATOM   2117  C   LYS A 263      -1.394  25.344  -1.122  1.00 92.33           C  
ATOM   2118  CB  LYS A 263      -1.639  23.583   0.641  1.00 92.33           C  
ATOM   2119  O   LYS A 263      -0.435  25.887  -0.570  1.00 92.33           O  
ATOM   2120  CG  LYS A 263      -2.725  24.269   1.456  1.00 92.33           C  
ATOM   2121  CD  LYS A 263      -2.646  23.885   2.928  1.00 92.33           C  
ATOM   2122  CE  LYS A 263      -3.728  24.577   3.746  1.00 92.33           C  
ATOM   2123  NZ  LYS A 263      -3.665  24.191   5.187  1.00 92.33           N  
ATOM   2124  N   GLY A 264      -2.220  25.926  -2.046  1.00 91.97           N  
ATOM   2125  CA  GLY A 264      -1.836  27.234  -2.551  1.00 91.97           C  
ATOM   2126  C   GLY A 264      -0.521  27.220  -3.309  1.00 91.97           C  
ATOM   2127  O   GLY A 264      -0.362  26.468  -4.272  1.00 91.97           O  
ATOM   2128  N   ASN A 265       0.504  28.037  -2.909  1.00 93.55           N  
ATOM   2129  CA  ASN A 265       1.800  28.106  -3.574  1.00 93.55           C  
ATOM   2130  C   ASN A 265       2.851  27.275  -2.844  1.00 93.55           C  
ATOM   2131  CB  ASN A 265       2.264  29.559  -3.697  1.00 93.55           C  
ATOM   2132  O   ASN A 265       4.043  27.375  -3.138  1.00 93.55           O  
ATOM   2133  CG  ASN A 265       1.411  30.366  -4.656  1.00 93.55           C  
ATOM   2134  ND2 ASN A 265       1.371  31.677  -4.454  1.00 93.55           N  
ATOM   2135  OD1 ASN A 265       0.791  29.814  -5.570  1.00 93.55           O  
ATOM   2136  N   THR A 266       2.331  26.531  -1.873  1.00 95.29           N  
ATOM   2137  CA  THR A 266       3.253  25.759  -1.048  1.00 95.29           C  
ATOM   2138  C   THR A 266       3.125  24.268  -1.344  1.00 95.29           C  
ATOM   2139  CB  THR A 266       3.006  26.010   0.451  1.00 95.29           C  
ATOM   2140  O   THR A 266       2.014  23.747  -1.469  1.00 95.29           O  
ATOM   2141  CG2 THR A 266       4.025  25.268   1.309  1.00 95.29           C  
ATOM   2142  OG1 THR A 266       3.106  27.415   0.717  1.00 95.29           O  
ATOM   2143  N   THR A 267       4.251  23.614  -1.434  1.00 96.77           N  
ATOM   2144  CA  THR A 267       4.300  22.158  -1.510  1.00 96.77           C  
ATOM   2145  C   THR A 267       4.430  21.547  -0.118  1.00 96.77           C  
ATOM   2146  CB  THR A 267       5.470  21.684  -2.393  1.00 96.77           C  
ATOM   2147  O   THR A 267       5.381  21.842   0.609  1.00 96.77           O  
ATOM   2148  CG2 THR A 267       5.505  20.162  -2.488  1.00 96.77           C  
ATOM   2149  OG1 THR A 267       5.319  22.231  -3.709  1.00 96.77           O  
ATOM   2150  N   ILE A 268       3.398  20.765   0.195  1.00 96.84           N  
ATOM   2151  CA  ILE A 268       3.354  20.144   1.514  1.00 96.84           C  
ATOM   2152  C   ILE A 268       3.814  18.691   1.417  1.00 96.84           C  
ATOM   2153  CB  ILE A 268       1.938  20.218   2.127  1.00 96.84           C  
ATOM   2154  O   ILE A 268       3.388  17.958   0.522  1.00 96.84           O  
ATOM   2155  CG1 ILE A 268       1.460  21.674   2.194  1.00 96.84           C  
ATOM   2156  CG2 ILE A 268       1.914  19.570   3.514  1.00 96.84           C  
ATOM   2157  CD1 ILE A 268       2.276  22.550   3.133  1.00 96.84           C  
ATOM   2158  N   LYS A 269       4.698  18.316   2.314  1.00 96.66           N  
ATOM   2159  CA  LYS A 269       5.134  16.928   2.428  1.00 96.66           C  
ATOM   2160  C   LYS A 269       4.361  16.197   3.522  1.00 96.66           C  
ATOM   2161  CB  LYS A 269       6.635  16.858   2.713  1.00 96.66           C  
ATOM   2162  O   LYS A 269       4.383  16.606   4.685  1.00 96.66           O  
ATOM   2163  CG  LYS A 269       7.180  15.442   2.824  1.00 96.66           C  
ATOM   2164  CD  LYS A 269       8.669  15.439   3.142  1.00 96.66           C  
ATOM   2165  CE  LYS A 269       9.207  14.022   3.291  1.00 96.66           C  
ATOM   2166  NZ  LYS A 269      10.678  14.012   3.548  1.00 96.66           N  
ATOM   2167  N   SER A 270       3.614  15.060   3.136  1.00 93.84           N  
ATOM   2168  CA  SER A 270       2.912  14.123   4.007  1.00 93.84           C  
ATOM   2169  C   SER A 270       3.237  12.678   3.640  1.00 93.84           C  
ATOM   2170  CB  SER A 270       1.401  14.349   3.931  1.00 93.84           C  
ATOM   2171  O   SER A 270       2.933  12.230   2.533  1.00 93.84           O  
ATOM   2172  OG  SER A 270       0.711  13.415   4.743  1.00 93.84           O  
ATOM   2173  N   VAL A 271       3.704  11.917   4.537  1.00 91.91           N  
ATOM   2174  CA  VAL A 271       4.474  10.723   4.205  1.00 91.91           C  
ATOM   2175  C   VAL A 271       3.536   9.525   4.067  1.00 91.91           C  
ATOM   2176  CB  VAL A 271       5.557  10.432   5.267  1.00 91.91           C  
ATOM   2177  O   VAL A 271       3.918   8.490   3.515  1.00 91.91           O  
ATOM   2178  CG1 VAL A 271       6.631  11.519   5.255  1.00 91.91           C  
ATOM   2179  CG2 VAL A 271       4.927  10.316   6.654  1.00 91.91           C  
ATOM   2180  N   ASN A 272       2.301   9.649   4.410  1.00 95.48           N  
ATOM   2181  CA  ASN A 272       1.470   8.451   4.444  1.00 95.48           C  
ATOM   2182  C   ASN A 272       0.594   8.340   3.199  1.00 95.48           C  
ATOM   2183  CB  ASN A 272       0.604   8.433   5.706  1.00 95.48           C  
ATOM   2184  O   ASN A 272       0.038   9.338   2.736  1.00 95.48           O  
ATOM   2185  CG  ASN A 272       1.424   8.306   6.975  1.00 95.48           C  
ATOM   2186  ND2 ASN A 272       1.097   9.114   7.976  1.00 95.48           N  
ATOM   2187  OD1 ASN A 272       2.345   7.489   7.054  1.00 95.48           O  
ATOM   2188  N   GLY A 273       0.534   7.156   2.625  1.00 97.40           N  
ATOM   2189  CA  GLY A 273      -0.335   6.849   1.500  1.00 97.40           C  
ATOM   2190  C   GLY A 273      -0.861   5.426   1.524  1.00 97.40           C  
ATOM   2191  O   GLY A 273      -0.423   4.610   2.338  1.00 97.40           O  
ATOM   2192  N   PHE A 274      -1.933   5.238   0.835  1.00 98.42           N  
ATOM   2193  CA  PHE A 274      -2.500   3.929   0.530  1.00 98.42           C  
ATOM   2194  C   PHE A 274      -2.632   3.733  -0.975  1.00 98.42           C  
ATOM   2195  CB  PHE A 274      -3.866   3.763   1.203  1.00 98.42           C  
ATOM   2196  O   PHE A 274      -2.998   4.663  -1.698  1.00 98.42           O  
ATOM   2197  CG  PHE A 274      -4.565   2.478   0.850  1.00 98.42           C  
ATOM   2198  CD1 PHE A 274      -5.531   2.448  -0.147  1.00 98.42           C  
ATOM   2199  CD2 PHE A 274      -4.254   1.300   1.516  1.00 98.42           C  
ATOM   2200  CE1 PHE A 274      -6.180   1.259  -0.476  1.00 98.42           C  
ATOM   2201  CE2 PHE A 274      -4.898   0.109   1.193  1.00 98.42           C  
ATOM   2202  CZ  PHE A 274      -5.861   0.091   0.197  1.00 98.42           C  
ATOM   2203  N   ALA A 275      -2.310   2.532  -1.418  1.00 98.60           N  
ATOM   2204  CA  ALA A 275      -2.432   2.270  -2.849  1.00 98.60           C  
ATOM   2205  C   ALA A 275      -2.851   0.825  -3.109  1.00 98.60           C  
ATOM   2206  CB  ALA A 275      -1.117   2.575  -3.561  1.00 98.60           C  
ATOM   2207  O   ALA A 275      -2.640  -0.050  -2.265  1.00 98.60           O  
ATOM   2208  N   PHE A 276      -3.438   0.608  -4.240  1.00 98.77           N  
ATOM   2209  CA  PHE A 276      -3.795  -0.698  -4.781  1.00 98.77           C  
ATOM   2210  C   PHE A 276      -3.836  -0.660  -6.304  1.00 98.77           C  
ATOM   2211  CB  PHE A 276      -5.149  -1.158  -4.231  1.00 98.77           C  
ATOM   2212  O   PHE A 276      -3.740   0.412  -6.906  1.00 98.77           O  
ATOM   2213  CG  PHE A 276      -6.322  -0.408  -4.802  1.00 98.77           C  
ATOM   2214  CD1 PHE A 276      -6.636   0.868  -4.351  1.00 98.77           C  
ATOM   2215  CD2 PHE A 276      -7.112  -0.981  -5.791  1.00 98.77           C  
ATOM   2216  CE1 PHE A 276      -7.721   1.564  -4.878  1.00 98.77           C  
ATOM   2217  CE2 PHE A 276      -8.198  -0.291  -6.322  1.00 98.77           C  
ATOM   2218  CZ  PHE A 276      -8.502   0.980  -5.864  1.00 98.77           C  
ATOM   2219  N   MET A 277      -3.825  -1.887  -6.869  1.00 98.73           N  
ATOM   2220  CA  MET A 277      -4.040  -1.972  -8.311  1.00 98.73           C  
ATOM   2221  C   MET A 277      -5.365  -2.659  -8.623  1.00 98.73           C  
ATOM   2222  CB  MET A 277      -2.890  -2.724  -8.983  1.00 98.73           C  
ATOM   2223  O   MET A 277      -5.795  -3.551  -7.890  1.00 98.73           O  
ATOM   2224  CG  MET A 277      -1.572  -1.968  -8.970  1.00 98.73           C  
ATOM   2225  SD  MET A 277      -0.184  -2.961  -9.643  1.00 98.73           S  
ATOM   2226  CE  MET A 277      -0.681  -3.068 -11.384  1.00 98.73           C  
ATOM   2227  N   ARG A 278      -5.959  -2.145  -9.648  1.00 98.17           N  
ATOM   2228  CA  ARG A 278      -7.182  -2.742 -10.175  1.00 98.17           C  
ATOM   2229  C   ARG A 278      -7.154  -2.795 -11.698  1.00 98.17           C  
ATOM   2230  CB  ARG A 278      -8.410  -1.962  -9.700  1.00 98.17           C  
ATOM   2231  O   ARG A 278      -6.667  -1.867 -12.348  1.00 98.17           O  
ATOM   2232  CG  ARG A 278      -9.723  -2.477 -10.266  1.00 98.17           C  
ATOM   2233  CD  ARG A 278     -10.896  -1.594  -9.862  1.00 98.17           C  
ATOM   2234  NE  ARG A 278     -12.118  -1.962 -10.573  1.00 98.17           N  
ATOM   2235  NH1 ARG A 278     -13.400  -0.266  -9.669  1.00 98.17           N  
ATOM   2236  NH2 ARG A 278     -14.328  -1.743 -11.157  1.00 98.17           N  
ATOM   2237  CZ  ARG A 278     -13.279  -1.323 -10.465  1.00 98.17           C  
ATOM   2238  N   TYR A 279      -7.629  -3.914 -12.178  1.00 98.09           N  
ATOM   2239  CA  TYR A 279      -7.729  -4.039 -13.628  1.00 98.09           C  
ATOM   2240  C   TYR A 279      -8.988  -3.357 -14.150  1.00 98.09           C  
ATOM   2241  CB  TYR A 279      -7.725  -5.514 -14.042  1.00 98.09           C  
ATOM   2242  O   TYR A 279     -10.090  -3.616 -13.661  1.00 98.09           O  
ATOM   2243  CG  TYR A 279      -7.604  -5.727 -15.531  1.00 98.09           C  
ATOM   2244  CD1 TYR A 279      -8.703  -6.124 -16.289  1.00 98.09           C  
ATOM   2245  CD2 TYR A 279      -6.391  -5.532 -16.183  1.00 98.09           C  
ATOM   2246  CE1 TYR A 279      -8.596  -6.323 -17.662  1.00 98.09           C  
ATOM   2247  CE2 TYR A 279      -6.272  -5.728 -17.555  1.00 98.09           C  
ATOM   2248  OH  TYR A 279      -7.266  -6.318 -19.643  1.00 98.09           O  
ATOM   2249  CZ  TYR A 279      -7.378  -6.123 -18.285  1.00 98.09           C  
ATOM   2250  N   ASN A 280      -8.823  -2.392 -15.049  1.00 96.86           N  
ATOM   2251  CA  ASN A 280      -9.922  -1.747 -15.759  1.00 96.86           C  
ATOM   2252  C   ASN A 280     -10.365  -2.565 -16.968  1.00 96.86           C  
ATOM   2253  CB  ASN A 280      -9.525  -0.333 -16.191  1.00 96.86           C  
ATOM   2254  O   ASN A 280      -9.693  -2.570 -18.001  1.00 96.86           O  
ATOM   2255  CG  ASN A 280     -10.690   0.450 -16.765  1.00 96.86           C  
ATOM   2256  ND2 ASN A 280     -10.712   1.753 -16.509  1.00 96.86           N  
ATOM   2257  OD1 ASN A 280     -11.563  -0.111 -17.432  1.00 96.86           O  
ATOM   2258  N   THR A 281     -11.482  -3.266 -16.880  1.00 95.45           N  
ATOM   2259  CA  THR A 281     -11.937  -4.209 -17.896  1.00 95.45           C  
ATOM   2260  C   THR A 281     -12.341  -3.476 -19.172  1.00 95.45           C  
ATOM   2261  CB  THR A 281     -13.122  -5.050 -17.386  1.00 95.45           C  
ATOM   2262  O   THR A 281     -12.098  -3.965 -20.278  1.00 95.45           O  
ATOM   2263  CG2 THR A 281     -12.690  -5.983 -16.259  1.00 95.45           C  
ATOM   2264  OG1 THR A 281     -14.148  -4.176 -16.902  1.00 95.45           O  
ATOM   2265  N   GLN A 282     -12.838  -2.282 -18.994  1.00 94.73           N  
ATOM   2266  CA  GLN A 282     -13.269  -1.511 -20.156  1.00 94.73           C  
ATOM   2267  C   GLN A 282     -12.071  -0.998 -20.950  1.00 94.73           C  
ATOM   2268  CB  GLN A 282     -14.154  -0.340 -19.726  1.00 94.73           C  
ATOM   2269  O   GLN A 282     -12.017  -1.152 -22.172  1.00 94.73           O  
ATOM   2270  CG  GLN A 282     -15.514  -0.763 -19.188  1.00 94.73           C  
ATOM   2271  CD  GLN A 282     -16.328   0.406 -18.666  1.00 94.73           C  
ATOM   2272  NE2 GLN A 282     -17.392   0.106 -17.929  1.00 94.73           N  
ATOM   2273  OE1 GLN A 282     -16.003   1.570 -18.922  1.00 94.73           O  
ATOM   2274  N   ALA A 283     -11.107  -0.504 -20.221  1.00 95.77           N  
ATOM   2275  CA  ALA A 283      -9.927   0.067 -20.866  1.00 95.77           C  
ATOM   2276  C   ALA A 283      -8.883  -1.009 -21.149  1.00 95.77           C  
ATOM   2277  CB  ALA A 283      -9.328   1.171 -19.997  1.00 95.77           C  
ATOM   2278  O   ALA A 283      -7.927  -0.774 -21.892  1.00 95.77           O  
ATOM   2279  N   ARG A 284      -9.023  -2.164 -20.578  1.00 95.54           N  
ATOM   2280  CA  ARG A 284      -8.176  -3.339 -20.753  1.00 95.54           C  
ATOM   2281  C   ARG A 284      -6.735  -3.040 -20.355  1.00 95.54           C  
ATOM   2282  CB  ARG A 284      -8.229  -3.830 -22.201  1.00 95.54           C  
ATOM   2283  O   ARG A 284      -5.800  -3.380 -21.084  1.00 95.54           O  
ATOM   2284  CG  ARG A 284      -9.597  -4.331 -22.632  1.00 95.54           C  
ATOM   2285  CD  ARG A 284      -9.531  -5.089 -23.952  1.00 95.54           C  
ATOM   2286  NE  ARG A 284      -8.704  -6.287 -23.844  1.00 95.54           N  
ATOM   2287  NH1 ARG A 284      -9.458  -7.235 -25.812  1.00 95.54           N  
ATOM   2288  NH2 ARG A 284      -7.898  -8.324 -24.533  1.00 95.54           N  
ATOM   2289  CZ  ARG A 284      -8.689  -7.279 -24.730  1.00 95.54           C  
ATOM   2290  N   HIS A 285      -6.540  -2.452 -19.259  1.00 97.10           N  
ATOM   2291  CA  HIS A 285      -5.222  -2.282 -18.657  1.00 97.10           C  
ATOM   2292  C   HIS A 285      -5.320  -2.169 -17.140  1.00 97.10           C  
ATOM   2293  CB  HIS A 285      -4.526  -1.047 -19.232  1.00 97.10           C  
ATOM   2294  O   HIS A 285      -6.397  -1.907 -16.600  1.00 97.10           O  
ATOM   2295  CG  HIS A 285      -5.209   0.240 -18.891  1.00 97.10           C  
ATOM   2296  CD2 HIS A 285      -5.253   0.942 -17.734  1.00 97.10           C  
ATOM   2297  ND1 HIS A 285      -5.960   0.948 -19.802  1.00 97.10           N  
ATOM   2298  CE1 HIS A 285      -6.439   2.035 -19.220  1.00 97.10           C  
ATOM   2299  NE2 HIS A 285      -6.024   2.055 -17.965  1.00 97.10           N  
ATOM   2300  N   TRP A 286      -4.197  -2.457 -16.442  1.00 98.58           N  
ATOM   2301  CA  TRP A 286      -4.087  -2.267 -15.000  1.00 98.58           C  
ATOM   2302  C   TRP A 286      -3.947  -0.788 -14.655  1.00 98.58           C  
ATOM   2303  CB  TRP A 286      -2.894  -3.049 -14.443  1.00 98.58           C  
ATOM   2304  O   TRP A 286      -3.419  -0.006 -15.449  1.00 98.58           O  
ATOM   2305  CG  TRP A 286      -3.098  -4.534 -14.417  1.00 98.58           C  
ATOM   2306  CD1 TRP A 286      -2.634  -5.445 -15.324  1.00 98.58           C  
ATOM   2307  CD2 TRP A 286      -3.824  -5.279 -13.435  1.00 98.58           C  
ATOM   2308  CE2 TRP A 286      -3.759  -6.639 -13.810  1.00 98.58           C  
ATOM   2309  CE3 TRP A 286      -4.524  -4.928 -12.273  1.00 98.58           C  
ATOM   2310  NE1 TRP A 286      -3.028  -6.713 -14.964  1.00 98.58           N  
ATOM   2311  CH2 TRP A 286      -5.047  -7.279 -11.930  1.00 98.58           C  
ATOM   2312  CZ2 TRP A 286      -4.368  -7.649 -13.062  1.00 98.58           C  
ATOM   2313  CZ3 TRP A 286      -5.130  -5.935 -11.530  1.00 98.58           C  
ATOM   2314  N   GLU A 287      -4.405  -0.447 -13.404  1.00 98.64           N  
ATOM   2315  CA  GLU A 287      -4.273   0.898 -12.852  1.00 98.64           C  
ATOM   2316  C   GLU A 287      -3.793   0.855 -11.404  1.00 98.64           C  
ATOM   2317  CB  GLU A 287      -5.604   1.650 -12.942  1.00 98.64           C  
ATOM   2318  O   GLU A 287      -4.234   0.010 -10.622  1.00 98.64           O  
ATOM   2319  CG  GLU A 287      -6.084   1.880 -14.368  1.00 98.64           C  
ATOM   2320  CD  GLU A 287      -7.494   2.443 -14.442  1.00 98.64           C  
ATOM   2321  OE1 GLU A 287      -7.884   2.966 -15.512  1.00 98.64           O  
ATOM   2322  OE2 GLU A 287      -8.215   2.363 -13.423  1.00 98.64           O  
ATOM   2323  N   ILE A 288      -2.895   1.759 -11.165  1.00 98.82           N  
ATOM   2324  CA  ILE A 288      -2.555   2.020  -9.770  1.00 98.82           C  
ATOM   2325  C   ILE A 288      -3.429   3.149  -9.229  1.00 98.82           C  
ATOM   2326  CB  ILE A 288      -1.060   2.375  -9.610  1.00 98.82           C  
ATOM   2327  O   ILE A 288      -3.471   4.240  -9.802  1.00 98.82           O  
ATOM   2328  CG1 ILE A 288      -0.181   1.232 -10.129  1.00 98.82           C  
ATOM   2329  CG2 ILE A 288      -0.736   2.695  -8.147  1.00 98.82           C  
ATOM   2330  CD1 ILE A 288       1.299   1.579 -10.216  1.00 98.82           C  
ATOM   2331  N   HIS A 289      -4.141   2.882  -8.153  1.00 98.77           N  
ATOM   2332  CA  HIS A 289      -4.917   3.883  -7.430  1.00 98.77           C  
ATOM   2333  C   HIS A 289      -4.292   4.190  -6.073  1.00 98.77           C  
ATOM   2334  CB  HIS A 289      -6.361   3.413  -7.249  1.00 98.77           C  
ATOM   2335  O   HIS A 289      -3.873   3.278  -5.357  1.00 98.77           O  
ATOM   2336  CG  HIS A 289      -7.070   3.141  -8.537  1.00 98.77           C  
ATOM   2337  CD2 HIS A 289      -6.972   2.106  -9.404  1.00 98.77           C  
ATOM   2338  ND1 HIS A 289      -8.010   3.999  -9.065  1.00 98.77           N  
ATOM   2339  CE1 HIS A 289      -8.461   3.502 -10.204  1.00 98.77           C  
ATOM   2340  NE2 HIS A 289      -7.848   2.353 -10.433  1.00 98.77           N  
ATOM   2341  N   TYR A 290      -4.230   5.480  -5.778  1.00 98.69           N  
ATOM   2342  CA  TYR A 290      -3.564   5.774  -4.514  1.00 98.69           C  
ATOM   2343  C   TYR A 290      -4.214   6.965  -3.819  1.00 98.69           C  
ATOM   2344  CB  TYR A 290      -2.075   6.052  -4.743  1.00 98.69           C  
ATOM   2345  O   TYR A 290      -4.888   7.774  -4.461  1.00 98.69           O  
ATOM   2346  CG  TYR A 290      -1.809   7.239  -5.637  1.00 98.69           C  
ATOM   2347  CD1 TYR A 290      -1.712   7.086  -7.018  1.00 98.69           C  
ATOM   2348  CD2 TYR A 290      -1.655   8.514  -5.103  1.00 98.69           C  
ATOM   2349  CE1 TYR A 290      -1.465   8.176  -7.847  1.00 98.69           C  
ATOM   2350  CE2 TYR A 290      -1.408   9.611  -5.922  1.00 98.69           C  
ATOM   2351  OH  TYR A 290      -1.071  10.515  -8.105  1.00 98.69           O  
ATOM   2352  CZ  TYR A 290      -1.315   9.433  -7.290  1.00 98.69           C  
ATOM   2353  N   GLN A 291      -4.037   6.943  -2.436  1.00 98.40           N  
ATOM   2354  CA  GLN A 291      -4.431   8.064  -1.589  1.00 98.40           C  
ATOM   2355  C   GLN A 291      -3.210   8.823  -1.078  1.00 98.40           C  
ATOM   2356  CB  GLN A 291      -5.277   7.576  -0.412  1.00 98.40           C  
ATOM   2357  O   GLN A 291      -2.208   8.213  -0.697  1.00 98.40           O  
ATOM   2358  CG  GLN A 291      -6.631   7.012  -0.819  1.00 98.40           C  
ATOM   2359  CD  GLN A 291      -7.429   6.491   0.361  1.00 98.40           C  
ATOM   2360  NE2 GLN A 291      -8.751   6.488   0.228  1.00 98.40           N  
ATOM   2361  OE1 GLN A 291      -6.862   6.092   1.383  1.00 98.40           O  
ATOM   2362  N   LYS A 292      -3.384  10.147  -1.152  1.00 97.89           N  
ATOM   2363  CA  LYS A 292      -2.546  10.992  -0.307  1.00 97.89           C  
ATOM   2364  C   LYS A 292      -3.230  11.290   1.024  1.00 97.89           C  
ATOM   2365  CB  LYS A 292      -2.206  12.299  -1.025  1.00 97.89           C  
ATOM   2366  O   LYS A 292      -4.301  11.898   1.055  1.00 97.89           O  
ATOM   2367  CG  LYS A 292      -1.647  12.108  -2.427  1.00 97.89           C  
ATOM   2368  CD  LYS A 292      -1.349  13.444  -3.097  1.00 97.89           C  
ATOM   2369  CE  LYS A 292      -0.874  13.257  -4.532  1.00 97.89           C  
ATOM   2370  NZ  LYS A 292      -0.255  14.502  -5.077  1.00 97.89           N  
ATOM   2371  N   GLN A 293      -2.544  10.805   2.055  1.00 96.96           N  
ATOM   2372  CA  GLN A 293      -3.212  10.949   3.344  1.00 96.96           C  
ATOM   2373  C   GLN A 293      -2.429  11.877   4.268  1.00 96.96           C  
ATOM   2374  CB  GLN A 293      -3.399   9.583   4.008  1.00 96.96           C  
ATOM   2375  O   GLN A 293      -1.199  11.814   4.324  1.00 96.96           O  
ATOM   2376  CG  GLN A 293      -4.202   8.598   3.170  1.00 96.96           C  
ATOM   2377  CD  GLN A 293      -4.266   7.215   3.792  1.00 96.96           C  
ATOM   2378  NE2 GLN A 293      -5.154   6.373   3.274  1.00 96.96           N  
ATOM   2379  OE1 GLN A 293      -3.523   6.906   4.729  1.00 96.96           O  
ATOM   2380  N   GLU A 294      -3.174  12.737   4.951  1.00 94.98           N  
ATOM   2381  CA  GLU A 294      -2.616  13.590   5.996  1.00 94.98           C  
ATOM   2382  C   GLU A 294      -3.085  13.147   7.379  1.00 94.98           C  
ATOM   2383  CB  GLU A 294      -2.994  15.053   5.755  1.00 94.98           C  
ATOM   2384  O   GLU A 294      -4.281  12.936   7.596  1.00 94.98           O  
ATOM   2385  CG  GLU A 294      -2.175  16.042   6.572  1.00 94.98           C  
ATOM   2386  CD  GLU A 294      -2.402  17.490   6.164  1.00 94.98           C  
ATOM   2387  OE1 GLU A 294      -1.425  18.272   6.135  1.00 94.98           O  
ATOM   2388  OE2 GLU A 294      -3.566  17.844   5.873  1.00 94.98           O  
ATOM   2389  N   HIS A 295      -2.102  12.989   8.296  1.00 94.49           N  
ATOM   2390  CA  HIS A 295      -2.393  12.531   9.650  1.00 94.49           C  
ATOM   2391  C   HIS A 295      -3.196  11.235   9.632  1.00 94.49           C  
ATOM   2392  CB  HIS A 295      -3.151  13.607  10.428  1.00 94.49           C  
ATOM   2393  O   HIS A 295      -4.189  11.104  10.352  1.00 94.49           O  
ATOM   2394  CG  HIS A 295      -2.529  14.965  10.337  1.00 94.49           C  
ATOM   2395  CD2 HIS A 295      -3.002  16.127   9.828  1.00 94.49           C  
ATOM   2396  ND1 HIS A 295      -1.262  15.235  10.804  1.00 94.49           N  
ATOM   2397  CE1 HIS A 295      -0.981  16.509  10.587  1.00 94.49           C  
ATOM   2398  NE2 HIS A 295      -2.021  17.073   9.996  1.00 94.49           N  
ATOM   2399  N   ALA A 296      -2.751  10.312   8.818  1.00 95.17           N  
ATOM   2400  CA  ALA A 296      -3.441   9.038   8.631  1.00 95.17           C  
ATOM   2401  C   ALA A 296      -3.723   8.365   9.971  1.00 95.17           C  
ATOM   2402  CB  ALA A 296      -2.617   8.113   7.738  1.00 95.17           C  
ATOM   2403  O   ALA A 296      -2.861   8.337  10.852  1.00 95.17           O  
ATOM   2404  N   PRO A 297      -4.957   7.782  10.138  1.00 95.93           N  
ATOM   2405  CA  PRO A 297      -5.295   7.049  11.360  1.00 95.93           C  
ATOM   2406  C   PRO A 297      -4.405   5.827  11.580  1.00 95.93           C  
ATOM   2407  CB  PRO A 297      -6.749   6.630  11.129  1.00 95.93           C  
ATOM   2408  O   PRO A 297      -3.967   5.196  10.615  1.00 95.93           O  
ATOM   2409  CG  PRO A 297      -7.267   7.592  10.109  1.00 95.93           C  
ATOM   2410  CD  PRO A 297      -6.141   7.958   9.184  1.00 95.93           C  
ATOM   2411  N   ALA A 298      -4.075   5.550  12.819  1.00 96.05           N  
ATOM   2412  CA  ALA A 298      -3.373   4.335  13.223  1.00 96.05           C  
ATOM   2413  C   ALA A 298      -4.317   3.362  13.922  1.00 96.05           C  
ATOM   2414  CB  ALA A 298      -2.197   4.679  14.134  1.00 96.05           C  
ATOM   2415  O   ALA A 298      -5.004   3.732  14.878  1.00 96.05           O  
ATOM   2416  N   LEU A 299      -4.314   2.149  13.450  1.00 96.88           N  
ATOM   2417  CA  LEU A 299      -5.273   1.174  13.959  1.00 96.88           C  
ATOM   2418  C   LEU A 299      -4.579   0.137  14.836  1.00 96.88           C  
ATOM   2419  CB  LEU A 299      -5.997   0.480  12.803  1.00 96.88           C  
ATOM   2420  O   LEU A 299      -3.450  -0.269  14.550  1.00 96.88           O  
ATOM   2421  CG  LEU A 299      -6.882   1.367  11.926  1.00 96.88           C  
ATOM   2422  CD1 LEU A 299      -6.131   1.787  10.667  1.00 96.88           C  
ATOM   2423  CD2 LEU A 299      -8.176   0.644  11.568  1.00 96.88           C  
ATOM   2424  N   GLY A 300      -5.233  -0.254  15.906  1.00 95.71           N  
ATOM   2425  CA  GLY A 300      -4.786  -1.370  16.725  1.00 95.71           C  
ATOM   2426  C   GLY A 300      -5.286  -2.713  16.227  1.00 95.71           C  
ATOM   2427  O   GLY A 300      -5.677  -2.844  15.065  1.00 95.71           O  
ATOM   2428  N   ARG A 301      -5.219  -3.679  17.038  1.00 94.32           N  
ATOM   2429  CA  ARG A 301      -5.689  -5.021  16.710  1.00 94.32           C  
ATOM   2430  C   ARG A 301      -7.208  -5.109  16.810  1.00 94.32           C  
ATOM   2431  CB  ARG A 301      -5.042  -6.058  17.632  1.00 94.32           C  
ATOM   2432  O   ARG A 301      -7.786  -4.794  17.852  1.00 94.32           O  
ATOM   2433  CG  ARG A 301      -3.554  -6.253  17.391  1.00 94.32           C  
ATOM   2434  CD  ARG A 301      -2.979  -7.350  18.276  1.00 94.32           C  
ATOM   2435  NE  ARG A 301      -1.537  -7.489  18.094  1.00 94.32           N  
ATOM   2436  NH1 ARG A 301      -1.271  -9.074  19.754  1.00 94.32           N  
ATOM   2437  NH2 ARG A 301       0.542  -8.353  18.550  1.00 94.32           N  
ATOM   2438  CZ  ARG A 301      -0.759  -8.305  18.799  1.00 94.32           C  
ATOM   2439  N   PRO A 302      -7.802  -5.501  15.731  1.00 93.70           N  
ATOM   2440  CA  PRO A 302      -9.261  -5.620  15.781  1.00 93.70           C  
ATOM   2441  C   PRO A 302      -9.730  -6.769  16.670  1.00 93.70           C  
ATOM   2442  CB  PRO A 302      -9.644  -5.868  14.320  1.00 93.70           C  
ATOM   2443  O   PRO A 302      -9.007  -7.753  16.845  1.00 93.70           O  
ATOM   2444  CG  PRO A 302      -8.439  -5.463  13.535  1.00 93.70           C  
ATOM   2445  CD  PRO A 302      -7.230  -5.588  14.417  1.00 93.70           C  
ATOM   2446  N   THR A 303     -10.870  -6.632  17.229  1.00 92.42           N  
ATOM   2447  CA  THR A 303     -11.538  -7.675  17.999  1.00 92.42           C  
ATOM   2448  C   THR A 303     -12.941  -7.933  17.458  1.00 92.42           C  
ATOM   2449  CB  THR A 303     -11.621  -7.302  19.491  1.00 92.42           C  
ATOM   2450  O   THR A 303     -13.597  -7.017  16.957  1.00 92.42           O  
ATOM   2451  CG2 THR A 303     -10.230  -7.161  20.101  1.00 92.42           C  
ATOM   2452  OG1 THR A 303     -12.319  -6.058  19.628  1.00 92.42           O  
ATOM   2453  N   THR A 304     -13.278  -9.183  17.418  1.00 89.61           N  
ATOM   2454  CA  THR A 304     -14.621  -9.577  17.008  1.00 89.61           C  
ATOM   2455  C   THR A 304     -15.330 -10.331  18.130  1.00 89.61           C  
ATOM   2456  CB  THR A 304     -14.585 -10.452  15.742  1.00 89.61           C  
ATOM   2457  O   THR A 304     -14.803 -11.314  18.654  1.00 89.61           O  
ATOM   2458  CG2 THR A 304     -15.993 -10.822  15.288  1.00 89.61           C  
ATOM   2459  OG1 THR A 304     -13.929  -9.733  14.690  1.00 89.61           O  
ATOM   2460  N   SER A 305     -16.462  -9.762  18.531  1.00 86.49           N  
ATOM   2461  CA  SER A 305     -17.300 -10.477  19.488  1.00 86.49           C  
ATOM   2462  C   SER A 305     -18.313 -11.368  18.777  1.00 86.49           C  
ATOM   2463  CB  SER A 305     -18.029  -9.492  20.403  1.00 86.49           C  
ATOM   2464  O   SER A 305     -18.932 -10.953  17.795  1.00 86.49           O  
ATOM   2465  OG  SER A 305     -17.105  -8.665  21.089  1.00 86.49           O  
ATOM   2466  N   ALA A 306     -18.415 -12.579  19.270  1.00 83.63           N  
ATOM   2467  CA  ALA A 306     -19.280 -13.577  18.647  1.00 83.63           C  
ATOM   2468  C   ALA A 306     -20.742 -13.144  18.697  1.00 83.63           C  
ATOM   2469  CB  ALA A 306     -19.106 -14.932  19.328  1.00 83.63           C  
ATOM   2470  O   ALA A 306     -21.143 -12.392  19.588  1.00 83.63           O  
ATOM   2471  N   LYS A 307     -21.389 -13.575  17.645  1.00 85.53           N  
ATOM   2472  CA  LYS A 307     -22.842 -13.447  17.580  1.00 85.53           C  
ATOM   2473  C   LYS A 307     -23.513 -14.218  18.713  1.00 85.53           C  
ATOM   2474  CB  LYS A 307     -23.365 -13.939  16.230  1.00 85.53           C  
ATOM   2475  O   LYS A 307     -23.108 -15.338  19.034  1.00 85.53           O  
ATOM   2476  CG  LYS A 307     -24.868 -13.786  16.055  1.00 85.53           C  
ATOM   2477  CD  LYS A 307     -25.331 -14.313  14.702  1.00 85.53           C  
ATOM   2478  CE  LYS A 307     -26.845 -14.240  14.561  1.00 85.53           C  
ATOM   2479  NZ  LYS A 307     -27.306 -14.787  13.250  1.00 85.53           N  
ATOM   2480  N   THR A 308     -24.385 -13.583  19.472  1.00 84.32           N  
ATOM   2481  CA  THR A 308     -25.223 -14.281  20.441  1.00 84.32           C  
ATOM   2482  C   THR A 308     -26.671 -14.335  19.964  1.00 84.32           C  
ATOM   2483  CB  THR A 308     -25.160 -13.603  21.823  1.00 84.32           C  
ATOM   2484  O   THR A 308     -26.996 -13.825  18.890  1.00 84.32           O  
ATOM   2485  CG2 THR A 308     -23.720 -13.467  22.304  1.00 84.32           C  
ATOM   2486  OG1 THR A 308     -25.749 -12.300  21.737  1.00 84.32           O  
ATOM   2487  N   LEU A 309     -27.456 -15.118  20.610  1.00 79.77           N  
ATOM   2488  CA  LEU A 309     -28.875 -15.244  20.296  1.00 79.77           C  
ATOM   2489  C   LEU A 309     -29.550 -13.876  20.270  1.00 79.77           C  
ATOM   2490  CB  LEU A 309     -29.571 -16.150  21.315  1.00 79.77           C  
ATOM   2491  O   LEU A 309     -30.490 -13.658  19.502  1.00 79.77           O  
ATOM   2492  CG  LEU A 309     -29.293 -17.649  21.191  1.00 79.77           C  
ATOM   2493  CD1 LEU A 309     -29.827 -18.390  22.412  1.00 79.77           C  
ATOM   2494  CD2 LEU A 309     -29.910 -18.203  19.911  1.00 79.77           C  
ATOM   2495  N   PHE A 310     -28.926 -12.814  20.923  1.00 83.18           N  
ATOM   2496  CA  PHE A 310     -29.610 -11.538  21.094  1.00 83.18           C  
ATOM   2497  C   PHE A 310     -28.824 -10.409  20.438  1.00 83.18           C  
ATOM   2498  CB  PHE A 310     -29.821 -11.235  22.581  1.00 83.18           C  
ATOM   2499  O   PHE A 310     -29.248  -9.252  20.467  1.00 83.18           O  
ATOM   2500  CG  PHE A 310     -30.628 -12.279  23.305  1.00 83.18           C  
ATOM   2501  CD1 PHE A 310     -32.001 -12.372  23.113  1.00 83.18           C  
ATOM   2502  CD2 PHE A 310     -30.013 -13.168  24.177  1.00 83.18           C  
ATOM   2503  CE1 PHE A 310     -32.751 -13.338  23.782  1.00 83.18           C  
ATOM   2504  CE2 PHE A 310     -30.755 -14.136  24.848  1.00 83.18           C  
ATOM   2505  CZ  PHE A 310     -32.124 -14.218  24.650  1.00 83.18           C  
ATOM   2506  N   SER A 311     -27.648 -10.808  19.877  1.00 77.65           N  
ATOM   2507  CA  SER A 311     -26.855  -9.732  19.291  1.00 77.65           C  
ATOM   2508  C   SER A 311     -26.040 -10.231  18.102  1.00 77.65           C  
ATOM   2509  CB  SER A 311     -25.922  -9.121  20.338  1.00 77.65           C  
ATOM   2510  O   SER A 311     -25.655 -11.401  18.054  1.00 77.65           O  
ATOM   2511  OG  SER A 311     -25.041  -8.185  19.742  1.00 77.65           O  
ATOM   2512  N   SER A 312     -25.970  -9.287  17.184  1.00 82.28           N  
ATOM   2513  CA  SER A 312     -25.143  -9.556  16.012  1.00 82.28           C  
ATOM   2514  C   SER A 312     -23.659  -9.469  16.351  1.00 82.28           C  
ATOM   2515  CB  SER A 312     -25.476  -8.577  14.885  1.00 82.28           C  
ATOM   2516  O   SER A 312     -23.289  -8.990  17.425  1.00 82.28           O  
ATOM   2517  OG  SER A 312     -25.216  -7.242  15.286  1.00 82.28           O  
ATOM   2518  N   GLU A 313     -22.921 -10.117  15.491  1.00 87.43           N  
ATOM   2519  CA  GLU A 313     -21.468 -10.035  15.604  1.00 87.43           C  
ATOM   2520  C   GLU A 313     -20.997  -8.583  15.630  1.00 87.43           C  
ATOM   2521  CB  GLU A 313     -20.795 -10.785  14.452  1.00 87.43           C  
ATOM   2522  O   GLU A 313     -21.487  -7.753  14.862  1.00 87.43           O  
ATOM   2523  CG  GLU A 313     -19.278 -10.843  14.558  1.00 87.43           C  
ATOM   2524  CD  GLU A 313     -18.625 -11.607  13.417  1.00 87.43           C  
ATOM   2525  OE1 GLU A 313     -17.397 -11.845  13.470  1.00 87.43           O  
ATOM   2526  OE2 GLU A 313     -19.348 -11.971  12.462  1.00 87.43           O  
ATOM   2527  N   LYS A 314     -20.121  -8.239  16.590  1.00 90.72           N  
ATOM   2528  CA  LYS A 314     -19.598  -6.883  16.730  1.00 90.72           C  
ATOM   2529  C   LYS A 314     -18.095  -6.844  16.465  1.00 90.72           C  
ATOM   2530  CB  LYS A 314     -19.899  -6.332  18.124  1.00 90.72           C  
ATOM   2531  O   LYS A 314     -17.342  -7.652  17.012  1.00 90.72           O  
ATOM   2532  CG  LYS A 314     -21.372  -6.040  18.369  1.00 90.72           C  
ATOM   2533  CD  LYS A 314     -21.589  -5.346  19.708  1.00 90.72           C  
ATOM   2534  CE  LYS A 314     -23.066  -5.085  19.971  1.00 90.72           C  
ATOM   2535  NZ  LYS A 314     -23.284  -4.409  21.285  1.00 90.72           N  
ATOM   2536  N   HIS A 315     -17.746  -5.927  15.637  1.00 94.43           N  
ATOM   2537  CA  HIS A 315     -16.344  -5.717  15.293  1.00 94.43           C  
ATOM   2538  C   HIS A 315     -15.841  -4.379  15.825  1.00 94.43           C  
ATOM   2539  CB  HIS A 315     -16.148  -5.787  13.777  1.00 94.43           C  
ATOM   2540  O   HIS A 315     -16.433  -3.334  15.549  1.00 94.43           O  
ATOM   2541  CG  HIS A 315     -16.707  -7.027  13.157  1.00 94.43           C  
ATOM   2542  CD2 HIS A 315     -17.868  -7.246  12.495  1.00 94.43           C  
ATOM   2543  ND1 HIS A 315     -16.044  -8.236  13.183  1.00 94.43           N  
ATOM   2544  CE1 HIS A 315     -16.775  -9.146  12.562  1.00 94.43           C  
ATOM   2545  NE2 HIS A 315     -17.887  -8.571  12.135  1.00 94.43           N  
ATOM   2546  N   SER A 316     -14.744  -4.441  16.514  1.00 96.01           N  
ATOM   2547  CA  SER A 316     -14.230  -3.210  17.104  1.00 96.01           C  
ATOM   2548  C   SER A 316     -12.714  -3.118  16.961  1.00 96.01           C  
ATOM   2549  CB  SER A 316     -14.617  -3.120  18.580  1.00 96.01           C  
ATOM   2550  O   SER A 316     -12.034  -4.139  16.840  1.00 96.01           O  
ATOM   2551  OG  SER A 316     -14.071  -4.206  19.310  1.00 96.01           O  
ATOM   2552  N   VAL A 317     -12.249  -1.841  16.941  1.00 97.22           N  
ATOM   2553  CA  VAL A 317     -10.814  -1.578  16.903  1.00 97.22           C  
ATOM   2554  C   VAL A 317     -10.513  -0.249  17.593  1.00 97.22           C  
ATOM   2555  CB  VAL A 317     -10.278  -1.560  15.454  1.00 97.22           C  
ATOM   2556  O   VAL A 317     -11.343   0.663  17.586  1.00 97.22           O  
ATOM   2557  CG1 VAL A 317     -10.885  -0.399  14.669  1.00 97.22           C  
ATOM   2558  CG2 VAL A 317      -8.753  -1.472  15.451  1.00 97.22           C  
ATOM   2559  N   LYS A 318      -9.312  -0.182  18.213  1.00 97.33           N  
ATOM   2560  CA  LYS A 318      -8.815   1.108  18.682  1.00 97.33           C  
ATOM   2561  C   LYS A 318      -8.141   1.881  17.552  1.00 97.33           C  
ATOM   2562  CB  LYS A 318      -7.837   0.917  19.842  1.00 97.33           C  
ATOM   2563  O   LYS A 318      -7.317   1.329  16.820  1.00 97.33           O  
ATOM   2564  CG  LYS A 318      -8.445   0.236  21.059  1.00 97.33           C  
ATOM   2565  CD  LYS A 318      -9.388   1.169  21.808  1.00 97.33           C  
ATOM   2566  CE  LYS A 318      -9.828   0.571  23.138  1.00 97.33           C  
ATOM   2567  NZ  LYS A 318     -10.912   1.376  23.775  1.00 97.33           N  
ATOM   2568  N   VAL A 319      -8.562   3.162  17.461  1.00 97.27           N  
ATOM   2569  CA  VAL A 319      -8.023   3.991  16.387  1.00 97.27           C  
ATOM   2570  C   VAL A 319      -7.430   5.272  16.971  1.00 97.27           C  
ATOM   2571  CB  VAL A 319      -9.105   4.335  15.339  1.00 97.27           C  
ATOM   2572  O   VAL A 319      -8.076   5.955  17.770  1.00 97.27           O  
ATOM   2573  CG1 VAL A 319      -8.506   5.147  14.192  1.00 97.27           C  
ATOM   2574  CG2 VAL A 319      -9.758   3.059  14.810  1.00 97.27           C  
ATOM   2575  N   MET A 320      -6.162   5.471  16.668  1.00 96.89           N  
ATOM   2576  CA  MET A 320      -5.553   6.765  16.962  1.00 96.89           C  
ATOM   2577  C   MET A 320      -5.750   7.736  15.802  1.00 96.89           C  
ATOM   2578  CB  MET A 320      -4.062   6.603  17.261  1.00 96.89           C  
ATOM   2579  O   MET A 320      -5.214   7.524  14.713  1.00 96.89           O  
ATOM   2580  CG  MET A 320      -3.393   7.878  17.750  1.00 96.89           C  
ATOM   2581  SD  MET A 320      -1.659   7.602  18.283  1.00 96.89           S  
ATOM   2582  CE  MET A 320      -1.934   6.540  19.729  1.00 96.89           C  
ATOM   2583  N   VAL A 321      -6.489   8.802  16.062  1.00 96.15           N  
ATOM   2584  CA  VAL A 321      -6.902   9.662  14.958  1.00 96.15           C  
ATOM   2585  C   VAL A 321      -7.070  11.096  15.455  1.00 96.15           C  
ATOM   2586  CB  VAL A 321      -8.214   9.164  14.311  1.00 96.15           C  
ATOM   2587  O   VAL A 321      -7.347  11.322  16.635  1.00 96.15           O  
ATOM   2588  CG1 VAL A 321      -9.373   9.256  15.302  1.00 96.15           C  
ATOM   2589  CG2 VAL A 321      -8.522   9.965  13.048  1.00 96.15           C  
ATOM   2590  N   SER A 322      -6.871  12.045  14.544  1.00 94.67           N  
ATOM   2591  CA  SER A 322      -7.157  13.456  14.784  1.00 94.67           C  
ATOM   2592  C   SER A 322      -8.329  13.935  13.935  1.00 94.67           C  
ATOM   2593  CB  SER A 322      -5.922  14.310  14.492  1.00 94.67           C  
ATOM   2594  O   SER A 322      -8.687  13.295  12.944  1.00 94.67           O  
ATOM   2595  OG  SER A 322      -6.267  15.441  13.711  1.00 94.67           O  
ATOM   2596  N   LYS A 323      -8.962  15.037  14.356  1.00 93.83           N  
ATOM   2597  CA  LYS A 323     -10.038  15.642  13.576  1.00 93.83           C  
ATOM   2598  C   LYS A 323      -9.554  16.034  12.183  1.00 93.83           C  
ATOM   2599  CB  LYS A 323     -10.601  16.867  14.299  1.00 93.83           C  
ATOM   2600  O   LYS A 323     -10.351  16.125  11.246  1.00 93.83           O  
ATOM   2601  CG  LYS A 323     -11.428  16.532  15.531  1.00 93.83           C  
ATOM   2602  CD  LYS A 323     -12.014  17.785  16.169  1.00 93.83           C  
ATOM   2603  CE  LYS A 323     -12.783  17.458  17.442  1.00 93.83           C  
ATOM   2604  NZ  LYS A 323     -13.343  18.687  18.082  1.00 93.83           N  
ATOM   2605  N   GLU A 324      -8.300  16.235  12.041  1.00 94.33           N  
ATOM   2606  CA  GLU A 324      -7.715  16.719  10.794  1.00 94.33           C  
ATOM   2607  C   GLU A 324      -7.257  15.560   9.913  1.00 94.33           C  
ATOM   2608  CB  GLU A 324      -6.540  17.658  11.080  1.00 94.33           C  
ATOM   2609  O   GLU A 324      -6.727  15.775   8.821  1.00 94.33           O  
ATOM   2610  CG  GLU A 324      -6.946  18.964  11.747  1.00 94.33           C  
ATOM   2611  CD  GLU A 324      -7.065  18.854  13.259  1.00 94.33           C  
ATOM   2612  OE1 GLU A 324      -7.372  19.872  13.920  1.00 94.33           O  
ATOM   2613  OE2 GLU A 324      -6.849  17.740  13.787  1.00 94.33           O  
ATOM   2614  N   SER A 325      -7.379  14.296  10.449  1.00 95.21           N  
ATOM   2615  CA  SER A 325      -7.036  13.146   9.619  1.00 95.21           C  
ATOM   2616  C   SER A 325      -7.924  13.074   8.381  1.00 95.21           C  
ATOM   2617  CB  SER A 325      -7.159  11.850  10.421  1.00 95.21           C  
ATOM   2618  O   SER A 325      -9.152  13.100   8.489  1.00 95.21           O  
ATOM   2619  OG  SER A 325      -6.223  11.826  11.485  1.00 95.21           O  
ATOM   2620  N   ARG A 326      -7.299  12.890   7.195  1.00 95.74           N  
ATOM   2621  CA  ARG A 326      -8.120  12.907   5.989  1.00 95.74           C  
ATOM   2622  C   ARG A 326      -7.317  12.456   4.773  1.00 95.74           C  
ATOM   2623  CB  ARG A 326      -8.694  14.305   5.748  1.00 95.74           C  
ATOM   2624  O   ARG A 326      -6.087  12.386   4.827  1.00 95.74           O  
ATOM   2625  CG  ARG A 326      -7.641  15.361   5.454  1.00 95.74           C  
ATOM   2626  CD  ARG A 326      -8.259  16.743   5.292  1.00 95.74           C  
ATOM   2627  NE  ARG A 326      -7.244  17.760   5.031  1.00 95.74           N  
ATOM   2628  NH1 ARG A 326      -8.526  19.529   5.783  1.00 95.74           N  
ATOM   2629  NH2 ARG A 326      -6.405  19.898   4.995  1.00 95.74           N  
ATOM   2630  CZ  ARG A 326      -7.394  19.060   5.271  1.00 95.74           C  
ATOM   2631  N   VAL A 327      -8.128  12.229   3.710  1.00 97.33           N  
ATOM   2632  CA  VAL A 327      -7.574  12.087   2.368  1.00 97.33           C  
ATOM   2633  C   VAL A 327      -7.456  13.460   1.709  1.00 97.33           C  
ATOM   2634  CB  VAL A 327      -8.437  11.150   1.494  1.00 97.33           C  
ATOM   2635  O   VAL A 327      -8.455  14.165   1.546  1.00 97.33           O  
ATOM   2636  CG1 VAL A 327      -7.880  11.071   0.074  1.00 97.33           C  
ATOM   2637  CG2 VAL A 327      -8.513   9.758   2.120  1.00 97.33           C  
ATOM   2638  N   VAL A 328      -6.255  13.805   1.327  1.00 95.97           N  
ATOM   2639  CA  VAL A 328      -6.032  15.103   0.700  1.00 95.97           C  
ATOM   2640  C   VAL A 328      -6.340  15.016  -0.793  1.00 95.97           C  
ATOM   2641  CB  VAL A 328      -4.585  15.598   0.918  1.00 95.97           C  
ATOM   2642  O   VAL A 328      -6.991  15.902  -1.352  1.00 95.97           O  
ATOM   2643  CG1 VAL A 328      -4.356  16.929   0.204  1.00 95.97           C  
ATOM   2644  CG2 VAL A 328      -4.286  15.731   2.410  1.00 95.97           C  
ATOM   2645  N   GLU A 329      -5.908  14.045  -1.383  1.00 96.32           N  
ATOM   2646  CA  GLU A 329      -6.055  13.826  -2.819  1.00 96.32           C  
ATOM   2647  C   GLU A 329      -5.928  12.346  -3.168  1.00 96.32           C  
ATOM   2648  CB  GLU A 329      -5.019  14.641  -3.597  1.00 96.32           C  
ATOM   2649  O   GLU A 329      -5.335  11.574  -2.412  1.00 96.32           O  
ATOM   2650  CG  GLU A 329      -5.225  14.620  -5.104  1.00 96.32           C  
ATOM   2651  CD  GLU A 329      -4.248  15.510  -5.856  1.00 96.32           C  
ATOM   2652  OE1 GLU A 329      -4.080  15.327  -7.083  1.00 96.32           O  
ATOM   2653  OE2 GLU A 329      -3.645  16.398  -5.213  1.00 96.32           O  
ATOM   2654  N   THR A 330      -6.537  11.982  -4.263  1.00 97.92           N  
ATOM   2655  CA  THR A 330      -6.353  10.657  -4.844  1.00 97.92           C  
ATOM   2656  C   THR A 330      -5.787  10.760  -6.257  1.00 97.92           C  
ATOM   2657  CB  THR A 330      -7.677   9.871  -4.874  1.00 97.92           C  
ATOM   2658  O   THR A 330      -5.818  11.831  -6.867  1.00 97.92           O  
ATOM   2659  CG2 THR A 330      -8.267   9.733  -3.474  1.00 97.92           C  
ATOM   2660  OG1 THR A 330      -8.615  10.558  -5.711  1.00 97.92           O  
ATOM   2661  N   GLY A 331      -5.168   9.699  -6.751  1.00 97.74           N  
ATOM   2662  CA  GLY A 331      -4.628   9.652  -8.100  1.00 97.74           C  
ATOM   2663  C   GLY A 331      -4.700   8.272  -8.725  1.00 97.74           C  
ATOM   2664  O   GLY A 331      -4.992   7.289  -8.040  1.00 97.74           O  
ATOM   2665  N   THR A 332      -4.559   8.285 -10.026  1.00 98.37           N  
ATOM   2666  CA  THR A 332      -4.538   7.048 -10.798  1.00 98.37           C  
ATOM   2667  C   THR A 332      -3.382   7.052 -11.794  1.00 98.37           C  
ATOM   2668  CB  THR A 332      -5.866   6.835 -11.549  1.00 98.37           C  
ATOM   2669  O   THR A 332      -3.138   8.056 -12.466  1.00 98.37           O  
ATOM   2670  CG2 THR A 332      -5.844   5.535 -12.346  1.00 98.37           C  
ATOM   2671  OG1 THR A 332      -6.940   6.784 -10.602  1.00 98.37           O  
ATOM   2672  N   ILE A 333      -2.654   5.976 -11.806  1.00 98.55           N  
ATOM   2673  CA  ILE A 333      -1.597   5.774 -12.792  1.00 98.55           C  
ATOM   2674  C   ILE A 333      -1.939   4.577 -13.676  1.00 98.55           C  
ATOM   2675  CB  ILE A 333      -0.225   5.565 -12.114  1.00 98.55           C  
ATOM   2676  O   ILE A 333      -2.056   3.450 -13.188  1.00 98.55           O  
ATOM   2677  CG1 ILE A 333       0.148   6.792 -11.273  1.00 98.55           C  
ATOM   2678  CG2 ILE A 333       0.855   5.270 -13.159  1.00 98.55           C  
ATOM   2679  CD1 ILE A 333       1.368   6.587 -10.385  1.00 98.55           C  
ATOM   2680  N   ALA A 334      -2.103   4.858 -14.928  1.00 98.22           N  
ATOM   2681  CA  ALA A 334      -2.414   3.787 -15.871  1.00 98.22           C  
ATOM   2682  C   ALA A 334      -1.168   2.975 -16.210  1.00 98.22           C  
ATOM   2683  CB  ALA A 334      -3.034   4.362 -17.143  1.00 98.22           C  
ATOM   2684  O   ALA A 334      -0.092   3.538 -16.427  1.00 98.22           O  
ATOM   2685  N   ILE A 335      -1.312   1.642 -16.305  1.00 97.78           N  
ATOM   2686  CA  ILE A 335      -0.265   0.721 -16.733  1.00 97.78           C  
ATOM   2687  C   ILE A 335      -0.560   0.225 -18.147  1.00 97.78           C  
ATOM   2688  CB  ILE A 335      -0.133  -0.474 -15.762  1.00 97.78           C  
ATOM   2689  O   ILE A 335      -1.220  -0.801 -18.326  1.00 97.78           O  
ATOM   2690  CG1 ILE A 335      -0.061   0.020 -14.313  1.00 97.78           C  
ATOM   2691  CG2 ILE A 335       1.093  -1.322 -16.113  1.00 97.78           C  
ATOM   2692  CD1 ILE A 335       1.105   0.960 -14.037  1.00 97.78           C  
ATOM   2693  N   LYS A 336      -0.219   1.130 -19.165  1.00 91.57           N  
ATOM   2694  CA  LYS A 336      -0.578   0.896 -20.561  1.00 91.57           C  
ATOM   2695  C   LYS A 336       0.566   0.228 -21.318  1.00 91.57           C  
ATOM   2696  CB  LYS A 336      -0.962   2.210 -21.244  1.00 91.57           C  
ATOM   2697  O   LYS A 336       1.691   0.732 -21.324  1.00 91.57           O  
ATOM   2698  CG  LYS A 336      -2.206   2.867 -20.666  1.00 91.57           C  
ATOM   2699  CD  LYS A 336      -2.545   4.161 -21.394  1.00 91.57           C  
ATOM   2700  CE  LYS A 336      -3.785   4.824 -20.811  1.00 91.57           C  
ATOM   2701  NZ  LYS A 336      -4.121   6.094 -21.522  1.00 91.57           N  
ATOM   2702  N   ARG A 337       0.382  -1.033 -21.509  1.00 76.94           N  
ATOM   2703  CA  ARG A 337       1.189  -1.624 -22.570  1.00 76.94           C  
ATOM   2704  C   ARG A 337       0.308  -2.291 -23.622  1.00 76.94           C  
ATOM   2705  CB  ARG A 337       2.176  -2.641 -21.992  1.00 76.94           C  
ATOM   2706  O   ARG A 337      -0.696  -2.923 -23.287  1.00 76.94           O  
ATOM   2707  CG  ARG A 337       3.423  -2.014 -21.388  1.00 76.94           C  
ATOM   2708  CD  ARG A 337       4.532  -3.038 -21.195  1.00 76.94           C  
ATOM   2709  NE  ARG A 337       5.703  -2.450 -20.551  1.00 76.94           N  
ATOM   2710  NH1 ARG A 337       7.133  -4.177 -21.105  1.00 76.94           N  
ATOM   2711  NH2 ARG A 337       7.907  -2.382 -19.909  1.00 76.94           N  
ATOM   2712  CZ  ARG A 337       6.912  -3.004 -20.523  1.00 76.94           C  
TER    2713      ARG A 337                                                      
ENDMDL                                                                          
END                                                                             
