# Supplementary material for: The RIX domain defines a class of polymorphic T6SS effectors and secreted adaptors
Source: Nat Commun. 2023 Aug 17;14:4983. doi: 10.1038/s41467-023-40659-2 (PMC10435454; doi:10.1038/s41467-023-40659-2)
Supplement: Supplementary file 6 — Supplementary Data S3 [file 41467_2023_40659_MOESM6_ESM.zip › AlphaFold2 PDB files used in this study/WP_005534959. 1 Unknown_2.pdb]

MODEL     1                                                                     
ATOM      1  N   MET A   1     -25.771 -59.924 -47.693  1.00 32.30           N  
ATOM      2  CA  MET A   1     -25.895 -58.864 -48.690  1.00 32.30           C  
ATOM      3  C   MET A   1     -26.445 -57.588 -48.061  1.00 32.30           C  
ATOM      4  CB  MET A   1     -26.798 -59.310 -49.841  1.00 32.30           C  
ATOM      5  O   MET A   1     -27.564 -57.577 -47.545  1.00 32.30           O  
ATOM      6  CG  MET A   1     -26.088 -60.164 -50.880  1.00 32.30           C  
ATOM      7  SD  MET A   1     -27.181 -60.616 -52.283  1.00 32.30           S  
ATOM      8  CE  MET A   1     -25.997 -60.522 -53.654  1.00 32.30           C  
ATOM      9  N   SER A   2     -25.548 -56.794 -47.669  1.00 33.49           N  
ATOM     10  CA  SER A   2     -25.480 -55.442 -48.214  1.00 33.49           C  
ATOM     11  C   SER A   2     -25.757 -54.398 -47.137  1.00 33.49           C  
ATOM     12  CB  SER A   2     -26.474 -55.276 -49.364  1.00 33.49           C  
ATOM     13  O   SER A   2     -26.800 -54.437 -46.480  1.00 33.49           O  
ATOM     14  OG  SER A   2     -25.809 -55.327 -50.614  1.00 33.49           O  
ATOM     15  N   ASN A   3     -24.721 -53.707 -46.791  1.00 29.53           N  
ATOM     16  CA  ASN A   3     -24.121 -52.406 -47.069  1.00 29.53           C  
ATOM     17  C   ASN A   3     -24.829 -51.289 -46.306  1.00 29.53           C  
ATOM     18  CB  ASN A   3     -24.138 -52.117 -48.571  1.00 29.53           C  
ATOM     19  O   ASN A   3     -26.053 -51.167 -46.370  1.00 29.53           O  
ATOM     20  CG  ASN A   3     -22.765 -52.228 -49.203  1.00 29.53           C  
ATOM     21  ND2 ASN A   3     -22.689 -51.979 -50.505  1.00 29.53           N  
ATOM     22  OD1 ASN A   3     -21.780 -52.536 -48.526  1.00 29.53           O  
ATOM     23  N   SER A   4     -24.142 -50.527 -45.499  1.00 37.62           N  
ATOM     24  CA  SER A   4     -23.894 -49.095 -45.638  1.00 37.62           C  
ATOM     25  C   SER A   4     -24.004 -48.383 -44.294  1.00 37.62           C  
ATOM     26  CB  SER A   4     -24.874 -48.476 -46.635  1.00 37.62           C  
ATOM     27  O   SER A   4     -24.991 -48.551 -43.575  1.00 37.62           O  
ATOM     28  OG  SER A   4     -24.404 -47.217 -47.086  1.00 37.62           O  
ATOM     29  N   SER A   5     -22.963 -47.922 -43.562  1.00 34.03           N  
ATOM     30  CA  SER A   5     -22.257 -46.714 -43.148  1.00 34.03           C  
ATOM     31  C   SER A   5     -23.226 -45.660 -42.623  1.00 34.03           C  
ATOM     32  CB  SER A   5     -21.448 -46.140 -44.311  1.00 34.03           C  
ATOM     33  O   SER A   5     -24.210 -45.328 -43.287  1.00 34.03           O  
ATOM     34  OG  SER A   5     -20.968 -47.177 -45.150  1.00 34.03           O  
ATOM     35  N   ASP A   6     -23.158 -45.315 -41.214  1.00 35.64           N  
ATOM     36  CA  ASP A   6     -22.885 -44.055 -40.529  1.00 35.64           C  
ATOM     37  C   ASP A   6     -23.693 -43.946 -39.238  1.00 35.64           C  
ATOM     38  CB  ASP A   6     -23.194 -42.868 -41.445  1.00 35.64           C  
ATOM     39  O   ASP A   6     -24.923 -44.023 -39.260  1.00 35.64           O  
ATOM     40  CG  ASP A   6     -22.094 -42.598 -42.456  1.00 35.64           C  
ATOM     41  OD1 ASP A   6     -20.937 -43.013 -42.225  1.00 35.64           O  
ATOM     42  OD2 ASP A   6     -22.385 -41.961 -43.492  1.00 35.64           O  
ATOM     43  N   ASN A   7     -23.224 -44.234 -37.953  1.00 37.06           N  
ATOM     44  CA  ASN A   7     -23.677 -43.389 -36.853  1.00 37.06           C  
ATOM     45  C   ASN A   7     -22.953 -43.724 -35.553  1.00 37.06           C  
ATOM     46  CB  ASN A   7     -25.190 -43.517 -36.666  1.00 37.06           C  
ATOM     47  O   ASN A   7     -23.090 -44.831 -35.028  1.00 37.06           O  
ATOM     48  CG  ASN A   7     -25.973 -42.622 -37.608  1.00 37.06           C  
ATOM     49  ND2 ASN A   7     -27.278 -42.849 -37.693  1.00 37.06           N  
ATOM     50  OD1 ASN A   7     -25.409 -41.735 -38.253  1.00 37.06           O  
ATOM     51  N   ASN A   8     -21.832 -43.219 -35.169  1.00 32.65           N  
ATOM     52  CA  ASN A   8     -21.158 -43.038 -33.887  1.00 32.65           C  
ATOM     53  C   ASN A   8     -21.695 -41.821 -33.139  1.00 32.65           C  
ATOM     54  CB  ASN A   8     -19.646 -42.912 -34.089  1.00 32.65           C  
ATOM     55  O   ASN A   8     -21.462 -40.682 -33.548  1.00 32.65           O  
ATOM     56  CG  ASN A   8     -18.852 -43.635 -33.019  1.00 32.65           C  
ATOM     57  ND2 ASN A   8     -17.530 -43.538 -33.094  1.00 32.65           N  
ATOM     58  OD1 ASN A   8     -19.422 -44.276 -32.132  1.00 32.65           O  
ATOM     59  N   LYS A   9     -22.957 -41.776 -32.511  1.00 32.92           N  
ATOM     60  CA  LYS A   9     -23.387 -41.030 -31.332  1.00 32.92           C  
ATOM     61  C   LYS A   9     -24.538 -41.737 -30.623  1.00 32.92           C  
ATOM     62  CB  LYS A   9     -23.801 -39.609 -31.717  1.00 32.92           C  
ATOM     63  O   LYS A   9     -25.579 -42.000 -31.229  1.00 32.92           O  
ATOM     64  CG  LYS A   9     -22.639 -38.634 -31.830  1.00 32.92           C  
ATOM     65  CD  LYS A   9     -23.123 -37.191 -31.889  1.00 32.92           C  
ATOM     66  CE  LYS A   9     -21.970 -36.222 -32.111  1.00 32.92           C  
ATOM     67  NZ  LYS A   9     -22.444 -34.809 -32.207  1.00 32.92           N  
ATOM     68  N   LEU A  10     -24.299 -42.824 -29.808  1.00 29.57           N  
ATOM     69  CA  LEU A  10     -25.314 -43.214 -28.836  1.00 29.57           C  
ATOM     70  C   LEU A  10     -24.672 -43.819 -27.592  1.00 29.57           C  
ATOM     71  CB  LEU A  10     -26.294 -44.214 -29.456  1.00 29.57           C  
ATOM     72  O   LEU A  10     -23.940 -44.807 -27.684  1.00 29.57           O  
ATOM     73  CG  LEU A  10     -27.290 -43.648 -30.470  1.00 29.57           C  
ATOM     74  CD1 LEU A  10     -27.883 -44.771 -31.314  1.00 29.57           C  
ATOM     75  CD2 LEU A  10     -28.390 -42.866 -29.760  1.00 29.57           C  
ATOM     76  N   SER A  11     -24.534 -43.088 -26.491  1.00 34.04           N  
ATOM     77  CA  SER A  11     -24.759 -43.971 -25.352  1.00 34.04           C  
ATOM     78  C   SER A  11     -25.786 -43.382 -24.390  1.00 34.04           C  
ATOM     79  CB  SER A  11     -23.448 -44.236 -24.611  1.00 34.04           C  
ATOM     80  O   SER A  11     -25.590 -42.287 -23.859  1.00 34.04           O  
ATOM     81  OG  SER A  11     -23.687 -44.923 -23.395  1.00 34.04           O  
ATOM     82  N   ALA A  12     -27.048 -43.321 -24.798  1.00 32.78           N  
ATOM     83  CA  ALA A  12     -28.305 -43.490 -24.073  1.00 32.78           C  
ATOM     84  C   ALA A  12     -28.369 -44.857 -23.398  1.00 32.78           C  
ATOM     85  CB  ALA A  12     -29.492 -43.310 -25.016  1.00 32.78           C  
ATOM     86  O   ALA A  12     -28.343 -45.891 -24.071  1.00 32.78           O  
ATOM     87  N   ARG A  13     -27.669 -45.077 -22.276  1.00 33.23           N  
ATOM     88  CA  ARG A  13     -27.859 -46.245 -21.422  1.00 33.23           C  
ATOM     89  C   ARG A  13     -28.727 -45.907 -20.215  1.00 33.23           C  
ATOM     90  CB  ARG A  13     -26.509 -46.798 -20.958  1.00 33.23           C  
ATOM     91  O   ARG A  13     -28.458 -44.938 -19.503  1.00 33.23           O  
ATOM     92  CG  ARG A  13     -25.933 -47.865 -21.875  1.00 33.23           C  
ATOM     93  CD  ARG A  13     -24.623 -48.424 -21.336  1.00 33.23           C  
ATOM     94  NE  ARG A  13     -24.215 -49.628 -22.053  1.00 33.23           N  
ATOM     95  NH1 ARG A  13     -22.578 -50.227 -20.537  1.00 33.23           N  
ATOM     96  NH2 ARG A  13     -22.963 -51.525 -22.387  1.00 33.23           N  
ATOM     97  CZ  ARG A  13     -23.253 -50.457 -21.657  1.00 33.23           C  
ATOM     98  N   SER A  14     -30.080 -46.084 -20.156  1.00 30.84           N  
ATOM     99  CA  SER A  14     -31.015 -47.060 -19.606  1.00 30.84           C  
ATOM    100  C   SER A  14     -30.830 -47.215 -18.100  1.00 30.84           C  
ATOM    101  CB  SER A  14     -30.840 -48.416 -20.291  1.00 30.84           C  
ATOM    102  O   SER A  14     -29.765 -47.632 -17.639  1.00 30.84           O  
ATOM    103  OG  SER A  14     -29.941 -49.235 -19.564  1.00 30.84           O  
ATOM    104  N   GLY A  15     -31.517 -46.484 -17.282  1.00 27.78           N  
ATOM    105  CA  GLY A  15     -31.935 -47.103 -16.035  1.00 27.78           C  
ATOM    106  C   GLY A  15     -33.142 -46.429 -15.410  1.00 27.78           C  
ATOM    107  O   GLY A  15     -33.175 -45.204 -15.275  1.00 27.78           O  
ATOM    108  N   GLY A  16     -34.355 -46.758 -15.692  1.00 26.89           N  
ATOM    109  CA  GLY A  16     -35.213 -47.381 -14.696  1.00 26.89           C  
ATOM    110  C   GLY A  16     -35.830 -46.385 -13.734  1.00 26.89           C  
ATOM    111  O   GLY A  16     -35.124 -45.570 -13.138  1.00 26.89           O  
ATOM    112  N   GLY A  17     -37.081 -45.854 -13.873  1.00 25.53           N  
ATOM    113  CA  GLY A  17     -38.265 -46.037 -13.049  1.00 25.53           C  
ATOM    114  C   GLY A  17     -37.977 -45.947 -11.562  1.00 25.53           C  
ATOM    115  O   GLY A  17     -37.171 -46.716 -11.033  1.00 25.53           O  
ATOM    116  N   TYR A  18     -38.151 -44.840 -10.798  1.00 29.74           N  
ATOM    117  CA  TYR A  18     -38.571 -44.769  -9.402  1.00 29.74           C  
ATOM    118  C   TYR A  18     -39.686 -43.747  -9.220  1.00 29.74           C  
ATOM    119  CB  TYR A  18     -37.384 -44.413  -8.502  1.00 29.74           C  
ATOM    120  O   TYR A  18     -39.609 -42.634  -9.746  1.00 29.74           O  
ATOM    121  CG  TYR A  18     -36.688 -45.615  -7.911  1.00 29.74           C  
ATOM    122  CD1 TYR A  18     -37.125 -46.178  -6.714  1.00 29.74           C  
ATOM    123  CD2 TYR A  18     -35.593 -46.189  -8.548  1.00 29.74           C  
ATOM    124  CE1 TYR A  18     -36.485 -47.285  -6.165  1.00 29.74           C  
ATOM    125  CE2 TYR A  18     -34.946 -47.296  -8.008  1.00 29.74           C  
ATOM    126  OH  TYR A  18     -34.763 -48.932  -6.279  1.00 29.74           O  
ATOM    127  CZ  TYR A  18     -35.399 -47.836  -6.818  1.00 29.74           C  
ATOM    128  N   LYS A  19     -40.910 -44.147  -8.930  1.00 32.64           N  
ATOM    129  CA  LYS A  19     -42.092 -44.118  -8.073  1.00 32.64           C  
ATOM    130  C   LYS A  19     -42.230 -42.768  -7.374  1.00 32.64           C  
ATOM    131  CB  LYS A  19     -42.033 -45.241  -7.038  1.00 32.64           C  
ATOM    132  O   LYS A  19     -41.273 -42.274  -6.774  1.00 32.64           O  
ATOM    133  CG  LYS A  19     -42.663 -46.546  -7.503  1.00 32.64           C  
ATOM    134  CD  LYS A  19     -42.610 -47.612  -6.416  1.00 32.64           C  
ATOM    135  CE  LYS A  19     -43.241 -48.917  -6.881  1.00 32.64           C  
ATOM    136  NZ  LYS A  19     -43.137 -49.984  -5.840  1.00 32.64           N  
ATOM    137  N   PRO A  20     -43.470 -42.131  -7.069  1.00 46.15           N  
ATOM    138  CA  PRO A  20     -43.924 -40.945  -6.339  1.00 46.15           C  
ATOM    139  C   PRO A  20     -44.246 -41.241  -4.876  1.00 46.15           C  
ATOM    140  CB  PRO A  20     -45.183 -40.523  -7.101  1.00 46.15           C  
ATOM    141  O   PRO A  20     -44.813 -42.292  -4.565  1.00 46.15           O  
ATOM    142  CG  PRO A  20     -45.580 -41.733  -7.883  1.00 46.15           C  
ATOM    143  CD  PRO A  20     -44.695 -42.876  -7.475  1.00 46.15           C  
ATOM    144  N   VAL A  21     -43.647 -40.487  -3.871  1.00 35.12           N  
ATOM    145  CA  VAL A  21     -44.047 -40.495  -2.467  1.00 35.12           C  
ATOM    146  C   VAL A  21     -44.332 -39.069  -2.003  1.00 35.12           C  
ATOM    147  CB  VAL A  21     -42.966 -41.142  -1.573  1.00 35.12           C  
ATOM    148  O   VAL A  21     -43.552 -38.153  -2.276  1.00 35.12           O  
ATOM    149  CG1 VAL A  21     -43.445 -42.488  -1.034  1.00 35.12           C  
ATOM    150  CG2 VAL A  21     -41.661 -41.307  -2.349  1.00 35.12           C  
ATOM    151  N   ASP A  22     -45.484 -38.436  -2.138  1.00 33.06           N  
ATOM    152  CA  ASP A  22     -46.167 -37.592  -1.163  1.00 33.06           C  
ATOM    153  C   ASP A  22     -45.404 -37.551   0.159  1.00 33.06           C  
ATOM    154  CB  ASP A  22     -47.595 -38.088  -0.931  1.00 33.06           C  
ATOM    155  O   ASP A  22     -45.365 -38.544   0.890  1.00 33.06           O  
ATOM    156  CG  ASP A  22     -48.509 -37.842  -2.119  1.00 33.06           C  
ATOM    157  OD1 ASP A  22     -48.252 -36.902  -2.901  1.00 33.06           O  
ATOM    158  OD2 ASP A  22     -49.496 -38.594  -2.272  1.00 33.06           O  
ATOM    159  N   ASP A  23     -44.315 -36.830   0.286  1.00 40.40           N  
ATOM    160  CA  ASP A  23     -43.830 -36.251   1.535  1.00 40.40           C  
ATOM    161  C   ASP A  23     -43.518 -34.766   1.367  1.00 40.40           C  
ATOM    162  CB  ASP A  23     -42.588 -36.998   2.026  1.00 40.40           C  
ATOM    163  O   ASP A  23     -42.743 -34.385   0.487  1.00 40.40           O  
ATOM    164  CG  ASP A  23     -42.625 -37.295   3.515  1.00 40.40           C  
ATOM    165  OD1 ASP A  23     -43.599 -36.899   4.192  1.00 40.40           O  
ATOM    166  OD2 ASP A  23     -41.671 -37.928   4.016  1.00 40.40           O  
ATOM    167  N   VAL A  24     -44.460 -33.875   1.107  1.00 42.90           N  
ATOM    168  CA  VAL A  24     -44.299 -32.445   1.348  1.00 42.90           C  
ATOM    169  C   VAL A  24     -43.275 -32.221   2.459  1.00 42.90           C  
ATOM    170  CB  VAL A  24     -45.642 -31.777   1.719  1.00 42.90           C  
ATOM    171  O   VAL A  24     -43.549 -32.497   3.629  1.00 42.90           O  
ATOM    172  CG1 VAL A  24     -45.887 -30.542   0.854  1.00 42.90           C  
ATOM    173  CG2 VAL A  24     -46.791 -32.773   1.572  1.00 42.90           C  
ATOM    174  N   GLY A  25     -41.994 -32.723   2.311  1.00 36.84           N  
ATOM    175  CA  GLY A  25     -40.872 -32.460   3.198  1.00 36.84           C  
ATOM    176  C   GLY A  25     -39.834 -31.536   2.591  1.00 36.84           C  
ATOM    177  O   GLY A  25     -39.412 -31.733   1.449  1.00 36.84           O  
ATOM    178  N   ALA A  26     -40.122 -30.207   2.433  1.00 39.08           N  
ATOM    179  CA  ALA A  26     -39.375 -29.004   2.792  1.00 39.08           C  
ATOM    180  C   ALA A  26     -38.269 -28.722   1.779  1.00 39.08           C  
ATOM    181  CB  ALA A  26     -38.786 -29.142   4.194  1.00 39.08           C  
ATOM    182  O   ALA A  26     -37.401 -29.567   1.547  1.00 39.08           O  
ATOM    183  N   LEU A  27     -38.564 -28.375   0.559  1.00 36.01           N  
ATOM    184  CA  LEU A  27     -37.813 -27.543  -0.375  1.00 36.01           C  
ATOM    185  C   LEU A  27     -36.492 -27.092   0.239  1.00 36.01           C  
ATOM    186  CB  LEU A  27     -38.640 -26.323  -0.790  1.00 36.01           C  
ATOM    187  O   LEU A  27     -36.482 -26.359   1.231  1.00 36.01           O  
ATOM    188  CG  LEU A  27     -39.897 -26.604  -1.615  1.00 36.01           C  
ATOM    189  CD1 LEU A  27     -40.713 -25.328  -1.789  1.00 36.01           C  
ATOM    190  CD2 LEU A  27     -39.526 -27.197  -2.970  1.00 36.01           C  
ATOM    191  N   LEU A  28     -35.601 -27.978   0.557  1.00 37.26           N  
ATOM    192  CA  LEU A  28     -34.238 -27.507   0.775  1.00 37.26           C  
ATOM    193  C   LEU A  28     -33.889 -26.384  -0.195  1.00 37.26           C  
ATOM    194  CB  LEU A  28     -33.241 -28.659   0.620  1.00 37.26           C  
ATOM    195  O   LEU A  28     -34.138 -26.496  -1.397  1.00 37.26           O  
ATOM    196  CG  LEU A  28     -33.298 -29.753   1.688  1.00 37.26           C  
ATOM    197  CD1 LEU A  28     -32.553 -30.996   1.213  1.00 37.26           C  
ATOM    198  CD2 LEU A  28     -32.720 -29.247   3.004  1.00 37.26           C  
ATOM    199  N   PRO A  29     -33.974 -25.056   0.266  1.00 45.13           N  
ATOM    200  CA  PRO A  29     -33.629 -23.938  -0.615  1.00 45.13           C  
ATOM    201  C   PRO A  29     -32.322 -24.164  -1.372  1.00 45.13           C  
ATOM    202  CB  PRO A  29     -33.505 -22.755   0.348  1.00 45.13           C  
ATOM    203  O   PRO A  29     -31.409 -24.812  -0.854  1.00 45.13           O  
ATOM    204  CG  PRO A  29     -33.448 -23.374   1.708  1.00 45.13           C  
ATOM    205  CD  PRO A  29     -33.827 -24.822   1.589  1.00 45.13           C  
ATOM    206  N   GLU A  30     -32.402 -24.468  -2.675  1.00 48.66           N  
ATOM    207  CA  GLU A  30     -31.414 -24.292  -3.735  1.00 48.66           C  
ATOM    208  C   GLU A  30     -30.287 -23.364  -3.292  1.00 48.66           C  
ATOM    209  CB  GLU A  30     -32.077 -23.748  -5.003  1.00 48.66           C  
ATOM    210  O   GLU A  30     -30.540 -22.249  -2.830  1.00 48.66           O  
ATOM    211  CG  GLU A  30     -32.518 -24.828  -5.979  1.00 48.66           C  
ATOM    212  CD  GLU A  30     -33.025 -24.272  -7.301  1.00 48.66           C  
ATOM    213  OE1 GLU A  30     -33.452 -25.066  -8.169  1.00 48.66           O  
ATOM    214  OE2 GLU A  30     -32.994 -23.033  -7.469  1.00 48.66           O  
ATOM    215  N   VAL A  31     -29.270 -23.811  -2.537  1.00 52.66           N  
ATOM    216  CA  VAL A  31     -28.040 -23.139  -2.132  1.00 52.66           C  
ATOM    217  C   VAL A  31     -27.378 -22.495  -3.348  1.00 52.66           C  
ATOM    218  CB  VAL A  31     -27.060 -24.115  -1.445  1.00 52.66           C  
ATOM    219  O   VAL A  31     -27.081 -23.174  -4.333  1.00 52.66           O  
ATOM    220  CG1 VAL A  31     -25.776 -23.394  -1.038  1.00 52.66           C  
ATOM    221  CG2 VAL A  31     -27.719 -24.767  -0.231  1.00 52.66           C  
ATOM    222  N   LYS A  32     -27.788 -21.345  -3.787  1.00 61.96           N  
ATOM    223  CA  LYS A  32     -27.082 -20.493  -4.740  1.00 61.96           C  
ATOM    224  C   LYS A  32     -25.592 -20.423  -4.416  1.00 61.96           C  
ATOM    225  CB  LYS A  32     -27.683 -19.087  -4.750  1.00 61.96           C  
ATOM    226  O   LYS A  32     -25.211 -20.244  -3.257  1.00 61.96           O  
ATOM    227  CG  LYS A  32     -28.545 -18.791  -5.969  1.00 61.96           C  
ATOM    228  CD  LYS A  32     -29.028 -17.346  -5.974  1.00 61.96           C  
ATOM    229  CE  LYS A  32     -29.910 -17.056  -7.181  1.00 61.96           C  
ATOM    230  NZ  LYS A  32     -30.395 -15.643  -7.185  1.00 61.96           N  
ATOM    231  N   PRO A  33     -24.751 -21.019  -5.338  1.00 56.41           N  
ATOM    232  CA  PRO A  33     -23.309 -20.818  -5.178  1.00 56.41           C  
ATOM    233  C   PRO A  33     -22.943 -19.362  -4.901  1.00 56.41           C  
ATOM    234  CB  PRO A  33     -22.738 -21.278  -6.522  1.00 56.41           C  
ATOM    235  O   PRO A  33     -23.595 -18.449  -5.415  1.00 56.41           O  
ATOM    236  CG  PRO A  33     -23.903 -21.264  -7.458  1.00 56.41           C  
ATOM    237  CD  PRO A  33     -25.166 -21.255  -6.646  1.00 56.41           C  
ATOM    238  N   GLU A  34     -22.358 -19.137  -3.754  1.00 58.02           N  
ATOM    239  CA  GLU A  34     -21.828 -17.861  -3.282  1.00 58.02           C  
ATOM    240  C   GLU A  34     -20.961 -17.196  -4.347  1.00 58.02           C  
ATOM    241  CB  GLU A  34     -21.024 -18.056  -1.994  1.00 58.02           C  
ATOM    242  O   GLU A  34     -20.173 -17.863  -5.019  1.00 58.02           O  
ATOM    243  CG  GLU A  34     -21.008 -16.833  -1.088  1.00 58.02           C  
ATOM    244  CD  GLU A  34     -20.325 -17.084   0.247  1.00 58.02           C  
ATOM    245  OE1 GLU A  34     -20.360 -16.192   1.124  1.00 58.02           O  
ATOM    246  OE2 GLU A  34     -19.749 -18.182   0.416  1.00 58.02           O  
ATOM    247  N   THR A  35     -21.317 -15.984  -4.715  1.00 65.21           N  
ATOM    248  CA  THR A  35     -20.510 -15.141  -5.591  1.00 65.21           C  
ATOM    249  C   THR A  35     -19.179 -14.792  -4.930  1.00 65.21           C  
ATOM    250  CB  THR A  35     -21.256 -13.846  -5.962  1.00 65.21           C  
ATOM    251  O   THR A  35     -19.024 -14.944  -3.717  1.00 65.21           O  
ATOM    252  CG2 THR A  35     -22.614 -14.153  -6.586  1.00 65.21           C  
ATOM    253  OG1 THR A  35     -21.453 -13.059  -4.780  1.00 65.21           O  
ATOM    254  N   ILE A  36     -18.057 -14.563  -5.689  1.00 55.02           N  
ATOM    255  CA  ILE A  36     -16.707 -14.196  -5.275  1.00 55.02           C  
ATOM    256  C   ILE A  36     -16.768 -13.036  -4.284  1.00 55.02           C  
ATOM    257  CB  ILE A  36     -15.826 -13.820  -6.488  1.00 55.02           C  
ATOM    258  O   ILE A  36     -16.052 -13.031  -3.280  1.00 55.02           O  
ATOM    259  CG1 ILE A  36     -15.614 -15.039  -7.393  1.00 55.02           C  
ATOM    260  CG2 ILE A  36     -14.486 -13.242  -6.024  1.00 55.02           C  
ATOM    261  CD1 ILE A  36     -14.846 -14.734  -8.672  1.00 55.02           C  
ATOM    262  N   ARG A  37     -17.712 -12.117  -4.480  1.00 49.71           N  
ATOM    263  CA  ARG A  37     -17.903 -10.962  -3.609  1.00 49.71           C  
ATOM    264  C   ARG A  37     -18.449 -11.385  -2.250  1.00 49.71           C  
ATOM    265  CB  ARG A  37     -18.845  -9.947  -4.260  1.00 49.71           C  
ATOM    266  O   ARG A  37     -17.990 -10.903  -1.213  1.00 49.71           O  
ATOM    267  CG  ARG A  37     -18.783  -8.561  -3.639  1.00 49.71           C  
ATOM    268  CD  ARG A  37     -19.634  -7.560  -4.406  1.00 49.71           C  
ATOM    269  NE  ARG A  37     -19.669  -6.260  -3.742  1.00 49.71           N  
ATOM    270  NH1 ARG A  37     -21.046  -5.265  -5.307  1.00 49.71           N  
ATOM    271  NH2 ARG A  37     -20.301  -4.065  -3.501  1.00 49.71           N  
ATOM    272  CZ  ARG A  37     -20.338  -5.200  -4.185  1.00 49.71           C  
ATOM    273  N   GLU A  38     -19.347 -12.342  -2.256  1.00 58.98           N  
ATOM    274  CA  GLU A  38     -19.999 -12.843  -1.050  1.00 58.98           C  
ATOM    275  C   GLU A  38     -19.039 -13.682  -0.211  1.00 58.98           C  
ATOM    276  CB  GLU A  38     -21.239 -13.666  -1.411  1.00 58.98           C  
ATOM    277  O   GLU A  38     -19.038 -13.589   1.018  1.00 58.98           O  
ATOM    278  CG  GLU A  38     -22.421 -12.826  -1.872  1.00 58.98           C  
ATOM    279  CD  GLU A  38     -23.613 -13.660  -2.315  1.00 58.98           C  
ATOM    280  OE1 GLU A  38     -24.680 -13.080  -2.618  1.00 58.98           O  
ATOM    281  OE2 GLU A  38     -23.478 -14.903  -2.359  1.00 58.98           O  
ATOM    282  N   ARG A  39     -18.173 -14.383  -0.962  1.00 60.02           N  
ATOM    283  CA  ARG A  39     -17.147 -15.183  -0.300  1.00 60.02           C  
ATOM    284  C   ARG A  39     -16.095 -14.292   0.352  1.00 60.02           C  
ATOM    285  CB  ARG A  39     -16.483 -16.137  -1.295  1.00 60.02           C  
ATOM    286  O   ARG A  39     -15.672 -14.547   1.482  1.00 60.02           O  
ATOM    287  CG  ARG A  39     -15.482 -17.089  -0.661  1.00 60.02           C  
ATOM    288  CD  ARG A  39     -14.769 -17.936  -1.705  1.00 60.02           C  
ATOM    289  NE  ARG A  39     -15.703 -18.789  -2.436  1.00 60.02           N  
ATOM    290  NH1 ARG A  39     -14.090 -19.762  -3.774  1.00 60.02           N  
ATOM    291  NH2 ARG A  39     -16.290 -20.364  -4.001  1.00 60.02           N  
ATOM    292  CZ  ARG A  39     -15.358 -19.636  -3.402  1.00 60.02           C  
ATOM    293  N   ALA A  40     -15.712 -13.238  -0.311  1.00 52.54           N  
ATOM    294  CA  ALA A  40     -14.729 -12.299   0.224  1.00 52.54           C  
ATOM    295  C   ALA A  40     -15.278 -11.566   1.445  1.00 52.54           C  
ATOM    296  CB  ALA A  40     -14.310 -11.297  -0.850  1.00 52.54           C  
ATOM    297  O   ALA A  40     -14.568 -11.379   2.435  1.00 52.54           O  
ATOM    298  N   LEU A  41     -16.531 -11.233   1.402  1.00 53.84           N  
ATOM    299  CA  LEU A  41     -17.158 -10.516   2.507  1.00 53.84           C  
ATOM    300  C   LEU A  41     -17.289 -11.413   3.733  1.00 53.84           C  
ATOM    301  CB  LEU A  41     -18.536  -9.994   2.093  1.00 53.84           C  
ATOM    302  O   LEU A  41     -17.065 -10.967   4.861  1.00 53.84           O  
ATOM    303  CG  LEU A  41     -18.669  -8.478   1.939  1.00 53.84           C  
ATOM    304  CD1 LEU A  41     -19.410  -8.138   0.650  1.00 53.84           C  
ATOM    305  CD2 LEU A  41     -19.382  -7.878   3.146  1.00 53.84           C  
ATOM    306  N   ARG A  42     -17.653 -12.723   3.504  1.00 66.21           N  
ATOM    307  CA  ARG A  42     -17.751 -13.680   4.601  1.00 66.21           C  
ATOM    308  C   ARG A  42     -16.393 -13.902   5.257  1.00 66.21           C  
ATOM    309  CB  ARG A  42     -18.318 -15.012   4.104  1.00 66.21           C  
ATOM    310  O   ARG A  42     -16.286 -13.920   6.485  1.00 66.21           O  
ATOM    311  CG  ARG A  42     -18.582 -16.020   5.211  1.00 66.21           C  
ATOM    312  CD  ARG A  42     -19.095 -17.343   4.659  1.00 66.21           C  
ATOM    313  NE  ARG A  42     -18.107 -17.988   3.799  1.00 66.21           N  
ATOM    314  NH1 ARG A  42     -18.749 -20.143   4.328  1.00 66.21           N  
ATOM    315  NH2 ARG A  42     -17.032 -19.783   2.852  1.00 66.21           N  
ATOM    316  CZ  ARG A  42     -17.965 -19.303   3.662  1.00 66.21           C  
ATOM    317  N   GLN A  43     -15.444 -14.080   4.362  1.00 57.40           N  
ATOM    318  CA  GLN A  43     -14.100 -14.294   4.887  1.00 57.40           C  
ATOM    319  C   GLN A  43     -13.619 -13.080   5.678  1.00 57.40           C  
ATOM    320  CB  GLN A  43     -13.122 -14.602   3.752  1.00 57.40           C  
ATOM    321  O   GLN A  43     -12.975 -13.226   6.719  1.00 57.40           O  
ATOM    322  CG  GLN A  43     -13.234 -16.021   3.212  1.00 57.40           C  
ATOM    323  CD  GLN A  43     -12.261 -16.298   2.082  1.00 57.40           C  
ATOM    324  NE2 GLN A  43     -12.279 -17.523   1.570  1.00 57.40           N  
ATOM    325  OE1 GLN A  43     -11.498 -15.416   1.672  1.00 57.40           O  
ATOM    326  N   LYS A  44     -13.976 -11.914   5.117  1.00 54.07           N  
ATOM    327  CA  LYS A  44     -13.690 -10.670   5.825  1.00 54.07           C  
ATOM    328  C   LYS A  44     -14.357 -10.653   7.198  1.00 54.07           C  
ATOM    329  CB  LYS A  44     -14.154  -9.466   5.003  1.00 54.07           C  
ATOM    330  O   LYS A  44     -13.732 -10.277   8.192  1.00 54.07           O  
ATOM    331  CG  LYS A  44     -13.634  -8.130   5.514  1.00 54.07           C  
ATOM    332  CD  LYS A  44     -14.089  -6.978   4.627  1.00 54.07           C  
ATOM    333  CE  LYS A  44     -13.684  -5.630   5.209  1.00 54.07           C  
ATOM    334  NZ  LYS A  44     -14.125  -4.497   4.342  1.00 54.07           N  
ATOM    335  N   ARG A  45     -15.640 -11.083   7.249  1.00 54.35           N  
ATOM    336  CA  ARG A  45     -16.398 -11.075   8.496  1.00 54.35           C  
ATOM    337  C   ARG A  45     -15.845 -12.100   9.480  1.00 54.35           C  
ATOM    338  CB  ARG A  45     -17.879 -11.352   8.227  1.00 54.35           C  
ATOM    339  O   ARG A  45     -15.767 -11.836  10.681  1.00 54.35           O  
ATOM    340  CG  ARG A  45     -18.701 -10.101   7.959  1.00 54.35           C  
ATOM    341  CD  ARG A  45     -20.181 -10.422   7.803  1.00 54.35           C  
ATOM    342  NE  ARG A  45     -20.993  -9.209   7.752  1.00 54.35           N  
ATOM    343  NH1 ARG A  45     -22.688 -10.149   6.496  1.00 54.35           N  
ATOM    344  NH2 ARG A  45     -22.820  -7.956   7.148  1.00 54.35           N  
ATOM    345  CZ  ARG A  45     -22.165  -9.107   7.132  1.00 54.35           C  
ATOM    346  N   GLU A  46     -15.572 -13.353   8.953  1.00 59.94           N  
ATOM    347  CA  GLU A  46     -15.014 -14.423   9.775  1.00 59.94           C  
ATOM    348  C   GLU A  46     -13.658 -14.028  10.351  1.00 59.94           C  
ATOM    349  CB  GLU A  46     -14.884 -15.713   8.961  1.00 59.94           C  
ATOM    350  O   GLU A  46     -13.367 -14.308  11.515  1.00 59.94           O  
ATOM    351  CG  GLU A  46     -16.205 -16.436   8.738  1.00 59.94           C  
ATOM    352  CD  GLU A  46     -16.071 -17.677   7.871  1.00 59.94           C  
ATOM    353  OE1 GLU A  46     -17.085 -18.378   7.653  1.00 59.94           O  
ATOM    354  OE2 GLU A  46     -14.942 -17.951   7.405  1.00 59.94           O  
ATOM    355  N   ARG A  47     -12.979 -13.271   9.597  1.00 51.64           N  
ATOM    356  CA  ARG A  47     -11.650 -12.866  10.042  1.00 51.64           C  
ATOM    357  C   ARG A  47     -11.729 -11.677  10.994  1.00 51.64           C  
ATOM    358  CB  ARG A  47     -10.763 -12.520   8.844  1.00 51.64           C  
ATOM    359  O   ARG A  47     -10.958 -11.590  11.952  1.00 51.64           O  
ATOM    360  CG  ARG A  47     -10.288 -13.732   8.058  1.00 51.64           C  
ATOM    361  CD  ARG A  47      -8.925 -14.214   8.534  1.00 51.64           C  
ATOM    362  NE  ARG A  47      -7.858 -13.787   7.634  1.00 51.64           N  
ATOM    363  NH1 ARG A  47      -6.150 -14.176   9.140  1.00 51.64           N  
ATOM    364  NH2 ARG A  47      -5.677 -13.369   7.047  1.00 51.64           N  
ATOM    365  CZ  ARG A  47      -6.564 -13.778   7.943  1.00 51.64           C  
ATOM    366  N   LEU A  48     -12.732 -10.846  10.704  1.00 43.85           N  
ATOM    367  CA  LEU A  48     -13.009  -9.778  11.659  1.00 43.85           C  
ATOM    368  C   LEU A  48     -13.416 -10.352  13.012  1.00 43.85           C  
ATOM    369  CB  LEU A  48     -14.112  -8.858  11.129  1.00 43.85           C  
ATOM    370  O   LEU A  48     -13.067  -9.796  14.057  1.00 43.85           O  
ATOM    371  CG  LEU A  48     -13.696  -7.847  10.060  1.00 43.85           C  
ATOM    372  CD1 LEU A  48     -14.924  -7.158   9.475  1.00 43.85           C  
ATOM    373  CD2 LEU A  48     -12.727  -6.822  10.641  1.00 43.85           C  
ATOM    374  N   ALA A  49     -14.180 -11.493  12.876  1.00 47.73           N  
ATOM    375  CA  ALA A  49     -14.628 -12.136  14.109  1.00 47.73           C  
ATOM    376  C   ALA A  49     -13.460 -12.789  14.842  1.00 47.73           C  
ATOM    377  CB  ALA A  49     -15.708 -13.172  13.807  1.00 47.73           C  
ATOM    378  O   ALA A  49     -13.452 -12.857  16.073  1.00 47.73           O  
ATOM    379  N   GLU A  50     -12.420 -13.343  14.023  1.00 49.60           N  
ATOM    380  CA  GLU A  50     -11.237 -13.945  14.629  1.00 49.60           C  
ATOM    381  C   GLU A  50     -10.301 -12.878  15.190  1.00 49.60           C  
ATOM    382  CB  GLU A  50     -10.494 -14.814  13.612  1.00 49.60           C  
ATOM    383  O   GLU A  50      -9.557 -13.133  16.139  1.00 49.60           O  
ATOM    384  CG  GLU A  50     -11.101 -16.197  13.425  1.00 49.60           C  
ATOM    385  CD  GLU A  50     -10.326 -17.065  12.447  1.00 49.60           C  
ATOM    386  OE1 GLU A  50     -10.767 -18.202  12.163  1.00 49.60           O  
ATOM    387  OE2 GLU A  50      -9.269 -16.605  11.960  1.00 49.60           O  
ATOM    388  N   LEU A  51     -10.432 -11.703  14.609  1.00 45.97           N  
ATOM    389  CA  LEU A  51      -9.583 -10.604  15.057  1.00 45.97           C  
ATOM    390  C   LEU A  51     -10.219  -9.871  16.234  1.00 45.97           C  
ATOM    391  CB  LEU A  51      -9.325  -9.623  13.910  1.00 45.97           C  
ATOM    392  O   LEU A  51      -9.775  -8.782  16.606  1.00 45.97           O  
ATOM    393  CG  LEU A  51      -8.017  -9.810  13.140  1.00 45.97           C  
ATOM    394  CD1 LEU A  51      -8.294  -9.928  11.645  1.00 45.97           C  
ATOM    395  CD2 LEU A  51      -7.061  -8.656  13.422  1.00 45.97           C  
ATOM    396  N   THR A  52     -11.280 -10.579  16.875  1.00 43.01           N  
ATOM    397  CA  THR A  52     -11.914  -9.971  18.039  1.00 43.01           C  
ATOM    398  C   THR A  52     -10.879  -9.658  19.116  1.00 43.01           C  
ATOM    399  CB  THR A  52     -13.005 -10.888  18.623  1.00 43.01           C  
ATOM    400  O   THR A  52     -10.079 -10.520  19.486  1.00 43.01           O  
ATOM    401  CG2 THR A  52     -14.365 -10.589  18.001  1.00 43.01           C  
ATOM    402  OG1 THR A  52     -12.662 -12.255  18.363  1.00 43.01           O  
ATOM    403  N   TYR A  53     -10.336  -8.611  18.981  1.00 45.83           N  
ATOM    404  CA  TYR A  53      -9.563  -7.727  19.846  1.00 45.83           C  
ATOM    405  C   TYR A  53      -9.988  -7.880  21.301  1.00 45.83           C  
ATOM    406  CB  TYR A  53      -9.722  -6.269  19.406  1.00 45.83           C  
ATOM    407  O   TYR A  53     -11.152  -7.655  21.641  1.00 45.83           O  
ATOM    408  CG  TYR A  53      -8.872  -5.301  20.193  1.00 45.83           C  
ATOM    409  CD1 TYR A  53      -9.430  -4.512  21.197  1.00 45.83           C  
ATOM    410  CD2 TYR A  53      -7.512  -5.173  19.935  1.00 45.83           C  
ATOM    411  CE1 TYR A  53      -8.651  -3.617  21.924  1.00 45.83           C  
ATOM    412  CE2 TYR A  53      -6.724  -4.282  20.656  1.00 45.83           C  
ATOM    413  OH  TYR A  53      -6.526  -2.626  22.364  1.00 45.83           O  
ATOM    414  CZ  TYR A  53      -7.301  -3.510  21.647  1.00 45.83           C  
ATOM    415  N   THR A  54      -9.153  -8.693  22.048  1.00 50.30           N  
ATOM    416  CA  THR A  54      -9.390  -8.777  23.485  1.00 50.30           C  
ATOM    417  C   THR A  54      -8.599  -7.702  24.226  1.00 50.30           C  
ATOM    418  CB  THR A  54      -9.013 -10.165  24.033  1.00 50.30           C  
ATOM    419  O   THR A  54      -7.654  -7.130  23.678  1.00 50.30           O  
ATOM    420  CG2 THR A  54      -9.730 -11.272  23.268  1.00 50.30           C  
ATOM    421  OG1 THR A  54      -7.598 -10.353  23.909  1.00 50.30           O  
ATOM    422  N   PRO A  55      -9.199  -7.061  25.111  1.00 47.19           N  
ATOM    423  CA  PRO A  55      -8.513  -6.093  25.971  1.00 47.19           C  
ATOM    424  C   PRO A  55      -7.097  -6.531  26.338  1.00 47.19           C  
ATOM    425  CB  PRO A  55      -9.405  -6.031  27.213  1.00 47.19           C  
ATOM    426  O   PRO A  55      -6.200  -5.693  26.460  1.00 47.19           O  
ATOM    427  CG  PRO A  55     -10.722  -6.576  26.765  1.00 47.19           C  
ATOM    428  CD  PRO A  55     -10.490  -7.476  25.586  1.00 47.19           C  
ATOM    429  N   GLU A  56      -6.824  -7.847  26.422  1.00 55.48           N  
ATOM    430  CA  GLU A  56      -5.499  -8.372  26.741  1.00 55.48           C  
ATOM    431  C   GLU A  56      -4.516  -8.119  25.601  1.00 55.48           C  
ATOM    432  CB  GLU A  56      -5.574  -9.869  27.049  1.00 55.48           C  
ATOM    433  O   GLU A  56      -3.346  -7.813  25.840  1.00 55.48           O  
ATOM    434  CG  GLU A  56      -6.258 -10.192  28.370  1.00 55.48           C  
ATOM    435  CD  GLU A  56      -7.774 -10.229  28.268  1.00 55.48           C  
ATOM    436  OE1 GLU A  56      -8.457 -10.087  29.308  1.00 55.48           O  
ATOM    437  OE2 GLU A  56      -8.284 -10.401  27.138  1.00 55.48           O  
ATOM    438  N   ASP A  57      -5.051  -8.224  24.384  1.00 51.91           N  
ATOM    439  CA  ASP A  57      -4.244  -7.981  23.192  1.00 51.91           C  
ATOM    440  C   ASP A  57      -3.823  -6.516  23.103  1.00 51.91           C  
ATOM    441  CB  ASP A  57      -5.012  -8.386  21.932  1.00 51.91           C  
ATOM    442  O   ASP A  57      -2.676  -6.213  22.769  1.00 51.91           O  
ATOM    443  CG  ASP A  57      -5.133  -9.890  21.768  1.00 51.91           C  
ATOM    444  OD1 ASP A  57      -4.263 -10.631  22.276  1.00 51.91           O  
ATOM    445  OD2 ASP A  57      -6.105 -10.340  21.123  1.00 51.91           O  
ATOM    446  N   SER A  58      -4.697  -5.611  23.579  1.00 46.84           N  
ATOM    447  CA  SER A  58      -4.434  -4.177  23.632  1.00 46.84           C  
ATOM    448  C   SER A  58      -3.347  -3.852  24.651  1.00 46.84           C  
ATOM    449  CB  SER A  58      -5.711  -3.409  23.973  1.00 46.84           C  
ATOM    450  O   SER A  58      -2.448  -3.055  24.376  1.00 46.84           O  
ATOM    451  OG  SER A  58      -5.490  -2.011  23.907  1.00 46.84           O  
ATOM    452  N   SER A  59      -3.442  -4.514  25.813  1.00 51.31           N  
ATOM    453  CA  SER A  59      -2.473  -4.284  26.880  1.00 51.31           C  
ATOM    454  C   SER A  59      -1.090  -4.793  26.490  1.00 51.31           C  
ATOM    455  CB  SER A  59      -2.929  -4.960  28.173  1.00 51.31           C  
ATOM    456  O   SER A  59      -0.081  -4.140  26.766  1.00 51.31           O  
ATOM    457  OG  SER A  59      -4.094  -4.336  28.684  1.00 51.31           O  
ATOM    458  N   ARG A  60      -1.105  -5.979  25.818  1.00 54.10           N  
ATOM    459  CA  ARG A  60       0.148  -6.558  25.343  1.00 54.10           C  
ATOM    460  C   ARG A  60       0.819  -5.648  24.320  1.00 54.10           C  
ATOM    461  CB  ARG A  60      -0.096  -7.941  24.734  1.00 54.10           C  
ATOM    462  O   ARG A  60       2.029  -5.420  24.384  1.00 54.10           O  
ATOM    463  CG  ARG A  60       1.172  -8.752  24.521  1.00 54.10           C  
ATOM    464  CD  ARG A  60       0.877 -10.101  23.879  1.00 54.10           C  
ATOM    465  NE  ARG A  60       1.140 -10.082  22.443  1.00 54.10           N  
ATOM    466  NH1 ARG A  60      -0.929 -10.917  21.844  1.00 54.10           N  
ATOM    467  NH2 ARG A  60       0.619 -10.412  20.230  1.00 54.10           N  
ATOM    468  CZ  ARG A  60       0.276 -10.470  21.509  1.00 54.10           C  
ATOM    469  N   TRP A  61       0.063  -4.979  23.503  1.00 44.99           N  
ATOM    470  CA  TRP A  61       0.535  -4.080  22.455  1.00 44.99           C  
ATOM    471  C   TRP A  61       1.082  -2.787  23.052  1.00 44.99           C  
ATOM    472  CB  TRP A  61      -0.592  -3.765  21.468  1.00 44.99           C  
ATOM    473  O   TRP A  61       2.128  -2.293  22.627  1.00 44.99           O  
ATOM    474  CG  TRP A  61      -0.850  -4.854  20.470  1.00 44.99           C  
ATOM    475  CD1 TRP A  61      -1.717  -5.902  20.601  1.00 44.99           C  
ATOM    476  CD2 TRP A  61      -0.229  -5.003  19.190  1.00 44.99           C  
ATOM    477  CE2 TRP A  61      -0.770  -6.165  18.597  1.00 44.99           C  
ATOM    478  CE3 TRP A  61       0.731  -4.265  18.485  1.00 44.99           C  
ATOM    479  NE1 TRP A  61      -1.674  -6.695  19.477  1.00 44.99           N  
ATOM    480  CH2 TRP A  61       0.561  -5.867  16.662  1.00 44.99           C  
ATOM    481  CZ2 TRP A  61      -0.380  -6.607  17.330  1.00 44.99           C  
ATOM    482  CZ3 TRP A  61       1.118  -4.706  17.225  1.00 44.99           C  
ATOM    483  N   ASP A  62       0.305  -2.325  24.070  1.00 45.64           N  
ATOM    484  CA  ASP A  62       0.724  -1.094  24.733  1.00 45.64           C  
ATOM    485  C   ASP A  62       2.070  -1.277  25.431  1.00 45.64           C  
ATOM    486  CB  ASP A  62      -0.333  -0.641  25.742  1.00 45.64           C  
ATOM    487  O   ASP A  62       2.943  -0.410  25.345  1.00 45.64           O  
ATOM    488  CG  ASP A  62      -1.548  -0.009  25.084  1.00 45.64           C  
ATOM    489  OD1 ASP A  62      -1.480   0.338  23.885  1.00 45.64           O  
ATOM    490  OD2 ASP A  62      -2.580   0.145  25.771  1.00 45.64           O  
ATOM    491  N   SER A  63       2.216  -2.470  26.057  1.00 51.56           N  
ATOM    492  CA  SER A  63       3.450  -2.759  26.781  1.00 51.56           C  
ATOM    493  C   SER A  63       4.621  -2.950  25.823  1.00 51.56           C  
ATOM    494  CB  SER A  63       3.282  -4.007  27.649  1.00 51.56           C  
ATOM    495  O   SER A  63       5.727  -2.472  26.084  1.00 51.56           O  
ATOM    496  OG  SER A  63       2.338  -3.778  28.681  1.00 51.56           O  
ATOM    497  N   GLN A  64       4.374  -3.555  24.736  1.00 52.38           N  
ATOM    498  CA  GLN A  64       5.420  -3.823  23.754  1.00 52.38           C  
ATOM    499  C   GLN A  64       5.845  -2.544  23.039  1.00 52.38           C  
ATOM    500  CB  GLN A  64       4.947  -4.862  22.736  1.00 52.38           C  
ATOM    501  O   GLN A  64       7.032  -2.335  22.783  1.00 52.38           O  
ATOM    502  CG  GLN A  64       6.077  -5.665  22.107  1.00 52.38           C  
ATOM    503  CD  GLN A  64       6.170  -7.076  22.656  1.00 52.38           C  
ATOM    504  NE2 GLN A  64       7.090  -7.866  22.112  1.00 52.38           N  
ATOM    505  OE1 GLN A  64       5.422  -7.454  23.564  1.00 52.38           O  
ATOM    506  N   ARG A  65       4.808  -1.771  22.771  1.00 40.58           N  
ATOM    507  CA  ARG A  65       5.019  -0.457  22.173  1.00 40.58           C  
ATOM    508  C   ARG A  65       5.937   0.398  23.041  1.00 40.58           C  
ATOM    509  CB  ARG A  65       3.683   0.259  21.960  1.00 40.58           C  
ATOM    510  O   ARG A  65       6.853   1.048  22.532  1.00 40.58           O  
ATOM    511  CG  ARG A  65       3.804   1.581  21.220  1.00 40.58           C  
ATOM    512  CD  ARG A  65       2.459   2.284  21.098  1.00 40.58           C  
ATOM    513  NE  ARG A  65       2.610   3.659  20.631  1.00 40.58           N  
ATOM    514  NH1 ARG A  65       2.770   4.578  22.745  1.00 40.58           N  
ATOM    515  NH2 ARG A  65       2.884   5.924  20.893  1.00 40.58           N  
ATOM    516  CZ  ARG A  65       2.754   4.717  21.424  1.00 40.58           C  
ATOM    517  N   GLU A  66       5.646   0.463  24.354  1.00 51.89           N  
ATOM    518  CA  GLU A  66       6.454   1.243  25.286  1.00 51.89           C  
ATOM    519  C   GLU A  66       7.884   0.715  25.353  1.00 51.89           C  
ATOM    520  CB  GLU A  66       5.824   1.235  26.682  1.00 51.89           C  
ATOM    521  O   GLU A  66       8.837   1.494  25.423  1.00 51.89           O  
ATOM    522  CG  GLU A  66       4.642   2.182  26.828  1.00 51.89           C  
ATOM    523  CD  GLU A  66       5.019   3.645  26.657  1.00 51.89           C  
ATOM    524  OE1 GLU A  66       4.133   4.465  26.328  1.00 51.89           O  
ATOM    525  OE2 GLU A  66       6.210   3.972  26.854  1.00 51.89           O  
ATOM    526  N   ARG A  67       7.980  -0.554  25.178  1.00 53.86           N  
ATOM    527  CA  ARG A  67       9.298  -1.179  25.231  1.00 53.86           C  
ATOM    528  C   ARG A  67      10.117  -0.834  23.992  1.00 53.86           C  
ATOM    529  CB  ARG A  67       9.168  -2.698  25.368  1.00 53.86           C  
ATOM    530  O   ARG A  67      11.308  -0.530  24.094  1.00 53.86           O  
ATOM    531  CG  ARG A  67      10.467  -3.397  25.734  1.00 53.86           C  
ATOM    532  CD  ARG A  67      10.303  -4.910  25.771  1.00 53.86           C  
ATOM    533  NE  ARG A  67      10.141  -5.467  24.431  1.00 53.86           N  
ATOM    534  NH1 ARG A  67       9.955  -7.658  25.141  1.00 53.86           N  
ATOM    535  NH2 ARG A  67       9.841  -7.158  22.906  1.00 53.86           N  
ATOM    536  CZ  ARG A  67       9.980  -6.760  24.162  1.00 53.86           C  
ATOM    537  N   VAL A  68       9.448  -0.872  22.848  1.00 43.27           N  
ATOM    538  CA  VAL A  68      10.118  -0.648  21.571  1.00 43.27           C  
ATOM    539  C   VAL A  68      10.538   0.815  21.457  1.00 43.27           C  
ATOM    540  CB  VAL A  68       9.213  -1.037  20.380  1.00 43.27           C  
ATOM    541  O   VAL A  68      11.640   1.117  20.991  1.00 43.27           O  
ATOM    542  CG1 VAL A  68       9.838  -0.589  19.059  1.00 43.27           C  
ATOM    543  CG2 VAL A  68       8.961  -2.543  20.372  1.00 43.27           C  
ATOM    544  N   ILE A  69       9.690   1.766  21.962  1.00 43.29           N  
ATOM    545  CA  ILE A  69      10.001   3.191  21.976  1.00 43.29           C  
ATOM    546  C   ILE A  69      11.163   3.456  22.931  1.00 43.29           C  
ATOM    547  CB  ILE A  69       8.772   4.034  22.380  1.00 43.29           C  
ATOM    548  O   ILE A  69      12.059   4.245  22.625  1.00 43.29           O  
ATOM    549  CG1 ILE A  69       7.686   3.946  21.301  1.00 43.29           C  
ATOM    550  CG2 ILE A  69       9.175   5.490  22.633  1.00 43.29           C  
ATOM    551  CD1 ILE A  69       6.362   4.583  21.702  1.00 43.29           C  
ATOM    552  N   ALA A  70      11.154   2.692  24.045  1.00 49.39           N  
ATOM    553  CA  ALA A  70      12.212   2.873  25.035  1.00 49.39           C  
ATOM    554  C   ALA A  70      13.546   2.342  24.516  1.00 49.39           C  
ATOM    555  CB  ALA A  70      11.840   2.179  26.344  1.00 49.39           C  
ATOM    556  O   ALA A  70      14.597   2.938  24.764  1.00 49.39           O  
ATOM    557  N   THR A  71      13.491   1.243  23.718  1.00 47.98           N  
ATOM    558  CA  THR A  71      14.704   0.559  23.284  1.00 47.98           C  
ATOM    559  C   THR A  71      15.256   1.192  22.010  1.00 47.98           C  
ATOM    560  CB  THR A  71      14.444  -0.940  23.044  1.00 47.98           C  
ATOM    561  O   THR A  71      16.468   1.374  21.876  1.00 47.98           O  
ATOM    562  CG2 THR A  71      15.743  -1.684  22.752  1.00 47.98           C  
ATOM    563  OG1 THR A  71      13.834  -1.506  24.211  1.00 47.98           O  
ATOM    564  N   ASN A  72      14.426   1.679  21.131  1.00 44.05           N  
ATOM    565  CA  ASN A  72      14.936   2.061  19.819  1.00 44.05           C  
ATOM    566  C   ASN A  72      14.807   3.563  19.583  1.00 44.05           C  
ATOM    567  CB  ASN A  72      14.213   1.286  18.715  1.00 44.05           C  
ATOM    568  O   ASN A  72      15.251   4.075  18.554  1.00 44.05           O  
ATOM    569  CG  ASN A  72      14.655  -0.161  18.632  1.00 44.05           C  
ATOM    570  ND2 ASN A  72      13.817  -1.004  18.040  1.00 44.05           N  
ATOM    571  OD1 ASN A  72      15.740  -0.520  19.097  1.00 44.05           O  
ATOM    572  N   GLY A  73      14.594   4.329  20.746  1.00 41.07           N  
ATOM    573  CA  GLY A  73      14.522   5.747  20.429  1.00 41.07           C  
ATOM    574  C   GLY A  73      13.572   6.056  19.288  1.00 41.07           C  
ATOM    575  O   GLY A  73      13.042   5.144  18.650  1.00 41.07           O  
ATOM    576  N   THR A  74      12.581   7.069  19.337  1.00 34.45           N  
ATOM    577  CA  THR A  74      11.584   7.524  18.374  1.00 34.45           C  
ATOM    578  C   THR A  74      12.183   7.602  16.973  1.00 34.45           C  
ATOM    579  CB  THR A  74      11.012   8.898  18.768  1.00 34.45           C  
ATOM    580  O   THR A  74      13.283   8.129  16.791  1.00 34.45           O  
ATOM    581  CG2 THR A  74      10.217   8.811  20.066  1.00 34.45           C  
ATOM    582  OG1 THR A  74      12.090   9.826  18.942  1.00 34.45           O  
ATOM    583  N   SER A  75      12.709   6.627  16.212  1.00 32.48           N  
ATOM    584  CA  SER A  75      13.135   6.599  14.816  1.00 32.48           C  
ATOM    585  C   SER A  75      12.412   7.662  13.996  1.00 32.48           C  
ATOM    586  CB  SER A  75      12.886   5.218  14.207  1.00 32.48           C  
ATOM    587  O   SER A  75      11.255   7.986  14.271  1.00 32.48           O  
ATOM    588  OG  SER A  75      12.852   5.291  12.792  1.00 32.48           O  
ATOM    589  N   GLU A  76      13.081   8.717  13.507  1.00 31.06           N  
ATOM    590  CA  GLU A  76      12.836   9.755  12.509  1.00 31.06           C  
ATOM    591  C   GLU A  76      11.720   9.348  11.552  1.00 31.06           C  
ATOM    592  CB  GLU A  76      14.115  10.060  11.726  1.00 31.06           C  
ATOM    593  O   GLU A  76      10.959  10.196  11.081  1.00 31.06           O  
ATOM    594  CG  GLU A  76      15.128  10.890  12.501  1.00 31.06           C  
ATOM    595  CD  GLU A  76      16.303  11.349  11.652  1.00 31.06           C  
ATOM    596  OE1 GLU A  76      17.181  12.075  12.173  1.00 31.06           O  
ATOM    597  OE2 GLU A  76      16.345  10.982  10.457  1.00 31.06           O  
ATOM    598  N   LEU A  77      11.332   8.011  11.433  1.00 25.34           N  
ATOM    599  CA  LEU A  77      10.227   7.504  10.627  1.00 25.34           C  
ATOM    600  C   LEU A  77       8.903   7.643  11.371  1.00 25.34           C  
ATOM    601  CB  LEU A  77      10.465   6.039  10.252  1.00 25.34           C  
ATOM    602  O   LEU A  77       7.876   7.961  10.766  1.00 25.34           O  
ATOM    603  CG  LEU A  77      11.126   5.784   8.897  1.00 25.34           C  
ATOM    604  CD1 LEU A  77      11.886   4.463   8.918  1.00 25.34           C  
ATOM    605  CD2 LEU A  77      10.083   5.790   7.784  1.00 25.34           C  
ATOM    606  N   TYR A  78       9.079   7.732  12.771  1.00 23.90           N  
ATOM    607  CA  TYR A  78       7.911   7.967  13.612  1.00 23.90           C  
ATOM    608  C   TYR A  78       7.561   9.450  13.658  1.00 23.90           C  
ATOM    609  CB  TYR A  78       8.157   7.445  15.031  1.00 23.90           C  
ATOM    610  O   TYR A  78       6.383   9.816  13.662  1.00 23.90           O  
ATOM    611  CG  TYR A  78       7.386   6.189  15.358  1.00 23.90           C  
ATOM    612  CD1 TYR A  78       6.082   6.255  15.842  1.00 23.90           C  
ATOM    613  CD2 TYR A  78       7.961   4.935  15.184  1.00 23.90           C  
ATOM    614  CE1 TYR A  78       5.368   5.101  16.147  1.00 23.90           C  
ATOM    615  CE2 TYR A  78       7.257   3.774  15.486  1.00 23.90           C  
ATOM    616  OH  TYR A  78       5.261   2.720  16.265  1.00 23.90           O  
ATOM    617  CZ  TYR A  78       5.963   3.867  15.965  1.00 23.90           C  
ATOM    618  N   THR A  79       8.592  10.340  13.298  1.00 24.76           N  
ATOM    619  CA  THR A  79       8.413  11.785  13.197  1.00 24.76           C  
ATOM    620  C   THR A  79       7.937  12.175  11.801  1.00 24.76           C  
ATOM    621  CB  THR A  79       9.719  12.533  13.525  1.00 24.76           C  
ATOM    622  O   THR A  79       7.151  13.111  11.647  1.00 24.76           O  
ATOM    623  CG2 THR A  79       9.905  12.680  15.032  1.00 24.76           C  
ATOM    624  OG1 THR A  79      10.829  11.804  12.987  1.00 24.76           O  
ATOM    625  N   SER A  80       8.207  11.272  10.749  1.00 23.73           N  
ATOM    626  CA  SER A  80       7.810  11.643   9.395  1.00 23.73           C  
ATOM    627  C   SER A  80       6.400  11.158   9.079  1.00 23.73           C  
ATOM    628  CB  SER A  80       8.795  11.075   8.373  1.00 23.73           C  
ATOM    629  O   SER A  80       5.682  11.784   8.296  1.00 23.73           O  
ATOM    630  OG  SER A  80       8.667   9.666   8.280  1.00 23.73           O  
ATOM    631  N   LEU A  81       5.835  10.160   9.808  1.00 25.05           N  
ATOM    632  CA  LEU A  81       4.428   9.787   9.702  1.00 25.05           C  
ATOM    633  C   LEU A  81       3.545  10.781  10.449  1.00 25.05           C  
ATOM    634  CB  LEU A  81       4.205   8.375  10.250  1.00 25.05           C  
ATOM    635  O   LEU A  81       2.380  10.971  10.095  1.00 25.05           O  
ATOM    636  CG  LEU A  81       4.557   7.220   9.311  1.00 25.05           C  
ATOM    637  CD1 LEU A  81       4.659   5.914  10.093  1.00 25.05           C  
ATOM    638  CD2 LEU A  81       3.523   7.103   8.197  1.00 25.05           C  
ATOM    639  N   GLU A  82       4.274  11.646  11.365  1.00 25.43           N  
ATOM    640  CA  GLU A  82       3.694  12.886  11.872  1.00 25.43           C  
ATOM    641  C   GLU A  82       3.615  13.946  10.777  1.00 25.43           C  
ATOM    642  CB  GLU A  82       4.504  13.414  13.058  1.00 25.43           C  
ATOM    643  O   GLU A  82       2.653  14.715  10.719  1.00 25.43           O  
ATOM    644  CG  GLU A  82       3.945  13.008  14.415  1.00 25.43           C  
ATOM    645  CD  GLU A  82       4.763  13.535  15.583  1.00 25.43           C  
ATOM    646  OE1 GLU A  82       4.388  13.281  16.750  1.00 25.43           O  
ATOM    647  OE2 GLU A  82       5.786  14.209  15.329  1.00 25.43           O  
ATOM    648  N   ASN A  83       4.254  13.672   9.583  1.00 23.78           N  
ATOM    649  CA  ASN A  83       4.197  14.685   8.534  1.00 23.78           C  
ATOM    650  C   ASN A  83       3.568  14.135   7.257  1.00 23.78           C  
ATOM    651  CB  ASN A  83       5.595  15.235   8.243  1.00 23.78           C  
ATOM    652  O   ASN A  83       3.036  14.894   6.445  1.00 23.78           O  
ATOM    653  CG  ASN A  83       6.115  16.125   9.355  1.00 23.78           C  
ATOM    654  ND2 ASN A  83       7.430  16.299   9.409  1.00 23.78           N  
ATOM    655  OD1 ASN A  83       5.341  16.651  10.159  1.00 23.78           O  
ATOM    656  N   ALA A  84       3.326  12.753   7.154  1.00 22.76           N  
ATOM    657  CA  ALA A  84       2.729  12.302   5.899  1.00 22.76           C  
ATOM    658  C   ALA A  84       1.277  11.880   6.104  1.00 22.76           C  
ATOM    659  CB  ALA A  84       3.537  11.150   5.308  1.00 22.76           C  
ATOM    660  O   ALA A  84       0.709  11.165   5.275  1.00 22.76           O  
ATOM    661  N   ALA A  85       0.499  12.305   7.126  1.00 22.56           N  
ATOM    662  CA  ALA A  85      -0.960  12.370   7.127  1.00 22.56           C  
ATOM    663  C   ALA A  85      -1.471  13.247   5.988  1.00 22.56           C  
ATOM    664  CB  ALA A  85      -1.468  12.895   8.467  1.00 22.56           C  
ATOM    665  O   ALA A  85      -0.892  14.297   5.696  1.00 22.56           O  
ATOM    666  N   MET A  86      -1.589  12.816   4.775  1.00 22.02           N  
ATOM    667  CA  MET A  86      -2.695  13.164   3.888  1.00 22.02           C  
ATOM    668  C   MET A  86      -3.511  14.317   4.462  1.00 22.02           C  
ATOM    669  CB  MET A  86      -3.598  11.951   3.652  1.00 22.02           C  
ATOM    670  O   MET A  86      -3.929  14.271   5.620  1.00 22.02           O  
ATOM    671  CG  MET A  86      -3.954  11.728   2.191  1.00 22.02           C  
ATOM    672  SD  MET A  86      -4.865  10.158   1.922  1.00 22.02           S  
ATOM    673  CE  MET A  86      -6.380  10.502   2.859  1.00 22.02           C  
ATOM    674  N   TYR A  87      -3.083  15.558   4.305  1.00 21.78           N  
ATOM    675  CA  TYR A  87      -3.744  16.815   3.972  1.00 21.78           C  
ATOM    676  C   TYR A  87      -5.239  16.605   3.761  1.00 21.78           C  
ATOM    677  CB  TYR A  87      -3.122  17.433   2.716  1.00 21.78           C  
ATOM    678  O   TYR A  87      -5.650  15.924   2.820  1.00 21.78           O  
ATOM    679  CG  TYR A  87      -3.414  18.906   2.557  1.00 21.78           C  
ATOM    680  CD1 TYR A  87      -4.386  19.351   1.664  1.00 21.78           C  
ATOM    681  CD2 TYR A  87      -2.718  19.855   3.298  1.00 21.78           C  
ATOM    682  CE1 TYR A  87      -4.657  20.707   1.512  1.00 21.78           C  
ATOM    683  CE2 TYR A  87      -2.980  21.213   3.155  1.00 21.78           C  
ATOM    684  OH  TYR A  87      -4.214  22.973   2.115  1.00 21.78           O  
ATOM    685  CZ  TYR A  87      -3.950  21.629   2.261  1.00 21.78           C  
ATOM    686  N   VAL A  88      -6.012  16.438   4.816  1.00 26.59           N  
ATOM    687  CA  VAL A  88      -7.386  16.931   4.828  1.00 26.59           C  
ATOM    688  C   VAL A  88      -7.575  17.908   5.986  1.00 26.59           C  
ATOM    689  CB  VAL A  88      -8.403  15.773   4.937  1.00 26.59           C  
ATOM    690  O   VAL A  88      -7.216  17.606   7.127  1.00 26.59           O  
ATOM    691  CG1 VAL A  88      -9.832  16.311   4.971  1.00 26.59           C  
ATOM    692  CG2 VAL A  88      -8.224  14.795   3.777  1.00 26.59           C  
ATOM    693  N   GLY A  89      -7.024  19.188   5.920  1.00 23.70           N  
ATOM    694  CA  GLY A  89      -7.332  20.510   6.442  1.00 23.70           C  
ATOM    695  C   GLY A  89      -7.560  20.520   7.942  1.00 23.70           C  
ATOM    696  O   GLY A  89      -8.305  19.691   8.468  1.00 23.70           O  
ATOM    697  N   GLY A  90      -6.515  20.922   8.790  1.00 26.49           N  
ATOM    698  CA  GLY A  90      -6.321  22.123   9.587  1.00 26.49           C  
ATOM    699  C   GLY A  90      -5.910  21.829  11.017  1.00 26.49           C  
ATOM    700  O   GLY A  90      -6.377  20.858  11.616  1.00 26.49           O  
ATOM    701  N   VAL A  91      -4.569  21.827  11.384  1.00 22.86           N  
ATOM    702  CA  VAL A  91      -3.598  22.091  12.441  1.00 22.86           C  
ATOM    703  C   VAL A  91      -4.324  22.300  13.768  1.00 22.86           C  
ATOM    704  CB  VAL A  91      -2.723  23.321  12.113  1.00 22.86           C  
ATOM    705  O   VAL A  91      -5.343  22.992  13.824  1.00 22.86           O  
ATOM    706  CG1 VAL A  91      -1.647  23.518  13.179  1.00 22.86           C  
ATOM    707  CG2 VAL A  91      -2.089  23.170  10.731  1.00 22.86           C  
ATOM    708  N   THR A  92      -4.070  21.543  14.860  1.00 25.46           N  
ATOM    709  CA  THR A  92      -4.208  21.669  16.307  1.00 25.46           C  
ATOM    710  C   THR A  92      -3.496  22.921  16.811  1.00 25.46           C  
ATOM    711  CB  THR A  92      -3.648  20.431  17.031  1.00 25.46           C  
ATOM    712  O   THR A  92      -2.363  23.200  16.414  1.00 25.46           O  
ATOM    713  CG2 THR A  92      -4.634  19.269  16.977  1.00 25.46           C  
ATOM    714  OG1 THR A  92      -2.422  20.032  16.405  1.00 25.46           O  
ATOM    715  N   LYS A  93      -4.050  24.031  17.022  1.00 25.33           N  
ATOM    716  CA  LYS A  93      -3.351  25.131  17.680  1.00 25.33           C  
ATOM    717  C   LYS A  93      -3.496  25.046  19.197  1.00 25.33           C  
ATOM    718  CB  LYS A  93      -3.875  26.477  17.178  1.00 25.33           C  
ATOM    719  O   LYS A  93      -4.518  24.577  19.702  1.00 25.33           O  
ATOM    720  CG  LYS A  93      -3.636  26.721  15.696  1.00 25.33           C  
ATOM    721  CD  LYS A  93      -3.293  28.179  15.417  1.00 25.33           C  
ATOM    722  CE  LYS A  93      -3.055  28.425  13.933  1.00 25.33           C  
ATOM    723  NZ  LYS A  93      -2.601  29.823  13.669  1.00 25.33           N  
ATOM    724  N   SER A  94      -2.399  25.046  19.916  1.00 25.38           N  
ATOM    725  CA  SER A  94      -2.232  25.265  21.349  1.00 25.38           C  
ATOM    726  C   SER A  94      -2.772  26.629  21.767  1.00 25.38           C  
ATOM    727  CB  SER A  94      -0.759  25.149  21.742  1.00 25.38           C  
ATOM    728  O   SER A  94      -2.955  27.513  20.927  1.00 25.38           O  
ATOM    729  OG  SER A  94       0.079  25.354  20.617  1.00 25.38           O  
ATOM    730  N   LEU A  95      -3.298  26.759  22.966  1.00 22.97           N  
ATOM    731  CA  LEU A  95      -3.836  27.944  23.625  1.00 22.97           C  
ATOM    732  C   LEU A  95      -2.934  29.152  23.394  1.00 22.97           C  
ATOM    733  CB  LEU A  95      -4.001  27.695  25.126  1.00 22.97           C  
ATOM    734  O   LEU A  95      -1.723  29.078  23.613  1.00 22.97           O  
ATOM    735  CG  LEU A  95      -5.210  26.858  25.546  1.00 22.97           C  
ATOM    736  CD1 LEU A  95      -5.027  26.339  26.969  1.00 22.97           C  
ATOM    737  CD2 LEU A  95      -6.493  27.675  25.430  1.00 22.97           C  
ATOM    738  N   GLY A  96      -3.181  30.051  22.424  1.00 24.73           N  
ATOM    739  CA  GLY A  96      -2.492  31.295  22.117  1.00 24.73           C  
ATOM    740  C   GLY A  96      -2.039  31.385  20.672  1.00 24.73           C  
ATOM    741  O   GLY A  96      -1.490  32.406  20.251  1.00 24.73           O  
ATOM    742  N   ASP A  97      -2.353  30.414  19.812  1.00 24.41           N  
ATOM    743  CA  ASP A  97      -1.987  30.521  18.402  1.00 24.41           C  
ATOM    744  C   ASP A  97      -3.130  31.113  17.581  1.00 24.41           C  
ATOM    745  CB  ASP A  97      -1.594  29.151  17.845  1.00 24.41           C  
ATOM    746  O   ASP A  97      -4.303  30.864  17.870  1.00 24.41           O  
ATOM    747  CG  ASP A  97      -0.189  28.731  18.241  1.00 24.41           C  
ATOM    748  OD1 ASP A  97       0.561  29.560  18.800  1.00 24.41           O  
ATOM    749  OD2 ASP A  97       0.172  27.561  17.989  1.00 24.41           O  
ATOM    750  N   THR A  98      -2.852  32.163  16.660  1.00 29.67           N  
ATOM    751  CA  THR A  98      -3.699  32.915  15.741  1.00 29.67           C  
ATOM    752  C   THR A  98      -4.183  32.025  14.600  1.00 29.67           C  
ATOM    753  CB  THR A  98      -2.954  34.134  15.164  1.00 29.67           C  
ATOM    754  O   THR A  98      -3.388  31.320  13.975  1.00 29.67           O  
ATOM    755  CG2 THR A  98      -3.900  35.034  14.376  1.00 29.67           C  
ATOM    756  OG1 THR A  98      -2.380  34.888  16.239  1.00 29.67           O  
ATOM    757  N   ILE A  99      -5.480  31.670  14.582  1.00 31.11           N  
ATOM    758  CA  ILE A  99      -6.252  30.963  13.566  1.00 31.11           C  
ATOM    759  C   ILE A  99      -6.240  31.758  12.263  1.00 31.11           C  
ATOM    760  CB  ILE A  99      -7.705  30.716  14.031  1.00 31.11           C  
ATOM    761  O   ILE A  99      -6.598  32.938  12.245  1.00 31.11           O  
ATOM    762  CG1 ILE A  99      -7.720  29.904  15.331  1.00 31.11           C  
ATOM    763  CG2 ILE A  99      -8.510  30.011  12.935  1.00 31.11           C  
ATOM    764  CD1 ILE A  99      -9.116  29.619  15.867  1.00 31.11           C  
ATOM    765  N   THR A 100      -5.520  31.246  11.209  1.00 31.76           N  
ATOM    766  CA  THR A 100      -5.353  32.082  10.025  1.00 31.76           C  
ATOM    767  C   THR A 100      -6.382  31.720   8.958  1.00 31.76           C  
ATOM    768  CB  THR A 100      -3.935  31.945   9.440  1.00 31.76           C  
ATOM    769  O   THR A 100      -6.590  32.477   8.007  1.00 31.76           O  
ATOM    770  CG2 THR A 100      -2.902  32.616  10.340  1.00 31.76           C  
ATOM    771  OG1 THR A 100      -3.609  30.556   9.311  1.00 31.76           O  
ATOM    772  N   SER A 101      -7.585  30.803   9.250  1.00 27.73           N  
ATOM    773  CA  SER A 101      -8.575  30.834   8.179  1.00 27.73           C  
ATOM    774  C   SER A 101      -9.759  29.926   8.494  1.00 27.73           C  
ATOM    775  CB  SER A 101      -7.942  30.418   6.851  1.00 27.73           C  
ATOM    776  O   SER A 101      -9.658  29.037   9.342  1.00 27.73           O  
ATOM    777  OG  SER A 101      -7.666  29.028   6.839  1.00 27.73           O  
ATOM    778  N   SER A 102     -11.068  30.288   8.101  1.00 29.93           N  
ATOM    779  CA  SER A 102     -12.472  29.939   8.293  1.00 29.93           C  
ATOM    780  C   SER A 102     -12.859  28.725   7.456  1.00 29.93           C  
ATOM    781  CB  SER A 102     -13.372  31.123   7.936  1.00 29.93           C  
ATOM    782  O   SER A 102     -13.895  28.102   7.698  1.00 29.93           O  
ATOM    783  OG  SER A 102     -12.769  32.347   8.317  1.00 29.93           O  
ATOM    784  N   VAL A 103     -12.076  27.722   6.925  1.00 24.68           N  
ATOM    785  CA  VAL A 103     -12.689  26.838   5.938  1.00 24.68           C  
ATOM    786  C   VAL A 103     -11.886  25.543   5.835  1.00 24.68           C  
ATOM    787  CB  VAL A 103     -12.787  27.516   4.553  1.00 24.68           C  
ATOM    788  O   VAL A 103     -10.658  25.574   5.726  1.00 24.68           O  
ATOM    789  CG1 VAL A 103     -13.347  26.545   3.515  1.00 24.68           C  
ATOM    790  CG2 VAL A 103     -13.650  28.773   4.635  1.00 24.68           C  
ATOM    791  N   GLU A 104     -12.635  24.085   6.100  1.00 28.58           N  
ATOM    792  CA  GLU A 104     -12.025  22.891   5.522  1.00 28.58           C  
ATOM    793  C   GLU A 104     -13.021  21.736   5.462  1.00 28.58           C  
ATOM    794  CB  GLU A 104     -10.788  22.478   6.322  1.00 28.58           C  
ATOM    795  O   GLU A 104     -13.807  21.539   6.390  1.00 28.58           O  
ATOM    796  CG  GLU A 104      -9.537  23.273   5.975  1.00 28.58           C  
ATOM    797  CD  GLU A 104      -8.289  22.765   6.679  1.00 28.58           C  
ATOM    798  OE1 GLU A 104      -7.185  23.294   6.415  1.00 28.58           O  
ATOM    799  OE2 GLU A 104      -8.416  21.831   7.502  1.00 28.58           O  
ATOM    800  N   ILE A 105     -13.456  21.142   4.164  1.00 27.61           N  
ATOM    801  CA  ILE A 105     -13.910  20.124   3.223  1.00 27.61           C  
ATOM    802  C   ILE A 105     -14.872  19.166   3.923  1.00 27.61           C  
ATOM    803  CB  ILE A 105     -12.721  19.343   2.619  1.00 27.61           C  
ATOM    804  O   ILE A 105     -14.620  18.737   5.051  1.00 27.61           O  
ATOM    805  CG1 ILE A 105     -11.856  20.270   1.757  1.00 27.61           C  
ATOM    806  CG2 ILE A 105     -13.219  18.145   1.805  1.00 27.61           C  
ATOM    807  CD1 ILE A 105     -10.558  19.635   1.276  1.00 27.61           C  
ATOM    808  N   MET A 106     -16.231  19.129   3.482  1.00 26.20           N  
ATOM    809  CA  MET A 106     -17.295  18.160   3.724  1.00 26.20           C  
ATOM    810  C   MET A 106     -17.101  16.913   2.866  1.00 26.20           C  
ATOM    811  CB  MET A 106     -18.664  18.781   3.441  1.00 26.20           C  
ATOM    812  O   MET A 106     -16.821  17.015   1.671  1.00 26.20           O  
ATOM    813  CG  MET A 106     -19.253  19.532   4.624  1.00 26.20           C  
ATOM    814  SD  MET A 106     -20.867  20.311   4.229  1.00 26.20           S  
ATOM    815  CE  MET A 106     -21.968  18.882   4.422  1.00 26.20           C  
ATOM    816  N   VAL A 107     -16.785  15.740   3.475  1.00 31.15           N  
ATOM    817  CA  VAL A 107     -16.806  14.423   2.847  1.00 31.15           C  
ATOM    818  C   VAL A 107     -18.240  13.902   2.787  1.00 31.15           C  
ATOM    819  CB  VAL A 107     -15.906  13.419   3.602  1.00 31.15           C  
ATOM    820  O   VAL A 107     -19.019  14.100   3.722  1.00 31.15           O  
ATOM    821  CG1 VAL A 107     -15.744  12.130   2.799  1.00 31.15           C  
ATOM    822  CG2 VAL A 107     -14.544  14.043   3.898  1.00 31.15           C  
ATOM    823  N   ASP A 108     -18.783  13.648   1.620  1.00 31.03           N  
ATOM    824  CA  ASP A 108     -20.140  13.261   1.245  1.00 31.03           C  
ATOM    825  C   ASP A 108     -20.612  12.059   2.059  1.00 31.03           C  
ATOM    826  CB  ASP A 108     -20.215  12.946  -0.250  1.00 31.03           C  
ATOM    827  O   ASP A 108     -21.780  11.985   2.448  1.00 31.03           O  
ATOM    828  CG  ASP A 108     -20.351  14.189  -1.112  1.00 31.03           C  
ATOM    829  OD1 ASP A 108     -20.672  15.271  -0.575  1.00 31.03           O  
ATOM    830  OD2 ASP A 108     -20.139  14.084  -2.340  1.00 31.03           O  
ATOM    831  N   ASP A 109     -19.577  11.251   2.549  1.00 34.07           N  
ATOM    832  CA  ASP A 109     -19.995  10.091   3.330  1.00 34.07           C  
ATOM    833  C   ASP A 109     -19.080   9.882   4.535  1.00 34.07           C  
ATOM    834  CB  ASP A 109     -20.010   8.834   2.458  1.00 34.07           C  
ATOM    835  O   ASP A 109     -18.131   9.098   4.472  1.00 34.07           O  
ATOM    836  CG  ASP A 109     -20.819   7.701   3.064  1.00 34.07           C  
ATOM    837  OD1 ASP A 109     -21.154   7.766   4.267  1.00 34.07           O  
ATOM    838  OD2 ASP A 109     -21.123   6.733   2.334  1.00 34.07           O  
ATOM    839  N   PRO A 110     -19.176  10.666   5.380  1.00 34.55           N  
ATOM    840  CA  PRO A 110     -18.295  10.699   6.550  1.00 34.55           C  
ATOM    841  C   PRO A 110     -18.156   9.334   7.222  1.00 34.55           C  
ATOM    842  CB  PRO A 110     -18.984  11.699   7.482  1.00 34.55           C  
ATOM    843  O   PRO A 110     -17.079   8.993   7.717  1.00 34.55           O  
ATOM    844  CG  PRO A 110     -20.139  12.224   6.693  1.00 34.55           C  
ATOM    845  CD  PRO A 110     -20.261  11.417   5.432  1.00 34.55           C  
ATOM    846  N   LEU A 111     -19.282   8.409   7.127  1.00 33.95           N  
ATOM    847  CA  LEU A 111     -19.268   7.085   7.741  1.00 33.95           C  
ATOM    848  C   LEU A 111     -18.233   6.187   7.073  1.00 33.95           C  
ATOM    849  CB  LEU A 111     -20.654   6.440   7.653  1.00 33.95           C  
ATOM    850  O   LEU A 111     -17.528   5.435   7.750  1.00 33.95           O  
ATOM    851  CG  LEU A 111     -21.051   5.528   8.815  1.00 33.95           C  
ATOM    852  CD1 LEU A 111     -21.476   6.360  10.021  1.00 33.95           C  
ATOM    853  CD2 LEU A 111     -22.169   4.580   8.393  1.00 33.95           C  
ATOM    854  N   LEU A 112     -18.104   6.309   5.780  1.00 38.07           N  
ATOM    855  CA  LEU A 112     -17.135   5.528   5.018  1.00 38.07           C  
ATOM    856  C   LEU A 112     -15.710   5.957   5.349  1.00 38.07           C  
ATOM    857  CB  LEU A 112     -17.389   5.677   3.516  1.00 38.07           C  
ATOM    858  O   LEU A 112     -14.818   5.116   5.479  1.00 38.07           O  
ATOM    859  CG  LEU A 112     -16.758   4.616   2.613  1.00 38.07           C  
ATOM    860  CD1 LEU A 112     -17.800   3.578   2.207  1.00 38.07           C  
ATOM    861  CD2 LEU A 112     -16.134   5.264   1.382  1.00 38.07           C  
ATOM    862  N   VAL A 113     -15.509   7.237   5.472  1.00 38.25           N  
ATOM    863  CA  VAL A 113     -14.210   7.811   5.807  1.00 38.25           C  
ATOM    864  C   VAL A 113     -13.815   7.405   7.225  1.00 38.25           C  
ATOM    865  CB  VAL A 113     -14.220   9.351   5.677  1.00 38.25           C  
ATOM    866  O   VAL A 113     -12.668   7.025   7.472  1.00 38.25           O  
ATOM    867  CG1 VAL A 113     -12.916   9.945   6.206  1.00 38.25           C  
ATOM    868  CG2 VAL A 113     -14.448   9.762   4.224  1.00 38.25           C  
ATOM    869  N   LEU A 114     -14.784   7.346   8.089  1.00 36.85           N  
ATOM    870  CA  LEU A 114     -14.519   6.943   9.466  1.00 36.85           C  
ATOM    871  C   LEU A 114     -14.223   5.449   9.547  1.00 36.85           C  
ATOM    872  CB  LEU A 114     -15.710   7.289  10.365  1.00 36.85           C  
ATOM    873  O   LEU A 114     -13.329   5.029  10.285  1.00 36.85           O  
ATOM    874  CG  LEU A 114     -15.597   8.584  11.171  1.00 36.85           C  
ATOM    875  CD1 LEU A 114     -16.944   9.297  11.220  1.00 36.85           C  
ATOM    876  CD2 LEU A 114     -15.087   8.294  12.579  1.00 36.85           C  
ATOM    877  N   GLU A 115     -14.994   4.641   8.837  1.00 36.03           N  
ATOM    878  CA  GLU A 115     -14.754   3.202   8.805  1.00 36.03           C  
ATOM    879  C   GLU A 115     -13.356   2.886   8.282  1.00 36.03           C  
ATOM    880  CB  GLU A 115     -15.808   2.500   7.944  1.00 36.03           C  
ATOM    881  O   GLU A 115     -12.688   1.981   8.785  1.00 36.03           O  
ATOM    882  CG  GLU A 115     -17.153   2.330   8.636  1.00 36.03           C  
ATOM    883  CD  GLU A 115     -18.213   1.709   7.741  1.00 36.03           C  
ATOM    884  OE1 GLU A 115     -19.339   1.450   8.223  1.00 36.03           O  
ATOM    885  OE2 GLU A 115     -17.916   1.478   6.547  1.00 36.03           O  
ATOM    886  N   SER A 116     -12.980   3.748   7.366  1.00 34.93           N  
ATOM    887  CA  SER A 116     -11.646   3.601   6.793  1.00 34.93           C  
ATOM    888  C   SER A 116     -10.569   4.040   7.780  1.00 34.93           C  
ATOM    889  CB  SER A 116     -11.525   4.410   5.501  1.00 34.93           C  
ATOM    890  O   SER A 116      -9.505   3.423   7.860  1.00 34.93           O  
ATOM    891  OG  SER A 116     -11.436   5.797   5.782  1.00 34.93           O  
ATOM    892  N   MET A 117     -10.941   5.042   8.567  1.00 33.98           N  
ATOM    893  CA  MET A 117     -10.021   5.559   9.577  1.00 33.98           C  
ATOM    894  C   MET A 117      -9.938   4.615  10.771  1.00 33.98           C  
ATOM    895  CB  MET A 117     -10.457   6.951  10.039  1.00 33.98           C  
ATOM    896  O   MET A 117      -8.869   4.445  11.361  1.00 33.98           O  
ATOM    897  CG  MET A 117     -10.270   8.033   8.988  1.00 33.98           C  
ATOM    898  SD  MET A 117     -10.781   9.690   9.586  1.00 33.98           S  
ATOM    899  CE  MET A 117      -9.282  10.184  10.481  1.00 33.98           C  
ATOM    900  N   ASN A 118     -11.199   4.099  11.186  1.00 33.17           N  
ATOM    901  CA  ASN A 118     -11.219   3.069  12.219  1.00 33.17           C  
ATOM    902  C   ASN A 118     -10.394   1.852  11.813  1.00 33.17           C  
ATOM    903  CB  ASN A 118     -12.658   2.654  12.535  1.00 33.17           C  
ATOM    904  O   ASN A 118      -9.665   1.289  12.633  1.00 33.17           O  
ATOM    905  CG  ASN A 118     -12.806   2.078  13.930  1.00 33.17           C  
ATOM    906  ND2 ASN A 118     -13.937   1.433  14.188  1.00 33.17           N  
ATOM    907  OD1 ASN A 118     -11.912   2.213  14.769  1.00 33.17           O  
ATOM    908  N   GLU A 119     -10.456   1.582  10.551  1.00 34.92           N  
ATOM    909  CA  GLU A 119      -9.676   0.445  10.072  1.00 34.92           C  
ATOM    910  C   GLU A 119      -8.188   0.780  10.019  1.00 34.92           C  
ATOM    911  CB  GLU A 119     -10.164   0.002   8.690  1.00 34.92           C  
ATOM    912  O   GLU A 119      -7.345  -0.066  10.324  1.00 34.92           O  
ATOM    913  CG  GLU A 119     -11.417  -0.861   8.729  1.00 34.92           C  
ATOM    914  CD  GLU A 119     -11.278  -2.082   9.624  1.00 34.92           C  
ATOM    915  OE1 GLU A 119     -12.285  -2.503  10.237  1.00 34.92           O  
ATOM    916  OE2 GLU A 119     -10.152  -2.621   9.714  1.00 34.92           O  
ATOM    917  N   ALA A 120      -7.853   2.087   9.684  1.00 32.48           N  
ATOM    918  CA  ALA A 120      -6.490   2.612   9.651  1.00 32.48           C  
ATOM    919  C   ALA A 120      -5.939   2.795  11.062  1.00 32.48           C  
ATOM    920  CB  ALA A 120      -6.449   3.936   8.891  1.00 32.48           C  
ATOM    921  O   ALA A 120      -4.745   2.595  11.300  1.00 32.48           O  
ATOM    922  N   ALA A 121      -6.753   3.137  12.030  1.00 31.22           N  
ATOM    923  CA  ALA A 121      -6.364   3.342  13.423  1.00 31.22           C  
ATOM    924  C   ALA A 121      -6.147   2.009  14.134  1.00 31.22           C  
ATOM    925  CB  ALA A 121      -7.422   4.165  14.155  1.00 31.22           C  
ATOM    926  O   ALA A 121      -5.361   1.924  15.080  1.00 31.22           O  
ATOM    927  N   LYS A 122      -6.720   0.882  13.614  1.00 31.84           N  
ATOM    928  CA  LYS A 122      -6.508  -0.436  14.205  1.00 31.84           C  
ATOM    929  C   LYS A 122      -5.099  -0.947  13.918  1.00 31.84           C  
ATOM    930  CB  LYS A 122      -7.544  -1.432  13.679  1.00 31.84           C  
ATOM    931  O   LYS A 122      -4.510  -1.652  14.741  1.00 31.84           O  
ATOM    932  CG  LYS A 122      -8.928  -1.265  14.289  1.00 31.84           C  
ATOM    933  CD  LYS A 122      -9.897  -2.322  13.774  1.00 31.84           C  
ATOM    934  CE  LYS A 122     -11.295  -2.125  14.343  1.00 31.84           C  
ATOM    935  NZ  LYS A 122     -12.255  -3.142  13.819  1.00 31.84           N  
ATOM    936  N   GLY A 123      -4.246  -0.289  13.063  1.00 32.04           N  
ATOM    937  CA  GLY A 123      -2.923  -0.824  12.785  1.00 32.04           C  
ATOM    938  C   GLY A 123      -1.813   0.188  12.996  1.00 32.04           C  
ATOM    939  O   GLY A 123      -0.685  -0.180  13.329  1.00 32.04           O  
ATOM    940  N   VAL A 124      -1.837   1.340  13.717  1.00 27.23           N  
ATOM    941  CA  VAL A 124      -0.708   2.253  13.856  1.00 27.23           C  
ATOM    942  C   VAL A 124      -1.112   3.449  14.715  1.00 27.23           C  
ATOM    943  CB  VAL A 124      -0.195   2.735  12.480  1.00 27.23           C  
ATOM    944  O   VAL A 124      -2.196   4.010  14.539  1.00 27.23           O  
ATOM    945  CG1 VAL A 124       1.041   3.618  12.643  1.00 27.23           C  
ATOM    946  CG2 VAL A 124       0.113   1.541  11.578  1.00 27.23           C  
ATOM    947  N   ALA A 125      -1.108   3.529  16.088  1.00 24.92           N  
ATOM    948  CA  ALA A 125      -0.564   4.659  16.835  1.00 24.92           C  
ATOM    949  C   ALA A 125      -1.660   5.659  17.194  1.00 24.92           C  
ATOM    950  CB  ALA A 125       0.537   5.347  16.032  1.00 24.92           C  
ATOM    951  O   ALA A 125      -2.491   6.006  16.351  1.00 24.92           O  
ATOM    952  N   ARG A 126      -2.450   5.540  18.210  1.00 23.49           N  
ATOM    953  CA  ARG A 126      -2.794   6.628  19.120  1.00 23.49           C  
ATOM    954  C   ARG A 126      -2.393   7.978  18.536  1.00 23.49           C  
ATOM    955  CB  ARG A 126      -2.123   6.425  20.480  1.00 23.49           C  
ATOM    956  O   ARG A 126      -1.409   8.580  18.970  1.00 23.49           O  
ATOM    957  CG  ARG A 126      -2.971   6.872  21.659  1.00 23.49           C  
ATOM    958  CD  ARG A 126      -2.310   6.538  22.989  1.00 23.49           C  
ATOM    959  NE  ARG A 126      -3.214   6.765  24.113  1.00 23.49           N  
ATOM    960  NH1 ARG A 126      -2.037   5.441  25.595  1.00 23.49           N  
ATOM    961  NH2 ARG A 126      -3.946   6.511  26.275  1.00 23.49           N  
ATOM    962  CZ  ARG A 126      -3.064   6.238  25.325  1.00 23.49           C  
ATOM    963  N   GLY A 127      -2.736   8.359  17.337  1.00 23.63           N  
ATOM    964  CA  GLY A 127      -2.676   9.787  17.068  1.00 23.63           C  
ATOM    965  C   GLY A 127      -4.043  10.443  17.022  1.00 23.63           C  
ATOM    966  O   GLY A 127      -4.990   9.880  16.468  1.00 23.63           O  
ATOM    967  N   VAL A 128      -4.689  10.583  18.135  1.00 24.32           N  
ATOM    968  CA  VAL A 128      -5.515  11.736  18.481  1.00 24.32           C  
ATOM    969  C   VAL A 128      -6.030  12.403  17.208  1.00 24.32           C  
ATOM    970  CB  VAL A 128      -4.735  12.756  19.340  1.00 24.32           C  
ATOM    971  O   VAL A 128      -5.244  12.779  16.335  1.00 24.32           O  
ATOM    972  CG1 VAL A 128      -5.623  13.943  19.708  1.00 24.32           C  
ATOM    973  CG2 VAL A 128      -4.186  12.084  20.597  1.00 24.32           C  
ATOM    974  N   VAL A 129      -6.996  11.931  16.409  1.00 26.39           N  
ATOM    975  CA  VAL A 129      -7.814  12.754  15.524  1.00 26.39           C  
ATOM    976  C   VAL A 129      -8.227  14.035  16.244  1.00 26.39           C  
ATOM    977  CB  VAL A 129      -9.065  11.990  15.035  1.00 26.39           C  
ATOM    978  O   VAL A 129      -8.874  13.984  17.293  1.00 26.39           O  
ATOM    979  CG1 VAL A 129      -9.918  12.876  14.128  1.00 26.39           C  
ATOM    980  CG2 VAL A 129      -8.658  10.710  14.308  1.00 26.39           C  
ATOM    981  N   ASP A 130      -7.298  14.879  16.566  1.00 24.95           N  
ATOM    982  CA  ASP A 130      -7.443  16.318  16.763  1.00 24.95           C  
ATOM    983  C   ASP A 130      -8.015  16.988  15.515  1.00 24.95           C  
ATOM    984  CB  ASP A 130      -6.098  16.949  17.128  1.00 24.95           C  
ATOM    985  O   ASP A 130      -7.373  17.004  14.463  1.00 24.95           O  
ATOM    986  CG  ASP A 130      -6.142  17.729  18.430  1.00 24.95           C  
ATOM    987  OD1 ASP A 130      -7.215  17.789  19.069  1.00 24.95           O  
ATOM    988  OD2 ASP A 130      -5.096  18.293  18.818  1.00 24.95           O  
ATOM    989  N   SER A 131      -9.287  16.639  14.930  1.00 27.31           N  
ATOM    990  CA  SER A 131      -9.778  17.749  14.119  1.00 27.31           C  
ATOM    991  C   SER A 131     -11.277  17.627  13.866  1.00 27.31           C  
ATOM    992  CB  SER A 131      -9.031  17.812  12.786  1.00 27.31           C  
ATOM    993  O   SER A 131     -11.738  16.633  13.299  1.00 27.31           O  
ATOM    994  OG  SER A 131      -7.863  17.009  12.826  1.00 27.31           O  
ATOM    995  N   ILE A 132     -12.254  17.860  14.780  1.00 27.89           N  
ATOM    996  CA  ILE A 132     -13.676  17.917  14.460  1.00 27.89           C  
ATOM    997  C   ILE A 132     -14.275  19.213  15.001  1.00 27.89           C  
ATOM    998  CB  ILE A 132     -14.433  16.697  15.030  1.00 27.89           C  
ATOM    999  O   ILE A 132     -14.037  19.580  16.154  1.00 27.89           O  
ATOM   1000  CG1 ILE A 132     -13.903  15.400  14.407  1.00 27.89           C  
ATOM   1001  CG2 ILE A 132     -15.940  16.840  14.799  1.00 27.89           C  
ATOM   1002  CD1 ILE A 132     -14.549  14.138  14.962  1.00 27.89           C  
ATOM   1003  N   ASN A 133     -14.822  20.108  14.247  1.00 30.15           N  
ATOM   1004  CA  ASN A 133     -16.123  20.698  14.541  1.00 30.15           C  
ATOM   1005  C   ASN A 133     -17.265  19.800  14.074  1.00 30.15           C  
ATOM   1006  CB  ASN A 133     -16.241  22.084  13.903  1.00 30.15           C  
ATOM   1007  O   ASN A 133     -17.197  19.216  12.991  1.00 30.15           O  
ATOM   1008  CG  ASN A 133     -15.851  23.199  14.852  1.00 30.15           C  
ATOM   1009  ND2 ASN A 133     -15.927  24.437  14.376  1.00 30.15           N  
ATOM   1010  OD1 ASN A 133     -15.483  22.951  16.003  1.00 30.15           O  
ATOM   1011  N   TYR A 134     -17.692  18.786  14.783  1.00 27.78           N  
ATOM   1012  CA  TYR A 134     -18.992  18.290  15.220  1.00 27.78           C  
ATOM   1013  C   TYR A 134     -19.441  17.111  14.365  1.00 27.78           C  
ATOM   1014  CB  TYR A 134     -20.040  19.405  15.163  1.00 27.78           C  
ATOM   1015  O   TYR A 134     -19.982  16.131  14.883  1.00 27.78           O  
ATOM   1016  CG  TYR A 134     -21.206  19.191  16.098  1.00 27.78           C  
ATOM   1017  CD1 TYR A 134     -22.416  18.685  15.628  1.00 27.78           C  
ATOM   1018  CD2 TYR A 134     -21.100  19.494  17.451  1.00 27.78           C  
ATOM   1019  CE1 TYR A 134     -23.494  18.488  16.486  1.00 27.78           C  
ATOM   1020  CE2 TYR A 134     -22.171  19.301  18.317  1.00 27.78           C  
ATOM   1021  OH  TYR A 134     -24.425  18.605  18.679  1.00 27.78           O  
ATOM   1022  CZ  TYR A 134     -23.362  18.798  17.826  1.00 27.78           C  
ATOM   1023  N   PHE A 135     -18.888  16.742  13.190  1.00 28.33           N  
ATOM   1024  CA  PHE A 135     -19.589  15.745  12.389  1.00 28.33           C  
ATOM   1025  C   PHE A 135     -18.985  14.362  12.596  1.00 28.33           C  
ATOM   1026  CB  PHE A 135     -19.548  16.120  10.905  1.00 28.33           C  
ATOM   1027  O   PHE A 135     -19.699  13.357  12.579  1.00 28.33           O  
ATOM   1028  CG  PHE A 135     -20.631  17.079  10.490  1.00 28.33           C  
ATOM   1029  CD1 PHE A 135     -21.902  16.617  10.169  1.00 28.33           C  
ATOM   1030  CD2 PHE A 135     -20.379  18.443  10.421  1.00 28.33           C  
ATOM   1031  CE1 PHE A 135     -22.907  17.502   9.785  1.00 28.33           C  
ATOM   1032  CE2 PHE A 135     -21.378  19.333  10.038  1.00 28.33           C  
ATOM   1033  CZ  PHE A 135     -22.641  18.861   9.720  1.00 28.33           C  
ATOM   1034  N   PRO A 136     -17.832  14.165  13.313  1.00 34.26           N  
ATOM   1035  CA  PRO A 136     -17.407  12.771  13.460  1.00 34.26           C  
ATOM   1036  C   PRO A 136     -17.758  12.188  14.828  1.00 34.26           C  
ATOM   1037  CB  PRO A 136     -15.890  12.843  13.271  1.00 34.26           C  
ATOM   1038  O   PRO A 136     -17.934  10.974  14.959  1.00 34.26           O  
ATOM   1039  CG  PRO A 136     -15.564  14.300  13.351  1.00 34.26           C  
ATOM   1040  CD  PRO A 136     -16.845  15.080  13.275  1.00 34.26           C  
ATOM   1041  N   ASP A 137     -18.318  12.976  15.738  1.00 31.99           N  
ATOM   1042  CA  ASP A 137     -18.480  12.365  17.054  1.00 31.99           C  
ATOM   1043  C   ASP A 137     -19.835  11.673  17.175  1.00 31.99           C  
ATOM   1044  CB  ASP A 137     -18.325  13.416  18.155  1.00 31.99           C  
ATOM   1045  O   ASP A 137     -19.939  10.601  17.775  1.00 31.99           O  
ATOM   1046  CG  ASP A 137     -17.391  12.975  19.269  1.00 31.99           C  
ATOM   1047  OD1 ASP A 137     -16.729  11.924  19.129  1.00 31.99           O  
ATOM   1048  OD2 ASP A 137     -17.319  13.683  20.296  1.00 31.99           O  
ATOM   1049  N   VAL A 138     -20.986  12.312  16.562  1.00 34.04           N  
ATOM   1050  CA  VAL A 138     -22.266  11.611  16.532  1.00 34.04           C  
ATOM   1051  C   VAL A 138     -22.105  10.271  15.818  1.00 34.04           C  
ATOM   1052  CB  VAL A 138     -23.359  12.456  15.839  1.00 34.04           C  
ATOM   1053  O   VAL A 138     -22.607   9.247  16.287  1.00 34.04           O  
ATOM   1054  CG1 VAL A 138     -24.669  11.675  15.750  1.00 34.04           C  
ATOM   1055  CG2 VAL A 138     -23.567  13.773  16.584  1.00 34.04           C  
ATOM   1056  N   LEU A 139     -21.284  10.184  14.778  1.00 33.39           N  
ATOM   1057  CA  LEU A 139     -21.090   8.970  13.992  1.00 33.39           C  
ATOM   1058  C   LEU A 139     -20.131   8.015  14.695  1.00 33.39           C  
ATOM   1059  CB  LEU A 139     -20.556   9.313  12.598  1.00 33.39           C  
ATOM   1060  O   LEU A 139     -20.365   6.805  14.725  1.00 33.39           O  
ATOM   1061  CG  LEU A 139     -21.585   9.812  11.582  1.00 33.39           C  
ATOM   1062  CD1 LEU A 139     -20.884  10.433  10.379  1.00 33.39           C  
ATOM   1063  CD2 LEU A 139     -22.500   8.673  11.145  1.00 33.39           C  
ATOM   1064  N   ILE A 140     -19.085   8.497  15.456  1.00 36.83           N  
ATOM   1065  CA  ILE A 140     -18.143   7.691  16.225  1.00 36.83           C  
ATOM   1066  C   ILE A 140     -18.838   7.123  17.460  1.00 36.83           C  
ATOM   1067  CB  ILE A 140     -16.902   8.513  16.638  1.00 36.83           C  
ATOM   1068  O   ILE A 140     -18.639   5.958  17.812  1.00 36.83           O  
ATOM   1069  CG1 ILE A 140     -16.064   8.871  15.406  1.00 36.83           C  
ATOM   1070  CG2 ILE A 140     -16.064   7.746  17.666  1.00 36.83           C  
ATOM   1071  CD1 ILE A 140     -14.904   9.813  15.698  1.00 36.83           C  
ATOM   1072  N   ASN A 141     -19.782   7.949  18.047  1.00 36.48           N  
ATOM   1073  CA  ASN A 141     -20.556   7.420  19.164  1.00 36.48           C  
ATOM   1074  C   ASN A 141     -21.467   6.277  18.724  1.00 36.48           C  
ATOM   1075  CB  ASN A 141     -21.378   8.530  19.822  1.00 36.48           C  
ATOM   1076  O   ASN A 141     -21.700   5.335  19.484  1.00 36.48           O  
ATOM   1077  CG  ASN A 141     -20.680   9.142  21.021  1.00 36.48           C  
ATOM   1078  ND2 ASN A 141     -21.262  10.202  21.568  1.00 36.48           N  
ATOM   1079  OD1 ASN A 141     -19.626   8.666  21.450  1.00 36.48           O  
ATOM   1080  N   ALA A 142     -21.917   6.310  17.473  1.00 36.23           N  
ATOM   1081  CA  ALA A 142     -22.826   5.292  16.952  1.00 36.23           C  
ATOM   1082  C   ALA A 142     -22.062   4.045  16.517  1.00 36.23           C  
ATOM   1083  CB  ALA A 142     -23.636   5.850  15.784  1.00 36.23           C  
ATOM   1084  O   ALA A 142     -22.507   2.921  16.760  1.00 36.23           O  
ATOM   1085  N   VAL A 143     -20.837   4.178  16.005  1.00 32.00           N  
ATOM   1086  CA  VAL A 143     -20.179   3.054  15.346  1.00 32.00           C  
ATOM   1087  C   VAL A 143     -19.051   2.526  16.228  1.00 32.00           C  
ATOM   1088  CB  VAL A 143     -19.629   3.453  13.958  1.00 32.00           C  
ATOM   1089  O   VAL A 143     -18.837   1.314  16.314  1.00 32.00           O  
ATOM   1090  CG1 VAL A 143     -19.035   2.240  13.244  1.00 32.00           C  
ATOM   1091  CG2 VAL A 143     -20.729   4.091  13.111  1.00 32.00           C  
ATOM   1092  N   ALA A 144     -18.381   3.415  17.057  1.00 35.87           N  
ATOM   1093  CA  ALA A 144     -17.284   2.944  17.898  1.00 35.87           C  
ATOM   1094  C   ALA A 144     -17.141   3.809  19.148  1.00 35.87           C  
ATOM   1095  CB  ALA A 144     -15.976   2.933  17.111  1.00 35.87           C  
ATOM   1096  O   ALA A 144     -16.249   4.656  19.225  1.00 35.87           O  
ATOM   1097  N   PRO A 145     -18.091   3.698  20.079  1.00 38.95           N  
ATOM   1098  CA  PRO A 145     -18.172   4.602  21.229  1.00 38.95           C  
ATOM   1099  C   PRO A 145     -16.893   4.609  22.064  1.00 38.95           C  
ATOM   1100  CB  PRO A 145     -19.347   4.043  22.035  1.00 38.95           C  
ATOM   1101  O   PRO A 145     -16.564   5.622  22.686  1.00 38.95           O  
ATOM   1102  CG  PRO A 145     -19.618   2.701  21.435  1.00 38.95           C  
ATOM   1103  CD  PRO A 145     -18.923   2.624  20.106  1.00 38.95           C  
ATOM   1104  N   GLU A 146     -16.188   3.486  22.039  1.00 35.50           N  
ATOM   1105  CA  GLU A 146     -14.995   3.366  22.872  1.00 35.50           C  
ATOM   1106  C   GLU A 146     -13.896   4.315  22.402  1.00 35.50           C  
ATOM   1107  CB  GLU A 146     -14.481   1.924  22.870  1.00 35.50           C  
ATOM   1108  O   GLU A 146     -12.967   4.617  23.154  1.00 35.50           O  
ATOM   1109  CG  GLU A 146     -14.330   1.326  21.478  1.00 35.50           C  
ATOM   1110  CD  GLU A 146     -15.514   0.468  21.062  1.00 35.50           C  
ATOM   1111  OE1 GLU A 146     -15.347  -0.416  20.192  1.00 35.50           O  
ATOM   1112  OE2 GLU A 146     -16.619   0.683  21.611  1.00 35.50           O  
ATOM   1113  N   TYR A 147     -14.061   4.736  21.129  1.00 37.89           N  
ATOM   1114  CA  TYR A 147     -13.042   5.604  20.549  1.00 37.89           C  
ATOM   1115  C   TYR A 147     -13.494   7.060  20.564  1.00 37.89           C  
ATOM   1116  CB  TYR A 147     -12.720   5.173  19.116  1.00 37.89           C  
ATOM   1117  O   TYR A 147     -12.784   7.942  20.074  1.00 37.89           O  
ATOM   1118  CG  TYR A 147     -12.044   3.826  19.025  1.00 37.89           C  
ATOM   1119  CD1 TYR A 147     -10.747   3.642  19.501  1.00 37.89           C  
ATOM   1120  CD2 TYR A 147     -12.698   2.736  18.462  1.00 37.89           C  
ATOM   1121  CE1 TYR A 147     -10.119   2.404  19.418  1.00 37.89           C  
ATOM   1122  CE2 TYR A 147     -12.080   1.493  18.373  1.00 37.89           C  
ATOM   1123  OH  TYR A 147     -10.176   0.109  18.768  1.00 37.89           O  
ATOM   1124  CZ  TYR A 147     -10.793   1.337  18.854  1.00 37.89           C  
ATOM   1125  N   SER A 148     -14.748   7.142  21.087  1.00 37.58           N  
ATOM   1126  CA  SER A 148     -15.294   8.483  21.270  1.00 37.58           C  
ATOM   1127  C   SER A 148     -14.693   9.162  22.496  1.00 37.58           C  
ATOM   1128  CB  SER A 148     -16.817   8.429  21.402  1.00 37.58           C  
ATOM   1129  O   SER A 148     -14.758   8.624  23.604  1.00 37.58           O  
ATOM   1130  OG  SER A 148     -17.349   9.724  21.624  1.00 37.58           O  
ATOM   1131  N   VAL A 149     -13.529   9.704  22.412  1.00 39.42           N  
ATOM   1132  CA  VAL A 149     -12.793  10.244  23.550  1.00 39.42           C  
ATOM   1133  C   VAL A 149     -13.429  11.557  24.001  1.00 39.42           C  
ATOM   1134  CB  VAL A 149     -11.302  10.464  23.209  1.00 39.42           C  
ATOM   1135  O   VAL A 149     -12.725  12.515  24.329  1.00 39.42           O  
ATOM   1136  CG1 VAL A 149     -10.507   9.174  23.405  1.00 39.42           C  
ATOM   1137  CG2 VAL A 149     -11.152  10.976  21.778  1.00 39.42           C  
ATOM   1138  N   GLY A 150     -14.762  11.556  24.245  1.00 31.68           N  
ATOM   1139  CA  GLY A 150     -15.260  12.605  25.120  1.00 31.68           C  
ATOM   1140  C   GLY A 150     -15.335  13.961  24.442  1.00 31.68           C  
ATOM   1141  O   GLY A 150     -15.441  14.990  25.112  1.00 31.68           O  
ATOM   1142  N   ALA A 151     -15.161  14.084  22.977  1.00 36.83           N  
ATOM   1143  CA  ALA A 151     -15.331  15.317  22.213  1.00 36.83           C  
ATOM   1144  C   ALA A 151     -16.760  15.841  22.327  1.00 36.83           C  
ATOM   1145  CB  ALA A 151     -14.966  15.090  20.748  1.00 36.83           C  
ATOM   1146  O   ALA A 151     -16.978  17.048  22.447  1.00 36.83           O  
ATOM   1147  N   GLN A 152     -17.807  14.827  22.466  1.00 35.60           N  
ATOM   1148  CA  GLN A 152     -19.174  15.260  22.735  1.00 35.60           C  
ATOM   1149  C   GLN A 152     -19.268  15.981  24.076  1.00 35.60           C  
ATOM   1150  CB  GLN A 152     -20.130  14.067  22.712  1.00 35.60           C  
ATOM   1151  O   GLN A 152     -19.896  17.038  24.176  1.00 35.60           O  
ATOM   1152  CG  GLN A 152     -21.602  14.458  22.725  1.00 35.60           C  
ATOM   1153  CD  GLN A 152     -22.529  13.257  22.707  1.00 35.60           C  
ATOM   1154  NE2 GLN A 152     -23.791  13.487  22.361  1.00 35.60           N  
ATOM   1155  OE1 GLN A 152     -22.113  12.131  22.999  1.00 35.60           O  
ATOM   1156  N   ALA A 153     -18.667  15.287  25.169  1.00 38.96           N  
ATOM   1157  CA  ALA A 153     -18.662  15.889  26.500  1.00 38.96           C  
ATOM   1158  C   ALA A 153     -17.885  17.202  26.505  1.00 38.96           C  
ATOM   1159  CB  ALA A 153     -18.071  14.920  27.520  1.00 38.96           C  
ATOM   1160  O   ALA A 153     -18.308  18.179  27.128  1.00 38.96           O  
ATOM   1161  N   ARG A 154     -16.768  17.370  25.746  1.00 40.25           N  
ATOM   1162  CA  ARG A 154     -15.927  18.560  25.670  1.00 40.25           C  
ATOM   1163  C   ARG A 154     -16.566  19.626  24.786  1.00 40.25           C  
ATOM   1164  CB  ARG A 154     -14.537  18.203  25.139  1.00 40.25           C  
ATOM   1165  O   ARG A 154     -16.523  20.815  25.109  1.00 40.25           O  
ATOM   1166  CG  ARG A 154     -13.659  17.482  26.149  1.00 40.25           C  
ATOM   1167  CD  ARG A 154     -12.218  17.376  25.669  1.00 40.25           C  
ATOM   1168  NE  ARG A 154     -12.103  16.513  24.496  1.00 40.25           N  
ATOM   1169  NH1 ARG A 154     -11.619  14.599  25.695  1.00 40.25           N  
ATOM   1170  NH2 ARG A 154     -11.740  14.523  23.408  1.00 40.25           N  
ATOM   1171  CZ  ARG A 154     -11.821  15.214  24.536  1.00 40.25           C  
ATOM   1172  N   VAL A 155     -17.229  19.176  23.616  1.00 38.93           N  
ATOM   1173  CA  VAL A 155     -18.024  20.048  22.759  1.00 38.93           C  
ATOM   1174  C   VAL A 155     -19.280  20.499  23.502  1.00 38.93           C  
ATOM   1175  CB  VAL A 155     -18.410  19.347  21.437  1.00 38.93           C  
ATOM   1176  O   VAL A 155     -19.635  21.679  23.475  1.00 38.93           O  
ATOM   1177  CG1 VAL A 155     -19.422  20.184  20.657  1.00 38.93           C  
ATOM   1178  CG2 VAL A 155     -17.166  19.082  20.592  1.00 38.93           C  
ATOM   1179  N   ASN A 156     -19.941  19.464  24.176  1.00 39.99           N  
ATOM   1180  CA  ASN A 156     -21.070  19.809  25.033  1.00 39.99           C  
ATOM   1181  C   ASN A 156     -20.657  20.768  26.146  1.00 39.99           C  
ATOM   1182  CB  ASN A 156     -21.699  18.547  25.626  1.00 39.99           C  
ATOM   1183  O   ASN A 156     -21.387  21.708  26.464  1.00 39.99           O  
ATOM   1184  CG  ASN A 156     -22.537  17.783  24.620  1.00 39.99           C  
ATOM   1185  ND2 ASN A 156     -22.860  16.536  24.942  1.00 39.99           N  
ATOM   1186  OD1 ASN A 156     -22.890  18.309  23.561  1.00 39.99           O  
ATOM   1187  N   GLU A 157     -19.457  20.425  26.696  1.00 39.69           N  
ATOM   1188  CA  GLU A 157     -18.917  21.315  27.720  1.00 39.69           C  
ATOM   1189  C   GLU A 157     -18.518  22.662  27.126  1.00 39.69           C  
ATOM   1190  CB  GLU A 157     -17.716  20.669  28.414  1.00 39.69           C  
ATOM   1191  O   GLU A 157     -18.728  23.707  27.745  1.00 39.69           O  
ATOM   1192  CG  GLU A 157     -17.821  20.648  29.933  1.00 39.69           C  
ATOM   1193  CD  GLU A 157     -16.697  19.872  30.601  1.00 39.69           C  
ATOM   1194  OE1 GLU A 157     -16.740  19.686  31.838  1.00 39.69           O  
ATOM   1195  OE2 GLU A 157     -15.766  19.447  29.882  1.00 39.69           O  
ATOM   1196  N   LYS A 158     -17.953  22.661  25.831  1.00 37.45           N  
ATOM   1197  CA  LYS A 158     -17.523  23.856  25.110  1.00 37.45           C  
ATOM   1198  C   LYS A 158     -18.721  24.653  24.602  1.00 37.45           C  
ATOM   1199  CB  LYS A 158     -16.612  23.478  23.941  1.00 37.45           C  
ATOM   1200  O   LYS A 158     -18.720  25.885  24.652  1.00 37.45           O  
ATOM   1201  CG  LYS A 158     -15.176  23.959  24.094  1.00 37.45           C  
ATOM   1202  CD  LYS A 158     -14.276  23.389  23.005  1.00 37.45           C  
ATOM   1203  CE  LYS A 158     -12.818  23.763  23.231  1.00 37.45           C  
ATOM   1204  NZ  LYS A 158     -12.058  23.832  21.947  1.00 37.45           N  
ATOM   1205  N   ILE A 159     -19.879  23.990  24.124  1.00 36.58           N  
ATOM   1206  CA  ILE A 159     -21.169  24.587  23.796  1.00 36.58           C  
ATOM   1207  C   ILE A 159     -21.830  25.118  25.067  1.00 36.58           C  
ATOM   1208  CB  ILE A 159     -22.099  23.573  23.092  1.00 36.58           C  
ATOM   1209  O   ILE A 159     -22.356  26.233  25.081  1.00 36.58           O  
ATOM   1210  CG1 ILE A 159     -21.569  23.247  21.691  1.00 36.58           C  
ATOM   1211  CG2 ILE A 159     -23.532  24.111  23.024  1.00 36.58           C  
ATOM   1212  CD1 ILE A 159     -22.347  22.150  20.976  1.00 36.58           C  
ATOM   1213  N   ASN A 160     -21.578  24.281  26.127  1.00 36.68           N  
ATOM   1214  CA  ASN A 160     -22.161  24.749  27.380  1.00 36.68           C  
ATOM   1215  C   ASN A 160     -21.360  25.904  27.974  1.00 36.68           C  
ATOM   1216  CB  ASN A 160     -22.265  23.601  28.386  1.00 36.68           C  
ATOM   1217  O   ASN A 160     -21.925  26.793  28.613  1.00 36.68           O  
ATOM   1218  CG  ASN A 160     -23.448  22.693  28.116  1.00 36.68           C  
ATOM   1219  ND2 ASN A 160     -23.389  21.472  28.634  1.00 36.68           N  
ATOM   1220  OD1 ASN A 160     -24.408  23.085  27.446  1.00 36.68           O  
ATOM   1221  N   SER A 161     -19.921  25.911  27.537  1.00 38.50           N  
ATOM   1222  CA  SER A 161     -19.034  26.914  28.117  1.00 38.50           C  
ATOM   1223  C   SER A 161     -19.027  28.192  27.286  1.00 38.50           C  
ATOM   1224  CB  SER A 161     -17.612  26.366  28.237  1.00 38.50           C  
ATOM   1225  O   SER A 161     -18.678  29.263  27.788  1.00 38.50           O  
ATOM   1226  OG  SER A 161     -16.915  26.502  27.011  1.00 38.50           O  
ATOM   1227  N   VAL A 162     -19.494  28.097  25.893  1.00 36.01           N  
ATOM   1228  CA  VAL A 162     -19.717  29.348  25.175  1.00 36.01           C  
ATOM   1229  C   VAL A 162     -21.087  29.915  25.538  1.00 36.01           C  
ATOM   1230  CB  VAL A 162     -19.610  29.151  23.646  1.00 36.01           C  
ATOM   1231  O   VAL A 162     -22.099  29.215  25.451  1.00 36.01           O  
ATOM   1232  CG1 VAL A 162     -19.869  30.467  22.913  1.00 36.01           C  
ATOM   1233  CG2 VAL A 162     -18.238  28.591  23.275  1.00 36.01           C  
ATOM   1234  N   ILE A 163     -21.358  30.215  26.821  1.00 37.33           N  
ATOM   1235  CA  ILE A 163     -21.740  31.445  27.506  1.00 37.33           C  
ATOM   1236  C   ILE A 163     -22.779  32.197  26.677  1.00 37.33           C  
ATOM   1237  CB  ILE A 163     -20.514  32.347  27.774  1.00 37.33           C  
ATOM   1238  O   ILE A 163     -22.573  32.441  25.486  1.00 37.33           O  
ATOM   1239  CG1 ILE A 163     -19.573  31.682  28.785  1.00 37.33           C  
ATOM   1240  CG2 ILE A 163     -20.957  33.729  28.265  1.00 37.33           C  
ATOM   1241  CD1 ILE A 163     -18.275  32.445  29.017  1.00 37.33           C  
ATOM   1242  N   ASN A 164     -24.139  31.890  26.727  1.00 40.10           N  
ATOM   1243  CA  ASN A 164     -25.353  32.649  27.010  1.00 40.10           C  
ATOM   1244  C   ASN A 164     -26.181  32.872  25.748  1.00 40.10           C  
ATOM   1245  CB  ASN A 164     -25.008  33.989  27.662  1.00 40.10           C  
ATOM   1246  O   ASN A 164     -25.808  33.672  24.888  1.00 40.10           O  
ATOM   1247  CG  ASN A 164     -25.029  33.924  29.177  1.00 40.10           C  
ATOM   1248  ND2 ASN A 164     -24.625  35.011  29.823  1.00 40.10           N  
ATOM   1249  OD1 ASN A 164     -25.404  32.904  29.761  1.00 40.10           O  
ATOM   1250  N   GLY A 165     -26.787  31.755  25.086  1.00 36.72           N  
ATOM   1251  CA  GLY A 165     -28.058  31.941  24.405  1.00 36.72           C  
ATOM   1252  C   GLY A 165     -28.209  31.068  23.174  1.00 36.72           C  
ATOM   1253  O   GLY A 165     -27.388  31.131  22.257  1.00 36.72           O  
ATOM   1254  N   VAL A 166     -28.483  29.716  23.249  1.00 38.52           N  
ATOM   1255  CA  VAL A 166     -29.605  29.345  22.392  1.00 38.52           C  
ATOM   1256  C   VAL A 166     -29.893  27.852  22.536  1.00 38.52           C  
ATOM   1257  CB  VAL A 166     -29.328  29.695  20.913  1.00 38.52           C  
ATOM   1258  O   VAL A 166     -29.115  27.016  22.071  1.00 38.52           O  
ATOM   1259  CG1 VAL A 166     -30.577  29.468  20.062  1.00 38.52           C  
ATOM   1260  CG2 VAL A 166     -28.848  31.139  20.787  1.00 38.52           C  
ATOM   1261  N   THR A 167     -30.029  27.298  23.836  1.00 45.24           N  
ATOM   1262  CA  THR A 167     -30.766  26.055  24.040  1.00 45.24           C  
ATOM   1263  C   THR A 167     -31.599  25.712  22.809  1.00 45.24           C  
ATOM   1264  CB  THR A 167     -31.681  26.146  25.275  1.00 45.24           C  
ATOM   1265  O   THR A 167     -31.668  24.550  22.404  1.00 45.24           O  
ATOM   1266  CG2 THR A 167     -31.835  24.786  25.947  1.00 45.24           C  
ATOM   1267  OG1 THR A 167     -31.117  27.070  26.214  1.00 45.24           O  
ATOM   1268  N   ASP A 168     -31.959  26.762  21.869  1.00 52.03           N  
ATOM   1269  CA  ASP A 168     -32.808  26.524  20.706  1.00 52.03           C  
ATOM   1270  C   ASP A 168     -31.988  26.017  19.522  1.00 52.03           C  
ATOM   1271  CB  ASP A 168     -33.557  27.801  20.319  1.00 52.03           C  
ATOM   1272  O   ASP A 168     -32.452  25.168  18.757  1.00 52.03           O  
ATOM   1273  CG  ASP A 168     -34.716  28.114  21.250  1.00 52.03           C  
ATOM   1274  OD1 ASP A 168     -35.125  27.230  22.033  1.00 52.03           O  
ATOM   1275  OD2 ASP A 168     -35.226  29.254  21.197  1.00 52.03           O  
ATOM   1276  N   ASP A 169     -30.686  26.277  19.430  1.00 45.29           N  
ATOM   1277  CA  ASP A 169     -29.812  25.906  18.322  1.00 45.29           C  
ATOM   1278  C   ASP A 169     -29.356  24.454  18.446  1.00 45.29           C  
ATOM   1279  CB  ASP A 169     -28.598  26.835  18.261  1.00 45.29           C  
ATOM   1280  O   ASP A 169     -29.275  23.735  17.447  1.00 45.29           O  
ATOM   1281  CG  ASP A 169     -28.931  28.210  17.708  1.00 45.29           C  
ATOM   1282  OD1 ASP A 169     -30.074  28.422  17.248  1.00 45.29           O  
ATOM   1283  OD2 ASP A 169     -28.042  29.088  17.730  1.00 45.29           O  
ATOM   1284  N   TYR A 170     -29.225  23.955  19.750  1.00 46.60           N  
ATOM   1285  CA  TYR A 170     -28.906  22.549  19.975  1.00 46.60           C  
ATOM   1286  C   TYR A 170     -30.063  21.653  19.549  1.00 46.60           C  
ATOM   1287  CB  TYR A 170     -28.570  22.303  21.449  1.00 46.60           C  
ATOM   1288  O   TYR A 170     -29.856  20.636  18.883  1.00 46.60           O  
ATOM   1289  CG  TYR A 170     -28.244  20.863  21.764  1.00 46.60           C  
ATOM   1290  CD1 TYR A 170     -29.191  20.026  22.349  1.00 46.60           C  
ATOM   1291  CD2 TYR A 170     -26.988  20.337  21.480  1.00 46.60           C  
ATOM   1292  CE1 TYR A 170     -28.895  18.699  22.644  1.00 46.60           C  
ATOM   1293  CE2 TYR A 170     -26.681  19.012  21.770  1.00 46.60           C  
ATOM   1294  OH  TYR A 170     -27.341  16.889  22.640  1.00 46.60           O  
ATOM   1295  CZ  TYR A 170     -27.639  18.202  22.350  1.00 46.60           C  
ATOM   1296  N   THR A 171     -31.273  22.064  20.002  1.00 56.73           N  
ATOM   1297  CA  THR A 171     -32.454  21.280  19.660  1.00 56.73           C  
ATOM   1298  C   THR A 171     -32.649  21.226  18.148  1.00 56.73           C  
ATOM   1299  CB  THR A 171     -33.719  21.858  20.322  1.00 56.73           C  
ATOM   1300  O   THR A 171     -32.920  20.161  17.589  1.00 56.73           O  
ATOM   1301  CG2 THR A 171     -34.931  20.968  20.064  1.00 56.73           C  
ATOM   1302  OG1 THR A 171     -33.507  21.959  21.736  1.00 56.73           O  
ATOM   1303  N   GLN A 172     -32.428  22.279  17.437  1.00 57.17           N  
ATOM   1304  CA  GLN A 172     -32.565  22.372  15.987  1.00 57.17           C  
ATOM   1305  C   GLN A 172     -31.487  21.557  15.279  1.00 57.17           C  
ATOM   1306  CB  GLN A 172     -32.501  23.832  15.534  1.00 57.17           C  
ATOM   1307  O   GLN A 172     -31.763  20.889  14.280  1.00 57.17           O  
ATOM   1308  CG  GLN A 172     -32.906  24.043  14.082  1.00 57.17           C  
ATOM   1309  CD  GLN A 172     -32.987  25.510  13.702  1.00 57.17           C  
ATOM   1310  NE2 GLN A 172     -33.832  25.825  12.727  1.00 57.17           N  
ATOM   1311  OE1 GLN A 172     -32.296  26.354  14.282  1.00 57.17           O  
ATOM   1312  N   HIS A 173     -30.269  21.598  15.859  1.00 51.08           N  
ATOM   1313  CA  HIS A 173     -29.172  20.796  15.330  1.00 51.08           C  
ATOM   1314  C   HIS A 173     -29.490  19.307  15.411  1.00 51.08           C  
ATOM   1315  CB  HIS A 173     -27.875  21.098  16.083  1.00 51.08           C  
ATOM   1316  O   HIS A 173     -29.326  18.578  14.430  1.00 51.08           O  
ATOM   1317  CG  HIS A 173     -26.745  20.188  15.721  1.00 51.08           C  
ATOM   1318  CD2 HIS A 173     -26.180  19.160  16.398  1.00 51.08           C  
ATOM   1319  ND1 HIS A 173     -26.060  20.289  14.530  1.00 51.08           N  
ATOM   1320  CE1 HIS A 173     -25.120  19.359  14.489  1.00 51.08           C  
ATOM   1321  NE2 HIS A 173     -25.172  18.661  15.610  1.00 51.08           N  
ATOM   1322  N   LYS A 174     -30.009  18.905  16.549  1.00 50.86           N  
ATOM   1323  CA  LYS A 174     -30.355  17.499  16.735  1.00 50.86           C  
ATOM   1324  C   LYS A 174     -31.482  17.081  15.795  1.00 50.86           C  
ATOM   1325  CB  LYS A 174     -30.758  17.232  18.186  1.00 50.86           C  
ATOM   1326  O   LYS A 174     -31.441  15.996  15.212  1.00 50.86           O  
ATOM   1327  CG  LYS A 174     -30.704  15.765  18.584  1.00 50.86           C  
ATOM   1328  CD  LYS A 174     -30.935  15.582  20.079  1.00 50.86           C  
ATOM   1329  CE  LYS A 174     -30.992  14.109  20.461  1.00 50.86           C  
ATOM   1330  NZ  LYS A 174     -31.243  13.925  21.921  1.00 50.86           N  
ATOM   1331  N   GLU A 175     -32.439  17.922  15.622  1.00 56.48           N  
ATOM   1332  CA  GLU A 175     -33.549  17.635  14.718  1.00 56.48           C  
ATOM   1333  C   GLU A 175     -33.066  17.499  13.277  1.00 56.48           C  
ATOM   1334  CB  GLU A 175     -34.616  18.728  14.814  1.00 56.48           C  
ATOM   1335  O   GLU A 175     -33.512  16.610  12.549  1.00 56.48           O  
ATOM   1336  CG  GLU A 175     -35.461  18.654  16.078  1.00 56.48           C  
ATOM   1337  CD  GLU A 175     -36.436  19.812  16.217  1.00 56.48           C  
ATOM   1338  OE1 GLU A 175     -37.190  19.855  17.216  1.00 56.48           O  
ATOM   1339  OE2 GLU A 175     -36.447  20.684  15.320  1.00 56.48           O  
ATOM   1340  N   LEU A 176     -32.065  18.290  12.896  1.00 48.12           N  
ATOM   1341  CA  LEU A 176     -31.514  18.279  11.545  1.00 48.12           C  
ATOM   1342  C   LEU A 176     -30.669  17.031  11.312  1.00 48.12           C  
ATOM   1343  CB  LEU A 176     -30.671  19.533  11.300  1.00 48.12           C  
ATOM   1344  O   LEU A 176     -30.730  16.426  10.239  1.00 48.12           O  
ATOM   1345  CG  LEU A 176     -31.439  20.846  11.144  1.00 48.12           C  
ATOM   1346  CD1 LEU A 176     -30.479  22.031  11.193  1.00 48.12           C  
ATOM   1347  CD2 LEU A 176     -32.235  20.850   9.844  1.00 48.12           C  
ATOM   1348  N   LEU A 177     -30.062  16.586  12.436  1.00 44.31           N  
ATOM   1349  CA  LEU A 177     -29.333  15.327  12.325  1.00 44.31           C  
ATOM   1350  C   LEU A 177     -30.294  14.156  12.152  1.00 44.31           C  
ATOM   1351  CB  LEU A 177     -28.457  15.105  13.561  1.00 44.31           C  
ATOM   1352  O   LEU A 177     -30.069  13.282  11.311  1.00 44.31           O  
ATOM   1353  CG  LEU A 177     -27.133  15.870  13.601  1.00 44.31           C  
ATOM   1354  CD1 LEU A 177     -26.496  15.756  14.981  1.00 44.31           C  
ATOM   1355  CD2 LEU A 177     -26.185  15.354  12.524  1.00 44.31           C  
ATOM   1356  N   ASN A 178     -31.342  14.248  12.905  1.00 52.09           N  
ATOM   1357  CA  ASN A 178     -32.301  13.150  12.855  1.00 52.09           C  
ATOM   1358  C   ASN A 178     -33.053  13.122  11.527  1.00 52.09           C  
ATOM   1359  CB  ASN A 178     -33.287  13.244  14.021  1.00 52.09           C  
ATOM   1360  O   ASN A 178     -33.461  12.056  11.063  1.00 52.09           O  
ATOM   1361  CG  ASN A 178     -32.657  12.873  15.350  1.00 52.09           C  
ATOM   1362  ND2 ASN A 178     -33.264  13.325  16.441  1.00 52.09           N  
ATOM   1363  OD1 ASN A 178     -31.634  12.185  15.395  1.00 52.09           O  
ATOM   1364  N   SER A 179     -33.074  14.229  10.842  1.00 52.41           N  
ATOM   1365  CA  SER A 179     -33.761  14.282   9.556  1.00 52.41           C  
ATOM   1366  C   SER A 179     -32.811  13.959   8.408  1.00 52.41           C  
ATOM   1367  CB  SER A 179     -34.385  15.661   9.338  1.00 52.41           C  
ATOM   1368  O   SER A 179     -33.243  13.790   7.266  1.00 52.41           O  
ATOM   1369  OG  SER A 179     -33.385  16.633   9.087  1.00 52.41           O  
ATOM   1370  N   GLY A 180     -31.565  13.841   8.693  1.00 39.32           N  
ATOM   1371  CA  GLY A 180     -30.570  13.533   7.678  1.00 39.32           C  
ATOM   1372  C   GLY A 180     -30.022  14.767   6.986  1.00 39.32           C  
ATOM   1373  O   GLY A 180     -29.285  14.658   6.003  1.00 39.32           O  
ATOM   1374  N   ASP A 181     -30.470  15.958   7.445  1.00 46.66           N  
ATOM   1375  CA  ASP A 181     -29.998  17.219   6.880  1.00 46.66           C  
ATOM   1376  C   ASP A 181     -28.690  17.659   7.534  1.00 46.66           C  
ATOM   1377  CB  ASP A 181     -31.060  18.309   7.040  1.00 46.66           C  
ATOM   1378  O   ASP A 181     -28.694  18.497   8.438  1.00 46.66           O  
ATOM   1379  CG  ASP A 181     -30.703  19.595   6.316  1.00 46.66           C  
ATOM   1380  OD1 ASP A 181     -29.641  19.651   5.659  1.00 46.66           O  
ATOM   1381  OD2 ASP A 181     -31.489  20.563   6.406  1.00 46.66           O  
ATOM   1382  N   TYR A 182     -27.485  17.154   7.097  1.00 44.35           N  
ATOM   1383  CA  TYR A 182     -26.167  17.235   7.716  1.00 44.35           C  
ATOM   1384  C   TYR A 182     -25.492  18.562   7.391  1.00 44.35           C  
ATOM   1385  CB  TYR A 182     -25.283  16.072   7.254  1.00 44.35           C  
ATOM   1386  O   TYR A 182     -24.735  19.096   8.206  1.00 44.35           O  
ATOM   1387  CG  TYR A 182     -25.839  14.712   7.600  1.00 44.35           C  
ATOM   1388  CD1 TYR A 182     -26.029  14.333   8.927  1.00 44.35           C  
ATOM   1389  CD2 TYR A 182     -26.174  13.804   6.602  1.00 44.35           C  
ATOM   1390  CE1 TYR A 182     -26.539  13.080   9.251  1.00 44.35           C  
ATOM   1391  CE2 TYR A 182     -26.685  12.548   6.914  1.00 44.35           C  
ATOM   1392  OH  TYR A 182     -27.369  10.955   8.555  1.00 44.35           O  
ATOM   1393  CZ  TYR A 182     -26.864  12.196   8.240  1.00 44.35           C  
ATOM   1394  N   GLU A 183     -25.871  19.148   6.208  1.00 44.05           N  
ATOM   1395  CA  GLU A 183     -25.447  20.490   5.820  1.00 44.05           C  
ATOM   1396  C   GLU A 183     -26.039  21.546   6.749  1.00 44.05           C  
ATOM   1397  CB  GLU A 183     -25.846  20.782   4.371  1.00 44.05           C  
ATOM   1398  O   GLU A 183     -25.336  22.458   7.189  1.00 44.05           O  
ATOM   1399  CG  GLU A 183     -25.159  22.004   3.778  1.00 44.05           C  
ATOM   1400  CD  GLU A 183     -25.477  22.216   2.307  1.00 44.05           C  
ATOM   1401  OE1 GLU A 183     -25.022  23.229   1.727  1.00 44.05           O  
ATOM   1402  OE2 GLU A 183     -26.188  21.364   1.729  1.00 44.05           O  
ATOM   1403  N   GLY A 184     -27.417  21.392   6.980  1.00 47.88           N  
ATOM   1404  CA  GLY A 184     -28.078  22.317   7.887  1.00 47.88           C  
ATOM   1405  C   GLY A 184     -27.568  22.222   9.313  1.00 47.88           C  
ATOM   1406  O   GLY A 184     -27.371  23.242   9.977  1.00 47.88           O  
ATOM   1407  N   ALA A 185     -27.255  20.949   9.732  1.00 47.42           N  
ATOM   1408  CA  ALA A 185     -26.733  20.734  11.079  1.00 47.42           C  
ATOM   1409  C   ALA A 185     -25.346  21.352  11.235  1.00 47.42           C  
ATOM   1410  CB  ALA A 185     -26.687  19.243  11.401  1.00 47.42           C  
ATOM   1411  O   ALA A 185     -25.053  21.987  12.250  1.00 47.42           O  
ATOM   1412  N   GLY A 186     -24.501  21.231  10.147  1.00 44.31           N  
ATOM   1413  CA  GLY A 186     -23.153  21.775  10.128  1.00 44.31           C  
ATOM   1414  C   GLY A 186     -23.121  23.292  10.146  1.00 44.31           C  
ATOM   1415  O   GLY A 186     -22.244  23.892  10.770  1.00 44.31           O  
ATOM   1416  N   SER A 187     -24.105  23.963   9.478  1.00 48.60           N  
ATOM   1417  CA  SER A 187     -24.199  25.417   9.402  1.00 48.60           C  
ATOM   1418  C   SER A 187     -24.467  26.026  10.774  1.00 48.60           C  
ATOM   1419  CB  SER A 187     -25.301  25.832   8.426  1.00 48.60           C  
ATOM   1420  O   SER A 187     -23.933  27.088  11.102  1.00 48.60           O  
ATOM   1421  OG  SER A 187     -24.824  25.816   7.092  1.00 48.60           O  
ATOM   1422  N   ILE A 188     -25.313  25.353  11.626  1.00 46.47           N  
ATOM   1423  CA  ILE A 188     -25.636  25.856  12.956  1.00 46.47           C  
ATOM   1424  C   ILE A 188     -24.389  25.826  13.836  1.00 46.47           C  
ATOM   1425  CB  ILE A 188     -26.772  25.036  13.610  1.00 46.47           C  
ATOM   1426  O   ILE A 188     -24.080  26.805  14.520  1.00 46.47           O  
ATOM   1427  CG1 ILE A 188     -28.081  25.224  12.834  1.00 46.47           C  
ATOM   1428  CG2 ILE A 188     -26.945  25.430  15.080  1.00 46.47           C  
ATOM   1429  CD1 ILE A 188     -29.252  24.429  13.394  1.00 46.47           C  
ATOM   1430  N   VAL A 189     -23.541  24.837  13.571  1.00 43.51           N  
ATOM   1431  CA  VAL A 189     -22.323  24.656  14.354  1.00 43.51           C  
ATOM   1432  C   VAL A 189     -21.248  25.626  13.870  1.00 43.51           C  
ATOM   1433  CB  VAL A 189     -21.806  23.202  14.270  1.00 43.51           C  
ATOM   1434  O   VAL A 189     -20.535  26.226  14.679  1.00 43.51           O  
ATOM   1435  CG1 VAL A 189     -20.461  23.065  14.982  1.00 43.51           C  
ATOM   1436  CG2 VAL A 189     -22.830  22.237  14.866  1.00 43.51           C  
ATOM   1437  N   GLY A 190     -21.128  25.769  12.476  1.00 40.43           N  
ATOM   1438  CA  GLY A 190     -20.169  26.698  11.899  1.00 40.43           C  
ATOM   1439  C   GLY A 190     -20.362  28.126  12.376  1.00 40.43           C  
ATOM   1440  O   GLY A 190     -19.393  28.874  12.519  1.00 40.43           O  
ATOM   1441  N   GLY A 191     -21.601  28.485  12.693  1.00 38.75           N  
ATOM   1442  CA  GLY A 191     -21.894  29.831  13.158  1.00 38.75           C  
ATOM   1443  C   GLY A 191     -21.359  30.110  14.551  1.00 38.75           C  
ATOM   1444  O   GLY A 191     -20.933  31.228  14.845  1.00 38.75           O  
ATOM   1445  N   TYR A 192     -21.074  28.951  15.415  1.00 36.85           N  
ATOM   1446  CA  TYR A 192     -20.598  29.161  16.777  1.00 36.85           C  
ATOM   1447  C   TYR A 192     -19.089  28.967  16.864  1.00 36.85           C  
ATOM   1448  CB  TYR A 192     -21.303  28.209  17.747  1.00 36.85           C  
ATOM   1449  O   TYR A 192     -18.420  29.604  17.681  1.00 36.85           O  
ATOM   1450  CG  TYR A 192     -22.711  28.628  18.094  1.00 36.85           C  
ATOM   1451  CD1 TYR A 192     -22.956  29.524  19.132  1.00 36.85           C  
ATOM   1452  CD2 TYR A 192     -23.799  28.130  17.384  1.00 36.85           C  
ATOM   1453  CE1 TYR A 192     -24.252  29.912  19.457  1.00 36.85           C  
ATOM   1454  CE2 TYR A 192     -25.099  28.511  17.700  1.00 36.85           C  
ATOM   1455  OH  TYR A 192     -26.600  29.782  19.053  1.00 36.85           O  
ATOM   1456  CZ  TYR A 192     -25.315  29.401  18.736  1.00 36.85           C  
ATOM   1457  N   ALA A 193     -18.505  28.009  15.953  1.00 34.63           N  
ATOM   1458  CA  ALA A 193     -17.060  27.801  15.922  1.00 34.63           C  
ATOM   1459  C   ALA A 193     -16.332  29.073  15.494  1.00 34.63           C  
ATOM   1460  CB  ALA A 193     -16.708  26.650  14.983  1.00 34.63           C  
ATOM   1461  O   ALA A 193     -15.243  29.369  15.992  1.00 34.63           O  
ATOM   1462  N   ALA A 194     -17.032  29.983  14.844  1.00 28.86           N  
ATOM   1463  CA  ALA A 194     -16.411  31.250  14.470  1.00 28.86           C  
ATOM   1464  C   ALA A 194     -16.495  32.260  15.610  1.00 28.86           C  
ATOM   1465  CB  ALA A 194     -17.068  31.815  13.213  1.00 28.86           C  
ATOM   1466  O   ALA A 194     -15.599  33.091  15.780  1.00 28.86           O  
ATOM   1467  N   THR A 195     -17.387  32.029  16.577  1.00 27.29           N  
ATOM   1468  CA  THR A 195     -17.502  32.984  17.673  1.00 27.29           C  
ATOM   1469  C   THR A 195     -16.458  32.700  18.750  1.00 27.29           C  
ATOM   1470  CB  THR A 195     -18.909  32.951  18.298  1.00 27.29           C  
ATOM   1471  O   THR A 195     -15.943  33.624  19.382  1.00 27.29           O  
ATOM   1472  CG2 THR A 195     -19.858  33.894  17.565  1.00 27.29           C  
ATOM   1473  OG1 THR A 195     -19.428  31.617  18.223  1.00 27.29           O  
ATOM   1474  N   ILE A 196     -15.974  31.354  18.836  1.00 28.66           N  
ATOM   1475  CA  ILE A 196     -14.981  30.965  19.832  1.00 28.66           C  
ATOM   1476  C   ILE A 196     -13.607  31.493  19.425  1.00 28.66           C  
ATOM   1477  CB  ILE A 196     -14.933  29.431  20.013  1.00 28.66           C  
ATOM   1478  O   ILE A 196     -12.798  31.861  20.280  1.00 28.66           O  
ATOM   1479  CG1 ILE A 196     -16.287  28.910  20.510  1.00 28.66           C  
ATOM   1480  CG2 ILE A 196     -13.808  29.036  20.974  1.00 28.66           C  
ATOM   1481  CD1 ILE A 196     -16.356  27.394  20.639  1.00 28.66           C  
ATOM   1482  N   ALA A 197     -13.369  31.910  18.103  1.00 28.92           N  
ATOM   1483  CA  ALA A 197     -12.109  32.485  17.638  1.00 28.92           C  
ATOM   1484  C   ALA A 197     -12.029  33.972  17.972  1.00 28.92           C  
ATOM   1485  CB  ALA A 197     -11.950  32.271  16.135  1.00 28.92           C  
ATOM   1486  O   ALA A 197     -10.939  34.507  18.190  1.00 28.92           O  
ATOM   1487  N   LEU A 198     -12.963  34.593  18.765  1.00 28.48           N  
ATOM   1488  CA  LEU A 198     -12.746  35.952  19.249  1.00 28.48           C  
ATOM   1489  C   LEU A 198     -13.589  36.228  20.490  1.00 28.48           C  
ATOM   1490  CB  LEU A 198     -13.078  36.970  18.155  1.00 28.48           C  
ATOM   1491  O   LEU A 198     -14.812  36.358  20.399  1.00 28.48           O  
ATOM   1492  CG  LEU A 198     -12.087  37.066  16.995  1.00 28.48           C  
ATOM   1493  CD1 LEU A 198     -12.772  37.639  15.758  1.00 28.48           C  
ATOM   1494  CD2 LEU A 198     -10.884  37.917  17.388  1.00 28.48           C  
ATOM   1495  N   PRO A 199     -13.163  35.820  21.665  1.00 29.86           N  
ATOM   1496  CA  PRO A 199     -13.947  36.087  22.873  1.00 29.86           C  
ATOM   1497  C   PRO A 199     -14.347  37.555  23.005  1.00 29.86           C  
ATOM   1498  CB  PRO A 199     -13.003  35.674  24.005  1.00 29.86           C  
ATOM   1499  O   PRO A 199     -13.529  38.445  22.761  1.00 29.86           O  
ATOM   1500  CG  PRO A 199     -11.692  35.417  23.335  1.00 29.86           C  
ATOM   1501  CD  PRO A 199     -11.802  35.835  21.896  1.00 29.86           C  
ATOM   1502  N   GLY A 200     -15.598  37.901  22.838  1.00 30.86           N  
ATOM   1503  CA  GLY A 200     -16.223  39.155  23.228  1.00 30.86           C  
ATOM   1504  C   GLY A 200     -16.686  39.983  22.045  1.00 30.86           C  
ATOM   1505  O   GLY A 200     -17.235  41.073  22.221  1.00 30.86           O  
ATOM   1506  N   LYS A 201     -16.697  39.431  20.851  1.00 28.20           N  
ATOM   1507  CA  LYS A 201     -17.361  40.131  19.755  1.00 28.20           C  
ATOM   1508  C   LYS A 201     -18.368  39.224  19.054  1.00 28.20           C  
ATOM   1509  CB  LYS A 201     -16.333  40.649  18.748  1.00 28.20           C  
ATOM   1510  O   LYS A 201     -18.061  38.072  18.740  1.00 28.20           O  
ATOM   1511  CG  LYS A 201     -15.711  41.984  19.129  1.00 28.20           C  
ATOM   1512  CD  LYS A 201     -15.150  42.708  17.912  1.00 28.20           C  
ATOM   1513  CE  LYS A 201     -14.496  44.028  18.297  1.00 28.20           C  
ATOM   1514  NZ  LYS A 201     -14.010  44.776  17.099  1.00 28.20           N  
ATOM   1515  N   LYS A 202     -19.577  39.148  19.528  1.00 26.46           N  
ATOM   1516  CA  LYS A 202     -20.797  38.640  18.906  1.00 26.46           C  
ATOM   1517  C   LYS A 202     -20.764  38.834  17.393  1.00 26.46           C  
ATOM   1518  CB  LYS A 202     -22.028  39.330  19.496  1.00 26.46           C  
ATOM   1519  O   LYS A 202     -20.658  39.963  16.908  1.00 26.46           O  
ATOM   1520  CG  LYS A 202     -22.402  38.843  20.888  1.00 26.46           C  
ATOM   1521  CD  LYS A 202     -23.808  39.283  21.275  1.00 26.46           C  
ATOM   1522  CE  LYS A 202     -24.152  38.870  22.700  1.00 26.46           C  
ATOM   1523  NZ  LYS A 202     -25.562  39.215  23.051  1.00 26.46           N  
ATOM   1524  N   VAL A 203     -19.859  38.340  16.629  1.00 28.95           N  
ATOM   1525  CA  VAL A 203     -20.131  38.667  15.233  1.00 28.95           C  
ATOM   1526  C   VAL A 203     -21.150  37.683  14.661  1.00 28.95           C  
ATOM   1527  CB  VAL A 203     -18.840  38.650  14.384  1.00 28.95           C  
ATOM   1528  O   VAL A 203     -20.987  36.467  14.788  1.00 28.95           O  
ATOM   1529  CG1 VAL A 203     -18.246  40.053  14.277  1.00 28.95           C  
ATOM   1530  CG2 VAL A 203     -17.822  37.680  14.981  1.00 28.95           C  
ATOM   1531  N   GLY A 204     -22.421  37.813  15.031  1.00 26.82           N  
ATOM   1532  CA  GLY A 204     -23.583  37.441  14.239  1.00 26.82           C  
ATOM   1533  C   GLY A 204     -23.325  37.487  12.745  1.00 26.82           C  
ATOM   1534  O   GLY A 204     -22.749  38.452  12.238  1.00 26.82           O  
ATOM   1535  N   PHE A 205     -22.434  36.672  12.150  1.00 28.33           N  
ATOM   1536  CA  PHE A 205     -22.536  36.901  10.713  1.00 28.33           C  
ATOM   1537  C   PHE A 205     -23.992  36.869  10.262  1.00 28.33           C  
ATOM   1538  CB  PHE A 205     -21.725  35.854   9.942  1.00 28.33           C  
ATOM   1539  O   PHE A 205     -24.737  35.953  10.615  1.00 28.33           O  
ATOM   1540  CG  PHE A 205     -20.287  36.242   9.724  1.00 28.33           C  
ATOM   1541  CD1 PHE A 205     -19.921  37.019   8.632  1.00 28.33           C  
ATOM   1542  CD2 PHE A 205     -19.302  35.828  10.610  1.00 28.33           C  
ATOM   1543  CE1 PHE A 205     -18.591  37.379   8.427  1.00 28.33           C  
ATOM   1544  CE2 PHE A 205     -17.971  36.184  10.412  1.00 28.33           C  
ATOM   1545  CZ  PHE A 205     -17.617  36.958   9.319  1.00 28.33           C  
ATOM   1546  N   PRO A 206     -24.531  38.146  10.078  1.00 27.11           N  
ATOM   1547  CA  PRO A 206     -25.739  38.431   9.300  1.00 27.11           C  
ATOM   1548  C   PRO A 206     -25.787  37.661   7.982  1.00 27.11           C  
ATOM   1549  CB  PRO A 206     -25.649  39.938   9.049  1.00 27.11           C  
ATOM   1550  O   PRO A 206     -24.742  37.336   7.414  1.00 27.11           O  
ATOM   1551  CG  PRO A 206     -24.212  40.279   9.279  1.00 27.11           C  
ATOM   1552  CD  PRO A 206     -23.481  39.025   9.666  1.00 27.11           C  
ATOM   1553  N   GLN A 207     -26.275  36.449   7.924  1.00 28.37           N  
ATOM   1554  CA  GLN A 207     -26.841  36.033   6.646  1.00 28.37           C  
ATOM   1555  C   GLN A 207     -25.802  36.119   5.531  1.00 28.37           C  
ATOM   1556  CB  GLN A 207     -28.060  36.886   6.294  1.00 28.37           C  
ATOM   1557  O   GLN A 207     -25.949  36.911   4.598  1.00 28.37           O  
ATOM   1558  CG  GLN A 207     -29.381  36.131   6.367  1.00 28.37           C  
ATOM   1559  CD  GLN A 207     -30.559  36.964   5.898  1.00 28.37           C  
ATOM   1560  NE2 GLN A 207     -31.682  36.305   5.633  1.00 28.37           N  
ATOM   1561  OE1 GLN A 207     -30.461  38.189   5.775  1.00 28.37           O  
ATOM   1562  N   GLY A 208     -24.437  35.766   5.760  1.00 25.26           N  
ATOM   1563  CA  GLY A 208     -23.571  35.795   4.592  1.00 25.26           C  
ATOM   1564  C   GLY A 208     -23.360  34.427   3.971  1.00 25.26           C  
ATOM   1565  O   GLY A 208     -22.995  33.475   4.663  1.00 25.26           O  
ATOM   1566  N   LYS A 209     -24.486  33.664   3.632  1.00 28.10           N  
ATOM   1567  CA  LYS A 209     -24.379  32.782   2.474  1.00 28.10           C  
ATOM   1568  C   LYS A 209     -22.925  32.618   2.040  1.00 28.10           C  
ATOM   1569  CB  LYS A 209     -25.216  33.317   1.312  1.00 28.10           C  
ATOM   1570  O   LYS A 209     -22.311  33.564   1.543  1.00 28.10           O  
ATOM   1571  CG  LYS A 209     -26.716  33.136   1.494  1.00 28.10           C  
ATOM   1572  CD  LYS A 209     -27.479  33.469   0.218  1.00 28.10           C  
ATOM   1573  CE  LYS A 209     -28.977  33.259   0.390  1.00 28.10           C  
ATOM   1574  NZ  LYS A 209     -29.731  33.611  -0.850  1.00 28.10           N  
ATOM   1575  N   GLY A 210     -21.876  32.637   3.047  1.00 25.12           N  
ATOM   1576  CA  GLY A 210     -20.486  32.375   2.709  1.00 25.12           C  
ATOM   1577  C   GLY A 210     -20.310  31.780   1.325  1.00 25.12           C  
ATOM   1578  O   GLY A 210     -21.101  30.933   0.902  1.00 25.12           O  
ATOM   1579  N   GLN A 211     -20.384  32.615   0.303  1.00 23.78           N  
ATOM   1580  CA  GLN A 211     -19.595  32.570  -0.924  1.00 23.78           C  
ATOM   1581  C   GLN A 211     -18.844  31.248  -1.046  1.00 23.78           C  
ATOM   1582  CB  GLN A 211     -18.611  33.740  -0.973  1.00 23.78           C  
ATOM   1583  O   GLN A 211     -17.929  30.973  -0.267  1.00 23.78           O  
ATOM   1584  CG  GLN A 211     -19.261  35.077  -1.305  1.00 23.78           C  
ATOM   1585  CD  GLN A 211     -18.246  36.166  -1.597  1.00 23.78           C  
ATOM   1586  NE2 GLN A 211     -18.731  37.340  -1.986  1.00 23.78           N  
ATOM   1587  OE1 GLN A 211     -17.035  35.955  -1.472  1.00 23.78           O  
ATOM   1588  N   PHE A 212     -19.631  30.034  -0.929  1.00 27.07           N  
ATOM   1589  CA  PHE A 212     -19.392  28.736  -1.549  1.00 27.07           C  
ATOM   1590  C   PHE A 212     -18.506  28.878  -2.780  1.00 27.07           C  
ATOM   1591  CB  PHE A 212     -20.718  28.069  -1.930  1.00 27.07           C  
ATOM   1592  O   PHE A 212     -18.705  29.783  -3.594  1.00 27.07           O  
ATOM   1593  CG  PHE A 212     -21.301  27.210  -0.840  1.00 27.07           C  
ATOM   1594  CD1 PHE A 212     -20.961  25.867  -0.737  1.00 27.07           C  
ATOM   1595  CD2 PHE A 212     -22.190  27.747   0.082  1.00 27.07           C  
ATOM   1596  CE1 PHE A 212     -21.499  25.070   0.271  1.00 27.07           C  
ATOM   1597  CE2 PHE A 212     -22.732  26.957   1.092  1.00 27.07           C  
ATOM   1598  CZ  PHE A 212     -22.386  25.619   1.184  1.00 27.07           C  
ATOM   1599  N   LEU A 213     -17.233  29.263  -2.717  1.00 23.67           N  
ATOM   1600  CA  LEU A 213     -16.584  29.096  -4.013  1.00 23.67           C  
ATOM   1601  C   LEU A 213     -17.366  28.125  -4.891  1.00 23.67           C  
ATOM   1602  CB  LEU A 213     -15.148  28.598  -3.834  1.00 23.67           C  
ATOM   1603  O   LEU A 213     -17.619  26.986  -4.491  1.00 23.67           O  
ATOM   1604  CG  LEU A 213     -14.094  29.663  -3.526  1.00 23.67           C  
ATOM   1605  CD1 LEU A 213     -12.961  29.063  -2.699  1.00 23.67           C  
ATOM   1606  CD2 LEU A 213     -13.557  30.274  -4.815  1.00 23.67           C  
ATOM   1607  N   GLN A 214     -18.459  28.667  -5.549  1.00 26.55           N  
ATOM   1608  CA  GLN A 214     -18.889  28.424  -6.922  1.00 26.55           C  
ATOM   1609  C   GLN A 214     -17.705  28.063  -7.814  1.00 26.55           C  
ATOM   1610  CB  GLN A 214     -19.615  29.648  -7.482  1.00 26.55           C  
ATOM   1611  O   GLN A 214     -16.864  28.913  -8.113  1.00 26.55           O  
ATOM   1612  CG  GLN A 214     -21.128  29.490  -7.546  1.00 26.55           C  
ATOM   1613  CD  GLN A 214     -21.834  30.765  -7.967  1.00 26.55           C  
ATOM   1614  NE2 GLN A 214     -23.054  30.957  -7.476  1.00 26.55           N  
ATOM   1615  OE1 GLN A 214     -21.287  31.572  -8.726  1.00 26.55           O  
ATOM   1616  N   GLY A 215     -16.902  27.015  -7.482  1.00 21.59           N  
ATOM   1617  CA  GLY A 215     -16.137  26.354  -8.528  1.00 21.59           C  
ATOM   1618  C   GLY A 215     -16.057  24.850  -8.349  1.00 21.59           C  
ATOM   1619  O   GLY A 215     -15.603  24.367  -7.309  1.00 21.59           O  
ATOM   1620  N   ALA A 216     -17.155  24.063  -8.587  1.00 24.25           N  
ATOM   1621  CA  ALA A 216     -17.180  22.938  -9.518  1.00 24.25           C  
ATOM   1622  C   ALA A 216     -18.554  22.276  -9.541  1.00 24.25           C  
ATOM   1623  CB  ALA A 216     -16.107  21.917  -9.147  1.00 24.25           C  
ATOM   1624  O   ALA A 216     -19.073  21.870  -8.499  1.00 24.25           O  
ATOM   1625  N   GLY A 217     -19.680  22.929 -10.079  1.00 23.71           N  
ATOM   1626  CA  GLY A 217     -20.583  22.442 -11.110  1.00 23.71           C  
ATOM   1627  C   GLY A 217     -20.748  20.934 -11.095  1.00 23.71           C  
ATOM   1628  O   GLY A 217     -19.764  20.196 -11.176  1.00 23.71           O  
ATOM   1629  N   HIS A 218     -21.566  20.374 -10.190  1.00 22.69           N  
ATOM   1630  CA  HIS A 218     -22.602  19.378 -10.439  1.00 22.69           C  
ATOM   1631  C   HIS A 218     -22.914  18.579  -9.179  1.00 22.69           C  
ATOM   1632  CB  HIS A 218     -22.179  18.436 -11.568  1.00 22.69           C  
ATOM   1633  O   HIS A 218     -22.005  18.048  -8.535  1.00 22.69           O  
ATOM   1634  CG  HIS A 218     -22.023  19.116 -12.891  1.00 22.69           C  
ATOM   1635  CD2 HIS A 218     -20.926  19.337 -13.652  1.00 22.69           C  
ATOM   1636  ND1 HIS A 218     -23.086  19.665 -13.575  1.00 22.69           N  
ATOM   1637  CE1 HIS A 218     -22.648  20.195 -14.705  1.00 22.69           C  
ATOM   1638  NE2 HIS A 218     -21.341  20.010 -14.776  1.00 22.69           N  
ATOM   1639  N   VAL A 219     -23.885  18.978  -8.443  1.00 26.20           N  
ATOM   1640  CA  VAL A 219     -24.911  18.553  -7.496  1.00 26.20           C  
ATOM   1641  C   VAL A 219     -25.520  17.230  -7.954  1.00 26.20           C  
ATOM   1642  CB  VAL A 219     -26.015  19.622  -7.339  1.00 26.20           C  
ATOM   1643  O   VAL A 219     -25.981  17.113  -9.092  1.00 26.20           O  
ATOM   1644  CG1 VAL A 219     -26.935  19.280  -6.168  1.00 26.20           C  
ATOM   1645  CG2 VAL A 219     -25.394  21.005  -7.148  1.00 26.20           C  
ATOM   1646  N   ALA A 220     -24.964  16.064  -7.701  1.00 23.60           N  
ATOM   1647  CA  ALA A 220     -25.484  14.792  -8.194  1.00 23.60           C  
ATOM   1648  C   ALA A 220     -26.621  14.285  -7.311  1.00 23.60           C  
ATOM   1649  CB  ALA A 220     -24.368  13.753  -8.267  1.00 23.60           C  
ATOM   1650  O   ALA A 220     -26.548  14.371  -6.083  1.00 23.60           O  
ATOM   1651  N   LYS A 221     -27.909  14.175  -7.795  1.00 27.64           N  
ATOM   1652  CA  LYS A 221     -29.154  13.512  -7.420  1.00 27.64           C  
ATOM   1653  C   LYS A 221     -28.986  11.995  -7.404  1.00 27.64           C  
ATOM   1654  CB  LYS A 221     -30.281  13.904  -8.376  1.00 27.64           C  
ATOM   1655  O   LYS A 221     -28.175  11.448  -8.154  1.00 27.64           O  
ATOM   1656  CG  LYS A 221     -30.616  15.388  -8.363  1.00 27.64           C  
ATOM   1657  CD  LYS A 221     -31.779  15.708  -9.293  1.00 27.64           C  
ATOM   1658  CE  LYS A 221     -32.044  17.206  -9.365  1.00 27.64           C  
ATOM   1659  NZ  LYS A 221     -32.890  17.563 -10.543  1.00 27.64           N  
ATOM   1660  N   PRO A 222     -29.543  11.396  -6.424  1.00 24.08           N  
ATOM   1661  CA  PRO A 222     -29.465   9.964  -6.128  1.00 24.08           C  
ATOM   1662  C   PRO A 222     -29.795   9.093  -7.338  1.00 24.08           C  
ATOM   1663  CB  PRO A 222     -30.506   9.776  -5.021  1.00 24.08           C  
ATOM   1664  O   PRO A 222     -30.798   9.326  -8.017  1.00 24.08           O  
ATOM   1665  CG  PRO A 222     -30.890  11.163  -4.618  1.00 24.08           C  
ATOM   1666  CD  PRO A 222     -30.529  12.101  -5.733  1.00 24.08           C  
ATOM   1667  N   GLY A 223     -28.865   8.702  -7.968  1.00 26.59           N  
ATOM   1668  CA  GLY A 223     -28.852   7.903  -9.183  1.00 26.59           C  
ATOM   1669  C   GLY A 223     -28.248   8.630 -10.369  1.00 26.59           C  
ATOM   1670  O   GLY A 223     -27.997   8.024 -11.413  1.00 26.59           O  
ATOM   1671  N   ASP A 224     -28.031   9.957 -10.198  1.00 27.95           N  
ATOM   1672  CA  ASP A 224     -27.271  10.728 -11.176  1.00 27.95           C  
ATOM   1673  C   ASP A 224     -25.784  10.740 -10.831  1.00 27.95           C  
ATOM   1674  CB  ASP A 224     -27.803  12.161 -11.261  1.00 27.95           C  
ATOM   1675  O   ASP A 224     -24.992  11.410 -11.498  1.00 27.95           O  
ATOM   1676  CG  ASP A 224     -28.911  12.323 -12.287  1.00 27.95           C  
ATOM   1677  OD1 ASP A 224     -29.118  11.406 -13.111  1.00 27.95           O  
ATOM   1678  OD2 ASP A 224     -29.581  13.378 -12.273  1.00 27.95           O  
ATOM   1679  N   LEU A 225     -25.166   9.865  -9.931  1.00 27.33           N  
ATOM   1680  CA  LEU A 225     -23.751   9.600  -9.697  1.00 27.33           C  
ATOM   1681  C   LEU A 225     -23.216   8.580 -10.697  1.00 27.33           C  
ATOM   1682  CB  LEU A 225     -23.529   9.097  -8.269  1.00 27.33           C  
ATOM   1683  O   LEU A 225     -22.657   7.554 -10.304  1.00 27.33           O  
ATOM   1684  CG  LEU A 225     -23.774  10.108  -7.148  1.00 27.33           C  
ATOM   1685  CD1 LEU A 225     -23.674   9.426  -5.787  1.00 27.33           C  
ATOM   1686  CD2 LEU A 225     -22.785  11.265  -7.245  1.00 27.33           C  
ATOM   1687  N   ASN A 226     -23.907   8.545 -11.984  1.00 29.90           N  
ATOM   1688  CA  ASN A 226     -23.039   7.950 -12.994  1.00 29.90           C  
ATOM   1689  C   ASN A 226     -22.124   8.992 -13.631  1.00 29.90           C  
ATOM   1690  CB  ASN A 226     -23.871   7.246 -14.069  1.00 29.90           C  
ATOM   1691  O   ASN A 226     -21.350   8.675 -14.536  1.00 29.90           O  
ATOM   1692  CG  ASN A 226     -24.149   5.794 -13.734  1.00 29.90           C  
ATOM   1693  ND2 ASN A 226     -24.814   5.092 -14.644  1.00 29.90           N  
ATOM   1694  OD1 ASN A 226     -23.770   5.307 -12.665  1.00 29.90           O  
ATOM   1695  N   PHE A 227     -21.915  10.265 -12.968  1.00 29.12           N  
ATOM   1696  CA  PHE A 227     -20.871  11.120 -13.521  1.00 29.12           C  
ATOM   1697  C   PHE A 227     -19.691  11.221 -12.563  1.00 29.12           C  
ATOM   1698  CB  PHE A 227     -21.422  12.516 -13.825  1.00 29.12           C  
ATOM   1699  O   PHE A 227     -18.680  11.853 -12.879  1.00 29.12           O  
ATOM   1700  CG  PHE A 227     -22.046  12.640 -15.189  1.00 29.12           C  
ATOM   1701  CD1 PHE A 227     -21.269  12.942 -16.299  1.00 29.12           C  
ATOM   1702  CD2 PHE A 227     -23.412  12.453 -15.360  1.00 29.12           C  
ATOM   1703  CE1 PHE A 227     -21.843  13.057 -17.563  1.00 29.12           C  
ATOM   1704  CE2 PHE A 227     -23.994  12.566 -16.619  1.00 29.12           C  
ATOM   1705  CZ  PHE A 227     -23.208  12.869 -17.719  1.00 29.12           C  
ATOM   1706  N   MET A 228     -19.485  10.311 -11.531  1.00 24.57           N  
ATOM   1707  CA  MET A 228     -18.152  10.199 -10.946  1.00 24.57           C  
ATOM   1708  C   MET A 228     -17.713   8.741 -10.865  1.00 24.57           C  
ATOM   1709  CB  MET A 228     -18.120  10.833  -9.554  1.00 24.57           C  
ATOM   1710  O   MET A 228     -18.384   7.920 -10.237  1.00 24.57           O  
ATOM   1711  CG  MET A 228     -18.007  12.349  -9.573  1.00 24.57           C  
ATOM   1712  SD  MET A 228     -17.666  13.049  -7.911  1.00 24.57           S  
ATOM   1713  CE  MET A 228     -17.481  14.803  -8.335  1.00 24.57           C  
ATOM   1714  N   GLY A 229     -17.797   7.952 -11.863  1.00 30.60           N  
ATOM   1715  CA  GLY A 229     -16.977   6.763 -11.692  1.00 30.60           C  
ATOM   1716  C   GLY A 229     -16.388   6.638 -10.300  1.00 30.60           C  
ATOM   1717  O   GLY A 229     -16.454   7.579  -9.506  1.00 30.60           O  
ATOM   1718  N   PRO A 230     -16.617   5.500  -9.319  1.00 30.06           N  
ATOM   1719  CA  PRO A 230     -16.270   5.430  -7.898  1.00 30.06           C  
ATOM   1720  C   PRO A 230     -15.349   6.565  -7.458  1.00 30.06           C  
ATOM   1721  CB  PRO A 230     -15.567   4.076  -7.773  1.00 30.06           C  
ATOM   1722  O   PRO A 230     -14.560   7.071  -8.261  1.00 30.06           O  
ATOM   1723  CG  PRO A 230     -15.406   3.598  -9.180  1.00 30.06           C  
ATOM   1724  CD  PRO A 230     -16.096   4.569 -10.095  1.00 30.06           C  
ATOM   1725  N   LEU A 231     -15.656   7.606  -6.591  1.00 32.57           N  
ATOM   1726  CA  LEU A 231     -14.754   8.480  -5.850  1.00 32.57           C  
ATOM   1727  C   LEU A 231     -13.301   8.204  -6.223  1.00 32.57           C  
ATOM   1728  CB  LEU A 231     -14.950   8.299  -4.343  1.00 32.57           C  
ATOM   1729  O   LEU A 231     -12.923   7.053  -6.454  1.00 32.57           O  
ATOM   1730  CG  LEU A 231     -16.248   8.855  -3.756  1.00 32.57           C  
ATOM   1731  CD1 LEU A 231     -16.466   8.315  -2.346  1.00 32.57           C  
ATOM   1732  CD2 LEU A 231     -16.224  10.380  -3.753  1.00 32.57           C  
ATOM   1733  N   PRO A 232     -12.554   9.163  -6.949  1.00 40.61           N  
ATOM   1734  CA  PRO A 232     -11.174   8.709  -7.138  1.00 40.61           C  
ATOM   1735  C   PRO A 232     -10.604   8.021  -5.900  1.00 40.61           C  
ATOM   1736  CB  PRO A 232     -10.415  10.003  -7.442  1.00 40.61           C  
ATOM   1737  O   PRO A 232     -10.732   8.539  -4.787  1.00 40.61           O  
ATOM   1738  CG  PRO A 232     -11.443  11.083  -7.334  1.00 40.61           C  
ATOM   1739  CD  PRO A 232     -12.743  10.463  -6.910  1.00 40.61           C  
ATOM   1740  N   GLN A 233     -10.948   6.895  -5.642  1.00 48.31           N  
ATOM   1741  CA  GLN A 233     -10.192   6.123  -4.662  1.00 48.31           C  
ATOM   1742  C   GLN A 233      -8.711   6.493  -4.693  1.00 48.31           C  
ATOM   1743  CB  GLN A 233     -10.363   4.624  -4.911  1.00 48.31           C  
ATOM   1744  O   GLN A 233      -8.119   6.614  -5.767  1.00 48.31           O  
ATOM   1745  CG  GLN A 233     -11.729   4.085  -4.507  1.00 48.31           C  
ATOM   1746  CD  GLN A 233     -11.802   2.571  -4.560  1.00 48.31           C  
ATOM   1747  NE2 GLN A 233     -12.927   2.016  -4.122  1.00 48.31           N  
ATOM   1748  OE1 GLN A 233     -10.856   1.905  -4.991  1.00 48.31           O  
ATOM   1749  N   GLU A 234      -8.249   7.398  -3.768  1.00 67.76           N  
ATOM   1750  CA  GLU A 234      -6.796   7.510  -3.681  1.00 67.76           C  
ATOM   1751  C   GLU A 234      -6.121   6.175  -3.982  1.00 67.76           C  
ATOM   1752  CB  GLU A 234      -6.377   8.011  -2.297  1.00 67.76           C  
ATOM   1753  O   GLU A 234      -6.568   5.127  -3.510  1.00 67.76           O  
ATOM   1754  CG  GLU A 234      -6.730   9.468  -2.037  1.00 67.76           C  
ATOM   1755  CD  GLU A 234      -6.261   9.967  -0.680  1.00 67.76           C  
ATOM   1756  OE1 GLU A 234      -6.607  11.108  -0.300  1.00 67.76           O  
ATOM   1757  OE2 GLU A 234      -5.540   9.211   0.008  1.00 67.76           O  
ATOM   1758  N   ILE A 235      -5.247   6.314  -4.912  1.00 76.75           N  
ATOM   1759  CA  ILE A 235      -4.634   5.094  -5.426  1.00 76.75           C  
ATOM   1760  C   ILE A 235      -3.128   5.130  -5.181  1.00 76.75           C  
ATOM   1761  CB  ILE A 235      -4.928   4.906  -6.931  1.00 76.75           C  
ATOM   1762  O   ILE A 235      -2.560   6.193  -4.918  1.00 76.75           O  
ATOM   1763  CG1 ILE A 235      -4.345   6.071  -7.739  1.00 76.75           C  
ATOM   1764  CG2 ILE A 235      -6.434   4.770  -7.174  1.00 76.75           C  
ATOM   1765  CD1 ILE A 235      -4.294   5.819  -9.240  1.00 76.75           C  
ATOM   1766  N   ASP A 236      -2.585   4.032  -5.036  1.00 82.69           N  
ATOM   1767  CA  ASP A 236      -1.152   3.770  -5.119  1.00 82.69           C  
ATOM   1768  C   ASP A 236      -0.818   2.923  -6.345  1.00 82.69           C  
ATOM   1769  CB  ASP A 236      -0.658   3.075  -3.848  1.00 82.69           C  
ATOM   1770  O   ASP A 236      -1.681   2.218  -6.872  1.00 82.69           O  
ATOM   1771  CG  ASP A 236      -0.343   4.047  -2.725  1.00 82.69           C  
ATOM   1772  OD1 ASP A 236      -0.116   5.245  -3.000  1.00 82.69           O  
ATOM   1773  OD2 ASP A 236      -0.318   3.610  -1.554  1.00 82.69           O  
ATOM   1774  N   THR A 237       0.360   3.179  -6.820  1.00 88.22           N  
ATOM   1775  CA  THR A 237       0.800   2.390  -7.965  1.00 88.22           C  
ATOM   1776  C   THR A 237       1.870   1.384  -7.549  1.00 88.22           C  
ATOM   1777  CB  THR A 237       1.348   3.291  -9.087  1.00 88.22           C  
ATOM   1778  O   THR A 237       2.825   1.737  -6.854  1.00 88.22           O  
ATOM   1779  CG2 THR A 237       1.719   2.472 -10.319  1.00 88.22           C  
ATOM   1780  OG1 THR A 237       0.349   4.253  -9.450  1.00 88.22           O  
ATOM   1781  N   VAL A 238       1.597   0.142  -7.971  1.00 91.93           N  
ATOM   1782  CA  VAL A 238       2.544  -0.942  -7.728  1.00 91.93           C  
ATOM   1783  C   VAL A 238       3.479  -1.089  -8.926  1.00 91.93           C  
ATOM   1784  CB  VAL A 238       1.819  -2.278  -7.450  1.00 91.93           C  
ATOM   1785  O   VAL A 238       3.029  -1.109 -10.074  1.00 91.93           O  
ATOM   1786  CG1 VAL A 238       2.827  -3.408  -7.252  1.00 91.93           C  
ATOM   1787  CG2 VAL A 238       0.911  -2.147  -6.229  1.00 91.93           C  
ATOM   1788  N   PHE A 239       4.785  -1.167  -8.639  1.00 93.10           N  
ATOM   1789  CA  PHE A 239       5.789  -1.374  -9.676  1.00 93.10           C  
ATOM   1790  C   PHE A 239       6.582  -2.649  -9.415  1.00 93.10           C  
ATOM   1791  CB  PHE A 239       6.736  -0.173  -9.757  1.00 93.10           C  
ATOM   1792  O   PHE A 239       7.022  -2.893  -8.289  1.00 93.10           O  
ATOM   1793  CG  PHE A 239       6.041   1.130 -10.049  1.00 93.10           C  
ATOM   1794  CD1 PHE A 239       5.785   1.519 -11.357  1.00 93.10           C  
ATOM   1795  CD2 PHE A 239       5.644   1.965  -9.013  1.00 93.10           C  
ATOM   1796  CE1 PHE A 239       5.141   2.724 -11.630  1.00 93.10           C  
ATOM   1797  CE2 PHE A 239       5.001   3.171  -9.277  1.00 93.10           C  
ATOM   1798  CZ  PHE A 239       4.751   3.549 -10.587  1.00 93.10           C  
ATOM   1799  N   ARG A 240       6.693  -3.463 -10.459  1.00 94.36           N  
ATOM   1800  CA  ARG A 240       7.587  -4.614 -10.373  1.00 94.36           C  
ATOM   1801  C   ARG A 240       8.496  -4.692 -11.595  1.00 94.36           C  
ATOM   1802  CB  ARG A 240       6.785  -5.909 -10.233  1.00 94.36           C  
ATOM   1803  O   ARG A 240       8.019  -4.690 -12.732  1.00 94.36           O  
ATOM   1804  CG  ARG A 240       7.640  -7.166 -10.228  1.00 94.36           C  
ATOM   1805  CD  ARG A 240       6.794  -8.424 -10.087  1.00 94.36           C  
ATOM   1806  NE  ARG A 240       7.598  -9.634 -10.231  1.00 94.36           N  
ATOM   1807  NH1 ARG A 240       8.563  -9.490  -8.137  1.00 94.36           N  
ATOM   1808  NH2 ARG A 240       9.105 -11.222  -9.538  1.00 94.36           N  
ATOM   1809  CZ  ARG A 240       8.420 -10.112  -9.302  1.00 94.36           C  
ATOM   1810  N   VAL A 241       9.763  -4.746 -11.316  1.00 92.51           N  
ATOM   1811  CA  VAL A 241      10.764  -4.946 -12.359  1.00 92.51           C  
ATOM   1812  C   VAL A 241      10.972  -6.440 -12.596  1.00 92.51           C  
ATOM   1813  CB  VAL A 241      12.106  -4.272 -11.993  1.00 92.51           C  
ATOM   1814  O   VAL A 241      11.236  -7.193 -11.656  1.00 92.51           O  
ATOM   1815  CG1 VAL A 241      13.127  -4.460 -13.114  1.00 92.51           C  
ATOM   1816  CG2 VAL A 241      11.896  -2.788 -11.702  1.00 92.51           C  
ATOM   1817  N   GLN A 242      10.768  -6.922 -13.850  1.00 93.60           N  
ATOM   1818  CA  GLN A 242      10.919  -8.343 -14.144  1.00 93.60           C  
ATOM   1819  C   GLN A 242      11.488  -8.558 -15.544  1.00 93.60           C  
ATOM   1820  CB  GLN A 242       9.578  -9.065 -14.007  1.00 93.60           C  
ATOM   1821  O   GLN A 242      11.454  -7.652 -16.379  1.00 93.60           O  
ATOM   1822  CG  GLN A 242       8.497  -8.539 -14.941  1.00 93.60           C  
ATOM   1823  CD  GLN A 242       7.117  -9.068 -14.600  1.00 93.60           C  
ATOM   1824  NE2 GLN A 242       6.127  -8.714 -15.413  1.00 93.60           N  
ATOM   1825  OE1 GLN A 242       6.941  -9.791 -13.614  1.00 93.60           O  
ATOM   1826  N   GLY A 243      12.140  -9.663 -15.731  1.00 92.04           N  
ATOM   1827  CA  GLY A 243      12.800  -9.961 -16.992  1.00 92.04           C  
ATOM   1828  C   GLY A 243      14.283  -9.639 -16.981  1.00 92.04           C  
ATOM   1829  O   GLY A 243      14.892  -9.531 -15.914  1.00 92.04           O  
ATOM   1830  N   GLY A 244      14.837  -9.558 -18.142  1.00 90.12           N  
ATOM   1831  CA  GLY A 244      16.259  -9.297 -18.297  1.00 90.12           C  
ATOM   1832  C   GLY A 244      17.043 -10.514 -18.750  1.00 90.12           C  
ATOM   1833  O   GLY A 244      16.458 -11.521 -19.154  1.00 90.12           O  
ATOM   1834  N   SER A 245      18.315 -10.250 -18.926  1.00 87.40           N  
ATOM   1835  CA  SER A 245      19.210 -11.319 -19.356  1.00 87.40           C  
ATOM   1836  C   SER A 245      20.112 -11.778 -18.215  1.00 87.40           C  
ATOM   1837  CB  SER A 245      20.064 -10.861 -20.539  1.00 87.40           C  
ATOM   1838  O   SER A 245      20.603 -10.958 -17.437  1.00 87.40           O  
ATOM   1839  OG  SER A 245      19.247 -10.474 -21.630  1.00 87.40           O  
ATOM   1840  N   PRO A 246      20.114 -13.083 -18.022  1.00 84.52           N  
ATOM   1841  CA  PRO A 246      21.060 -13.579 -17.020  1.00 84.52           C  
ATOM   1842  C   PRO A 246      22.411 -12.870 -17.083  1.00 84.52           C  
ATOM   1843  CB  PRO A 246      21.204 -15.061 -17.374  1.00 84.52           C  
ATOM   1844  O   PRO A 246      22.835 -12.436 -18.157  1.00 84.52           O  
ATOM   1845  CG  PRO A 246      19.955 -15.398 -18.124  1.00 84.52           C  
ATOM   1846  CD  PRO A 246      19.499 -14.173 -18.865  1.00 84.52           C  
ATOM   1847  N   PRO A 247      22.986 -12.623 -15.907  1.00 85.60           N  
ATOM   1848  CA  PRO A 247      22.712 -13.168 -14.575  1.00 85.60           C  
ATOM   1849  C   PRO A 247      21.762 -12.291 -13.763  1.00 85.60           C  
ATOM   1850  CB  PRO A 247      24.097 -13.220 -13.925  1.00 85.60           C  
ATOM   1851  O   PRO A 247      21.433 -12.624 -12.621  1.00 85.60           O  
ATOM   1852  CG  PRO A 247      24.845 -12.075 -14.526  1.00 85.60           C  
ATOM   1853  CD  PRO A 247      24.383 -11.894 -15.944  1.00 85.60           C  
ATOM   1854  N   LYS A 248      21.361 -11.257 -14.400  1.00 83.73           N  
ATOM   1855  CA  LYS A 248      20.563 -10.277 -13.669  1.00 83.73           C  
ATOM   1856  C   LYS A 248      19.104 -10.314 -14.115  1.00 83.73           C  
ATOM   1857  CB  LYS A 248      21.134  -8.871 -13.859  1.00 83.73           C  
ATOM   1858  O   LYS A 248      18.487  -9.267 -14.324  1.00 83.73           O  
ATOM   1859  CG  LYS A 248      22.522  -8.681 -13.265  1.00 83.73           C  
ATOM   1860  CD  LYS A 248      22.992  -7.238 -13.393  1.00 83.73           C  
ATOM   1861  CE  LYS A 248      24.368  -7.040 -12.772  1.00 83.73           C  
ATOM   1862  NZ  LYS A 248      24.845  -5.632 -12.918  1.00 83.73           N  
ATOM   1863  N   ALA A 249      18.548 -11.585 -14.356  1.00 85.55           N  
ATOM   1864  CA  ALA A 249      17.165 -11.775 -14.788  1.00 85.55           C  
ATOM   1865  C   ALA A 249      16.257 -12.077 -13.599  1.00 85.55           C  
ATOM   1866  CB  ALA A 249      17.078 -12.897 -15.819  1.00 85.55           C  
ATOM   1867  O   ALA A 249      16.708 -12.615 -12.586  1.00 85.55           O  
ATOM   1868  N   SER A 250      15.076 -11.543 -13.703  1.00 86.19           N  
ATOM   1869  CA  SER A 250      14.023 -11.798 -12.725  1.00 86.19           C  
ATOM   1870  C   SER A 250      12.848 -12.537 -13.358  1.00 86.19           C  
ATOM   1871  CB  SER A 250      13.537 -10.486 -12.107  1.00 86.19           C  
ATOM   1872  O   SER A 250      12.546 -12.340 -14.536  1.00 86.19           O  
ATOM   1873  OG  SER A 250      12.579 -10.733 -11.093  1.00 86.19           O  
ATOM   1874  N   TRP A 251      12.311 -13.397 -12.629  1.00 90.17           N  
ATOM   1875  CA  TRP A 251      11.147 -14.143 -13.097  1.00 90.17           C  
ATOM   1876  C   TRP A 251       9.968 -13.209 -13.351  1.00 90.17           C  
ATOM   1877  CB  TRP A 251      10.752 -15.218 -12.080  1.00 90.17           C  
ATOM   1878  O   TRP A 251       9.766 -12.241 -12.616  1.00 90.17           O  
ATOM   1879  CG  TRP A 251      11.806 -16.261 -11.857  1.00 90.17           C  
ATOM   1880  CD1 TRP A 251      12.821 -16.225 -10.943  1.00 90.17           C  
ATOM   1881  CD2 TRP A 251      11.950 -17.495 -12.567  1.00 90.17           C  
ATOM   1882  CE2 TRP A 251      13.075 -18.158 -12.029  1.00 90.17           C  
ATOM   1883  CE3 TRP A 251      11.235 -18.106 -13.607  1.00 90.17           C  
ATOM   1884  NE1 TRP A 251      13.588 -17.363 -11.041  1.00 90.17           N  
ATOM   1885  CH2 TRP A 251      12.786 -19.978 -13.514  1.00 90.17           C  
ATOM   1886  CZ2 TRP A 251      13.502 -19.403 -12.497  1.00 90.17           C  
ATOM   1887  CZ3 TRP A 251      11.662 -19.345 -14.070  1.00 90.17           C  
ATOM   1888  N   ARG A 252       9.251 -13.653 -14.397  1.00 93.93           N  
ATOM   1889  CA  ARG A 252       8.041 -12.907 -14.728  1.00 93.93           C  
ATOM   1890  C   ARG A 252       6.855 -13.396 -13.903  1.00 93.93           C  
ATOM   1891  CB  ARG A 252       7.727 -13.026 -16.220  1.00 93.93           C  
ATOM   1892  O   ARG A 252       6.221 -14.394 -14.250  1.00 93.93           O  
ATOM   1893  CG  ARG A 252       8.758 -12.366 -17.122  1.00 93.93           C  
ATOM   1894  CD  ARG A 252       8.431 -12.568 -18.595  1.00 93.93           C  
ATOM   1895  NE  ARG A 252       9.548 -12.182 -19.452  1.00 93.93           N  
ATOM   1896  NH1 ARG A 252       8.856  -9.994 -19.719  1.00 93.93           N  
ATOM   1897  NH2 ARG A 252      10.776 -10.725 -20.735  1.00 93.93           N  
ATOM   1898  CZ  ARG A 252       9.724 -10.968 -19.967  1.00 93.93           C  
ATOM   1899  N   HIS A 253       6.450 -12.600 -12.784  1.00 94.87           N  
ATOM   1900  CA  HIS A 253       5.390 -13.035 -11.882  1.00 94.87           C  
ATOM   1901  C   HIS A 253       4.103 -12.253 -12.125  1.00 94.87           C  
ATOM   1902  CB  HIS A 253       5.830 -12.882 -10.425  1.00 94.87           C  
ATOM   1903  O   HIS A 253       3.027 -12.670 -11.692  1.00 94.87           O  
ATOM   1904  CG  HIS A 253       6.857 -13.883 -10.000  1.00 94.87           C  
ATOM   1905  CD2 HIS A 253       8.113 -13.720  -9.522  1.00 94.87           C  
ATOM   1906  ND1 HIS A 253       6.635 -15.242 -10.048  1.00 94.87           N  
ATOM   1907  CE1 HIS A 253       7.713 -15.874  -9.615  1.00 94.87           C  
ATOM   1908  NE2 HIS A 253       8.625 -14.973  -9.290  1.00 94.87           N  
ATOM   1909  N   ILE A 254       4.235 -11.139 -12.844  1.00 94.35           N  
ATOM   1910  CA  ILE A 254       3.046 -10.347 -13.141  1.00 94.35           C  
ATOM   1911  C   ILE A 254       2.869 -10.229 -14.653  1.00 94.35           C  
ATOM   1912  CB  ILE A 254       3.128  -8.944 -12.499  1.00 94.35           C  
ATOM   1913  O   ILE A 254       3.763  -9.747 -15.353  1.00 94.35           O  
ATOM   1914  CG1 ILE A 254       3.290  -9.060 -10.979  1.00 94.35           C  
ATOM   1915  CG2 ILE A 254       1.891  -8.114 -12.856  1.00 94.35           C  
ATOM   1916  CD1 ILE A 254       3.476  -7.725 -10.272  1.00 94.35           C  
ATOM   1917  N   GLU A 255       1.737 -10.725 -15.052  1.00 95.80           N  
ATOM   1918  CA  GLU A 255       1.303 -10.559 -16.436  1.00 95.80           C  
ATOM   1919  C   GLU A 255       0.087  -9.640 -16.526  1.00 95.80           C  
ATOM   1920  CB  GLU A 255       0.984 -11.916 -17.067  1.00 95.80           C  
ATOM   1921  O   GLU A 255      -0.801  -9.691 -15.673  1.00 95.80           O  
ATOM   1922  CG  GLU A 255       2.131 -12.503 -17.876  1.00 95.80           C  
ATOM   1923  CD  GLU A 255       1.807 -13.861 -18.479  1.00 95.80           C  
ATOM   1924  OE1 GLU A 255       2.671 -14.436 -19.179  1.00 95.80           O  
ATOM   1925  OE2 GLU A 255       0.680 -14.354 -18.249  1.00 95.80           O  
ATOM   1926  N   ILE A 256       0.172  -8.735 -17.528  1.00 91.80           N  
ATOM   1927  CA  ILE A 256      -0.983  -7.875 -17.762  1.00 91.80           C  
ATOM   1928  C   ILE A 256      -1.806  -8.422 -18.926  1.00 91.80           C  
ATOM   1929  CB  ILE A 256      -0.554  -6.418 -18.047  1.00 91.80           C  
ATOM   1930  O   ILE A 256      -1.296  -8.572 -20.039  1.00 91.80           O  
ATOM   1931  CG1 ILE A 256       0.335  -5.892 -16.915  1.00 91.80           C  
ATOM   1932  CG2 ILE A 256      -1.781  -5.522 -18.241  1.00 91.80           C  
ATOM   1933  CD1 ILE A 256      -0.333  -5.903 -15.547  1.00 91.80           C  
ATOM   1934  N   ASP A 257      -3.084  -8.763 -18.620  1.00 88.50           N  
ATOM   1935  CA  ASP A 257      -3.905  -9.355 -19.672  1.00 88.50           C  
ATOM   1936  C   ASP A 257      -4.398  -8.289 -20.648  1.00 88.50           C  
ATOM   1937  CB  ASP A 257      -5.094 -10.105 -19.067  1.00 88.50           C  
ATOM   1938  O   ASP A 257      -4.076  -7.109 -20.502  1.00 88.50           O  
ATOM   1939  CG  ASP A 257      -6.103  -9.182 -18.407  1.00 88.50           C  
ATOM   1940  OD1 ASP A 257      -6.102  -7.967 -18.700  1.00 88.50           O  
ATOM   1941  OD2 ASP A 257      -6.905  -9.675 -17.584  1.00 88.50           O  
ATOM   1942  N   SER A 258      -5.095  -8.648 -21.654  1.00 91.79           N  
ATOM   1943  CA  SER A 258      -5.527  -7.774 -22.740  1.00 91.79           C  
ATOM   1944  C   SER A 258      -6.457  -6.678 -22.232  1.00 91.79           C  
ATOM   1945  CB  SER A 258      -6.227  -8.583 -23.833  1.00 91.79           C  
ATOM   1946  O   SER A 258      -6.577  -5.620 -22.853  1.00 91.79           O  
ATOM   1947  OG  SER A 258      -7.322  -9.308 -23.298  1.00 91.79           O  
ATOM   1948  N   ASN A 259      -7.028  -6.902 -21.051  1.00 87.19           N  
ATOM   1949  CA  ASN A 259      -7.939  -5.927 -20.461  1.00 87.19           C  
ATOM   1950  C   ASN A 259      -7.208  -4.980 -19.512  1.00 87.19           C  
ATOM   1951  CB  ASN A 259      -9.082  -6.633 -19.729  1.00 87.19           C  
ATOM   1952  O   ASN A 259      -7.825  -4.099 -18.911  1.00 87.19           O  
ATOM   1953  CG  ASN A 259      -9.974  -7.424 -20.666  1.00 87.19           C  
ATOM   1954  ND2 ASN A 259     -10.451  -8.573 -20.202  1.00 87.19           N  
ATOM   1955  OD1 ASN A 259     -10.232  -7.006 -21.798  1.00 87.19           O  
ATOM   1956  N   GLY A 260      -5.911  -5.169 -19.411  1.00 87.25           N  
ATOM   1957  CA  GLY A 260      -5.133  -4.292 -18.551  1.00 87.25           C  
ATOM   1958  C   GLY A 260      -5.152  -4.715 -17.094  1.00 87.25           C  
ATOM   1959  O   GLY A 260      -4.867  -3.910 -16.205  1.00 87.25           O  
ATOM   1960  N   ASN A 261      -5.597  -5.937 -16.820  1.00 87.26           N  
ATOM   1961  CA  ASN A 261      -5.638  -6.497 -15.473  1.00 87.26           C  
ATOM   1962  C   ASN A 261      -4.395  -7.332 -15.176  1.00 87.26           C  
ATOM   1963  CB  ASN A 261      -6.901  -7.338 -15.280  1.00 87.26           C  
ATOM   1964  O   ASN A 261      -3.928  -8.084 -16.032  1.00 87.26           O  
ATOM   1965  CG  ASN A 261      -8.173  -6.536 -15.474  1.00 87.26           C  
ATOM   1966  ND2 ASN A 261      -9.103  -7.078 -16.251  1.00 87.26           N  
ATOM   1967  OD1 ASN A 261      -8.317  -5.437 -14.933  1.00 87.26           O  
ATOM   1968  N   PRO A 262      -3.895  -7.113 -13.898  1.00 89.57           N  
ATOM   1969  CA  PRO A 262      -2.720  -7.916 -13.553  1.00 89.57           C  
ATOM   1970  C   PRO A 262      -3.074  -9.357 -13.191  1.00 89.57           C  
ATOM   1971  CB  PRO A 262      -2.130  -7.179 -12.348  1.00 89.57           C  
ATOM   1972  O   PRO A 262      -4.045  -9.594 -12.469  1.00 89.57           O  
ATOM   1973  CG  PRO A 262      -3.305  -6.542 -11.678  1.00 89.57           C  
ATOM   1974  CD  PRO A 262      -4.280  -6.110 -12.735  1.00 89.57           C  
ATOM   1975  N   LEU A 263      -2.417 -10.300 -13.776  1.00 93.83           N  
ATOM   1976  CA  LEU A 263      -2.389 -11.700 -13.366  1.00 93.83           C  
ATOM   1977  C   LEU A 263      -1.102 -12.020 -12.612  1.00 93.83           C  
ATOM   1978  CB  LEU A 263      -2.522 -12.618 -14.584  1.00 93.83           C  
ATOM   1979  O   LEU A 263      -0.013 -11.980 -13.189  1.00 93.83           O  
ATOM   1980  CG  LEU A 263      -3.746 -12.391 -15.473  1.00 93.83           C  
ATOM   1981  CD1 LEU A 263      -3.636 -13.221 -16.748  1.00 93.83           C  
ATOM   1982  CD2 LEU A 263      -5.026 -12.730 -14.717  1.00 93.83           C  
ATOM   1983  N   ILE A 264      -1.285 -12.299 -11.280  1.00 91.34           N  
ATOM   1984  CA  ILE A 264      -0.114 -12.362 -10.412  1.00 91.34           C  
ATOM   1985  C   ILE A 264       0.097 -13.797  -9.935  1.00 91.34           C  
ATOM   1986  CB  ILE A 264      -0.255 -11.411  -9.203  1.00 91.34           C  
ATOM   1987  O   ILE A 264      -0.825 -14.427  -9.412  1.00 91.34           O  
ATOM   1988  CG1 ILE A 264      -0.545  -9.982  -9.678  1.00 91.34           C  
ATOM   1989  CG2 ILE A 264       1.004 -11.454  -8.332  1.00 91.34           C  
ATOM   1990  CD1 ILE A 264      -0.813  -8.997  -8.549  1.00 91.34           C  
ATOM   1991  N   ASN A 265       1.324 -14.312 -10.123  1.00 92.84           N  
ATOM   1992  CA  ASN A 265       1.675 -15.607  -9.550  1.00 92.84           C  
ATOM   1993  C   ASN A 265       1.628 -15.578  -8.025  1.00 92.84           C  
ATOM   1994  CB  ASN A 265       3.059 -16.050 -10.030  1.00 92.84           C  
ATOM   1995  O   ASN A 265       2.060 -14.604  -7.406  1.00 92.84           O  
ATOM   1996  CG  ASN A 265       3.078 -16.412 -11.502  1.00 92.84           C  
ATOM   1997  ND2 ASN A 265       4.269 -16.652 -12.038  1.00 92.84           N  
ATOM   1998  OD1 ASN A 265       2.031 -16.474 -12.153  1.00 92.84           O  
ATOM   1999  N   LYS A 266       1.128 -16.638  -7.405  1.00 90.73           N  
ATOM   2000  CA  LYS A 266       1.020 -16.723  -5.952  1.00 90.73           C  
ATOM   2001  C   LYS A 266       2.340 -17.162  -5.326  1.00 90.73           C  
ATOM   2002  CB  LYS A 266      -0.097 -17.689  -5.552  1.00 90.73           C  
ATOM   2003  O   LYS A 266       2.461 -18.292  -4.848  1.00 90.73           O  
ATOM   2004  CG  LYS A 266      -1.471 -17.297  -6.074  1.00 90.73           C  
ATOM   2005  CD  LYS A 266      -2.528 -18.326  -5.693  1.00 90.73           C  
ATOM   2006  CE  LYS A 266      -3.892 -17.965  -6.265  1.00 90.73           C  
ATOM   2007  NZ  LYS A 266      -4.920 -18.999  -5.941  1.00 90.73           N  
ATOM   2008  N   THR A 267       3.260 -16.268  -5.429  1.00 91.79           N  
ATOM   2009  CA  THR A 267       4.593 -16.460  -4.869  1.00 91.79           C  
ATOM   2010  C   THR A 267       5.046 -15.215  -4.112  1.00 91.79           C  
ATOM   2011  CB  THR A 267       5.618 -16.796  -5.968  1.00 91.79           C  
ATOM   2012  O   THR A 267       4.274 -14.270  -3.942  1.00 91.79           O  
ATOM   2013  CG2 THR A 267       5.812 -15.619  -6.918  1.00 91.79           C  
ATOM   2014  OG1 THR A 267       6.875 -17.117  -5.360  1.00 91.79           O  
ATOM   2015  N   THR A 268       6.249 -15.321  -3.579  1.00 91.36           N  
ATOM   2016  CA  THR A 268       6.853 -14.140  -2.973  1.00 91.36           C  
ATOM   2017  C   THR A 268       7.175 -13.092  -4.034  1.00 91.36           C  
ATOM   2018  CB  THR A 268       8.134 -14.503  -2.199  1.00 91.36           C  
ATOM   2019  O   THR A 268       7.768 -13.408  -5.067  1.00 91.36           O  
ATOM   2020  CG2 THR A 268       8.748 -13.270  -1.543  1.00 91.36           C  
ATOM   2021  OG1 THR A 268       7.817 -15.463  -1.184  1.00 91.36           O  
ATOM   2022  N   LEU A 269       6.707 -11.840  -3.699  1.00 93.11           N  
ATOM   2023  CA  LEU A 269       6.805 -10.779  -4.696  1.00 93.11           C  
ATOM   2024  C   LEU A 269       7.598  -9.595  -4.154  1.00 93.11           C  
ATOM   2025  CB  LEU A 269       5.410 -10.320  -5.129  1.00 93.11           C  
ATOM   2026  O   LEU A 269       7.351  -9.137  -3.036  1.00 93.11           O  
ATOM   2027  CG  LEU A 269       4.563 -11.344  -5.886  1.00 93.11           C  
ATOM   2028  CD1 LEU A 269       3.148 -10.813  -6.092  1.00 93.11           C  
ATOM   2029  CD2 LEU A 269       5.210 -11.689  -7.223  1.00 93.11           C  
ATOM   2030  N   ASN A 270       8.554  -9.132  -4.970  1.00 93.38           N  
ATOM   2031  CA  ASN A 270       9.221  -7.867  -4.680  1.00 93.38           C  
ATOM   2032  C   ASN A 270       8.636  -6.724  -5.505  1.00 93.38           C  
ATOM   2033  CB  ASN A 270      10.726  -7.984  -4.927  1.00 93.38           C  
ATOM   2034  O   ASN A 270       8.656  -6.768  -6.737  1.00 93.38           O  
ATOM   2035  CG  ASN A 270      11.388  -9.006  -4.023  1.00 93.38           C  
ATOM   2036  ND2 ASN A 270      11.932 -10.061  -4.619  1.00 93.38           N  
ATOM   2037  OD1 ASN A 270      11.410  -8.849  -2.800  1.00 93.38           O  
ATOM   2038  N   VAL A 271       8.101  -5.738  -4.775  1.00 93.25           N  
ATOM   2039  CA  VAL A 271       7.408  -4.660  -5.473  1.00 93.25           C  
ATOM   2040  C   VAL A 271       7.762  -3.319  -4.834  1.00 93.25           C  
ATOM   2041  CB  VAL A 271       5.877  -4.868  -5.461  1.00 93.25           C  
ATOM   2042  O   VAL A 271       8.248  -3.273  -3.702  1.00 93.25           O  
ATOM   2043  CG1 VAL A 271       5.505  -6.184  -6.142  1.00 93.25           C  
ATOM   2044  CG2 VAL A 271       5.346  -4.836  -4.029  1.00 93.25           C  
ATOM   2045  N   SER A 272       7.574  -2.284  -5.602  1.00 90.93           N  
ATOM   2046  CA  SER A 272       7.665  -0.914  -5.108  1.00 90.93           C  
ATOM   2047  C   SER A 272       6.323  -0.197  -5.216  1.00 90.93           C  
ATOM   2048  CB  SER A 272       8.732  -0.135  -5.878  1.00 90.93           C  
ATOM   2049  O   SER A 272       5.585  -0.393  -6.184  1.00 90.93           O  
ATOM   2050  OG  SER A 272       9.989  -0.785  -5.792  1.00 90.93           O  
ATOM   2051  N   LEU A 273       5.978   0.598  -4.171  1.00 87.22           N  
ATOM   2052  CA  LEU A 273       4.721   1.338  -4.158  1.00 87.22           C  
ATOM   2053  C   LEU A 273       4.972   2.838  -4.265  1.00 87.22           C  
ATOM   2054  CB  LEU A 273       3.930   1.031  -2.883  1.00 87.22           C  
ATOM   2055  O   LEU A 273       5.877   3.368  -3.616  1.00 87.22           O  
ATOM   2056  CG  LEU A 273       3.448  -0.410  -2.716  1.00 87.22           C  
ATOM   2057  CD1 LEU A 273       2.689  -0.566  -1.402  1.00 87.22           C  
ATOM   2058  CD2 LEU A 273       2.574  -0.823  -3.895  1.00 87.22           C  
ATOM   2059  N   GLY A 274       4.181   3.503  -5.230  1.00 79.41           N  
ATOM   2060  CA  GLY A 274       4.127   4.956  -5.230  1.00 79.41           C  
ATOM   2061  C   GLY A 274       5.065   5.588  -6.240  1.00 79.41           C  
ATOM   2062  O   GLY A 274       4.619   6.143  -7.247  1.00 79.41           O  
ATOM   2063  N   ASP A 275       6.411   5.515  -5.980  1.00 79.72           N  
ATOM   2064  CA  ASP A 275       7.388   6.242  -6.786  1.00 79.72           C  
ATOM   2065  C   ASP A 275       8.003   5.337  -7.851  1.00 79.72           C  
ATOM   2066  CB  ASP A 275       8.486   6.830  -5.897  1.00 79.72           C  
ATOM   2067  O   ASP A 275       8.635   4.329  -7.527  1.00 79.72           O  
ATOM   2068  CG  ASP A 275       9.462   7.706  -6.662  1.00 79.72           C  
ATOM   2069  OD1 ASP A 275       9.333   7.826  -7.900  1.00 79.72           O  
ATOM   2070  OD2 ASP A 275      10.371   8.278  -6.023  1.00 79.72           O  
ATOM   2071  N   PRO A 276       7.816   5.699  -9.164  1.00 85.10           N  
ATOM   2072  CA  PRO A 276       8.366   4.884 -10.250  1.00 85.10           C  
ATOM   2073  C   PRO A 276       9.893   4.906 -10.289  1.00 85.10           C  
ATOM   2074  CB  PRO A 276       7.778   5.528 -11.508  1.00 85.10           C  
ATOM   2075  O   PRO A 276      10.511   4.032 -10.902  1.00 85.10           O  
ATOM   2076  CG  PRO A 276       7.404   6.913 -11.088  1.00 85.10           C  
ATOM   2077  CD  PRO A 276       7.037   6.888  -9.632  1.00 85.10           C  
ATOM   2078  N   GLU A 277      10.569   5.931  -9.640  1.00 84.68           N  
ATOM   2079  CA  GLU A 277      12.013   6.131  -9.719  1.00 84.68           C  
ATOM   2080  C   GLU A 277      12.768   4.925  -9.167  1.00 84.68           C  
ATOM   2081  CB  GLU A 277      12.423   7.398  -8.965  1.00 84.68           C  
ATOM   2082  O   GLU A 277      13.818   4.549  -9.693  1.00 84.68           O  
ATOM   2083  CG  GLU A 277      11.966   8.687  -9.633  1.00 84.68           C  
ATOM   2084  CD  GLU A 277      12.558   8.886 -11.020  1.00 84.68           C  
ATOM   2085  OE1 GLU A 277      11.849   9.402 -11.914  1.00 84.68           O  
ATOM   2086  OE2 GLU A 277      13.739   8.523 -11.214  1.00 84.68           O  
ATOM   2087  N   HIS A 278      12.143   4.345  -8.131  1.00 78.17           N  
ATOM   2088  CA  HIS A 278      12.792   3.171  -7.558  1.00 78.17           C  
ATOM   2089  C   HIS A 278      12.817   2.015  -8.552  1.00 78.17           C  
ATOM   2090  CB  HIS A 278      12.084   2.742  -6.272  1.00 78.17           C  
ATOM   2091  O   HIS A 278      13.850   1.364  -8.728  1.00 78.17           O  
ATOM   2092  CG  HIS A 278      12.822   1.693  -5.502  1.00 78.17           C  
ATOM   2093  CD2 HIS A 278      13.897   1.781  -4.685  1.00 78.17           C  
ATOM   2094  ND1 HIS A 278      12.466   0.361  -5.531  1.00 78.17           N  
ATOM   2095  CE1 HIS A 278      13.294  -0.325  -4.762  1.00 78.17           C  
ATOM   2096  NE2 HIS A 278      14.172   0.512  -4.237  1.00 78.17           N  
ATOM   2097  N   ALA A 279      11.726   1.826  -9.209  1.00 83.54           N  
ATOM   2098  CA  ALA A 279      11.624   0.758 -10.201  1.00 83.54           C  
ATOM   2099  C   ALA A 279      12.516   1.042 -11.406  1.00 83.54           C  
ATOM   2100  CB  ALA A 279      10.174   0.583 -10.646  1.00 83.54           C  
ATOM   2101  O   ALA A 279      13.154   0.132 -11.941  1.00 83.54           O  
ATOM   2102  N   LYS A 280      12.606   2.276 -11.787  1.00 86.55           N  
ATOM   2103  CA  LYS A 280      13.442   2.677 -12.915  1.00 86.55           C  
ATOM   2104  C   LYS A 280      14.919   2.430 -12.621  1.00 86.55           C  
ATOM   2105  CB  LYS A 280      13.215   4.152 -13.253  1.00 86.55           C  
ATOM   2106  O   LYS A 280      15.671   2.012 -13.504  1.00 86.55           O  
ATOM   2107  CG  LYS A 280      11.875   4.436 -13.915  1.00 86.55           C  
ATOM   2108  CD  LYS A 280      11.708   5.918 -14.225  1.00 86.55           C  
ATOM   2109  CE  LYS A 280      10.340   6.214 -14.825  1.00 86.55           C  
ATOM   2110  NZ  LYS A 280      10.144   7.675 -15.065  1.00 86.55           N  
ATOM   2111  N   TYR A 281      15.324   2.714 -11.396  1.00 84.20           N  
ATOM   2112  CA  TYR A 281      16.697   2.454 -10.978  1.00 84.20           C  
ATOM   2113  C   TYR A 281      17.047   0.980 -11.141  1.00 84.20           C  
ATOM   2114  CB  TYR A 281      16.906   2.883  -9.523  1.00 84.20           C  
ATOM   2115  O   TYR A 281      18.073   0.641 -11.736  1.00 84.20           O  
ATOM   2116  CG  TYR A 281      18.232   2.448  -8.946  1.00 84.20           C  
ATOM   2117  CD1 TYR A 281      18.311   1.372  -8.065  1.00 84.20           C  
ATOM   2118  CD2 TYR A 281      19.407   3.113  -9.281  1.00 84.20           C  
ATOM   2119  CE1 TYR A 281      19.531   0.969  -7.530  1.00 84.20           C  
ATOM   2120  CE2 TYR A 281      20.632   2.719  -8.752  1.00 84.20           C  
ATOM   2121  OH  TYR A 281      21.893   1.253  -7.352  1.00 84.20           O  
ATOM   2122  CZ  TYR A 281      20.683   1.647  -7.879  1.00 84.20           C  
ATOM   2123  N   PHE A 282      16.134   0.063 -10.758  1.00 81.74           N  
ATOM   2124  CA  PHE A 282      16.408  -1.368 -10.823  1.00 81.74           C  
ATOM   2125  C   PHE A 282      16.305  -1.874 -12.257  1.00 81.74           C  
ATOM   2126  CB  PHE A 282      15.441  -2.143  -9.922  1.00 81.74           C  
ATOM   2127  O   PHE A 282      16.991  -2.826 -12.635  1.00 81.74           O  
ATOM   2128  CG  PHE A 282      15.861  -2.187  -8.477  1.00 81.74           C  
ATOM   2129  CD1 PHE A 282      16.890  -3.022  -8.063  1.00 81.74           C  
ATOM   2130  CD2 PHE A 282      15.224  -1.391  -7.534  1.00 81.74           C  
ATOM   2131  CE1 PHE A 282      17.281  -3.064  -6.726  1.00 81.74           C  
ATOM   2132  CE2 PHE A 282      15.609  -1.427  -6.196  1.00 81.74           C  
ATOM   2133  CZ  PHE A 282      16.636  -2.265  -5.794  1.00 81.74           C  
ATOM   2134  N   GLN A 283      15.446  -1.266 -12.921  1.00 86.05           N  
ATOM   2135  CA  GLN A 283      15.378  -1.605 -14.338  1.00 86.05           C  
ATOM   2136  C   GLN A 283      16.697  -1.299 -15.042  1.00 86.05           C  
ATOM   2137  CB  GLN A 283      14.233  -0.850 -15.016  1.00 86.05           C  
ATOM   2138  O   GLN A 283      17.128  -2.050 -15.919  1.00 86.05           O  
ATOM   2139  CG  GLN A 283      14.011  -1.247 -16.470  1.00 86.05           C  
ATOM   2140  CD  GLN A 283      12.895  -0.458 -17.129  1.00 86.05           C  
ATOM   2141  NE2 GLN A 283      12.162  -1.106 -18.028  1.00 86.05           N  
ATOM   2142  OE1 GLN A 283      12.693   0.724 -16.833  1.00 86.05           O  
ATOM   2143  N   SER A 284      17.347  -0.152 -14.705  1.00 86.71           N  
ATOM   2144  CA  SER A 284      18.619   0.227 -15.312  1.00 86.71           C  
ATOM   2145  C   SER A 284      19.711  -0.786 -14.984  1.00 86.71           C  
ATOM   2146  CB  SER A 284      19.045   1.618 -14.842  1.00 86.71           C  
ATOM   2147  O   SER A 284      20.680  -0.925 -15.733  1.00 86.71           O  
ATOM   2148  OG  SER A 284      19.521   1.574 -13.508  1.00 86.71           O  
ATOM   2149  N   LEU A 285      19.613  -1.465 -13.927  1.00 85.53           N  
ATOM   2150  CA  LEU A 285      20.602  -2.449 -13.499  1.00 85.53           C  
ATOM   2151  C   LEU A 285      20.378  -3.785 -14.200  1.00 85.53           C  
ATOM   2152  CB  LEU A 285      20.547  -2.640 -11.981  1.00 85.53           C  
ATOM   2153  O   LEU A 285      21.222  -4.680 -14.122  1.00 85.53           O  
ATOM   2154  CG  LEU A 285      20.893  -1.416 -11.131  1.00 85.53           C  
ATOM   2155  CD1 LEU A 285      20.738  -1.740  -9.649  1.00 85.53           C  
ATOM   2156  CD2 LEU A 285      22.309  -0.937 -11.434  1.00 85.53           C  
ATOM   2157  N   ARG A 286      19.153  -3.855 -14.948  1.00 85.19           N  
ATOM   2158  CA  ARG A 286      18.768  -5.107 -15.591  1.00 85.19           C  
ATOM   2159  C   ARG A 286      18.402  -4.881 -17.054  1.00 85.19           C  
ATOM   2160  CB  ARG A 286      17.594  -5.753 -14.851  1.00 85.19           C  
ATOM   2161  O   ARG A 286      17.233  -4.665 -17.381  1.00 85.19           O  
ATOM   2162  CG  ARG A 286      17.912  -6.148 -13.418  1.00 85.19           C  
ATOM   2163  CD  ARG A 286      16.698  -6.736 -12.712  1.00 85.19           C  
ATOM   2164  NE  ARG A 286      16.984  -7.045 -11.314  1.00 85.19           N  
ATOM   2165  NH1 ARG A 286      14.810  -6.750 -10.589  1.00 85.19           N  
ATOM   2166  NH2 ARG A 286      16.450  -7.341  -9.100  1.00 85.19           N  
ATOM   2167  CZ  ARG A 286      16.081  -7.045 -10.338  1.00 85.19           C  
ATOM   2168  N   PRO A 287      19.455  -4.802 -17.832  1.00 85.90           N  
ATOM   2169  CA  PRO A 287      19.146  -4.557 -19.243  1.00 85.90           C  
ATOM   2170  C   PRO A 287      18.199  -5.602 -19.829  1.00 85.90           C  
ATOM   2171  CB  PRO A 287      20.518  -4.623 -19.920  1.00 85.90           C  
ATOM   2172  O   PRO A 287      18.359  -6.798 -19.574  1.00 85.90           O  
ATOM   2173  CG  PRO A 287      21.502  -4.456 -18.808  1.00 85.90           C  
ATOM   2174  CD  PRO A 287      20.860  -4.915 -17.530  1.00 85.90           C  
ATOM   2175  N   GLY A 288      17.187  -5.219 -20.469  1.00 88.24           N  
ATOM   2176  CA  GLY A 288      16.227  -6.109 -21.100  1.00 88.24           C  
ATOM   2177  C   GLY A 288      15.010  -6.383 -20.237  1.00 88.24           C  
ATOM   2178  O   GLY A 288      14.121  -7.141 -20.630  1.00 88.24           O  
ATOM   2179  N   SER A 289      15.096  -5.776 -19.029  1.00 93.20           N  
ATOM   2180  CA  SER A 289      13.975  -5.973 -18.116  1.00 93.20           C  
ATOM   2181  C   SER A 289      12.835  -5.009 -18.425  1.00 93.20           C  
ATOM   2182  CB  SER A 289      14.426  -5.794 -16.666  1.00 93.20           C  
ATOM   2183  O   SER A 289      12.996  -4.084 -19.224  1.00 93.20           O  
ATOM   2184  OG  SER A 289      14.805  -4.451 -16.419  1.00 93.20           O  
ATOM   2185  N   GLU A 290      11.757  -5.316 -17.896  1.00 93.69           N  
ATOM   2186  CA  GLU A 290      10.576  -4.467 -18.024  1.00 93.69           C  
ATOM   2187  C   GLU A 290       9.979  -4.142 -16.657  1.00 93.69           C  
ATOM   2188  CB  GLU A 290       9.524  -5.139 -18.910  1.00 93.69           C  
ATOM   2189  O   GLU A 290      10.226  -4.853 -15.681  1.00 93.69           O  
ATOM   2190  CG  GLU A 290       8.997  -6.453 -18.352  1.00 93.69           C  
ATOM   2191  CD  GLU A 290       8.086  -7.193 -19.318  1.00 93.69           C  
ATOM   2192  OE1 GLU A 290       7.394  -8.145 -18.891  1.00 93.69           O  
ATOM   2193  OE2 GLU A 290       8.064  -6.818 -20.511  1.00 93.69           O  
ATOM   2194  N   ILE A 291       9.255  -3.013 -16.624  1.00 93.25           N  
ATOM   2195  CA  ILE A 291       8.527  -2.642 -15.415  1.00 93.25           C  
ATOM   2196  C   ILE A 291       7.032  -2.876 -15.622  1.00 93.25           C  
ATOM   2197  CB  ILE A 291       8.790  -1.170 -15.026  1.00 93.25           C  
ATOM   2198  O   ILE A 291       6.431  -2.318 -16.543  1.00 93.25           O  
ATOM   2199  CG1 ILE A 291      10.290  -0.935 -14.811  1.00 93.25           C  
ATOM   2200  CG2 ILE A 291       7.992  -0.792 -13.775  1.00 93.25           C  
ATOM   2201  CD1 ILE A 291      10.671   0.531 -14.658  1.00 93.25           C  
ATOM   2202  N   THR A 292       6.483  -3.785 -14.814  1.00 94.05           N  
ATOM   2203  CA  THR A 292       5.032  -3.931 -14.772  1.00 94.05           C  
ATOM   2204  C   THR A 292       4.434  -3.071 -13.662  1.00 94.05           C  
ATOM   2205  CB  THR A 292       4.624  -5.401 -14.563  1.00 94.05           C  
ATOM   2206  O   THR A 292       4.972  -3.017 -12.554  1.00 94.05           O  
ATOM   2207  CG2 THR A 292       5.075  -6.268 -15.734  1.00 94.05           C  
ATOM   2208  OG1 THR A 292       5.228  -5.891 -13.359  1.00 94.05           O  
ATOM   2209  N   SER A 293       3.324  -2.368 -14.018  1.00 93.79           N  
ATOM   2210  CA  SER A 293       2.701  -1.494 -13.030  1.00 93.79           C  
ATOM   2211  C   SER A 293       1.181  -1.607 -13.072  1.00 93.79           C  
ATOM   2212  CB  SER A 293       3.119  -0.041 -13.260  1.00 93.79           C  
ATOM   2213  O   SER A 293       0.607  -1.940 -14.111  1.00 93.79           O  
ATOM   2214  OG  SER A 293       2.587   0.449 -14.479  1.00 93.79           O  
ATOM   2215  N   PHE A 294       0.518  -1.397 -11.960  1.00 89.29           N  
ATOM   2216  CA  PHE A 294      -0.935  -1.345 -11.847  1.00 89.29           C  
ATOM   2217  C   PHE A 294      -1.353  -0.597 -10.586  1.00 89.29           C  
ATOM   2218  CB  PHE A 294      -1.526  -2.758 -11.840  1.00 89.29           C  
ATOM   2219  O   PHE A 294      -0.567  -0.467  -9.646  1.00 89.29           O  
ATOM   2220  CG  PHE A 294      -1.016  -3.624 -10.720  1.00 89.29           C  
ATOM   2221  CD1 PHE A 294       0.174  -4.329 -10.854  1.00 89.29           C  
ATOM   2222  CD2 PHE A 294      -1.727  -3.733  -9.532  1.00 89.29           C  
ATOM   2223  CE1 PHE A 294       0.649  -5.131  -9.819  1.00 89.29           C  
ATOM   2224  CE2 PHE A 294      -1.259  -4.533  -8.493  1.00 89.29           C  
ATOM   2225  CZ  PHE A 294      -0.071  -5.231  -8.639  1.00 89.29           C  
ATOM   2226  N   ASP A 295      -2.535  -0.162 -10.586  1.00 87.17           N  
ATOM   2227  CA  ASP A 295      -3.032   0.682  -9.504  1.00 87.17           C  
ATOM   2228  C   ASP A 295      -3.804  -0.142  -8.476  1.00 87.17           C  
ATOM   2229  CB  ASP A 295      -3.920   1.798 -10.058  1.00 87.17           C  
ATOM   2230  O   ASP A 295      -4.487  -1.105  -8.831  1.00 87.17           O  
ATOM   2231  CG  ASP A 295      -3.158   2.791 -10.917  1.00 87.17           C  
ATOM   2232  OD1 ASP A 295      -1.916   2.872 -10.800  1.00 87.17           O  
ATOM   2233  OD2 ASP A 295      -3.805   3.501 -11.718  1.00 87.17           O  
ATOM   2234  N   ILE A 296      -3.668   0.232  -7.239  1.00 81.09           N  
ATOM   2235  CA  ILE A 296      -4.423  -0.322  -6.120  1.00 81.09           C  
ATOM   2236  C   ILE A 296      -5.030   0.812  -5.296  1.00 81.09           C  
ATOM   2237  CB  ILE A 296      -3.536  -1.217  -5.227  1.00 81.09           C  
ATOM   2238  O   ILE A 296      -4.560   1.951  -5.354  1.00 81.09           O  
ATOM   2239  CG1 ILE A 296      -2.359  -0.412  -4.664  1.00 81.09           C  
ATOM   2240  CG2 ILE A 296      -3.040  -2.437  -6.009  1.00 81.09           C  
ATOM   2241  CD1 ILE A 296      -1.546  -1.156  -3.613  1.00 81.09           C  
ATOM   2242  N   PRO A 297      -6.092   0.456  -4.612  1.00 79.25           N  
ATOM   2243  CA  PRO A 297      -6.599   1.477  -3.692  1.00 79.25           C  
ATOM   2244  C   PRO A 297      -5.590   1.849  -2.608  1.00 79.25           C  
ATOM   2245  CB  PRO A 297      -7.838   0.817  -3.082  1.00 79.25           C  
ATOM   2246  O   PRO A 297      -4.814   0.998  -2.164  1.00 79.25           O  
ATOM   2247  CG  PRO A 297      -8.174  -0.301  -4.014  1.00 79.25           C  
ATOM   2248  CD  PRO A 297      -6.912  -0.753  -4.692  1.00 79.25           C  
ATOM   2249  N   LYS A 298      -5.552   3.109  -2.226  1.00 79.75           N  
ATOM   2250  CA  LYS A 298      -4.601   3.601  -1.234  1.00 79.75           C  
ATOM   2251  C   LYS A 298      -4.636   2.749   0.031  1.00 79.75           C  
ATOM   2252  CB  LYS A 298      -4.892   5.063  -0.890  1.00 79.75           C  
ATOM   2253  O   LYS A 298      -3.595   2.487   0.639  1.00 79.75           O  
ATOM   2254  CG  LYS A 298      -3.850   5.705   0.014  1.00 79.75           C  
ATOM   2255  CD  LYS A 298      -4.101   7.198   0.182  1.00 79.75           C  
ATOM   2256  CE  LYS A 298      -3.143   7.816   1.191  1.00 79.75           C  
ATOM   2257  NZ  LYS A 298      -1.720   7.489   0.877  1.00 79.75           N  
ATOM   2258  N   TRP A 299      -5.837   2.253   0.458  1.00 77.51           N  
ATOM   2259  CA  TRP A 299      -5.920   1.471   1.688  1.00 77.51           C  
ATOM   2260  C   TRP A 299      -5.056   0.218   1.596  1.00 77.51           C  
ATOM   2261  CB  TRP A 299      -7.372   1.085   1.984  1.00 77.51           C  
ATOM   2262  O   TRP A 299      -4.507  -0.240   2.600  1.00 77.51           O  
ATOM   2263  CG  TRP A 299      -7.948   0.094   1.018  1.00 77.51           C  
ATOM   2264  CD1 TRP A 299      -8.748   0.362  -0.058  1.00 77.51           C  
ATOM   2265  CD2 TRP A 299      -7.771  -1.325   1.043  1.00 77.51           C  
ATOM   2266  CE2 TRP A 299      -8.492  -1.856  -0.049  1.00 77.51           C  
ATOM   2267  CE3 TRP A 299      -7.070  -2.201   1.884  1.00 77.51           C  
ATOM   2268  NE1 TRP A 299      -9.079  -0.807  -0.704  1.00 77.51           N  
ATOM   2269  CH2 TRP A 299      -7.840  -4.060   0.516  1.00 77.51           C  
ATOM   2270  CZ2 TRP A 299      -8.533  -3.226  -0.322  1.00 77.51           C  
ATOM   2271  CZ3 TRP A 299      -7.112  -3.563   1.611  1.00 77.51           C  
ATOM   2272  N   MET A 300      -5.008  -0.416   0.383  1.00 80.92           N  
ATOM   2273  CA  MET A 300      -4.175  -1.604   0.220  1.00 80.92           C  
ATOM   2274  C   MET A 300      -2.699  -1.262   0.393  1.00 80.92           C  
ATOM   2275  CB  MET A 300      -4.406  -2.240  -1.152  1.00 80.92           C  
ATOM   2276  O   MET A 300      -1.958  -2.001   1.044  1.00 80.92           O  
ATOM   2277  CG  MET A 300      -3.617  -3.519  -1.376  1.00 80.92           C  
ATOM   2278  SD  MET A 300      -4.034  -4.825  -0.156  1.00 80.92           S  
ATOM   2279  CE  MET A 300      -2.762  -6.055  -0.555  1.00 80.92           C  
ATOM   2280  N   GLY A 301      -2.297  -0.091  -0.235  1.00 81.75           N  
ATOM   2281  CA  GLY A 301      -0.940   0.381  -0.014  1.00 81.75           C  
ATOM   2282  C   GLY A 301      -0.637   0.665   1.445  1.00 81.75           C  
ATOM   2283  O   GLY A 301       0.422   0.287   1.950  1.00 81.75           O  
ATOM   2284  N   ASP A 302      -1.502   1.269   2.119  1.00 79.53           N  
ATOM   2285  CA  ASP A 302      -1.341   1.578   3.536  1.00 79.53           C  
ATOM   2286  C   ASP A 302      -1.303   0.302   4.375  1.00 79.53           C  
ATOM   2287  CB  ASP A 302      -2.470   2.491   4.019  1.00 79.53           C  
ATOM   2288  O   ASP A 302      -0.529   0.203   5.329  1.00 79.53           O  
ATOM   2289  CG  ASP A 302      -2.383   3.895   3.445  1.00 79.53           C  
ATOM   2290  OD1 ASP A 302      -1.322   4.266   2.899  1.00 79.53           O  
ATOM   2291  OD2 ASP A 302      -3.385   4.636   3.541  1.00 79.53           O  
ATOM   2292  N   PHE A 303      -2.117  -0.622   3.956  1.00 81.07           N  
ATOM   2293  CA  PHE A 303      -2.175  -1.907   4.642  1.00 81.07           C  
ATOM   2294  C   PHE A 303      -0.844  -2.641   4.530  1.00 81.07           C  
ATOM   2295  CB  PHE A 303      -3.302  -2.773   4.072  1.00 81.07           C  
ATOM   2296  O   PHE A 303      -0.332  -3.165   5.521  1.00 81.07           O  
ATOM   2297  CG  PHE A 303      -3.498  -4.074   4.803  1.00 81.07           C  
ATOM   2298  CD1 PHE A 303      -3.744  -5.249   4.105  1.00 81.07           C  
ATOM   2299  CD2 PHE A 303      -3.435  -4.120   6.190  1.00 81.07           C  
ATOM   2300  CE1 PHE A 303      -3.926  -6.455   4.780  1.00 81.07           C  
ATOM   2301  CE2 PHE A 303      -3.616  -5.321   6.871  1.00 81.07           C  
ATOM   2302  CZ  PHE A 303      -3.862  -6.487   6.164  1.00 81.07           C  
ATOM   2303  N   ILE A 304      -0.210  -2.641   3.422  1.00 82.85           N  
ATOM   2304  CA  ILE A 304       1.090  -3.268   3.214  1.00 82.85           C  
ATOM   2305  C   ILE A 304       2.142  -2.576   4.077  1.00 82.85           C  
ATOM   2306  CB  ILE A 304       1.505  -3.227   1.726  1.00 82.85           C  
ATOM   2307  O   ILE A 304       2.919  -3.237   4.769  1.00 82.85           O  
ATOM   2308  CG1 ILE A 304       0.600  -4.141   0.893  1.00 82.85           C  
ATOM   2309  CG2 ILE A 304       2.977  -3.619   1.565  1.00 82.85           C  
ATOM   2310  CD1 ILE A 304       0.745  -3.953  -0.611  1.00 82.85           C  
ATOM   2311  N   GLU A 305       2.078  -1.343   4.045  1.00 82.79           N  
ATOM   2312  CA  GLU A 305       3.041  -0.549   4.804  1.00 82.79           C  
ATOM   2313  C   GLU A 305       2.896  -0.791   6.303  1.00 82.79           C  
ATOM   2314  CB  GLU A 305       2.872   0.941   4.493  1.00 82.79           C  
ATOM   2315  O   GLU A 305       3.892  -0.985   7.005  1.00 82.79           O  
ATOM   2316  CG  GLU A 305       3.881   1.834   5.200  1.00 82.79           C  
ATOM   2317  CD  GLU A 305       3.803   3.289   4.765  1.00 82.79           C  
ATOM   2318  OE1 GLU A 305       4.636   4.105   5.221  1.00 82.79           O  
ATOM   2319  OE2 GLU A 305       2.900   3.616   3.962  1.00 82.79           O  
ATOM   2320  N   ASN A 306       1.685  -0.816   6.763  1.00 77.63           N  
ATOM   2321  CA  ASN A 306       1.411  -0.947   8.190  1.00 77.63           C  
ATOM   2322  C   ASN A 306       1.787  -2.332   8.709  1.00 77.63           C  
ATOM   2323  CB  ASN A 306      -0.061  -0.652   8.483  1.00 77.63           C  
ATOM   2324  O   ASN A 306       2.155  -2.484   9.875  1.00 77.63           O  
ATOM   2325  CG  ASN A 306      -0.402   0.818   8.341  1.00 77.63           C  
ATOM   2326  ND2 ASN A 306      -1.682   1.115   8.151  1.00 77.63           N  
ATOM   2327  OD1 ASN A 306       0.478   1.681   8.400  1.00 77.63           O  
ATOM   2328  N   GLU A 307       1.745  -3.310   7.771  1.00 79.78           N  
ATOM   2329  CA  GLU A 307       1.976  -4.686   8.198  1.00 79.78           C  
ATOM   2330  C   GLU A 307       3.417  -5.112   7.933  1.00 79.78           C  
ATOM   2331  CB  GLU A 307       1.008  -5.638   7.491  1.00 79.78           C  
ATOM   2332  O   GLU A 307       3.865  -6.148   8.429  1.00 79.78           O  
ATOM   2333  CG  GLU A 307      -0.451  -5.419   7.862  1.00 79.78           C  
ATOM   2334  CD  GLU A 307      -0.739  -5.660   9.335  1.00 79.78           C  
ATOM   2335  OE1 GLU A 307      -1.636  -4.991   9.896  1.00 79.78           O  
ATOM   2336  OE2 GLU A 307      -0.060  -6.523   9.934  1.00 79.78           O  
ATOM   2337  N   ALA A 308       4.165  -4.251   7.212  1.00 83.73           N  
ATOM   2338  CA  ALA A 308       5.527  -4.605   6.822  1.00 83.73           C  
ATOM   2339  C   ALA A 308       6.475  -4.537   8.016  1.00 83.73           C  
ATOM   2340  CB  ALA A 308       6.016  -3.686   5.705  1.00 83.73           C  
ATOM   2341  O   ALA A 308       6.366  -3.638   8.853  1.00 83.73           O  
ATOM   2342  N   VAL A 309       7.340  -5.526   8.073  1.00 81.04           N  
ATOM   2343  CA  VAL A 309       8.353  -5.581   9.122  1.00 81.04           C  
ATOM   2344  C   VAL A 309       9.746  -5.543   8.498  1.00 81.04           C  
ATOM   2345  CB  VAL A 309       8.195  -6.845   9.997  1.00 81.04           C  
ATOM   2346  O   VAL A 309       9.914  -5.865   7.319  1.00 81.04           O  
ATOM   2347  CG1 VAL A 309       6.843  -6.845  10.707  1.00 81.04           C  
ATOM   2348  CG2 VAL A 309       8.356  -8.105   9.148  1.00 81.04           C  
ATOM   2349  N   PRO A 310      10.705  -5.057   9.270  1.00 82.43           N  
ATOM   2350  CA  PRO A 310      12.066  -5.022   8.729  1.00 82.43           C  
ATOM   2351  C   PRO A 310      12.599  -6.411   8.384  1.00 82.43           C  
ATOM   2352  CB  PRO A 310      12.879  -4.391   9.861  1.00 82.43           C  
ATOM   2353  O   PRO A 310      12.191  -7.402   8.995  1.00 82.43           O  
ATOM   2354  CG  PRO A 310      11.870  -3.686  10.709  1.00 82.43           C  
ATOM   2355  CD  PRO A 310      10.558  -4.406  10.588  1.00 82.43           C  
ATOM   2356  N   GLN A 311      13.481  -6.380   7.397  1.00 79.96           N  
ATOM   2357  CA  GLN A 311      14.123  -7.623   6.985  1.00 79.96           C  
ATOM   2358  C   GLN A 311      15.013  -8.177   8.094  1.00 79.96           C  
ATOM   2359  CB  GLN A 311      14.944  -7.407   5.712  1.00 79.96           C  
ATOM   2360  O   GLN A 311      15.109  -9.394   8.270  1.00 79.96           O  
ATOM   2361  CG  GLN A 311      15.572  -8.681   5.162  1.00 79.96           C  
ATOM   2362  CD  GLN A 311      16.328  -8.450   3.867  1.00 79.96           C  
ATOM   2363  NE2 GLN A 311      16.707  -9.535   3.200  1.00 79.96           N  
ATOM   2364  OE1 GLN A 311      16.570  -7.306   3.469  1.00 79.96           O  
ATOM   2365  N   ILE A 312      15.565  -7.271   8.852  1.00 80.78           N  
ATOM   2366  CA  ILE A 312      16.436  -7.658   9.956  1.00 80.78           C  
ATOM   2367  C   ILE A 312      15.603  -8.270  11.080  1.00 80.78           C  
ATOM   2368  CB  ILE A 312      17.248  -6.455  10.485  1.00 80.78           C  
ATOM   2369  O   ILE A 312      14.586  -7.703  11.487  1.00 80.78           O  
ATOM   2370  CG1 ILE A 312      18.233  -5.965   9.417  1.00 80.78           C  
ATOM   2371  CG2 ILE A 312      17.981  -6.824  11.778  1.00 80.78           C  
ATOM   2372  CD1 ILE A 312      18.940  -4.666   9.777  1.00 80.78           C  
ATOM   2373  N   ASN A 313      15.862  -9.465  11.374  1.00 80.02           N  
ATOM   2374  CA  ASN A 313      15.193 -10.202  12.441  1.00 80.02           C  
ATOM   2375  C   ASN A 313      13.757 -10.554  12.065  1.00 80.02           C  
ATOM   2376  CB  ASN A 313      15.219  -9.400  13.744  1.00 80.02           C  
ATOM   2377  O   ASN A 313      12.863 -10.525  12.913  1.00 80.02           O  
ATOM   2378  CG  ASN A 313      16.624  -9.193  14.275  1.00 80.02           C  
ATOM   2379  ND2 ASN A 313      16.858  -8.047  14.903  1.00 80.02           N  
ATOM   2380  OD1 ASN A 313      17.492 -10.056  14.121  1.00 80.02           O  
ATOM   2381  N   TYR A 314      13.562 -10.704  10.773  1.00 77.06           N  
ATOM   2382  CA  TYR A 314      12.250 -11.016  10.215  1.00 77.06           C  
ATOM   2383  C   TYR A 314      11.642 -12.233  10.901  1.00 77.06           C  
ATOM   2384  CB  TYR A 314      12.352 -11.262   8.707  1.00 77.06           C  
ATOM   2385  O   TYR A 314      10.481 -12.203  11.317  1.00 77.06           O  
ATOM   2386  CG  TYR A 314      11.036 -11.623   8.061  1.00 77.06           C  
ATOM   2387  CD1 TYR A 314      10.802 -12.911   7.585  1.00 77.06           C  
ATOM   2388  CD2 TYR A 314      10.026 -10.677   7.924  1.00 77.06           C  
ATOM   2389  CE1 TYR A 314       9.592 -13.247   6.987  1.00 77.06           C  
ATOM   2390  CE2 TYR A 314       8.812 -11.002   7.328  1.00 77.06           C  
ATOM   2391  OH  TYR A 314       7.405 -12.615   6.273  1.00 77.06           O  
ATOM   2392  CZ  TYR A 314       8.604 -12.288   6.864  1.00 77.06           C  
ATOM   2393  N   LYS A 315      12.392 -13.300  11.100  1.00 81.16           N  
ATOM   2394  CA  LYS A 315      11.889 -14.557  11.646  1.00 81.16           C  
ATOM   2395  C   LYS A 315      11.521 -14.408  13.120  1.00 81.16           C  
ATOM   2396  CB  LYS A 315      12.923 -15.670  11.475  1.00 81.16           C  
ATOM   2397  O   LYS A 315      10.562 -15.023  13.591  1.00 81.16           O  
ATOM   2398  CG  LYS A 315      13.119 -16.116  10.033  1.00 81.16           C  
ATOM   2399  CD  LYS A 315      14.081 -17.294   9.938  1.00 81.16           C  
ATOM   2400  CE  LYS A 315      14.304 -17.719   8.493  1.00 81.16           C  
ATOM   2401  NZ  LYS A 315      15.250 -18.870   8.395  1.00 81.16           N  
ATOM   2402  N   SER A 316      12.250 -13.598  13.776  1.00 78.95           N  
ATOM   2403  CA  SER A 316      12.068 -13.475  15.219  1.00 78.95           C  
ATOM   2404  C   SER A 316      11.135 -12.319  15.562  1.00 78.95           C  
ATOM   2405  CB  SER A 316      13.416 -13.276  15.914  1.00 78.95           C  
ATOM   2406  O   SER A 316      10.831 -12.087  16.734  1.00 78.95           O  
ATOM   2407  OG  SER A 316      14.078 -12.129  15.409  1.00 78.95           O  
ATOM   2408  N   ASN A 317      10.651 -11.572  14.471  1.00 75.09           N  
ATOM   2409  CA  ASN A 317       9.772 -10.429  14.694  1.00 75.09           C  
ATOM   2410  C   ASN A 317       8.364 -10.872  15.082  1.00 75.09           C  
ATOM   2411  CB  ASN A 317       9.725  -9.537  13.452  1.00 75.09           C  
ATOM   2412  O   ASN A 317       7.716 -11.614  14.341  1.00 75.09           O  
ATOM   2413  CG  ASN A 317       9.059  -8.201  13.718  1.00 75.09           C  
ATOM   2414  ND2 ASN A 317       9.643  -7.132  13.189  1.00 75.09           N  
ATOM   2415  OD1 ASN A 317       8.029  -8.131  14.393  1.00 75.09           O  
ATOM   2416  N   PRO A 318       7.887 -10.497  16.278  1.00 76.06           N  
ATOM   2417  CA  PRO A 318       6.577 -10.941  16.762  1.00 76.06           C  
ATOM   2418  C   PRO A 318       5.431 -10.497  15.856  1.00 76.06           C  
ATOM   2419  CB  PRO A 318       6.469 -10.283  18.141  1.00 76.06           C  
ATOM   2420  O   PRO A 318       4.378 -11.138  15.827  1.00 76.06           O  
ATOM   2421  CG  PRO A 318       7.489  -9.190  18.123  1.00 76.06           C  
ATOM   2422  CD  PRO A 318       8.568  -9.560  17.146  1.00 76.06           C  
ATOM   2423  N   LYS A 319       5.724  -9.441  15.069  1.00 75.73           N  
ATOM   2424  CA  LYS A 319       4.691  -8.947  14.163  1.00 75.73           C  
ATOM   2425  C   LYS A 319       4.604  -9.809  12.907  1.00 75.73           C  
ATOM   2426  CB  LYS A 319       4.964  -7.491  13.781  1.00 75.73           C  
ATOM   2427  O   LYS A 319       3.658  -9.685  12.127  1.00 75.73           O  
ATOM   2428  CG  LYS A 319       4.680  -6.495  14.896  1.00 75.73           C  
ATOM   2429  CD  LYS A 319       4.793  -5.058  14.405  1.00 75.73           C  
ATOM   2430  CE  LYS A 319       4.436  -4.062  15.499  1.00 75.73           C  
ATOM   2431  NZ  LYS A 319       4.537  -2.651  15.019  1.00 75.73           N  
ATOM   2432  N   ASN A 320       5.637 -10.699  12.794  1.00 77.44           N  
ATOM   2433  CA  ASN A 320       5.746 -11.605  11.656  1.00 77.44           C  
ATOM   2434  C   ASN A 320       5.027 -12.925  11.920  1.00 77.44           C  
ATOM   2435  CB  ASN A 320       7.215 -11.860  11.311  1.00 77.44           C  
ATOM   2436  O   ASN A 320       5.363 -13.950  11.323  1.00 77.44           O  
ATOM   2437  CG  ASN A 320       7.383 -12.731  10.082  1.00 77.44           C  
ATOM   2438  ND2 ASN A 320       8.521 -13.409   9.987  1.00 77.44           N  
ATOM   2439  OD1 ASN A 320       6.499 -12.794   9.224  1.00 77.44           O  
ATOM   2440  N   GLN A 321       3.745 -12.887  12.514  1.00 66.63           N  
ATOM   2441  CA  GLN A 321       2.742 -13.904  12.813  1.00 66.63           C  
ATOM   2442  C   GLN A 321       2.872 -15.098  11.870  1.00 66.63           C  
ATOM   2443  CB  GLN A 321       1.334 -13.315  12.722  1.00 66.63           C  
ATOM   2444  O   GLN A 321       1.926 -15.439  11.159  1.00 66.63           O  
ATOM   2445  CG  GLN A 321       1.065 -12.207  13.731  1.00 66.63           C  
ATOM   2446  CD  GLN A 321      -0.349 -11.664  13.644  1.00 66.63           C  
ATOM   2447  NE2 GLN A 321      -0.602 -10.555  14.331  1.00 66.63           N  
ATOM   2448  OE1 GLN A 321      -1.207 -12.236  12.963  1.00 66.63           O  
ATOM   2449  N   GLY A 322       3.986 -15.779  11.826  1.00 79.03           N  
ATOM   2450  CA  GLY A 322       4.166 -17.016  11.082  1.00 79.03           C  
ATOM   2451  C   GLY A 322       4.827 -16.809   9.733  1.00 79.03           C  
ATOM   2452  O   GLY A 322       4.657 -17.621   8.821  1.00 79.03           O  
ATOM   2453  N   GLY A 323       5.425 -15.674   9.511  1.00 79.08           N  
ATOM   2454  CA  GLY A 323       6.157 -15.449   8.274  1.00 79.08           C  
ATOM   2455  C   GLY A 323       5.295 -14.869   7.168  1.00 79.08           C  
ATOM   2456  O   GLY A 323       5.589 -15.053   5.985  1.00 79.08           O  
ATOM   2457  N   LEU A 324       4.205 -14.214   7.598  1.00 87.48           N  
ATOM   2458  CA  LEU A 324       3.245 -13.763   6.597  1.00 87.48           C  
ATOM   2459  C   LEU A 324       3.308 -12.249   6.426  1.00 87.48           C  
ATOM   2460  CB  LEU A 324       1.826 -14.185   6.986  1.00 87.48           C  
ATOM   2461  O   LEU A 324       2.641 -11.690   5.552  1.00 87.48           O  
ATOM   2462  CG  LEU A 324       1.560 -15.690   7.054  1.00 87.48           C  
ATOM   2463  CD1 LEU A 324       0.150 -15.957   7.570  1.00 87.48           C  
ATOM   2464  CD2 LEU A 324       1.765 -16.331   5.686  1.00 87.48           C  
ATOM   2465  N   ALA A 325       4.102 -11.649   7.211  1.00 83.86           N  
ATOM   2466  CA  ALA A 325       4.182 -10.193   7.138  1.00 83.86           C  
ATOM   2467  C   ALA A 325       5.053  -9.749   5.966  1.00 83.86           C  
ATOM   2468  CB  ALA A 325       4.726  -9.623   8.446  1.00 83.86           C  
ATOM   2469  O   ALA A 325       6.070 -10.380   5.666  1.00 83.86           O  
ATOM   2470  N   PRO A 326       4.665  -8.710   5.276  1.00 89.85           N  
ATOM   2471  CA  PRO A 326       5.574  -8.108   4.299  1.00 89.85           C  
ATOM   2472  C   PRO A 326       6.872  -7.609   4.930  1.00 89.85           C  
ATOM   2473  CB  PRO A 326       4.760  -6.943   3.730  1.00 89.85           C  
ATOM   2474  O   PRO A 326       6.888  -7.238   6.106  1.00 89.85           O  
ATOM   2475  CG  PRO A 326       3.338  -7.283   4.043  1.00 89.85           C  
ATOM   2476  CD  PRO A 326       3.304  -8.057   5.330  1.00 89.85           C  
ATOM   2477  N   LYS A 327       7.916  -7.662   4.025  1.00 88.62           N  
ATOM   2478  CA  LYS A 327       9.221  -7.172   4.460  1.00 88.62           C  
ATOM   2479  C   LYS A 327       9.567  -5.851   3.778  1.00 88.62           C  
ATOM   2480  CB  LYS A 327      10.307  -8.210   4.173  1.00 88.62           C  
ATOM   2481  O   LYS A 327       9.373  -5.701   2.570  1.00 88.62           O  
ATOM   2482  CG  LYS A 327      10.085  -9.546   4.866  1.00 88.62           C  
ATOM   2483  CD  LYS A 327      11.132 -10.572   4.451  1.00 88.62           C  
ATOM   2484  CE  LYS A 327      10.764 -11.971   4.926  1.00 88.62           C  
ATOM   2485  NZ  LYS A 327      11.713 -13.000   4.406  1.00 88.62           N  
ATOM   2486  N   VAL A 328      10.166  -5.011   4.574  1.00 86.08           N  
ATOM   2487  CA  VAL A 328      10.810  -3.843   3.982  1.00 86.08           C  
ATOM   2488  C   VAL A 328      12.200  -4.220   3.474  1.00 86.08           C  
ATOM   2489  CB  VAL A 328      10.910  -2.677   4.991  1.00 86.08           C  
ATOM   2490  O   VAL A 328      13.051  -4.666   4.249  1.00 86.08           O  
ATOM   2491  CG1 VAL A 328      11.582  -1.464   4.350  1.00 86.08           C  
ATOM   2492  CG2 VAL A 328       9.524  -2.308   5.517  1.00 86.08           C  
ATOM   2493  N   VAL A 329      12.565  -4.150   2.146  1.00 81.55           N  
ATOM   2494  CA  VAL A 329      13.787  -4.727   1.597  1.00 81.55           C  
ATOM   2495  C   VAL A 329      14.739  -3.613   1.170  1.00 81.55           C  
ATOM   2496  CB  VAL A 329      13.487  -5.660   0.402  1.00 81.55           C  
ATOM   2497  O   VAL A 329      15.945  -3.835   1.035  1.00 81.55           O  
ATOM   2498  CG1 VAL A 329      12.727  -6.902   0.863  1.00 81.55           C  
ATOM   2499  CG2 VAL A 329      12.697  -4.913  -0.671  1.00 81.55           C  
ATOM   2500  N   ASP A 330      14.349  -2.419   1.110  1.00 74.97           N  
ATOM   2501  CA  ASP A 330      15.253  -1.379   0.629  1.00 74.97           C  
ATOM   2502  C   ASP A 330      14.990  -0.051   1.335  1.00 74.97           C  
ATOM   2503  CB  ASP A 330      15.115  -1.206  -0.885  1.00 74.97           C  
ATOM   2504  O   ASP A 330      14.589   0.927   0.701  1.00 74.97           O  
ATOM   2505  CG  ASP A 330      16.220  -0.357  -1.488  1.00 74.97           C  
ATOM   2506  OD1 ASP A 330      17.186  -0.014  -0.772  1.00 74.97           O  
ATOM   2507  OD2 ASP A 330      16.124  -0.025  -2.690  1.00 74.97           O  
ATOM   2508  N   PRO A 331      15.283  -0.092   2.632  1.00 73.17           N  
ATOM   2509  CA  PRO A 331      14.942   1.091   3.426  1.00 73.17           C  
ATOM   2510  C   PRO A 331      15.874   2.270   3.156  1.00 73.17           C  
ATOM   2511  CB  PRO A 331      15.087   0.600   4.869  1.00 73.17           C  
ATOM   2512  O   PRO A 331      15.542   3.412   3.488  1.00 73.17           O  
ATOM   2513  CG  PRO A 331      16.012  -0.570   4.784  1.00 73.17           C  
ATOM   2514  CD  PRO A 331      15.807  -1.245   3.458  1.00 73.17           C  
ATOM   2515  N   THR A 332      17.073   2.015   2.408  1.00 72.79           N  
ATOM   2516  CA  THR A 332      18.091   3.044   2.225  1.00 72.79           C  
ATOM   2517  C   THR A 332      17.840   3.830   0.941  1.00 72.79           C  
ATOM   2518  CB  THR A 332      19.503   2.432   2.188  1.00 72.79           C  
ATOM   2519  O   THR A 332      18.534   4.810   0.661  1.00 72.79           O  
ATOM   2520  CG2 THR A 332      19.798   1.651   3.464  1.00 72.79           C  
ATOM   2521  OG1 THR A 332      19.605   1.548   1.065  1.00 72.79           O  
ATOM   2522  N   THR A 333      16.881   3.364   0.089  1.00 66.70           N  
ATOM   2523  CA  THR A 333      16.524   4.065  -1.139  1.00 66.70           C  
ATOM   2524  C   THR A 333      15.146   4.708  -1.014  1.00 66.70           C  
ATOM   2525  CB  THR A 333      16.542   3.115  -2.350  1.00 66.70           C  
ATOM   2526  O   THR A 333      14.314   4.256  -0.225  1.00 66.70           O  
ATOM   2527  CG2 THR A 333      17.920   2.488  -2.537  1.00 66.70           C  
ATOM   2528  OG1 THR A 333      15.579   2.073  -2.147  1.00 66.70           O  
ATOM   2529  N   PRO A 334      15.060   5.943  -1.581  1.00 65.95           N  
ATOM   2530  CA  PRO A 334      13.734   6.563  -1.535  1.00 65.95           C  
ATOM   2531  C   PRO A 334      12.640   5.659  -2.099  1.00 65.95           C  
ATOM   2532  CB  PRO A 334      13.901   7.819  -2.394  1.00 65.95           C  
ATOM   2533  O   PRO A 334      12.904   4.847  -2.989  1.00 65.95           O  
ATOM   2534  CG  PRO A 334      15.371   8.090  -2.391  1.00 65.95           C  
ATOM   2535  CD  PRO A 334      16.097   6.785  -2.230  1.00 65.95           C  
ATOM   2536  N   GLY A 335      11.604   5.740  -1.542  1.00 71.62           N  
ATOM   2537  CA  GLY A 335      10.456   4.952  -1.963  1.00 71.62           C  
ATOM   2538  C   GLY A 335      10.111   3.836  -0.995  1.00 71.62           C  
ATOM   2539  O   GLY A 335      10.727   3.714   0.065  1.00 71.62           O  
ATOM   2540  N   ARG A 336       9.013   3.216  -1.380  1.00 83.77           N  
ATOM   2541  CA  ARG A 336       8.513   2.107  -0.574  1.00 83.77           C  
ATOM   2542  C   ARG A 336       8.659   0.782  -1.315  1.00 83.77           C  
ATOM   2543  CB  ARG A 336       7.048   2.335  -0.194  1.00 83.77           C  
ATOM   2544  O   ARG A 336       7.948   0.528  -2.289  1.00 83.77           O  
ATOM   2545  CG  ARG A 336       6.813   3.598   0.620  1.00 83.77           C  
ATOM   2546  CD  ARG A 336       5.356   3.736   1.038  1.00 83.77           C  
ATOM   2547  NE  ARG A 336       4.472   3.852  -0.119  1.00 83.77           N  
ATOM   2548  NH1 ARG A 336       2.520   3.567   1.084  1.00 83.77           N  
ATOM   2549  NH2 ARG A 336       2.438   3.888  -1.184  1.00 83.77           N  
ATOM   2550  CZ  ARG A 336       3.145   3.769  -0.070  1.00 83.77           C  
ATOM   2551  N   SER A 337       9.643  -0.050  -0.774  1.00 87.06           N  
ATOM   2552  CA  SER A 337       9.916  -1.343  -1.392  1.00 87.06           C  
ATOM   2553  C   SER A 337       9.641  -2.489  -0.424  1.00 87.06           C  
ATOM   2554  CB  SER A 337      11.366  -1.411  -1.875  1.00 87.06           C  
ATOM   2555  O   SER A 337      10.116  -2.474   0.714  1.00 87.06           O  
ATOM   2556  OG  SER A 337      11.632  -0.382  -2.813  1.00 87.06           O  
ATOM   2557  N   TYR A 338       8.890  -3.438  -0.968  1.00 91.42           N  
ATOM   2558  CA  TYR A 338       8.437  -4.522  -0.103  1.00 91.42           C  
ATOM   2559  C   TYR A 338       8.681  -5.878  -0.754  1.00 91.42           C  
ATOM   2560  CB  TYR A 338       6.950  -4.361   0.227  1.00 91.42           C  
ATOM   2561  O   TYR A 338       8.665  -5.996  -1.981  1.00 91.42           O  
ATOM   2562  CG  TYR A 338       6.612  -3.042   0.879  1.00 91.42           C  
ATOM   2563  CD1 TYR A 338       6.898  -2.814   2.223  1.00 91.42           C  
ATOM   2564  CD2 TYR A 338       6.005  -2.023   0.153  1.00 91.42           C  
ATOM   2565  CE1 TYR A 338       6.587  -1.601   2.829  1.00 91.42           C  
ATOM   2566  CE2 TYR A 338       5.689  -0.806   0.749  1.00 91.42           C  
ATOM   2567  OH  TYR A 338       5.673   0.598   2.679  1.00 91.42           O  
ATOM   2568  CZ  TYR A 338       5.984  -0.605   2.085  1.00 91.42           C  
ATOM   2569  N   GLU A 339       8.998  -6.830   0.058  1.00 93.10           N  
ATOM   2570  CA  GLU A 339       8.860  -8.240  -0.292  1.00 93.10           C  
ATOM   2571  C   GLU A 339       7.587  -8.834   0.304  1.00 93.10           C  
ATOM   2572  CB  GLU A 339      10.081  -9.033   0.181  1.00 93.10           C  
ATOM   2573  O   GLU A 339       7.436  -8.895   1.526  1.00 93.10           O  
ATOM   2574  CG  GLU A 339      10.097 -10.479  -0.294  1.00 93.10           C  
ATOM   2575  CD  GLU A 339      11.345 -11.236   0.129  1.00 93.10           C  
ATOM   2576  OE1 GLU A 339      11.219 -12.311   0.760  1.00 93.10           O  
ATOM   2577  OE2 GLU A 339      12.459 -10.751  -0.172  1.00 93.10           O  
ATOM   2578  N   LEU A 340       6.737  -9.267  -0.582  1.00 92.74           N  
ATOM   2579  CA  LEU A 340       5.408  -9.700  -0.165  1.00 92.74           C  
ATOM   2580  C   LEU A 340       5.307 -11.221  -0.162  1.00 92.74           C  
ATOM   2581  CB  LEU A 340       4.337  -9.107  -1.085  1.00 92.74           C  
ATOM   2582  O   LEU A 340       5.604 -11.869  -1.169  1.00 92.74           O  
ATOM   2583  CG  LEU A 340       4.403  -7.597  -1.317  1.00 92.74           C  
ATOM   2584  CD1 LEU A 340       3.346  -7.170  -2.330  1.00 92.74           C  
ATOM   2585  CD2 LEU A 340       4.226  -6.845  -0.002  1.00 92.74           C  
ATOM   2586  N   PRO A 341       4.879 -11.776   0.977  1.00 90.18           N  
ATOM   2587  CA  PRO A 341       4.578 -13.210   0.954  1.00 90.18           C  
ATOM   2588  C   PRO A 341       3.424 -13.556   0.015  1.00 90.18           C  
ATOM   2589  CB  PRO A 341       4.210 -13.516   2.408  1.00 90.18           C  
ATOM   2590  O   PRO A 341       2.677 -12.668  -0.403  1.00 90.18           O  
ATOM   2591  CG  PRO A 341       4.782 -12.381   3.194  1.00 90.18           C  
ATOM   2592  CD  PRO A 341       4.761 -11.148   2.336  1.00 90.18           C  
ATOM   2593  N   SER A 342       3.287 -14.784  -0.314  1.00 90.23           N  
ATOM   2594  CA  SER A 342       2.389 -15.273  -1.355  1.00 90.23           C  
ATOM   2595  C   SER A 342       0.959 -14.801  -1.118  1.00 90.23           C  
ATOM   2596  CB  SER A 342       2.426 -16.800  -1.421  1.00 90.23           C  
ATOM   2597  O   SER A 342       0.246 -14.463  -2.065  1.00 90.23           O  
ATOM   2598  OG  SER A 342       1.997 -17.367  -0.195  1.00 90.23           O  
ATOM   2599  N   VAL A 343       0.503 -14.681   0.120  1.00 86.26           N  
ATOM   2600  CA  VAL A 343      -0.878 -14.324   0.424  1.00 86.26           C  
ATOM   2601  C   VAL A 343      -1.147 -12.885  -0.008  1.00 86.26           C  
ATOM   2602  CB  VAL A 343      -1.192 -14.497   1.927  1.00 86.26           C  
ATOM   2603  O   VAL A 343      -2.248 -12.562  -0.463  1.00 86.26           O  
ATOM   2604  CG1 VAL A 343      -0.386 -13.505   2.764  1.00 86.26           C  
ATOM   2605  CG2 VAL A 343      -2.688 -14.324   2.183  1.00 86.26           C  
ATOM   2606  N   TRP A 344      -0.088 -12.061  -0.014  1.00 85.33           N  
ATOM   2607  CA  TRP A 344      -0.225 -10.658  -0.390  1.00 85.33           C  
ATOM   2608  C   TRP A 344      -0.384 -10.512  -1.900  1.00 85.33           C  
ATOM   2609  CB  TRP A 344       0.984  -9.851   0.089  1.00 85.33           C  
ATOM   2610  O   TRP A 344      -1.084  -9.614  -2.373  1.00 85.33           O  
ATOM   2611  CG  TRP A 344       1.052  -9.681   1.578  1.00 85.33           C  
ATOM   2612  CD1 TRP A 344       1.609 -10.543   2.481  1.00 85.33           C  
ATOM   2613  CD2 TRP A 344       0.539  -8.582   2.336  1.00 85.33           C  
ATOM   2614  CE2 TRP A 344       0.821  -8.843   3.695  1.00 85.33           C  
ATOM   2615  CE3 TRP A 344      -0.132  -7.399   1.997  1.00 85.33           C  
ATOM   2616  NE1 TRP A 344       1.474 -10.044   3.756  1.00 85.33           N  
ATOM   2617  CH2 TRP A 344      -0.201  -6.813   4.358  1.00 85.33           C  
ATOM   2618  CZ2 TRP A 344       0.455  -7.963   4.716  1.00 85.33           C  
ATOM   2619  CZ3 TRP A 344      -0.496  -6.525   3.015  1.00 85.33           C  
ATOM   2620  N   ALA A 345       0.204 -11.460  -2.612  1.00 86.78           N  
ATOM   2621  CA  ALA A 345       0.048 -11.469  -4.064  1.00 86.78           C  
ATOM   2622  C   ALA A 345      -1.413 -11.669  -4.457  1.00 86.78           C  
ATOM   2623  CB  ALA A 345       0.916 -12.560  -4.685  1.00 86.78           C  
ATOM   2624  O   ALA A 345      -1.908 -11.021  -5.383  1.00 86.78           O  
ATOM   2625  N   GLU A 346      -2.088 -12.481  -3.732  1.00 81.56           N  
ATOM   2626  CA  GLU A 346      -3.504 -12.734  -3.984  1.00 81.56           C  
ATOM   2627  C   GLU A 346      -4.346 -11.493  -3.699  1.00 81.56           C  
ATOM   2628  CB  GLU A 346      -3.998 -13.910  -3.138  1.00 81.56           C  
ATOM   2629  O   GLU A 346      -5.220 -11.135  -4.492  1.00 81.56           O  
ATOM   2630  CG  GLU A 346      -3.480 -15.263  -3.604  1.00 81.56           C  
ATOM   2631  CD  GLU A 346      -3.963 -16.419  -2.742  1.00 81.56           C  
ATOM   2632  OE1 GLU A 346      -3.406 -17.535  -2.856  1.00 81.56           O  
ATOM   2633  OE2 GLU A 346      -4.905 -16.208  -1.947  1.00 81.56           O  
ATOM   2634  N   TRP A 347      -3.999 -10.822  -2.661  1.00 81.30           N  
ATOM   2635  CA  TRP A 347      -4.740  -9.628  -2.269  1.00 81.30           C  
ATOM   2636  C   TRP A 347      -4.505  -8.491  -3.258  1.00 81.30           C  
ATOM   2637  CB  TRP A 347      -4.340  -9.185  -0.859  1.00 81.30           C  
ATOM   2638  O   TRP A 347      -5.437  -7.763  -3.610  1.00 81.30           O  
ATOM   2639  CG  TRP A 347      -4.894 -10.051   0.232  1.00 81.30           C  
ATOM   2640  CD1 TRP A 347      -5.743 -11.113   0.090  1.00 81.30           C  
ATOM   2641  CD2 TRP A 347      -4.642  -9.924   1.635  1.00 81.30           C  
ATOM   2642  CE2 TRP A 347      -5.371 -10.945   2.284  1.00 81.30           C  
ATOM   2643  CE3 TRP A 347      -3.869  -9.045   2.406  1.00 81.30           C  
ATOM   2644  NE1 TRP A 347      -6.033 -11.655   1.320  1.00 81.30           N  
ATOM   2645  CH2 TRP A 347      -4.585 -10.238   4.402  1.00 81.30           C  
ATOM   2646  CZ2 TRP A 347      -5.349 -11.111   3.671  1.00 81.30           C  
ATOM   2647  CZ3 TRP A 347      -3.849  -9.212   3.786  1.00 81.30           C  
ATOM   2648  N   LEU A 348      -3.270  -8.471  -3.725  1.00 85.10           N  
ATOM   2649  CA  LEU A 348      -2.962  -7.444  -4.714  1.00 85.10           C  
ATOM   2650  C   LEU A 348      -3.766  -7.663  -5.992  1.00 85.10           C  
ATOM   2651  CB  LEU A 348      -1.465  -7.438  -5.033  1.00 85.10           C  
ATOM   2652  O   LEU A 348      -4.303  -6.711  -6.563  1.00 85.10           O  
ATOM   2653  CG  LEU A 348      -0.560  -6.725  -4.027  1.00 85.10           C  
ATOM   2654  CD1 LEU A 348       0.898  -6.826  -4.461  1.00 85.10           C  
ATOM   2655  CD2 LEU A 348      -0.978  -5.266  -3.873  1.00 85.10           C  
ATOM   2656  N   GLU A 349      -3.785  -8.908  -6.426  1.00 84.15           N  
ATOM   2657  CA  GLU A 349      -4.532  -9.232  -7.637  1.00 84.15           C  
ATOM   2658  C   GLU A 349      -6.019  -8.937  -7.464  1.00 84.15           C  
ATOM   2659  CB  GLU A 349      -4.328 -10.700  -8.019  1.00 84.15           C  
ATOM   2660  O   GLU A 349      -6.660  -8.394  -8.367  1.00 84.15           O  
ATOM   2661  CG  GLU A 349      -4.998 -11.094  -9.328  1.00 84.15           C  
ATOM   2662  CD  GLU A 349      -4.670 -12.512  -9.767  1.00 84.15           C  
ATOM   2663  OE1 GLU A 349      -5.557 -13.393  -9.686  1.00 84.15           O  
ATOM   2664  OE2 GLU A 349      -3.518 -12.745 -10.194  1.00 84.15           O  
ATOM   2665  N   GLU A 350      -6.588  -9.170  -6.239  1.00 80.55           N  
ATOM   2666  CA  GLU A 350      -8.007  -9.006  -5.937  1.00 80.55           C  
ATOM   2667  C   GLU A 350      -8.387  -7.531  -5.854  1.00 80.55           C  
ATOM   2668  CB  GLU A 350      -8.363  -9.715  -4.627  1.00 80.55           C  
ATOM   2669  O   GLU A 350      -9.493  -7.147  -6.238  1.00 80.55           O  
ATOM   2670  CG  GLU A 350      -8.392 -11.233  -4.738  1.00 80.55           C  
ATOM   2671  CD  GLU A 350      -8.784 -11.921  -3.440  1.00 80.55           C  
ATOM   2672  OE1 GLU A 350      -8.778 -13.172  -3.391  1.00 80.55           O  
ATOM   2673  OE2 GLU A 350      -9.100 -11.204  -2.464  1.00 80.55           O  
ATOM   2674  N   THR A 351      -7.399  -6.748  -5.423  1.00 80.18           N  
ATOM   2675  CA  THR A 351      -7.744  -5.359  -5.137  1.00 80.18           C  
ATOM   2676  C   THR A 351      -7.280  -4.443  -6.266  1.00 80.18           C  
ATOM   2677  CB  THR A 351      -7.127  -4.893  -3.806  1.00 80.18           C  
ATOM   2678  O   THR A 351      -7.525  -3.235  -6.232  1.00 80.18           O  
ATOM   2679  CG2 THR A 351      -7.684  -5.690  -2.632  1.00 80.18           C  
ATOM   2680  OG1 THR A 351      -5.706  -5.070  -3.857  1.00 80.18           O  
ATOM   2681  N   ALA A 352      -6.580  -5.060  -7.213  1.00 83.25           N  
ATOM   2682  CA  ALA A 352      -6.107  -4.266  -8.344  1.00 83.25           C  
ATOM   2683  C   ALA A 352      -7.265  -3.546  -9.030  1.00 83.25           C  
ATOM   2684  CB  ALA A 352      -5.368  -5.152  -9.343  1.00 83.25           C  
ATOM   2685  O   ALA A 352      -8.344  -4.117  -9.204  1.00 83.25           O  
ATOM   2686  N   ILE A 353      -6.965  -2.193  -9.256  1.00 81.54           N  
ATOM   2687  CA  ILE A 353      -7.955  -1.426 -10.003  1.00 81.54           C  
ATOM   2688  C   ILE A 353      -8.058  -1.965 -11.428  1.00 81.54           C  
ATOM   2689  CB  ILE A 353      -7.606   0.079 -10.023  1.00 81.54           C  
ATOM   2690  O   ILE A 353      -7.063  -2.009 -12.155  1.00 81.54           O  
ATOM   2691  CG1 ILE A 353      -7.565   0.638  -8.596  1.00 81.54           C  
ATOM   2692  CG2 ILE A 353      -8.607   0.854 -10.886  1.00 81.54           C  
ATOM   2693  CD1 ILE A 353      -7.291   2.134  -8.524  1.00 81.54           C  
ATOM   2694  N   PRO A 354      -9.187  -2.472 -11.828  1.00 79.76           N  
ATOM   2695  CA  PRO A 354      -9.364  -3.094 -13.142  1.00 79.76           C  
ATOM   2696  C   PRO A 354      -8.899  -2.197 -14.287  1.00 79.76           C  
ATOM   2697  CB  PRO A 354     -10.873  -3.338 -13.217  1.00 79.76           C  
ATOM   2698  O   PRO A 354      -9.200  -1.000 -14.300  1.00 79.76           O  
ATOM   2699  CG  PRO A 354     -11.312  -3.455 -11.793  1.00 79.76           C  
ATOM   2700  CD  PRO A 354     -10.488  -2.515 -10.961  1.00 79.76           C  
ATOM   2701  N   GLY A 355      -8.034  -2.698 -15.246  1.00 83.42           N  
ATOM   2702  CA  GLY A 355      -7.594  -2.003 -16.445  1.00 83.42           C  
ATOM   2703  C   GLY A 355      -6.415  -1.080 -16.202  1.00 83.42           C  
ATOM   2704  O   GLY A 355      -5.998  -0.346 -17.100  1.00 83.42           O  
ATOM   2705  N   SER A 356      -5.885  -1.125 -15.088  1.00 83.98           N  
ATOM   2706  CA  SER A 356      -4.845  -0.167 -14.726  1.00 83.98           C  
ATOM   2707  C   SER A 356      -3.456  -0.718 -15.031  1.00 83.98           C  
ATOM   2708  CB  SER A 356      -4.944   0.197 -13.244  1.00 83.98           C  
ATOM   2709  O   SER A 356      -2.462   0.007 -14.944  1.00 83.98           O  
ATOM   2710  OG  SER A 356      -4.691  -0.935 -12.430  1.00 83.98           O  
ATOM   2711  N   GLY A 357      -3.366  -1.899 -15.431  1.00 91.68           N  
ATOM   2712  CA  GLY A 357      -2.077  -2.536 -15.645  1.00 91.68           C  
ATOM   2713  C   GLY A 357      -1.354  -2.021 -16.875  1.00 91.68           C  
ATOM   2714  O   GLY A 357      -1.973  -1.798 -17.917  1.00 91.68           O  
ATOM   2715  N   LYS A 358       0.021  -1.817 -16.720  1.00 95.11           N  
ATOM   2716  CA  LYS A 358       0.885  -1.364 -17.806  1.00 95.11           C  
ATOM   2717  C   LYS A 358       2.252  -2.039 -17.739  1.00 95.11           C  
ATOM   2718  CB  LYS A 358       1.048   0.156 -17.764  1.00 95.11           C  
ATOM   2719  O   LYS A 358       2.703  -2.433 -16.661  1.00 95.11           O  
ATOM   2720  CG  LYS A 358      -0.264   0.922 -17.846  1.00 95.11           C  
ATOM   2721  CD  LYS A 358      -0.048   2.421 -17.682  1.00 95.11           C  
ATOM   2722  CE  LYS A 358      -1.367   3.181 -17.685  1.00 95.11           C  
ATOM   2723  NZ  LYS A 358      -1.159   4.652 -17.536  1.00 95.11           N  
ATOM   2724  N   VAL A 359       2.785  -2.180 -18.944  1.00 92.52           N  
ATOM   2725  CA  VAL A 359       4.161  -2.656 -19.042  1.00 92.52           C  
ATOM   2726  C   VAL A 359       5.043  -1.568 -19.650  1.00 92.52           C  
ATOM   2727  CB  VAL A 359       4.256  -3.950 -19.881  1.00 92.52           C  
ATOM   2728  O   VAL A 359       4.727  -1.025 -20.711  1.00 92.52           O  
ATOM   2729  CG1 VAL A 359       5.709  -4.399 -20.020  1.00 92.52           C  
ATOM   2730  CG2 VAL A 359       3.409  -5.056 -19.253  1.00 92.52           C  
ATOM   2731  N   ILE A 360       6.077  -1.169 -18.898  1.00 89.78           N  
ATOM   2732  CA  ILE A 360       7.045  -0.181 -19.363  1.00 89.78           C  
ATOM   2733  C   ILE A 360       8.371  -0.868 -19.681  1.00 89.78           C  
ATOM   2734  CB  ILE A 360       7.257   0.938 -18.319  1.00 89.78           C  
ATOM   2735  O   ILE A 360       8.964  -1.516 -18.816  1.00 89.78           O  
ATOM   2736  CG1 ILE A 360       5.918   1.587 -17.953  1.00 89.78           C  
ATOM   2737  CG2 ILE A 360       8.248   1.982 -18.841  1.00 89.78           C  
ATOM   2738  CD1 ILE A 360       5.960   2.415 -16.676  1.00 89.78           C  
ATOM   2739  N   LYS A 361       8.757  -0.828 -20.921  1.00 83.31           N  
ATOM   2740  CA  LYS A 361      10.014  -1.415 -21.374  1.00 83.31           C  
ATOM   2741  C   LYS A 361      11.122  -0.367 -21.429  1.00 83.31           C  
ATOM   2742  CB  LYS A 361       9.840  -2.066 -22.747  1.00 83.31           C  
ATOM   2743  O   LYS A 361      10.868   0.797 -21.744  1.00 83.31           O  
ATOM   2744  CG  LYS A 361       8.913  -3.273 -22.747  1.00 83.31           C  
ATOM   2745  CD  LYS A 361       8.844  -3.924 -24.122  1.00 83.31           C  
ATOM   2746  CE  LYS A 361       7.921  -5.135 -24.122  1.00 83.31           C  
ATOM   2747  NZ  LYS A 361       7.851  -5.778 -25.468  1.00 83.31           N  
TER    2748      LYS A 361                                                      
ENDMDL                                                                          
END                                                                             
