# Supplementary material for: The RIX domain defines a class of polymorphic T6SS effectors and secreted adaptors
Source: Nat Commun. 2023 Aug 17;14:4983. doi: 10.1038/s41467-023-40659-2 (PMC10435454; doi:10.1038/s41467-023-40659-2)
Supplement: Supplementary file 6 — Supplementary Data S3 [file 41467_2023_40659_MOESM6_ESM.zip › AlphaFold2 PDB files used in this study/WP_005536620.1 Deamidase_1.pdb]

MODEL     1                                                                     
ATOM      1  N   MET A   1      93.413  27.119 -27.435  1.00 43.30           N  
ATOM      2  CA  MET A   1      92.828  27.879 -28.536  1.00 43.30           C  
ATOM      3  C   MET A   1      92.397  26.951 -29.668  1.00 43.30           C  
ATOM      4  CB  MET A   1      93.821  28.917 -29.062  1.00 43.30           C  
ATOM      5  O   MET A   1      93.211  26.196 -30.202  1.00 43.30           O  
ATOM      6  CG  MET A   1      93.659  30.292 -28.433  1.00 43.30           C  
ATOM      7  SD  MET A   1      93.702  31.642 -29.675  1.00 43.30           S  
ATOM      8  CE  MET A   1      95.472  32.038 -29.656  1.00 43.30           C  
ATOM      9  N   ARG A   2      91.265  26.330 -29.476  1.00 46.51           N  
ATOM     10  CA  ARG A   2      90.017  25.927 -30.116  1.00 46.51           C  
ATOM     11  C   ARG A   2      89.976  24.418 -30.334  1.00 46.51           C  
ATOM     12  CB  ARG A   2      89.839  26.654 -31.451  1.00 46.51           C  
ATOM     13  O   ARG A   2      90.888  23.847 -30.934  1.00 46.51           O  
ATOM     14  CG  ARG A   2      89.246  28.047 -31.319  1.00 46.51           C  
ATOM     15  CD  ARG A   2      88.826  28.612 -32.669  1.00 46.51           C  
ATOM     16  NE  ARG A   2      88.414  30.009 -32.565  1.00 46.51           N  
ATOM     17  NH1 ARG A   2      87.728  30.186 -34.764  1.00 46.51           N  
ATOM     18  NH2 ARG A   2      87.559  31.988 -33.357  1.00 46.51           N  
ATOM     19  CZ  ARG A   2      87.901  30.725 -33.562  1.00 46.51           C  
ATOM     20  N   TYR A   3      89.579  23.628 -29.261  1.00 51.05           N  
ATOM     21  CA  TYR A   3      89.090  22.254 -29.236  1.00 51.05           C  
ATOM     22  C   TYR A   3      88.295  21.934 -30.496  1.00 51.05           C  
ATOM     23  CB  TYR A   3      88.222  22.014 -27.996  1.00 51.05           C  
ATOM     24  O   TYR A   3      87.341  22.640 -30.831  1.00 51.05           O  
ATOM     25  CG  TYR A   3      88.036  20.555 -27.658  1.00 51.05           C  
ATOM     26  CD1 TYR A   3      86.879  19.876 -28.032  1.00 51.05           C  
ATOM     27  CD2 TYR A   3      89.015  19.853 -26.964  1.00 51.05           C  
ATOM     28  CE1 TYR A   3      86.701  18.532 -27.721  1.00 51.05           C  
ATOM     29  CE2 TYR A   3      88.849  18.509 -26.648  1.00 51.05           C  
ATOM     30  OH  TYR A   3      87.521  16.527 -26.720  1.00 51.05           O  
ATOM     31  CZ  TYR A   3      87.691  17.858 -27.030  1.00 51.05           C  
ATOM     32  N   GLU A   4      88.966  21.437 -31.572  1.00 51.70           N  
ATOM     33  CA  GLU A   4      88.477  20.863 -32.821  1.00 51.70           C  
ATOM     34  C   GLU A   4      87.708  19.569 -32.570  1.00 51.70           C  
ATOM     35  CB  GLU A   4      89.637  20.608 -33.787  1.00 51.70           C  
ATOM     36  O   GLU A   4      88.273  18.592 -32.074  1.00 51.70           O  
ATOM     37  CG  GLU A   4      90.255  21.877 -34.355  1.00 51.70           C  
ATOM     38  CD  GLU A   4      91.116  21.627 -35.583  1.00 51.70           C  
ATOM     39  OE1 GLU A   4      91.590  22.607 -36.201  1.00 51.70           O  
ATOM     40  OE2 GLU A   4      91.317  20.442 -35.930  1.00 51.70           O  
ATOM     41  N   SER A   5      86.498  19.647 -32.061  1.00 61.53           N  
ATOM     42  CA  SER A   5      85.579  18.517 -31.974  1.00 61.53           C  
ATOM     43  C   SER A   5      85.350  17.883 -33.342  1.00 61.53           C  
ATOM     44  CB  SER A   5      84.242  18.958 -31.377  1.00 61.53           C  
ATOM     45  O   SER A   5      85.336  18.579 -34.360  1.00 61.53           O  
ATOM     46  OG  SER A   5      83.658  19.987 -32.157  1.00 61.53           O  
ATOM     47  N   ALA A   6      85.817  16.634 -33.526  1.00 62.13           N  
ATOM     48  CA  ALA A   6      85.624  15.541 -34.475  1.00 62.13           C  
ATOM     49  C   ALA A   6      84.198  15.533 -35.019  1.00 62.13           C  
ATOM     50  CB  ALA A   6      85.946  14.201 -33.818  1.00 62.13           C  
ATOM     51  O   ALA A   6      83.245  15.803 -34.284  1.00 62.13           O  
ATOM     52  N   PRO A   7      83.949  15.763 -36.355  1.00 57.62           N  
ATOM     53  CA  PRO A   7      82.680  15.803 -37.087  1.00 57.62           C  
ATOM     54  C   PRO A   7      81.749  14.650 -36.718  1.00 57.62           C  
ATOM     55  CB  PRO A   7      83.115  15.708 -38.552  1.00 57.62           C  
ATOM     56  O   PRO A   7      82.202  13.514 -36.556  1.00 57.62           O  
ATOM     57  CG  PRO A   7      84.547  15.283 -38.498  1.00 57.62           C  
ATOM     58  CD  PRO A   7      84.998  15.307 -37.066  1.00 57.62           C  
ATOM     59  N   VAL A   8      80.884  14.845 -35.736  1.00 59.60           N  
ATOM     60  CA  VAL A   8      79.756  13.983 -35.399  1.00 59.60           C  
ATOM     61  C   VAL A   8      79.020  13.573 -36.672  1.00 59.60           C  
ATOM     62  CB  VAL A   8      78.783  14.678 -34.421  1.00 59.60           C  
ATOM     63  O   VAL A   8      78.577  14.428 -37.443  1.00 59.60           O  
ATOM     64  CG1 VAL A   8      77.488  13.879 -34.289  1.00 59.60           C  
ATOM     65  CG2 VAL A   8      79.442  14.863 -33.055  1.00 59.60           C  
ATOM     66  N   ALA A   9      79.545  12.746 -37.504  1.00 55.04           N  
ATOM     67  CA  ALA A   9      78.846  12.050 -38.581  1.00 55.04           C  
ATOM     68  C   ALA A   9      77.448  11.624 -38.142  1.00 55.04           C  
ATOM     69  CB  ALA A   9      79.649  10.835 -39.039  1.00 55.04           C  
ATOM     70  O   ALA A   9      77.293  10.905 -37.153  1.00 55.04           O  
ATOM     71  N   SER A  10      76.473  12.504 -37.904  1.00 55.51           N  
ATOM     72  CA  SER A  10      75.093  12.150 -37.589  1.00 55.51           C  
ATOM     73  C   SER A  10      74.530  11.163 -38.606  1.00 55.51           C  
ATOM     74  CB  SER A  10      74.216  13.402 -37.543  1.00 55.51           C  
ATOM     75  O   SER A  10      74.548  11.425 -39.810  1.00 55.51           O  
ATOM     76  OG  SER A  10      74.182  14.040 -38.808  1.00 55.51           O  
ATOM     77  N   GLU A  11      75.014   9.949 -38.663  1.00 55.43           N  
ATOM     78  CA  GLU A  11      74.368   8.926 -39.480  1.00 55.43           C  
ATOM     79  C   GLU A  11      72.913   8.726 -39.065  1.00 55.43           C  
ATOM     80  CB  GLU A  11      75.129   7.602 -39.386  1.00 55.43           C  
ATOM     81  O   GLU A  11      72.577   7.727 -38.426  1.00 55.43           O  
ATOM     82  CG  GLU A  11      76.369   7.541 -40.266  1.00 55.43           C  
ATOM     83  CD  GLU A  11      77.099   6.209 -40.184  1.00 55.43           C  
ATOM     84  OE1 GLU A  11      78.120   6.032 -40.886  1.00 55.43           O  
ATOM     85  OE2 GLU A  11      76.644   5.335 -39.412  1.00 55.43           O  
ATOM     86  N   GLU A  12      72.133   9.780 -38.747  1.00 56.28           N  
ATOM     87  CA  GLU A  12      70.708   9.504 -38.595  1.00 56.28           C  
ATOM     88  C   GLU A  12      69.996   9.514 -39.945  1.00 56.28           C  
ATOM     89  CB  GLU A  12      70.060  10.521 -37.651  1.00 56.28           C  
ATOM     90  O   GLU A  12      70.087  10.490 -40.693  1.00 56.28           O  
ATOM     91  CG  GLU A  12      70.040  10.082 -36.194  1.00 56.28           C  
ATOM     92  CD  GLU A  12      69.278  11.038 -35.290  1.00 56.28           C  
ATOM     93  OE1 GLU A  12      69.144  10.750 -34.079  1.00 56.28           O  
ATOM     94  OE2 GLU A  12      68.811  12.082 -35.798  1.00 56.28           O  
ATOM     95  N   ILE A  13      70.187   8.564 -40.776  1.00 64.33           N  
ATOM     96  CA  ILE A  13      69.414   8.350 -41.994  1.00 64.33           C  
ATOM     97  C   ILE A  13      68.047   9.018 -41.862  1.00 64.33           C  
ATOM     98  CB  ILE A  13      69.248   6.845 -42.301  1.00 64.33           C  
ATOM     99  O   ILE A  13      67.295   8.726 -40.929  1.00 64.33           O  
ATOM    100  CG1 ILE A  13      70.618   6.168 -42.409  1.00 64.33           C  
ATOM    101  CG2 ILE A  13      68.433   6.642 -43.582  1.00 64.33           C  
ATOM    102  CD1 ILE A  13      70.551   4.653 -42.548  1.00 64.33           C  
ATOM    103  N   GLN A  14      67.915  10.241 -42.085  1.00 61.32           N  
ATOM    104  CA  GLN A  14      66.686  11.013 -42.235  1.00 61.32           C  
ATOM    105  C   GLN A  14      65.661  10.259 -43.077  1.00 61.32           C  
ATOM    106  CB  GLN A  14      66.981  12.376 -42.862  1.00 61.32           C  
ATOM    107  O   GLN A  14      65.982   9.768 -44.162  1.00 61.32           O  
ATOM    108  CG  GLN A  14      67.510  13.407 -41.874  1.00 61.32           C  
ATOM    109  CD  GLN A  14      67.636  14.791 -42.482  1.00 61.32           C  
ATOM    110  NE2 GLN A  14      67.772  15.802 -41.631  1.00 61.32           N  
ATOM    111  OE1 GLN A  14      67.614  14.951 -43.707  1.00 61.32           O  
ATOM    112  N   GLU A  15      64.916   9.506 -42.461  1.00 66.42           N  
ATOM    113  CA  GLU A  15      63.749   8.878 -43.073  1.00 66.42           C  
ATOM    114  C   GLU A  15      63.010   9.856 -43.983  1.00 66.42           C  
ATOM    115  CB  GLU A  15      62.800   8.342 -41.998  1.00 66.42           C  
ATOM    116  O   GLU A  15      62.871  11.035 -43.653  1.00 66.42           O  
ATOM    117  CG  GLU A  15      62.008   7.118 -42.432  1.00 66.42           C  
ATOM    118  CD  GLU A  15      61.188   6.504 -41.308  1.00 66.42           C  
ATOM    119  OE1 GLU A  15      60.473   5.506 -41.553  1.00 66.42           O  
ATOM    120  OE2 GLU A  15      61.261   7.026 -40.173  1.00 66.42           O  
ATOM    121  N   ASN A  16      62.938   9.586 -45.288  1.00 79.70           N  
ATOM    122  CA  ASN A  16      62.158  10.263 -46.319  1.00 79.70           C  
ATOM    123  C   ASN A  16      60.662  10.184 -46.032  1.00 79.70           C  
ATOM    124  CB  ASN A  16      62.466   9.675 -47.698  1.00 79.70           C  
ATOM    125  O   ASN A  16      60.226   9.387 -45.199  1.00 79.70           O  
ATOM    126  CG  ASN A  16      61.678  10.345 -48.807  1.00 79.70           C  
ATOM    127  ND2 ASN A  16      61.888   9.895 -50.038  1.00 79.70           N  
ATOM    128  OD1 ASN A  16      60.887  11.258 -48.559  1.00 79.70           O  
ATOM    129  N   THR A  17      59.971  11.338 -46.242  1.00 76.64           N  
ATOM    130  CA  THR A  17      58.552  11.578 -46.003  1.00 76.64           C  
ATOM    131  C   THR A  17      57.726  10.348 -46.370  1.00 76.64           C  
ATOM    132  CB  THR A  17      58.049  12.794 -46.803  1.00 76.64           C  
ATOM    133  O   THR A  17      56.776  10.000 -45.667  1.00 76.64           O  
ATOM    134  CG2 THR A  17      56.940  13.525 -46.053  1.00 76.64           C  
ATOM    135  OG1 THR A  17      59.139  13.699 -47.021  1.00 76.64           O  
ATOM    136  N   ARG A  18      58.079   9.559 -47.396  1.00 80.97           N  
ATOM    137  CA  ARG A  18      57.357   8.383 -47.869  1.00 80.97           C  
ATOM    138  C   ARG A  18      57.516   7.216 -46.900  1.00 80.97           C  
ATOM    139  CB  ARG A  18      57.843   7.978 -49.262  1.00 80.97           C  
ATOM    140  O   ARG A  18      56.556   6.494 -46.627  1.00 80.97           O  
ATOM    141  CG  ARG A  18      57.258   8.816 -50.387  1.00 80.97           C  
ATOM    142  CD  ARG A  18      57.687   8.303 -51.755  1.00 80.97           C  
ATOM    143  NE  ARG A  18      57.168   9.141 -52.832  1.00 80.97           N  
ATOM    144  NH1 ARG A  18      58.325   8.058 -54.512  1.00 80.97           N  
ATOM    145  NH2 ARG A  18      56.952   9.824 -55.014  1.00 80.97           N  
ATOM    146  CZ  ARG A  18      57.483   9.006 -54.117  1.00 80.97           C  
ATOM    147  N   GLU A  19      58.676   7.043 -46.384  1.00 83.34           N  
ATOM    148  CA  GLU A  19      58.989   5.985 -45.428  1.00 83.34           C  
ATOM    149  C   GLU A  19      58.280   6.216 -44.097  1.00 83.34           C  
ATOM    150  CB  GLU A  19      60.501   5.889 -45.208  1.00 83.34           C  
ATOM    151  O   GLU A  19      57.780   5.272 -43.482  1.00 83.34           O  
ATOM    152  CG  GLU A  19      61.257   5.295 -46.388  1.00 83.34           C  
ATOM    153  CD  GLU A  19      62.757   5.202 -46.154  1.00 83.34           C  
ATOM    154  OE1 GLU A  19      63.472   4.642 -47.015  1.00 83.34           O  
ATOM    155  OE2 GLU A  19      63.220   5.693 -45.100  1.00 83.34           O  
ATOM    156  N   ARG A  20      58.228   7.480 -43.775  1.00 82.58           N  
ATOM    157  CA  ARG A  20      57.518   7.846 -42.553  1.00 82.58           C  
ATOM    158  C   ARG A  20      56.024   7.569 -42.683  1.00 82.58           C  
ATOM    159  CB  ARG A  20      57.750   9.321 -42.218  1.00 82.58           C  
ATOM    160  O   ARG A  20      55.400   7.053 -41.754  1.00 82.58           O  
ATOM    161  CG  ARG A  20      57.219   9.735 -40.855  1.00 82.58           C  
ATOM    162  CD  ARG A  20      57.468  11.211 -40.576  1.00 82.58           C  
ATOM    163  NE  ARG A  20      58.886  11.488 -40.366  1.00 82.58           N  
ATOM    164  NH1 ARG A  20      58.685  13.777 -40.601  1.00 82.58           N  
ATOM    165  NH2 ARG A  20      60.733  12.839 -40.178  1.00 82.58           N  
ATOM    166  CZ  ARG A  20      59.431  12.701 -40.382  1.00 82.58           C  
ATOM    167  N   ALA A  21      55.517   7.898 -43.821  1.00 82.58           N  
ATOM    168  CA  ALA A  21      54.095   7.673 -44.067  1.00 82.58           C  
ATOM    169  C   ALA A  21      53.768   6.182 -44.064  1.00 82.58           C  
ATOM    170  CB  ALA A  21      53.678   8.304 -45.393  1.00 82.58           C  
ATOM    171  O   ALA A  21      52.745   5.766 -43.515  1.00 82.58           O  
ATOM    172  N   ALA A  22      54.565   5.359 -44.620  1.00 87.07           N  
ATOM    173  CA  ALA A  22      54.374   3.913 -44.685  1.00 87.07           C  
ATOM    174  C   ALA A  22      54.446   3.287 -43.295  1.00 87.07           C  
ATOM    175  CB  ALA A  22      55.414   3.280 -45.606  1.00 87.07           C  
ATOM    176  O   ALA A  22      53.660   2.394 -42.968  1.00 87.07           O  
ATOM    177  N   ARG A  23      55.313   3.712 -42.493  1.00 84.67           N  
ATOM    178  CA  ARG A  23      55.431   3.226 -41.122  1.00 84.67           C  
ATOM    179  C   ARG A  23      54.189   3.577 -40.309  1.00 84.67           C  
ATOM    180  CB  ARG A  23      56.677   3.807 -40.450  1.00 84.67           C  
ATOM    181  O   ARG A  23      53.671   2.741 -39.565  1.00 84.67           O  
ATOM    182  CG  ARG A  23      56.991   3.192 -39.096  1.00 84.67           C  
ATOM    183  CD  ARG A  23      58.169   3.881 -38.422  1.00 84.67           C  
ATOM    184  NE  ARG A  23      58.389   5.221 -38.960  1.00 84.67           N  
ATOM    185  NH1 ARG A  23      60.532   5.430 -38.122  1.00 84.67           N  
ATOM    186  NH2 ARG A  23      59.600   7.136 -39.337  1.00 84.67           N  
ATOM    187  CZ  ARG A  23      59.507   5.926 -38.805  1.00 84.67           C  
ATOM    188  N   GLN A  24      53.769   4.811 -40.513  1.00 84.52           N  
ATOM    189  CA  GLN A  24      52.580   5.259 -39.796  1.00 84.52           C  
ATOM    190  C   GLN A  24      51.355   4.444 -40.201  1.00 84.52           C  
ATOM    191  CB  GLN A  24      52.328   6.746 -40.049  1.00 84.52           C  
ATOM    192  O   GLN A  24      50.529   4.094 -39.355  1.00 84.52           O  
ATOM    193  CG  GLN A  24      53.182   7.669 -39.190  1.00 84.52           C  
ATOM    194  CD  GLN A  24      52.826   9.133 -39.369  1.00 84.52           C  
ATOM    195  NE2 GLN A  24      53.499  10.003 -38.623  1.00 84.52           N  
ATOM    196  OE1 GLN A  24      51.954   9.480 -40.172  1.00 84.52           O  
ATOM    197  N   ARG A  25      51.326   4.124 -41.479  1.00 85.69           N  
ATOM    198  CA  ARG A  25      50.213   3.320 -41.974  1.00 85.69           C  
ATOM    199  C   ARG A  25      50.229   1.925 -41.358  1.00 85.69           C  
ATOM    200  CB  ARG A  25      50.258   3.219 -43.500  1.00 85.69           C  
ATOM    201  O   ARG A  25      49.184   1.402 -40.964  1.00 85.69           O  
ATOM    202  CG  ARG A  25      49.699   4.439 -44.215  1.00 85.69           C  
ATOM    203  CD  ARG A  25      49.704   4.258 -45.726  1.00 85.69           C  
ATOM    204  NE  ARG A  25      49.321   5.487 -46.417  1.00 85.69           N  
ATOM    205  NH1 ARG A  25      50.033   4.782 -48.499  1.00 85.69           N  
ATOM    206  NH2 ARG A  25      49.102   6.861 -48.244  1.00 85.69           N  
ATOM    207  CZ  ARG A  25      49.486   5.707 -47.718  1.00 85.69           C  
ATOM    208  N   THR A  26      51.390   1.382 -41.227  1.00 84.86           N  
ATOM    209  CA  THR A  26      51.550   0.048 -40.658  1.00 84.86           C  
ATOM    210  C   THR A  26      51.226   0.052 -39.167  1.00 84.86           C  
ATOM    211  CB  THR A  26      52.979  -0.484 -40.874  1.00 84.86           C  
ATOM    212  O   THR A  26      50.573  -0.865 -38.666  1.00 84.86           O  
ATOM    213  CG2 THR A  26      52.975  -1.731 -41.752  1.00 84.86           C  
ATOM    214  OG1 THR A  26      53.769   0.530 -41.508  1.00 84.86           O  
ATOM    215  N   GLU A  27      51.651   1.072 -38.516  1.00 82.77           N  
ATOM    216  CA  GLU A  27      51.375   1.203 -37.089  1.00 82.77           C  
ATOM    217  C   GLU A  27      49.879   1.343 -36.826  1.00 82.77           C  
ATOM    218  CB  GLU A  27      52.126   2.402 -36.503  1.00 82.77           C  
ATOM    219  O   GLU A  27      49.352   0.756 -35.879  1.00 82.77           O  
ATOM    220  CG  GLU A  27      53.622   2.172 -36.342  1.00 82.77           C  
ATOM    221  CD  GLU A  27      54.350   3.362 -35.737  1.00 82.77           C  
ATOM    222  OE1 GLU A  27      55.560   3.244 -35.438  1.00 82.77           O  
ATOM    223  OE2 GLU A  27      53.705   4.419 -35.559  1.00 82.77           O  
ATOM    224  N   ARG A  28      49.254   2.060 -37.695  1.00 84.40           N  
ATOM    225  CA  ARG A  28      47.815   2.253 -37.550  1.00 84.40           C  
ATOM    226  C   ARG A  28      47.061   0.951 -37.800  1.00 84.40           C  
ATOM    227  CB  ARG A  28      47.318   3.339 -38.507  1.00 84.40           C  
ATOM    228  O   ARG A  28      46.112   0.630 -37.081  1.00 84.40           O  
ATOM    229  CG  ARG A  28      47.286   4.730 -37.896  1.00 84.40           C  
ATOM    230  CD  ARG A  28      46.546   5.720 -38.785  1.00 84.40           C  
ATOM    231  NE  ARG A  28      47.442   6.743 -39.316  1.00 84.40           N  
ATOM    232  NH1 ARG A  28      46.111   7.260 -41.132  1.00 84.40           N  
ATOM    233  NH2 ARG A  28      48.098   8.357 -40.812  1.00 84.40           N  
ATOM    234  CZ  ARG A  28      47.215   7.451 -40.419  1.00 84.40           C  
ATOM    235  N   ARG A  29      47.566   0.229 -38.788  1.00 82.06           N  
ATOM    236  CA  ARG A  29      46.957  -1.060 -39.101  1.00 82.06           C  
ATOM    237  C   ARG A  29      47.119  -2.037 -37.941  1.00 82.06           C  
ATOM    238  CB  ARG A  29      47.570  -1.650 -40.373  1.00 82.06           C  
ATOM    239  O   ARG A  29      46.182  -2.763 -37.599  1.00 82.06           O  
ATOM    240  CG  ARG A  29      46.763  -2.789 -40.974  1.00 82.06           C  
ATOM    241  CD  ARG A  29      47.357  -3.268 -42.291  1.00 82.06           C  
ATOM    242  NE  ARG A  29      46.639  -4.425 -42.818  1.00 82.06           N  
ATOM    243  NH1 ARG A  29      47.565  -4.298 -44.930  1.00 82.06           N  
ATOM    244  NH2 ARG A  29      46.053  -5.948 -44.434  1.00 82.06           N  
ATOM    245  CZ  ARG A  29      46.754  -4.888 -44.059  1.00 82.06           C  
ATOM    246  N   ASN A  30      48.289  -2.039 -37.412  1.00 79.90           N  
ATOM    247  CA  ASN A  30      48.550  -2.930 -36.286  1.00 79.90           C  
ATOM    248  C   ASN A  30      47.717  -2.549 -35.065  1.00 79.90           C  
ATOM    249  CB  ASN A  30      50.039  -2.928 -35.934  1.00 79.90           C  
ATOM    250  O   ASN A  30      47.286  -3.419 -34.306  1.00 79.90           O  
ATOM    251  CG  ASN A  30      50.886  -3.628 -36.979  1.00 79.90           C  
ATOM    252  ND2 ASN A  30      52.181  -3.333 -36.987  1.00 79.90           N  
ATOM    253  OD1 ASN A  30      50.381  -4.426 -37.772  1.00 79.90           O  
ATOM    254  N   GLU A  31      47.542  -1.203 -34.877  1.00 75.51           N  
ATOM    255  CA  GLU A  31      46.708  -0.726 -33.778  1.00 75.51           C  
ATOM    256  C   GLU A  31      45.251  -1.139 -33.971  1.00 75.51           C  
ATOM    257  CB  GLU A  31      46.810   0.796 -33.647  1.00 75.51           C  
ATOM    258  O   GLU A  31      44.534  -1.377 -32.997  1.00 75.51           O  
ATOM    259  CG  GLU A  31      48.111   1.273 -33.018  1.00 75.51           C  
ATOM    260  CD  GLU A  31      48.201   2.786 -32.901  1.00 75.51           C  
ATOM    261  OE1 GLU A  31      49.264   3.300 -32.485  1.00 75.51           O  
ATOM    262  OE2 GLU A  31      47.201   3.463 -33.227  1.00 75.51           O  
ATOM    263  N   LEU A  32      44.883  -1.299 -35.252  1.00 76.78           N  
ATOM    264  CA  LEU A  32      43.478  -1.572 -35.538  1.00 76.78           C  
ATOM    265  C   LEU A  32      43.222  -3.073 -35.623  1.00 76.78           C  
ATOM    266  CB  LEU A  32      43.056  -0.895 -36.845  1.00 76.78           C  
ATOM    267  O   LEU A  32      42.070  -3.511 -35.618  1.00 76.78           O  
ATOM    268  CG  LEU A  32      42.875   0.623 -36.794  1.00 76.78           C  
ATOM    269  CD1 LEU A  32      42.800   1.195 -38.206  1.00 76.78           C  
ATOM    270  CD2 LEU A  32      41.627   0.987 -35.998  1.00 76.78           C  
ATOM    271  N   THR A  33      44.357  -3.820 -35.783  1.00 80.58           N  
ATOM    272  CA  THR A  33      44.176  -5.264 -35.886  1.00 80.58           C  
ATOM    273  C   THR A  33      44.010  -5.889 -34.504  1.00 80.58           C  
ATOM    274  CB  THR A  33      45.363  -5.925 -36.612  1.00 80.58           C  
ATOM    275  O   THR A  33      44.816  -5.643 -33.605  1.00 80.58           O  
ATOM    276  CG2 THR A  33      44.887  -6.754 -37.801  1.00 80.58           C  
ATOM    277  OG1 THR A  33      46.256  -4.907 -37.081  1.00 80.58           O  
ATOM    278  N   TYR A  34      42.893  -6.114 -34.146  1.00 81.35           N  
ATOM    279  CA  TYR A  34      42.540  -6.787 -32.901  1.00 81.35           C  
ATOM    280  C   TYR A  34      42.642  -8.300 -33.050  1.00 81.35           C  
ATOM    281  CB  TYR A  34      41.123  -6.400 -32.464  1.00 81.35           C  
ATOM    282  O   TYR A  34      42.474  -8.835 -34.149  1.00 81.35           O  
ATOM    283  CG  TYR A  34      40.899  -4.910 -32.382  1.00 81.35           C  
ATOM    284  CD1 TYR A  34      41.425  -4.163 -31.330  1.00 81.35           C  
ATOM    285  CD2 TYR A  34      40.160  -4.246 -33.356  1.00 81.35           C  
ATOM    286  CE1 TYR A  34      41.219  -2.790 -31.250  1.00 81.35           C  
ATOM    287  CE2 TYR A  34      39.948  -2.873 -33.286  1.00 81.35           C  
ATOM    288  OH  TYR A  34      40.274  -0.795 -32.157  1.00 81.35           O  
ATOM    289  CZ  TYR A  34      40.481  -2.155 -32.231  1.00 81.35           C  
ATOM    290  N   SER A  35      43.146  -8.910 -32.034  1.00 84.18           N  
ATOM    291  CA  SER A  35      43.314 -10.357 -31.948  1.00 84.18           C  
ATOM    292  C   SER A  35      42.047 -11.031 -31.433  1.00 84.18           C  
ATOM    293  CB  SER A  35      44.493 -10.708 -31.040  1.00 84.18           C  
ATOM    294  O   SER A  35      41.096 -10.355 -31.033  1.00 84.18           O  
ATOM    295  OG  SER A  35      44.170 -10.470 -29.681  1.00 84.18           O  
ATOM    296  N   ALA A  36      41.936 -12.289 -31.731  1.00 83.77           N  
ATOM    297  CA  ALA A  36      40.837 -13.110 -31.229  1.00 83.77           C  
ATOM    298  C   ALA A  36      40.707 -12.984 -29.714  1.00 83.77           C  
ATOM    299  CB  ALA A  36      41.040 -14.571 -31.623  1.00 83.77           C  
ATOM    300  O   ALA A  36      39.596 -12.984 -29.178  1.00 83.77           O  
ATOM    301  N   GLU A  37      41.818 -12.830 -28.983  1.00 84.88           N  
ATOM    302  CA  GLU A  37      41.837 -12.655 -27.534  1.00 84.88           C  
ATOM    303  C   GLU A  37      41.174 -11.342 -27.128  1.00 84.88           C  
ATOM    304  CB  GLU A  37      43.273 -12.704 -27.005  1.00 84.88           C  
ATOM    305  O   GLU A  37      40.455 -11.287 -26.128  1.00 84.88           O  
ATOM    306  CG  GLU A  37      43.819 -14.115 -26.841  1.00 84.88           C  
ATOM    307  CD  GLU A  37      45.288 -14.148 -26.450  1.00 84.88           C  
ATOM    308  OE1 GLU A  37      45.871 -15.253 -26.374  1.00 84.88           O  
ATOM    309  OE2 GLU A  37      45.860 -13.060 -26.216  1.00 84.88           O  
ATOM    310  N   ASP A  38      41.459 -10.251 -27.897  1.00 84.41           N  
ATOM    311  CA  ASP A  38      40.832  -8.955 -27.656  1.00 84.41           C  
ATOM    312  C   ASP A  38      39.314  -9.047 -27.786  1.00 84.41           C  
ATOM    313  CB  ASP A  38      41.381  -7.906 -28.625  1.00 84.41           C  
ATOM    314  O   ASP A  38      38.581  -8.498 -26.961  1.00 84.41           O  
ATOM    315  CG  ASP A  38      42.819  -7.519 -28.329  1.00 84.41           C  
ATOM    316  OD1 ASP A  38      43.227  -7.548 -27.148  1.00 84.41           O  
ATOM    317  OD2 ASP A  38      43.549  -7.179 -29.284  1.00 84.41           O  
ATOM    318  N   GLU A  39      38.867  -9.776 -28.808  1.00 85.47           N  
ATOM    319  CA  GLU A  39      37.434  -9.955 -29.019  1.00 85.47           C  
ATOM    320  C   GLU A  39      36.789 -10.685 -27.845  1.00 85.47           C  
ATOM    321  CB  GLU A  39      37.173 -10.718 -30.320  1.00 85.47           C  
ATOM    322  O   GLU A  39      35.700 -10.317 -27.400  1.00 85.47           O  
ATOM    323  CG  GLU A  39      37.306  -9.864 -31.572  1.00 85.47           C  
ATOM    324  CD  GLU A  39      36.992 -10.622 -32.852  1.00 85.47           C  
ATOM    325  OE1 GLU A  39      37.179 -10.056 -33.954  1.00 85.47           O  
ATOM    326  OE2 GLU A  39      36.555 -11.790 -32.753  1.00 85.47           O  
ATOM    327  N   LYS A  40      37.506 -11.722 -27.312  1.00 88.77           N  
ATOM    328  CA  LYS A  40      37.002 -12.472 -26.165  1.00 88.77           C  
ATOM    329  C   LYS A  40      36.914 -11.587 -24.925  1.00 88.77           C  
ATOM    330  CB  LYS A  40      37.893 -13.683 -25.882  1.00 88.77           C  
ATOM    331  O   LYS A  40      35.933 -11.649 -24.181  1.00 88.77           O  
ATOM    332  CG  LYS A  40      37.714 -14.827 -26.869  1.00 88.77           C  
ATOM    333  CD  LYS A  40      38.577 -16.026 -26.497  1.00 88.77           C  
ATOM    334  CE  LYS A  40      38.470 -17.136 -27.533  1.00 88.77           C  
ATOM    335  NZ  LYS A  40      39.348 -18.297 -27.195  1.00 88.77           N  
ATOM    336  N   ARG A  41      37.883 -10.820 -24.707  1.00 88.61           N  
ATOM    337  CA  ARG A  41      37.904  -9.883 -23.589  1.00 88.61           C  
ATOM    338  C   ARG A  41      36.735  -8.907 -23.669  1.00 88.61           C  
ATOM    339  CB  ARG A  41      39.227  -9.114 -23.555  1.00 88.61           C  
ATOM    340  O   ARG A  41      36.052  -8.665 -22.672  1.00 88.61           O  
ATOM    341  CG  ARG A  41      39.377  -8.198 -22.351  1.00 88.61           C  
ATOM    342  CD  ARG A  41      40.735  -7.510 -22.332  1.00 88.61           C  
ATOM    343  NE  ARG A  41      40.806  -6.431 -23.313  1.00 88.61           N  
ATOM    344  NH1 ARG A  41      43.042  -5.974 -22.954  1.00 88.61           N  
ATOM    345  NH2 ARG A  41      41.854  -4.765 -24.497  1.00 88.61           N  
ATOM    346  CZ  ARG A  41      41.900  -5.726 -23.585  1.00 88.61           C  
ATOM    347  N   TRP A  42      36.494  -8.324 -24.854  1.00 87.53           N  
ATOM    348  CA  TRP A  42      35.392  -7.388 -25.048  1.00 87.53           C  
ATOM    349  C   TRP A  42      34.049  -8.074 -24.819  1.00 87.53           C  
ATOM    350  CB  TRP A  42      35.438  -6.786 -26.455  1.00 87.53           C  
ATOM    351  O   TRP A  42      33.139  -7.489 -24.227  1.00 87.53           O  
ATOM    352  CG  TRP A  42      36.594  -5.859 -26.683  1.00 87.53           C  
ATOM    353  CD1 TRP A  42      37.282  -5.151 -25.737  1.00 87.53           C  
ATOM    354  CD2 TRP A  42      37.195  -5.536 -27.941  1.00 87.53           C  
ATOM    355  CE2 TRP A  42      38.243  -4.626 -27.682  1.00 87.53           C  
ATOM    356  CE3 TRP A  42      36.949  -5.930 -29.263  1.00 87.53           C  
ATOM    357  NE1 TRP A  42      38.275  -4.407 -26.331  1.00 87.53           N  
ATOM    358  CH2 TRP A  42      38.784  -4.503 -29.983  1.00 87.53           C  
ATOM    359  CZ2 TRP A  42      39.046  -4.102 -28.698  1.00 87.53           C  
ATOM    360  CZ3 TRP A  42      37.749  -5.407 -30.273  1.00 87.53           C  
ATOM    361  N   ALA A  43      34.001  -9.292 -25.348  1.00 87.85           N  
ATOM    362  CA  ALA A  43      32.766 -10.052 -25.170  1.00 87.85           C  
ATOM    363  C   ALA A  43      32.471 -10.280 -23.690  1.00 87.85           C  
ATOM    364  CB  ALA A  43      32.853 -11.388 -25.904  1.00 87.85           C  
ATOM    365  O   ALA A  43      31.327 -10.145 -23.251  1.00 87.85           O  
ATOM    366  N   ARG A  44      33.508 -10.626 -22.921  1.00 86.66           N  
ATOM    367  CA  ARG A  44      33.349 -10.812 -21.483  1.00 86.66           C  
ATOM    368  C   ARG A  44      32.920  -9.514 -20.807  1.00 86.66           C  
ATOM    369  CB  ARG A  44      34.651 -11.321 -20.859  1.00 86.66           C  
ATOM    370  O   ARG A  44      32.028  -9.517 -19.956  1.00 86.66           O  
ATOM    371  CG  ARG A  44      34.915 -12.798 -21.106  1.00 86.66           C  
ATOM    372  CD  ARG A  44      36.103 -13.301 -20.297  1.00 86.66           C  
ATOM    373  NE  ARG A  44      37.372 -12.944 -20.925  1.00 86.66           N  
ATOM    374  NH1 ARG A  44      38.661 -13.420 -19.068  1.00 86.66           N  
ATOM    375  NH2 ARG A  44      39.650 -12.661 -20.992  1.00 86.66           N  
ATOM    376  CZ  ARG A  44      38.558 -13.009 -20.327  1.00 86.66           C  
ATOM    377  N   ASN A  45      33.555  -8.427 -21.174  1.00 85.82           N  
ATOM    378  CA  ASN A  45      33.223  -7.130 -20.593  1.00 85.82           C  
ATOM    379  C   ASN A  45      31.804  -6.701 -20.955  1.00 85.82           C  
ATOM    380  CB  ASN A  45      34.229  -6.068 -21.039  1.00 85.82           C  
ATOM    381  O   ASN A  45      31.082  -6.157 -20.116  1.00 85.82           O  
ATOM    382  CG  ASN A  45      35.570  -6.206 -20.345  1.00 85.82           C  
ATOM    383  ND2 ASN A  45      36.589  -5.550 -20.888  1.00 85.82           N  
ATOM    384  OD1 ASN A  45      35.690  -6.897 -19.330  1.00 85.82           O  
ATOM    385  N   ARG A  46      31.438  -6.900 -22.190  1.00 85.66           N  
ATOM    386  CA  ARG A  46      30.076  -6.586 -22.610  1.00 85.66           C  
ATOM    387  C   ARG A  46      29.057  -7.390 -21.810  1.00 85.66           C  
ATOM    388  CB  ARG A  46      29.900  -6.858 -24.106  1.00 85.66           C  
ATOM    389  O   ARG A  46      28.007  -6.868 -21.430  1.00 85.66           O  
ATOM    390  CG  ARG A  46      30.293  -5.689 -24.995  1.00 85.66           C  
ATOM    391  CD  ARG A  46      29.858  -5.905 -26.437  1.00 85.66           C  
ATOM    392  NE  ARG A  46      30.569  -7.022 -27.053  1.00 85.66           N  
ATOM    393  NH1 ARG A  46      29.682  -6.693 -29.161  1.00 85.66           N  
ATOM    394  NH2 ARG A  46      31.162  -8.404 -28.789  1.00 85.66           N  
ATOM    395  CZ  ARG A  46      30.469  -7.370 -28.333  1.00 85.66           C  
ATOM    396  N   ALA A  47      29.370  -8.691 -21.613  1.00 84.16           N  
ATOM    397  CA  ALA A  47      28.479  -9.572 -20.862  1.00 84.16           C  
ATOM    398  C   ALA A  47      28.320  -9.093 -19.422  1.00 84.16           C  
ATOM    399  CB  ALA A  47      29.002 -11.006 -20.888  1.00 84.16           C  
ATOM    400  O   ALA A  47      27.249  -9.238 -18.828  1.00 84.16           O  
ATOM    401  N   LYS A  48      29.301  -8.410 -18.919  1.00 81.80           N  
ATOM    402  CA  LYS A  48      29.253  -7.892 -17.554  1.00 81.80           C  
ATOM    403  C   LYS A  48      28.510  -6.560 -17.498  1.00 81.80           C  
ATOM    404  CB  LYS A  48      30.666  -7.728 -16.992  1.00 81.80           C  
ATOM    405  O   LYS A  48      27.792  -6.285 -16.535  1.00 81.80           O  
ATOM    406  CG  LYS A  48      31.341  -9.041 -16.624  1.00 81.80           C  
ATOM    407  CD  LYS A  48      32.712  -8.809 -16.002  1.00 81.80           C  
ATOM    408  CE  LYS A  48      33.413 -10.123 -15.684  1.00 81.80           C  
ATOM    409  NZ  LYS A  48      34.775  -9.900 -15.114  1.00 81.80           N  
ATOM    410  N   ALA A  49      28.674  -5.728 -18.479  1.00 77.18           N  
ATOM    411  CA  ALA A  49      28.132  -4.372 -18.500  1.00 77.18           C  
ATOM    412  C   ALA A  49      26.620  -4.388 -18.708  1.00 77.18           C  
ATOM    413  CB  ALA A  49      28.807  -3.546 -19.592  1.00 77.18           C  
ATOM    414  O   ALA A  49      25.901  -3.561 -18.143  1.00 77.18           O  
ATOM    415  N   LEU A  50      26.092  -5.323 -19.468  1.00 72.92           N  
ATOM    416  CA  LEU A  50      24.684  -5.311 -19.846  1.00 72.92           C  
ATOM    417  C   LEU A  50      23.792  -5.547 -18.632  1.00 72.92           C  
ATOM    418  CB  LEU A  50      24.406  -6.373 -20.913  1.00 72.92           C  
ATOM    419  O   LEU A  50      22.823  -4.815 -18.416  1.00 72.92           O  
ATOM    420  CG  LEU A  50      24.895  -6.059 -22.327  1.00 72.92           C  
ATOM    421  CD1 LEU A  50      24.714  -7.272 -23.233  1.00 72.92           C  
ATOM    422  CD2 LEU A  50      24.158  -4.849 -22.892  1.00 72.92           C  
ATOM    423  N   PRO A  51      24.090  -6.560 -17.838  1.00 74.50           N  
ATOM    424  CA  PRO A  51      23.247  -6.751 -16.655  1.00 74.50           C  
ATOM    425  C   PRO A  51      23.357  -5.598 -15.660  1.00 74.50           C  
ATOM    426  CB  PRO A  51      23.783  -8.050 -16.047  1.00 74.50           C  
ATOM    427  O   PRO A  51      22.371  -5.245 -15.008  1.00 74.50           O  
ATOM    428  CG  PRO A  51      25.049  -8.326 -16.791  1.00 74.50           C  
ATOM    429  CD  PRO A  51      25.077  -7.467 -18.022  1.00 74.50           C  
ATOM    430  N   ASN A  52      24.569  -4.998 -15.502  1.00 70.74           N  
ATOM    431  CA  ASN A  52      24.770  -3.872 -14.597  1.00 70.74           C  
ATOM    432  C   ASN A  52      23.963  -2.652 -15.031  1.00 70.74           C  
ATOM    433  CB  ASN A  52      26.256  -3.519 -14.502  1.00 70.74           C  
ATOM    434  O   ASN A  52      23.392  -1.951 -14.195  1.00 70.74           O  
ATOM    435  CG  ASN A  52      27.042  -4.517 -13.675  1.00 70.74           C  
ATOM    436  ND2 ASN A  52      28.353  -4.558 -13.884  1.00 70.74           N  
ATOM    437  OD1 ASN A  52      26.476  -5.246 -12.856  1.00 70.74           O  
ATOM    438  N   ARG A  53      23.926  -2.463 -16.381  1.00 69.27           N  
ATOM    439  CA  ARG A  53      23.146  -1.353 -16.918  1.00 69.27           C  
ATOM    440  C   ARG A  53      21.657  -1.555 -16.660  1.00 69.27           C  
ATOM    441  CB  ARG A  53      23.401  -1.193 -18.419  1.00 69.27           C  
ATOM    442  O   ARG A  53      20.951  -0.614 -16.292  1.00 69.27           O  
ATOM    443  CG  ARG A  53      22.917   0.132 -18.988  1.00 69.27           C  
ATOM    444  CD  ARG A  53      23.199   0.241 -20.480  1.00 69.27           C  
ATOM    445  NE  ARG A  53      23.740   1.551 -20.832  1.00 69.27           N  
ATOM    446  NH1 ARG A  53      23.398   1.311 -23.104  1.00 69.27           N  
ATOM    447  NH2 ARG A  53      24.332   3.234 -22.278  1.00 69.27           N  
ATOM    448  CZ  ARG A  53      23.822   2.029 -22.070  1.00 69.27           C  
ATOM    449  N   SER A  54      21.289  -2.768 -16.930  1.00 68.78           N  
ATOM    450  CA  SER A  54      19.890  -3.103 -16.687  1.00 68.78           C  
ATOM    451  C   SER A  54      19.533  -2.951 -15.212  1.00 68.78           C  
ATOM    452  CB  SER A  54      19.592  -4.530 -17.149  1.00 68.78           C  
ATOM    453  O   SER A  54      18.461  -2.443 -14.876  1.00 68.78           O  
ATOM    454  OG  SER A  54      20.327  -5.469 -16.384  1.00 68.78           O  
ATOM    455  N   GLU A  55      20.455  -3.400 -14.336  1.00 66.91           N  
ATOM    456  CA  GLU A  55      20.242  -3.269 -12.898  1.00 66.91           C  
ATOM    457  C   GLU A  55      20.208  -1.803 -12.476  1.00 66.91           C  
ATOM    458  CB  GLU A  55      21.331  -4.015 -12.123  1.00 66.91           C  
ATOM    459  O   GLU A  55      19.366  -1.403 -11.669  1.00 66.91           O  
ATOM    460  CG  GLU A  55      21.115  -5.520 -12.052  1.00 66.91           C  
ATOM    461  CD  GLU A  55      22.180  -6.241 -11.242  1.00 66.91           C  
ATOM    462  OE1 GLU A  55      22.158  -7.492 -11.188  1.00 66.91           O  
ATOM    463  OE2 GLU A  55      23.043  -5.550 -10.655  1.00 66.91           O  
ATOM    464  N   ARG A  56      21.134  -1.035 -13.009  1.00 64.35           N  
ATOM    465  CA  ARG A  56      21.180   0.394 -12.714  1.00 64.35           C  
ATOM    466  C   ARG A  56      19.920   1.096 -13.208  1.00 64.35           C  
ATOM    467  CB  ARG A  56      22.418   1.034 -13.346  1.00 64.35           C  
ATOM    468  O   ARG A  56      19.372   1.957 -12.517  1.00 64.35           O  
ATOM    469  CG  ARG A  56      23.601   1.155 -12.398  1.00 64.35           C  
ATOM    470  CD  ARG A  56      24.757   1.916 -13.033  1.00 64.35           C  
ATOM    471  NE  ARG A  56      25.938   1.917 -12.173  1.00 64.35           N  
ATOM    472  NH1 ARG A  56      27.153   3.369 -13.496  1.00 64.35           N  
ATOM    473  NH2 ARG A  56      28.064   2.536 -11.565  1.00 64.35           N  
ATOM    474  CZ  ARG A  56      27.049   2.607 -12.413  1.00 64.35           C  
ATOM    475  N   GLN A  57      19.542   0.768 -14.399  1.00 64.41           N  
ATOM    476  CA  GLN A  57      18.316   1.340 -14.945  1.00 64.41           C  
ATOM    477  C   GLN A  57      17.103   0.943 -14.109  1.00 64.41           C  
ATOM    478  CB  GLN A  57      18.118   0.902 -16.398  1.00 64.41           C  
ATOM    479  O   GLN A  57      16.222   1.767 -13.852  1.00 64.41           O  
ATOM    480  CG  GLN A  57      17.152   1.782 -17.179  1.00 64.41           C  
ATOM    481  CD  GLN A  57      17.387   1.726 -18.677  1.00 64.41           C  
ATOM    482  NE2 GLN A  57      16.656   2.546 -19.423  1.00 64.41           N  
ATOM    483  OE1 GLN A  57      18.220   0.952 -19.159  1.00 64.41           O  
ATOM    484  N   LEU A  58      17.020  -0.308 -13.704  1.00 63.78           N  
ATOM    485  CA  LEU A  58      15.943  -0.768 -12.835  1.00 63.78           C  
ATOM    486  C   LEU A  58      15.938   0.005 -11.520  1.00 63.78           C  
ATOM    487  CB  LEU A  58      16.080  -2.267 -12.559  1.00 63.78           C  
ATOM    488  O   LEU A  58      14.877   0.400 -11.032  1.00 63.78           O  
ATOM    489  CG  LEU A  58      15.654  -3.207 -13.688  1.00 63.78           C  
ATOM    490  CD1 LEU A  58      16.154  -4.622 -13.417  1.00 63.78           C  
ATOM    491  CD2 LEU A  58      14.139  -3.192 -13.855  1.00 63.78           C  
ATOM    492  N   ASN A  59      17.142   0.170 -10.926  1.00 66.35           N  
ATOM    493  CA  ASN A  59      17.242   0.888  -9.660  1.00 66.35           C  
ATOM    494  C   ASN A  59      16.839   2.352  -9.813  1.00 66.35           C  
ATOM    495  CB  ASN A  59      18.659   0.784  -9.094  1.00 66.35           C  
ATOM    496  O   ASN A  59      16.208   2.923  -8.922  1.00 66.35           O  
ATOM    497  CG  ASN A  59      18.905  -0.527  -8.374  1.00 66.35           C  
ATOM    498  ND2 ASN A  59      20.172  -0.839  -8.126  1.00 66.35           N  
ATOM    499  OD1 ASN A  59      17.964  -1.254  -8.044  1.00 66.35           O  
ATOM    500  N   LYS A  60      17.214   2.928 -10.957  1.00 68.00           N  
ATOM    501  CA  LYS A  60      16.867   4.325 -11.200  1.00 68.00           C  
ATOM    502  C   LYS A  60      15.363   4.493 -11.394  1.00 68.00           C  
ATOM    503  CB  LYS A  60      17.617   4.860 -12.421  1.00 68.00           C  
ATOM    504  O   LYS A  60      14.778   5.476 -10.934  1.00 68.00           O  
ATOM    505  CG  LYS A  60      17.598   6.376 -12.545  1.00 68.00           C  
ATOM    506  CD  LYS A  60      18.458   6.853 -13.707  1.00 68.00           C  
ATOM    507  CE  LYS A  60      18.392   8.366 -13.870  1.00 68.00           C  
ATOM    508  NZ  LYS A  60      19.275   8.844 -14.975  1.00 68.00           N  
ATOM    509  N   GLU A  61      14.690   3.455 -11.755  1.00 78.44           N  
ATOM    510  CA  GLU A  61      13.271   3.565 -12.079  1.00 78.44           C  
ATOM    511  C   GLU A  61      12.401   3.043 -10.939  1.00 78.44           C  
ATOM    512  CB  GLU A  61      12.954   2.808 -13.372  1.00 78.44           C  
ATOM    513  O   GLU A  61      11.188   3.258 -10.928  1.00 78.44           O  
ATOM    514  CG  GLU A  61      13.553   3.442 -14.619  1.00 78.44           C  
ATOM    515  CD  GLU A  61      13.272   2.653 -15.887  1.00 78.44           C  
ATOM    516  OE1 GLU A  61      13.687   3.096 -16.982  1.00 78.44           O  
ATOM    517  OE2 GLU A  61      12.630   1.584 -15.786  1.00 78.44           O  
ATOM    518  N   MET A  62      12.998   2.352  -9.909  1.00 86.79           N  
ATOM    519  CA  MET A  62      12.217   1.807  -8.803  1.00 86.79           C  
ATOM    520  C   MET A  62      11.678   2.924  -7.915  1.00 86.79           C  
ATOM    521  CB  MET A  62      13.063   0.841  -7.972  1.00 86.79           C  
ATOM    522  O   MET A  62      12.451   3.686  -7.331  1.00 86.79           O  
ATOM    523  CG  MET A  62      12.295   0.165  -6.848  1.00 86.79           C  
ATOM    524  SD  MET A  62      11.025  -1.006  -7.469  1.00 86.79           S  
ATOM    525  CE  MET A  62      12.092  -2.265  -8.223  1.00 86.79           C  
ATOM    526  N   ARG A  63      10.380   3.005  -7.793  1.00 92.92           N  
ATOM    527  CA  ARG A  63       9.706   4.073  -7.061  1.00 92.92           C  
ATOM    528  C   ARG A  63       9.435   3.661  -5.618  1.00 92.92           C  
ATOM    529  CB  ARG A  63       8.395   4.453  -7.753  1.00 92.92           C  
ATOM    530  O   ARG A  63       9.256   4.514  -4.746  1.00 92.92           O  
ATOM    531  CG  ARG A  63       8.583   5.107  -9.112  1.00 92.92           C  
ATOM    532  CD  ARG A  63       7.250   5.418  -9.778  1.00 92.92           C  
ATOM    533  NE  ARG A  63       6.632   4.217 -10.334  1.00 92.92           N  
ATOM    534  NH1 ARG A  63       4.478   5.053 -10.285  1.00 92.92           N  
ATOM    535  NH2 ARG A  63       4.874   2.936 -11.071  1.00 92.92           N  
ATOM    536  CZ  ARG A  63       5.330   4.071 -10.562  1.00 92.92           C  
ATOM    537  N   VAL A  64       9.454   2.364  -5.396  1.00 95.80           N  
ATOM    538  CA  VAL A  64       9.096   1.835  -4.085  1.00 95.80           C  
ATOM    539  C   VAL A  64      10.185   2.183  -3.072  1.00 95.80           C  
ATOM    540  CB  VAL A  64       8.880   0.306  -4.129  1.00 95.80           C  
ATOM    541  O   VAL A  64      11.372   1.972  -3.330  1.00 95.80           O  
ATOM    542  CG1 VAL A  64       8.626  -0.245  -2.727  1.00 95.80           C  
ATOM    543  CG2 VAL A  64       7.720  -0.041  -5.061  1.00 95.80           C  
ATOM    544  N   THR A  65       9.750   2.756  -1.926  1.00 95.39           N  
ATOM    545  CA  THR A  65      10.682   3.117  -0.864  1.00 95.39           C  
ATOM    546  C   THR A  65      10.228   2.540   0.474  1.00 95.39           C  
ATOM    547  CB  THR A  65      10.828   4.645  -0.744  1.00 95.39           C  
ATOM    548  O   THR A  65       9.042   2.262   0.665  1.00 95.39           O  
ATOM    549  CG2 THR A  65      11.380   5.247  -2.032  1.00 95.39           C  
ATOM    550  OG1 THR A  65       9.545   5.222  -0.472  1.00 95.39           O  
ATOM    551  N   ALA A  66      11.222   2.313   1.323  1.00 95.80           N  
ATOM    552  CA  ALA A  66      10.961   1.825   2.674  1.00 95.80           C  
ATOM    553  C   ALA A  66      11.117   2.943   3.701  1.00 95.80           C  
ATOM    554  CB  ALA A  66      11.895   0.665   3.010  1.00 95.80           C  
ATOM    555  O   ALA A  66      12.154   3.608   3.751  1.00 95.80           O  
ATOM    556  N   LYS A  67      10.087   3.175   4.494  1.00 94.92           N  
ATOM    557  CA  LYS A  67      10.112   4.084   5.637  1.00 94.92           C  
ATOM    558  C   LYS A  67       9.722   3.360   6.923  1.00 94.92           C  
ATOM    559  CB  LYS A  67       9.177   5.271   5.399  1.00 94.92           C  
ATOM    560  O   LYS A  67       8.635   3.582   7.461  1.00 94.92           O  
ATOM    561  CG  LYS A  67       9.327   6.390   6.419  1.00 94.92           C  
ATOM    562  CD  LYS A  67       8.383   7.548   6.121  1.00 94.92           C  
ATOM    563  CE  LYS A  67       8.485   8.640   7.178  1.00 94.92           C  
ATOM    564  NZ  LYS A  67       7.534   9.760   6.911  1.00 94.92           N  
ATOM    565  N   LEU A  68      10.575   2.497   7.424  1.00 91.92           N  
ATOM    566  CA  LEU A  68      10.225   1.607   8.525  1.00 91.92           C  
ATOM    567  C   LEU A  68      10.699   2.178   9.857  1.00 91.92           C  
ATOM    568  CB  LEU A  68      10.832   0.219   8.306  1.00 91.92           C  
ATOM    569  O   LEU A  68      10.138   1.860  10.908  1.00 91.92           O  
ATOM    570  CG  LEU A  68      10.338  -0.552   7.081  1.00 91.92           C  
ATOM    571  CD1 LEU A  68      11.062  -1.889   6.968  1.00 91.92           C  
ATOM    572  CD2 LEU A  68       8.829  -0.760   7.152  1.00 91.92           C  
ATOM    573  N   HIS A  69      11.638   3.178   9.823  1.00 88.42           N  
ATOM    574  CA  HIS A  69      12.178   3.816  11.019  1.00 88.42           C  
ATOM    575  C   HIS A  69      12.298   5.325  10.832  1.00 88.42           C  
ATOM    576  CB  HIS A  69      13.542   3.221  11.374  1.00 88.42           C  
ATOM    577  O   HIS A  69      12.602   5.797   9.734  1.00 88.42           O  
ATOM    578  CG  HIS A  69      13.504   1.749  11.639  1.00 88.42           C  
ATOM    579  CD2 HIS A  69      13.944   0.701  10.904  1.00 88.42           C  
ATOM    580  ND1 HIS A  69      12.956   1.214  12.785  1.00 88.42           N  
ATOM    581  CE1 HIS A  69      13.062  -0.103  12.743  1.00 88.42           C  
ATOM    582  NE2 HIS A  69      13.658  -0.440  11.612  1.00 88.42           N  
ATOM    583  N   PRO A  70      12.082   6.091  11.847  1.00 90.00           N  
ATOM    584  CA  PRO A  70      11.536   5.689  13.145  1.00 90.00           C  
ATOM    585  C   PRO A  70      10.044   5.371  13.085  1.00 90.00           C  
ATOM    586  CB  PRO A  70      11.800   6.908  14.032  1.00 90.00           C  
ATOM    587  O   PRO A  70       9.358   5.789  12.149  1.00 90.00           O  
ATOM    588  CG  PRO A  70      11.725   8.078  13.105  1.00 90.00           C  
ATOM    589  CD  PRO A  70      12.232   7.652  11.757  1.00 90.00           C  
ATOM    590  N   ILE A  71       9.630   4.444  14.028  1.00 91.36           N  
ATOM    591  CA  ILE A  71       8.212   4.122  14.145  1.00 91.36           C  
ATOM    592  C   ILE A  71       7.494   5.227  14.916  1.00 91.36           C  
ATOM    593  CB  ILE A  71       7.998   2.758  14.838  1.00 91.36           C  
ATOM    594  O   ILE A  71       7.694   5.380  16.124  1.00 91.36           O  
ATOM    595  CG1 ILE A  71       8.653   1.636  14.024  1.00 91.36           C  
ATOM    596  CG2 ILE A  71       6.505   2.485  15.043  1.00 91.36           C  
ATOM    597  CD1 ILE A  71       8.586   0.268  14.688  1.00 91.36           C  
ATOM    598  N   GLU A  72       6.716   5.981  14.173  1.00 95.00           N  
ATOM    599  CA  GLU A  72       5.887   7.021  14.774  1.00 95.00           C  
ATOM    600  C   GLU A  72       4.491   6.496  15.097  1.00 95.00           C  
ATOM    601  CB  GLU A  72       5.791   8.236  13.847  1.00 95.00           C  
ATOM    602  O   GLU A  72       4.108   5.415  14.644  1.00 95.00           O  
ATOM    603  CG  GLU A  72       7.135   8.880  13.538  1.00 95.00           C  
ATOM    604  CD  GLU A  72       7.013  10.159  12.724  1.00 95.00           C  
ATOM    605  OE1 GLU A  72       8.008  10.913  12.626  1.00 95.00           O  
ATOM    606  OE2 GLU A  72       5.914  10.410  12.182  1.00 95.00           O  
ATOM    607  N   GLU A  73       3.796   7.244  15.983  1.00 96.03           N  
ATOM    608  CA  GLU A  73       2.459   6.791  16.354  1.00 96.03           C  
ATOM    609  C   GLU A  73       1.522   6.794  15.149  1.00 96.03           C  
ATOM    610  CB  GLU A  73       1.884   7.668  17.469  1.00 96.03           C  
ATOM    611  O   GLU A  73       0.686   5.899  15.004  1.00 96.03           O  
ATOM    612  CG  GLU A  73       2.530   7.437  18.827  1.00 96.03           C  
ATOM    613  CD  GLU A  73       2.401   6.004  19.317  1.00 96.03           C  
ATOM    614  OE1 GLU A  73       3.384   5.461  19.872  1.00 96.03           O  
ATOM    615  OE2 GLU A  73       1.309   5.418  19.145  1.00 96.03           O  
ATOM    616  N   GLU A  74       1.728   7.726  14.309  1.00 96.71           N  
ATOM    617  CA  GLU A  74       0.939   7.907  13.095  1.00 96.71           C  
ATOM    618  C   GLU A  74       1.836   8.160  11.886  1.00 96.71           C  
ATOM    619  CB  GLU A  74      -0.052   9.061  13.264  1.00 96.71           C  
ATOM    620  O   GLU A  74       2.766   8.967  11.954  1.00 96.71           O  
ATOM    621  CG  GLU A  74      -0.963   9.271  12.063  1.00 96.71           C  
ATOM    622  CD  GLU A  74      -1.974  10.389  12.264  1.00 96.71           C  
ATOM    623  OE1 GLU A  74      -1.710  11.531  11.824  1.00 96.71           O  
ATOM    624  OE2 GLU A  74      -3.037  10.121  12.868  1.00 96.71           O  
ATOM    625  N   GLN A  75       1.466   7.470  10.804  1.00 96.08           N  
ATOM    626  CA  GLN A  75       2.217   7.629   9.563  1.00 96.08           C  
ATOM    627  C   GLN A  75       1.280   7.772   8.367  1.00 96.08           C  
ATOM    628  CB  GLN A  75       3.161   6.444   9.351  1.00 96.08           C  
ATOM    629  O   GLN A  75       0.236   7.119   8.308  1.00 96.08           O  
ATOM    630  CG  GLN A  75       4.302   6.379  10.358  1.00 96.08           C  
ATOM    631  CD  GLN A  75       5.428   7.342  10.032  1.00 96.08           C  
ATOM    632  NE2 GLN A  75       6.122   7.813  11.063  1.00 96.08           N  
ATOM    633  OE1 GLN A  75       5.673   7.660   8.864  1.00 96.08           O  
ATOM    634  N   LYS A  76       1.724   8.720   7.604  1.00 96.14           N  
ATOM    635  CA  LYS A  76       1.065   8.835   6.306  1.00 96.14           C  
ATOM    636  C   LYS A  76       1.800   8.025   5.242  1.00 96.14           C  
ATOM    637  CB  LYS A  76       0.975  10.301   5.879  1.00 96.14           C  
ATOM    638  O   LYS A  76       2.984   8.254   4.988  1.00 96.14           O  
ATOM    639  CG  LYS A  76      -0.033  10.561   4.769  1.00 96.14           C  
ATOM    640  CD  LYS A  76      -0.248  12.053   4.548  1.00 96.14           C  
ATOM    641  CE  LYS A  76      -1.235  12.315   3.418  1.00 96.14           C  
ATOM    642  NZ  LYS A  76      -1.477  13.776   3.222  1.00 96.14           N  
ATOM    643  N   VAL A  77       1.026   7.126   4.601  1.00 96.88           N  
ATOM    644  CA  VAL A  77       1.665   6.209   3.662  1.00 96.88           C  
ATOM    645  C   VAL A  77       1.119   6.446   2.255  1.00 96.88           C  
ATOM    646  CB  VAL A  77       1.454   4.735   4.074  1.00 96.88           C  
ATOM    647  O   VAL A  77      -0.007   6.050   1.945  1.00 96.88           O  
ATOM    648  CG1 VAL A  77       2.108   3.793   3.065  1.00 96.88           C  
ATOM    649  CG2 VAL A  77       2.008   4.490   5.476  1.00 96.88           C  
ATOM    650  N   HIS A  78       1.997   7.071   1.369  1.00 95.27           N  
ATOM    651  CA  HIS A  78       1.640   7.335  -0.021  1.00 95.27           C  
ATOM    652  C   HIS A  78       1.953   6.134  -0.907  1.00 95.27           C  
ATOM    653  CB  HIS A  78       2.373   8.574  -0.537  1.00 95.27           C  
ATOM    654  O   HIS A  78       2.560   5.163  -0.452  1.00 95.27           O  
ATOM    655  CG  HIS A  78       2.016   9.830   0.192  1.00 95.27           C  
ATOM    656  CD2 HIS A  78       2.643  10.483   1.198  1.00 95.27           C  
ATOM    657  ND1 HIS A  78       0.882  10.559  -0.094  1.00 95.27           N  
ATOM    658  CE1 HIS A  78       0.828  11.610   0.707  1.00 95.27           C  
ATOM    659  NE2 HIS A  78       1.885  11.587   1.501  1.00 95.27           N  
ATOM    660  N   GLU A  79       1.493   6.258  -2.150  1.00 94.71           N  
ATOM    661  CA  GLU A  79       1.800   5.195  -3.102  1.00 94.71           C  
ATOM    662  C   GLU A  79       3.298   4.906  -3.142  1.00 94.71           C  
ATOM    663  CB  GLU A  79       1.298   5.564  -4.500  1.00 94.71           C  
ATOM    664  O   GLU A  79       4.116   5.822  -3.029  1.00 94.71           O  
ATOM    665  CG  GLU A  79      -0.217   5.664  -4.603  1.00 94.71           C  
ATOM    666  CD  GLU A  79      -0.705   5.958  -6.013  1.00 94.71           C  
ATOM    667  OE1 GLU A  79      -1.933   6.089  -6.215  1.00 94.71           O  
ATOM    668  OE2 GLU A  79       0.149   6.057  -6.922  1.00 94.71           O  
ATOM    669  N   TYR A  80       3.637   3.579  -3.158  1.00 95.33           N  
ATOM    670  CA  TYR A  80       4.991   3.081  -3.368  1.00 95.33           C  
ATOM    671  C   TYR A  80       5.814   3.181  -2.089  1.00 95.33           C  
ATOM    672  CB  TYR A  80       5.681   3.857  -4.495  1.00 95.33           C  
ATOM    673  O   TYR A  80       7.044   3.094  -2.127  1.00 95.33           O  
ATOM    674  CG  TYR A  80       4.885   3.901  -5.777  1.00 95.33           C  
ATOM    675  CD1 TYR A  80       4.670   2.746  -6.526  1.00 95.33           C  
ATOM    676  CD2 TYR A  80       4.348   5.096  -6.241  1.00 95.33           C  
ATOM    677  CE1 TYR A  80       3.940   2.783  -7.709  1.00 95.33           C  
ATOM    678  CE2 TYR A  80       3.615   5.144  -7.423  1.00 95.33           C  
ATOM    679  OH  TYR A  80       2.692   4.026  -9.319  1.00 95.33           O  
ATOM    680  CZ  TYR A  80       3.416   3.984  -8.148  1.00 95.33           C  
ATOM    681  N   VAL A  81       5.118   3.490  -1.018  1.00 96.65           N  
ATOM    682  CA  VAL A  81       5.825   3.574   0.257  1.00 96.65           C  
ATOM    683  C   VAL A  81       5.366   2.446   1.177  1.00 96.65           C  
ATOM    684  CB  VAL A  81       5.603   4.942   0.939  1.00 96.65           C  
ATOM    685  O   VAL A  81       4.169   2.167   1.280  1.00 96.65           O  
ATOM    686  CG1 VAL A  81       6.243   4.964   2.326  1.00 96.65           C  
ATOM    687  CG2 VAL A  81       6.162   6.068   0.071  1.00 96.65           C  
ATOM    688  N   VAL A  82       6.323   1.798   1.742  1.00 97.43           N  
ATOM    689  CA  VAL A  82       6.064   0.856   2.825  1.00 97.43           C  
ATOM    690  C   VAL A  82       6.522   1.457   4.153  1.00 97.43           C  
ATOM    691  CB  VAL A  82       6.769  -0.497   2.581  1.00 97.43           C  
ATOM    692  O   VAL A  82       7.671   1.885   4.284  1.00 97.43           O  
ATOM    693  CG1 VAL A  82       6.455  -1.480   3.708  1.00 97.43           C  
ATOM    694  CG2 VAL A  82       6.354  -1.078   1.231  1.00 97.43           C  
ATOM    695  N   SER A  83       5.574   1.516   5.089  1.00 96.33           N  
ATOM    696  CA  SER A  83       5.915   2.140   6.363  1.00 96.33           C  
ATOM    697  C   SER A  83       5.256   1.412   7.529  1.00 96.33           C  
ATOM    698  CB  SER A  83       5.497   3.611   6.368  1.00 96.33           C  
ATOM    699  O   SER A  83       4.367   0.581   7.327  1.00 96.33           O  
ATOM    700  OG  SER A  83       5.937   4.255   7.552  1.00 96.33           O  
ATOM    701  N   ALA A  84       5.785   1.736   8.673  1.00 95.70           N  
ATOM    702  CA  ALA A  84       5.253   1.189   9.919  1.00 95.70           C  
ATOM    703  C   ALA A  84       4.862   2.304  10.885  1.00 95.70           C  
ATOM    704  CB  ALA A  84       6.272   0.258  10.570  1.00 95.70           C  
ATOM    705  O   ALA A  84       5.435   3.396  10.846  1.00 95.70           O  
ATOM    706  N   ALA A  85       3.803   2.039  11.659  1.00 96.46           N  
ATOM    707  CA  ALA A  85       3.337   2.984  12.671  1.00 96.46           C  
ATOM    708  C   ALA A  85       2.932   2.261  13.952  1.00 96.46           C  
ATOM    709  CB  ALA A  85       2.166   3.804  12.134  1.00 96.46           C  
ATOM    710  O   ALA A  85       2.599   1.073  13.923  1.00 96.46           O  
ATOM    711  N   GLY A  86       3.033   3.035  15.070  1.00 95.73           N  
ATOM    712  CA  GLY A  86       2.639   2.464  16.348  1.00 95.73           C  
ATOM    713  C   GLY A  86       1.138   2.298  16.491  1.00 95.73           C  
ATOM    714  O   GLY A  86       0.668   1.306  17.054  1.00 95.73           O  
ATOM    715  N   LYS A  87       0.415   3.235  15.893  1.00 96.27           N  
ATOM    716  CA  LYS A  87      -1.017   3.219  16.178  1.00 96.27           C  
ATOM    717  C   LYS A  87      -1.834   3.376  14.898  1.00 96.27           C  
ATOM    718  CB  LYS A  87      -1.380   4.324  17.170  1.00 96.27           C  
ATOM    719  O   LYS A  87      -2.814   2.658  14.690  1.00 96.27           O  
ATOM    720  CG  LYS A  87      -0.932   4.046  18.597  1.00 96.27           C  
ATOM    721  CD  LYS A  87      -1.476   5.087  19.567  1.00 96.27           C  
ATOM    722  CE  LYS A  87      -1.023   4.814  20.995  1.00 96.27           C  
ATOM    723  NZ  LYS A  87      -1.551   5.835  21.949  1.00 96.27           N  
ATOM    724  N   ARG A  88      -1.381   4.200  14.040  1.00 97.22           N  
ATOM    725  CA  ARG A  88      -2.272   4.560  12.942  1.00 97.22           C  
ATOM    726  C   ARG A  88      -1.487   4.809  11.659  1.00 97.22           C  
ATOM    727  CB  ARG A  88      -3.095   5.799  13.302  1.00 97.22           C  
ATOM    728  O   ARG A  88      -0.440   5.459  11.681  1.00 97.22           O  
ATOM    729  CG  ARG A  88      -4.133   6.174  12.256  1.00 97.22           C  
ATOM    730  CD  ARG A  88      -5.102   7.226  12.775  1.00 97.22           C  
ATOM    731  NE  ARG A  88      -4.411   8.453  13.161  1.00 97.22           N  
ATOM    732  NH1 ARG A  88      -6.250   9.417  14.174  1.00 97.22           N  
ATOM    733  NH2 ARG A  88      -4.249  10.535  14.118  1.00 97.22           N  
ATOM    734  CZ  ARG A  88      -4.971   9.465  13.817  1.00 97.22           C  
ATOM    735  N   ILE A  89      -2.025   4.289  10.526  1.00 97.75           N  
ATOM    736  CA  ILE A  89      -1.543   4.597   9.183  1.00 97.75           C  
ATOM    737  C   ILE A  89      -2.657   5.256   8.374  1.00 97.75           C  
ATOM    738  CB  ILE A  89      -1.034   3.329   8.461  1.00 97.75           C  
ATOM    739  O   ILE A  89      -3.791   4.772   8.357  1.00 97.75           O  
ATOM    740  CG1 ILE A  89       0.216   2.782   9.160  1.00 97.75           C  
ATOM    741  CG2 ILE A  89      -0.750   3.626   6.985  1.00 97.75           C  
ATOM    742  CD1 ILE A  89       0.770   1.511   8.531  1.00 97.75           C  
ATOM    743  N   ILE A  90      -2.265   6.348   7.727  1.00 96.79           N  
ATOM    744  CA  ILE A  90      -3.179   7.060   6.841  1.00 96.79           C  
ATOM    745  C   ILE A  90      -2.787   6.809   5.386  1.00 96.79           C  
ATOM    746  CB  ILE A  90      -3.189   8.576   7.139  1.00 96.79           C  
ATOM    747  O   ILE A  90      -1.660   7.103   4.981  1.00 96.79           O  
ATOM    748  CG1 ILE A  90      -3.501   8.827   8.619  1.00 96.79           C  
ATOM    749  CG2 ILE A  90      -4.195   9.297   6.237  1.00 96.79           C  
ATOM    750  CD1 ILE A  90      -3.243  10.258   9.072  1.00 96.79           C  
ATOM    751  N   TYR A  91      -3.754   6.241   4.663  1.00 96.61           N  
ATOM    752  CA  TYR A  91      -3.577   6.066   3.226  1.00 96.61           C  
ATOM    753  C   TYR A  91      -4.334   7.136   2.448  1.00 96.61           C  
ATOM    754  CB  TYR A  91      -4.047   4.674   2.791  1.00 96.61           C  
ATOM    755  O   TYR A  91      -5.540   7.012   2.222  1.00 96.61           O  
ATOM    756  CG  TYR A  91      -3.405   3.548   3.564  1.00 96.61           C  
ATOM    757  CD1 TYR A  91      -2.090   3.164   3.309  1.00 96.61           C  
ATOM    758  CD2 TYR A  91      -4.111   2.865   4.548  1.00 96.61           C  
ATOM    759  CE1 TYR A  91      -1.495   2.125   4.017  1.00 96.61           C  
ATOM    760  CE2 TYR A  91      -3.525   1.825   5.262  1.00 96.61           C  
ATOM    761  OH  TYR A  91      -1.634   0.434   5.694  1.00 96.61           O  
ATOM    762  CZ  TYR A  91      -2.219   1.463   4.990  1.00 96.61           C  
ATOM    763  N   PRO A  92      -3.591   8.099   1.950  1.00 93.18           N  
ATOM    764  CA  PRO A  92      -4.276   9.222   1.305  1.00 93.18           C  
ATOM    765  C   PRO A  92      -4.739   8.894  -0.113  1.00 93.18           C  
ATOM    766  CB  PRO A  92      -3.213  10.323   1.291  1.00 93.18           C  
ATOM    767  O   PRO A  92      -4.028   8.213  -0.857  1.00 93.18           O  
ATOM    768  CG  PRO A  92      -1.910   9.597   1.392  1.00 93.18           C  
ATOM    769  CD  PRO A  92      -2.139   8.304   2.122  1.00 93.18           C  
ATOM    770  N   GLY A  93      -5.947   9.310  -0.395  1.00 90.23           N  
ATOM    771  CA  GLY A  93      -6.440   9.403  -1.760  1.00 90.23           C  
ATOM    772  C   GLY A  93      -6.598   8.051  -2.430  1.00 90.23           C  
ATOM    773  O   GLY A  93      -6.222   7.881  -3.592  1.00 90.23           O  
ATOM    774  N   VAL A  94      -7.176   7.142  -1.787  1.00 91.18           N  
ATOM    775  CA  VAL A  94      -7.438   5.825  -2.358  1.00 91.18           C  
ATOM    776  C   VAL A  94      -8.612   5.908  -3.330  1.00 91.18           C  
ATOM    777  CB  VAL A  94      -7.728   4.777  -1.260  1.00 91.18           C  
ATOM    778  O   VAL A  94      -9.753   6.134  -2.919  1.00 91.18           O  
ATOM    779  CG1 VAL A  94      -8.040   3.416  -1.880  1.00 91.18           C  
ATOM    780  CG2 VAL A  94      -6.546   4.672  -0.298  1.00 91.18           C  
ATOM    781  N   ILE A  95      -8.291   5.854  -4.646  1.00 88.50           N  
ATOM    782  CA  ILE A  95      -9.319   5.881  -5.681  1.00 88.50           C  
ATOM    783  C   ILE A  95      -9.339   4.546  -6.423  1.00 88.50           C  
ATOM    784  CB  ILE A  95      -9.090   7.043  -6.674  1.00 88.50           C  
ATOM    785  O   ILE A  95     -10.308   3.790  -6.324  1.00 88.50           O  
ATOM    786  CG1 ILE A  95      -9.076   8.384  -5.932  1.00 88.50           C  
ATOM    787  CG2 ILE A  95     -10.160   7.034  -7.770  1.00 88.50           C  
ATOM    788  CD1 ILE A  95      -8.720   9.574  -6.812  1.00 88.50           C  
ATOM    789  N   GLN A  96      -8.214   4.284  -7.082  1.00 90.02           N  
ATOM    790  CA  GLN A  96      -8.047   3.023  -7.795  1.00 90.02           C  
ATOM    791  C   GLN A  96      -7.024   2.129  -7.100  1.00 90.02           C  
ATOM    792  CB  GLN A  96      -7.624   3.276  -9.243  1.00 90.02           C  
ATOM    793  O   GLN A  96      -6.635   1.088  -7.635  1.00 90.02           O  
ATOM    794  CG  GLN A  96      -8.602   4.142 -10.026  1.00 90.02           C  
ATOM    795  CD  GLN A  96      -8.051   4.581 -11.370  1.00 90.02           C  
ATOM    796  NE2 GLN A  96      -8.943   4.916 -12.296  1.00 90.02           N  
ATOM    797  OE1 GLN A  96      -6.833   4.620 -11.573  1.00 90.02           O  
ATOM    798  N   CYS A  97      -6.630   2.606  -5.932  1.00 93.59           N  
ATOM    799  CA  CYS A  97      -5.540   1.957  -5.212  1.00 93.59           C  
ATOM    800  C   CYS A  97      -6.077   0.970  -4.183  1.00 93.59           C  
ATOM    801  CB  CYS A  97      -4.660   2.999  -4.521  1.00 93.59           C  
ATOM    802  O   CYS A  97      -7.260   1.005  -3.841  1.00 93.59           O  
ATOM    803  SG  CYS A  97      -4.131   4.341  -5.608  1.00 93.59           S  
ATOM    804  N   ILE A  98      -5.159   0.027  -3.790  1.00 95.58           N  
ATOM    805  CA  ILE A  98      -5.443  -0.839  -2.651  1.00 95.58           C  
ATOM    806  C   ILE A  98      -4.404  -0.608  -1.555  1.00 95.58           C  
ATOM    807  CB  ILE A  98      -5.463  -2.328  -3.064  1.00 95.58           C  
ATOM    808  O   ILE A  98      -3.317  -0.091  -1.822  1.00 95.58           O  
ATOM    809  CG1 ILE A  98      -4.120  -2.729  -3.685  1.00 95.58           C  
ATOM    810  CG2 ILE A  98      -6.618  -2.605  -4.031  1.00 95.58           C  
ATOM    811  CD1 ILE A  98      -3.994  -4.217  -3.981  1.00 95.58           C  
ATOM    812  N   THR A  99      -4.831  -0.938  -0.332  1.00 97.59           N  
ATOM    813  CA  THR A  99      -3.923  -0.830   0.805  1.00 97.59           C  
ATOM    814  C   THR A  99      -3.767  -2.178   1.503  1.00 97.59           C  
ATOM    815  CB  THR A  99      -4.418   0.221   1.816  1.00 97.59           C  
ATOM    816  O   THR A  99      -4.692  -2.992   1.506  1.00 97.59           O  
ATOM    817  CG2 THR A  99      -4.658   1.566   1.139  1.00 97.59           C  
ATOM    818  OG1 THR A  99      -5.644  -0.231   2.405  1.00 97.59           O  
ATOM    819  N   ILE A 100      -2.591  -2.346   1.987  1.00 97.74           N  
ATOM    820  CA  ILE A 100      -2.293  -3.530   2.787  1.00 97.74           C  
ATOM    821  C   ILE A 100      -1.809  -3.108   4.172  1.00 97.74           C  
ATOM    822  CB  ILE A 100      -1.237  -4.424   2.099  1.00 97.74           C  
ATOM    823  O   ILE A 100      -0.899  -2.284   4.295  1.00 97.74           O  
ATOM    824  CG1 ILE A 100      -1.763  -4.932   0.752  1.00 97.74           C  
ATOM    825  CG2 ILE A 100      -0.844  -5.592   3.009  1.00 97.74           C  
ATOM    826  CD1 ILE A 100      -0.740  -5.719  -0.056  1.00 97.74           C  
ATOM    827  N   THR A 101      -2.434  -3.700   5.168  1.00 97.76           N  
ATOM    828  CA  THR A 101      -2.060  -3.392   6.544  1.00 97.76           C  
ATOM    829  C   THR A 101      -1.908  -4.671   7.362  1.00 97.76           C  
ATOM    830  CB  THR A 101      -3.097  -2.471   7.212  1.00 97.76           C  
ATOM    831  O   THR A 101      -2.794  -5.528   7.355  1.00 97.76           O  
ATOM    832  CG2 THR A 101      -2.624  -2.019   8.590  1.00 97.76           C  
ATOM    833  OG1 THR A 101      -3.304  -1.317   6.389  1.00 97.76           O  
ATOM    834  N   GLY A 102      -0.756  -4.752   8.003  1.00 96.41           N  
ATOM    835  CA  GLY A 102      -0.500  -5.893   8.868  1.00 96.41           C  
ATOM    836  C   GLY A 102      -0.321  -5.510  10.325  1.00 96.41           C  
ATOM    837  O   GLY A 102       0.139  -4.408  10.630  1.00 96.41           O  
ATOM    838  N   VAL A 103      -0.701  -6.408  11.193  1.00 95.84           N  
ATOM    839  CA  VAL A 103      -0.537  -6.210  12.629  1.00 95.84           C  
ATOM    840  C   VAL A 103       0.716  -6.937  13.111  1.00 95.84           C  
ATOM    841  CB  VAL A 103      -1.774  -6.702  13.414  1.00 95.84           C  
ATOM    842  O   VAL A 103       0.823  -8.158  12.978  1.00 95.84           O  
ATOM    843  CG1 VAL A 103      -1.564  -6.526  14.917  1.00 95.84           C  
ATOM    844  CG2 VAL A 103      -3.027  -5.959  12.956  1.00 95.84           C  
ATOM    845  N   VAL A 104       1.593  -6.080  13.615  1.00 92.97           N  
ATOM    846  CA  VAL A 104       2.798  -6.624  14.232  1.00 92.97           C  
ATOM    847  C   VAL A 104       2.634  -6.649  15.750  1.00 92.97           C  
ATOM    848  CB  VAL A 104       4.052  -5.808  13.845  1.00 92.97           C  
ATOM    849  O   VAL A 104       2.613  -5.598  16.396  1.00 92.97           O  
ATOM    850  CG1 VAL A 104       5.320  -6.499  14.342  1.00 92.97           C  
ATOM    851  CG2 VAL A 104       4.108  -5.603  12.332  1.00 92.97           C  
ATOM    852  N   PRO A 105       2.520  -7.800  16.334  1.00 89.43           N  
ATOM    853  CA  PRO A 105       2.234  -7.911  17.766  1.00 89.43           C  
ATOM    854  C   PRO A 105       3.229  -7.137  18.628  1.00 89.43           C  
ATOM    855  CB  PRO A 105       2.336  -9.415  18.031  1.00 89.43           C  
ATOM    856  O   PRO A 105       4.441  -7.244  18.424  1.00 89.43           O  
ATOM    857  CG  PRO A 105       2.050 -10.056  16.711  1.00 89.43           C  
ATOM    858  CD  PRO A 105       2.564  -9.158  15.623  1.00 89.43           C  
ATOM    859  N   ASN A 106       2.674  -6.293  19.549  1.00 87.61           N  
ATOM    860  CA  ASN A 106       3.415  -5.562  20.572  1.00 87.61           C  
ATOM    861  C   ASN A 106       4.267  -4.453  19.961  1.00 87.61           C  
ATOM    862  CB  ASN A 106       4.290  -6.517  21.387  1.00 87.61           C  
ATOM    863  O   ASN A 106       5.132  -3.888  20.633  1.00 87.61           O  
ATOM    864  CG  ASN A 106       3.482  -7.576  22.110  1.00 87.61           C  
ATOM    865  ND2 ASN A 106       3.951  -8.817  22.059  1.00 87.61           N  
ATOM    866  OD1 ASN A 106       2.445  -7.281  22.710  1.00 87.61           O  
ATOM    867  N   ILE A 107       4.211  -4.275  18.686  1.00 90.29           N  
ATOM    868  CA  ILE A 107       4.965  -3.212  18.030  1.00 90.29           C  
ATOM    869  C   ILE A 107       4.001  -2.205  17.405  1.00 90.29           C  
ATOM    870  CB  ILE A 107       5.920  -3.777  16.955  1.00 90.29           C  
ATOM    871  O   ILE A 107       4.058  -1.011  17.708  1.00 90.29           O  
ATOM    872  CG1 ILE A 107       6.962  -4.699  17.598  1.00 90.29           C  
ATOM    873  CG2 ILE A 107       6.597  -2.641  16.182  1.00 90.29           C  
ATOM    874  CD1 ILE A 107       7.852  -5.421  16.596  1.00 90.29           C  
ATOM    875  N   GLY A 108       3.117  -2.512  16.608  1.00 94.37           N  
ATOM    876  CA  GLY A 108       2.180  -1.638  15.921  1.00 94.37           C  
ATOM    877  C   GLY A 108       1.635  -2.236  14.638  1.00 94.37           C  
ATOM    878  O   GLY A 108       1.249  -3.407  14.608  1.00 94.37           O  
ATOM    879  N   ILE A 109       1.583  -1.406  13.614  1.00 96.31           N  
ATOM    880  CA  ILE A 109       1.067  -1.839  12.320  1.00 96.31           C  
ATOM    881  C   ILE A 109       2.042  -1.438  11.216  1.00 96.31           C  
ATOM    882  CB  ILE A 109      -0.332  -1.243  12.042  1.00 96.31           C  
ATOM    883  O   ILE A 109       2.839  -0.513  11.388  1.00 96.31           O  
ATOM    884  CG1 ILE A 109      -0.291   0.286  12.142  1.00 96.31           C  
ATOM    885  CG2 ILE A 109      -1.369  -1.828  13.006  1.00 96.31           C  
ATOM    886  CD1 ILE A 109      -1.619   0.962  11.831  1.00 96.31           C  
ATOM    887  N   ILE A 110       2.030  -2.234  10.163  1.00 96.90           N  
ATOM    888  CA  ILE A 110       2.814  -1.987   8.957  1.00 96.90           C  
ATOM    889  C   ILE A 110       1.900  -2.008   7.734  1.00 96.90           C  
ATOM    890  CB  ILE A 110       3.947  -3.026   8.798  1.00 96.90           C  
ATOM    891  O   ILE A 110       0.918  -2.753   7.698  1.00 96.90           O  
ATOM    892  CG1 ILE A 110       4.850  -2.654   7.616  1.00 96.90           C  
ATOM    893  CG2 ILE A 110       3.369  -4.433   8.624  1.00 96.90           C  
ATOM    894  CD1 ILE A 110       6.127  -3.478   7.529  1.00 96.90           C  
ATOM    895  N   GLY A 111       2.245  -1.117   6.792  1.00 97.06           N  
ATOM    896  CA  GLY A 111       1.307  -1.070   5.682  1.00 97.06           C  
ATOM    897  C   GLY A 111       1.891  -0.434   4.434  1.00 97.06           C  
ATOM    898  O   GLY A 111       2.996   0.111   4.468  1.00 97.06           O  
ATOM    899  N   THR A 112       1.211  -0.599   3.394  1.00 97.85           N  
ATOM    900  CA  THR A 112       1.572  -0.007   2.111  1.00 97.85           C  
ATOM    901  C   THR A 112       0.323   0.394   1.330  1.00 97.85           C  
ATOM    902  CB  THR A 112       2.420  -0.976   1.267  1.00 97.85           C  
ATOM    903  O   THR A 112      -0.768  -0.118   1.589  1.00 97.85           O  
ATOM    904  CG2 THR A 112       1.590  -2.166   0.797  1.00 97.85           C  
ATOM    905  OG1 THR A 112       2.930  -0.282   0.122  1.00 97.85           O  
ATOM    906  N   HIS A 113       0.561   1.331   0.406  1.00 96.67           N  
ATOM    907  CA  HIS A 113      -0.397   1.891  -0.541  1.00 96.67           C  
ATOM    908  C   HIS A 113      -0.032   1.525  -1.976  1.00 96.67           C  
ATOM    909  CB  HIS A 113      -0.474   3.411  -0.390  1.00 96.67           C  
ATOM    910  O   HIS A 113       0.892   2.103  -2.552  1.00 96.67           O  
ATOM    911  CG  HIS A 113      -1.592   4.035  -1.163  1.00 96.67           C  
ATOM    912  CD2 HIS A 113      -2.381   3.537  -2.143  1.00 96.67           C  
ATOM    913  ND1 HIS A 113      -2.003   5.335  -0.959  1.00 96.67           N  
ATOM    914  CE1 HIS A 113      -3.001   5.608  -1.782  1.00 96.67           C  
ATOM    915  NE2 HIS A 113      -3.250   4.534  -2.511  1.00 96.67           N  
ATOM    916  N   ILE A 114      -0.820   0.588  -2.563  1.00 96.39           N  
ATOM    917  CA  ILE A 114      -0.428   0.024  -3.850  1.00 96.39           C  
ATOM    918  C   ILE A 114      -1.265   0.649  -4.964  1.00 96.39           C  
ATOM    919  CB  ILE A 114      -0.579  -1.514  -3.863  1.00 96.39           C  
ATOM    920  O   ILE A 114      -2.495   0.569  -4.943  1.00 96.39           O  
ATOM    921  CG1 ILE A 114       0.355  -2.151  -2.829  1.00 96.39           C  
ATOM    922  CG2 ILE A 114      -0.309  -2.071  -5.263  1.00 96.39           C  
ATOM    923  CD1 ILE A 114       0.247  -3.668  -2.749  1.00 96.39           C  
ATOM    924  N   SER A 115      -0.519   1.212  -5.962  1.00 94.30           N  
ATOM    925  CA  SER A 115      -1.137   1.798  -7.147  1.00 94.30           C  
ATOM    926  C   SER A 115      -1.368   0.746  -8.227  1.00 94.30           C  
ATOM    927  CB  SER A 115      -0.269   2.928  -7.701  1.00 94.30           C  
ATOM    928  O   SER A 115      -0.569  -0.180  -8.380  1.00 94.30           O  
ATOM    929  OG  SER A 115      -0.759   3.370  -8.955  1.00 94.30           O  
ATOM    930  N   PRO A 116      -2.469   0.891  -8.972  1.00 92.83           N  
ATOM    931  CA  PRO A 116      -2.672  -0.048 -10.077  1.00 92.83           C  
ATOM    932  C   PRO A 116      -1.564   0.026 -11.126  1.00 92.83           C  
ATOM    933  CB  PRO A 116      -4.014   0.389 -10.669  1.00 92.83           C  
ATOM    934  O   PRO A 116      -1.375  -0.918 -11.897  1.00 92.83           O  
ATOM    935  CG  PRO A 116      -4.187   1.804 -10.221  1.00 92.83           C  
ATOM    936  CD  PRO A 116      -3.531   1.963  -8.879  1.00 92.83           C  
ATOM    937  N   GLY A 117      -0.835   1.087 -11.112  1.00 91.88           N  
ATOM    938  CA  GLY A 117       0.230   1.291 -12.082  1.00 91.88           C  
ATOM    939  C   GLY A 117       1.546   0.664 -11.663  1.00 91.88           C  
ATOM    940  O   GLY A 117       2.531   0.722 -12.403  1.00 91.88           O  
ATOM    941  N   ALA A 118       1.565   0.058 -10.487  1.00 93.68           N  
ATOM    942  CA  ALA A 118       2.795  -0.569 -10.012  1.00 93.68           C  
ATOM    943  C   ALA A 118       3.185  -1.751 -10.895  1.00 93.68           C  
ATOM    944  CB  ALA A 118       2.635  -1.023  -8.563  1.00 93.68           C  
ATOM    945  O   ALA A 118       2.340  -2.579 -11.244  1.00 93.68           O  
ATOM    946  N   SER A 119       4.434  -1.748 -11.318  1.00 92.79           N  
ATOM    947  CA  SER A 119       4.958  -2.852 -12.115  1.00 92.79           C  
ATOM    948  C   SER A 119       5.147  -4.105 -11.267  1.00 92.79           C  
ATOM    949  CB  SER A 119       6.285  -2.462 -12.766  1.00 92.79           C  
ATOM    950  O   SER A 119       5.071  -4.047 -10.038  1.00 92.79           O  
ATOM    951  OG  SER A 119       7.309  -2.348 -11.792  1.00 92.79           O  
ATOM    952  N   LYS A 120       5.340  -5.217 -11.903  1.00 92.73           N  
ATOM    953  CA  LYS A 120       5.588  -6.472 -11.199  1.00 92.73           C  
ATOM    954  C   LYS A 120       6.794  -6.354 -10.272  1.00 92.73           C  
ATOM    955  CB  LYS A 120       5.802  -7.613 -12.195  1.00 92.73           C  
ATOM    956  O   LYS A 120       6.753  -6.817  -9.130  1.00 92.73           O  
ATOM    957  CG  LYS A 120       5.899  -8.988 -11.551  1.00 92.73           C  
ATOM    958  CD  LYS A 120       6.045 -10.086 -12.596  1.00 92.73           C  
ATOM    959  CE  LYS A 120       6.202 -11.456 -11.950  1.00 92.73           C  
ATOM    960  NZ  LYS A 120       6.351 -12.536 -12.971  1.00 92.73           N  
ATOM    961  N   ASP A 121       7.850  -5.741 -10.727  1.00 92.72           N  
ATOM    962  CA  ASP A 121       9.063  -5.569  -9.933  1.00 92.72           C  
ATOM    963  C   ASP A 121       8.800  -4.692  -8.711  1.00 92.72           C  
ATOM    964  CB  ASP A 121      10.180  -4.964 -10.785  1.00 92.72           C  
ATOM    965  O   ASP A 121       9.321  -4.958  -7.626  1.00 92.72           O  
ATOM    966  CG  ASP A 121      10.708  -5.921 -11.839  1.00 92.72           C  
ATOM    967  OD1 ASP A 121      10.574  -7.152 -11.667  1.00 92.72           O  
ATOM    968  OD2 ASP A 121      11.265  -5.440 -12.849  1.00 92.72           O  
ATOM    969  N   GLU A 122       7.964  -3.723  -8.842  1.00 95.00           N  
ATOM    970  CA  GLU A 122       7.618  -2.835  -7.736  1.00 95.00           C  
ATOM    971  C   GLU A 122       6.788  -3.564  -6.683  1.00 95.00           C  
ATOM    972  CB  GLU A 122       6.858  -1.609  -8.248  1.00 95.00           C  
ATOM    973  O   GLU A 122       7.009  -3.392  -5.482  1.00 95.00           O  
ATOM    974  CG  GLU A 122       7.729  -0.619  -9.009  1.00 95.00           C  
ATOM    975  CD  GLU A 122       6.930   0.462  -9.719  1.00 95.00           C  
ATOM    976  OE1 GLU A 122       7.470   1.570  -9.938  1.00 95.00           O  
ATOM    977  OE2 GLU A 122       5.755   0.199 -10.057  1.00 95.00           O  
ATOM    978  N   ILE A 123       5.893  -4.340  -7.185  1.00 96.08           N  
ATOM    979  CA  ILE A 123       5.067  -5.125  -6.274  1.00 96.08           C  
ATOM    980  C   ILE A 123       5.940  -6.117  -5.511  1.00 96.08           C  
ATOM    981  CB  ILE A 123       3.944  -5.870  -7.030  1.00 96.08           C  
ATOM    982  O   ILE A 123       5.804  -6.266  -4.294  1.00 96.08           O  
ATOM    983  CG1 ILE A 123       2.945  -4.870  -7.625  1.00 96.08           C  
ATOM    984  CG2 ILE A 123       3.237  -6.864  -6.104  1.00 96.08           C  
ATOM    985  CD1 ILE A 123       2.203  -4.044  -6.584  1.00 96.08           C  
ATOM    986  N   GLU A 124       6.862  -6.707  -6.205  1.00 95.83           N  
ATOM    987  CA  GLU A 124       7.779  -7.635  -5.550  1.00 95.83           C  
ATOM    988  C   GLU A 124       8.622  -6.926  -4.494  1.00 95.83           C  
ATOM    989  CB  GLU A 124       8.686  -8.312  -6.581  1.00 95.83           C  
ATOM    990  O   GLU A 124       8.806  -7.442  -3.390  1.00 95.83           O  
ATOM    991  CG  GLU A 124       7.975  -9.346  -7.442  1.00 95.83           C  
ATOM    992  CD  GLU A 124       7.411 -10.508  -6.640  1.00 95.83           C  
ATOM    993  OE1 GLU A 124       6.377 -11.083  -7.051  1.00 95.83           O  
ATOM    994  OE2 GLU A 124       8.006 -10.845  -5.592  1.00 95.83           O  
ATOM    995  N   LYS A 125       9.131  -5.858  -4.865  1.00 95.68           N  
ATOM    996  CA  LYS A 125       9.927  -5.081  -3.919  1.00 95.68           C  
ATOM    997  C   LYS A 125       9.098  -4.680  -2.702  1.00 95.68           C  
ATOM    998  CB  LYS A 125      10.500  -3.835  -4.596  1.00 95.68           C  
ATOM    999  O   LYS A 125       9.584  -4.729  -1.570  1.00 95.68           O  
ATOM   1000  CG  LYS A 125      11.392  -2.995  -3.693  1.00 95.68           C  
ATOM   1001  CD  LYS A 125      12.672  -3.736  -3.327  1.00 95.68           C  
ATOM   1002  CE  LYS A 125      13.617  -2.856  -2.519  1.00 95.68           C  
ATOM   1003  NZ  LYS A 125      14.876  -3.576  -2.163  1.00 95.68           N  
ATOM   1004  N   THR A 126       7.909  -4.240  -2.934  1.00 97.04           N  
ATOM   1005  CA  THR A 126       6.996  -3.898  -1.849  1.00 97.04           C  
ATOM   1006  C   THR A 126       6.871  -5.056  -0.862  1.00 97.04           C  
ATOM   1007  CB  THR A 126       5.602  -3.527  -2.388  1.00 97.04           C  
ATOM   1008  O   THR A 126       7.019  -4.867   0.347  1.00 97.04           O  
ATOM   1009  CG2 THR A 126       4.619  -3.282  -1.248  1.00 97.04           C  
ATOM   1010  OG1 THR A 126       5.704  -2.337  -3.180  1.00 97.04           O  
ATOM   1011  N   PHE A 127       6.642  -6.247  -1.344  1.00 96.93           N  
ATOM   1012  CA  PHE A 127       6.447  -7.408  -0.483  1.00 96.93           C  
ATOM   1013  C   PHE A 127       7.760  -7.825   0.168  1.00 96.93           C  
ATOM   1014  CB  PHE A 127       5.862  -8.578  -1.280  1.00 96.93           C  
ATOM   1015  O   PHE A 127       7.766  -8.357   1.281  1.00 96.93           O  
ATOM   1016  CG  PHE A 127       4.368  -8.509  -1.450  1.00 96.93           C  
ATOM   1017  CD1 PHE A 127       3.523  -9.160  -0.559  1.00 96.93           C  
ATOM   1018  CD2 PHE A 127       3.809  -7.794  -2.500  1.00 96.93           C  
ATOM   1019  CE1 PHE A 127       2.140  -9.098  -0.714  1.00 96.93           C  
ATOM   1020  CE2 PHE A 127       2.428  -7.728  -2.661  1.00 96.93           C  
ATOM   1021  CZ  PHE A 127       1.595  -8.381  -1.767  1.00 96.93           C  
ATOM   1022  N   GLU A 128       8.865  -7.587  -0.521  1.00 95.70           N  
ATOM   1023  CA  GLU A 128      10.168  -7.811   0.098  1.00 95.70           C  
ATOM   1024  C   GLU A 128      10.362  -6.912   1.316  1.00 95.70           C  
ATOM   1025  CB  GLU A 128      11.292  -7.577  -0.914  1.00 95.70           C  
ATOM   1026  O   GLU A 128      10.822  -7.369   2.364  1.00 95.70           O  
ATOM   1027  CG  GLU A 128      11.455  -8.703  -1.924  1.00 95.70           C  
ATOM   1028  CD  GLU A 128      12.556  -8.444  -2.940  1.00 95.70           C  
ATOM   1029  OE1 GLU A 128      12.723  -9.258  -3.876  1.00 95.70           O  
ATOM   1030  OE2 GLU A 128      13.259  -7.419  -2.797  1.00 95.70           O  
ATOM   1031  N   ILE A 129       9.971  -5.676   1.166  1.00 96.38           N  
ATOM   1032  CA  ILE A 129      10.108  -4.719   2.259  1.00 96.38           C  
ATOM   1033  C   ILE A 129       9.155  -5.092   3.393  1.00 96.38           C  
ATOM   1034  CB  ILE A 129       9.835  -3.275   1.783  1.00 96.38           C  
ATOM   1035  O   ILE A 129       9.531  -5.051   4.566  1.00 96.38           O  
ATOM   1036  CG1 ILE A 129      10.897  -2.838   0.767  1.00 96.38           C  
ATOM   1037  CG2 ILE A 129       9.789  -2.314   2.974  1.00 96.38           C  
ATOM   1038  CD1 ILE A 129      10.601  -1.503   0.098  1.00 96.38           C  
ATOM   1039  N   LEU A 130       7.933  -5.455   3.055  1.00 96.55           N  
ATOM   1040  CA  LEU A 130       6.982  -5.899   4.069  1.00 96.55           C  
ATOM   1041  C   LEU A 130       7.539  -7.080   4.856  1.00 96.55           C  
ATOM   1042  CB  LEU A 130       5.649  -6.284   3.423  1.00 96.55           C  
ATOM   1043  O   LEU A 130       7.422  -7.125   6.083  1.00 96.55           O  
ATOM   1044  CG  LEU A 130       4.759  -5.128   2.965  1.00 96.55           C  
ATOM   1045  CD1 LEU A 130       3.605  -5.651   2.116  1.00 96.55           C  
ATOM   1046  CD2 LEU A 130       4.235  -4.348   4.166  1.00 96.55           C  
ATOM   1047  N   LYS A 131       8.104  -7.943   4.152  1.00 92.72           N  
ATOM   1048  CA  LYS A 131       8.683  -9.122   4.790  1.00 92.72           C  
ATOM   1049  C   LYS A 131       9.831  -8.735   5.718  1.00 92.72           C  
ATOM   1050  CB  LYS A 131       9.173 -10.117   3.737  1.00 92.72           C  
ATOM   1051  O   LYS A 131       9.925  -9.236   6.841  1.00 92.72           O  
ATOM   1052  CG  LYS A 131       9.517 -11.490   4.295  1.00 92.72           C  
ATOM   1053  CD  LYS A 131       9.772 -12.498   3.182  1.00 92.72           C  
ATOM   1054  CE  LYS A 131      10.093 -13.878   3.739  1.00 92.72           C  
ATOM   1055  NZ  LYS A 131      10.243 -14.893   2.654  1.00 92.72           N  
ATOM   1056  N   SER A 132      10.669  -7.860   5.280  1.00 90.48           N  
ATOM   1057  CA  SER A 132      11.815  -7.432   6.076  1.00 90.48           C  
ATOM   1058  C   SER A 132      11.375  -6.591   7.270  1.00 90.48           C  
ATOM   1059  CB  SER A 132      12.799  -6.637   5.217  1.00 90.48           C  
ATOM   1060  O   SER A 132      12.099  -6.483   8.261  1.00 90.48           O  
ATOM   1061  OG  SER A 132      12.248  -5.383   4.851  1.00 90.48           O  
ATOM   1062  N   GLY A 133      10.194  -6.029   7.154  1.00 86.96           N  
ATOM   1063  CA  GLY A 133       9.689  -5.169   8.212  1.00 86.96           C  
ATOM   1064  C   GLY A 133       8.990  -5.934   9.320  1.00 86.96           C  
ATOM   1065  O   GLY A 133       8.399  -5.332  10.219  1.00 86.96           O  
ATOM   1066  N   GLY A 134       8.997  -7.245   9.237  1.00 83.67           N  
ATOM   1067  CA  GLY A 134       8.433  -8.052  10.308  1.00 83.67           C  
ATOM   1068  C   GLY A 134       7.144  -8.748   9.915  1.00 83.67           C  
ATOM   1069  O   GLY A 134       6.287  -9.003  10.763  1.00 83.67           O  
ATOM   1070  N   ALA A 135       6.925  -8.966   8.647  1.00 78.62           N  
ATOM   1071  CA  ALA A 135       5.730  -9.605   8.101  1.00 78.62           C  
ATOM   1072  C   ALA A 135       5.532 -10.996   8.695  1.00 78.62           C  
ATOM   1073  CB  ALA A 135       5.819  -9.688   6.579  1.00 78.62           C  
ATOM   1074  O   ALA A 135       4.397 -11.443   8.881  1.00 78.62           O  
ATOM   1075  N   ASP A 136       6.614 -11.717   9.021  1.00 82.05           N  
ATOM   1076  CA  ASP A 136       6.524 -13.077   9.543  1.00 82.05           C  
ATOM   1077  C   ASP A 136       5.845 -13.097  10.911  1.00 82.05           C  
ATOM   1078  CB  ASP A 136       7.915 -13.708   9.638  1.00 82.05           C  
ATOM   1079  O   ASP A 136       5.226 -14.094  11.288  1.00 82.05           O  
ATOM   1080  CG  ASP A 136       8.471 -14.125   8.287  1.00 82.05           C  
ATOM   1081  OD1 ASP A 136       7.694 -14.226   7.313  1.00 82.05           O  
ATOM   1082  OD2 ASP A 136       9.696 -14.356   8.197  1.00 82.05           O  
ATOM   1083  N   GLY A 137       5.874 -12.033  11.533  1.00 86.70           N  
ATOM   1084  CA  GLY A 137       5.325 -11.981  12.879  1.00 86.70           C  
ATOM   1085  C   GLY A 137       3.928 -11.392  12.932  1.00 86.70           C  
ATOM   1086  O   GLY A 137       3.338 -11.276  14.008  1.00 86.70           O  
ATOM   1087  N   CYS A 138       3.443 -11.059  11.752  1.00 92.90           N  
ATOM   1088  CA  CYS A 138       2.126 -10.432  11.736  1.00 92.90           C  
ATOM   1089  C   CYS A 138       1.035 -11.447  12.057  1.00 92.90           C  
ATOM   1090  CB  CYS A 138       1.854  -9.792  10.375  1.00 92.90           C  
ATOM   1091  O   CYS A 138       1.092 -12.591  11.602  1.00 92.90           O  
ATOM   1092  SG  CYS A 138       2.741  -8.240  10.111  1.00 92.90           S  
ATOM   1093  N   THR A 139       0.032 -11.009  12.867  1.00 93.43           N  
ATOM   1094  CA  THR A 139      -1.068 -11.868  13.292  1.00 93.43           C  
ATOM   1095  C   THR A 139      -2.236 -11.775  12.315  1.00 93.43           C  
ATOM   1096  CB  THR A 139      -1.549 -11.499  14.708  1.00 93.43           C  
ATOM   1097  O   THR A 139      -3.031 -12.710  12.198  1.00 93.43           O  
ATOM   1098  CG2 THR A 139      -0.470 -11.782  15.747  1.00 93.43           C  
ATOM   1099  OG1 THR A 139      -1.880 -10.105  14.746  1.00 93.43           O  
ATOM   1100  N   SER A 140      -2.313 -10.604  11.642  1.00 94.70           N  
ATOM   1101  CA  SER A 140      -3.395 -10.393  10.687  1.00 94.70           C  
ATOM   1102  C   SER A 140      -2.977  -9.428   9.583  1.00 94.70           C  
ATOM   1103  CB  SER A 140      -4.641  -9.861  11.396  1.00 94.70           C  
ATOM   1104  O   SER A 140      -2.133  -8.556   9.800  1.00 94.70           O  
ATOM   1105  OG  SER A 140      -4.343  -8.676  12.114  1.00 94.70           O  
ATOM   1106  N   TRP A 141      -3.535  -9.696   8.405  1.00 96.48           N  
ATOM   1107  CA  TRP A 141      -3.359  -8.807   7.261  1.00 96.48           C  
ATOM   1108  C   TRP A 141      -4.706  -8.326   6.733  1.00 96.48           C  
ATOM   1109  CB  TRP A 141      -2.582  -9.512   6.146  1.00 96.48           C  
ATOM   1110  O   TRP A 141      -5.665  -9.098   6.665  1.00 96.48           O  
ATOM   1111  CG  TRP A 141      -1.133  -9.733   6.460  1.00 96.48           C  
ATOM   1112  CD1 TRP A 141      -0.562 -10.872   6.957  1.00 96.48           C  
ATOM   1113  CD2 TRP A 141      -0.070  -8.788   6.302  1.00 96.48           C  
ATOM   1114  CE2 TRP A 141       1.120  -9.423   6.723  1.00 96.48           C  
ATOM   1115  CE3 TRP A 141      -0.008  -7.465   5.844  1.00 96.48           C  
ATOM   1116  NE1 TRP A 141       0.792 -10.692   7.118  1.00 96.48           N  
ATOM   1117  CH2 TRP A 141       2.391  -7.484   6.247  1.00 96.48           C  
ATOM   1118  CZ2 TRP A 141       2.359  -8.778   6.699  1.00 96.48           C  
ATOM   1119  CZ3 TRP A 141       1.226  -6.825   5.822  1.00 96.48           C  
ATOM   1120  N   TYR A 142      -4.766  -7.026   6.382  1.00 97.40           N  
ATOM   1121  CA  TYR A 142      -5.990  -6.423   5.866  1.00 97.40           C  
ATOM   1122  C   TYR A 142      -5.767  -5.837   4.477  1.00 97.40           C  
ATOM   1123  CB  TYR A 142      -6.496  -5.334   6.817  1.00 97.40           C  
ATOM   1124  O   TYR A 142      -4.834  -5.058   4.268  1.00 97.40           O  
ATOM   1125  CG  TYR A 142      -6.825  -5.841   8.200  1.00 97.40           C  
ATOM   1126  CD1 TYR A 142      -8.140  -6.119   8.567  1.00 97.40           C  
ATOM   1127  CD2 TYR A 142      -5.823  -6.043   9.143  1.00 97.40           C  
ATOM   1128  CE1 TYR A 142      -8.449  -6.584   9.841  1.00 97.40           C  
ATOM   1129  CE2 TYR A 142      -6.120  -6.508  10.420  1.00 97.40           C  
ATOM   1130  OH  TYR A 142      -7.733  -7.237  12.021  1.00 97.40           O  
ATOM   1131  CZ  TYR A 142      -7.433  -6.776  10.759  1.00 97.40           C  
ATOM   1132  N   LEU A 143      -6.582  -6.239   3.586  1.00 97.54           N  
ATOM   1133  CA  LEU A 143      -6.634  -5.705   2.229  1.00 97.54           C  
ATOM   1134  C   LEU A 143      -7.863  -4.822   2.040  1.00 97.54           C  
ATOM   1135  CB  LEU A 143      -6.647  -6.843   1.205  1.00 97.54           C  
ATOM   1136  O   LEU A 143      -8.996  -5.292   2.167  1.00 97.54           O  
ATOM   1137  CG  LEU A 143      -6.765  -6.432  -0.263  1.00 97.54           C  
ATOM   1138  CD1 LEU A 143      -5.505  -5.699  -0.711  1.00 97.54           C  
ATOM   1139  CD2 LEU A 143      -7.020  -7.653  -1.142  1.00 97.54           C  
ATOM   1140  N   VAL A 144      -7.608  -3.513   1.758  1.00 96.44           N  
ATOM   1141  CA  VAL A 144      -8.713  -2.568   1.639  1.00 96.44           C  
ATOM   1142  C   VAL A 144      -8.534  -1.719   0.382  1.00 96.44           C  
ATOM   1143  CB  VAL A 144      -8.820  -1.659   2.884  1.00 96.44           C  
ATOM   1144  O   VAL A 144      -7.421  -1.286   0.071  1.00 96.44           O  
ATOM   1145  CG1 VAL A 144      -9.966  -0.662   2.728  1.00 96.44           C  
ATOM   1146  CG2 VAL A 144      -9.010  -2.503   4.144  1.00 96.44           C  
ATOM   1147  N   GLY A 145      -9.546  -1.411  -0.312  1.00 92.84           N  
ATOM   1148  CA  GLY A 145      -9.469  -0.501  -1.444  1.00 92.84           C  
ATOM   1149  C   GLY A 145     -10.665  -0.599  -2.372  1.00 92.84           C  
ATOM   1150  O   GLY A 145     -11.648  -1.274  -2.057  1.00 92.84           O  
ATOM   1151  N   ASN A 146     -10.646   0.229  -3.434  1.00 90.85           N  
ATOM   1152  CA  ASN A 146     -11.608   0.166  -4.529  1.00 90.85           C  
ATOM   1153  C   ASN A 146     -11.259  -0.940  -5.520  1.00 90.85           C  
ATOM   1154  CB  ASN A 146     -11.694   1.515  -5.246  1.00 90.85           C  
ATOM   1155  O   ASN A 146     -10.535  -0.704  -6.489  1.00 90.85           O  
ATOM   1156  CG  ASN A 146     -12.869   1.596  -6.200  1.00 90.85           C  
ATOM   1157  ND2 ASN A 146     -13.359   2.807  -6.436  1.00 90.85           N  
ATOM   1158  OD1 ASN A 146     -13.334   0.578  -6.719  1.00 90.85           O  
ATOM   1159  N   PHE A 147     -11.764  -2.130  -5.310  1.00 91.79           N  
ATOM   1160  CA  PHE A 147     -11.347  -3.316  -6.050  1.00 91.79           C  
ATOM   1161  C   PHE A 147     -11.845  -3.258  -7.489  1.00 91.79           C  
ATOM   1162  CB  PHE A 147     -11.861  -4.586  -5.366  1.00 91.79           C  
ATOM   1163  O   PHE A 147     -11.139  -3.668  -8.412  1.00 91.79           O  
ATOM   1164  CG  PHE A 147     -11.228  -4.854  -4.027  1.00 91.79           C  
ATOM   1165  CD1 PHE A 147     -10.108  -4.142  -3.618  1.00 91.79           C  
ATOM   1166  CD2 PHE A 147     -11.754  -5.819  -3.178  1.00 91.79           C  
ATOM   1167  CE1 PHE A 147      -9.520  -4.388  -2.379  1.00 91.79           C  
ATOM   1168  CE2 PHE A 147     -11.172  -6.071  -1.939  1.00 91.79           C  
ATOM   1169  CZ  PHE A 147     -10.055  -5.355  -1.542  1.00 91.79           C  
ATOM   1170  N   GLU A 148     -13.068  -2.696  -7.637  1.00 89.18           N  
ATOM   1171  CA  GLU A 148     -13.635  -2.610  -8.979  1.00 89.18           C  
ATOM   1172  C   GLU A 148     -12.715  -1.835  -9.918  1.00 89.18           C  
ATOM   1173  CB  GLU A 148     -15.018  -1.955  -8.938  1.00 89.18           C  
ATOM   1174  O   GLU A 148     -12.368  -2.320 -10.997  1.00 89.18           O  
ATOM   1175  CG  GLU A 148     -15.727  -1.931 -10.285  1.00 89.18           C  
ATOM   1176  CD  GLU A 148     -17.105  -1.291 -10.226  1.00 89.18           C  
ATOM   1177  OE1 GLU A 148     -17.771  -1.187 -11.280  1.00 89.18           O  
ATOM   1178  OE2 GLU A 148     -17.522  -0.891  -9.116  1.00 89.18           O  
ATOM   1179  N   GLN A 149     -12.272  -0.701  -9.464  1.00 88.84           N  
ATOM   1180  CA  GLN A 149     -11.414   0.131 -10.301  1.00 88.84           C  
ATOM   1181  C   GLN A 149      -9.997  -0.432 -10.368  1.00 88.84           C  
ATOM   1182  CB  GLN A 149     -11.383   1.568  -9.778  1.00 88.84           C  
ATOM   1183  O   GLN A 149      -9.359  -0.396 -11.422  1.00 88.84           O  
ATOM   1184  CG  GLN A 149     -12.684   2.330  -9.996  1.00 88.84           C  
ATOM   1185  CD  GLN A 149     -12.530   3.825  -9.792  1.00 88.84           C  
ATOM   1186  NE2 GLN A 149     -13.605   4.480  -9.366  1.00 88.84           N  
ATOM   1187  OE1 GLN A 149     -11.453   4.388 -10.014  1.00 88.84           O  
ATOM   1188  N   HIS A 150      -9.582  -0.983  -9.228  1.00 91.52           N  
ATOM   1189  CA  HIS A 150      -8.229  -1.526  -9.194  1.00 91.52           C  
ATOM   1190  C   HIS A 150      -8.061  -2.652 -10.208  1.00 91.52           C  
ATOM   1191  CB  HIS A 150      -7.889  -2.028  -7.790  1.00 91.52           C  
ATOM   1192  O   HIS A 150      -7.052  -2.713 -10.913  1.00 91.52           O  
ATOM   1193  CG  HIS A 150      -6.452  -2.407  -7.620  1.00 91.52           C  
ATOM   1194  CD2 HIS A 150      -5.842  -3.616  -7.650  1.00 91.52           C  
ATOM   1195  ND1 HIS A 150      -5.461  -1.480  -7.383  1.00 91.52           N  
ATOM   1196  CE1 HIS A 150      -4.299  -2.104  -7.276  1.00 91.52           C  
ATOM   1197  NE2 HIS A 150      -4.504  -3.400  -7.433  1.00 91.52           N  
ATOM   1198  N   TYR A 151      -8.975  -3.502 -10.328  1.00 92.66           N  
ATOM   1199  CA  TYR A 151      -8.905  -4.636 -11.244  1.00 92.66           C  
ATOM   1200  C   TYR A 151      -8.831  -4.165 -12.691  1.00 92.66           C  
ATOM   1201  CB  TYR A 151     -10.115  -5.556 -11.055  1.00 92.66           C  
ATOM   1202  O   TYR A 151      -8.176  -4.796 -13.524  1.00 92.66           O  
ATOM   1203  CG  TYR A 151     -10.218  -6.147  -9.670  1.00 92.66           C  
ATOM   1204  CD1 TYR A 151      -9.099  -6.239  -8.845  1.00 92.66           C  
ATOM   1205  CD2 TYR A 151     -11.434  -6.615  -9.184  1.00 92.66           C  
ATOM   1206  CE1 TYR A 151      -9.189  -6.784  -7.569  1.00 92.66           C  
ATOM   1207  CE2 TYR A 151     -11.536  -7.162  -7.909  1.00 92.66           C  
ATOM   1208  OH  TYR A 151     -10.505  -7.783  -5.848  1.00 92.66           O  
ATOM   1209  CZ  TYR A 151     -10.410  -7.242  -7.110  1.00 92.66           C  
ATOM   1210  N   GLU A 152      -9.359  -3.092 -13.007  1.00 89.89           N  
ATOM   1211  CA  GLU A 152      -9.420  -2.573 -14.370  1.00 89.89           C  
ATOM   1212  C   GLU A 152      -8.066  -2.025 -14.813  1.00 89.89           C  
ATOM   1213  CB  GLU A 152     -10.490  -1.485 -14.483  1.00 89.89           C  
ATOM   1214  O   GLU A 152      -7.681  -2.172 -15.974  1.00 89.89           O  
ATOM   1215  CG  GLU A 152     -10.736  -1.010 -15.908  1.00 89.89           C  
ATOM   1216  CD  GLU A 152     -11.944  -0.095 -16.036  1.00 89.89           C  
ATOM   1217  OE1 GLU A 152     -12.228   0.383 -17.158  1.00 89.89           O  
ATOM   1218  OE2 GLU A 152     -12.610   0.148 -15.005  1.00 89.89           O  
ATOM   1219  N   TYR A 153      -7.266  -1.571 -13.826  1.00 89.42           N  
ATOM   1220  CA  TYR A 153      -6.124  -0.766 -14.244  1.00 89.42           C  
ATOM   1221  C   TYR A 153      -4.815  -1.392 -13.778  1.00 89.42           C  
ATOM   1222  CB  TYR A 153      -6.243   0.661 -13.700  1.00 89.42           C  
ATOM   1223  O   TYR A 153      -3.733  -0.927 -14.144  1.00 89.42           O  
ATOM   1224  CG  TYR A 153      -7.419   1.427 -14.258  1.00 89.42           C  
ATOM   1225  CD1 TYR A 153      -7.431   1.856 -15.583  1.00 89.42           C  
ATOM   1226  CD2 TYR A 153      -8.519   1.723 -13.460  1.00 89.42           C  
ATOM   1227  CE1 TYR A 153      -8.511   2.563 -16.100  1.00 89.42           C  
ATOM   1228  CE2 TYR A 153      -9.605   2.430 -13.967  1.00 89.42           C  
ATOM   1229  OH  TYR A 153     -10.664   3.545 -15.793  1.00 89.42           O  
ATOM   1230  CZ  TYR A 153      -9.592   2.845 -15.286  1.00 89.42           C  
ATOM   1231  N   ASN A 154      -4.983  -2.512 -13.047  1.00 91.77           N  
ATOM   1232  CA  ASN A 154      -3.744  -3.016 -12.466  1.00 91.77           C  
ATOM   1233  C   ASN A 154      -2.889  -3.735 -13.505  1.00 91.77           C  
ATOM   1234  CB  ASN A 154      -4.042  -3.946 -11.288  1.00 91.77           C  
ATOM   1235  O   ASN A 154      -3.416  -4.310 -14.459  1.00 91.77           O  
ATOM   1236  CG  ASN A 154      -4.617  -5.279 -11.727  1.00 91.77           C  
ATOM   1237  ND2 ASN A 154      -5.938  -5.400 -11.677  1.00 91.77           N  
ATOM   1238  OD1 ASN A 154      -3.879  -6.192 -12.107  1.00 91.77           O  
ATOM   1239  N   LYS A 155      -1.564  -3.732 -13.277  1.00 90.76           N  
ATOM   1240  CA  LYS A 155      -0.592  -4.300 -14.206  1.00 90.76           C  
ATOM   1241  C   LYS A 155      -0.290  -5.756 -13.863  1.00 90.76           C  
ATOM   1242  CB  LYS A 155       0.700  -3.481 -14.198  1.00 90.76           C  
ATOM   1243  O   LYS A 155       0.302  -6.479 -14.668  1.00 90.76           O  
ATOM   1244  CG  LYS A 155       0.554  -2.088 -14.793  1.00 90.76           C  
ATOM   1245  CD  LYS A 155       1.911  -1.444 -15.046  1.00 90.76           C  
ATOM   1246  CE  LYS A 155       1.769  -0.093 -15.735  1.00 90.76           C  
ATOM   1247  NZ  LYS A 155       3.096   0.551 -15.971  1.00 90.76           N  
ATOM   1248  N   MET A 156      -0.803  -6.252 -12.696  1.00 88.73           N  
ATOM   1249  CA  MET A 156      -0.517  -7.600 -12.214  1.00 88.73           C  
ATOM   1250  C   MET A 156      -1.541  -8.597 -12.748  1.00 88.73           C  
ATOM   1251  CB  MET A 156      -0.504  -7.633 -10.684  1.00 88.73           C  
ATOM   1252  O   MET A 156      -1.301  -9.805 -12.735  1.00 88.73           O  
ATOM   1253  CG  MET A 156       0.717  -6.968 -10.068  1.00 88.73           C  
ATOM   1254  SD  MET A 156       2.283  -7.802 -10.535  1.00 88.73           S  
ATOM   1255  CE  MET A 156       2.124  -9.338  -9.582  1.00 88.73           C  
ATOM   1256  N   GLY A 157      -2.624  -8.108 -13.277  1.00 89.64           N  
ATOM   1257  CA  GLY A 157      -3.671  -8.987 -13.772  1.00 89.64           C  
ATOM   1258  C   GLY A 157      -4.572  -9.520 -12.674  1.00 89.64           C  
ATOM   1259  O   GLY A 157      -5.224 -10.552 -12.845  1.00 89.64           O  
ATOM   1260  N   TRP A 158      -4.545  -8.949 -11.542  1.00 93.12           N  
ATOM   1261  CA  TRP A 158      -5.433  -9.333 -10.450  1.00 93.12           C  
ATOM   1262  C   TRP A 158      -6.888  -9.040 -10.803  1.00 93.12           C  
ATOM   1263  CB  TRP A 158      -5.050  -8.601  -9.161  1.00 93.12           C  
ATOM   1264  O   TRP A 158      -7.218  -7.930 -11.226  1.00 93.12           O  
ATOM   1265  CG  TRP A 158      -3.736  -9.033  -8.583  1.00 93.12           C  
ATOM   1266  CD1 TRP A 158      -3.136 -10.254  -8.722  1.00 93.12           C  
ATOM   1267  CD2 TRP A 158      -2.861  -8.246  -7.770  1.00 93.12           C  
ATOM   1268  CE2 TRP A 158      -1.747  -9.053  -7.451  1.00 93.12           C  
ATOM   1269  CE3 TRP A 158      -2.910  -6.934  -7.280  1.00 93.12           C  
ATOM   1270  NE1 TRP A 158      -1.939 -10.272  -8.043  1.00 93.12           N  
ATOM   1271  CH2 TRP A 158      -0.763  -7.304  -6.197  1.00 93.12           C  
ATOM   1272  CZ2 TRP A 158      -0.690  -8.591  -6.663  1.00 93.12           C  
ATOM   1273  CZ3 TRP A 158      -1.857  -6.475  -6.496  1.00 93.12           C  
ATOM   1274  N   LYS A 159      -7.758 -10.094 -10.533  1.00 92.88           N  
ATOM   1275  CA  LYS A 159      -9.151  -9.940 -10.944  1.00 92.88           C  
ATOM   1276  C   LYS A 159     -10.098 -10.154  -9.766  1.00 92.88           C  
ATOM   1277  CB  LYS A 159      -9.489 -10.915 -12.072  1.00 92.88           C  
ATOM   1278  O   LYS A 159     -11.313  -9.991  -9.903  1.00 92.88           O  
ATOM   1279  CG  LYS A 159      -8.681 -10.696 -13.343  1.00 92.88           C  
ATOM   1280  CD  LYS A 159      -9.520 -10.042 -14.433  1.00 92.88           C  
ATOM   1281  CE  LYS A 159      -8.707  -9.806 -15.699  1.00 92.88           C  
ATOM   1282  NZ  LYS A 159      -9.518  -9.141 -16.762  1.00 92.88           N  
ATOM   1283  N   SER A 160      -9.516 -10.495  -8.687  1.00 94.12           N  
ATOM   1284  CA  SER A 160     -10.326 -10.724  -7.495  1.00 94.12           C  
ATOM   1285  C   SER A 160      -9.503 -10.542  -6.224  1.00 94.12           C  
ATOM   1286  CB  SER A 160     -10.934 -12.127  -7.521  1.00 94.12           C  
ATOM   1287  O   SER A 160      -8.274 -10.645  -6.253  1.00 94.12           O  
ATOM   1288  OG  SER A 160      -9.935 -13.112  -7.320  1.00 94.12           O  
ATOM   1289  N   ASP A 161     -10.145 -10.236  -5.103  1.00 93.63           N  
ATOM   1290  CA  ASP A 161      -9.452 -10.108  -3.825  1.00 93.63           C  
ATOM   1291  C   ASP A 161      -8.879 -11.450  -3.375  1.00 93.63           C  
ATOM   1292  CB  ASP A 161     -10.396  -9.554  -2.756  1.00 93.63           C  
ATOM   1293  O   ASP A 161      -7.835 -11.496  -2.720  1.00 93.63           O  
ATOM   1294  CG  ASP A 161     -11.682 -10.351  -2.629  1.00 93.63           C  
ATOM   1295  OD1 ASP A 161     -12.004 -11.140  -3.545  1.00 93.63           O  
ATOM   1296  OD2 ASP A 161     -12.382 -10.188  -1.607  1.00 93.63           O  
ATOM   1297  N   LYS A 162      -9.505 -12.473  -3.741  1.00 94.06           N  
ATOM   1298  CA  LYS A 162      -9.002 -13.806  -3.419  1.00 94.06           C  
ATOM   1299  C   LYS A 162      -7.613 -14.027  -4.011  1.00 94.06           C  
ATOM   1300  CB  LYS A 162      -9.965 -14.880  -3.927  1.00 94.06           C  
ATOM   1301  O   LYS A 162      -6.720 -14.543  -3.335  1.00 94.06           O  
ATOM   1302  CG  LYS A 162      -9.602 -16.292  -3.491  1.00 94.06           C  
ATOM   1303  CD  LYS A 162     -10.635 -17.306  -3.966  1.00 94.06           C  
ATOM   1304  CE  LYS A 162     -10.247 -18.726  -3.574  1.00 94.06           C  
ATOM   1305  NZ  LYS A 162     -11.259 -19.723  -4.034  1.00 94.06           N  
ATOM   1306  N   LYS A 163      -7.387 -13.642  -5.226  1.00 93.90           N  
ATOM   1307  CA  LYS A 163      -6.099 -13.795  -5.896  1.00 93.90           C  
ATOM   1308  C   LYS A 163      -5.028 -12.935  -5.230  1.00 93.90           C  
ATOM   1309  CB  LYS A 163      -6.217 -13.432  -7.377  1.00 93.90           C  
ATOM   1310  O   LYS A 163      -3.880 -13.362  -5.092  1.00 93.90           O  
ATOM   1311  CG  LYS A 163      -6.951 -14.471  -8.212  1.00 93.90           C  
ATOM   1312  CD  LYS A 163      -5.988 -15.488  -8.810  1.00 93.90           C  
ATOM   1313  CE  LYS A 163      -6.720 -16.526  -9.650  1.00 93.90           C  
ATOM   1314  NZ  LYS A 163      -5.780 -17.525 -10.240  1.00 93.90           N  
ATOM   1315  N   ILE A 164      -5.456 -11.774  -4.869  1.00 95.45           N  
ATOM   1316  CA  ILE A 164      -4.507 -10.888  -4.205  1.00 95.45           C  
ATOM   1317  C   ILE A 164      -4.118 -11.471  -2.848  1.00 95.45           C  
ATOM   1318  CB  ILE A 164      -5.088  -9.466  -4.030  1.00 95.45           C  
ATOM   1319  O   ILE A 164      -2.937 -11.507  -2.497  1.00 95.45           O  
ATOM   1320  CG1 ILE A 164      -5.416  -8.852  -5.395  1.00 95.45           C  
ATOM   1321  CG2 ILE A 164      -4.115  -8.578  -3.249  1.00 95.45           C  
ATOM   1322  CD1 ILE A 164      -6.108  -7.498  -5.315  1.00 95.45           C  
ATOM   1323  N   VAL A 165      -5.097 -11.911  -2.130  1.00 95.44           N  
ATOM   1324  CA  VAL A 165      -4.851 -12.487  -0.812  1.00 95.44           C  
ATOM   1325  C   VAL A 165      -3.979 -13.733  -0.947  1.00 95.44           C  
ATOM   1326  CB  VAL A 165      -6.171 -12.836  -0.089  1.00 95.44           C  
ATOM   1327  O   VAL A 165      -3.086 -13.965  -0.128  1.00 95.44           O  
ATOM   1328  CG1 VAL A 165      -5.903 -13.719   1.128  1.00 95.44           C  
ATOM   1329  CG2 VAL A 165      -6.906 -11.562   0.323  1.00 95.44           C  
ATOM   1330  N   GLN A 166      -4.194 -14.535  -1.938  1.00 94.19           N  
ATOM   1331  CA  GLN A 166      -3.338 -15.688  -2.197  1.00 94.19           C  
ATOM   1332  C   GLN A 166      -1.893 -15.259  -2.434  1.00 94.19           C  
ATOM   1333  CB  GLN A 166      -3.854 -16.481  -3.398  1.00 94.19           C  
ATOM   1334  O   GLN A 166      -0.961 -15.902  -1.946  1.00 94.19           O  
ATOM   1335  CG  GLN A 166      -5.089 -17.320  -3.098  1.00 94.19           C  
ATOM   1336  CD  GLN A 166      -5.649 -18.004  -4.331  1.00 94.19           C  
ATOM   1337  NE2 GLN A 166      -6.586 -18.923  -4.125  1.00 94.19           N  
ATOM   1338  OE1 GLN A 166      -5.242 -17.709  -5.459  1.00 94.19           O  
ATOM   1339  N   TYR A 167      -1.835 -14.217  -3.183  1.00 94.71           N  
ATOM   1340  CA  TYR A 167      -0.506 -13.667  -3.425  1.00 94.71           C  
ATOM   1341  C   TYR A 167       0.137 -13.200  -2.124  1.00 94.71           C  
ATOM   1342  CB  TYR A 167      -0.578 -12.504  -4.419  1.00 94.71           C  
ATOM   1343  O   TYR A 167       1.304 -13.496  -1.860  1.00 94.71           O  
ATOM   1344  CG  TYR A 167       0.773 -12.018  -4.883  1.00 94.71           C  
ATOM   1345  CD1 TYR A 167       1.420 -10.971  -4.230  1.00 94.71           C  
ATOM   1346  CD2 TYR A 167       1.405 -12.602  -5.975  1.00 94.71           C  
ATOM   1347  CE1 TYR A 167       2.665 -10.518  -4.655  1.00 94.71           C  
ATOM   1348  CE2 TYR A 167       2.649 -12.157  -6.409  1.00 94.71           C  
ATOM   1349  OH  TYR A 167       4.503 -10.672  -6.169  1.00 94.71           O  
ATOM   1350  CZ  TYR A 167       3.271 -11.117  -5.744  1.00 94.71           C  
ATOM   1351  N   MET A 168      -0.586 -12.476  -1.334  1.00 94.63           N  
ATOM   1352  CA  MET A 168      -0.110 -12.031  -0.027  1.00 94.63           C  
ATOM   1353  C   MET A 168       0.330 -13.218   0.824  1.00 94.63           C  
ATOM   1354  CB  MET A 168      -1.198 -11.240   0.701  1.00 94.63           C  
ATOM   1355  O   MET A 168       1.402 -13.189   1.430  1.00 94.63           O  
ATOM   1356  CG  MET A 168      -1.514  -9.899   0.060  1.00 94.63           C  
ATOM   1357  SD  MET A 168      -3.046  -9.143   0.730  1.00 94.63           S  
ATOM   1358  CE  MET A 168      -2.561  -8.921   2.465  1.00 94.63           C  
ATOM   1359  N   ARG A 169      -0.391 -14.203   0.832  1.00 92.31           N  
ATOM   1360  CA  ARG A 169      -0.104 -15.387   1.636  1.00 92.31           C  
ATOM   1361  C   ARG A 169       1.203 -16.041   1.200  1.00 92.31           C  
ATOM   1362  CB  ARG A 169      -1.252 -16.394   1.539  1.00 92.31           C  
ATOM   1363  O   ARG A 169       2.002 -16.461   2.039  1.00 92.31           O  
ATOM   1364  CG  ARG A 169      -2.441 -16.061   2.426  1.00 92.31           C  
ATOM   1365  CD  ARG A 169      -3.494 -17.160   2.396  1.00 92.31           C  
ATOM   1366  NE  ARG A 169      -4.618 -16.854   3.275  1.00 92.31           N  
ATOM   1367  NH1 ARG A 169      -5.769 -18.806   2.825  1.00 92.31           N  
ATOM   1368  NH2 ARG A 169      -6.640 -17.266   4.283  1.00 92.31           N  
ATOM   1369  CZ  ARG A 169      -5.673 -17.643   3.459  1.00 92.31           C  
ATOM   1370  N   SER A 170       1.358 -16.173  -0.067  1.00 92.51           N  
ATOM   1371  CA  SER A 170       2.550 -16.817  -0.611  1.00 92.51           C  
ATOM   1372  C   SER A 170       3.808 -16.019  -0.284  1.00 92.51           C  
ATOM   1373  CB  SER A 170       2.424 -16.987  -2.125  1.00 92.51           C  
ATOM   1374  O   SER A 170       4.890 -16.590  -0.137  1.00 92.51           O  
ATOM   1375  OG  SER A 170       2.630 -15.752  -2.789  1.00 92.51           O  
ATOM   1376  N   ARG A 171       3.653 -14.703  -0.018  1.00 92.88           N  
ATOM   1377  CA  ARG A 171       4.832 -13.862   0.160  1.00 92.88           C  
ATOM   1378  C   ARG A 171       5.027 -13.495   1.627  1.00 92.88           C  
ATOM   1379  CB  ARG A 171       4.721 -12.593  -0.688  1.00 92.88           C  
ATOM   1380  O   ARG A 171       6.151 -13.236   2.063  1.00 92.88           O  
ATOM   1381  CG  ARG A 171       4.624 -12.857  -2.182  1.00 92.88           C  
ATOM   1382  CD  ARG A 171       5.882 -13.524  -2.720  1.00 92.88           C  
ATOM   1383  NE  ARG A 171       5.818 -13.709  -4.167  1.00 92.88           N  
ATOM   1384  NH1 ARG A 171       7.870 -14.758  -4.332  1.00 92.88           N  
ATOM   1385  NH2 ARG A 171       6.603 -14.408  -6.209  1.00 92.88           N  
ATOM   1386  CZ  ARG A 171       6.764 -14.291  -4.899  1.00 92.88           C  
ATOM   1387  N   LEU A 172       3.920 -13.368   2.373  1.00 92.25           N  
ATOM   1388  CA  LEU A 172       4.009 -12.812   3.719  1.00 92.25           C  
ATOM   1389  C   LEU A 172       3.824 -13.902   4.770  1.00 92.25           C  
ATOM   1390  CB  LEU A 172       2.962 -11.714   3.917  1.00 92.25           C  
ATOM   1391  O   LEU A 172       4.085 -13.679   5.955  1.00 92.25           O  
ATOM   1392  CG  LEU A 172       3.079 -10.493   3.003  1.00 92.25           C  
ATOM   1393  CD1 LEU A 172       1.923  -9.530   3.253  1.00 92.25           C  
ATOM   1394  CD2 LEU A 172       4.419  -9.794   3.212  1.00 92.25           C  
ATOM   1395  N   GLY A 173       3.391 -15.087   4.363  1.00 84.08           N  
ATOM   1396  CA  GLY A 173       3.229 -16.180   5.308  1.00 84.08           C  
ATOM   1397  C   GLY A 173       1.785 -16.607   5.486  1.00 84.08           C  
ATOM   1398  O   GLY A 173       0.883 -15.767   5.523  1.00 84.08           O  
ATOM   1399  N   GLY A 174       1.550 -17.921   5.657  1.00 81.45           N  
ATOM   1400  CA  GLY A 174       0.246 -18.564   5.646  1.00 81.45           C  
ATOM   1401  C   GLY A 174      -0.394 -18.638   7.020  1.00 81.45           C  
ATOM   1402  O   GLY A 174      -1.578 -18.959   7.143  1.00 81.45           O  
ATOM   1403  N   LYS A 175       0.276 -18.247   8.066  1.00 85.62           N  
ATOM   1404  CA  LYS A 175      -0.244 -18.470   9.412  1.00 85.62           C  
ATOM   1405  C   LYS A 175      -1.095 -17.291   9.875  1.00 85.62           C  
ATOM   1406  CB  LYS A 175       0.900 -18.710  10.398  1.00 85.62           C  
ATOM   1407  O   LYS A 175      -1.872 -17.414  10.824  1.00 85.62           O  
ATOM   1408  CG  LYS A 175       1.650 -20.014  10.171  1.00 85.62           C  
ATOM   1409  CD  LYS A 175       2.760 -20.207  11.196  1.00 85.62           C  
ATOM   1410  CE  LYS A 175       3.562 -21.472  10.922  1.00 85.62           C  
ATOM   1411  NZ  LYS A 175       4.699 -21.625  11.878  1.00 85.62           N  
ATOM   1412  N   ALA A 176      -0.968 -16.156   9.205  1.00 91.07           N  
ATOM   1413  CA  ALA A 176      -1.715 -14.960   9.585  1.00 91.07           C  
ATOM   1414  C   ALA A 176      -3.156 -15.032   9.088  1.00 91.07           C  
ATOM   1415  CB  ALA A 176      -1.030 -13.709   9.041  1.00 91.07           C  
ATOM   1416  O   ALA A 176      -3.472 -15.818   8.192  1.00 91.07           O  
ATOM   1417  N   ARG A 177      -3.997 -14.353   9.723  1.00 93.48           N  
ATOM   1418  CA  ARG A 177      -5.363 -14.171   9.244  1.00 93.48           C  
ATOM   1419  C   ARG A 177      -5.428 -13.087   8.173  1.00 93.48           C  
ATOM   1420  CB  ARG A 177      -6.297 -13.818  10.403  1.00 93.48           C  
ATOM   1421  O   ARG A 177      -4.753 -12.061   8.279  1.00 93.48           O  
ATOM   1422  CG  ARG A 177      -6.367 -14.885  11.485  1.00 93.48           C  
ATOM   1423  CD  ARG A 177      -7.115 -14.392  12.715  1.00 93.48           C  
ATOM   1424  NE  ARG A 177      -8.513 -14.096  12.414  1.00 93.48           N  
ATOM   1425  NH1 ARG A 177      -8.848 -12.769  14.275  1.00 93.48           N  
ATOM   1426  NH2 ARG A 177     -10.560 -13.128  12.794  1.00 93.48           N  
ATOM   1427  CZ  ARG A 177      -9.304 -13.331  13.162  1.00 93.48           C  
ATOM   1428  N   TYR A 178      -6.173 -13.347   7.162  1.00 95.35           N  
ATOM   1429  CA  TYR A 178      -6.282 -12.415   6.045  1.00 95.35           C  
ATOM   1430  C   TYR A 178      -7.719 -11.938   5.871  1.00 95.35           C  
ATOM   1431  CB  TYR A 178      -5.788 -13.068   4.750  1.00 95.35           C  
ATOM   1432  O   TYR A 178      -8.652 -12.743   5.878  1.00 95.35           O  
ATOM   1433  CG  TYR A 178      -4.299 -13.309   4.721  1.00 95.35           C  
ATOM   1434  CD1 TYR A 178      -3.449 -12.455   4.021  1.00 95.35           C  
ATOM   1435  CD2 TYR A 178      -3.738 -14.390   5.392  1.00 95.35           C  
ATOM   1436  CE1 TYR A 178      -2.076 -12.674   3.990  1.00 95.35           C  
ATOM   1437  CE2 TYR A 178      -2.366 -14.619   5.368  1.00 95.35           C  
ATOM   1438  OH  TYR A 178      -0.185 -13.978   4.638  1.00 95.35           O  
ATOM   1439  CZ  TYR A 178      -1.544 -13.756   4.666  1.00 95.35           C  
ATOM   1440  N   PHE A 179      -7.841 -10.615   5.761  1.00 95.81           N  
ATOM   1441  CA  PHE A 179      -9.142  -9.974   5.609  1.00 95.81           C  
ATOM   1442  C   PHE A 179      -9.152  -9.050   4.398  1.00 95.81           C  
ATOM   1443  CB  PHE A 179      -9.507  -9.188   6.872  1.00 95.81           C  
ATOM   1444  O   PHE A 179      -8.112  -8.511   4.013  1.00 95.81           O  
ATOM   1445  CG  PHE A 179      -9.470 -10.011   8.131  1.00 95.81           C  
ATOM   1446  CD1 PHE A 179     -10.610 -10.661   8.588  1.00 95.81           C  
ATOM   1447  CD2 PHE A 179      -8.293 -10.136   8.859  1.00 95.81           C  
ATOM   1448  CE1 PHE A 179     -10.579 -11.423   9.753  1.00 95.81           C  
ATOM   1449  CE2 PHE A 179      -8.254 -10.897  10.024  1.00 95.81           C  
ATOM   1450  CZ  PHE A 179      -9.398 -11.539  10.470  1.00 95.81           C  
ATOM   1451  N   SER A 180     -10.286  -8.937   3.816  1.00 96.06           N  
ATOM   1452  CA  SER A 180     -10.432  -7.982   2.723  1.00 96.06           C  
ATOM   1453  C   SER A 180     -11.726  -7.186   2.853  1.00 96.06           C  
ATOM   1454  CB  SER A 180     -10.399  -8.702   1.374  1.00 96.06           C  
ATOM   1455  O   SER A 180     -12.717  -7.687   3.389  1.00 96.06           O  
ATOM   1456  OG  SER A 180     -11.585  -9.453   1.176  1.00 96.06           O  
ATOM   1457  N   CYS A 181     -11.635  -5.992   2.426  1.00 94.02           N  
ATOM   1458  CA  CYS A 181     -12.790  -5.101   2.406  1.00 94.02           C  
ATOM   1459  C   CYS A 181     -12.798  -4.247   1.143  1.00 94.02           C  
ATOM   1460  CB  CYS A 181     -12.794  -4.201   3.641  1.00 94.02           C  
ATOM   1461  O   CYS A 181     -11.886  -3.449   0.922  1.00 94.02           O  
ATOM   1462  SG  CYS A 181     -14.204  -3.074   3.715  1.00 94.02           S  
ATOM   1463  N   ASP A 182     -13.845  -4.426   0.386  1.00 91.89           N  
ATOM   1464  CA  ASP A 182     -14.061  -3.655  -0.834  1.00 91.89           C  
ATOM   1465  C   ASP A 182     -14.852  -2.380  -0.546  1.00 91.89           C  
ATOM   1466  CB  ASP A 182     -14.790  -4.500  -1.881  1.00 91.89           C  
ATOM   1467  O   ASP A 182     -16.009  -2.443  -0.126  1.00 91.89           O  
ATOM   1468  CG  ASP A 182     -14.902  -3.809  -3.228  1.00 91.89           C  
ATOM   1469  OD1 ASP A 182     -14.516  -2.625  -3.340  1.00 91.89           O  
ATOM   1470  OD2 ASP A 182     -15.383  -4.452  -4.186  1.00 91.89           O  
ATOM   1471  N   ILE A 183     -14.228  -1.240  -0.881  1.00 88.52           N  
ATOM   1472  CA  ILE A 183     -14.883   0.020  -0.544  1.00 88.52           C  
ATOM   1473  C   ILE A 183     -15.428   0.673  -1.812  1.00 88.52           C  
ATOM   1474  CB  ILE A 183     -13.916   0.983   0.181  1.00 88.52           C  
ATOM   1475  O   ILE A 183     -15.729   1.869  -1.822  1.00 88.52           O  
ATOM   1476  CG1 ILE A 183     -12.698   1.281  -0.700  1.00 88.52           C  
ATOM   1477  CG2 ILE A 183     -13.487   0.401   1.531  1.00 88.52           C  
ATOM   1478  CD1 ILE A 183     -11.867   2.466  -0.227  1.00 88.52           C  
ATOM   1479  N   SER A 184     -15.551  -0.057  -2.925  1.00 86.04           N  
ATOM   1480  CA  SER A 184     -15.996   0.454  -4.217  1.00 86.04           C  
ATOM   1481  C   SER A 184     -17.365   1.117  -4.108  1.00 86.04           C  
ATOM   1482  CB  SER A 184     -16.048  -0.673  -5.250  1.00 86.04           C  
ATOM   1483  O   SER A 184     -17.582   2.200  -4.656  1.00 86.04           O  
ATOM   1484  OG  SER A 184     -14.760  -1.229  -5.452  1.00 86.04           O  
ATOM   1485  N   THR A 185     -18.240   0.484  -3.371  1.00 80.17           N  
ATOM   1486  CA  THR A 185     -19.597   1.005  -3.248  1.00 80.17           C  
ATOM   1487  C   THR A 185     -19.605   2.315  -2.466  1.00 80.17           C  
ATOM   1488  CB  THR A 185     -20.526  -0.012  -2.559  1.00 80.17           C  
ATOM   1489  O   THR A 185     -20.360   3.234  -2.790  1.00 80.17           O  
ATOM   1490  CG2 THR A 185     -20.724  -1.251  -3.426  1.00 80.17           C  
ATOM   1491  OG1 THR A 185     -19.950  -0.406  -1.308  1.00 80.17           O  
ATOM   1492  N   MET A 186     -18.721   2.446  -1.521  1.00 74.61           N  
ATOM   1493  CA  MET A 186     -18.614   3.636  -0.681  1.00 74.61           C  
ATOM   1494  C   MET A 186     -18.028   4.805  -1.466  1.00 74.61           C  
ATOM   1495  CB  MET A 186     -17.753   3.350   0.551  1.00 74.61           C  
ATOM   1496  O   MET A 186     -18.425   5.954  -1.265  1.00 74.61           O  
ATOM   1497  CG  MET A 186     -18.332   2.286   1.469  1.00 74.61           C  
ATOM   1498  SD  MET A 186     -17.181   1.822   2.821  1.00 74.61           S  
ATOM   1499  CE  MET A 186     -17.244   3.331   3.827  1.00 74.61           C  
ATOM   1500  N   ALA A 187     -17.083   4.486  -2.282  1.00 72.87           N  
ATOM   1501  CA  ALA A 187     -16.417   5.498  -3.098  1.00 72.87           C  
ATOM   1502  C   ALA A 187     -17.393   6.139  -4.080  1.00 72.87           C  
ATOM   1503  CB  ALA A 187     -15.237   4.885  -3.849  1.00 72.87           C  
ATOM   1504  O   ALA A 187     -17.326   7.344  -4.335  1.00 72.87           O  
ATOM   1505  N   LYS A 188     -18.365   5.379  -4.590  1.00 73.19           N  
ATOM   1506  CA  LYS A 188     -19.373   5.888  -5.515  1.00 73.19           C  
ATOM   1507  C   LYS A 188     -20.349   6.823  -4.806  1.00 73.19           C  
ATOM   1508  CB  LYS A 188     -20.134   4.733  -6.167  1.00 73.19           C  
ATOM   1509  O   LYS A 188     -20.759   7.841  -5.366  1.00 73.19           O  
ATOM   1510  CG  LYS A 188     -19.329   3.971  -7.210  1.00 73.19           C  
ATOM   1511  CD  LYS A 188     -20.135   2.828  -7.813  1.00 73.19           C  
ATOM   1512  CE  LYS A 188     -19.297   2.000  -8.778  1.00 73.19           C  
ATOM   1513  NZ  LYS A 188     -20.055   0.824  -9.301  1.00 73.19           N  
ATOM   1514  N   ASP A 189     -20.598   6.460  -3.533  1.00 66.59           N  
ATOM   1515  CA  ASP A 189     -21.578   7.216  -2.760  1.00 66.59           C  
ATOM   1516  C   ASP A 189     -21.027   8.584  -2.363  1.00 66.59           C  
ATOM   1517  CB  ASP A 189     -21.995   6.435  -1.512  1.00 66.59           C  
ATOM   1518  O   ASP A 189     -21.782   9.551  -2.239  1.00 66.59           O  
ATOM   1519  CG  ASP A 189     -22.867   5.233  -1.829  1.00 66.59           C  
ATOM   1520  OD1 ASP A 189     -23.402   5.147  -2.955  1.00 66.59           O  
ATOM   1521  OD2 ASP A 189     -23.023   4.365  -0.943  1.00 66.59           O  
ATOM   1522  N   PHE A 190     -19.674   8.704  -2.349  1.00 63.69           N  
ATOM   1523  CA  PHE A 190     -19.098   9.937  -1.826  1.00 63.69           C  
ATOM   1524  C   PHE A 190     -18.709  10.877  -2.961  1.00 63.69           C  
ATOM   1525  CB  PHE A 190     -17.876   9.633  -0.954  1.00 63.69           C  
ATOM   1526  O   PHE A 190     -18.494  12.070  -2.740  1.00 63.69           O  
ATOM   1527  CG  PHE A 190     -18.220   9.063   0.396  1.00 63.69           C  
ATOM   1528  CD1 PHE A 190     -18.695   9.884   1.412  1.00 63.69           C  
ATOM   1529  CD2 PHE A 190     -18.068   7.706   0.648  1.00 63.69           C  
ATOM   1530  CE1 PHE A 190     -19.014   9.359   2.662  1.00 63.69           C  
ATOM   1531  CE2 PHE A 190     -18.385   7.175   1.895  1.00 63.69           C  
ATOM   1532  CZ  PHE A 190     -18.857   8.003   2.901  1.00 63.69           C  
ATOM   1533  N   GLY A 191     -18.912  10.465  -4.225  1.00 63.29           N  
ATOM   1534  CA  GLY A 191     -18.582  11.351  -5.330  1.00 63.29           C  
ATOM   1535  C   GLY A 191     -17.198  11.962  -5.212  1.00 63.29           C  
ATOM   1536  O   GLY A 191     -16.965  13.079  -5.678  1.00 63.29           O  
ATOM   1537  N   TYR A 192     -16.215  11.322  -4.497  1.00 65.82           N  
ATOM   1538  CA  TYR A 192     -14.925  11.900  -4.137  1.00 65.82           C  
ATOM   1539  C   TYR A 192     -14.012  11.995  -5.354  1.00 65.82           C  
ATOM   1540  CB  TYR A 192     -14.250  11.069  -3.041  1.00 65.82           C  
ATOM   1541  O   TYR A 192     -13.545  10.976  -5.869  1.00 65.82           O  
ATOM   1542  CG  TYR A 192     -15.055  10.977  -1.768  1.00 65.82           C  
ATOM   1543  CD1 TYR A 192     -15.650  12.108  -1.213  1.00 65.82           C  
ATOM   1544  CD2 TYR A 192     -15.221   9.760  -1.116  1.00 65.82           C  
ATOM   1545  CE1 TYR A 192     -16.391  12.028  -0.038  1.00 65.82           C  
ATOM   1546  CE2 TYR A 192     -15.960   9.668   0.059  1.00 65.82           C  
ATOM   1547  OH  TYR A 192     -17.272  10.720   1.752  1.00 65.82           O  
ATOM   1548  CZ  TYR A 192     -16.540  10.805   0.589  1.00 65.82           C  
ATOM   1549  N   THR A 193     -13.975  13.087  -5.998  1.00 70.63           N  
ATOM   1550  CA  THR A 193     -13.176  13.371  -7.184  1.00 70.63           C  
ATOM   1551  C   THR A 193     -11.702  13.068  -6.929  1.00 70.63           C  
ATOM   1552  CB  THR A 193     -13.332  14.838  -7.625  1.00 70.63           C  
ATOM   1553  O   THR A 193     -11.010  12.546  -7.805  1.00 70.63           O  
ATOM   1554  CG2 THR A 193     -12.664  15.081  -8.974  1.00 70.63           C  
ATOM   1555  OG1 THR A 193     -14.726  15.153  -7.731  1.00 70.63           O  
ATOM   1556  N   TRP A 194     -11.298  13.240  -5.650  1.00 74.72           N  
ATOM   1557  CA  TRP A 194      -9.866  13.133  -5.391  1.00 74.72           C  
ATOM   1558  C   TRP A 194      -9.546  11.858  -4.617  1.00 74.72           C  
ATOM   1559  CB  TRP A 194      -9.367  14.355  -4.615  1.00 74.72           C  
ATOM   1560  O   TRP A 194      -8.393  11.622  -4.247  1.00 74.72           O  
ATOM   1561  CG  TRP A 194      -9.537  15.652  -5.347  1.00 74.72           C  
ATOM   1562  CD1 TRP A 194     -10.541  16.565  -5.183  1.00 74.72           C  
ATOM   1563  CD2 TRP A 194      -8.678  16.178  -6.364  1.00 74.72           C  
ATOM   1564  CE2 TRP A 194      -9.222  17.416  -6.772  1.00 74.72           C  
ATOM   1565  CE3 TRP A 194      -7.499  15.723  -6.969  1.00 74.72           C  
ATOM   1566  NE1 TRP A 194     -10.358  17.629  -6.037  1.00 74.72           N  
ATOM   1567  CH2 TRP A 194      -7.475  17.736  -8.335  1.00 74.72           C  
ATOM   1568  CZ2 TRP A 194      -8.627  18.205  -7.759  1.00 74.72           C  
ATOM   1569  CZ3 TRP A 194      -6.908  16.509  -7.952  1.00 74.72           C  
ATOM   1570  N   GLY A 195     -10.569  11.090  -4.357  1.00 83.91           N  
ATOM   1571  CA  GLY A 195     -10.370   9.825  -3.669  1.00 83.91           C  
ATOM   1572  C   GLY A 195     -10.772   9.870  -2.207  1.00 83.91           C  
ATOM   1573  O   GLY A 195     -11.432  10.814  -1.768  1.00 83.91           O  
ATOM   1574  N   THR A 196     -10.488   8.747  -1.472  1.00 87.72           N  
ATOM   1575  CA  THR A 196     -10.839   8.542  -0.071  1.00 87.72           C  
ATOM   1576  C   THR A 196      -9.595   8.239   0.759  1.00 87.72           C  
ATOM   1577  CB  THR A 196     -11.858   7.398   0.088  1.00 87.72           C  
ATOM   1578  O   THR A 196      -8.785   7.388   0.385  1.00 87.72           O  
ATOM   1579  CG2 THR A 196     -12.300   7.253   1.540  1.00 87.72           C  
ATOM   1580  OG1 THR A 196     -13.006   7.673  -0.724  1.00 87.72           O  
ATOM   1581  N   ASP A 197      -9.437   9.094   1.787  1.00 91.36           N  
ATOM   1582  CA  ASP A 197      -8.391   8.724   2.736  1.00 91.36           C  
ATOM   1583  C   ASP A 197      -8.838   7.563   3.622  1.00 91.36           C  
ATOM   1584  CB  ASP A 197      -8.001   9.926   3.600  1.00 91.36           C  
ATOM   1585  O   ASP A 197      -9.947   7.577   4.159  1.00 91.36           O  
ATOM   1586  CG  ASP A 197      -7.345  11.040   2.805  1.00 91.36           C  
ATOM   1587  OD1 ASP A 197      -6.905  10.796   1.661  1.00 91.36           O  
ATOM   1588  OD2 ASP A 197      -7.264  12.173   3.328  1.00 91.36           O  
ATOM   1589  N   ILE A 198      -7.975   6.631   3.709  1.00 94.02           N  
ATOM   1590  CA  ILE A 198      -8.263   5.476   4.553  1.00 94.02           C  
ATOM   1591  C   ILE A 198      -7.388   5.519   5.804  1.00 94.02           C  
ATOM   1592  CB  ILE A 198      -8.043   4.150   3.791  1.00 94.02           C  
ATOM   1593  O   ILE A 198      -6.164   5.640   5.709  1.00 94.02           O  
ATOM   1594  CG1 ILE A 198      -8.934   4.096   2.545  1.00 94.02           C  
ATOM   1595  CG2 ILE A 198      -8.307   2.951   4.705  1.00 94.02           C  
ATOM   1596  CD1 ILE A 198     -10.425   4.059   2.851  1.00 94.02           C  
ATOM   1597  N   TYR A 199      -8.066   5.426   6.927  1.00 95.52           N  
ATOM   1598  CA  TYR A 199      -7.389   5.371   8.218  1.00 95.52           C  
ATOM   1599  C   TYR A 199      -7.410   3.956   8.784  1.00 95.52           C  
ATOM   1600  CB  TYR A 199      -8.041   6.340   9.209  1.00 95.52           C  
ATOM   1601  O   TYR A 199      -8.479   3.371   8.971  1.00 95.52           O  
ATOM   1602  CG  TYR A 199      -7.881   7.792   8.832  1.00 95.52           C  
ATOM   1603  CD1 TYR A 199      -7.039   8.632   9.557  1.00 95.52           C  
ATOM   1604  CD2 TYR A 199      -8.572   8.329   7.751  1.00 95.52           C  
ATOM   1605  CE1 TYR A 199      -6.890   9.972   9.215  1.00 95.52           C  
ATOM   1606  CE2 TYR A 199      -8.431   9.667   7.399  1.00 95.52           C  
ATOM   1607  OH  TYR A 199      -7.445  11.805   7.793  1.00 95.52           O  
ATOM   1608  CZ  TYR A 199      -7.589  10.479   8.136  1.00 95.52           C  
ATOM   1609  N   ALA A 200      -6.235   3.463   8.972  1.00 97.11           N  
ATOM   1610  CA  ALA A 200      -6.073   2.178   9.648  1.00 97.11           C  
ATOM   1611  C   ALA A 200      -5.535   2.368  11.064  1.00 97.11           C  
ATOM   1612  CB  ALA A 200      -5.144   1.269   8.847  1.00 97.11           C  
ATOM   1613  O   ALA A 200      -4.421   2.862  11.250  1.00 97.11           O  
ATOM   1614  N   GLU A 201      -6.316   1.959  12.012  1.00 96.95           N  
ATOM   1615  CA  GLU A 201      -5.946   2.195  13.404  1.00 96.95           C  
ATOM   1616  C   GLU A 201      -5.889   0.887  14.190  1.00 96.95           C  
ATOM   1617  CB  GLU A 201      -6.930   3.163  14.066  1.00 96.95           C  
ATOM   1618  O   GLU A 201      -6.799   0.062  14.098  1.00 96.95           O  
ATOM   1619  CG  GLU A 201      -6.495   3.634  15.446  1.00 96.95           C  
ATOM   1620  CD  GLU A 201      -7.396   4.714  16.023  1.00 96.95           C  
ATOM   1621  OE1 GLU A 201      -7.153   5.161  17.167  1.00 96.95           O  
ATOM   1622  OE2 GLU A 201      -8.354   5.117  15.325  1.00 96.95           O  
ATOM   1623  N   LEU A 202      -4.785   0.833  14.820  1.00 95.69           N  
ATOM   1624  CA  LEU A 202      -4.619  -0.331  15.684  1.00 95.69           C  
ATOM   1625  C   LEU A 202      -5.557  -0.254  16.884  1.00 95.69           C  
ATOM   1626  CB  LEU A 202      -3.169  -0.442  16.162  1.00 95.69           C  
ATOM   1627  O   LEU A 202      -5.536   0.725  17.633  1.00 95.69           O  
ATOM   1628  CG  LEU A 202      -2.832  -1.656  17.029  1.00 95.69           C  
ATOM   1629  CD1 LEU A 202      -3.023  -2.944  16.235  1.00 95.69           C  
ATOM   1630  CD2 LEU A 202      -1.406  -1.555  17.559  1.00 95.69           C  
ATOM   1631  N   ASP A 203      -6.461  -1.150  17.018  1.00 91.26           N  
ATOM   1632  CA  ASP A 203      -7.394  -1.317  18.128  1.00 91.26           C  
ATOM   1633  C   ASP A 203      -7.231  -2.687  18.781  1.00 91.26           C  
ATOM   1634  CB  ASP A 203      -8.836  -1.130  17.651  1.00 91.26           C  
ATOM   1635  O   ASP A 203      -7.825  -3.670  18.332  1.00 91.26           O  
ATOM   1636  CG  ASP A 203      -9.840  -1.113  18.789  1.00 91.26           C  
ATOM   1637  OD1 ASP A 203      -9.427  -1.025  19.966  1.00 91.26           O  
ATOM   1638  OD2 ASP A 203     -11.056  -1.191  18.508  1.00 91.26           O  
ATOM   1639  N   GLY A 204      -6.396  -2.730  19.859  1.00 87.01           N  
ATOM   1640  CA  GLY A 204      -6.032  -4.016  20.431  1.00 87.01           C  
ATOM   1641  C   GLY A 204      -5.173  -4.859  19.507  1.00 87.01           C  
ATOM   1642  O   GLY A 204      -4.073  -4.451  19.130  1.00 87.01           O  
ATOM   1643  N   ASP A 205      -5.775  -6.012  19.080  1.00 86.23           N  
ATOM   1644  CA  ASP A 205      -5.030  -6.906  18.197  1.00 86.23           C  
ATOM   1645  C   ASP A 205      -5.617  -6.900  16.788  1.00 86.23           C  
ATOM   1646  CB  ASP A 205      -5.022  -8.329  18.758  1.00 86.23           C  
ATOM   1647  O   ASP A 205      -5.346  -7.802  15.993  1.00 86.23           O  
ATOM   1648  CG  ASP A 205      -6.416  -8.905  18.935  1.00 86.23           C  
ATOM   1649  OD1 ASP A 205      -7.405  -8.146  18.849  1.00 86.23           O  
ATOM   1650  OD2 ASP A 205      -6.526 -10.129  19.166  1.00 86.23           O  
ATOM   1651  N   ARG A 206      -6.471  -5.872  16.577  1.00 91.20           N  
ATOM   1652  CA  ARG A 206      -7.107  -5.716  15.272  1.00 91.20           C  
ATOM   1653  C   ARG A 206      -6.918  -4.301  14.736  1.00 91.20           C  
ATOM   1654  CB  ARG A 206      -8.598  -6.050  15.358  1.00 91.20           C  
ATOM   1655  O   ARG A 206      -6.442  -3.419  15.453  1.00 91.20           O  
ATOM   1656  CG  ARG A 206      -8.886  -7.471  15.816  1.00 91.20           C  
ATOM   1657  CD  ARG A 206     -10.381  -7.752  15.875  1.00 91.20           C  
ATOM   1658  NE  ARG A 206     -10.654  -9.139  16.241  1.00 91.20           N  
ATOM   1659  NH1 ARG A 206     -12.949  -8.954  16.049  1.00 91.20           N  
ATOM   1660  NH2 ARG A 206     -12.003 -10.950  16.659  1.00 91.20           N  
ATOM   1661  CZ  ARG A 206     -11.868  -9.678  16.315  1.00 91.20           C  
ATOM   1662  N   VAL A 207      -7.330  -4.180  13.483  1.00 94.88           N  
ATOM   1663  CA  VAL A 207      -7.256  -2.860  12.866  1.00 94.88           C  
ATOM   1664  C   VAL A 207      -8.659  -2.380  12.500  1.00 94.88           C  
ATOM   1665  CB  VAL A 207      -6.352  -2.869  11.612  1.00 94.88           C  
ATOM   1666  O   VAL A 207      -9.431  -3.115  11.880  1.00 94.88           O  
ATOM   1667  CG1 VAL A 207      -6.257  -1.471  11.004  1.00 94.88           C  
ATOM   1668  CG2 VAL A 207      -4.963  -3.400  11.960  1.00 94.88           C  
ATOM   1669  N   SER A 208      -8.958  -1.185  12.998  1.00 94.54           N  
ATOM   1670  CA  SER A 208     -10.191  -0.520  12.589  1.00 94.54           C  
ATOM   1671  C   SER A 208      -9.937   0.464  11.452  1.00 94.54           C  
ATOM   1672  CB  SER A 208     -10.824   0.210  13.774  1.00 94.54           C  
ATOM   1673  O   SER A 208      -8.881   1.098  11.397  1.00 94.54           O  
ATOM   1674  OG  SER A 208      -9.952   1.208  14.276  1.00 94.54           O  
ATOM   1675  N   PHE A 209     -10.944   0.490  10.563  1.00 95.30           N  
ATOM   1676  CA  PHE A 209     -10.764   1.353   9.401  1.00 95.30           C  
ATOM   1677  C   PHE A 209     -11.839   2.433   9.357  1.00 95.30           C  
ATOM   1678  CB  PHE A 209     -10.793   0.531   8.109  1.00 95.30           C  
ATOM   1679  O   PHE A 209     -13.003   2.171   9.667  1.00 95.30           O  
ATOM   1680  CG  PHE A 209      -9.609  -0.383   7.945  1.00 95.30           C  
ATOM   1681  CD1 PHE A 209      -8.501   0.018   7.209  1.00 95.30           C  
ATOM   1682  CD2 PHE A 209      -9.604  -1.644   8.526  1.00 95.30           C  
ATOM   1683  CE1 PHE A 209      -7.403  -0.826   7.055  1.00 95.30           C  
ATOM   1684  CE2 PHE A 209      -8.511  -2.493   8.377  1.00 95.30           C  
ATOM   1685  CZ  PHE A 209      -7.412  -2.082   7.640  1.00 95.30           C  
ATOM   1686  N   SER A 210     -11.365   3.674   9.091  1.00 93.16           N  
ATOM   1687  CA  SER A 210     -12.261   4.800   8.851  1.00 93.16           C  
ATOM   1688  C   SER A 210     -11.887   5.540   7.571  1.00 93.16           C  
ATOM   1689  CB  SER A 210     -12.236   5.768  10.035  1.00 93.16           C  
ATOM   1690  O   SER A 210     -10.800   5.338   7.025  1.00 93.16           O  
ATOM   1691  OG  SER A 210     -10.922   6.247  10.265  1.00 93.16           O  
ATOM   1692  N   GLU A 211     -12.887   6.266   7.050  1.00 88.61           N  
ATOM   1693  CA  GLU A 211     -12.655   6.975   5.795  1.00 88.61           C  
ATOM   1694  C   GLU A 211     -13.002   8.456   5.926  1.00 88.61           C  
ATOM   1695  CB  GLU A 211     -13.468   6.343   4.662  1.00 88.61           C  
ATOM   1696  O   GLU A 211     -13.860   8.829   6.727  1.00 88.61           O  
ATOM   1697  CG  GLU A 211     -14.973   6.495   4.825  1.00 88.61           C  
ATOM   1698  CD  GLU A 211     -15.767   5.855   3.698  1.00 88.61           C  
ATOM   1699  OE1 GLU A 211     -17.012   5.987   3.681  1.00 88.61           O  
ATOM   1700  OE2 GLU A 211     -15.139   5.217   2.824  1.00 88.61           O  
ATOM   1701  N   LYS A 212     -12.266   9.211   5.143  1.00 87.01           N  
ATOM   1702  CA  LYS A 212     -12.482  10.651   5.035  1.00 87.01           C  
ATOM   1703  C   LYS A 212     -12.262  11.134   3.604  1.00 87.01           C  
ATOM   1704  CB  LYS A 212     -11.558  11.406   5.991  1.00 87.01           C  
ATOM   1705  O   LYS A 212     -11.419  10.595   2.884  1.00 87.01           O  
ATOM   1706  CG  LYS A 212     -11.781  12.911   6.009  1.00 87.01           C  
ATOM   1707  CD  LYS A 212     -10.822  13.607   6.966  1.00 87.01           C  
ATOM   1708  CE  LYS A 212     -11.001  15.118   6.937  1.00 87.01           C  
ATOM   1709  NZ  LYS A 212     -10.063  15.805   7.875  1.00 87.01           N  
ATOM   1710  N   LYS A 213     -13.099  12.124   3.253  1.00 83.35           N  
ATOM   1711  CA  LYS A 213     -12.881  12.737   1.946  1.00 83.35           C  
ATOM   1712  C   LYS A 213     -11.470  13.308   1.834  1.00 83.35           C  
ATOM   1713  CB  LYS A 213     -13.912  13.837   1.689  1.00 83.35           C  
ATOM   1714  O   LYS A 213     -11.011  14.022   2.728  1.00 83.35           O  
ATOM   1715  CG  LYS A 213     -13.873  14.406   0.279  1.00 83.35           C  
ATOM   1716  CD  LYS A 213     -14.941  15.473   0.077  1.00 83.35           C  
ATOM   1717  CE  LYS A 213     -14.877  16.072  -1.322  1.00 83.35           C  
ATOM   1718  NZ  LYS A 213     -15.912  17.130  -1.520  1.00 83.35           N  
ATOM   1719  N   SER A 214     -10.857  12.875   0.679  1.00 81.04           N  
ATOM   1720  CA  SER A 214      -9.514  13.397   0.448  1.00 81.04           C  
ATOM   1721  C   SER A 214      -9.556  14.862   0.025  1.00 81.04           C  
ATOM   1722  CB  SER A 214      -8.793  12.570  -0.617  1.00 81.04           C  
ATOM   1723  O   SER A 214     -10.505  15.297  -0.631  1.00 81.04           O  
ATOM   1724  OG  SER A 214      -8.476  11.280  -0.123  1.00 81.04           O  
ATOM   1725  N   ALA A 215      -8.597  15.663   0.417  1.00 76.11           N  
ATOM   1726  CA  ALA A 215      -8.408  17.059   0.030  1.00 76.11           C  
ATOM   1727  C   ALA A 215      -9.554  17.930   0.538  1.00 76.11           C  
ATOM   1728  CB  ALA A 215      -8.285  17.178  -1.487  1.00 76.11           C  
ATOM   1729  O   ALA A 215      -9.873  18.958  -0.063  1.00 76.11           O  
ATOM   1730  N   SER A 216     -10.312  17.378   1.519  1.00 70.79           N  
ATOM   1731  CA  SER A 216     -11.387  18.195   2.071  1.00 70.79           C  
ATOM   1732  C   SER A 216     -10.835  19.352   2.896  1.00 70.79           C  
ATOM   1733  CB  SER A 216     -12.319  17.343   2.934  1.00 70.79           C  
ATOM   1734  O   SER A 216      -9.892  19.175   3.671  1.00 70.79           O  
ATOM   1735  OG  SER A 216     -13.306  18.148   3.555  1.00 70.79           O  
ATOM   1736  N   ARG A 217     -11.187  20.646   2.485  1.00 65.88           N  
ATOM   1737  CA  ARG A 217     -10.800  21.853   3.208  1.00 65.88           C  
ATOM   1738  C   ARG A 217     -11.580  21.985   4.511  1.00 65.88           C  
ATOM   1739  CB  ARG A 217     -11.018  23.094   2.339  1.00 65.88           C  
ATOM   1740  O   ARG A 217     -11.219  22.783   5.379  1.00 65.88           O  
ATOM   1741  CG  ARG A 217     -10.042  23.214   1.180  1.00 65.88           C  
ATOM   1742  CD  ARG A 217     -10.264  24.494   0.386  1.00 65.88           C  
ATOM   1743  NE  ARG A 217      -9.036  24.947  -0.260  1.00 65.88           N  
ATOM   1744  NH1 ARG A 217     -10.031  26.699  -1.390  1.00 65.88           N  
ATOM   1745  NH2 ARG A 217      -7.784  26.311  -1.620  1.00 65.88           N  
ATOM   1746  CZ  ARG A 217      -8.953  25.985  -1.089  1.00 65.88           C  
ATOM   1747  N   ASN A 218     -12.589  21.126   4.637  1.00 64.30           N  
ATOM   1748  CA  ASN A 218     -13.444  21.207   5.817  1.00 64.30           C  
ATOM   1749  C   ASN A 218     -12.861  20.418   6.986  1.00 64.30           C  
ATOM   1750  CB  ASN A 218     -14.855  20.711   5.493  1.00 64.30           C  
ATOM   1751  O   ASN A 218     -12.720  19.196   6.907  1.00 64.30           O  
ATOM   1752  CG  ASN A 218     -15.887  21.194   6.492  1.00 64.30           C  
ATOM   1753  ND2 ASN A 218     -17.159  21.093   6.126  1.00 64.30           N  
ATOM   1754  OD1 ASN A 218     -15.544  21.654   7.584  1.00 64.30           O  
ATOM   1755  N   LYS A 219     -12.239  21.083   7.931  1.00 60.04           N  
ATOM   1756  CA  LYS A 219     -11.607  20.492   9.107  1.00 60.04           C  
ATOM   1757  C   LYS A 219     -12.609  19.675   9.918  1.00 60.04           C  
ATOM   1758  CB  LYS A 219     -10.986  21.580   9.985  1.00 60.04           C  
ATOM   1759  O   LYS A 219     -12.220  18.807  10.702  1.00 60.04           O  
ATOM   1760  CG  LYS A 219      -9.682  22.144   9.441  1.00 60.04           C  
ATOM   1761  CD  LYS A 219      -9.033  23.106  10.428  1.00 60.04           C  
ATOM   1762  CE  LYS A 219      -7.774  23.737   9.850  1.00 60.04           C  
ATOM   1763  NZ  LYS A 219      -7.137  24.684  10.814  1.00 60.04           N  
ATOM   1764  N   ASN A 220     -13.928  19.858   9.601  1.00 61.83           N  
ATOM   1765  CA  ASN A 220     -14.945  19.163  10.383  1.00 61.83           C  
ATOM   1766  C   ASN A 220     -15.314  17.821   9.757  1.00 61.83           C  
ATOM   1767  CB  ASN A 220     -16.192  20.036  10.540  1.00 61.83           C  
ATOM   1768  O   ASN A 220     -16.209  17.129  10.245  1.00 61.83           O  
ATOM   1769  CG  ASN A 220     -15.968  21.211  11.472  1.00 61.83           C  
ATOM   1770  ND2 ASN A 220     -16.847  22.204  11.396  1.00 61.83           N  
ATOM   1771  OD1 ASN A 220     -15.013  21.227  12.253  1.00 61.83           O  
ATOM   1772  N   ASP A 221     -14.752  17.552   8.571  1.00 65.67           N  
ATOM   1773  CA  ASP A 221     -15.102  16.263   7.982  1.00 65.67           C  
ATOM   1774  C   ASP A 221     -14.676  15.111   8.889  1.00 65.67           C  
ATOM   1775  CB  ASP A 221     -14.459  16.111   6.602  1.00 65.67           C  
ATOM   1776  O   ASP A 221     -13.514  15.030   9.294  1.00 65.67           O  
ATOM   1777  CG  ASP A 221     -15.215  16.850   5.511  1.00 65.67           C  
ATOM   1778  OD1 ASP A 221     -16.363  17.282   5.750  1.00 65.67           O  
ATOM   1779  OD2 ASP A 221     -14.658  16.998   4.402  1.00 65.67           O  
ATOM   1780  N   GLU A 222     -15.590  14.652   9.677  1.00 73.93           N  
ATOM   1781  CA  GLU A 222     -15.349  13.541  10.593  1.00 73.93           C  
ATOM   1782  C   GLU A 222     -15.064  12.250   9.832  1.00 73.93           C  
ATOM   1783  CB  GLU A 222     -16.543  13.348  11.531  1.00 73.93           C  
ATOM   1784  O   GLU A 222     -15.544  12.065   8.712  1.00 73.93           O  
ATOM   1785  CG  GLU A 222     -16.743  14.489  12.517  1.00 73.93           C  
ATOM   1786  CD  GLU A 222     -17.891  14.252  13.485  1.00 73.93           C  
ATOM   1787  OE1 GLU A 222     -18.110  15.095  14.385  1.00 73.93           O  
ATOM   1788  OE2 GLU A 222     -18.576  13.214  13.344  1.00 73.93           O  
ATOM   1789  N   CYS A 223     -13.982  11.596  10.318  1.00 80.03           N  
ATOM   1790  CA  CYS A 223     -13.709  10.229   9.888  1.00 80.03           C  
ATOM   1791  C   CYS A 223     -14.924   9.336  10.108  1.00 80.03           C  
ATOM   1792  CB  CYS A 223     -12.504   9.661  10.637  1.00 80.03           C  
ATOM   1793  O   CYS A 223     -15.546   9.378  11.171  1.00 80.03           O  
ATOM   1794  SG  CYS A 223     -10.936  10.436  10.187  1.00 80.03           S  
ATOM   1795  N   LYS A 224     -15.378   8.738   9.009  1.00 84.63           N  
ATOM   1796  CA  LYS A 224     -16.480   7.786   9.108  1.00 84.63           C  
ATOM   1797  C   LYS A 224     -15.962   6.352   9.186  1.00 84.63           C  
ATOM   1798  CB  LYS A 224     -17.429   7.936   7.918  1.00 84.63           C  
ATOM   1799  O   LYS A 224     -15.168   5.927   8.344  1.00 84.63           O  
ATOM   1800  CG  LYS A 224     -18.163   9.269   7.877  1.00 84.63           C  
ATOM   1801  CD  LYS A 224     -19.091   9.358   6.672  1.00 84.63           C  
ATOM   1802  CE  LYS A 224     -19.814  10.698   6.620  1.00 84.63           C  
ATOM   1803  NZ  LYS A 224     -20.689  10.809   5.415  1.00 84.63           N  
ATOM   1804  N   LEU A 225     -16.362   5.666  10.242  1.00 86.29           N  
ATOM   1805  CA  LEU A 225     -15.952   4.277  10.421  1.00 86.29           C  
ATOM   1806  C   LEU A 225     -16.463   3.408   9.277  1.00 86.29           C  
ATOM   1807  CB  LEU A 225     -16.465   3.735  11.758  1.00 86.29           C  
ATOM   1808  O   LEU A 225     -17.619   3.534   8.864  1.00 86.29           O  
ATOM   1809  CG  LEU A 225     -15.971   2.344  12.159  1.00 86.29           C  
ATOM   1810  CD1 LEU A 225     -14.467   2.367  12.407  1.00 86.29           C  
ATOM   1811  CD2 LEU A 225     -16.715   1.848  13.394  1.00 86.29           C  
ATOM   1812  N   ILE A 226     -15.596   2.703   8.724  1.00 86.44           N  
ATOM   1813  CA  ILE A 226     -15.996   1.709   7.733  1.00 86.44           C  
ATOM   1814  C   ILE A 226     -16.634   0.511   8.432  1.00 86.44           C  
ATOM   1815  CB  ILE A 226     -14.796   1.253   6.874  1.00 86.44           C  
ATOM   1816  O   ILE A 226     -15.951  -0.246   9.127  1.00 86.44           O  
ATOM   1817  CG1 ILE A 226     -14.193   2.445   6.123  1.00 86.44           C  
ATOM   1818  CG2 ILE A 226     -15.218   0.149   5.901  1.00 86.44           C  
ATOM   1819  CD1 ILE A 226     -12.935   2.108   5.335  1.00 86.44           C  
ATOM   1820  N   ARG A 227     -17.901   0.402   8.334  1.00 77.53           N  
ATOM   1821  CA  ARG A 227     -18.666  -0.584   9.091  1.00 77.53           C  
ATOM   1822  C   ARG A 227     -18.943  -1.826   8.250  1.00 77.53           C  
ATOM   1823  CB  ARG A 227     -19.984   0.020   9.583  1.00 77.53           C  
ATOM   1824  O   ARG A 227     -19.523  -2.797   8.740  1.00 77.53           O  
ATOM   1825  CG  ARG A 227     -19.809   1.112  10.626  1.00 77.53           C  
ATOM   1826  CD  ARG A 227     -21.147   1.590  11.172  1.00 77.53           C  
ATOM   1827  NE  ARG A 227     -20.977   2.632  12.180  1.00 77.53           N  
ATOM   1828  NH1 ARG A 227     -22.633   1.836  13.580  1.00 77.53           N  
ATOM   1829  NH2 ARG A 227     -21.449   3.714  14.151  1.00 77.53           N  
ATOM   1830  CZ  ARG A 227     -21.687   2.725  13.302  1.00 77.53           C  
ATOM   1831  N   VAL A 228     -18.440  -1.758   7.032  1.00 75.07           N  
ATOM   1832  CA  VAL A 228     -18.647  -2.907   6.157  1.00 75.07           C  
ATOM   1833  C   VAL A 228     -17.912  -4.123   6.718  1.00 75.07           C  
ATOM   1834  CB  VAL A 228     -18.173  -2.616   4.716  1.00 75.07           C  
ATOM   1835  O   VAL A 228     -16.836  -3.989   7.304  1.00 75.07           O  
ATOM   1836  CG1 VAL A 228     -18.397  -3.831   3.818  1.00 75.07           C  
ATOM   1837  CG2 VAL A 228     -18.894  -1.392   4.154  1.00 75.07           C  
ATOM   1838  N   ALA A 229     -18.625  -5.296   6.524  1.00 79.43           N  
ATOM   1839  CA  ALA A 229     -18.070  -6.558   7.008  1.00 79.43           C  
ATOM   1840  C   ALA A 229     -16.833  -6.956   6.208  1.00 79.43           C  
ATOM   1841  CB  ALA A 229     -19.122  -7.662   6.941  1.00 79.43           C  
ATOM   1842  O   ALA A 229     -16.814  -6.833   4.981  1.00 79.43           O  
ATOM   1843  N   PHE A 230     -15.804  -7.217   6.899  1.00 89.35           N  
ATOM   1844  CA  PHE A 230     -14.586  -7.789   6.337  1.00 89.35           C  
ATOM   1845  C   PHE A 230     -14.768  -9.275   6.051  1.00 89.35           C  
ATOM   1846  CB  PHE A 230     -13.403  -7.579   7.288  1.00 89.35           C  
ATOM   1847  O   PHE A 230     -15.429  -9.983   6.812  1.00 89.35           O  
ATOM   1848  CG  PHE A 230     -12.818  -6.194   7.231  1.00 89.35           C  
ATOM   1849  CD1 PHE A 230     -11.617  -5.958   6.571  1.00 89.35           C  
ATOM   1850  CD2 PHE A 230     -13.468  -5.127   7.837  1.00 89.35           C  
ATOM   1851  CE1 PHE A 230     -11.073  -4.677   6.517  1.00 89.35           C  
ATOM   1852  CE2 PHE A 230     -12.930  -3.844   7.787  1.00 89.35           C  
ATOM   1853  CZ  PHE A 230     -11.732  -3.621   7.127  1.00 89.35           C  
ATOM   1854  N   THR A 231     -14.324  -9.586   4.838  1.00 91.28           N  
ATOM   1855  CA  THR A 231     -14.299 -10.999   4.476  1.00 91.28           C  
ATOM   1856  C   THR A 231     -13.004 -11.655   4.947  1.00 91.28           C  
ATOM   1857  CB  THR A 231     -14.450 -11.189   2.955  1.00 91.28           C  
ATOM   1858  O   THR A 231     -11.911 -11.222   4.574  1.00 91.28           O  
ATOM   1859  CG2 THR A 231     -14.532 -12.668   2.591  1.00 91.28           C  
ATOM   1860  OG1 THR A 231     -15.645 -10.533   2.514  1.00 91.28           O  
ATOM   1861  N   GLU A 232     -13.183 -12.623   5.828  1.00 92.02           N  
ATOM   1862  CA  GLU A 232     -12.016 -13.375   6.280  1.00 92.02           C  
ATOM   1863  C   GLU A 232     -11.733 -14.560   5.361  1.00 92.02           C  
ATOM   1864  CB  GLU A 232     -12.213 -13.861   7.718  1.00 92.02           C  
ATOM   1865  O   GLU A 232     -12.648 -15.297   4.989  1.00 92.02           O  
ATOM   1866  CG  GLU A 232     -10.993 -14.553   8.306  1.00 92.02           C  
ATOM   1867  CD  GLU A 232     -11.178 -14.965   9.758  1.00 92.02           C  
ATOM   1868  OE1 GLU A 232     -10.221 -15.497  10.365  1.00 92.02           O  
ATOM   1869  OE2 GLU A 232     -12.290 -14.755  10.293  1.00 92.02           O  
ATOM   1870  N   PHE A 233     -10.500 -14.696   4.929  1.00 88.50           N  
ATOM   1871  CA  PHE A 233     -10.074 -15.825   4.110  1.00 88.50           C  
ATOM   1872  C   PHE A 233      -9.455 -16.918   4.973  1.00 88.50           C  
ATOM   1873  CB  PHE A 233      -9.074 -15.369   3.042  1.00 88.50           C  
ATOM   1874  O   PHE A 233      -8.490 -16.670   5.699  1.00 88.50           O  
ATOM   1875  CG  PHE A 233      -9.673 -14.471   1.994  1.00 88.50           C  
ATOM   1876  CD1 PHE A 233     -10.030 -14.973   0.749  1.00 88.50           C  
ATOM   1877  CD2 PHE A 233      -9.879 -13.122   2.254  1.00 88.50           C  
ATOM   1878  CE1 PHE A 233     -10.585 -14.144  -0.223  1.00 88.50           C  
ATOM   1879  CE2 PHE A 233     -10.432 -12.287   1.288  1.00 88.50           C  
ATOM   1880  CZ  PHE A 233     -10.783 -12.799   0.050  1.00 88.50           C  
ATOM   1881  N   GLU A 234     -10.285 -17.964   5.302  1.00 77.89           N  
ATOM   1882  CA  GLU A 234      -9.828 -19.075   6.132  1.00 77.89           C  
ATOM   1883  C   GLU A 234      -8.552 -19.695   5.569  1.00 77.89           C  
ATOM   1884  CB  GLU A 234     -10.921 -20.139   6.255  1.00 77.89           C  
ATOM   1885  O   GLU A 234      -8.350 -19.717   4.353  1.00 77.89           O  
ATOM   1886  CG  GLU A 234     -12.085 -19.726   7.143  1.00 77.89           C  
ATOM   1887  CD  GLU A 234     -13.088 -20.844   7.377  1.00 77.89           C  
ATOM   1888  OE1 GLU A 234     -14.077 -20.628   8.114  1.00 77.89           O  
ATOM   1889  OE2 GLU A 234     -12.883 -21.945   6.819  1.00 77.89           O  
ATOM   1890  N   SER A 235      -7.553 -19.957   6.488  1.00 61.92           N  
ATOM   1891  CA  SER A 235      -6.298 -20.678   6.303  1.00 61.92           C  
ATOM   1892  C   SER A 235      -6.541 -22.075   5.744  1.00 61.92           C  
ATOM   1893  CB  SER A 235      -5.535 -20.775   7.625  1.00 61.92           C  
ATOM   1894  O   SER A 235      -7.442 -22.784   6.198  1.00 61.92           O  
ATOM   1895  OG  SER A 235      -4.278 -21.401   7.436  1.00 61.92           O  
ATOM   1896  N   SER A 236      -6.823 -22.298   4.459  1.00 51.70           N  
ATOM   1897  CA  SER A 236      -6.904 -23.663   3.951  1.00 51.70           C  
ATOM   1898  C   SER A 236      -5.817 -24.544   4.560  1.00 51.70           C  
ATOM   1899  CB  SER A 236      -6.788 -23.677   2.427  1.00 51.70           C  
ATOM   1900  O   SER A 236      -4.639 -24.406   4.225  1.00 51.70           O  
ATOM   1901  OG  SER A 236      -5.601 -23.026   2.007  1.00 51.70           O  
ATOM   1902  N   MET A 237      -5.622 -24.665   5.907  1.00 36.64           N  
ATOM   1903  CA  MET A 237      -4.934 -25.875   6.345  1.00 36.64           C  
ATOM   1904  C   MET A 237      -5.818 -27.103   6.154  1.00 36.64           C  
ATOM   1905  CB  MET A 237      -4.516 -25.756   7.812  1.00 36.64           C  
ATOM   1906  O   MET A 237      -6.913 -27.179   6.714  1.00 36.64           O  
ATOM   1907  CG  MET A 237      -3.026 -25.526   8.008  1.00 36.64           C  
ATOM   1908  SD  MET A 237      -2.585 -25.235   9.765  1.00 36.64           S  
ATOM   1909  CE  MET A 237      -2.248 -26.936  10.296  1.00 36.64           C  
ATOM   1910  N   LYS A 238      -6.118 -27.537   4.938  1.00 31.23           N  
ATOM   1911  CA  LYS A 238      -6.529 -28.936   4.876  1.00 31.23           C  
ATOM   1912  C   LYS A 238      -5.424 -29.856   5.388  1.00 31.23           C  
ATOM   1913  CB  LYS A 238      -6.910 -29.322   3.446  1.00 31.23           C  
ATOM   1914  O   LYS A 238      -4.270 -29.743   4.968  1.00 31.23           O  
ATOM   1915  CG  LYS A 238      -8.300 -28.861   3.031  1.00 31.23           C  
ATOM   1916  CD  LYS A 238      -8.699 -29.437   1.679  1.00 31.23           C  
ATOM   1917  CE  LYS A 238     -10.066 -28.932   1.236  1.00 31.23           C  
ATOM   1918  NZ  LYS A 238     -10.454 -29.482  -0.097  1.00 31.23           N  
ATOM   1919  N   CYS A 239      -5.235 -30.004   6.724  1.00 27.90           N  
ATOM   1920  CA  CYS A 239      -4.730 -31.169   7.441  1.00 27.90           C  
ATOM   1921  C   CYS A 239      -4.914 -32.438   6.617  1.00 27.90           C  
ATOM   1922  CB  CYS A 239      -5.437 -31.318   8.788  1.00 27.90           C  
ATOM   1923  O   CYS A 239      -6.005 -32.699   6.106  1.00 27.90           O  
ATOM   1924  SG  CYS A 239      -4.898 -30.120  10.028  1.00 27.90           S  
ATOM   1925  N   PHE A 240      -4.161 -32.830   5.532  1.00 35.55           N  
ATOM   1926  CA  PHE A 240      -4.016 -34.276   5.414  1.00 35.55           C  
ATOM   1927  C   PHE A 240      -2.770 -34.757   6.148  1.00 35.55           C  
ATOM   1928  CB  PHE A 240      -3.952 -34.693   3.942  1.00 35.55           C  
ATOM   1929  O   PHE A 240      -1.715 -34.125   6.069  1.00 35.55           O  
ATOM   1930  CG  PHE A 240      -5.215 -34.409   3.174  1.00 35.55           C  
ATOM   1931  CD1 PHE A 240      -6.305 -35.267   3.260  1.00 35.55           C  
ATOM   1932  CD2 PHE A 240      -5.313 -33.283   2.368  1.00 35.55           C  
ATOM   1933  CE1 PHE A 240      -7.475 -35.006   2.551  1.00 35.55           C  
ATOM   1934  CE2 PHE A 240      -6.479 -33.016   1.656  1.00 35.55           C  
ATOM   1935  CZ  PHE A 240      -7.559 -33.879   1.748  1.00 35.55           C  
TER    1936      PHE A 240                                                      
ENDMDL                                                                          
END                                                                             
