# Supplementary material for: The RIX domain defines a class of polymorphic T6SS effectors and secreted adaptors
Source: Nat Commun. 2023 Aug 17;14:4983. doi: 10.1038/s41467-023-40659-2 (PMC10435454; doi:10.1038/s41467-023-40659-2)
Supplement: Supplementary file 6 — Supplementary Data S3 [file 41467_2023_40659_MOESM6_ESM.zip › AlphaFold2 PDB files used in this study/WP_005537230. 1 Unknown_4.pdb]

MODEL     1                                                                     
ATOM      1  N   MET A   1      38.000  35.649  24.617  1.00 56.63           N  
ATOM      2  CA  MET A   1      37.300  34.375  24.753  1.00 56.63           C  
ATOM      3  C   MET A   1      37.356  33.582  23.451  1.00 56.63           C  
ATOM      4  CB  MET A   1      35.845  34.601  25.165  1.00 56.63           C  
ATOM      5  O   MET A   1      36.891  34.053  22.412  1.00 56.63           O  
ATOM      6  CG  MET A   1      35.431  33.823  26.404  1.00 56.63           C  
ATOM      7  SD  MET A   1      33.719  34.213  26.939  1.00 56.63           S  
ATOM      8  CE  MET A   1      34.059  35.464  28.209  1.00 56.63           C  
ATOM      9  N   ARG A   2      38.474  32.880  23.157  1.00 58.17           N  
ATOM     10  CA  ARG A   2      38.882  32.050  22.029  1.00 58.17           C  
ATOM     11  C   ARG A   2      38.058  30.768  21.965  1.00 58.17           C  
ATOM     12  CB  ARG A   2      40.372  31.711  22.121  1.00 58.17           C  
ATOM     13  O   ARG A   2      37.898  30.076  22.973  1.00 58.17           O  
ATOM     14  CG  ARG A   2      41.269  32.660  21.344  1.00 58.17           C  
ATOM     15  CD  ARG A   2      42.728  32.228  21.397  1.00 58.17           C  
ATOM     16  NE  ARG A   2      43.616  33.263  20.875  1.00 58.17           N  
ATOM     17  NH1 ARG A   2      44.902  31.815  19.615  1.00 58.17           N  
ATOM     18  NH2 ARG A   2      45.373  34.058  19.628  1.00 58.17           N  
ATOM     19  CZ  ARG A   2      44.628  33.043  20.041  1.00 58.17           C  
ATOM     20  N   TYR A   3      36.911  30.698  21.295  1.00 49.20           N  
ATOM     21  CA  TYR A   3      36.010  29.609  20.937  1.00 49.20           C  
ATOM     22  C   TYR A   3      36.781  28.436  20.344  1.00 49.20           C  
ATOM     23  CB  TYR A   3      34.950  30.093  19.943  1.00 49.20           C  
ATOM     24  O   TYR A   3      37.544  28.605  19.389  1.00 49.20           O  
ATOM     25  CG  TYR A   3      33.712  30.653  20.600  1.00 49.20           C  
ATOM     26  CD1 TYR A   3      32.629  29.832  20.904  1.00 49.20           C  
ATOM     27  CD2 TYR A   3      33.623  32.004  20.917  1.00 49.20           C  
ATOM     28  CE1 TYR A   3      31.485  30.344  21.508  1.00 49.20           C  
ATOM     29  CE2 TYR A   3      32.484  32.527  21.521  1.00 49.20           C  
ATOM     30  OH  TYR A   3      30.293  32.203  22.411  1.00 49.20           O  
ATOM     31  CZ  TYR A   3      31.422  31.691  21.813  1.00 49.20           C  
ATOM     32  N   GLN A   4      37.361  27.607  21.177  1.00 57.45           N  
ATOM     33  CA  GLN A   4      37.902  26.303  20.811  1.00 57.45           C  
ATOM     34  C   GLN A   4      36.824  25.411  20.201  1.00 57.45           C  
ATOM     35  CB  GLN A   4      38.524  25.618  22.029  1.00 57.45           C  
ATOM     36  O   GLN A   4      35.781  25.181  20.816  1.00 57.45           O  
ATOM     37  CG  GLN A   4      39.770  26.316  22.558  1.00 57.45           C  
ATOM     38  CD  GLN A   4      40.854  25.342  22.979  1.00 57.45           C  
ATOM     39  NE2 GLN A   4      41.961  25.871  23.490  1.00 57.45           N  
ATOM     40  OE1 GLN A   4      40.698  24.123  22.848  1.00 57.45           O  
ATOM     41  N   SER A   5      36.349  25.650  18.932  1.00 61.68           N  
ATOM     42  CA  SER A   5      35.490  24.758  18.161  1.00 61.68           C  
ATOM     43  C   SER A   5      36.035  23.334  18.154  1.00 61.68           C  
ATOM     44  CB  SER A   5      35.343  25.263  16.725  1.00 61.68           C  
ATOM     45  O   SER A   5      37.250  23.129  18.112  1.00 61.68           O  
ATOM     46  OG  SER A   5      36.595  25.676  16.207  1.00 61.68           O  
ATOM     47  N   SER A   6      35.626  22.498  19.128  1.00 62.71           N  
ATOM     48  CA  SER A   6      35.694  21.043  19.032  1.00 62.71           C  
ATOM     49  C   SER A   6      35.818  20.591  17.581  1.00 62.71           C  
ATOM     50  CB  SER A   6      34.459  20.405  19.669  1.00 62.71           C  
ATOM     51  O   SER A   6      35.190  21.166  16.689  1.00 62.71           O  
ATOM     52  OG  SER A   6      34.347  20.778  21.032  1.00 62.71           O  
ATOM     53  N   PRO A   7      37.006  20.084  17.140  1.00 54.09           N  
ATOM     54  CA  PRO A   7      37.192  19.479  15.819  1.00 54.09           C  
ATOM     55  C   PRO A   7      35.928  18.795  15.301  1.00 54.09           C  
ATOM     56  CB  PRO A   7      38.309  18.459  16.052  1.00 54.09           C  
ATOM     57  O   PRO A   7      35.212  18.149  16.070  1.00 54.09           O  
ATOM     58  CG  PRO A   7      38.564  18.502  17.524  1.00 54.09           C  
ATOM     59  CD  PRO A   7      37.509  19.356  18.167  1.00 54.09           C  
ATOM     60  N   CYS A   8      35.011  19.573  14.738  1.00 45.56           N  
ATOM     61  CA  CYS A   8      33.979  19.129  13.808  1.00 45.56           C  
ATOM     62  C   CYS A   8      34.219  17.688  13.374  1.00 45.56           C  
ATOM     63  CB  CYS A   8      33.934  20.040  12.582  1.00 45.56           C  
ATOM     64  O   CYS A   8      35.307  17.350  12.903  1.00 45.56           O  
ATOM     65  SG  CYS A   8      32.379  20.940  12.401  1.00 45.56           S  
ATOM     66  N   ASP A   9      34.330  16.764  14.295  1.00 46.46           N  
ATOM     67  CA  ASP A   9      34.097  15.355  13.996  1.00 46.46           C  
ATOM     68  C   ASP A   9      33.418  15.187  12.639  1.00 46.46           C  
ATOM     69  CB  ASP A   9      33.249  14.707  15.092  1.00 46.46           C  
ATOM     70  O   ASP A   9      32.261  15.576  12.465  1.00 46.46           O  
ATOM     71  CG  ASP A   9      33.716  13.308  15.454  1.00 46.46           C  
ATOM     72  OD1 ASP A   9      34.650  12.789  14.804  1.00 46.46           O  
ATOM     73  OD2 ASP A   9      33.143  12.717  16.395  1.00 46.46           O  
ATOM     74  N   SER A  10      33.958  15.841  11.572  1.00 47.14           N  
ATOM     75  CA  SER A  10      33.622  15.446  10.208  1.00 47.14           C  
ATOM     76  C   SER A  10      33.405  13.940  10.106  1.00 47.14           C  
ATOM     77  CB  SER A  10      34.724  15.878   9.239  1.00 47.14           C  
ATOM     78  O   SER A  10      34.367  13.171  10.060  1.00 47.14           O  
ATOM     79  OG  SER A  10      35.512  16.912   9.802  1.00 47.14           O  
ATOM     80  N   SER A  11      32.826  13.330  11.201  1.00 49.16           N  
ATOM     81  CA  SER A  11      32.464  11.960  10.851  1.00 49.16           C  
ATOM     82  C   SER A  11      31.634  11.917   9.572  1.00 49.16           C  
ATOM     83  CB  SER A  11      31.690  11.302  11.993  1.00 49.16           C  
ATOM     84  O   SER A  11      30.753  12.755   9.369  1.00 49.16           O  
ATOM     85  OG  SER A  11      30.492  12.009  12.263  1.00 49.16           O  
ATOM     86  N   GLU A  12      32.210  12.304   8.370  1.00 50.99           N  
ATOM     87  CA  GLU A  12      31.975  11.610   7.107  1.00 50.99           C  
ATOM     88  C   GLU A  12      30.490  11.597   6.753  1.00 50.99           C  
ATOM     89  CB  GLU A  12      32.513  10.179   7.171  1.00 50.99           C  
ATOM     90  O   GLU A  12      29.724  10.799   7.296  1.00 50.99           O  
ATOM     91  CG  GLU A  12      34.032  10.093   7.195  1.00 50.99           C  
ATOM     92  CD  GLU A  12      34.554   8.667   7.126  1.00 50.99           C  
ATOM     93  OE1 GLU A  12      35.787   8.476   7.021  1.00 50.99           O  
ATOM     94  OE2 GLU A  12      33.723   7.733   7.175  1.00 50.99           O  
ATOM     95  N   GLN A  13      29.810  12.744   6.985  1.00 53.03           N  
ATOM     96  CA  GLN A  13      28.501  12.837   6.348  1.00 53.03           C  
ATOM     97  C   GLN A  13      28.560  12.366   4.898  1.00 53.03           C  
ATOM     98  CB  GLN A  13      27.972  14.271   6.413  1.00 53.03           C  
ATOM     99  O   GLN A  13      29.199  13.003   4.058  1.00 53.03           O  
ATOM    100  CG  GLN A  13      27.243  14.599   7.709  1.00 53.03           C  
ATOM    101  CD  GLN A  13      26.757  16.035   7.762  1.00 53.03           C  
ATOM    102  NE2 GLN A  13      25.865  16.325   8.702  1.00 53.03           N  
ATOM    103  OE1 GLN A  13      27.181  16.877   6.964  1.00 53.03           O  
ATOM    104  N   ARG A  14      29.252  11.172   4.679  1.00 61.22           N  
ATOM    105  CA  ARG A  14      29.145  10.536   3.370  1.00 61.22           C  
ATOM    106  C   ARG A  14      27.913  11.031   2.620  1.00 61.22           C  
ATOM    107  CB  ARG A  14      29.094   9.014   3.515  1.00 61.22           C  
ATOM    108  O   ARG A  14      26.808  11.037   3.166  1.00 61.22           O  
ATOM    109  CG  ARG A  14      30.453   8.339   3.414  1.00 61.22           C  
ATOM    110  CD  ARG A  14      30.329   6.822   3.381  1.00 61.22           C  
ATOM    111  NE  ARG A  14      31.494   6.200   2.760  1.00 61.22           N  
ATOM    112  NH1 ARG A  14      30.859   4.034   3.254  1.00 61.22           N  
ATOM    113  NH2 ARG A  14      32.813   4.430   2.123  1.00 61.22           N  
ATOM    114  CZ  ARG A  14      31.719   4.890   2.714  1.00 61.22           C  
ATOM    115  N   GLN A  15      28.051  12.135   1.913  1.00 63.38           N  
ATOM    116  CA  GLN A  15      27.041  12.543   0.942  1.00 63.38           C  
ATOM    117  C   GLN A  15      26.425  11.332   0.247  1.00 63.38           C  
ATOM    118  CB  GLN A  15      27.645  13.492  -0.094  1.00 63.38           C  
ATOM    119  O   GLN A  15      27.143  10.447  -0.222  1.00 63.38           O  
ATOM    120  CG  GLN A  15      27.945  14.883   0.447  1.00 63.38           C  
ATOM    121  CD  GLN A  15      28.440  15.836  -0.625  1.00 63.38           C  
ATOM    122  NE2 GLN A  15      28.911  17.006  -0.207  1.00 63.38           N  
ATOM    123  OE1 GLN A  15      28.400  15.522  -1.819  1.00 63.38           O  
ATOM    124  N   GLU A  16      25.349  10.832   0.751  1.00 67.04           N  
ATOM    125  CA  GLU A  16      24.556   9.751   0.173  1.00 67.04           C  
ATOM    126  C   GLU A  16      24.239  10.022  -1.295  1.00 67.04           C  
ATOM    127  CB  GLU A  16      23.260   9.553   0.964  1.00 67.04           C  
ATOM    128  O   GLU A  16      23.960  11.162  -1.675  1.00 67.04           O  
ATOM    129  CG  GLU A  16      23.478   9.081   2.394  1.00 67.04           C  
ATOM    130  CD  GLU A  16      22.186   8.936   3.181  1.00 67.04           C  
ATOM    131  OE1 GLU A  16      22.237   8.523   4.362  1.00 67.04           O  
ATOM    132  OE2 GLU A  16      21.112   9.236   2.612  1.00 67.04           O  
ATOM    133  N   THR A  17      24.891   9.274  -2.160  1.00 79.79           N  
ATOM    134  CA  THR A  17      24.548   9.245  -3.577  1.00 79.79           C  
ATOM    135  C   THR A  17      23.058   8.975  -3.768  1.00 79.79           C  
ATOM    136  CB  THR A  17      25.366   8.178  -4.328  1.00 79.79           C  
ATOM    137  O   THR A  17      22.382   8.517  -2.844  1.00 79.79           O  
ATOM    138  CG2 THR A  17      26.863   8.436  -4.192  1.00 79.79           C  
ATOM    139  OG1 THR A  17      25.064   6.885  -3.788  1.00 79.79           O  
ATOM    140  N   THR A  18      22.383   9.622  -4.660  1.00 79.45           N  
ATOM    141  CA  THR A  18      20.975   9.485  -5.017  1.00 79.45           C  
ATOM    142  C   THR A  18      20.543   8.022  -4.959  1.00 79.45           C  
ATOM    143  CB  THR A  18      20.698  10.049  -6.423  1.00 79.45           C  
ATOM    144  O   THR A  18      19.456   7.710  -4.468  1.00 79.45           O  
ATOM    145  CG2 THR A  18      19.209  10.002  -6.750  1.00 79.45           C  
ATOM    146  OG1 THR A  18      21.146  11.408  -6.483  1.00 79.45           O  
ATOM    147  N   ARG A  19      21.398   7.085  -5.334  1.00 80.00           N  
ATOM    148  CA  ARG A  19      21.110   5.654  -5.331  1.00 80.00           C  
ATOM    149  C   ARG A  19      21.025   5.115  -3.907  1.00 80.00           C  
ATOM    150  CB  ARG A  19      22.176   4.889  -6.118  1.00 80.00           C  
ATOM    151  O   ARG A  19      20.160   4.293  -3.599  1.00 80.00           O  
ATOM    152  CG  ARG A  19      22.100   5.098  -7.622  1.00 80.00           C  
ATOM    153  CD  ARG A  19      23.112   4.235  -8.363  1.00 80.00           C  
ATOM    154  NE  ARG A  19      22.992   4.386  -9.810  1.00 80.00           N  
ATOM    155  NH1 ARG A  19      24.960   3.277 -10.297  1.00 80.00           N  
ATOM    156  NH2 ARG A  19      23.665   4.122 -11.990  1.00 80.00           N  
ATOM    157  CZ  ARG A  19      23.873   3.928 -10.696  1.00 80.00           C  
ATOM    158  N   GLU A  20      21.906   5.608  -3.114  1.00 83.36           N  
ATOM    159  CA  GLU A  20      21.949   5.196  -1.714  1.00 83.36           C  
ATOM    160  C   GLU A  20      20.716   5.680  -0.958  1.00 83.36           C  
ATOM    161  CB  GLU A  20      23.220   5.719  -1.039  1.00 83.36           C  
ATOM    162  O   GLU A  20      20.153   4.946  -0.142  1.00 83.36           O  
ATOM    163  CG  GLU A  20      24.479   4.953  -1.420  1.00 83.36           C  
ATOM    164  CD  GLU A  20      25.723   5.450  -0.702  1.00 83.36           C  
ATOM    165  OE1 GLU A  20      26.817   4.878  -0.916  1.00 83.36           O  
ATOM    166  OE2 GLU A  20      25.605   6.419   0.081  1.00 83.36           O  
ATOM    167  N   ARG A  21      20.304   6.908  -1.264  1.00 86.46           N  
ATOM    168  CA  ARG A  21      19.091   7.466  -0.675  1.00 86.46           C  
ATOM    169  C   ARG A  21      17.865   6.648  -1.069  1.00 86.46           C  
ATOM    170  CB  ARG A  21      18.908   8.924  -1.102  1.00 86.46           C  
ATOM    171  O   ARG A  21      17.002   6.373  -0.233  1.00 86.46           O  
ATOM    172  CG  ARG A  21      17.716   9.610  -0.453  1.00 86.46           C  
ATOM    173  CD  ARG A  21      17.564  11.047  -0.932  1.00 86.46           C  
ATOM    174  NE  ARG A  21      18.633  11.901  -0.423  1.00 86.46           N  
ATOM    175  NH1 ARG A  21      18.970  13.020  -2.415  1.00 86.46           N  
ATOM    176  NH2 ARG A  21      20.234  13.541  -0.575  1.00 86.46           N  
ATOM    177  CZ  ARG A  21      19.277  12.819  -1.139  1.00 86.46           C  
ATOM    178  N   ALA A  22      17.810   6.257  -2.339  1.00 84.96           N  
ATOM    179  CA  ALA A  22      16.682   5.473  -2.833  1.00 84.96           C  
ATOM    180  C   ALA A  22      16.650   4.090  -2.188  1.00 84.96           C  
ATOM    181  CB  ALA A  22      16.746   5.346  -4.353  1.00 84.96           C  
ATOM    182  O   ALA A  22      15.583   3.596  -1.816  1.00 84.96           O  
ATOM    183  N   GLU A  23      17.805   3.480  -2.044  1.00 85.59           N  
ATOM    184  CA  GLU A  23      17.895   2.154  -1.438  1.00 85.59           C  
ATOM    185  C   GLU A  23      17.517   2.196   0.039  1.00 85.59           C  
ATOM    186  CB  GLU A  23      19.305   1.582  -1.604  1.00 85.59           C  
ATOM    187  O   GLU A  23      16.834   1.297   0.536  1.00 85.59           O  
ATOM    188  CG  GLU A  23      19.592   1.049  -3.001  1.00 85.59           C  
ATOM    189  CD  GLU A  23      18.816  -0.215  -3.332  1.00 85.59           C  
ATOM    190  OE1 GLU A  23      18.569  -0.480  -4.530  1.00 85.59           O  
ATOM    191  OE2 GLU A  23      18.450  -0.947  -2.385  1.00 85.59           O  
ATOM    192  N   ARG A  24      17.868   3.203   0.743  1.00 81.87           N  
ATOM    193  CA  ARG A  24      17.487   3.382   2.140  1.00 81.87           C  
ATOM    194  C   ARG A  24      15.973   3.495   2.284  1.00 81.87           C  
ATOM    195  CB  ARG A  24      18.163   4.622   2.728  1.00 81.87           C  
ATOM    196  O   ARG A  24      15.381   2.886   3.178  1.00 81.87           O  
ATOM    197  CG  ARG A  24      18.046   4.729   4.240  1.00 81.87           C  
ATOM    198  CD  ARG A  24      18.576   6.060   4.754  1.00 81.87           C  
ATOM    199  NE  ARG A  24      18.205   6.286   6.148  1.00 81.87           N  
ATOM    200  NH1 ARG A  24      19.601   8.103   6.441  1.00 81.87           N  
ATOM    201  NH2 ARG A  24      18.293   7.367   8.173  1.00 81.87           N  
ATOM    202  CZ  ARG A  24      18.701   7.252   6.917  1.00 81.87           C  
ATOM    203  N   GLN A  25      15.521   4.316   1.388  1.00 85.79           N  
ATOM    204  CA  GLN A  25      14.071   4.477   1.413  1.00 85.79           C  
ATOM    205  C   GLN A  25      13.365   3.150   1.150  1.00 85.79           C  
ATOM    206  CB  GLN A  25      13.629   5.520   0.386  1.00 85.79           C  
ATOM    207  O   GLN A  25      12.364   2.835   1.797  1.00 85.79           O  
ATOM    208  CG  GLN A  25      13.752   6.957   0.875  1.00 85.79           C  
ATOM    209  CD  GLN A  25      13.270   7.969  -0.148  1.00 85.79           C  
ATOM    210  NE2 GLN A  25      13.871   9.154  -0.137  1.00 85.79           N  
ATOM    211  OE1 GLN A  25      12.366   7.687  -0.941  1.00 85.79           O  
ATOM    212  N   ARG A  26      13.927   2.441   0.081  1.00 84.14           N  
ATOM    213  CA  ARG A  26      13.370   1.131  -0.242  1.00 84.14           C  
ATOM    214  C   ARG A  26      13.431   0.198   0.963  1.00 84.14           C  
ATOM    215  CB  ARG A  26      14.113   0.507  -1.425  1.00 84.14           C  
ATOM    216  O   ARG A  26      12.462  -0.504   1.260  1.00 84.14           O  
ATOM    217  CG  ARG A  26      13.404  -0.690  -2.036  1.00 84.14           C  
ATOM    218  CD  ARG A  26      14.199  -1.291  -3.186  1.00 84.14           C  
ATOM    219  NE  ARG A  26      13.720  -2.626  -3.534  1.00 84.14           N  
ATOM    220  NH1 ARG A  26      15.412  -3.066  -5.044  1.00 84.14           N  
ATOM    221  NH2 ARG A  26      13.785  -4.632  -4.650  1.00 84.14           N  
ATOM    222  CZ  ARG A  26      14.307  -3.438  -4.409  1.00 84.14           C  
ATOM    223  N   LEU A  27      14.567   0.169   1.618  1.00 80.48           N  
ATOM    224  CA  LEU A  27      14.759  -0.698   2.776  1.00 80.48           C  
ATOM    225  C   LEU A  27      13.863  -0.267   3.932  1.00 80.48           C  
ATOM    226  CB  LEU A  27      16.225  -0.684   3.218  1.00 80.48           C  
ATOM    227  O   LEU A  27      13.334  -1.110   4.661  1.00 80.48           O  
ATOM    228  CG  LEU A  27      17.208  -1.448   2.330  1.00 80.48           C  
ATOM    229  CD1 LEU A  27      18.639  -1.217   2.803  1.00 80.48           C  
ATOM    230  CD2 LEU A  27      16.876  -2.936   2.320  1.00 80.48           C  
ATOM    231  N   GLU A  28      13.746   1.050   4.133  1.00 80.04           N  
ATOM    232  CA  GLU A  28      12.860   1.584   5.164  1.00 80.04           C  
ATOM    233  C   GLU A  28      11.410   1.186   4.905  1.00 80.04           C  
ATOM    234  CB  GLU A  28      12.982   3.108   5.241  1.00 80.04           C  
ATOM    235  O   GLU A  28      10.673   0.863   5.839  1.00 80.04           O  
ATOM    236  CG  GLU A  28      12.657   3.682   6.613  1.00 80.04           C  
ATOM    237  CD  GLU A  28      12.889   5.181   6.706  1.00 80.04           C  
ATOM    238  OE1 GLU A  28      12.943   5.718   7.836  1.00 80.04           O  
ATOM    239  OE2 GLU A  28      13.018   5.825   5.641  1.00 80.04           O  
ATOM    240  N   ARG A  29      11.016   1.265   3.589  1.00 80.68           N  
ATOM    241  CA  ARG A  29       9.662   0.851   3.237  1.00 80.68           C  
ATOM    242  C   ARG A  29       9.471  -0.645   3.465  1.00 80.68           C  
ATOM    243  CB  ARG A  29       9.352   1.203   1.781  1.00 80.68           C  
ATOM    244  O   ARG A  29       8.416  -1.077   3.935  1.00 80.68           O  
ATOM    245  CG  ARG A  29       9.199   2.694   1.527  1.00 80.68           C  
ATOM    246  CD  ARG A  29       8.719   2.979   0.110  1.00 80.68           C  
ATOM    247  NE  ARG A  29       8.319   4.373  -0.053  1.00 80.68           N  
ATOM    248  NH1 ARG A  29      10.369   5.085  -0.844  1.00 80.68           N  
ATOM    249  NH2 ARG A  29       8.645   6.577  -0.612  1.00 80.68           N  
ATOM    250  CZ  ARG A  29       9.112   5.342  -0.503  1.00 80.68           C  
ATOM    251  N   LYS A  30      10.567  -1.339   3.125  1.00 77.35           N  
ATOM    252  CA  LYS A  30      10.494  -2.786   3.313  1.00 77.35           C  
ATOM    253  C   LYS A  30      10.446  -3.146   4.795  1.00 77.35           C  
ATOM    254  CB  LYS A  30      11.685  -3.474   2.644  1.00 77.35           C  
ATOM    255  O   LYS A  30       9.721  -4.060   5.193  1.00 77.35           O  
ATOM    256  CG  LYS A  30      11.392  -4.001   1.247  1.00 77.35           C  
ATOM    257  CD  LYS A  30      12.576  -4.774   0.682  1.00 77.35           C  
ATOM    258  CE  LYS A  30      12.302  -5.260  -0.735  1.00 77.35           C  
ATOM    259  NZ  LYS A  30      13.472  -5.991  -1.307  1.00 77.35           N  
ATOM    260  N   ALA A  31      11.274  -2.384   5.552  1.00 70.01           N  
ATOM    261  CA  ALA A  31      11.298  -2.664   6.985  1.00 70.01           C  
ATOM    262  C   ALA A  31       9.969  -2.296   7.639  1.00 70.01           C  
ATOM    263  CB  ALA A  31      12.444  -1.911   7.656  1.00 70.01           C  
ATOM    264  O   ALA A  31       9.546  -2.935   8.604  1.00 70.01           O  
ATOM    265  N   GLY A  32       9.285  -1.198   7.124  1.00 66.03           N  
ATOM    266  CA  GLY A  32       7.987  -0.816   7.658  1.00 66.03           C  
ATOM    267  C   GLY A  32       6.876  -1.773   7.268  1.00 66.03           C  
ATOM    268  O   GLY A  32       5.831  -1.818   7.921  1.00 66.03           O  
ATOM    269  N   LEU A  33       7.156  -2.522   6.185  1.00 70.74           N  
ATOM    270  CA  LEU A  33       6.132  -3.432   5.682  1.00 70.74           C  
ATOM    271  C   LEU A  33       6.148  -4.747   6.453  1.00 70.74           C  
ATOM    272  CB  LEU A  33       6.340  -3.699   4.189  1.00 70.74           C  
ATOM    273  O   LEU A  33       5.285  -5.603   6.247  1.00 70.74           O  
ATOM    274  CG  LEU A  33       5.173  -4.355   3.449  1.00 70.74           C  
ATOM    275  CD1 LEU A  33       3.970  -3.418   3.421  1.00 70.74           C  
ATOM    276  CD2 LEU A  33       5.588  -4.745   2.035  1.00 70.74           C  
ATOM    277  N   THR A  34       7.138  -4.980   7.308  1.00 67.96           N  
ATOM    278  CA  THR A  34       7.191  -6.238   8.044  1.00 67.96           C  
ATOM    279  C   THR A  34       6.172  -6.243   9.180  1.00 67.96           C  
ATOM    280  CB  THR A  34       8.599  -6.494   8.613  1.00 67.96           C  
ATOM    281  O   THR A  34       6.005  -5.239   9.876  1.00 67.96           O  
ATOM    282  CG2 THR A  34       9.607  -6.739   7.496  1.00 67.96           C  
ATOM    283  OG1 THR A  34       9.014  -5.353   9.375  1.00 67.96           O  
ATOM    284  N   TYR A  35       5.128  -6.849   8.933  1.00 66.29           N  
ATOM    285  CA  TYR A  35       4.076  -7.183   9.886  1.00 66.29           C  
ATOM    286  C   TYR A  35       4.655  -7.426  11.275  1.00 66.29           C  
ATOM    287  CB  TYR A  35       3.299  -8.418   9.420  1.00 66.29           C  
ATOM    288  O   TYR A  35       5.556  -8.251  11.443  1.00 66.29           O  
ATOM    289  CG  TYR A  35       2.245  -8.877  10.398  1.00 66.29           C  
ATOM    290  CD1 TYR A  35       2.476  -9.960  11.244  1.00 66.29           C  
ATOM    291  CD2 TYR A  35       1.017  -8.231  10.478  1.00 66.29           C  
ATOM    292  CE1 TYR A  35       1.507 -10.388  12.146  1.00 66.29           C  
ATOM    293  CE2 TYR A  35       0.040  -8.650  11.376  1.00 66.29           C  
ATOM    294  OH  TYR A  35      -0.668 -10.147  13.095  1.00 66.29           O  
ATOM    295  CZ  TYR A  35       0.295  -9.728  12.204  1.00 66.29           C  
ATOM    296  N   ASN A  36       4.618  -6.474  12.225  1.00 75.93           N  
ATOM    297  CA  ASN A  36       5.009  -6.642  13.621  1.00 75.93           C  
ATOM    298  C   ASN A  36       3.791  -6.752  14.534  1.00 75.93           C  
ATOM    299  CB  ASN A  36       5.907  -5.488  14.070  1.00 75.93           C  
ATOM    300  O   ASN A  36       2.680  -6.394  14.140  1.00 75.93           O  
ATOM    301  CG  ASN A  36       6.495  -5.708  15.450  1.00 75.93           C  
ATOM    302  ND2 ASN A  36       7.345  -4.786  15.887  1.00 75.93           N  
ATOM    303  OD1 ASN A  36       6.189  -6.699  16.118  1.00 75.93           O  
ATOM    304  N   THR A  37       3.831  -7.672  15.483  1.00 76.44           N  
ATOM    305  CA  THR A  37       2.806  -7.937  16.487  1.00 76.44           C  
ATOM    306  C   THR A  37       2.234  -6.632  17.034  1.00 76.44           C  
ATOM    307  CB  THR A  37       3.365  -8.782  17.646  1.00 76.44           C  
ATOM    308  O   THR A  37       1.054  -6.563  17.381  1.00 76.44           O  
ATOM    309  CG2 THR A  37       3.689 -10.200  17.188  1.00 76.44           C  
ATOM    310  OG1 THR A  37       4.561  -8.168  18.144  1.00 76.44           O  
ATOM    311  N   GLY A  38       2.976  -5.497  17.071  1.00 77.76           N  
ATOM    312  CA  GLY A  38       2.520  -4.188  17.512  1.00 77.76           C  
ATOM    313  C   GLY A  38       1.536  -3.545  16.553  1.00 77.76           C  
ATOM    314  O   GLY A  38       0.719  -2.715  16.957  1.00 77.76           O  
ATOM    315  N   ASP A  39       1.528  -4.024  15.304  1.00 80.23           N  
ATOM    316  CA  ASP A  39       0.635  -3.508  14.271  1.00 80.23           C  
ATOM    317  C   ASP A  39      -0.821  -3.852  14.581  1.00 80.23           C  
ATOM    318  CB  ASP A  39       1.025  -4.059  12.899  1.00 80.23           C  
ATOM    319  O   ASP A  39      -1.718  -3.037  14.359  1.00 80.23           O  
ATOM    320  CG  ASP A  39       2.277  -3.412  12.334  1.00 80.23           C  
ATOM    321  OD1 ASP A  39       2.618  -2.281  12.744  1.00 80.23           O  
ATOM    322  OD2 ASP A  39       2.928  -4.036  11.468  1.00 80.23           O  
ATOM    323  N   GLU A  40      -0.931  -5.070  15.189  1.00 82.29           N  
ATOM    324  CA  GLU A  40      -2.272  -5.511  15.560  1.00 82.29           C  
ATOM    325  C   GLU A  40      -2.885  -4.590  16.611  1.00 82.29           C  
ATOM    326  CB  GLU A  40      -2.240  -6.952  16.078  1.00 82.29           C  
ATOM    327  O   GLU A  40      -4.066  -4.246  16.529  1.00 82.29           O  
ATOM    328  CG  GLU A  40      -2.043  -7.993  14.987  1.00 82.29           C  
ATOM    329  CD  GLU A  40      -2.095  -9.422  15.505  1.00 82.29           C  
ATOM    330  OE1 GLU A  40      -1.971 -10.367  14.693  1.00 82.29           O  
ATOM    331  OE2 GLU A  40      -2.262  -9.598  16.732  1.00 82.29           O  
ATOM    332  N   LYS A  41      -2.052  -4.262  17.609  1.00 85.36           N  
ATOM    333  CA  LYS A  41      -2.504  -3.370  18.672  1.00 85.36           C  
ATOM    334  C   LYS A  41      -2.884  -2.001  18.117  1.00 85.36           C  
ATOM    335  CB  LYS A  41      -1.423  -3.220  19.744  1.00 85.36           C  
ATOM    336  O   LYS A  41      -3.899  -1.424  18.514  1.00 85.36           O  
ATOM    337  CG  LYS A  41      -1.277  -4.433  20.650  1.00 85.36           C  
ATOM    338  CD  LYS A  41      -0.265  -4.182  21.761  1.00 85.36           C  
ATOM    339  CE  LYS A  41      -0.051  -5.425  22.614  1.00 85.36           C  
ATOM    340  NZ  LYS A  41       0.970  -5.195  23.681  1.00 85.36           N  
ATOM    341  N   ARG A  42      -2.049  -1.478  17.186  1.00 83.76           N  
ATOM    342  CA  ARG A  42      -2.326  -0.206  16.528  1.00 83.76           C  
ATOM    343  C   ARG A  42      -3.659  -0.250  15.788  1.00 83.76           C  
ATOM    344  CB  ARG A  42      -1.199   0.153  15.556  1.00 83.76           C  
ATOM    345  O   ARG A  42      -4.451   0.691  15.868  1.00 83.76           O  
ATOM    346  CG  ARG A  42       0.076   0.621  16.238  1.00 83.76           C  
ATOM    347  CD  ARG A  42       1.107   1.112  15.231  1.00 83.76           C  
ATOM    348  NE  ARG A  42       1.583   0.029  14.375  1.00 83.76           N  
ATOM    349  NH1 ARG A  42       3.098   1.333  13.217  1.00 83.76           N  
ATOM    350  NH2 ARG A  42       2.877  -0.893  12.717  1.00 83.76           N  
ATOM    351  CZ  ARG A  42       2.519   0.159  13.438  1.00 83.76           C  
ATOM    352  N   TRP A  43      -3.811  -1.438  15.076  1.00 84.75           N  
ATOM    353  CA  TRP A  43      -5.051  -1.611  14.326  1.00 84.75           C  
ATOM    354  C   TRP A  43      -6.242  -1.749  15.268  1.00 84.75           C  
ATOM    355  CB  TRP A  43      -4.961  -2.837  13.413  1.00 84.75           C  
ATOM    356  O   TRP A  43      -7.320  -1.214  14.998  1.00 84.75           O  
ATOM    357  CG  TRP A  43      -4.033  -2.663  12.249  1.00 84.75           C  
ATOM    358  CD1 TRP A  43      -3.582  -1.484  11.724  1.00 84.75           C  
ATOM    359  CD2 TRP A  43      -3.445  -3.703  11.463  1.00 84.75           C  
ATOM    360  CE2 TRP A  43      -2.647  -3.082  10.476  1.00 84.75           C  
ATOM    361  CE3 TRP A  43      -3.515  -5.103  11.496  1.00 84.75           C  
ATOM    362  NE1 TRP A  43      -2.748  -1.729  10.658  1.00 84.75           N  
ATOM    363  CH2 TRP A  43      -2.010  -5.181   9.587  1.00 84.75           C  
ATOM    364  CZ2 TRP A  43      -1.924  -3.813   9.531  1.00 84.75           C  
ATOM    365  CZ3 TRP A  43      -2.794  -5.829  10.555  1.00 84.75           C  
ATOM    366  N   ALA A  44      -5.997  -2.487  16.338  1.00 88.23           N  
ATOM    367  CA  ALA A  44      -7.055  -2.686  17.325  1.00 88.23           C  
ATOM    368  C   ALA A  44      -7.473  -1.361  17.956  1.00 88.23           C  
ATOM    369  CB  ALA A  44      -6.599  -3.665  18.403  1.00 88.23           C  
ATOM    370  O   ALA A  44      -8.664  -1.102  18.139  1.00 88.23           O  
ATOM    371  N   GLN A  45      -6.518  -0.594  18.361  1.00 89.36           N  
ATOM    372  CA  GLN A  45      -6.790   0.721  18.931  1.00 89.36           C  
ATOM    373  C   GLN A  45      -7.538   1.607  17.939  1.00 89.36           C  
ATOM    374  CB  GLN A  45      -5.488   1.400  19.362  1.00 89.36           C  
ATOM    375  O   GLN A  45      -8.458   2.335  18.320  1.00 89.36           O  
ATOM    376  CG  GLN A  45      -4.859   0.788  20.607  1.00 89.36           C  
ATOM    377  CD  GLN A  45      -3.528   1.423  20.964  1.00 89.36           C  
ATOM    378  NE2 GLN A  45      -2.772   0.764  21.835  1.00 89.36           N  
ATOM    379  OE1 GLN A  45      -3.183   2.497  20.462  1.00 89.36           O  
ATOM    380  N   ASN A  46      -7.032   1.668  16.698  1.00 89.87           N  
ATOM    381  CA  ASN A  46      -7.688   2.428  15.639  1.00 89.87           C  
ATOM    382  C   ASN A  46      -9.128   1.969  15.430  1.00 89.87           C  
ATOM    383  CB  ASN A  46      -6.900   2.318  14.332  1.00 89.87           C  
ATOM    384  O   ASN A  46     -10.026   2.792  15.247  1.00 89.87           O  
ATOM    385  CG  ASN A  46      -7.378   3.298  13.278  1.00 89.87           C  
ATOM    386  ND2 ASN A  46      -6.450   3.799  12.472  1.00 89.87           N  
ATOM    387  OD1 ASN A  46      -8.570   3.602  13.191  1.00 89.87           O  
ATOM    388  N   ARG A  47      -9.265   0.646  15.436  1.00 88.49           N  
ATOM    389  CA  ARG A  47     -10.603   0.074  15.326  1.00 88.49           C  
ATOM    390  C   ARG A  47     -11.502   0.564  16.457  1.00 88.49           C  
ATOM    391  CB  ARG A  47     -10.537  -1.454  15.334  1.00 88.49           C  
ATOM    392  O   ARG A  47     -12.665   0.904  16.229  1.00 88.49           O  
ATOM    393  CG  ARG A  47     -11.839  -2.129  14.933  1.00 88.49           C  
ATOM    394  CD  ARG A  47     -11.694  -3.643  14.873  1.00 88.49           C  
ATOM    395  NE  ARG A  47     -12.956  -4.292  14.529  1.00 88.49           N  
ATOM    396  NH1 ARG A  47     -12.008  -5.848  13.109  1.00 88.49           N  
ATOM    397  NH2 ARG A  47     -14.273  -5.838  13.457  1.00 88.49           N  
ATOM    398  CZ  ARG A  47     -13.076  -5.325  13.699  1.00 88.49           C  
ATOM    399  N   GLU A  48     -11.010   0.547  17.682  1.00 85.50           N  
ATOM    400  CA  GLU A  48     -11.746   1.016  18.852  1.00 85.50           C  
ATOM    401  C   GLU A  48     -12.062   2.505  18.745  1.00 85.50           C  
ATOM    402  CB  GLU A  48     -10.954   0.737  20.132  1.00 85.50           C  
ATOM    403  O   GLU A  48     -13.154   2.941  19.117  1.00 85.50           O  
ATOM    404  CG  GLU A  48     -11.779   0.861  21.405  1.00 85.50           C  
ATOM    405  CD  GLU A  48     -10.983   0.569  22.667  1.00 85.50           C  
ATOM    406  OE1 GLU A  48     -11.541   0.696  23.780  1.00 85.50           O  
ATOM    407  OE2 GLU A  48      -9.791   0.210  22.541  1.00 85.50           O  
ATOM    408  N   ARG A  49     -11.087   3.269  18.347  1.00 86.85           N  
ATOM    409  CA  ARG A  49     -11.294   4.697  18.126  1.00 86.85           C  
ATOM    410  C   ARG A  49     -12.445   4.939  17.155  1.00 86.85           C  
ATOM    411  CB  ARG A  49     -10.016   5.350  17.596  1.00 86.85           C  
ATOM    412  O   ARG A  49     -13.287   5.809  17.387  1.00 86.85           O  
ATOM    413  CG  ARG A  49     -10.104   6.863  17.470  1.00 86.85           C  
ATOM    414  CD  ARG A  49      -8.850   7.449  16.837  1.00 86.85           C  
ATOM    415  NE  ARG A  49      -9.034   8.852  16.476  1.00 86.85           N  
ATOM    416  NH1 ARG A  49      -7.268   8.916  14.988  1.00 86.85           N  
ATOM    417  NH2 ARG A  49      -8.535  10.792  15.352  1.00 86.85           N  
ATOM    418  CZ  ARG A  49      -8.279   9.517  15.606  1.00 86.85           C  
ATOM    419  N   VAL A  50     -12.485   4.247  16.047  1.00 85.09           N  
ATOM    420  CA  VAL A  50     -13.510   4.369  15.016  1.00 85.09           C  
ATOM    421  C   VAL A  50     -14.870   3.974  15.590  1.00 85.09           C  
ATOM    422  CB  VAL A  50     -13.180   3.500  13.782  1.00 85.09           C  
ATOM    423  O   VAL A  50     -15.879   4.630  15.319  1.00 85.09           O  
ATOM    424  CG1 VAL A  50     -14.369   3.450  12.824  1.00 85.09           C  
ATOM    425  CG2 VAL A  50     -11.939   4.035  13.071  1.00 85.09           C  
ATOM    426  N   LEU A  51     -14.860   2.870  16.366  1.00 80.32           N  
ATOM    427  CA  LEU A  51     -16.104   2.433  16.989  1.00 80.32           C  
ATOM    428  C   LEU A  51     -16.621   3.483  17.966  1.00 80.32           C  
ATOM    429  CB  LEU A  51     -15.902   1.100  17.714  1.00 80.32           C  
ATOM    430  O   LEU A  51     -17.827   3.731  18.037  1.00 80.32           O  
ATOM    431  CG  LEU A  51     -15.750  -0.138  16.829  1.00 80.32           C  
ATOM    432  CD1 LEU A  51     -15.421  -1.360  17.679  1.00 80.32           C  
ATOM    433  CD2 LEU A  51     -17.018  -0.372  16.015  1.00 80.32           C  
ATOM    434  N   ARG A  52     -15.713   4.024  18.766  1.00 79.88           N  
ATOM    435  CA  ARG A  52     -16.087   5.071  19.711  1.00 79.88           C  
ATOM    436  C   ARG A  52     -16.633   6.295  18.984  1.00 79.88           C  
ATOM    437  CB  ARG A  52     -14.890   5.466  20.578  1.00 79.88           C  
ATOM    438  O   ARG A  52     -17.617   6.896  19.420  1.00 79.88           O  
ATOM    439  CG  ARG A  52     -15.264   6.261  21.818  1.00 79.88           C  
ATOM    440  CD  ARG A  52     -14.038   6.853  22.500  1.00 79.88           C  
ATOM    441  NE  ARG A  52     -13.043   5.828  22.805  1.00 79.88           N  
ATOM    442  NH1 ARG A  52     -12.155   6.938  24.626  1.00 79.88           N  
ATOM    443  NH2 ARG A  52     -11.311   4.903  23.995  1.00 79.88           N  
ATOM    444  CZ  ARG A  52     -12.172   5.892  23.808  1.00 79.88           C  
ATOM    445  N   GLU A  53     -15.892   6.723  17.986  1.00 77.96           N  
ATOM    446  CA  GLU A  53     -16.324   7.868  17.190  1.00 77.96           C  
ATOM    447  C   GLU A  53     -17.678   7.607  16.536  1.00 77.96           C  
ATOM    448  CB  GLU A  53     -15.280   8.205  16.122  1.00 77.96           C  
ATOM    449  O   GLU A  53     -18.487   8.525  16.383  1.00 77.96           O  
ATOM    450  CG  GLU A  53     -15.476   9.570  15.479  1.00 77.96           C  
ATOM    451  CD  GLU A  53     -14.284  10.020  14.650  1.00 77.96           C  
ATOM    452  OE1 GLU A  53     -14.294  11.165  14.143  1.00 77.96           O  
ATOM    453  OE2 GLU A  53     -13.331   9.221  14.506  1.00 77.96           O  
ATOM    454  N   SER A  54     -17.881   6.360  16.089  1.00 68.78           N  
ATOM    455  CA  SER A  54     -19.160   6.009  15.481  1.00 68.78           C  
ATOM    456  C   SER A  54     -20.288   6.042  16.508  1.00 68.78           C  
ATOM    457  CB  SER A  54     -19.086   4.624  14.838  1.00 68.78           C  
ATOM    458  O   SER A  54     -21.439   6.320  16.164  1.00 68.78           O  
ATOM    459  OG  SER A  54     -18.737   3.641  15.798  1.00 68.78           O  
ATOM    460  N   ARG A  55     -19.918   5.675  17.802  1.00 66.52           N  
ATOM    461  CA  ARG A  55     -20.922   5.720  18.860  1.00 66.52           C  
ATOM    462  C   ARG A  55     -21.257   7.159  19.237  1.00 66.52           C  
ATOM    463  CB  ARG A  55     -20.437   4.955  20.094  1.00 66.52           C  
ATOM    464  O   ARG A  55     -22.401   7.466  19.579  1.00 66.52           O  
ATOM    465  CG  ARG A  55     -20.414   3.445  19.913  1.00 66.52           C  
ATOM    466  CD  ARG A  55     -19.921   2.735  21.166  1.00 66.52           C  
ATOM    467  NE  ARG A  55     -19.792   1.296  20.954  1.00 66.52           N  
ATOM    468  NH1 ARG A  55     -19.402   0.794  23.175  1.00 66.52           N  
ATOM    469  NH2 ARG A  55     -19.451  -0.879  21.609  1.00 66.52           N  
ATOM    470  CZ  ARG A  55     -19.549   0.407  21.913  1.00 66.52           C  
ATOM    471  N   VAL A  56     -20.203   8.025  19.285  1.00 66.86           N  
ATOM    472  CA  VAL A  56     -20.396   9.412  19.692  1.00 66.86           C  
ATOM    473  C   VAL A  56     -21.091  10.187  18.575  1.00 66.86           C  
ATOM    474  CB  VAL A  56     -19.056  10.089  20.057  1.00 66.86           C  
ATOM    475  O   VAL A  56     -21.905  11.075  18.840  1.00 66.86           O  
ATOM    476  CG1 VAL A  56     -19.265  11.571  20.364  1.00 66.86           C  
ATOM    477  CG2 VAL A  56     -18.406   9.381  21.244  1.00 66.86           C  
ATOM    478  N   SER A  57     -20.719   9.782  17.312  1.00 58.22           N  
ATOM    479  CA  SER A  57     -21.331  10.464  16.176  1.00 58.22           C  
ATOM    480  C   SER A  57     -22.692   9.865  15.840  1.00 58.22           C  
ATOM    481  CB  SER A  57     -20.417  10.392  14.952  1.00 58.22           C  
ATOM    482  O   SER A  57     -23.449  10.435  15.051  1.00 58.22           O  
ATOM    483  OG  SER A  57     -20.257   9.051  14.521  1.00 58.22           O  
ATOM    484  N   GLU A  58     -23.302   9.074  16.716  1.00 53.43           N  
ATOM    485  CA  GLU A  58     -24.678   8.798  16.315  1.00 53.43           C  
ATOM    486  C   GLU A  58     -25.646   9.023  17.473  1.00 53.43           C  
ATOM    487  CB  GLU A  58     -24.809   7.365  15.792  1.00 53.43           C  
ATOM    488  O   GLU A  58     -25.683   8.235  18.420  1.00 53.43           O  
ATOM    489  CG  GLU A  58     -24.168   7.147  14.428  1.00 53.43           C  
ATOM    490  CD  GLU A  58     -25.062   6.389  13.460  1.00 53.43           C  
ATOM    491  OE1 GLU A  58     -24.782   6.401  12.240  1.00 53.43           O  
ATOM    492  OE2 GLU A  58     -26.051   5.780  13.925  1.00 53.43           O  
ATOM    493  N   PRO A  59     -26.030  10.248  18.056  1.00 51.17           N  
ATOM    494  CA  PRO A  59     -27.371  10.210  18.645  1.00 51.17           C  
ATOM    495  C   PRO A  59     -28.461   9.927  17.614  1.00 51.17           C  
ATOM    496  CB  PRO A  59     -27.534  11.611  19.241  1.00 51.17           C  
ATOM    497  O   PRO A  59     -29.608   9.658  17.980  1.00 51.17           O  
ATOM    498  CG  PRO A  59     -26.635  12.481  18.424  1.00 51.17           C  
ATOM    499  CD  PRO A  59     -25.763  11.601  17.574  1.00 51.17           C  
ATOM    500  N   HIS A  60     -28.292   8.987  16.612  1.00 44.80           N  
ATOM    501  CA  HIS A  60     -29.488   8.533  15.912  1.00 44.80           C  
ATOM    502  C   HIS A  60     -29.326   7.100  15.418  1.00 44.80           C  
ATOM    503  CB  HIS A  60     -29.806   9.461  14.738  1.00 44.80           C  
ATOM    504  O   HIS A  60     -28.447   6.816  14.600  1.00 44.80           O  
ATOM    505  CG  HIS A  60     -30.066  10.876  15.145  1.00 44.80           C  
ATOM    506  CD2 HIS A  60     -29.280  11.977  15.088  1.00 44.80           C  
ATOM    507  ND1 HIS A  60     -31.264  11.285  15.690  1.00 44.80           N  
ATOM    508  CE1 HIS A  60     -31.203  12.580  15.951  1.00 44.80           C  
ATOM    509  NE2 HIS A  60     -30.009  13.024  15.595  1.00 44.80           N  
ATOM    510  N   LYS A  61     -29.179   6.094  16.237  1.00 44.81           N  
ATOM    511  CA  LYS A  61     -29.863   4.901  15.746  1.00 44.81           C  
ATOM    512  C   LYS A  61     -29.966   3.838  16.837  1.00 44.81           C  
ATOM    513  CB  LYS A  61     -29.139   4.330  14.526  1.00 44.81           C  
ATOM    514  O   LYS A  61     -28.989   3.146  17.131  1.00 44.81           O  
ATOM    515  CG  LYS A  61     -30.053   4.041  13.344  1.00 44.81           C  
ATOM    516  CD  LYS A  61     -29.299   3.362  12.208  1.00 44.81           C  
ATOM    517  CE  LYS A  61     -30.166   3.224  10.964  1.00 44.81           C  
ATOM    518  NZ  LYS A  61     -29.649   2.169  10.042  1.00 44.81           N  
ATOM    519  N   ALA A  62     -30.394   4.095  18.043  1.00 46.66           N  
ATOM    520  CA  ALA A  62     -31.186   3.201  18.883  1.00 46.66           C  
ATOM    521  C   ALA A  62     -32.290   2.524  18.075  1.00 46.66           C  
ATOM    522  CB  ALA A  62     -31.786   3.968  20.059  1.00 46.66           C  
ATOM    523  O   ALA A  62     -33.193   3.191  17.565  1.00 46.66           O  
ATOM    524  N   ILE A  63     -32.005   1.832  16.989  1.00 44.87           N  
ATOM    525  CA  ILE A  63     -32.904   0.922  16.287  1.00 44.87           C  
ATOM    526  C   ILE A  63     -33.483  -0.092  17.271  1.00 44.87           C  
ATOM    527  CB  ILE A  63     -32.182   0.195  15.130  1.00 44.87           C  
ATOM    528  O   ILE A  63     -32.739  -0.807  17.945  1.00 44.87           O  
ATOM    529  CG1 ILE A  63     -31.637   1.210  14.119  1.00 44.87           C  
ATOM    530  CG2 ILE A  63     -33.122  -0.804  14.450  1.00 44.87           C  
ATOM    531  CD1 ILE A  63     -30.644   0.622  13.125  1.00 44.87           C  
ATOM    532  N   THR A  64     -34.317   0.228  18.226  1.00 47.88           N  
ATOM    533  CA  THR A  64     -35.365  -0.637  18.757  1.00 47.88           C  
ATOM    534  C   THR A  64     -36.029  -1.432  17.637  1.00 47.88           C  
ATOM    535  CB  THR A  64     -36.432   0.178  19.513  1.00 47.88           C  
ATOM    536  O   THR A  64     -36.230  -0.915  16.536  1.00 47.88           O  
ATOM    537  CG2 THR A  64     -35.835   0.859  20.740  1.00 47.88           C  
ATOM    538  OG1 THR A  64     -36.969   1.178  18.639  1.00 47.88           O  
ATOM    539  N   PRO A  65     -35.743  -2.784  17.626  1.00 52.03           N  
ATOM    540  CA  PRO A  65     -36.188  -3.726  16.596  1.00 52.03           C  
ATOM    541  C   PRO A  65     -37.665  -3.563  16.246  1.00 52.03           C  
ATOM    542  CB  PRO A  65     -35.925  -5.093  17.232  1.00 52.03           C  
ATOM    543  O   PRO A  65     -38.113  -4.044  15.202  1.00 52.03           O  
ATOM    544  CG  PRO A  65     -35.644  -4.798  18.670  1.00 52.03           C  
ATOM    545  CD  PRO A  65     -35.497  -3.312  18.832  1.00 52.03           C  
ATOM    546  N   ASN A  66     -38.357  -2.447  16.680  1.00 51.93           N  
ATOM    547  CA  ASN A  66     -39.738  -2.383  16.212  1.00 51.93           C  
ATOM    548  C   ASN A  66     -40.086  -0.995  15.682  1.00 51.93           C  
ATOM    549  CB  ASN A  66     -40.703  -2.782  17.331  1.00 51.93           C  
ATOM    550  O   ASN A  66     -41.257  -0.693  15.443  1.00 51.93           O  
ATOM    551  CG  ASN A  66     -41.075  -4.250  17.285  1.00 51.93           C  
ATOM    552  ND2 ASN A  66     -41.509  -4.788  18.419  1.00 51.93           N  
ATOM    553  OD1 ASN A  66     -40.974  -4.897  16.239  1.00 51.93           O  
ATOM    554  N   GLN A  67     -39.076  -0.197  15.092  1.00 48.16           N  
ATOM    555  CA  GLN A  67     -39.530   0.970  14.344  1.00 48.16           C  
ATOM    556  C   GLN A  67     -39.021   0.934  12.906  1.00 48.16           C  
ATOM    557  CB  GLN A  67     -39.075   2.259  15.030  1.00 48.16           C  
ATOM    558  O   GLN A  67     -37.864   0.587  12.660  1.00 48.16           O  
ATOM    559  CG  GLN A  67     -39.926   2.651  16.230  1.00 48.16           C  
ATOM    560  CD  GLN A  67     -39.962   4.151  16.459  1.00 48.16           C  
ATOM    561  NE2 GLN A  67     -41.143   4.675  16.768  1.00 48.16           N  
ATOM    562  OE1 GLN A  67     -38.937   4.832  16.359  1.00 48.16           O  
ATOM    563  N   PRO A  68     -39.881   0.830  11.826  1.00 47.72           N  
ATOM    564  CA  PRO A  68     -39.377   0.964  10.457  1.00 47.72           C  
ATOM    565  C   PRO A  68     -38.681   2.301  10.213  1.00 47.72           C  
ATOM    566  CB  PRO A  68     -40.642   0.843   9.602  1.00 47.72           C  
ATOM    567  O   PRO A  68     -39.091   3.325  10.766  1.00 47.72           O  
ATOM    568  CG  PRO A  68     -41.771   1.043  10.561  1.00 47.72           C  
ATOM    569  CD  PRO A  68     -41.238   0.916  11.959  1.00 47.72           C  
ATOM    570  N   LEU A  69     -37.377   2.447  10.543  1.00 50.21           N  
ATOM    571  CA  LEU A  69     -36.403   3.444  10.112  1.00 50.21           C  
ATOM    572  C   LEU A  69     -37.084   4.572   9.343  1.00 50.21           C  
ATOM    573  CB  LEU A  69     -35.323   2.797   9.242  1.00 50.21           C  
ATOM    574  O   LEU A  69     -37.836   4.319   8.399  1.00 50.21           O  
ATOM    575  CG  LEU A  69     -34.286   1.942   9.972  1.00 50.21           C  
ATOM    576  CD1 LEU A  69     -33.751   0.853   9.048  1.00 50.21           C  
ATOM    577  CD2 LEU A  69     -33.148   2.812  10.496  1.00 50.21           C  
ATOM    578  N   THR A  70     -37.894   5.417  10.000  1.00 48.55           N  
ATOM    579  CA  THR A  70     -38.228   6.830   9.855  1.00 48.55           C  
ATOM    580  C   THR A  70     -37.293   7.507   8.857  1.00 48.55           C  
ATOM    581  CB  THR A  70     -38.157   7.563  11.207  1.00 48.55           C  
ATOM    582  O   THR A  70     -36.093   7.223   8.831  1.00 48.55           O  
ATOM    583  CG2 THR A  70     -38.967   6.831  12.273  1.00 48.55           C  
ATOM    584  OG1 THR A  70     -36.790   7.639  11.631  1.00 48.55           O  
ATOM    585  N   ASP A  71     -37.582   7.418   7.500  1.00 54.36           N  
ATOM    586  CA  ASP A  71     -37.616   8.335   6.365  1.00 54.36           C  
ATOM    587  C   ASP A  71     -36.220   8.859   6.039  1.00 54.36           C  
ATOM    588  CB  ASP A  71     -38.564   9.503   6.647  1.00 54.36           C  
ATOM    589  O   ASP A  71     -36.076   9.876   5.358  1.00 54.36           O  
ATOM    590  CG  ASP A  71     -39.940   9.311   6.036  1.00 54.36           C  
ATOM    591  OD1 ASP A  71     -40.144   8.330   5.288  1.00 54.36           O  
ATOM    592  OD2 ASP A  71     -40.829  10.149   6.302  1.00 54.36           O  
ATOM    593  N   SER A  72     -35.081   8.156   6.421  1.00 54.36           N  
ATOM    594  CA  SER A  72     -33.872   8.609   5.741  1.00 54.36           C  
ATOM    595  C   SER A  72     -33.453   7.632   4.648  1.00 54.36           C  
ATOM    596  CB  SER A  72     -32.729   8.788   6.741  1.00 54.36           C  
ATOM    597  O   SER A  72     -33.026   6.513   4.938  1.00 54.36           O  
ATOM    598  OG  SER A  72     -32.058  10.017   6.525  1.00 54.36           O  
ATOM    599  N   SER A  73     -34.471   7.167   3.876  1.00 54.20           N  
ATOM    600  CA  SER A  73     -34.374   6.060   2.930  1.00 54.20           C  
ATOM    601  C   SER A  73     -33.204   6.253   1.971  1.00 54.20           C  
ATOM    602  CB  SER A  73     -35.675   5.917   2.138  1.00 54.20           C  
ATOM    603  O   SER A  73     -33.174   7.220   1.207  1.00 54.20           O  
ATOM    604  OG  SER A  73     -35.875   7.036   1.293  1.00 54.20           O  
ATOM    605  N   VAL A  74     -32.036   6.371   2.493  1.00 59.90           N  
ATOM    606  CA  VAL A  74     -31.137   6.004   1.404  1.00 59.90           C  
ATOM    607  C   VAL A  74     -31.453   4.588   0.927  1.00 59.90           C  
ATOM    608  CB  VAL A  74     -29.656   6.104   1.834  1.00 59.90           C  
ATOM    609  O   VAL A  74     -31.606   3.673   1.739  1.00 59.90           O  
ATOM    610  CG1 VAL A  74     -28.731   5.745   0.672  1.00 59.90           C  
ATOM    611  CG2 VAL A  74     -29.345   7.506   2.354  1.00 59.90           C  
ATOM    612  N   SER A  75     -32.280   4.473  -0.051  1.00 80.38           N  
ATOM    613  CA  SER A  75     -32.555   3.251  -0.798  1.00 80.38           C  
ATOM    614  C   SER A  75     -31.307   2.381  -0.913  1.00 80.38           C  
ATOM    615  CB  SER A  75     -33.086   3.582  -2.193  1.00 80.38           C  
ATOM    616  O   SER A  75     -30.185   2.890  -0.896  1.00 80.38           O  
ATOM    617  OG  SER A  75     -32.983   2.459  -3.051  1.00 80.38           O  
ATOM    618  N   LEU A  76     -31.443   1.161  -0.476  1.00 78.20           N  
ATOM    619  CA  LEU A  76     -30.393   0.165  -0.658  1.00 78.20           C  
ATOM    620  C   LEU A  76     -29.568   0.465  -1.905  1.00 78.20           C  
ATOM    621  CB  LEU A  76     -30.996  -1.239  -0.756  1.00 78.20           C  
ATOM    622  O   LEU A  76     -28.340   0.354  -1.885  1.00 78.20           O  
ATOM    623  CG  LEU A  76     -30.098  -2.396  -0.316  1.00 78.20           C  
ATOM    624  CD1 LEU A  76     -30.138  -2.551   1.201  1.00 78.20           C  
ATOM    625  CD2 LEU A  76     -30.518  -3.691  -1.002  1.00 78.20           C  
ATOM    626  N   LYS A  77     -30.102   0.873  -2.910  1.00 82.88           N  
ATOM    627  CA  LYS A  77     -29.418   1.229  -4.149  1.00 82.88           C  
ATOM    628  C   LYS A  77     -28.475   2.410  -3.937  1.00 82.88           C  
ATOM    629  CB  LYS A  77     -30.431   1.558  -5.247  1.00 82.88           C  
ATOM    630  O   LYS A  77     -27.346   2.407  -4.432  1.00 82.88           O  
ATOM    631  CG  LYS A  77     -31.004   0.335  -5.947  1.00 82.88           C  
ATOM    632  CD  LYS A  77     -31.747   0.717  -7.221  1.00 82.88           C  
ATOM    633  CE  LYS A  77     -32.376  -0.499  -7.888  1.00 82.88           C  
ATOM    634  NZ  LYS A  77     -33.578  -0.128  -8.695  1.00 82.88           N  
ATOM    635  N   ALA A  78     -28.945   3.410  -3.305  1.00 81.39           N  
ATOM    636  CA  ALA A  78     -28.167   4.611  -3.012  1.00 81.39           C  
ATOM    637  C   ALA A  78     -26.926   4.274  -2.190  1.00 81.39           C  
ATOM    638  CB  ALA A  78     -29.027   5.635  -2.275  1.00 81.39           C  
ATOM    639  O   ALA A  78     -25.847   4.820  -2.432  1.00 81.39           O  
ATOM    640  N   LEU A  79     -27.153   3.322  -1.344  1.00 83.94           N  
ATOM    641  CA  LEU A  79     -26.041   2.893  -0.501  1.00 83.94           C  
ATOM    642  C   LEU A  79     -24.986   2.161  -1.325  1.00 83.94           C  
ATOM    643  CB  LEU A  79     -26.542   1.988   0.627  1.00 83.94           C  
ATOM    644  O   LEU A  79     -23.788   2.404  -1.163  1.00 83.94           O  
ATOM    645  CG  LEU A  79     -27.298   2.677   1.764  1.00 83.94           C  
ATOM    646  CD1 LEU A  79     -27.883   1.641   2.717  1.00 83.94           C  
ATOM    647  CD2 LEU A  79     -26.380   3.639   2.511  1.00 83.94           C  
ATOM    648  N   TRP A  80     -25.410   1.298  -2.275  1.00 91.06           N  
ATOM    649  CA  TRP A  80     -24.485   0.578  -3.143  1.00 91.06           C  
ATOM    650  C   TRP A  80     -23.758   1.539  -4.079  1.00 91.06           C  
ATOM    651  CB  TRP A  80     -25.228  -0.484  -3.958  1.00 91.06           C  
ATOM    652  O   TRP A  80     -22.557   1.393  -4.317  1.00 91.06           O  
ATOM    653  CG  TRP A  80     -25.376  -1.799  -3.253  1.00 91.06           C  
ATOM    654  CD1 TRP A  80     -26.540  -2.392  -2.852  1.00 91.06           C  
ATOM    655  CD2 TRP A  80     -24.320  -2.681  -2.861  1.00 91.06           C  
ATOM    656  CE2 TRP A  80     -24.918  -3.793  -2.227  1.00 91.06           C  
ATOM    657  CE3 TRP A  80     -22.925  -2.641  -2.985  1.00 91.06           C  
ATOM    658  NE1 TRP A  80     -26.272  -3.592  -2.234  1.00 91.06           N  
ATOM    659  CH2 TRP A  80     -22.804  -4.790  -1.853  1.00 91.06           C  
ATOM    660  CZ2 TRP A  80     -24.167  -4.855  -1.718  1.00 91.06           C  
ATOM    661  CZ3 TRP A  80     -22.179  -3.699  -2.478  1.00 91.06           C  
ATOM    662  N   GLU A  81     -24.489   2.518  -4.511  1.00 87.09           N  
ATOM    663  CA  GLU A  81     -23.884   3.516  -5.388  1.00 87.09           C  
ATOM    664  C   GLU A  81     -22.826   4.331  -4.649  1.00 87.09           C  
ATOM    665  CB  GLU A  81     -24.956   4.445  -5.965  1.00 87.09           C  
ATOM    666  O   GLU A  81     -21.761   4.618  -5.199  1.00 87.09           O  
ATOM    667  CG  GLU A  81     -25.751   3.832  -7.108  1.00 87.09           C  
ATOM    668  CD  GLU A  81     -26.804   4.769  -7.677  1.00 87.09           C  
ATOM    669  OE1 GLU A  81     -27.476   4.398  -8.667  1.00 87.09           O  
ATOM    670  OE2 GLU A  81     -26.960   5.883  -7.128  1.00 87.09           O  
ATOM    671  N   MET A  82     -23.119   4.599  -3.495  1.00 87.81           N  
ATOM    672  CA  MET A  82     -22.181   5.342  -2.659  1.00 87.81           C  
ATOM    673  C   MET A  82     -20.913   4.532  -2.412  1.00 87.81           C  
ATOM    674  CB  MET A  82     -22.830   5.718  -1.326  1.00 87.81           C  
ATOM    675  O   MET A  82     -19.805   5.063  -2.500  1.00 87.81           O  
ATOM    676  CG  MET A  82     -21.973   6.629  -0.462  1.00 87.81           C  
ATOM    677  SD  MET A  82     -22.720   6.945   1.183  1.00 87.81           S  
ATOM    678  CE  MET A  82     -24.277   7.730   0.682  1.00 87.81           C  
ATOM    679  N   ILE A  83     -21.097   3.265  -2.045  1.00 90.37           N  
ATOM    680  CA  ILE A  83     -19.979   2.357  -1.813  1.00 90.37           C  
ATOM    681  C   ILE A  83     -19.141   2.235  -3.084  1.00 90.37           C  
ATOM    682  CB  ILE A  83     -20.467   0.964  -1.357  1.00 90.37           C  
ATOM    683  O   ILE A  83     -17.909   2.252  -3.027  1.00 90.37           O  
ATOM    684  CG1 ILE A  83     -21.024   1.034   0.070  1.00 90.37           C  
ATOM    685  CG2 ILE A  83     -19.336  -0.063  -1.454  1.00 90.37           C  
ATOM    686  CD1 ILE A  83     -21.708  -0.245   0.531  1.00 90.37           C  
ATOM    687  N   GLU A  84     -19.808   2.118  -4.224  1.00 87.50           N  
ATOM    688  CA  GLU A  84     -19.105   2.034  -5.501  1.00 87.50           C  
ATOM    689  C   GLU A  84     -18.293   3.297  -5.770  1.00 87.50           C  
ATOM    690  CB  GLU A  84     -20.094   1.791  -6.644  1.00 87.50           C  
ATOM    691  O   GLU A  84     -17.148   3.222  -6.219  1.00 87.50           O  
ATOM    692  CG  GLU A  84     -20.483   0.331  -6.822  1.00 87.50           C  
ATOM    693  CD  GLU A  84     -21.443   0.102  -7.979  1.00 87.50           C  
ATOM    694  OE1 GLU A  84     -21.909  -1.046  -8.163  1.00 87.50           O  
ATOM    695  OE2 GLU A  84     -21.730   1.077  -8.708  1.00 87.50           O  
ATOM    696  N   GLU A  85     -18.898   4.394  -5.469  1.00 85.74           N  
ATOM    697  CA  GLU A  85     -18.229   5.673  -5.684  1.00 85.74           C  
ATOM    698  C   GLU A  85     -17.016   5.822  -4.770  1.00 85.74           C  
ATOM    699  CB  GLU A  85     -19.201   6.833  -5.462  1.00 85.74           C  
ATOM    700  O   GLU A  85     -15.963   6.297  -5.199  1.00 85.74           O  
ATOM    701  CG  GLU A  85     -18.634   8.193  -5.844  1.00 85.74           C  
ATOM    702  CD  GLU A  85     -18.372   8.337  -7.335  1.00 85.74           C  
ATOM    703  OE1 GLU A  85     -17.437   9.075  -7.718  1.00 85.74           O  
ATOM    704  OE2 GLU A  85     -19.109   7.707  -8.125  1.00 85.74           O  
ATOM    705  N   THR A  86     -17.240   5.501  -3.543  1.00 87.42           N  
ATOM    706  CA  THR A  86     -16.142   5.543  -2.584  1.00 87.42           C  
ATOM    707  C   THR A  86     -15.015   4.607  -3.010  1.00 87.42           C  
ATOM    708  CB  THR A  86     -16.621   5.165  -1.170  1.00 87.42           C  
ATOM    709  O   THR A  86     -13.838   4.958  -2.907  1.00 87.42           O  
ATOM    710  CG2 THR A  86     -17.601   6.199  -0.626  1.00 87.42           C  
ATOM    711  OG1 THR A  86     -17.268   3.887  -1.217  1.00 87.42           O  
ATOM    712  N   ASN A  87     -15.389   3.434  -3.395  1.00 88.02           N  
ATOM    713  CA  ASN A  87     -14.403   2.476  -3.885  1.00 88.02           C  
ATOM    714  C   ASN A  87     -13.679   2.999  -5.122  1.00 88.02           C  
ATOM    715  CB  ASN A  87     -15.066   1.130  -4.187  1.00 88.02           C  
ATOM    716  O   ASN A  87     -12.472   2.801  -5.270  1.00 88.02           O  
ATOM    717  CG  ASN A  87     -15.268   0.286  -2.944  1.00 88.02           C  
ATOM    718  ND2 ASN A  87     -15.947  -0.844  -3.099  1.00 88.02           N  
ATOM    719  OD1 ASN A  87     -14.818   0.647  -1.854  1.00 88.02           O  
ATOM    720  N   LYS A  88     -14.399   3.608  -6.018  1.00 84.21           N  
ATOM    721  CA  LYS A  88     -13.796   4.258  -7.178  1.00 84.21           C  
ATOM    722  C   LYS A  88     -12.810   5.341  -6.750  1.00 84.21           C  
ATOM    723  CB  LYS A  88     -14.877   4.858  -8.079  1.00 84.21           C  
ATOM    724  O   LYS A  88     -11.714   5.445  -7.305  1.00 84.21           O  
ATOM    725  CG  LYS A  88     -14.358   5.357  -9.419  1.00 84.21           C  
ATOM    726  CD  LYS A  88     -15.496   5.800 -10.329  1.00 84.21           C  
ATOM    727  CE  LYS A  88     -14.976   6.347 -11.652  1.00 84.21           C  
ATOM    728  NZ  LYS A  88     -16.089   6.773 -12.551  1.00 84.21           N  
ATOM    729  N   GLN A  89     -13.210   6.115  -5.840  1.00 78.58           N  
ATOM    730  CA  GLN A  89     -12.370   7.193  -5.329  1.00 78.58           C  
ATOM    731  C   GLN A  89     -11.100   6.642  -4.686  1.00 78.58           C  
ATOM    732  CB  GLN A  89     -13.143   8.044  -4.320  1.00 78.58           C  
ATOM    733  O   GLN A  89     -10.012   7.186  -4.885  1.00 78.58           O  
ATOM    734  CG  GLN A  89     -14.195   8.944  -4.954  1.00 78.58           C  
ATOM    735  CD  GLN A  89     -14.895   9.831  -3.942  1.00 78.58           C  
ATOM    736  NE2 GLN A  89     -16.048  10.370  -4.322  1.00 78.58           N  
ATOM    737  OE1 GLN A  89     -14.403  10.030  -2.826  1.00 78.58           O  
ATOM    738  N   VAL A  90     -11.285   5.666  -3.889  1.00 80.84           N  
ATOM    739  CA  VAL A  90     -10.167   4.986  -3.243  1.00 80.84           C  
ATOM    740  C   VAL A  90      -9.235   4.402  -4.303  1.00 80.84           C  
ATOM    741  CB  VAL A  90     -10.654   3.873  -2.290  1.00 80.84           C  
ATOM    742  O   VAL A  90      -8.012   4.520  -4.196  1.00 80.84           O  
ATOM    743  CG1 VAL A  90      -9.477   3.040  -1.785  1.00 80.84           C  
ATOM    744  CG2 VAL A  90     -11.428   4.475  -1.118  1.00 80.84           C  
ATOM    745  N   ALA A  91      -9.788   3.754  -5.262  1.00 75.90           N  
ATOM    746  CA  ALA A  91      -8.996   3.221  -6.367  1.00 75.90           C  
ATOM    747  C   ALA A  91      -8.243   4.334  -7.090  1.00 75.90           C  
ATOM    748  CB  ALA A  91      -9.890   2.464  -7.347  1.00 75.90           C  
ATOM    749  O   ALA A  91      -7.074   4.172  -7.447  1.00 75.90           O  
ATOM    750  N   ASN A  92      -8.953   5.343  -7.281  1.00 70.97           N  
ATOM    751  CA  ASN A  92      -8.288   6.470  -7.925  1.00 70.97           C  
ATOM    752  C   ASN A  92      -7.205   7.068  -7.031  1.00 70.97           C  
ATOM    753  CB  ASN A  92      -9.306   7.543  -8.316  1.00 70.97           C  
ATOM    754  O   ASN A  92      -6.149   7.476  -7.517  1.00 70.97           O  
ATOM    755  CG  ASN A  92     -10.176   7.125  -9.485  1.00 70.97           C  
ATOM    756  ND2 ASN A  92     -11.362   7.715  -9.582  1.00 70.97           N  
ATOM    757  OD1 ASN A  92      -9.787   6.278 -10.293  1.00 70.97           O  
ATOM    758  N   ALA A  93      -7.622   7.262  -5.809  1.00 64.06           N  
ATOM    759  CA  ALA A  93      -6.675   7.790  -4.830  1.00 64.06           C  
ATOM    760  C   ALA A  93      -5.472   6.863  -4.676  1.00 64.06           C  
ATOM    761  CB  ALA A  93      -7.361   7.996  -3.482  1.00 64.06           C  
ATOM    762  O   ALA A  93      -4.343   7.326  -4.500  1.00 64.06           O  
ATOM    763  N   ILE A  94      -5.797   5.633  -4.528  1.00 62.77           N  
ATOM    764  CA  ILE A  94      -4.758   4.610  -4.474  1.00 62.77           C  
ATOM    765  C   ILE A  94      -4.070   4.501  -5.833  1.00 62.77           C  
ATOM    766  CB  ILE A  94      -5.336   3.239  -4.054  1.00 62.77           C  
ATOM    767  O   ILE A  94      -2.850   4.336  -5.906  1.00 62.77           O  
ATOM    768  CG1 ILE A  94      -5.846   3.295  -2.610  1.00 62.77           C  
ATOM    769  CG2 ILE A  94      -4.286   2.137  -4.223  1.00 62.77           C  
ATOM    770  CD1 ILE A  94      -6.603   2.048  -2.173  1.00 62.77           C  
ATOM    771  N   SER A  95      -4.936   4.755  -6.772  1.00 61.72           N  
ATOM    772  CA  SER A  95      -4.317   4.897  -8.085  1.00 61.72           C  
ATOM    773  C   SER A  95      -3.645   6.258  -8.235  1.00 61.72           C  
ATOM    774  CB  SER A  95      -5.357   4.709  -9.191  1.00 61.72           C  
ATOM    775  O   SER A  95      -2.733   6.420  -9.049  1.00 61.72           O  
ATOM    776  OG  SER A  95      -4.729   4.593 -10.457  1.00 61.72           O  
ATOM    777  N   GLY A  96      -4.229   7.275  -7.310  1.00 53.45           N  
ATOM    778  CA  GLY A  96      -3.814   8.667  -7.254  1.00 53.45           C  
ATOM    779  C   GLY A  96      -2.393   8.847  -6.753  1.00 53.45           C  
ATOM    780  O   GLY A  96      -1.851   9.954  -6.791  1.00 53.45           O  
ATOM    781  N   THR A  97      -1.608   7.767  -6.363  1.00 55.60           N  
ATOM    782  CA  THR A  97      -0.199   8.077  -6.580  1.00 55.60           C  
ATOM    783  C   THR A  97       0.112   8.163  -8.071  1.00 55.60           C  
ATOM    784  CB  THR A  97       0.712   7.024  -5.922  1.00 55.60           C  
ATOM    785  O   THR A  97      -0.011   7.173  -8.795  1.00 55.60           O  
ATOM    786  CG2 THR A  97       0.601   7.073  -4.402  1.00 55.60           C  
ATOM    787  OG1 THR A  97       0.330   5.720  -6.377  1.00 55.60           O  
ATOM    788  N   SER A  98      -0.690   9.014  -8.966  1.00 52.07           N  
ATOM    789  CA  SER A  98      -0.652   9.996 -10.045  1.00 52.07           C  
ATOM    790  C   SER A  98      -0.693   9.319 -11.410  1.00 52.07           C  
ATOM    791  CB  SER A  98       0.601  10.866  -9.936  1.00 52.07           C  
ATOM    792  O   SER A  98       0.015   8.337 -11.644  1.00 52.07           O  
ATOM    793  OG  SER A  98       0.602  11.874 -10.931  1.00 52.07           O  
ATOM    794  N   LYS A  99      -1.671   8.785 -11.955  1.00 58.94           N  
ATOM    795  CA  LYS A  99      -1.572   8.544 -13.392  1.00 58.94           C  
ATOM    796  C   LYS A  99      -0.124   8.632 -13.865  1.00 58.94           C  
ATOM    797  CB  LYS A  99      -2.438   9.539 -14.165  1.00 58.94           C  
ATOM    798  O   LYS A  99       0.334   7.788 -14.639  1.00 58.94           O  
ATOM    799  CG  LYS A  99      -2.591   9.209 -15.642  1.00 58.94           C  
ATOM    800  CD  LYS A  99      -3.649  10.083 -16.303  1.00 58.94           C  
ATOM    801  CE  LYS A  99      -3.770   9.787 -17.792  1.00 58.94           C  
ATOM    802  NZ  LYS A  99      -4.996   8.990 -18.100  1.00 58.94           N  
ATOM    803  N   GLU A 100       0.626   9.581 -13.371  1.00 60.28           N  
ATOM    804  CA  GLU A 100       2.050   9.639 -13.686  1.00 60.28           C  
ATOM    805  C   GLU A 100       2.804   8.475 -13.049  1.00 60.28           C  
ATOM    806  CB  GLU A 100       2.649  10.970 -13.223  1.00 60.28           C  
ATOM    807  O   GLU A 100       3.703   7.899 -13.666  1.00 60.28           O  
ATOM    808  CG  GLU A 100       2.056  12.187 -13.918  1.00 60.28           C  
ATOM    809  CD  GLU A 100       2.520  13.505 -13.320  1.00 60.28           C  
ATOM    810  OE1 GLU A 100       2.053  14.575 -13.774  1.00 60.28           O  
ATOM    811  OE2 GLU A 100       3.358  13.468 -12.392  1.00 60.28           O  
ATOM    812  N   ASN A 101       2.279   8.255 -11.646  1.00 63.87           N  
ATOM    813  CA  ASN A 101       2.927   7.126 -10.986  1.00 63.87           C  
ATOM    814  C   ASN A 101       2.583   5.805 -11.669  1.00 63.87           C  
ATOM    815  CB  ASN A 101       2.540   7.075  -9.506  1.00 63.87           C  
ATOM    816  O   ASN A 101       3.447   4.942 -11.830  1.00 63.87           O  
ATOM    817  CG  ASN A 101       3.328   8.058  -8.663  1.00 63.87           C  
ATOM    818  ND2 ASN A 101       2.700   8.578  -7.616  1.00 63.87           N  
ATOM    819  OD1 ASN A 101       4.493   8.348  -8.951  1.00 63.87           O  
ATOM    820  N   HIS A 102       1.207   5.707 -12.012  1.00 73.55           N  
ATOM    821  CA  HIS A 102       0.787   4.539 -12.777  1.00 73.55           C  
ATOM    822  C   HIS A 102       1.546   4.441 -14.096  1.00 73.55           C  
ATOM    823  CB  HIS A 102      -0.719   4.585 -13.041  1.00 73.55           C  
ATOM    824  O   HIS A 102       2.039   3.369 -14.455  1.00 73.55           O  
ATOM    825  CG  HIS A 102      -1.212   3.468 -13.905  1.00 73.55           C  
ATOM    826  CD2 HIS A 102      -1.690   2.242 -13.588  1.00 73.55           C  
ATOM    827  ND1 HIS A 102      -1.242   3.550 -15.281  1.00 73.55           N  
ATOM    828  CE1 HIS A 102      -1.721   2.420 -15.773  1.00 73.55           C  
ATOM    829  NE2 HIS A 102      -2.000   1.609 -14.766  1.00 73.55           N  
ATOM    830  N   ASP A 103       1.520   5.587 -14.925  1.00 79.25           N  
ATOM    831  CA  ASP A 103       2.244   5.637 -16.191  1.00 79.25           C  
ATOM    832  C   ASP A 103       3.733   5.371 -15.983  1.00 79.25           C  
ATOM    833  CB  ASP A 103       2.042   6.993 -16.872  1.00 79.25           C  
ATOM    834  O   ASP A 103       4.357   4.656 -16.769  1.00 79.25           O  
ATOM    835  CG  ASP A 103       0.668   7.141 -17.501  1.00 79.25           C  
ATOM    836  OD1 ASP A 103      -0.018   6.118 -17.717  1.00 79.25           O  
ATOM    837  OD2 ASP A 103       0.269   8.290 -17.788  1.00 79.25           O  
ATOM    838  N   ALA A 104       4.196   5.950 -14.886  1.00 79.14           N  
ATOM    839  CA  ALA A 104       5.602   5.745 -14.550  1.00 79.14           C  
ATOM    840  C   ALA A 104       5.870   4.292 -14.172  1.00 79.14           C  
ATOM    841  CB  ALA A 104       6.018   6.674 -13.411  1.00 79.14           C  
ATOM    842  O   ALA A 104       6.861   3.702 -14.609  1.00 79.14           O  
ATOM    843  N   LYS A 105       4.960   3.718 -13.345  1.00 78.64           N  
ATOM    844  CA  LYS A 105       5.124   2.317 -12.969  1.00 78.64           C  
ATOM    845  C   LYS A 105       4.943   1.399 -14.174  1.00 78.64           C  
ATOM    846  CB  LYS A 105       4.132   1.938 -11.868  1.00 78.64           C  
ATOM    847  O   LYS A 105       5.707   0.449 -14.357  1.00 78.64           O  
ATOM    848  CG  LYS A 105       4.464   2.529 -10.505  1.00 78.64           C  
ATOM    849  CD  LYS A 105       3.460   2.091  -9.446  1.00 78.64           C  
ATOM    850  CE  LYS A 105       3.737   2.754  -8.104  1.00 78.64           C  
ATOM    851  NZ  LYS A 105       2.770   2.309  -7.057  1.00 78.64           N  
ATOM    852  N   LYS A 106       3.916   1.764 -14.912  1.00 89.72           N  
ATOM    853  CA  LYS A 106       3.706   1.012 -16.145  1.00 89.72           C  
ATOM    854  C   LYS A 106       4.932   1.087 -17.051  1.00 89.72           C  
ATOM    855  CB  LYS A 106       2.474   1.532 -16.888  1.00 89.72           C  
ATOM    856  O   LYS A 106       5.350   0.078 -17.622  1.00 89.72           O  
ATOM    857  CG  LYS A 106       2.120   0.734 -18.134  1.00 89.72           C  
ATOM    858  CD  LYS A 106       0.618   0.735 -18.390  1.00 89.72           C  
ATOM    859  CE  LYS A 106       0.239  -0.236 -19.500  1.00 89.72           C  
ATOM    860  NZ  LYS A 106       0.541   0.323 -20.852  1.00 89.72           N  
ATOM    861  N   ALA A 107       5.502   2.260 -17.260  1.00 86.74           N  
ATOM    862  CA  ALA A 107       6.704   2.450 -18.067  1.00 86.74           C  
ATOM    863  C   ALA A 107       7.875   1.649 -17.504  1.00 86.74           C  
ATOM    864  CB  ALA A 107       7.065   3.931 -18.145  1.00 86.74           C  
ATOM    865  O   ALA A 107       8.646   1.050 -18.258  1.00 86.74           O  
ATOM    866  N   LEU A 108       8.023   1.623 -16.192  1.00 90.78           N  
ATOM    867  CA  LEU A 108       9.082   0.866 -15.533  1.00 90.78           C  
ATOM    868  C   LEU A 108       8.882  -0.633 -15.729  1.00 90.78           C  
ATOM    869  CB  LEU A 108       9.126   1.196 -14.038  1.00 90.78           C  
ATOM    870  O   LEU A 108       9.835  -1.357 -16.025  1.00 90.78           O  
ATOM    871  CG  LEU A 108      10.219   0.502 -13.223  1.00 90.78           C  
ATOM    872  CD1 LEU A 108      11.597   0.882 -13.754  1.00 90.78           C  
ATOM    873  CD2 LEU A 108      10.092   0.859 -11.746  1.00 90.78           C  
ATOM    874  N   ILE A 109       7.681  -1.051 -15.575  1.00 93.23           N  
ATOM    875  CA  ILE A 109       7.354  -2.461 -15.757  1.00 93.23           C  
ATOM    876  C   ILE A 109       7.647  -2.877 -17.196  1.00 93.23           C  
ATOM    877  CB  ILE A 109       5.877  -2.749 -15.405  1.00 93.23           C  
ATOM    878  O   ILE A 109       8.224  -3.940 -17.437  1.00 93.23           O  
ATOM    879  CG1 ILE A 109       5.649  -2.601 -13.896  1.00 93.23           C  
ATOM    880  CG2 ILE A 109       5.469  -4.144 -15.887  1.00 93.23           C  
ATOM    881  CD1 ILE A 109       4.185  -2.667 -13.482  1.00 93.23           C  
ATOM    882  N   ASP A 110       7.268  -2.010 -18.144  1.00 93.17           N  
ATOM    883  CA  ASP A 110       7.506  -2.287 -19.557  1.00 93.17           C  
ATOM    884  C   ASP A 110       9.001  -2.323 -19.865  1.00 93.17           C  
ATOM    885  CB  ASP A 110       6.813  -1.242 -20.433  1.00 93.17           C  
ATOM    886  O   ASP A 110       9.462  -3.170 -20.633  1.00 93.17           O  
ATOM    887  CG  ASP A 110       5.303  -1.405 -20.469  1.00 93.17           C  
ATOM    888  OD1 ASP A 110       4.801  -2.504 -20.152  1.00 93.17           O  
ATOM    889  OD2 ASP A 110       4.610  -0.425 -20.820  1.00 93.17           O  
ATOM    890  N   ALA A 111       9.707  -1.422 -19.338  1.00 90.08           N  
ATOM    891  CA  ALA A 111      11.156  -1.382 -19.520  1.00 90.08           C  
ATOM    892  C   ALA A 111      11.815  -2.634 -18.949  1.00 90.08           C  
ATOM    893  CB  ALA A 111      11.740  -0.132 -18.867  1.00 90.08           C  
ATOM    894  O   ALA A 111      12.733  -3.192 -19.555  1.00 90.08           O  
ATOM    895  N   GLN A 112      11.398  -3.013 -17.784  1.00 94.41           N  
ATOM    896  CA  GLN A 112      11.925  -4.219 -17.152  1.00 94.41           C  
ATOM    897  C   GLN A 112      11.611  -5.458 -17.985  1.00 94.41           C  
ATOM    898  CB  GLN A 112      11.357  -4.377 -15.741  1.00 94.41           C  
ATOM    899  O   GLN A 112      12.468  -6.326 -18.163  1.00 94.41           O  
ATOM    900  CG  GLN A 112      12.029  -5.475 -14.927  1.00 94.41           C  
ATOM    901  CD  GLN A 112      11.523  -5.540 -13.499  1.00 94.41           C  
ATOM    902  NE2 GLN A 112      11.385  -6.753 -12.973  1.00 94.41           N  
ATOM    903  OE1 GLN A 112      11.259  -4.509 -12.872  1.00 94.41           O  
ATOM    904  N   ARG A 113      10.360  -5.558 -18.417  1.00 95.80           N  
ATOM    905  CA  ARG A 113       9.934  -6.659 -19.274  1.00 95.80           C  
ATOM    906  C   ARG A 113      10.777  -6.723 -20.543  1.00 95.80           C  
ATOM    907  CB  ARG A 113       8.453  -6.518 -19.636  1.00 95.80           C  
ATOM    908  O   ARG A 113      11.254  -7.794 -20.925  1.00 95.80           O  
ATOM    909  CG  ARG A 113       7.876  -7.728 -20.353  1.00 95.80           C  
ATOM    910  CD  ARG A 113       6.468  -7.460 -20.867  1.00 95.80           C  
ATOM    911  NE  ARG A 113       5.552  -7.130 -19.779  1.00 95.80           N  
ATOM    912  NH1 ARG A 113       4.621  -5.302 -20.842  1.00 95.80           N  
ATOM    913  NH2 ARG A 113       3.907  -5.903 -18.749  1.00 95.80           N  
ATOM    914  CZ  ARG A 113       4.695  -6.112 -19.793  1.00 95.80           C  
ATOM    915  N   ASP A 114      11.034  -5.627 -21.219  1.00 94.47           N  
ATOM    916  CA  ASP A 114      11.803  -5.551 -22.457  1.00 94.47           C  
ATOM    917  C   ASP A 114      13.255  -5.965 -22.228  1.00 94.47           C  
ATOM    918  CB  ASP A 114      11.745  -4.137 -23.040  1.00 94.47           C  
ATOM    919  O   ASP A 114      13.855  -6.636 -23.070  1.00 94.47           O  
ATOM    920  CG  ASP A 114      10.400  -3.807 -23.661  1.00 94.47           C  
ATOM    921  OD1 ASP A 114       9.623  -4.738 -23.965  1.00 94.47           O  
ATOM    922  OD2 ASP A 114      10.115  -2.604 -23.852  1.00 94.47           O  
ATOM    923  N   SER A 115      13.798  -5.586 -21.115  1.00 93.70           N  
ATOM    924  CA  SER A 115      15.162  -5.966 -20.762  1.00 93.70           C  
ATOM    925  C   SER A 115      15.288  -7.476 -20.592  1.00 93.70           C  
ATOM    926  CB  SER A 115      15.600  -5.261 -19.478  1.00 93.70           C  
ATOM    927  O   SER A 115      16.259  -8.079 -21.054  1.00 93.70           O  
ATOM    928  OG  SER A 115      16.889  -5.695 -19.081  1.00 93.70           O  
ATOM    929  N   GLN A 116      14.400  -8.052 -19.925  1.00 94.73           N  
ATOM    930  CA  GLN A 116      14.392  -9.497 -19.726  1.00 94.73           C  
ATOM    931  C   GLN A 116      14.276 -10.236 -21.057  1.00 94.73           C  
ATOM    932  CB  GLN A 116      13.246  -9.905 -18.798  1.00 94.73           C  
ATOM    933  O   GLN A 116      14.971 -11.228 -21.285  1.00 94.73           O  
ATOM    934  CG  GLN A 116      13.497  -9.581 -17.332  1.00 94.73           C  
ATOM    935  CD  GLN A 116      12.338  -9.976 -16.437  1.00 94.73           C  
ATOM    936  NE2 GLN A 116      12.603 -10.094 -15.140  1.00 94.73           N  
ATOM    937  OE1 GLN A 116      11.213 -10.173 -16.906  1.00 94.73           O  
ATOM    938  N   ILE A 117      13.389  -9.721 -21.852  1.00 95.03           N  
ATOM    939  CA  ILE A 117      13.199 -10.313 -23.171  1.00 95.03           C  
ATOM    940  C   ILE A 117      14.492 -10.206 -23.976  1.00 95.03           C  
ATOM    941  CB  ILE A 117      12.036  -9.638 -23.932  1.00 95.03           C  
ATOM    942  O   ILE A 117      14.899 -11.163 -24.640  1.00 95.03           O  
ATOM    943  CG1 ILE A 117      10.696  -9.973 -23.268  1.00 95.03           C  
ATOM    944  CG2 ILE A 117      12.038 -10.058 -25.405  1.00 95.03           C  
ATOM    945  CD1 ILE A 117       9.511  -9.213 -23.846  1.00 95.03           C  
ATOM    946  N   ASN A 118      15.145  -9.126 -23.930  1.00 92.98           N  
ATOM    947  CA  ASN A 118      16.394  -8.913 -24.653  1.00 92.98           C  
ATOM    948  C   ASN A 118      17.502  -9.828 -24.140  1.00 92.98           C  
ATOM    949  CB  ASN A 118      16.828  -7.448 -24.555  1.00 92.98           C  
ATOM    950  O   ASN A 118      18.296 -10.349 -24.925  1.00 92.98           O  
ATOM    951  CG  ASN A 118      16.005  -6.535 -25.442  1.00 92.98           C  
ATOM    952  ND2 ASN A 118      16.013  -5.244 -25.133  1.00 92.98           N  
ATOM    953  OD1 ASN A 118      15.367  -6.987 -26.397  1.00 92.98           O  
ATOM    954  N   ARG A 119      17.566  -9.961 -22.876  1.00 93.10           N  
ATOM    955  CA  ARG A 119      18.544 -10.878 -22.298  1.00 93.10           C  
ATOM    956  C   ARG A 119      18.305 -12.306 -22.777  1.00 93.10           C  
ATOM    957  CB  ARG A 119      18.496 -10.822 -20.770  1.00 93.10           C  
ATOM    958  O   ARG A 119      19.253 -13.024 -23.100  1.00 93.10           O  
ATOM    959  CG  ARG A 119      19.153  -9.586 -20.177  1.00 93.10           C  
ATOM    960  CD  ARG A 119      19.226  -9.658 -18.659  1.00 93.10           C  
ATOM    961  NE  ARG A 119      19.598  -8.373 -18.075  1.00 93.10           N  
ATOM    962  NH1 ARG A 119      21.055  -9.267 -16.521  1.00 93.10           N  
ATOM    963  NH2 ARG A 119      20.724  -7.000 -16.618  1.00 93.10           N  
ATOM    964  CZ  ARG A 119      20.458  -8.216 -17.072  1.00 93.10           C  
ATOM    965  N   LEU A 120      17.055 -12.655 -22.769  1.00 94.82           N  
ATOM    966  CA  LEU A 120      16.719 -14.003 -23.212  1.00 94.82           C  
ATOM    967  C   LEU A 120      17.035 -14.184 -24.693  1.00 94.82           C  
ATOM    968  CB  LEU A 120      15.239 -14.299 -22.954  1.00 94.82           C  
ATOM    969  O   LEU A 120      17.525 -15.239 -25.104  1.00 94.82           O  
ATOM    970  CG  LEU A 120      14.827 -14.469 -21.492  1.00 94.82           C  
ATOM    971  CD1 LEU A 120      13.317 -14.655 -21.385  1.00 94.82           C  
ATOM    972  CD2 LEU A 120      15.561 -15.648 -20.862  1.00 94.82           C  
ATOM    973  N   LYS A 121      16.740 -13.179 -25.488  1.00 93.37           N  
ATOM    974  CA  LYS A 121      17.039 -13.225 -26.916  1.00 93.37           C  
ATOM    975  C   LYS A 121      18.541 -13.343 -27.160  1.00 93.37           C  
ATOM    976  CB  LYS A 121      16.491 -11.983 -27.620  1.00 93.37           C  
ATOM    977  O   LYS A 121      18.975 -14.069 -28.057  1.00 93.37           O  
ATOM    978  CG  LYS A 121      14.987 -12.015 -27.850  1.00 93.37           C  
ATOM    979  CD  LYS A 121      14.520 -10.814 -28.663  1.00 93.37           C  
ATOM    980  CE  LYS A 121      13.011 -10.829 -28.868  1.00 93.37           C  
ATOM    981  NZ  LYS A 121      12.542  -9.628 -29.622  1.00 93.37           N  
ATOM    982  N   GLU A 122      19.368 -12.603 -26.408  1.00 92.60           N  
ATOM    983  CA  GLU A 122      20.823 -12.698 -26.487  1.00 92.60           C  
ATOM    984  C   GLU A 122      21.305 -14.100 -26.125  1.00 92.60           C  
ATOM    985  CB  GLU A 122      21.480 -11.663 -25.571  1.00 92.60           C  
ATOM    986  O   GLU A 122      22.213 -14.634 -26.764  1.00 92.60           O  
ATOM    987  CG  GLU A 122      22.960 -11.444 -25.852  1.00 92.60           C  
ATOM    988  CD  GLU A 122      23.535 -10.234 -25.134  1.00 92.60           C  
ATOM    989  OE1 GLU A 122      24.708  -9.879 -25.387  1.00 92.60           O  
ATOM    990  OE2 GLU A 122      22.806  -9.637 -24.310  1.00 92.60           O  
ATOM    991  N   ARG A 123      20.724 -14.580 -25.066  1.00 91.98           N  
ATOM    992  CA  ARG A 123      21.079 -15.938 -24.668  1.00 91.98           C  
ATOM    993  C   ARG A 123      20.712 -16.941 -25.757  1.00 91.98           C  
ATOM    994  CB  ARG A 123      20.388 -16.312 -23.356  1.00 91.98           C  
ATOM    995  O   ARG A 123      21.448 -17.900 -25.998  1.00 91.98           O  
ATOM    996  CG  ARG A 123      20.995 -15.650 -22.129  1.00 91.98           C  
ATOM    997  CD  ARG A 123      20.301 -16.092 -20.848  1.00 91.98           C  
ATOM    998  NE  ARG A 123      20.917 -15.493 -19.667  1.00 91.98           N  
ATOM    999  NH1 ARG A 123      19.441 -16.438 -18.163  1.00 91.98           N  
ATOM   1000  NH2 ARG A 123      21.129 -15.078 -17.418  1.00 91.98           N  
ATOM   1001  CZ  ARG A 123      20.494 -15.671 -18.419  1.00 91.98           C  
ATOM   1002  N   GLU A 124      19.505 -16.755 -26.274  1.00 92.44           N  
ATOM   1003  CA  GLU A 124      19.083 -17.625 -27.368  1.00 92.44           C  
ATOM   1004  C   GLU A 124      20.047 -17.536 -28.547  1.00 92.44           C  
ATOM   1005  CB  GLU A 124      17.664 -17.269 -27.821  1.00 92.44           C  
ATOM   1006  O   GLU A 124      20.340 -18.544 -29.193  1.00 92.44           O  
ATOM   1007  CG  GLU A 124      16.571 -17.880 -26.956  1.00 92.44           C  
ATOM   1008  CD  GLU A 124      15.180 -17.728 -27.552  1.00 92.44           C  
ATOM   1009  OE1 GLU A 124      14.228 -18.357 -27.037  1.00 92.44           O  
ATOM   1010  OE2 GLU A 124      15.042 -16.975 -28.542  1.00 92.44           O  
ATOM   1011  N   SER A 125      20.495 -16.410 -28.940  1.00 89.22           N  
ATOM   1012  CA  SER A 125      21.464 -16.217 -30.014  1.00 89.22           C  
ATOM   1013  C   SER A 125      22.791 -16.895 -29.690  1.00 89.22           C  
ATOM   1014  CB  SER A 125      21.693 -14.726 -30.267  1.00 89.22           C  
ATOM   1015  O   SER A 125      23.463 -17.414 -30.584  1.00 89.22           O  
ATOM   1016  OG  SER A 125      22.725 -14.530 -31.219  1.00 89.22           O  
ATOM   1017  N   GLN A 126      23.229 -16.884 -28.466  1.00 84.39           N  
ATOM   1018  CA  GLN A 126      24.475 -17.521 -28.054  1.00 84.39           C  
ATOM   1019  C   GLN A 126      24.368 -19.042 -28.135  1.00 84.39           C  
ATOM   1020  CB  GLN A 126      24.853 -17.097 -26.634  1.00 84.39           C  
ATOM   1021  O   GLN A 126      25.355 -19.725 -28.414  1.00 84.39           O  
ATOM   1022  CG  GLN A 126      25.344 -15.659 -26.532  1.00 84.39           C  
ATOM   1023  CD  GLN A 126      25.666 -15.248 -25.108  1.00 84.39           C  
ATOM   1024  NE2 GLN A 126      25.340 -14.008 -24.760  1.00 84.39           N  
ATOM   1025  OE1 GLN A 126      26.202 -16.039 -24.326  1.00 84.39           O  
ATOM   1026  N   ILE A 127      23.179 -19.484 -27.854  1.00 87.58           N  
ATOM   1027  CA  ILE A 127      22.995 -20.931 -27.901  1.00 87.58           C  
ATOM   1028  C   ILE A 127      22.899 -21.392 -29.353  1.00 87.58           C  
ATOM   1029  CB  ILE A 127      21.736 -21.366 -27.116  1.00 87.58           C  
ATOM   1030  O   ILE A 127      23.382 -22.472 -29.702  1.00 87.58           O  
ATOM   1031  CG1 ILE A 127      21.925 -21.105 -25.618  1.00 87.58           C  
ATOM   1032  CG2 ILE A 127      21.419 -22.841 -27.380  1.00 87.58           C  
ATOM   1033  CD1 ILE A 127      20.662 -21.306 -24.791  1.00 87.58           C  
ATOM   1034  N   THR A 128      22.263 -20.549 -30.209  1.00 79.44           N  
ATOM   1035  CA  THR A 128      22.112 -20.941 -31.605  1.00 79.44           C  
ATOM   1036  C   THR A 128      23.395 -20.669 -32.385  1.00 79.44           C  
ATOM   1037  CB  THR A 128      20.937 -20.200 -32.270  1.00 79.44           C  
ATOM   1038  O   THR A 128      23.646 -21.295 -33.417  1.00 79.44           O  
ATOM   1039  CG2 THR A 128      20.479 -20.918 -33.535  1.00 79.44           C  
ATOM   1040  OG1 THR A 128      19.841 -20.131 -31.349  1.00 79.44           O  
ATOM   1041  N   LYS A 129      24.364 -19.897 -31.888  1.00 56.93           N  
ATOM   1042  CA  LYS A 129      25.666 -19.787 -32.539  1.00 56.93           C  
ATOM   1043  C   LYS A 129      26.567 -20.962 -32.169  1.00 56.93           C  
ATOM   1044  CB  LYS A 129      26.345 -18.469 -32.165  1.00 56.93           C  
ATOM   1045  O   LYS A 129      27.301 -21.479 -33.014  1.00 56.93           O  
ATOM   1046  CG  LYS A 129      26.477 -17.490 -33.323  1.00 56.93           C  
ATOM   1047  CD  LYS A 129      27.058 -16.158 -32.866  1.00 56.93           C  
ATOM   1048  CE  LYS A 129      26.994 -15.111 -33.969  1.00 56.93           C  
ATOM   1049  NZ  LYS A 129      27.516 -13.789 -33.510  1.00 56.93           N  
TER    1050      LYS A 129                                                      
ENDMDL                                                                          
END                                                                             
