# Supplementary material for: The RIX domain defines a class of polymorphic T6SS effectors and secreted adaptors
Source: Nat Commun. 2023 Aug 17;14:4983. doi: 10.1038/s41467-023-40659-2 (PMC10435454; doi:10.1038/s41467-023-40659-2)
Supplement: Supplementary file 6 — Supplementary Data S3 [file 41467_2023_40659_MOESM6_ESM.zip › AlphaFold2 PDB files used in this study/WP_006958655.1 Rte1.pdb]

MODEL     1                                                                     
ATOM      1  N   MET A   1     -42.145 -16.121  26.634  1.00 31.40           N  
ATOM      2  CA  MET A   1     -43.556 -15.760  26.734  1.00 31.40           C  
ATOM      3  C   MET A   1     -44.021 -15.779  28.186  1.00 31.40           C  
ATOM      4  CB  MET A   1     -44.415 -16.709  25.897  1.00 31.40           C  
ATOM      5  O   MET A   1     -44.069 -16.839  28.813  1.00 31.40           O  
ATOM      6  CG  MET A   1     -44.323 -16.461  24.400  1.00 31.40           C  
ATOM      7  SD  MET A   1     -45.877 -16.881  23.520  1.00 31.40           S  
ATOM      8  CE  MET A   1     -45.245 -17.083  21.832  1.00 31.40           C  
ATOM      9  N   THR A   2     -43.693 -14.744  29.191  1.00 35.49           N  
ATOM     10  CA  THR A   2     -44.396 -14.386  30.418  1.00 35.49           C  
ATOM     11  C   THR A   2     -45.289 -13.169  30.195  1.00 35.49           C  
ATOM     12  CB  THR A   2     -43.408 -14.098  31.564  1.00 35.49           C  
ATOM     13  O   THR A   2     -44.849 -12.165  29.632  1.00 35.49           O  
ATOM     14  CG2 THR A   2     -43.347 -15.265  32.544  1.00 35.49           C  
ATOM     15  OG1 THR A   2     -42.101 -13.880  31.017  1.00 35.49           O  
ATOM     16  N   ASP A   3     -46.567 -13.345  29.712  1.00 35.42           N  
ATOM     17  CA  ASP A   3     -47.827 -12.608  29.697  1.00 35.42           C  
ATOM     18  C   ASP A   3     -47.982 -11.758  30.956  1.00 35.42           C  
ATOM     19  CB  ASP A   3     -49.010 -13.569  29.562  1.00 35.42           C  
ATOM     20  O   ASP A   3     -48.773 -12.090  31.842  1.00 35.42           O  
ATOM     21  CG  ASP A   3     -49.383 -13.853  28.118  1.00 35.42           C  
ATOM     22  OD1 ASP A   3     -48.887 -13.150  27.211  1.00 35.42           O  
ATOM     23  OD2 ASP A   3     -50.181 -14.786  27.885  1.00 35.42           O  
ATOM     24  N   THR A   4     -47.098 -10.839  31.284  1.00 42.26           N  
ATOM     25  CA  THR A   4     -47.452  -9.943  32.379  1.00 42.26           C  
ATOM     26  C   THR A   4     -48.202  -8.720  31.856  1.00 42.26           C  
ATOM     27  CB  THR A   4     -46.203  -9.488  33.156  1.00 42.26           C  
ATOM     28  O   THR A   4     -47.740  -8.052  30.930  1.00 42.26           O  
ATOM     29  CG2 THR A   4     -46.000 -10.330  34.412  1.00 42.26           C  
ATOM     30  OG1 THR A   4     -45.050  -9.620  32.315  1.00 42.26           O  
ATOM     31  N   LEU A   5     -49.545  -8.837  31.685  1.00 40.34           N  
ATOM     32  CA  LEU A   5     -50.475  -7.748  31.409  1.00 40.34           C  
ATOM     33  C   LEU A   5     -50.430  -6.700  32.516  1.00 40.34           C  
ATOM     34  CB  LEU A   5     -51.900  -8.285  31.256  1.00 40.34           C  
ATOM     35  O   LEU A   5     -50.520  -7.037  33.699  1.00 40.34           O  
ATOM     36  CG  LEU A   5     -52.291  -8.783  29.863  1.00 40.34           C  
ATOM     37  CD1 LEU A   5     -53.251  -9.963  29.972  1.00 40.34           C  
ATOM     38  CD2 LEU A   5     -52.913  -7.655  29.047  1.00 40.34           C  
ATOM     39  N   PHE A   6     -49.685  -5.626  32.328  1.00 47.06           N  
ATOM     40  CA  PHE A   6     -49.605  -4.424  33.149  1.00 47.06           C  
ATOM     41  C   PHE A   6     -50.944  -3.698  33.179  1.00 47.06           C  
ATOM     42  CB  PHE A   6     -48.511  -3.487  32.626  1.00 47.06           C  
ATOM     43  O   PHE A   6     -51.528  -3.417  32.130  1.00 47.06           O  
ATOM     44  CG  PHE A   6     -47.114  -3.945  32.949  1.00 47.06           C  
ATOM     45  CD1 PHE A   6     -46.539  -3.654  34.179  1.00 47.06           C  
ATOM     46  CD2 PHE A   6     -46.377  -4.667  32.020  1.00 47.06           C  
ATOM     47  CE1 PHE A   6     -45.246  -4.077  34.480  1.00 47.06           C  
ATOM     48  CE2 PHE A   6     -45.084  -5.093  32.313  1.00 47.06           C  
ATOM     49  CZ  PHE A   6     -44.521  -4.796  33.543  1.00 47.06           C  
ATOM     50  N   ASN A   7     -51.857  -3.892  34.316  1.00 47.33           N  
ATOM     51  CA  ASN A   7     -53.097  -3.154  34.528  1.00 47.33           C  
ATOM     52  C   ASN A   7     -52.861  -1.881  35.336  1.00 47.33           C  
ATOM     53  CB  ASN A   7     -54.136  -4.037  35.222  1.00 47.33           C  
ATOM     54  O   ASN A   7     -52.273  -1.928  36.418  1.00 47.33           O  
ATOM     55  CG  ASN A   7     -54.964  -4.845  34.242  1.00 47.33           C  
ATOM     56  ND2 ASN A   7     -55.786  -5.748  34.763  1.00 47.33           N  
ATOM     57  OD1 ASN A   7     -54.865  -4.660  33.026  1.00 47.33           O  
ATOM     58  N   THR A   8     -52.969  -0.671  34.678  1.00 49.53           N  
ATOM     59  CA  THR A   8     -52.868   0.615  35.359  1.00 49.53           C  
ATOM     60  C   THR A   8     -54.218   1.328  35.371  1.00 49.53           C  
ATOM     61  CB  THR A   8     -51.813   1.519  34.694  1.00 49.53           C  
ATOM     62  O   THR A   8     -55.069   1.072  34.517  1.00 49.53           O  
ATOM     63  CG2 THR A   8     -52.247   1.929  33.291  1.00 49.53           C  
ATOM     64  OG1 THR A   8     -51.632   2.696  35.490  1.00 49.53           O  
ATOM     65  N   THR A   9     -54.779   1.791  36.558  1.00 52.38           N  
ATOM     66  CA  THR A   9     -55.966   2.616  36.753  1.00 52.38           C  
ATOM     67  C   THR A   9     -55.712   4.047  36.289  1.00 52.38           C  
ATOM     68  CB  THR A   9     -56.406   2.622  38.229  1.00 52.38           C  
ATOM     69  O   THR A   9     -54.737   4.677  36.706  1.00 52.38           O  
ATOM     70  CG2 THR A   9     -57.898   2.909  38.357  1.00 52.38           C  
ATOM     71  OG1 THR A   9     -56.125   1.343  38.811  1.00 52.38           O  
ATOM     72  N   MET A  10     -56.351   4.413  35.039  1.00 56.02           N  
ATOM     73  CA  MET A  10     -56.136   5.711  34.406  1.00 56.02           C  
ATOM     74  C   MET A  10     -57.335   6.628  34.623  1.00 56.02           C  
ATOM     75  CB  MET A  10     -55.871   5.543  32.909  1.00 56.02           C  
ATOM     76  O   MET A  10     -58.482   6.182  34.564  1.00 56.02           O  
ATOM     77  CG  MET A  10     -54.631   4.722  32.595  1.00 56.02           C  
ATOM     78  SD  MET A  10     -53.993   5.031  30.902  1.00 56.02           S  
ATOM     79  CE  MET A  10     -52.210   4.885  31.200  1.00 56.02           C  
ATOM     80  N   VAL A  11     -57.091   7.895  35.138  1.00 59.17           N  
ATOM     81  CA  VAL A  11     -58.131   8.915  35.225  1.00 59.17           C  
ATOM     82  C   VAL A  11     -58.263   9.635  33.885  1.00 59.17           C  
ATOM     83  CB  VAL A  11     -57.836   9.932  36.350  1.00 59.17           C  
ATOM     84  O   VAL A  11     -57.270  10.112  33.330  1.00 59.17           O  
ATOM     85  CG1 VAL A  11     -59.008  10.895  36.529  1.00 59.17           C  
ATOM     86  CG2 VAL A  11     -57.534   9.205  37.660  1.00 59.17           C  
ATOM     87  N   THR A  12     -59.233   9.259  33.009  1.00 59.83           N  
ATOM     88  CA  THR A  12     -59.554   9.837  31.709  1.00 59.83           C  
ATOM     89  C   THR A  12     -60.386  11.106  31.871  1.00 59.83           C  
ATOM     90  CB  THR A  12     -60.313   8.832  30.822  1.00 59.83           C  
ATOM     91  O   THR A  12     -61.133  11.245  32.841  1.00 59.83           O  
ATOM     92  CG2 THR A  12     -59.496   7.562  30.608  1.00 59.83           C  
ATOM     93  OG1 THR A  12     -61.552   8.489  31.453  1.00 59.83           O  
ATOM     94  N   ASP A  13     -59.793  12.262  31.333  1.00 65.88           N  
ATOM     95  CA  ASP A  13     -60.594  13.483  31.312  1.00 65.88           C  
ATOM     96  C   ASP A  13     -61.828  13.315  30.429  1.00 65.88           C  
ATOM     97  CB  ASP A  13     -59.755  14.666  30.825  1.00 65.88           C  
ATOM     98  O   ASP A  13     -61.975  12.300  29.745  1.00 65.88           O  
ATOM     99  CG  ASP A  13     -59.447  14.603  29.339  1.00 65.88           C  
ATOM    100  OD1 ASP A  13     -60.061  13.783  28.623  1.00 65.88           O  
ATOM    101  OD2 ASP A  13     -58.580  15.379  28.881  1.00 65.88           O  
ATOM    102  N   ASN A  14     -63.026  13.883  30.808  1.00 69.66           N  
ATOM    103  CA  ASN A  14     -64.363  13.768  30.234  1.00 69.66           C  
ATOM    104  C   ASN A  14     -64.431  14.391  28.843  1.00 69.66           C  
ATOM    105  CB  ASN A  14     -65.401  14.411  31.156  1.00 69.66           C  
ATOM    106  O   ASN A  14     -65.501  14.448  28.235  1.00 69.66           O  
ATOM    107  CG  ASN A  14     -65.644  13.603  32.415  1.00 69.66           C  
ATOM    108  ND2 ASN A  14     -66.267  14.227  33.409  1.00 69.66           N  
ATOM    109  OD1 ASN A  14     -65.275  12.429  32.495  1.00 69.66           O  
ATOM    110  N   GLN A  15     -63.237  14.721  28.205  1.00 67.92           N  
ATOM    111  CA  GLN A  15     -63.229  15.251  26.846  1.00 67.92           C  
ATOM    112  C   GLN A  15     -63.023  14.138  25.823  1.00 67.92           C  
ATOM    113  CB  GLN A  15     -62.142  16.316  26.690  1.00 67.92           C  
ATOM    114  O   GLN A  15     -62.110  13.321  25.962  1.00 67.92           O  
ATOM    115  CG  GLN A  15     -62.470  17.634  27.377  1.00 67.92           C  
ATOM    116  CD  GLN A  15     -61.506  18.745  27.005  1.00 67.92           C  
ATOM    117  NE2 GLN A  15     -61.636  19.890  27.668  1.00 67.92           N  
ATOM    118  OE1 GLN A  15     -60.651  18.576  26.130  1.00 67.92           O  
ATOM    119  N   ASN A  16     -64.004  13.956  24.891  1.00 62.74           N  
ATOM    120  CA  ASN A  16     -64.004  13.005  23.784  1.00 62.74           C  
ATOM    121  C   ASN A  16     -62.792  13.201  22.878  1.00 62.74           C  
ATOM    122  CB  ASN A  16     -65.297  13.123  22.974  1.00 62.74           C  
ATOM    123  O   ASN A  16     -62.499  14.322  22.459  1.00 62.74           O  
ATOM    124  CG  ASN A  16     -65.677  11.825  22.289  1.00 62.74           C  
ATOM    125  ND2 ASN A  16     -66.381  11.931  21.168  1.00 62.74           N  
ATOM    126  OD1 ASN A  16     -65.342  10.737  22.764  1.00 62.74           O  
ATOM    127  N   GLY A  17     -61.831  12.256  22.900  1.00 62.42           N  
ATOM    128  CA  GLY A  17     -60.691  12.291  21.997  1.00 62.42           C  
ATOM    129  C   GLY A  17     -59.404  12.716  22.678  1.00 62.42           C  
ATOM    130  O   GLY A  17     -58.408  13.005  22.011  1.00 62.42           O  
ATOM    131  N   SER A  18     -59.441  12.853  24.023  1.00 58.85           N  
ATOM    132  CA  SER A  18     -58.246  13.217  24.776  1.00 58.85           C  
ATOM    133  C   SER A  18     -57.295  12.032  24.910  1.00 58.85           C  
ATOM    134  CB  SER A  18     -58.624  13.737  26.163  1.00 58.85           C  
ATOM    135  O   SER A  18     -57.732  10.901  25.134  1.00 58.85           O  
ATOM    136  OG  SER A  18     -57.465  14.048  26.917  1.00 58.85           O  
ATOM    137  N   VAL A  19     -55.941  12.288  24.407  1.00 58.56           N  
ATOM    138  CA  VAL A  19     -54.838  11.336  24.480  1.00 58.56           C  
ATOM    139  C   VAL A  19     -53.877  11.742  25.595  1.00 58.56           C  
ATOM    140  CB  VAL A  19     -54.084  11.237  23.135  1.00 58.56           C  
ATOM    141  O   VAL A  19     -53.486  12.908  25.691  1.00 58.56           O  
ATOM    142  CG1 VAL A  19     -53.031  10.131  23.186  1.00 58.56           C  
ATOM    143  CG2 VAL A  19     -55.065  10.993  21.990  1.00 58.56           C  
ATOM    144  N   ILE A  20     -53.834  11.041  26.744  1.00 54.86           N  
ATOM    145  CA  ILE A  20     -52.828  11.263  27.777  1.00 54.86           C  
ATOM    146  C   ILE A  20     -51.676  10.278  27.595  1.00 54.86           C  
ATOM    147  CB  ILE A  20     -53.433  11.125  29.193  1.00 54.86           C  
ATOM    148  O   ILE A  20     -51.897   9.073  27.454  1.00 54.86           O  
ATOM    149  CG1 ILE A  20     -54.536  12.168  29.406  1.00 54.86           C  
ATOM    150  CG2 ILE A  20     -52.342  11.255  30.260  1.00 54.86           C  
ATOM    151  CD1 ILE A  20     -55.368  11.941  30.661  1.00 54.86           C  
ATOM    152  N   ASP A  21     -50.396  10.854  27.255  1.00 51.80           N  
ATOM    153  CA  ASP A  21     -49.170  10.073  27.118  1.00 51.80           C  
ATOM    154  C   ASP A  21     -48.646   9.631  28.482  1.00 51.80           C  
ATOM    155  CB  ASP A  21     -48.100  10.879  26.379  1.00 51.80           C  
ATOM    156  O   ASP A  21     -48.446  10.458  29.374  1.00 51.80           O  
ATOM    157  CG  ASP A  21     -48.139  10.677  24.874  1.00 51.80           C  
ATOM    158  OD1 ASP A  21     -48.767   9.703  24.406  1.00 51.80           O  
ATOM    159  OD2 ASP A  21     -47.535  11.498  24.151  1.00 51.80           O  
ATOM    160  N   HIS A  22     -48.885   8.350  28.910  1.00 48.88           N  
ATOM    161  CA  HIS A  22     -48.343   7.783  30.140  1.00 48.88           C  
ATOM    162  C   HIS A  22     -46.917   7.282  29.933  1.00 48.88           C  
ATOM    163  CB  HIS A  22     -49.232   6.643  30.642  1.00 48.88           C  
ATOM    164  O   HIS A  22     -46.644   6.550  28.979  1.00 48.88           O  
ATOM    165  CG  HIS A  22     -50.453   7.111  31.367  1.00 48.88           C  
ATOM    166  CD2 HIS A  22     -51.752   7.155  30.985  1.00 48.88           C  
ATOM    167  ND1 HIS A  22     -50.411   7.613  32.650  1.00 48.88           N  
ATOM    168  CE1 HIS A  22     -51.634   7.945  33.027  1.00 48.88           C  
ATOM    169  NE2 HIS A  22     -52.466   7.677  32.035  1.00 48.88           N  
ATOM    170  N   THR A  23     -45.919   8.001  30.477  1.00 46.55           N  
ATOM    171  CA  THR A  23     -44.528   7.561  30.490  1.00 46.55           C  
ATOM    172  C   THR A  23     -44.300   6.519  31.581  1.00 46.55           C  
ATOM    173  CB  THR A  23     -43.569   8.748  30.702  1.00 46.55           C  
ATOM    174  O   THR A  23     -44.626   6.752  32.747  1.00 46.55           O  
ATOM    175  CG2 THR A  23     -43.349   9.515  29.402  1.00 46.55           C  
ATOM    176  OG1 THR A  23     -44.126   9.636  31.679  1.00 46.55           O  
ATOM    177  N   SER A  24     -44.936   5.206  31.605  1.00 46.26           N  
ATOM    178  CA  SER A  24     -44.663   4.142  32.566  1.00 46.26           C  
ATOM    179  C   SER A  24     -43.165   3.900  32.713  1.00 46.26           C  
ATOM    180  CB  SER A  24     -45.358   2.847  32.143  1.00 46.26           C  
ATOM    181  O   SER A  24     -42.396   4.149  31.781  1.00 46.26           O  
ATOM    182  OG  SER A  24     -44.521   2.082  31.291  1.00 46.26           O  
ATOM    183  N   GLU A  25     -42.582   4.002  33.954  1.00 47.12           N  
ATOM    184  CA  GLU A  25     -41.220   3.702  34.386  1.00 47.12           C  
ATOM    185  C   GLU A  25     -40.735   2.378  33.802  1.00 47.12           C  
ATOM    186  CB  GLU A  25     -41.136   3.665  35.914  1.00 47.12           C  
ATOM    187  O   GLU A  25     -39.531   2.164  33.652  1.00 47.12           O  
ATOM    188  CG  GLU A  25     -41.302   5.027  36.572  1.00 47.12           C  
ATOM    189  CD  GLU A  25     -41.143   4.987  38.083  1.00 47.12           C  
ATOM    190  OE1 GLU A  25     -41.329   6.036  38.742  1.00 47.12           O  
ATOM    191  OE2 GLU A  25     -40.828   3.898  38.614  1.00 47.12           O  
ATOM    192  N   ASN A  26     -41.642   1.560  32.952  1.00 46.14           N  
ATOM    193  CA  ASN A  26     -41.270   0.279  32.361  1.00 46.14           C  
ATOM    194  C   ASN A  26     -41.551   0.251  30.861  1.00 46.14           C  
ATOM    195  CB  ASN A  26     -42.004  -0.868  33.060  1.00 46.14           C  
ATOM    196  O   ASN A  26     -42.261  -0.631  30.375  1.00 46.14           O  
ATOM    197  CG  ASN A  26     -41.539  -1.074  34.488  1.00 46.14           C  
ATOM    198  ND2 ASN A  26     -42.426  -1.589  35.332  1.00 46.14           N  
ATOM    199  OD1 ASN A  26     -40.393  -0.771  34.831  1.00 46.14           O  
ATOM    200  N   MET A  27     -41.298   1.403  30.149  1.00 46.38           N  
ATOM    201  CA  MET A  27     -41.484   1.362  28.701  1.00 46.38           C  
ATOM    202  C   MET A  27     -40.468   0.432  28.048  1.00 46.38           C  
ATOM    203  CB  MET A  27     -41.368   2.765  28.103  1.00 46.38           C  
ATOM    204  O   MET A  27     -39.270   0.521  28.324  1.00 46.38           O  
ATOM    205  CG  MET A  27     -42.633   3.597  28.242  1.00 46.38           C  
ATOM    206  SD  MET A  27     -42.452   5.277  27.525  1.00 46.38           S  
ATOM    207  CE  MET A  27     -42.465   4.873  25.756  1.00 46.38           C  
ATOM    208  N   PRO A  28     -40.989  -0.879  27.473  1.00 53.13           N  
ATOM    209  CA  PRO A  28     -39.965  -1.747  26.886  1.00 53.13           C  
ATOM    210  C   PRO A  28     -39.002  -0.992  25.974  1.00 53.13           C  
ATOM    211  CB  PRO A  28     -40.783  -2.768  26.091  1.00 53.13           C  
ATOM    212  O   PRO A  28     -39.426  -0.124  25.206  1.00 53.13           O  
ATOM    213  CG  PRO A  28     -42.162  -2.195  26.037  1.00 53.13           C  
ATOM    214  CD  PRO A  28     -42.235  -1.037  26.991  1.00 53.13           C  
ATOM    215  N   ALA A  29     -37.765  -0.560  26.442  1.00 52.41           N  
ATOM    216  CA  ALA A  29     -36.689  -0.078  25.580  1.00 52.41           C  
ATOM    217  C   ALA A  29     -36.086  -1.218  24.765  1.00 52.41           C  
ATOM    218  CB  ALA A  29     -35.607   0.607  26.413  1.00 52.41           C  
ATOM    219  O   ALA A  29     -36.001  -2.353  25.241  1.00 52.41           O  
ATOM    220  N   ARG A  30     -36.171  -1.074  23.469  1.00 56.39           N  
ATOM    221  CA  ARG A  30     -35.505  -2.040  22.602  1.00 56.39           C  
ATOM    222  C   ARG A  30     -34.102  -1.570  22.234  1.00 56.39           C  
ATOM    223  CB  ARG A  30     -36.326  -2.280  21.333  1.00 56.39           C  
ATOM    224  O   ARG A  30     -33.908  -0.413  21.858  1.00 56.39           O  
ATOM    225  CG  ARG A  30     -37.663  -2.961  21.584  1.00 56.39           C  
ATOM    226  CD  ARG A  30     -38.409  -3.234  20.286  1.00 56.39           C  
ATOM    227  NE  ARG A  30     -39.713  -3.844  20.531  1.00 56.39           N  
ATOM    228  NH1 ARG A  30     -40.316  -3.945  18.303  1.00 56.39           N  
ATOM    229  NH2 ARG A  30     -41.746  -4.719  19.919  1.00 56.39           N  
ATOM    230  CZ  ARG A  30     -40.589  -4.168  19.584  1.00 56.39           C  
ATOM    231  N   GLY A  31     -33.104  -2.381  22.672  1.00 55.00           N  
ATOM    232  CA  GLY A  31     -31.731  -2.061  22.314  1.00 55.00           C  
ATOM    233  C   GLY A  31     -31.322  -2.618  20.964  1.00 55.00           C  
ATOM    234  O   GLY A  31     -31.734  -3.717  20.588  1.00 55.00           O  
ATOM    235  N   PHE A  32     -30.782  -1.760  20.116  1.00 53.94           N  
ATOM    236  CA  PHE A  32     -30.235  -2.181  18.832  1.00 53.94           C  
ATOM    237  C   PHE A  32     -28.716  -2.058  18.824  1.00 53.94           C  
ATOM    238  CB  PHE A  32     -30.836  -1.352  17.692  1.00 53.94           C  
ATOM    239  O   PHE A  32     -28.170  -1.028  19.225  1.00 53.94           O  
ATOM    240  CG  PHE A  32     -32.333  -1.458  17.588  1.00 53.94           C  
ATOM    241  CD1 PHE A  32     -32.921  -2.428  16.785  1.00 53.94           C  
ATOM    242  CD2 PHE A  32     -33.153  -0.588  18.293  1.00 53.94           C  
ATOM    243  CE1 PHE A  32     -34.307  -2.529  16.687  1.00 53.94           C  
ATOM    244  CE2 PHE A  32     -34.539  -0.682  18.200  1.00 53.94           C  
ATOM    245  CZ  PHE A  32     -35.114  -1.653  17.396  1.00 53.94           C  
ATOM    246  N   PHE A  33     -28.060  -3.203  18.462  1.00 52.87           N  
ATOM    247  CA  PHE A  33     -26.606  -3.215  18.358  1.00 52.87           C  
ATOM    248  C   PHE A  33     -26.167  -3.352  16.905  1.00 52.87           C  
ATOM    249  CB  PHE A  33     -26.015  -4.353  19.195  1.00 52.87           C  
ATOM    250  O   PHE A  33     -26.706  -4.177  16.164  1.00 52.87           O  
ATOM    251  CG  PHE A  33     -26.275  -4.220  20.671  1.00 52.87           C  
ATOM    252  CD1 PHE A  33     -25.353  -3.594  21.501  1.00 52.87           C  
ATOM    253  CD2 PHE A  33     -27.444  -4.721  21.230  1.00 52.87           C  
ATOM    254  CE1 PHE A  33     -25.591  -3.469  22.867  1.00 52.87           C  
ATOM    255  CE2 PHE A  33     -27.689  -4.601  22.595  1.00 52.87           C  
ATOM    256  CZ  PHE A  33     -26.761  -3.975  23.412  1.00 52.87           C  
ATOM    257  N   PHE A  34     -25.334  -2.415  16.501  1.00 51.87           N  
ATOM    258  CA  PHE A  34     -24.824  -2.450  15.135  1.00 51.87           C  
ATOM    259  C   PHE A  34     -23.309  -2.614  15.126  1.00 51.87           C  
ATOM    260  CB  PHE A  34     -25.219  -1.177  14.380  1.00 51.87           C  
ATOM    261  O   PHE A  34     -22.610  -2.017  15.947  1.00 51.87           O  
ATOM    262  CG  PHE A  34     -26.705  -0.956  14.298  1.00 51.87           C  
ATOM    263  CD1 PHE A  34     -27.445  -1.488  13.249  1.00 51.87           C  
ATOM    264  CD2 PHE A  34     -27.364  -0.215  15.271  1.00 51.87           C  
ATOM    265  CE1 PHE A  34     -28.821  -1.285  13.170  1.00 51.87           C  
ATOM    266  CE2 PHE A  34     -28.738  -0.008  15.200  1.00 51.87           C  
ATOM    267  CZ  PHE A  34     -29.465  -0.543  14.148  1.00 51.87           C  
ATOM    268  N   ALA A  35     -22.916  -3.651  14.304  1.00 52.89           N  
ATOM    269  CA  ALA A  35     -21.483  -3.854  14.111  1.00 52.89           C  
ATOM    270  C   ALA A  35     -21.049  -3.415  12.716  1.00 52.89           C  
ATOM    271  CB  ALA A  35     -21.117  -5.318  14.343  1.00 52.89           C  
ATOM    272  O   ALA A  35     -21.723  -3.713  11.727  1.00 52.89           O  
ATOM    273  N   VAL A  36     -20.096  -2.363  12.674  1.00 51.70           N  
ATOM    274  CA  VAL A  36     -19.490  -2.017  11.392  1.00 51.70           C  
ATOM    275  C   VAL A  36     -18.362  -2.996  11.073  1.00 51.70           C  
ATOM    276  CB  VAL A  36     -18.954  -0.567  11.390  1.00 51.70           C  
ATOM    277  O   VAL A  36     -17.433  -3.162  11.867  1.00 51.70           O  
ATOM    278  CG1 VAL A  36     -18.338  -0.221  10.036  1.00 51.70           C  
ATOM    279  CG2 VAL A  36     -20.071   0.414  11.739  1.00 51.70           C  
ATOM    280  N   VAL A  37     -18.673  -3.734   9.967  1.00 52.73           N  
ATOM    281  CA  VAL A  37     -17.677  -4.736   9.600  1.00 52.73           C  
ATOM    282  C   VAL A  37     -16.838  -4.226   8.431  1.00 52.73           C  
ATOM    283  CB  VAL A  37     -18.338  -6.084   9.234  1.00 52.73           C  
ATOM    284  O   VAL A  37     -17.376  -3.697   7.456  1.00 52.73           O  
ATOM    285  CG1 VAL A  37     -17.277  -7.132   8.900  1.00 52.73           C  
ATOM    286  CG2 VAL A  37     -19.230  -6.568  10.376  1.00 52.73           C  
ATOM    287  N   ASP A  38     -15.498  -3.928   8.643  1.00 59.42           N  
ATOM    288  CA  ASP A  38     -14.570  -3.643   7.553  1.00 59.42           C  
ATOM    289  C   ASP A  38     -13.949  -4.928   7.010  1.00 59.42           C  
ATOM    290  CB  ASP A  38     -13.473  -2.684   8.018  1.00 59.42           C  
ATOM    291  O   ASP A  38     -13.188  -5.600   7.711  1.00 59.42           O  
ATOM    292  CG  ASP A  38     -12.698  -2.066   6.868  1.00 59.42           C  
ATOM    293  OD1 ASP A  38     -13.056  -2.304   5.694  1.00 59.42           O  
ATOM    294  OD2 ASP A  38     -11.718  -1.338   7.138  1.00 59.42           O  
ATOM    295  N   GLU A  39     -14.501  -5.414   5.830  1.00 63.77           N  
ATOM    296  CA  GLU A  39     -13.966  -6.645   5.254  1.00 63.77           C  
ATOM    297  C   GLU A  39     -12.552  -6.435   4.720  1.00 63.77           C  
ATOM    298  CB  GLU A  39     -14.879  -7.157   4.137  1.00 63.77           C  
ATOM    299  O   GLU A  39     -12.324  -5.564   3.878  1.00 63.77           O  
ATOM    300  CG  GLU A  39     -16.231  -7.654   4.628  1.00 63.77           C  
ATOM    301  CD  GLU A  39     -17.120  -8.176   3.511  1.00 63.77           C  
ATOM    302  OE1 GLU A  39     -18.269  -8.588   3.791  1.00 63.77           O  
ATOM    303  OE2 GLU A  39     -16.665  -8.174   2.346  1.00 63.77           O  
ATOM    304  N   VAL A  40     -11.513  -7.004   5.421  1.00 75.22           N  
ATOM    305  CA  VAL A  40     -10.115  -6.951   5.003  1.00 75.22           C  
ATOM    306  C   VAL A  40      -9.921  -7.788   3.741  1.00 75.22           C  
ATOM    307  CB  VAL A  40      -9.170  -7.444   6.121  1.00 75.22           C  
ATOM    308  O   VAL A  40     -10.390  -8.926   3.665  1.00 75.22           O  
ATOM    309  CG1 VAL A  40      -7.720  -7.449   5.639  1.00 75.22           C  
ATOM    310  CG2 VAL A  40      -9.319  -6.575   7.368  1.00 75.22           C  
ATOM    311  N   GLY A  41      -9.414  -7.197   2.700  1.00 81.46           N  
ATOM    312  CA  GLY A  41      -9.026  -7.929   1.505  1.00 81.46           C  
ATOM    313  C   GLY A  41     -10.179  -8.162   0.547  1.00 81.46           C  
ATOM    314  O   GLY A  41     -10.170  -9.126  -0.221  1.00 81.46           O  
ATOM    315  N   LYS A  42     -11.246  -7.359   0.635  1.00 80.08           N  
ATOM    316  CA  LYS A  42     -12.409  -7.491  -0.238  1.00 80.08           C  
ATOM    317  C   LYS A  42     -11.992  -7.541  -1.705  1.00 80.08           C  
ATOM    318  CB  LYS A  42     -13.385  -6.336  -0.010  1.00 80.08           C  
ATOM    319  O   LYS A  42     -12.495  -8.366  -2.471  1.00 80.08           O  
ATOM    320  CG  LYS A  42     -14.653  -6.423  -0.846  1.00 80.08           C  
ATOM    321  CD  LYS A  42     -15.567  -5.229  -0.602  1.00 80.08           C  
ATOM    322  CE  LYS A  42     -16.788  -5.263  -1.511  1.00 80.08           C  
ATOM    323  NZ  LYS A  42     -17.728  -4.139  -1.219  1.00 80.08           N  
ATOM    324  N   ASP A  43     -11.080  -6.679  -2.052  1.00 85.70           N  
ATOM    325  CA  ASP A  43     -10.644  -6.566  -3.440  1.00 85.70           C  
ATOM    326  C   ASP A  43      -9.232  -7.121  -3.619  1.00 85.70           C  
ATOM    327  CB  ASP A  43     -10.698  -5.108  -3.903  1.00 85.70           C  
ATOM    328  O   ASP A  43      -8.618  -6.943  -4.673  1.00 85.70           O  
ATOM    329  CG  ASP A  43     -12.115  -4.572  -4.008  1.00 85.70           C  
ATOM    330  OD1 ASP A  43     -13.046  -5.359  -4.283  1.00 85.70           O  
ATOM    331  OD2 ASP A  43     -12.301  -3.351  -3.817  1.00 85.70           O  
ATOM    332  N   GLY A  44      -8.757  -7.860  -2.616  1.00 91.48           N  
ATOM    333  CA  GLY A  44      -7.427  -8.447  -2.655  1.00 91.48           C  
ATOM    334  C   GLY A  44      -6.354  -7.529  -2.101  1.00 91.48           C  
ATOM    335  O   GLY A  44      -6.659  -6.465  -1.560  1.00 91.48           O  
ATOM    336  N   PHE A  45      -5.068  -7.953  -2.253  1.00 95.92           N  
ATOM    337  CA  PHE A  45      -3.931  -7.220  -1.708  1.00 95.92           C  
ATOM    338  C   PHE A  45      -2.884  -6.966  -2.786  1.00 95.92           C  
ATOM    339  CB  PHE A  45      -3.305  -7.988  -0.539  1.00 95.92           C  
ATOM    340  O   PHE A  45      -2.716  -7.776  -3.699  1.00 95.92           O  
ATOM    341  CG  PHE A  45      -4.184  -8.059   0.680  1.00 95.92           C  
ATOM    342  CD1 PHE A  45      -4.157  -7.049   1.634  1.00 95.92           C  
ATOM    343  CD2 PHE A  45      -5.039  -9.137   0.873  1.00 95.92           C  
ATOM    344  CE1 PHE A  45      -4.969  -7.112   2.764  1.00 95.92           C  
ATOM    345  CE2 PHE A  45      -5.854  -9.207   1.999  1.00 95.92           C  
ATOM    346  CZ  PHE A  45      -5.817  -8.194   2.944  1.00 95.92           C  
ATOM    347  N   LEU A  46      -2.266  -5.790  -2.564  1.00 97.40           N  
ATOM    348  CA  LEU A  46      -0.979  -5.573  -3.216  1.00 97.40           C  
ATOM    349  C   LEU A  46       0.171  -5.892  -2.267  1.00 97.40           C  
ATOM    350  CB  LEU A  46      -0.864  -4.128  -3.708  1.00 97.40           C  
ATOM    351  O   LEU A  46       0.045  -5.721  -1.052  1.00 97.40           O  
ATOM    352  CG  LEU A  46      -1.931  -3.664  -4.701  1.00 97.40           C  
ATOM    353  CD1 LEU A  46      -1.810  -2.163  -4.945  1.00 97.40           C  
ATOM    354  CD2 LEU A  46      -1.814  -4.435  -6.012  1.00 97.40           C  
ATOM    355  N   VAL A  47       1.298  -6.350  -2.917  1.00 97.59           N  
ATOM    356  CA  VAL A  47       2.431  -6.724  -2.077  1.00 97.59           C  
ATOM    357  C   VAL A  47       3.637  -5.852  -2.418  1.00 97.59           C  
ATOM    358  CB  VAL A  47       2.790  -8.218  -2.240  1.00 97.59           C  
ATOM    359  O   VAL A  47       3.946  -5.641  -3.593  1.00 97.59           O  
ATOM    360  CG1 VAL A  47       3.916  -8.610  -1.286  1.00 97.59           C  
ATOM    361  CG2 VAL A  47       1.558  -9.091  -2.006  1.00 97.59           C  
ATOM    362  N   ARG A  48       4.249  -5.376  -1.338  1.00 96.43           N  
ATOM    363  CA  ARG A  48       5.493  -4.628  -1.488  1.00 96.43           C  
ATOM    364  C   ARG A  48       6.552  -5.122  -0.508  1.00 96.43           C  
ATOM    365  CB  ARG A  48       5.248  -3.131  -1.284  1.00 96.43           C  
ATOM    366  O   ARG A  48       6.261  -5.338   0.670  1.00 96.43           O  
ATOM    367  CG  ARG A  48       6.514  -2.290  -1.314  1.00 96.43           C  
ATOM    368  CD  ARG A  48       6.206  -0.803  -1.206  1.00 96.43           C  
ATOM    369  NE  ARG A  48       7.425  -0.001  -1.170  1.00 96.43           N  
ATOM    370  NH1 ARG A  48       7.858  -0.184  -3.432  1.00 96.43           N  
ATOM    371  NH2 ARG A  48       9.272   1.015  -2.083  1.00 96.43           N  
ATOM    372  CZ  ARG A  48       8.182   0.275  -2.229  1.00 96.43           C  
ATOM    373  N   LYS A  49       7.783  -5.194  -1.069  1.00 94.95           N  
ATOM    374  CA  LYS A  49       8.919  -5.493  -0.201  1.00 94.95           C  
ATOM    375  C   LYS A  49       9.583  -4.213   0.296  1.00 94.95           C  
ATOM    376  CB  LYS A  49       9.941  -6.362  -0.936  1.00 94.95           C  
ATOM    377  O   LYS A  49       9.953  -3.349  -0.501  1.00 94.95           O  
ATOM    378  CG  LYS A  49       9.383  -7.686  -1.436  1.00 94.95           C  
ATOM    379  CD  LYS A  49       9.071  -8.632  -0.283  1.00 94.95           C  
ATOM    380  CE  LYS A  49       8.625  -9.999  -0.786  1.00 94.95           C  
ATOM    381  NZ  LYS A  49       8.278 -10.917   0.340  1.00 94.95           N  
ATOM    382  N   VAL A  50       9.621  -4.092   1.667  1.00 93.84           N  
ATOM    383  CA  VAL A  50      10.225  -2.902   2.257  1.00 93.84           C  
ATOM    384  C   VAL A  50      11.447  -3.298   3.083  1.00 93.84           C  
ATOM    385  CB  VAL A  50       9.215  -2.130   3.136  1.00 93.84           C  
ATOM    386  O   VAL A  50      11.697  -4.485   3.303  1.00 93.84           O  
ATOM    387  CG1 VAL A  50       8.013  -1.679   2.309  1.00 93.84           C  
ATOM    388  CG2 VAL A  50       8.764  -2.993   4.313  1.00 93.84           C  
ATOM    389  N   TYR A  51      12.201  -2.271   3.484  1.00 93.16           N  
ATOM    390  CA  TYR A  51      13.329  -2.542   4.367  1.00 93.16           C  
ATOM    391  C   TYR A  51      12.856  -3.127   5.692  1.00 93.16           C  
ATOM    392  CB  TYR A  51      14.134  -1.263   4.619  1.00 93.16           C  
ATOM    393  O   TYR A  51      11.840  -2.694   6.242  1.00 93.16           O  
ATOM    394  CG  TYR A  51      14.739  -0.671   3.370  1.00 93.16           C  
ATOM    395  CD1 TYR A  51      15.882  -1.223   2.796  1.00 93.16           C  
ATOM    396  CD2 TYR A  51      14.170   0.443   2.761  1.00 93.16           C  
ATOM    397  CE1 TYR A  51      16.444  -0.680   1.646  1.00 93.16           C  
ATOM    398  CE2 TYR A  51      14.724   0.995   1.610  1.00 93.16           C  
ATOM    399  OH  TYR A  51      16.412   0.969  -0.078  1.00 93.16           O  
ATOM    400  CZ  TYR A  51      15.859   0.427   1.061  1.00 93.16           C  
ATOM    401  N   GLY A  52      13.617  -4.110   6.200  1.00 91.08           N  
ATOM    402  CA  GLY A  52      13.225  -4.835   7.398  1.00 91.08           C  
ATOM    403  C   GLY A  52      13.705  -4.177   8.677  1.00 91.08           C  
ATOM    404  O   GLY A  52      13.201  -4.474   9.762  1.00 91.08           O  
ATOM    405  N   SER A  53      14.664  -3.173   8.482  1.00 92.64           N  
ATOM    406  CA  SER A  53      15.232  -2.537   9.667  1.00 92.64           C  
ATOM    407  C   SER A  53      15.802  -1.162   9.337  1.00 92.64           C  
ATOM    408  CB  SER A  53      16.324  -3.418  10.276  1.00 92.64           C  
ATOM    409  O   SER A  53      16.264  -0.927   8.218  1.00 92.64           O  
ATOM    410  OG  SER A  53      17.015  -2.725  11.301  1.00 92.64           O  
ATOM    411  N   LEU A  54      15.750  -0.291  10.320  1.00 91.49           N  
ATOM    412  CA  LEU A  54      16.310   1.049  10.183  1.00 91.49           C  
ATOM    413  C   LEU A  54      17.827   0.993  10.043  1.00 91.49           C  
ATOM    414  CB  LEU A  54      15.929   1.915  11.387  1.00 91.49           C  
ATOM    415  O   LEU A  54      18.448   1.952   9.579  1.00 91.49           O  
ATOM    416  CG  LEU A  54      14.465   2.351  11.473  1.00 91.49           C  
ATOM    417  CD1 LEU A  54      14.187   3.011  12.819  1.00 91.49           C  
ATOM    418  CD2 LEU A  54      14.121   3.296  10.327  1.00 91.49           C  
ATOM    419  N   SER A  55      18.425  -0.123  10.346  1.00 91.97           N  
ATOM    420  CA  SER A  55      19.876  -0.274  10.322  1.00 91.97           C  
ATOM    421  C   SER A  55      20.349  -0.854   8.993  1.00 91.97           C  
ATOM    422  CB  SER A  55      20.341  -1.168  11.472  1.00 91.97           C  
ATOM    423  O   SER A  55      21.529  -1.173   8.834  1.00 91.97           O  
ATOM    424  OG  SER A  55      19.713  -2.437  11.408  1.00 91.97           O  
ATOM    425  N   ASP A  56      19.441  -1.051   8.002  1.00 91.36           N  
ATOM    426  CA  ASP A  56      19.820  -1.527   6.675  1.00 91.36           C  
ATOM    427  C   ASP A  56      20.847  -0.599   6.031  1.00 91.36           C  
ATOM    428  CB  ASP A  56      18.586  -1.651   5.778  1.00 91.36           C  
ATOM    429  O   ASP A  56      20.646   0.616   5.979  1.00 91.36           O  
ATOM    430  CG  ASP A  56      18.880  -2.346   4.460  1.00 91.36           C  
ATOM    431  OD1 ASP A  56      19.538  -1.742   3.585  1.00 91.36           O  
ATOM    432  OD2 ASP A  56      18.446  -3.506   4.293  1.00 91.36           O  
ATOM    433  N   PRO A  57      22.045  -1.140   5.640  1.00 91.12           N  
ATOM    434  CA  PRO A  57      23.149  -0.331   5.120  1.00 91.12           C  
ATOM    435  C   PRO A  57      22.762   0.464   3.874  1.00 91.12           C  
ATOM    436  CB  PRO A  57      24.224  -1.370   4.792  1.00 91.12           C  
ATOM    437  O   PRO A  57      23.202   1.603   3.703  1.00 91.12           O  
ATOM    438  CG  PRO A  57      23.887  -2.550   5.644  1.00 91.12           C  
ATOM    439  CD  PRO A  57      22.401  -2.573   5.860  1.00 91.12           C  
ATOM    440  N   TYR A  58      21.889  -0.069   3.010  1.00 88.40           N  
ATOM    441  CA  TYR A  58      21.433   0.610   1.803  1.00 88.40           C  
ATOM    442  C   TYR A  58      20.490   1.757   2.146  1.00 88.40           C  
ATOM    443  CB  TYR A  58      20.734  -0.376   0.862  1.00 88.40           C  
ATOM    444  O   TYR A  58      20.545   2.822   1.526  1.00 88.40           O  
ATOM    445  CG  TYR A  58      21.677  -1.340   0.184  1.00 88.40           C  
ATOM    446  CD1 TYR A  58      22.452  -0.938  -0.902  1.00 88.40           C  
ATOM    447  CD2 TYR A  58      21.794  -2.653   0.626  1.00 88.40           C  
ATOM    448  CE1 TYR A  58      23.321  -1.823  -1.531  1.00 88.40           C  
ATOM    449  CE2 TYR A  58      22.660  -3.547   0.004  1.00 88.40           C  
ATOM    450  OH  TYR A  58      24.277  -4.003  -1.691  1.00 88.40           O  
ATOM    451  CZ  TYR A  58      23.418  -3.123  -1.072  1.00 88.40           C  
ATOM    452  N   LEU A  59      19.626   1.506   3.173  1.00 90.53           N  
ATOM    453  CA  LEU A  59      18.729   2.556   3.643  1.00 90.53           C  
ATOM    454  C   LEU A  59      19.514   3.698   4.279  1.00 90.53           C  
ATOM    455  CB  LEU A  59      17.723   1.991   4.649  1.00 90.53           C  
ATOM    456  O   LEU A  59      19.244   4.870   4.007  1.00 90.53           O  
ATOM    457  CG  LEU A  59      16.710   2.982   5.225  1.00 90.53           C  
ATOM    458  CD1 LEU A  59      15.800   3.511   4.122  1.00 90.53           C  
ATOM    459  CD2 LEU A  59      15.892   2.328   6.333  1.00 90.53           C  
ATOM    460  N   LYS A  60      20.496   3.477   5.041  1.00 91.23           N  
ATOM    461  CA  LYS A  60      21.326   4.475   5.710  1.00 91.23           C  
ATOM    462  C   LYS A  60      22.107   5.308   4.698  1.00 91.23           C  
ATOM    463  CB  LYS A  60      22.290   3.802   6.690  1.00 91.23           C  
ATOM    464  O   LYS A  60      22.296   6.511   4.891  1.00 91.23           O  
ATOM    465  CG  LYS A  60      21.639   3.356   7.991  1.00 91.23           C  
ATOM    466  CD  LYS A  60      22.679   2.929   9.018  1.00 91.23           C  
ATOM    467  CE  LYS A  60      22.034   2.561  10.348  1.00 91.23           C  
ATOM    468  NZ  LYS A  60      23.046   2.105  11.347  1.00 91.23           N  
ATOM    469  N   ALA A  61      22.460   4.647   3.620  1.00 92.15           N  
ATOM    470  CA  ALA A  61      23.254   5.300   2.583  1.00 92.15           C  
ATOM    471  C   ALA A  61      22.435   6.358   1.849  1.00 92.15           C  
ATOM    472  CB  ALA A  61      23.791   4.267   1.595  1.00 92.15           C  
ATOM    473  O   ALA A  61      22.993   7.294   1.273  1.00 92.15           O  
ATOM    474  N   MET A  62      21.109   6.256   1.952  1.00 86.45           N  
ATOM    475  CA  MET A  62      20.196   7.156   1.254  1.00 86.45           C  
ATOM    476  C   MET A  62      20.051   8.475   2.005  1.00 86.45           C  
ATOM    477  CB  MET A  62      18.825   6.501   1.079  1.00 86.45           C  
ATOM    478  O   MET A  62      19.562   9.460   1.449  1.00 86.45           O  
ATOM    479  CG  MET A  62      18.808   5.379   0.053  1.00 86.45           C  
ATOM    480  SD  MET A  62      17.115   4.751  -0.273  1.00 86.45           S  
ATOM    481  CE  MET A  62      17.005   3.455   0.992  1.00 86.45           C  
ATOM    482  N   ASN A  63      20.489   8.605   3.253  1.00 89.57           N  
ATOM    483  CA  ASN A  63      20.522   9.814   4.069  1.00 89.57           C  
ATOM    484  C   ASN A  63      19.185  10.550   4.035  1.00 89.57           C  
ATOM    485  CB  ASN A  63      21.650  10.741   3.611  1.00 89.57           C  
ATOM    486  O   ASN A  63      19.145  11.765   3.833  1.00 89.57           O  
ATOM    487  CG  ASN A  63      22.011  11.781   4.654  1.00 89.57           C  
ATOM    488  ND2 ASN A  63      22.484  12.936   4.201  1.00 89.57           N  
ATOM    489  OD1 ASN A  63      21.867  11.547   5.857  1.00 89.57           O  
ATOM    490  N   LEU A  64      18.085   9.810   4.315  1.00 87.92           N  
ATOM    491  CA  LEU A  64      16.731  10.354   4.332  1.00 87.92           C  
ATOM    492  C   LEU A  64      16.407  10.964   5.691  1.00 87.92           C  
ATOM    493  CB  LEU A  64      15.711   9.263   3.993  1.00 87.92           C  
ATOM    494  O   LEU A  64      16.976  10.563   6.708  1.00 87.92           O  
ATOM    495  CG  LEU A  64      15.877   8.579   2.635  1.00 87.92           C  
ATOM    496  CD1 LEU A  64      14.952   7.370   2.535  1.00 87.92           C  
ATOM    497  CD2 LEU A  64      15.602   9.563   1.503  1.00 87.92           C  
ATOM    498  N   PRO A  65      15.456  12.005   5.673  1.00 89.76           N  
ATOM    499  CA  PRO A  65      14.964  12.465   6.974  1.00 89.76           C  
ATOM    500  C   PRO A  65      14.352  11.339   7.805  1.00 89.76           C  
ATOM    501  CB  PRO A  65      13.906  13.507   6.603  1.00 89.76           C  
ATOM    502  O   PRO A  65      13.849  10.360   7.248  1.00 89.76           O  
ATOM    503  CG  PRO A  65      14.201  13.862   5.182  1.00 89.76           C  
ATOM    504  CD  PRO A  65      14.891  12.697   4.533  1.00 89.76           C  
ATOM    505  N   ASP A  66      14.408  11.423   9.125  1.00 86.19           N  
ATOM    506  CA  ASP A  66      14.006  10.386  10.071  1.00 86.19           C  
ATOM    507  C   ASP A  66      12.569   9.937   9.815  1.00 86.19           C  
ATOM    508  CB  ASP A  66      14.153  10.886  11.509  1.00 86.19           C  
ATOM    509  O   ASP A  66      12.277   8.740   9.827  1.00 86.19           O  
ATOM    510  CG  ASP A  66      15.598  10.931  11.977  1.00 86.19           C  
ATOM    511  OD1 ASP A  66      16.486  10.418  11.263  1.00 86.19           O  
ATOM    512  OD2 ASP A  66      15.849  11.481  13.071  1.00 86.19           O  
ATOM    513  N   GLN A  67      11.693  10.819   9.485  1.00 85.34           N  
ATOM    514  CA  GLN A  67      10.288  10.517   9.230  1.00 85.34           C  
ATOM    515  C   GLN A  67      10.130   9.649   7.985  1.00 85.34           C  
ATOM    516  CB  GLN A  67       9.481  11.807   9.076  1.00 85.34           C  
ATOM    517  O   GLN A  67       9.323   8.717   7.970  1.00 85.34           O  
ATOM    518  CG  GLN A  67       7.974  11.589   9.045  1.00 85.34           C  
ATOM    519  CD  GLN A  67       7.192  12.888   9.087  1.00 85.34           C  
ATOM    520  NE2 GLN A  67       5.870  12.788   9.001  1.00 85.34           N  
ATOM    521  OE1 GLN A  67       7.771  13.974   9.195  1.00 85.34           O  
ATOM    522  N   ARG A  68      10.968   9.889   6.989  1.00 88.43           N  
ATOM    523  CA  ARG A  68      10.937   9.128   5.744  1.00 88.43           C  
ATOM    524  C   ARG A  68      11.549   7.744   5.933  1.00 88.43           C  
ATOM    525  CB  ARG A  68      11.674   9.881   4.635  1.00 88.43           C  
ATOM    526  O   ARG A  68      11.075   6.765   5.352  1.00 88.43           O  
ATOM    527  CG  ARG A  68      11.603   9.201   3.277  1.00 88.43           C  
ATOM    528  CD  ARG A  68      10.184   9.188   2.725  1.00 88.43           C  
ATOM    529  NE  ARG A  68      10.083   8.377   1.516  1.00 88.43           N  
ATOM    530  NH1 ARG A  68       7.824   8.749   1.206  1.00 88.43           N  
ATOM    531  NH2 ARG A  68       8.985   7.429  -0.265  1.00 88.43           N  
ATOM    532  CZ  ARG A  68       8.964   8.187   0.822  1.00 88.43           C  
ATOM    533  N   MET A  69      12.497   7.680   6.771  1.00 90.71           N  
ATOM    534  CA  MET A  69      13.128   6.401   7.084  1.00 90.71           C  
ATOM    535  C   MET A  69      12.142   5.460   7.767  1.00 90.71           C  
ATOM    536  CB  MET A  69      14.355   6.610   7.973  1.00 90.71           C  
ATOM    537  O   MET A  69      12.079   4.274   7.438  1.00 90.71           O  
ATOM    538  CG  MET A  69      15.559   7.174   7.236  1.00 90.71           C  
ATOM    539  SD  MET A  69      17.109   7.029   8.207  1.00 90.71           S  
ATOM    540  CE  MET A  69      16.665   8.013   9.666  1.00 90.71           C  
ATOM    541  N   TRP A  70      11.296   6.017   8.638  1.00 90.94           N  
ATOM    542  CA  TRP A  70      10.300   5.243   9.370  1.00 90.94           C  
ATOM    543  C   TRP A  70       9.204   4.741   8.435  1.00 90.94           C  
ATOM    544  CB  TRP A  70       9.684   6.082  10.493  1.00 90.94           C  
ATOM    545  O   TRP A  70       8.759   3.597   8.548  1.00 90.94           O  
ATOM    546  CG  TRP A  70      10.599   6.302  11.661  1.00 90.94           C  
ATOM    547  CD1 TRP A  70      11.316   7.430  11.945  1.00 90.94           C  
ATOM    548  CD2 TRP A  70      10.898   5.364  12.699  1.00 90.94           C  
ATOM    549  CE2 TRP A  70      11.805   5.992  13.581  1.00 90.94           C  
ATOM    550  CE3 TRP A  70      10.486   4.052  12.970  1.00 90.94           C  
ATOM    551  NE1 TRP A  70      12.043   7.251  13.099  1.00 90.94           N  
ATOM    552  CH2 TRP A  70      11.888   4.069  14.959  1.00 90.94           C  
ATOM    553  CZ2 TRP A  70      12.307   5.352  14.717  1.00 90.94           C  
ATOM    554  CZ3 TRP A  70      10.987   3.417  14.101  1.00 90.94           C  
ATOM    555  N   SER A  71       8.802   5.582   7.500  1.00 90.66           N  
ATOM    556  CA  SER A  71       7.781   5.173   6.541  1.00 90.66           C  
ATOM    557  C   SER A  71       8.304   4.088   5.606  1.00 90.66           C  
ATOM    558  CB  SER A  71       7.300   6.373   5.724  1.00 90.66           C  
ATOM    559  O   SER A  71       7.529   3.282   5.086  1.00 90.66           O  
ATOM    560  OG  SER A  71       8.337   6.860   4.888  1.00 90.66           O  
ATOM    561  N   GLU A  72       9.661   4.031   5.399  1.00 91.57           N  
ATOM    562  CA  GLU A  72      10.286   3.041   4.526  1.00 91.57           C  
ATOM    563  C   GLU A  72      10.368   1.678   5.206  1.00 91.57           C  
ATOM    564  CB  GLU A  72      11.683   3.503   4.103  1.00 91.57           C  
ATOM    565  O   GLU A  72      10.272   0.642   4.545  1.00 91.57           O  
ATOM    566  CG  GLU A  72      11.679   4.716   3.184  1.00 91.57           C  
ATOM    567  CD  GLU A  72      11.078   4.429   1.817  1.00 91.57           C  
ATOM    568  OE1 GLU A  72      10.788   5.390   1.068  1.00 91.57           O  
ATOM    569  OE2 GLU A  72      10.895   3.235   1.492  1.00 91.57           O  
ATOM    570  N   VAL A  73      10.452   1.739   6.569  1.00 93.47           N  
ATOM    571  CA  VAL A  73      10.631   0.504   7.325  1.00 93.47           C  
ATOM    572  C   VAL A  73       9.292   0.057   7.910  1.00 93.47           C  
ATOM    573  CB  VAL A  73      11.674   0.673   8.452  1.00 93.47           C  
ATOM    574  O   VAL A  73       8.974  -1.134   7.909  1.00 93.47           O  
ATOM    575  CG1 VAL A  73      11.792  -0.608   9.276  1.00 93.47           C  
ATOM    576  CG2 VAL A  73      13.031   1.063   7.867  1.00 93.47           C  
ATOM    577  N   PHE A  74       8.495   1.054   8.313  1.00 94.37           N  
ATOM    578  CA  PHE A  74       7.261   0.722   9.014  1.00 94.37           C  
ATOM    579  C   PHE A  74       6.069   1.426   8.375  1.00 94.37           C  
ATOM    580  CB  PHE A  74       7.363   1.102  10.495  1.00 94.37           C  
ATOM    581  O   PHE A  74       5.393   2.226   9.025  1.00 94.37           O  
ATOM    582  CG  PHE A  74       8.565   0.521  11.189  1.00 94.37           C  
ATOM    583  CD1 PHE A  74       8.641  -0.840  11.455  1.00 94.37           C  
ATOM    584  CD2 PHE A  74       9.620   1.337  11.575  1.00 94.37           C  
ATOM    585  CE1 PHE A  74       9.752  -1.381  12.098  1.00 94.37           C  
ATOM    586  CE2 PHE A  74      10.734   0.805  12.218  1.00 94.37           C  
ATOM    587  CZ  PHE A  74      10.798  -0.555  12.479  1.00 94.37           C  
ATOM    588  N   PRO A  75       5.793   1.112   7.200  1.00 94.26           N  
ATOM    589  CA  PRO A  75       4.673   1.783   6.537  1.00 94.26           C  
ATOM    590  C   PRO A  75       3.324   1.444   7.167  1.00 94.26           C  
ATOM    591  CB  PRO A  75       4.751   1.262   5.100  1.00 94.26           C  
ATOM    592  O   PRO A  75       2.362   2.201   7.020  1.00 94.26           O  
ATOM    593  CG  PRO A  75       5.496  -0.029   5.201  1.00 94.26           C  
ATOM    594  CD  PRO A  75       6.491   0.081   6.321  1.00 94.26           C  
ATOM    595  N   GLU A  76       3.225   0.372   7.877  1.00 91.26           N  
ATOM    596  CA  GLU A  76       2.003  -0.011   8.577  1.00 91.26           C  
ATOM    597  C   GLU A  76       1.669   0.981   9.687  1.00 91.26           C  
ATOM    598  CB  GLU A  76       2.133  -1.423   9.154  1.00 91.26           C  
ATOM    599  O   GLU A  76       0.522   1.060  10.132  1.00 91.26           O  
ATOM    600  CG  GLU A  76       3.146  -1.534  10.284  1.00 91.26           C  
ATOM    601  CD  GLU A  76       4.569  -1.750   9.795  1.00 91.26           C  
ATOM    602  OE1 GLU A  76       5.425  -2.194  10.594  1.00 91.26           O  
ATOM    603  OE2 GLU A  76       4.831  -1.473   8.603  1.00 91.26           O  
ATOM    604  N   ASN A  77       2.672   1.733  10.074  1.00 90.69           N  
ATOM    605  CA  ASN A  77       2.462   2.731  11.118  1.00 90.69           C  
ATOM    606  C   ASN A  77       2.364   4.138  10.536  1.00 90.69           C  
ATOM    607  CB  ASN A  77       3.582   2.663  12.158  1.00 90.69           C  
ATOM    608  O   ASN A  77       1.651   4.988  11.072  1.00 90.69           O  
ATOM    609  CG  ASN A  77       3.596   1.350  12.917  1.00 90.69           C  
ATOM    610  ND2 ASN A  77       4.764   0.966  13.416  1.00 90.69           N  
ATOM    611  OD1 ASN A  77       2.564   0.687  13.052  1.00 90.69           O  
ATOM    612  N   TYR A  78       2.991   4.323   9.419  1.00 91.36           N  
ATOM    613  CA  TYR A  78       3.189   5.699   8.978  1.00 91.36           C  
ATOM    614  C   TYR A  78       2.627   5.908   7.577  1.00 91.36           C  
ATOM    615  CB  TYR A  78       4.677   6.062   9.003  1.00 91.36           C  
ATOM    616  O   TYR A  78       2.561   7.040   7.090  1.00 91.36           O  
ATOM    617  CG  TYR A  78       5.279   6.059  10.387  1.00 91.36           C  
ATOM    618  CD1 TYR A  78       5.196   7.183  11.206  1.00 91.36           C  
ATOM    619  CD2 TYR A  78       5.932   4.934  10.879  1.00 91.36           C  
ATOM    620  CE1 TYR A  78       5.751   7.186  12.482  1.00 91.36           C  
ATOM    621  CE2 TYR A  78       6.491   4.926  12.152  1.00 91.36           C  
ATOM    622  OH  TYR A  78       6.946   6.051  14.207  1.00 91.36           O  
ATOM    623  CZ  TYR A  78       6.395   6.054  12.945  1.00 91.36           C  
ATOM    624  N   GLY A  79       2.099   4.861   6.973  1.00 93.32           N  
ATOM    625  CA  GLY A  79       1.555   4.954   5.628  1.00 93.32           C  
ATOM    626  C   GLY A  79       2.617   4.863   4.548  1.00 93.32           C  
ATOM    627  O   GLY A  79       3.807   4.746   4.848  1.00 93.32           O  
ATOM    628  N   LEU A  80       2.107   4.838   3.358  1.00 92.95           N  
ATOM    629  CA  LEU A  80       2.970   4.712   2.189  1.00 92.95           C  
ATOM    630  C   LEU A  80       2.692   5.826   1.185  1.00 92.95           C  
ATOM    631  CB  LEU A  80       2.774   3.348   1.522  1.00 92.95           C  
ATOM    632  O   LEU A  80       1.533   6.114   0.877  1.00 92.95           O  
ATOM    633  CG  LEU A  80       3.781   2.974   0.434  1.00 92.95           C  
ATOM    634  CD1 LEU A  80       5.138   2.658   1.054  1.00 92.95           C  
ATOM    635  CD2 LEU A  80       3.272   1.791  -0.383  1.00 92.95           C  
ATOM    636  N   SER A  81       3.768   6.460   0.690  1.00 93.91           N  
ATOM    637  CA  SER A  81       3.630   7.491  -0.333  1.00 93.91           C  
ATOM    638  C   SER A  81       4.861   7.549  -1.230  1.00 93.91           C  
ATOM    639  CB  SER A  81       3.394   8.858   0.312  1.00 93.91           C  
ATOM    640  O   SER A  81       5.942   7.102  -0.840  1.00 93.91           O  
ATOM    641  OG  SER A  81       4.525   9.259   1.066  1.00 93.91           O  
ATOM    642  N   GLY A  82       4.610   8.007  -2.463  1.00 92.62           N  
ATOM    643  CA  GLY A  82       5.753   8.222  -3.335  1.00 92.62           C  
ATOM    644  C   GLY A  82       6.757   9.209  -2.771  1.00 92.62           C  
ATOM    645  O   GLY A  82       6.473   9.897  -1.788  1.00 92.62           O  
ATOM    646  N   LYS A  83       7.889   9.319  -3.346  1.00 90.01           N  
ATOM    647  CA  LYS A  83       8.981  10.151  -2.849  1.00 90.01           C  
ATOM    648  C   LYS A  83       8.659  11.634  -3.009  1.00 90.01           C  
ATOM    649  CB  LYS A  83      10.284   9.816  -3.577  1.00 90.01           C  
ATOM    650  O   LYS A  83       9.073  12.456  -2.190  1.00 90.01           O  
ATOM    651  CG  LYS A  83      10.843   8.440  -3.245  1.00 90.01           C  
ATOM    652  CD  LYS A  83      12.203   8.218  -3.893  1.00 90.01           C  
ATOM    653  CE  LYS A  83      12.764   6.842  -3.561  1.00 90.01           C  
ATOM    654  NZ  LYS A  83      14.083   6.607  -4.221  1.00 90.01           N  
ATOM    655  N   ASP A  84       7.891  11.978  -4.074  1.00 92.13           N  
ATOM    656  CA  ASP A  84       7.486  13.353  -4.354  1.00 92.13           C  
ATOM    657  C   ASP A  84       6.087  13.399  -4.965  1.00 92.13           C  
ATOM    658  CB  ASP A  84       8.491  14.028  -5.289  1.00 92.13           C  
ATOM    659  O   ASP A  84       5.915  13.130  -6.156  1.00 92.13           O  
ATOM    660  CG  ASP A  84       8.216  15.509  -5.486  1.00 92.13           C  
ATOM    661  OD1 ASP A  84       7.220  16.023  -4.933  1.00 92.13           O  
ATOM    662  OD2 ASP A  84       9.000  16.166  -6.204  1.00 92.13           O  
ATOM    663  N   LEU A  85       5.128  13.858  -4.214  1.00 91.90           N  
ATOM    664  CA  LEU A  85       3.734  13.812  -4.642  1.00 91.90           C  
ATOM    665  C   LEU A  85       3.452  14.882  -5.691  1.00 91.90           C  
ATOM    666  CB  LEU A  85       2.799  13.996  -3.444  1.00 91.90           C  
ATOM    667  O   LEU A  85       2.455  14.803  -6.413  1.00 91.90           O  
ATOM    668  CG  LEU A  85       2.790  12.868  -2.411  1.00 91.90           C  
ATOM    669  CD1 LEU A  85       1.855  13.213  -1.257  1.00 91.90           C  
ATOM    670  CD2 LEU A  85       2.382  11.550  -3.061  1.00 91.90           C  
ATOM    671  N   THR A  86       4.364  15.805  -5.811  1.00 93.38           N  
ATOM    672  CA  THR A  86       4.176  16.890  -6.768  1.00 93.38           C  
ATOM    673  C   THR A  86       4.947  16.615  -8.056  1.00 93.38           C  
ATOM    674  CB  THR A  86       4.622  18.240  -6.178  1.00 93.38           C  
ATOM    675  O   THR A  86       4.893  17.406  -8.999  1.00 93.38           O  
ATOM    676  CG2 THR A  86       3.914  18.524  -4.857  1.00 93.38           C  
ATOM    677  OG1 THR A  86       6.037  18.212  -5.953  1.00 93.38           O  
ATOM    678  N   SER A  87       5.666  15.501  -8.088  1.00 93.30           N  
ATOM    679  CA  SER A  87       6.491  15.170  -9.245  1.00 93.30           C  
ATOM    680  C   SER A  87       5.639  14.980 -10.495  1.00 93.30           C  
ATOM    681  CB  SER A  87       7.308  13.905  -8.977  1.00 93.30           C  
ATOM    682  O   SER A  87       4.547  14.412 -10.428  1.00 93.30           O  
ATOM    683  OG  SER A  87       7.998  13.495 -10.145  1.00 93.30           O  
ATOM    684  N   LYS A  88       6.165  15.361 -11.648  1.00 92.80           N  
ATOM    685  CA  LYS A  88       5.470  15.200 -12.922  1.00 92.80           C  
ATOM    686  C   LYS A  88       6.013  14.002 -13.697  1.00 92.80           C  
ATOM    687  CB  LYS A  88       5.594  16.470 -13.766  1.00 92.80           C  
ATOM    688  O   LYS A  88       5.738  13.851 -14.889  1.00 92.80           O  
ATOM    689  CG  LYS A  88       4.880  17.677 -13.176  1.00 92.80           C  
ATOM    690  CD  LYS A  88       4.931  18.872 -14.119  1.00 92.80           C  
ATOM    691  CE  LYS A  88       4.216  20.081 -13.530  1.00 92.80           C  
ATOM    692  NZ  LYS A  88       4.271  21.258 -14.447  1.00 92.80           N  
ATOM    693  N   ALA A  89       6.841  13.301 -12.984  1.00 94.22           N  
ATOM    694  CA  ALA A  89       7.391  12.111 -13.628  1.00 94.22           C  
ATOM    695  C   ALA A  89       6.280  11.217 -14.170  1.00 94.22           C  
ATOM    696  CB  ALA A  89       8.267  11.333 -12.649  1.00 94.22           C  
ATOM    697  O   ALA A  89       5.266  11.003 -13.501  1.00 94.22           O  
ATOM    698  N   SER A  90       6.469  10.752 -15.442  1.00 95.90           N  
ATOM    699  CA  SER A  90       5.474   9.870 -16.041  1.00 95.90           C  
ATOM    700  C   SER A  90       5.574   8.457 -15.475  1.00 95.90           C  
ATOM    701  CB  SER A  90       5.637   9.831 -17.561  1.00 95.90           C  
ATOM    702  O   SER A  90       6.569   8.109 -14.835  1.00 95.90           O  
ATOM    703  OG  SER A  90       6.823   9.145 -17.922  1.00 95.90           O  
ATOM    704  N   VAL A  91       4.556   7.714 -15.678  1.00 96.88           N  
ATOM    705  CA  VAL A  91       4.541   6.313 -15.269  1.00 96.88           C  
ATOM    706  C   VAL A  91       5.753   5.591 -15.853  1.00 96.88           C  
ATOM    707  CB  VAL A  91       3.238   5.607 -15.706  1.00 96.88           C  
ATOM    708  O   VAL A  91       6.458   4.871 -15.141  1.00 96.88           O  
ATOM    709  CG1 VAL A  91       3.335   4.101 -15.470  1.00 96.88           C  
ATOM    710  CG2 VAL A  91       2.039   6.192 -14.961  1.00 96.88           C  
ATOM    711  N   ALA A  92       6.072   5.847 -17.067  1.00 96.62           N  
ATOM    712  CA  ALA A  92       7.168   5.197 -17.781  1.00 96.62           C  
ATOM    713  C   ALA A  92       8.518   5.586 -17.185  1.00 96.62           C  
ATOM    714  CB  ALA A  92       7.122   5.553 -19.265  1.00 96.62           C  
ATOM    715  O   ALA A  92       9.389   4.734 -16.995  1.00 96.62           O  
ATOM    716  N   GLU A  93       8.655   6.882 -16.834  1.00 95.87           N  
ATOM    717  CA  GLU A  93       9.897   7.349 -16.225  1.00 95.87           C  
ATOM    718  C   GLU A  93      10.128   6.692 -14.867  1.00 95.87           C  
ATOM    719  CB  GLU A  93       9.882   8.873 -16.076  1.00 95.87           C  
ATOM    720  O   GLU A  93      11.253   6.308 -14.541  1.00 95.87           O  
ATOM    721  CG  GLU A  93      10.019   9.621 -17.394  1.00 95.87           C  
ATOM    722  CD  GLU A  93       9.867  11.127 -17.247  1.00 95.87           C  
ATOM    723  OE1 GLU A  93      10.557  11.880 -17.972  1.00 95.87           O  
ATOM    724  OE2 GLU A  93       9.054  11.558 -16.400  1.00 95.87           O  
ATOM    725  N   HIS A  94       9.033   6.606 -14.104  1.00 96.11           N  
ATOM    726  CA  HIS A  94       9.114   5.961 -12.799  1.00 96.11           C  
ATOM    727  C   HIS A  94       9.537   4.502 -12.931  1.00 96.11           C  
ATOM    728  CB  HIS A  94       7.772   6.054 -12.070  1.00 96.11           C  
ATOM    729  O   HIS A  94      10.472   4.059 -12.260  1.00 96.11           O  
ATOM    730  CG  HIS A  94       7.738   5.305 -10.776  1.00 96.11           C  
ATOM    731  CD2 HIS A  94       7.410   4.020 -10.501  1.00 96.11           C  
ATOM    732  ND1 HIS A  94       8.067   5.886  -9.571  1.00 96.11           N  
ATOM    733  CE1 HIS A  94       7.943   4.988  -8.608  1.00 96.11           C  
ATOM    734  NE2 HIS A  94       7.546   3.848  -9.146  1.00 96.11           N  
ATOM    735  N   VAL A  95       8.951   3.762 -13.833  1.00 95.55           N  
ATOM    736  CA  VAL A  95       9.171   2.327 -13.980  1.00 95.55           C  
ATOM    737  C   VAL A  95      10.552   2.075 -14.579  1.00 95.55           C  
ATOM    738  CB  VAL A  95       8.081   1.674 -14.859  1.00 95.55           C  
ATOM    739  O   VAL A  95      11.231   1.115 -14.207  1.00 95.55           O  
ATOM    740  CG1 VAL A  95       8.456   0.233 -15.201  1.00 95.55           C  
ATOM    741  CG2 VAL A  95       6.727   1.724 -14.155  1.00 95.55           C  
ATOM    742  N   MET A  96      10.970   2.992 -15.402  1.00 94.34           N  
ATOM    743  CA  MET A  96      12.265   2.863 -16.064  1.00 94.34           C  
ATOM    744  C   MET A  96      13.401   3.224 -15.113  1.00 94.34           C  
ATOM    745  CB  MET A  96      12.324   3.750 -17.309  1.00 94.34           C  
ATOM    746  O   MET A  96      14.567   2.943 -15.395  1.00 94.34           O  
ATOM    747  CG  MET A  96      11.444   3.264 -18.450  1.00 94.34           C  
ATOM    748  SD  MET A  96      12.048   1.695 -19.184  1.00 94.34           S  
ATOM    749  CE  MET A  96      13.636   2.250 -19.864  1.00 94.34           C  
ATOM    750  N   GLY A  97      13.030   3.829 -14.002  1.00 91.38           N  
ATOM    751  CA  GLY A  97      14.031   4.212 -13.020  1.00 91.38           C  
ATOM    752  C   GLY A  97      14.838   5.428 -13.434  1.00 91.38           C  
ATOM    753  O   GLY A  97      15.972   5.609 -12.985  1.00 91.38           O  
ATOM    754  N   ILE A  98      14.350   6.194 -14.348  1.00 90.09           N  
ATOM    755  CA  ILE A  98      14.980   7.409 -14.854  1.00 90.09           C  
ATOM    756  C   ILE A  98      14.687   8.573 -13.911  1.00 90.09           C  
ATOM    757  CB  ILE A  98      14.497   7.742 -16.284  1.00 90.09           C  
ATOM    758  O   ILE A  98      15.552   9.420 -13.672  1.00 90.09           O  
ATOM    759  CG1 ILE A  98      14.920   6.639 -17.261  1.00 90.09           C  
ATOM    760  CG2 ILE A  98      15.034   9.105 -16.730  1.00 90.09           C  
ATOM    761  CD1 ILE A  98      14.272   6.748 -18.635  1.00 90.09           C  
ATOM    762  N   ASN A  99      13.442   8.532 -13.356  1.00 87.65           N  
ATOM    763  CA  ASN A  99      13.021   9.482 -12.333  1.00 87.65           C  
ATOM    764  C   ASN A  99      12.390   8.775 -11.136  1.00 87.65           C  
ATOM    765  CB  ASN A  99      12.046  10.506 -12.918  1.00 87.65           C  
ATOM    766  O   ASN A  99      11.189   8.501 -11.134  1.00 87.65           O  
ATOM    767  CG  ASN A  99      11.856  11.713 -12.021  1.00 87.65           C  
ATOM    768  ND2 ASN A  99      11.289  12.779 -12.572  1.00 87.65           N  
ATOM    769  OD1 ASN A  99      12.218  11.687 -10.841  1.00 87.65           O  
ATOM    770  N   THR A 100      13.308   8.568 -10.112  1.00 77.52           N  
ATOM    771  CA  THR A 100      12.913   7.717  -8.995  1.00 77.52           C  
ATOM    772  C   THR A 100      12.264   8.542  -7.888  1.00 77.52           C  
ATOM    773  CB  THR A 100      14.119   6.948  -8.425  1.00 77.52           C  
ATOM    774  O   THR A 100      11.625   7.991  -6.989  1.00 77.52           O  
ATOM    775  CG2 THR A 100      14.693   5.982  -9.457  1.00 77.52           C  
ATOM    776  OG1 THR A 100      15.137   7.882  -8.044  1.00 77.52           O  
ATOM    777  N   LYS A 101      12.343   9.932  -8.066  1.00 88.54           N  
ATOM    778  CA  LYS A 101      11.608  10.798  -7.148  1.00 88.54           C  
ATOM    779  C   LYS A 101      10.197  11.070  -7.660  1.00 88.54           C  
ATOM    780  CB  LYS A 101      12.354  12.117  -6.942  1.00 88.54           C  
ATOM    781  O   LYS A 101       9.850  12.214  -7.962  1.00 88.54           O  
ATOM    782  CG  LYS A 101      13.700  11.965  -6.249  1.00 88.54           C  
ATOM    783  CD  LYS A 101      14.339  13.318  -5.965  1.00 88.54           C  
ATOM    784  CE  LYS A 101      15.689  13.167  -5.277  1.00 88.54           C  
ATOM    785  NZ  LYS A 101      16.311  14.492  -4.980  1.00 88.54           N  
ATOM    786  N   SER A 102       9.447  10.039  -7.918  1.00 94.11           N  
ATOM    787  CA  SER A 102       8.105  10.127  -8.485  1.00 94.11           C  
ATOM    788  C   SER A 102       7.038   9.987  -7.405  1.00 94.11           C  
ATOM    789  CB  SER A 102       7.903   9.053  -9.555  1.00 94.11           C  
ATOM    790  O   SER A 102       7.350   9.677  -6.253  1.00 94.11           O  
ATOM    791  OG  SER A 102       7.738   7.776  -8.961  1.00 94.11           O  
ATOM    792  N   ARG A 103       5.825  10.216  -7.812  1.00 94.93           N  
ATOM    793  CA  ARG A 103       4.697  10.121  -6.891  1.00 94.93           C  
ATOM    794  C   ARG A 103       4.254   8.672  -6.715  1.00 94.93           C  
ATOM    795  CB  ARG A 103       3.525  10.970  -7.386  1.00 94.93           C  
ATOM    796  O   ARG A 103       3.425   8.371  -5.854  1.00 94.93           O  
ATOM    797  CG  ARG A 103       2.953  10.514  -8.719  1.00 94.93           C  
ATOM    798  CD  ARG A 103       1.828  11.424  -9.192  1.00 94.93           C  
ATOM    799  NE  ARG A 103       0.705  11.423  -8.258  1.00 94.93           N  
ATOM    800  NH1 ARG A 103      -0.564  12.932  -9.462  1.00 94.93           N  
ATOM    801  NH2 ARG A 103      -1.365  12.063  -7.497  1.00 94.93           N  
ATOM    802  CZ  ARG A 103      -0.405  12.139  -8.408  1.00 94.93           C  
ATOM    803  N   PHE A 104       4.788   7.794  -7.501  1.00 96.49           N  
ATOM    804  CA  PHE A 104       4.317   6.417  -7.582  1.00 96.49           C  
ATOM    805  C   PHE A 104       5.075   5.527  -6.605  1.00 96.49           C  
ATOM    806  CB  PHE A 104       4.468   5.878  -9.009  1.00 96.49           C  
ATOM    807  O   PHE A 104       6.263   5.743  -6.354  1.00 96.49           O  
ATOM    808  CG  PHE A 104       3.688   6.654 -10.036  1.00 96.49           C  
ATOM    809  CD1 PHE A 104       2.300   6.614 -10.051  1.00 96.49           C  
ATOM    810  CD2 PHE A 104       4.345   7.424 -10.987  1.00 96.49           C  
ATOM    811  CE1 PHE A 104       1.576   7.331 -11.001  1.00 96.49           C  
ATOM    812  CE2 PHE A 104       3.629   8.144 -11.939  1.00 96.49           C  
ATOM    813  CZ  PHE A 104       2.244   8.095 -11.945  1.00 96.49           C  
ATOM    814  N   VAL A 105       4.341   4.616  -6.019  1.00 95.39           N  
ATOM    815  CA  VAL A 105       4.906   3.509  -5.255  1.00 95.39           C  
ATOM    816  C   VAL A 105       4.712   2.201  -6.019  1.00 95.39           C  
ATOM    817  CB  VAL A 105       4.271   3.405  -3.851  1.00 95.39           C  
ATOM    818  O   VAL A 105       3.593   1.869  -6.418  1.00 95.39           O  
ATOM    819  CG1 VAL A 105       4.814   2.191  -3.100  1.00 95.39           C  
ATOM    820  CG2 VAL A 105       4.523   4.685  -3.056  1.00 95.39           C  
ATOM    821  N   SER A 106       5.795   1.469  -6.165  1.00 95.10           N  
ATOM    822  CA  SER A 106       5.736   0.209  -6.898  1.00 95.10           C  
ATOM    823  C   SER A 106       5.324  -0.942  -5.986  1.00 95.10           C  
ATOM    824  CB  SER A 106       7.088  -0.099  -7.543  1.00 95.10           C  
ATOM    825  O   SER A 106       5.912  -1.138  -4.921  1.00 95.10           O  
ATOM    826  OG  SER A 106       7.396   0.854  -8.546  1.00 95.10           O  
ATOM    827  N   THR A 107       4.296  -1.624  -6.475  1.00 97.10           N  
ATOM    828  CA  THR A 107       3.790  -2.792  -5.763  1.00 97.10           C  
ATOM    829  C   THR A 107       3.565  -3.955  -6.725  1.00 97.10           C  
ATOM    830  CB  THR A 107       2.478  -2.472  -5.024  1.00 97.10           C  
ATOM    831  O   THR A 107       3.700  -3.798  -7.940  1.00 97.10           O  
ATOM    832  CG2 THR A 107       2.647  -1.274  -4.097  1.00 97.10           C  
ATOM    833  OG1 THR A 107       1.455  -2.179  -5.984  1.00 97.10           O  
ATOM    834  N   SER A 108       3.277  -5.128  -6.151  1.00 97.24           N  
ATOM    835  CA  SER A 108       3.019  -6.318  -6.956  1.00 97.24           C  
ATOM    836  C   SER A 108       1.623  -6.874  -6.690  1.00 97.24           C  
ATOM    837  CB  SER A 108       4.067  -7.395  -6.673  1.00 97.24           C  
ATOM    838  O   SER A 108       1.161  -6.884  -5.547  1.00 97.24           O  
ATOM    839  OG  SER A 108       3.757  -8.593  -7.363  1.00 97.24           O  
ATOM    840  N   SER A 109       1.030  -7.337  -7.777  1.00 95.68           N  
ATOM    841  CA  SER A 109      -0.280  -7.960  -7.620  1.00 95.68           C  
ATOM    842  C   SER A 109      -0.151  -9.435  -7.254  1.00 95.68           C  
ATOM    843  CB  SER A 109      -1.100  -7.815  -8.902  1.00 95.68           C  
ATOM    844  O   SER A 109      -1.153 -10.107  -6.999  1.00 95.68           O  
ATOM    845  OG  SER A 109      -0.421  -8.396 -10.002  1.00 95.68           O  
ATOM    846  N   THR A 110       1.034  -9.964  -7.248  1.00 92.98           N  
ATOM    847  CA  THR A 110       1.297 -11.349  -6.874  1.00 92.98           C  
ATOM    848  C   THR A 110       1.235 -11.521  -5.359  1.00 92.98           C  
ATOM    849  CB  THR A 110       2.671 -11.815  -7.390  1.00 92.98           C  
ATOM    850  O   THR A 110       2.100 -11.024  -4.636  1.00 92.98           O  
ATOM    851  CG2 THR A 110       2.896 -13.295  -7.096  1.00 92.98           C  
ATOM    852  OG1 THR A 110       2.739 -11.606  -8.806  1.00 92.98           O  
ATOM    853  N   PHE A 111       0.287 -12.137  -4.846  1.00 91.92           N  
ATOM    854  CA  PHE A 111       0.021 -12.406  -3.438  1.00 91.92           C  
ATOM    855  C   PHE A 111       0.195 -13.888  -3.128  1.00 91.92           C  
ATOM    856  CB  PHE A 111      -1.394 -11.954  -3.061  1.00 91.92           C  
ATOM    857  O   PHE A 111      -0.333 -14.743  -3.841  1.00 91.92           O  
ATOM    858  CG  PHE A 111      -1.742 -12.189  -1.616  1.00 91.92           C  
ATOM    859  CD1 PHE A 111      -2.338 -13.379  -1.216  1.00 91.92           C  
ATOM    860  CD2 PHE A 111      -1.472 -11.221  -0.658  1.00 91.92           C  
ATOM    861  CE1 PHE A 111      -2.661 -13.599   0.121  1.00 91.92           C  
ATOM    862  CE2 PHE A 111      -1.792 -11.434   0.679  1.00 91.92           C  
ATOM    863  CZ  PHE A 111      -2.388 -12.624   1.067  1.00 91.92           C  
ATOM    864  N   PRO A 112       0.811 -14.148  -1.936  1.00 92.10           N  
ATOM    865  CA  PRO A 112       1.413 -13.256  -0.942  1.00 92.10           C  
ATOM    866  C   PRO A 112       2.881 -12.952  -1.234  1.00 92.10           C  
ATOM    867  CB  PRO A 112       1.266 -14.036   0.366  1.00 92.10           C  
ATOM    868  O   PRO A 112       3.521 -12.210  -0.485  1.00 92.10           O  
ATOM    869  CG  PRO A 112       1.361 -15.473  -0.032  1.00 92.10           C  
ATOM    870  CD  PRO A 112       0.742 -15.633  -1.391  1.00 92.10           C  
ATOM    871  N   GLN A 113       3.416 -13.387  -2.276  1.00 91.60           N  
ATOM    872  CA  GLN A 113       4.851 -13.470  -2.526  1.00 91.60           C  
ATOM    873  C   GLN A 113       5.399 -12.139  -3.030  1.00 91.60           C  
ATOM    874  CB  GLN A 113       5.158 -14.580  -3.533  1.00 91.60           C  
ATOM    875  O   GLN A 113       6.527 -11.762  -2.705  1.00 91.60           O  
ATOM    876  CG  GLN A 113       4.894 -15.982  -3.002  1.00 91.60           C  
ATOM    877  CD  GLN A 113       3.418 -16.330  -2.971  1.00 91.60           C  
ATOM    878  NE2 GLN A 113       3.002 -17.060  -1.941  1.00 91.60           N  
ATOM    879  OE1 GLN A 113       2.657 -15.946  -3.865  1.00 91.60           O  
ATOM    880  N   GLY A 114       4.642 -11.332  -3.675  1.00 93.30           N  
ATOM    881  CA  GLY A 114       5.145 -10.112  -4.285  1.00 93.30           C  
ATOM    882  C   GLY A 114       6.171 -10.367  -5.373  1.00 93.30           C  
ATOM    883  O   GLY A 114       6.237 -11.467  -5.925  1.00 93.30           O  
ATOM    884  N   SER A 115       7.028  -9.390  -5.705  1.00 91.86           N  
ATOM    885  CA  SER A 115       8.059  -9.510  -6.730  1.00 91.86           C  
ATOM    886  C   SER A 115       9.265 -10.288  -6.214  1.00 91.86           C  
ATOM    887  CB  SER A 115       8.501  -8.128  -7.211  1.00 91.86           C  
ATOM    888  O   SER A 115       9.828  -9.949  -5.171  1.00 91.86           O  
ATOM    889  OG  SER A 115       9.605  -8.231  -8.094  1.00 91.86           O  
ATOM    890  N   PRO A 116       9.672 -11.258  -6.939  1.00 91.33           N  
ATOM    891  CA  PRO A 116      10.827 -12.051  -6.512  1.00 91.33           C  
ATOM    892  C   PRO A 116      12.148 -11.299  -6.663  1.00 91.33           C  
ATOM    893  CB  PRO A 116      10.783 -13.268  -7.440  1.00 91.33           C  
ATOM    894  O   PRO A 116      13.175 -11.737  -6.139  1.00 91.33           O  
ATOM    895  CG  PRO A 116      10.119 -12.774  -8.685  1.00 91.33           C  
ATOM    896  CD  PRO A 116       9.102 -11.736  -8.305  1.00 91.33           C  
ATOM    897  N   ARG A 117      12.147 -10.172  -7.232  1.00 88.39           N  
ATOM    898  CA  ARG A 117      13.358  -9.420  -7.544  1.00 88.39           C  
ATOM    899  C   ARG A 117      13.818  -8.600  -6.343  1.00 88.39           C  
ATOM    900  CB  ARG A 117      13.126  -8.502  -8.747  1.00 88.39           C  
ATOM    901  O   ARG A 117      14.968  -8.158  -6.291  1.00 88.39           O  
ATOM    902  CG  ARG A 117      13.037  -9.238 -10.074  1.00 88.39           C  
ATOM    903  CD  ARG A 117      13.167  -8.286 -11.256  1.00 88.39           C  
ATOM    904  NE  ARG A 117      12.205  -7.191 -11.174  1.00 88.39           N  
ATOM    905  NH1 ARG A 117      13.593  -5.625 -12.153  1.00 88.39           N  
ATOM    906  NH2 ARG A 117      11.483  -5.032 -11.479  1.00 88.39           N  
ATOM    907  CZ  ARG A 117      12.429  -5.952 -11.602  1.00 88.39           C  
ATOM    908  N   PHE A 118      12.892  -8.427  -5.441  1.00 86.65           N  
ATOM    909  CA  PHE A 118      13.210  -7.605  -4.280  1.00 86.65           C  
ATOM    910  C   PHE A 118      13.229  -8.446  -3.010  1.00 86.65           C  
ATOM    911  CB  PHE A 118      12.201  -6.461  -4.137  1.00 86.65           C  
ATOM    912  O   PHE A 118      12.423  -9.367  -2.856  1.00 86.65           O  
ATOM    913  CG  PHE A 118      12.198  -5.506  -5.300  1.00 86.65           C  
ATOM    914  CD1 PHE A 118      13.149  -4.497  -5.392  1.00 86.65           C  
ATOM    915  CD2 PHE A 118      11.243  -5.617  -6.302  1.00 86.65           C  
ATOM    916  CE1 PHE A 118      13.148  -3.611  -6.467  1.00 86.65           C  
ATOM    917  CE2 PHE A 118      11.236  -4.736  -7.380  1.00 86.65           C  
ATOM    918  CZ  PHE A 118      12.188  -3.734  -7.460  1.00 86.65           C  
ATOM    919  N   GLN A 119      14.251  -8.158  -2.210  1.00 87.09           N  
ATOM    920  CA  GLN A 119      14.342  -8.797  -0.901  1.00 87.09           C  
ATOM    921  C   GLN A 119      13.946  -7.831   0.211  1.00 87.09           C  
ATOM    922  CB  GLN A 119      15.757  -9.326  -0.659  1.00 87.09           C  
ATOM    923  O   GLN A 119      14.237  -6.635   0.135  1.00 87.09           O  
ATOM    924  CG  GLN A 119      16.207 -10.366  -1.676  1.00 87.09           C  
ATOM    925  CD  GLN A 119      15.404 -11.651  -1.597  1.00 87.09           C  
ATOM    926  NE2 GLN A 119      15.305 -12.358  -2.717  1.00 87.09           N  
ATOM    927  OE1 GLN A 119      14.877 -12.005  -0.537  1.00 87.09           O  
ATOM    928  N   GLY A 120      13.191  -8.340   1.110  1.00 90.20           N  
ATOM    929  CA  GLY A 120      12.804  -7.513   2.242  1.00 90.20           C  
ATOM    930  C   GLY A 120      11.563  -8.018   2.953  1.00 90.20           C  
ATOM    931  O   GLY A 120      11.107  -9.136   2.700  1.00 90.20           O  
ATOM    932  N   LYS A 121      11.177  -7.148   3.907  1.00 93.15           N  
ATOM    933  CA  LYS A 121       9.950  -7.415   4.652  1.00 93.15           C  
ATOM    934  C   LYS A 121       8.718  -7.196   3.779  1.00 93.15           C  
ATOM    935  CB  LYS A 121       9.874  -6.531   5.897  1.00 93.15           C  
ATOM    936  O   LYS A 121       8.595  -6.162   3.119  1.00 93.15           O  
ATOM    937  CG  LYS A 121       8.603  -6.717   6.713  1.00 93.15           C  
ATOM    938  CD  LYS A 121       8.586  -5.809   7.936  1.00 93.15           C  
ATOM    939  CE  LYS A 121       8.296  -4.363   7.556  1.00 93.15           C  
ATOM    940  NZ  LYS A 121       8.125  -3.497   8.761  1.00 93.15           N  
ATOM    941  N   SER A 122       7.851  -8.200   3.733  1.00 95.29           N  
ATOM    942  CA  SER A 122       6.636  -8.071   2.935  1.00 95.29           C  
ATOM    943  C   SER A 122       5.552  -7.315   3.697  1.00 95.29           C  
ATOM    944  CB  SER A 122       6.115  -9.448   2.525  1.00 95.29           C  
ATOM    945  O   SER A 122       5.318  -7.577   4.879  1.00 95.29           O  
ATOM    946  OG  SER A 122       7.032 -10.096   1.660  1.00 95.29           O  
ATOM    947  N   ILE A 123       5.003  -6.360   3.006  1.00 96.74           N  
ATOM    948  CA  ILE A 123       3.795  -5.715   3.510  1.00 96.74           C  
ATOM    949  C   ILE A 123       2.654  -5.904   2.513  1.00 96.74           C  
ATOM    950  CB  ILE A 123       4.028  -4.212   3.781  1.00 96.74           C  
ATOM    951  O   ILE A 123       2.891  -6.087   1.317  1.00 96.74           O  
ATOM    952  CG1 ILE A 123       4.412  -3.490   2.485  1.00 96.74           C  
ATOM    953  CG2 ILE A 123       5.100  -4.016   4.856  1.00 96.74           C  
ATOM    954  CD1 ILE A 123       4.322  -1.972   2.571  1.00 96.74           C  
ATOM    955  N   TYR A 124       1.446  -5.934   3.049  1.00 97.09           N  
ATOM    956  CA  TYR A 124       0.246  -6.151   2.247  1.00 97.09           C  
ATOM    957  C   TYR A 124      -0.655  -4.922   2.270  1.00 97.09           C  
ATOM    958  CB  TYR A 124      -0.525  -7.374   2.753  1.00 97.09           C  
ATOM    959  O   TYR A 124      -1.028  -4.439   3.341  1.00 97.09           O  
ATOM    960  CG  TYR A 124       0.328  -8.611   2.902  1.00 97.09           C  
ATOM    961  CD1 TYR A 124       0.593  -9.432   1.808  1.00 97.09           C  
ATOM    962  CD2 TYR A 124       0.868  -8.961   4.134  1.00 97.09           C  
ATOM    963  CE1 TYR A 124       1.377 -10.574   1.941  1.00 97.09           C  
ATOM    964  CE2 TYR A 124       1.652 -10.100   4.278  1.00 97.09           C  
ATOM    965  OH  TYR A 124       2.677 -12.028   3.314  1.00 97.09           O  
ATOM    966  CZ  TYR A 124       1.901 -10.899   3.177  1.00 97.09           C  
ATOM    967  N   ILE A 125      -0.921  -4.449   1.093  1.00 96.78           N  
ATOM    968  CA  ILE A 125      -1.725  -3.239   0.950  1.00 96.78           C  
ATOM    969  C   ILE A 125      -3.142  -3.610   0.519  1.00 96.78           C  
ATOM    970  CB  ILE A 125      -1.095  -2.259  -0.064  1.00 96.78           C  
ATOM    971  O   ILE A 125      -3.340  -4.199  -0.547  1.00 96.78           O  
ATOM    972  CG1 ILE A 125       0.344  -1.922   0.342  1.00 96.78           C  
ATOM    973  CG2 ILE A 125      -1.942  -0.988  -0.185  1.00 96.78           C  
ATOM    974  CD1 ILE A 125       1.204  -1.402  -0.802  1.00 96.78           C  
ATOM    975  N   ASP A 126      -4.111  -3.318   1.358  1.00 94.09           N  
ATOM    976  CA  ASP A 126      -5.510  -3.602   1.054  1.00 94.09           C  
ATOM    977  C   ASP A 126      -6.025  -2.695  -0.061  1.00 94.09           C  
ATOM    978  CB  ASP A 126      -6.374  -3.440   2.306  1.00 94.09           C  
ATOM    979  O   ASP A 126      -6.127  -1.480   0.118  1.00 94.09           O  
ATOM    980  CG  ASP A 126      -7.793  -3.946   2.117  1.00 94.09           C  
ATOM    981  OD1 ASP A 126      -8.469  -3.522   1.154  1.00 94.09           O  
ATOM    982  OD2 ASP A 126      -8.241  -4.775   2.939  1.00 94.09           O  
ATOM    983  N   ILE A 127      -6.471  -3.329  -1.151  1.00 94.06           N  
ATOM    984  CA  ILE A 127      -6.839  -2.582  -2.349  1.00 94.06           C  
ATOM    985  C   ILE A 127      -8.103  -1.768  -2.082  1.00 94.06           C  
ATOM    986  CB  ILE A 127      -7.052  -3.522  -3.557  1.00 94.06           C  
ATOM    987  O   ILE A 127      -8.174  -0.588  -2.432  1.00 94.06           O  
ATOM    988  CG1 ILE A 127      -5.722  -4.156  -3.982  1.00 94.06           C  
ATOM    989  CG2 ILE A 127      -7.696  -2.766  -4.723  1.00 94.06           C  
ATOM    990  CD1 ILE A 127      -5.861  -5.225  -5.056  1.00 94.06           C  
ATOM    991  N   SER A 128      -9.045  -2.337  -1.436  1.00 86.50           N  
ATOM    992  CA  SER A 128     -10.309  -1.661  -1.160  1.00 86.50           C  
ATOM    993  C   SER A 128     -10.102  -0.448  -0.260  1.00 86.50           C  
ATOM    994  CB  SER A 128     -11.302  -2.625  -0.510  1.00 86.50           C  
ATOM    995  O   SER A 128     -10.621   0.635  -0.540  1.00 86.50           O  
ATOM    996  OG  SER A 128     -12.520  -1.966  -0.210  1.00 86.50           O  
ATOM    997  N   LYS A 129      -9.342  -0.641   0.770  1.00 87.77           N  
ATOM    998  CA  LYS A 129      -9.065   0.447   1.703  1.00 87.77           C  
ATOM    999  C   LYS A 129      -8.242   1.546   1.038  1.00 87.77           C  
ATOM   1000  CB  LYS A 129      -8.333  -0.080   2.939  1.00 87.77           C  
ATOM   1001  O   LYS A 129      -8.444   2.732   1.311  1.00 87.77           O  
ATOM   1002  CG  LYS A 129      -9.192  -0.954   3.841  1.00 87.77           C  
ATOM   1003  CD  LYS A 129      -8.473  -1.293   5.140  1.00 87.77           C  
ATOM   1004  CE  LYS A 129      -9.317  -2.196   6.029  1.00 87.77           C  
ATOM   1005  NZ  LYS A 129      -8.687  -2.403   7.367  1.00 87.77           N  
ATOM   1006  N   THR A 130      -7.376   1.153   0.241  1.00 90.54           N  
ATOM   1007  CA  THR A 130      -6.547   2.091  -0.507  1.00 90.54           C  
ATOM   1008  C   THR A 130      -7.401   2.936  -1.448  1.00 90.54           C  
ATOM   1009  CB  THR A 130      -5.462   1.355  -1.315  1.00 90.54           C  
ATOM   1010  O   THR A 130      -7.263   4.160  -1.488  1.00 90.54           O  
ATOM   1011  CG2 THR A 130      -4.610   2.337  -2.112  1.00 90.54           C  
ATOM   1012  OG1 THR A 130      -4.617   0.626  -0.417  1.00 90.54           O  
ATOM   1013  N   LEU A 131      -8.266   2.327  -2.204  1.00 90.58           N  
ATOM   1014  CA  LEU A 131      -9.139   3.037  -3.133  1.00 90.58           C  
ATOM   1015  C   LEU A 131     -10.111   3.941  -2.382  1.00 90.58           C  
ATOM   1016  CB  LEU A 131      -9.915   2.045  -4.004  1.00 90.58           C  
ATOM   1017  O   LEU A 131     -10.400   5.054  -2.828  1.00 90.58           O  
ATOM   1018  CG  LEU A 131      -9.084   1.190  -4.962  1.00 90.58           C  
ATOM   1019  CD1 LEU A 131      -9.978   0.198  -5.698  1.00 90.58           C  
ATOM   1020  CD2 LEU A 131      -8.329   2.073  -5.950  1.00 90.58           C  
ATOM   1021  N   LYS A 132     -10.561   3.549  -1.243  1.00 85.28           N  
ATOM   1022  CA  LYS A 132     -11.494   4.320  -0.426  1.00 85.28           C  
ATOM   1023  C   LYS A 132     -10.830   5.577   0.129  1.00 85.28           C  
ATOM   1024  CB  LYS A 132     -12.037   3.465   0.720  1.00 85.28           C  
ATOM   1025  O   LYS A 132     -11.508   6.560   0.435  1.00 85.28           O  
ATOM   1026  CG  LYS A 132     -13.105   2.468   0.296  1.00 85.28           C  
ATOM   1027  CD  LYS A 132     -13.645   1.686   1.486  1.00 85.28           C  
ATOM   1028  CE  LYS A 132     -14.669   0.645   1.055  1.00 85.28           C  
ATOM   1029  NZ  LYS A 132     -15.135  -0.184   2.207  1.00 85.28           N  
ATOM   1030  N   SER A 133      -9.541   5.519   0.255  1.00 87.17           N  
ATOM   1031  CA  SER A 133      -8.787   6.667   0.746  1.00 87.17           C  
ATOM   1032  C   SER A 133      -8.567   7.698  -0.356  1.00 87.17           C  
ATOM   1033  CB  SER A 133      -7.439   6.220   1.314  1.00 87.17           C  
ATOM   1034  O   SER A 133      -8.046   8.786  -0.102  1.00 87.17           O  
ATOM   1035  OG  SER A 133      -6.564   5.817   0.274  1.00 87.17           O  
ATOM   1036  N   GLY A 134      -8.960   7.335  -1.551  1.00 88.97           N  
ATOM   1037  CA  GLY A 134      -8.817   8.271  -2.656  1.00 88.97           C  
ATOM   1038  C   GLY A 134      -7.582   8.014  -3.499  1.00 88.97           C  
ATOM   1039  O   GLY A 134      -7.294   8.765  -4.432  1.00 88.97           O  
ATOM   1040  N   ALA A 135      -6.816   6.981  -3.133  1.00 92.91           N  
ATOM   1041  CA  ALA A 135      -5.614   6.639  -3.889  1.00 92.91           C  
ATOM   1042  C   ALA A 135      -5.971   5.999  -5.227  1.00 92.91           C  
ATOM   1043  CB  ALA A 135      -4.723   5.704  -3.075  1.00 92.91           C  
ATOM   1044  O   ALA A 135      -6.959   5.268  -5.329  1.00 92.91           O  
ATOM   1045  N   LYS A 136      -5.137   6.280  -6.203  1.00 95.90           N  
ATOM   1046  CA  LYS A 136      -5.326   5.719  -7.538  1.00 95.90           C  
ATOM   1047  C   LYS A 136      -4.297   4.630  -7.827  1.00 95.90           C  
ATOM   1048  CB  LYS A 136      -5.238   6.817  -8.599  1.00 95.90           C  
ATOM   1049  O   LYS A 136      -3.121   4.772  -7.483  1.00 95.90           O  
ATOM   1050  CG  LYS A 136      -6.361   7.841  -8.524  1.00 95.90           C  
ATOM   1051  CD  LYS A 136      -6.222   8.904  -9.607  1.00 95.90           C  
ATOM   1052  CE  LYS A 136      -7.290   9.981  -9.474  1.00 95.90           C  
ATOM   1053  NZ  LYS A 136      -7.117  11.060 -10.492  1.00 95.90           N  
ATOM   1054  N   LEU A 137      -4.850   3.611  -8.488  1.00 97.04           N  
ATOM   1055  CA  LEU A 137      -3.948   2.543  -8.906  1.00 97.04           C  
ATOM   1056  C   LEU A 137      -3.683   2.612 -10.406  1.00 97.04           C  
ATOM   1057  CB  LEU A 137      -4.531   1.175  -8.542  1.00 97.04           C  
ATOM   1058  O   LEU A 137      -4.586   2.922 -11.187  1.00 97.04           O  
ATOM   1059  CG  LEU A 137      -4.820   0.934  -7.059  1.00 97.04           C  
ATOM   1060  CD1 LEU A 137      -5.343  -0.482  -6.844  1.00 97.04           C  
ATOM   1061  CD2 LEU A 137      -3.568   1.180  -6.224  1.00 97.04           C  
ATOM   1062  N   VAL A 138      -2.434   2.448 -10.762  1.00 97.66           N  
ATOM   1063  CA  VAL A 138      -2.052   2.243 -12.155  1.00 97.66           C  
ATOM   1064  C   VAL A 138      -1.802   0.758 -12.409  1.00 97.66           C  
ATOM   1065  CB  VAL A 138      -0.797   3.066 -12.526  1.00 97.66           C  
ATOM   1066  O   VAL A 138      -0.855   0.181 -11.871  1.00 97.66           O  
ATOM   1067  CG1 VAL A 138      -0.466   2.906 -14.008  1.00 97.66           C  
ATOM   1068  CG2 VAL A 138      -1.003   4.538 -12.176  1.00 97.66           C  
ATOM   1069  N   THR A 139      -2.662   0.188 -13.280  1.00 97.21           N  
ATOM   1070  CA  THR A 139      -2.643  -1.256 -13.483  1.00 97.21           C  
ATOM   1071  C   THR A 139      -1.439  -1.669 -14.324  1.00 97.21           C  
ATOM   1072  CB  THR A 139      -3.938  -1.742 -14.161  1.00 97.21           C  
ATOM   1073  O   THR A 139      -0.813  -0.830 -14.975  1.00 97.21           O  
ATOM   1074  CG2 THR A 139      -5.169  -1.296 -13.379  1.00 97.21           C  
ATOM   1075  OG1 THR A 139      -4.006  -1.203 -15.487  1.00 97.21           O  
ATOM   1076  N   THR A 140      -1.171  -2.932 -14.294  1.00 97.02           N  
ATOM   1077  CA  THR A 140      -0.106  -3.503 -15.111  1.00 97.02           C  
ATOM   1078  C   THR A 140      -0.293  -3.134 -16.580  1.00 97.02           C  
ATOM   1079  CB  THR A 140      -0.051  -5.035 -14.966  1.00 97.02           C  
ATOM   1080  O   THR A 140       0.662  -2.745 -17.254  1.00 97.02           O  
ATOM   1081  CG2 THR A 140       1.062  -5.629 -15.824  1.00 97.02           C  
ATOM   1082  OG1 THR A 140       0.188  -5.372 -13.594  1.00 97.02           O  
ATOM   1083  N   GLU A 141      -1.487  -3.203 -17.053  1.00 97.32           N  
ATOM   1084  CA  GLU A 141      -1.805  -2.887 -18.442  1.00 97.32           C  
ATOM   1085  C   GLU A 141      -1.526  -1.419 -18.752  1.00 97.32           C  
ATOM   1086  CB  GLU A 141      -3.267  -3.221 -18.749  1.00 97.32           C  
ATOM   1087  O   GLU A 141      -0.980  -1.095 -19.809  1.00 97.32           O  
ATOM   1088  CG  GLU A 141      -3.576  -4.711 -18.724  1.00 97.32           C  
ATOM   1089  CD  GLU A 141      -3.631  -5.289 -17.319  1.00 97.32           C  
ATOM   1090  OE1 GLU A 141      -3.496  -6.524 -17.166  1.00 97.32           O  
ATOM   1091  OE2 GLU A 141      -3.812  -4.501 -16.364  1.00 97.32           O  
ATOM   1092  N   GLU A 142      -1.927  -0.565 -17.848  1.00 97.95           N  
ATOM   1093  CA  GLU A 142      -1.687   0.865 -18.022  1.00 97.95           C  
ATOM   1094  C   GLU A 142      -0.193   1.177 -18.030  1.00 97.95           C  
ATOM   1095  CB  GLU A 142      -2.387   1.666 -16.921  1.00 97.95           C  
ATOM   1096  O   GLU A 142       0.261   2.046 -18.776  1.00 97.95           O  
ATOM   1097  CG  GLU A 142      -3.903   1.687 -17.045  1.00 97.95           C  
ATOM   1098  CD  GLU A 142      -4.594   2.332 -15.854  1.00 97.95           C  
ATOM   1099  OE1 GLU A 142      -5.620   3.022 -16.048  1.00 97.95           O  
ATOM   1100  OE2 GLU A 142      -4.104   2.146 -14.718  1.00 97.95           O  
ATOM   1101  N   ILE A 143       0.518   0.454 -17.222  1.00 97.90           N  
ATOM   1102  CA  ILE A 143       1.967   0.619 -17.187  1.00 97.90           C  
ATOM   1103  C   ILE A 143       2.567   0.197 -18.526  1.00 97.90           C  
ATOM   1104  CB  ILE A 143       2.600  -0.193 -16.035  1.00 97.90           C  
ATOM   1105  O   ILE A 143       3.387   0.917 -19.100  1.00 97.90           O  
ATOM   1106  CG1 ILE A 143       2.165   0.373 -14.679  1.00 97.90           C  
ATOM   1107  CG2 ILE A 143       4.127  -0.205 -16.159  1.00 97.90           C  
ATOM   1108  CD1 ILE A 143       2.528  -0.511 -13.494  1.00 97.90           C  
ATOM   1109  N   LEU A 144       2.184  -0.952 -19.042  1.00 98.12           N  
ATOM   1110  CA  LEU A 144       2.695  -1.457 -20.312  1.00 98.12           C  
ATOM   1111  C   LEU A 144       2.360  -0.500 -21.452  1.00 98.12           C  
ATOM   1112  CB  LEU A 144       2.119  -2.844 -20.609  1.00 98.12           C  
ATOM   1113  O   LEU A 144       3.189  -0.265 -22.334  1.00 98.12           O  
ATOM   1114  CG  LEU A 144       2.522  -3.964 -19.649  1.00 98.12           C  
ATOM   1115  CD1 LEU A 144       1.797  -5.257 -20.009  1.00 98.12           C  
ATOM   1116  CD2 LEU A 144       4.033  -4.169 -19.669  1.00 98.12           C  
ATOM   1117  N   ALA A 145       1.161   0.025 -21.392  1.00 98.15           N  
ATOM   1118  CA  ALA A 145       0.753   0.998 -22.403  1.00 98.15           C  
ATOM   1119  C   ALA A 145       1.628   2.247 -22.346  1.00 98.15           C  
ATOM   1120  CB  ALA A 145      -0.716   1.371 -22.220  1.00 98.15           C  
ATOM   1121  O   ALA A 145       2.027   2.781 -23.383  1.00 98.15           O  
ATOM   1122  N   ALA A 146       1.907   2.743 -21.120  1.00 97.68           N  
ATOM   1123  CA  ALA A 146       2.755   3.916 -20.932  1.00 97.68           C  
ATOM   1124  C   ALA A 146       4.164   3.665 -21.463  1.00 97.68           C  
ATOM   1125  CB  ALA A 146       2.807   4.306 -19.457  1.00 97.68           C  
ATOM   1126  O   ALA A 146       4.770   4.547 -22.075  1.00 97.68           O  
ATOM   1127  N   LEU A 147       4.682   2.466 -21.291  1.00 97.86           N  
ATOM   1128  CA  LEU A 147       6.009   2.106 -21.779  1.00 97.86           C  
ATOM   1129  C   LEU A 147       6.020   2.005 -23.301  1.00 97.86           C  
ATOM   1130  CB  LEU A 147       6.465   0.781 -21.164  1.00 97.86           C  
ATOM   1131  O   LEU A 147       6.985   2.417 -23.948  1.00 97.86           O  
ATOM   1132  CG  LEU A 147       6.872   0.821 -19.690  1.00 97.86           C  
ATOM   1133  CD1 LEU A 147       7.042  -0.594 -19.148  1.00 97.86           C  
ATOM   1134  CD2 LEU A 147       8.155   1.626 -19.511  1.00 97.86           C  
ATOM   1135  N   GLU A 148       4.928   1.477 -23.809  1.00 97.72           N  
ATOM   1136  CA  GLU A 148       4.815   1.407 -25.263  1.00 97.72           C  
ATOM   1137  C   GLU A 148       4.867   2.797 -25.889  1.00 97.72           C  
ATOM   1138  CB  GLU A 148       3.521   0.696 -25.668  1.00 97.72           C  
ATOM   1139  O   GLU A 148       5.566   3.011 -26.881  1.00 97.72           O  
ATOM   1140  CG  GLU A 148       3.462   0.319 -27.141  1.00 97.72           C  
ATOM   1141  CD  GLU A 148       4.492  -0.728 -27.534  1.00 97.72           C  
ATOM   1142  OE1 GLU A 148       4.870  -0.789 -28.726  1.00 97.72           O  
ATOM   1143  OE2 GLU A 148       4.923  -1.494 -26.644  1.00 97.72           O  
ATOM   1144  N   GLU A 149       4.164   3.680 -25.314  1.00 97.20           N  
ATOM   1145  CA  GLU A 149       4.159   5.064 -25.777  1.00 97.20           C  
ATOM   1146  C   GLU A 149       5.535   5.704 -25.620  1.00 97.20           C  
ATOM   1147  CB  GLU A 149       3.109   5.881 -25.019  1.00 97.20           C  
ATOM   1148  O   GLU A 149       5.969   6.474 -26.479  1.00 97.20           O  
ATOM   1149  CG  GLU A 149       2.948   7.304 -25.534  1.00 97.20           C  
ATOM   1150  CD  GLU A 149       1.899   8.101 -24.775  1.00 97.20           C  
ATOM   1151  OE1 GLU A 149       1.728   9.308 -25.063  1.00 97.20           O  
ATOM   1152  OE2 GLU A 149       1.245   7.515 -23.884  1.00 97.20           O  
ATOM   1153  N   TYR A 150       6.222   5.349 -24.592  1.00 96.52           N  
ATOM   1154  CA  TYR A 150       7.518   5.929 -24.258  1.00 96.52           C  
ATOM   1155  C   TYR A 150       8.576   5.522 -25.276  1.00 96.52           C  
ATOM   1156  CB  TYR A 150       7.953   5.500 -22.853  1.00 96.52           C  
ATOM   1157  O   TYR A 150       9.571   6.226 -25.462  1.00 96.52           O  
ATOM   1158  CG  TYR A 150       9.119   6.291 -22.312  1.00 96.52           C  
ATOM   1159  CD1 TYR A 150      10.371   5.701 -22.151  1.00 96.52           C  
ATOM   1160  CD2 TYR A 150       8.972   7.628 -21.958  1.00 96.52           C  
ATOM   1161  CE1 TYR A 150      11.448   6.425 -21.650  1.00 96.52           C  
ATOM   1162  CE2 TYR A 150      10.042   8.361 -21.456  1.00 96.52           C  
ATOM   1163  OH  TYR A 150      12.337   8.473 -20.810  1.00 96.52           O  
ATOM   1164  CZ  TYR A 150      11.274   7.752 -21.307  1.00 96.52           C  
ATOM   1165  N   LYS A 151       8.402   4.459 -26.021  1.00 97.06           N  
ATOM   1166  CA  LYS A 151       9.320   4.010 -27.064  1.00 97.06           C  
ATOM   1167  C   LYS A 151       9.497   5.080 -28.137  1.00 97.06           C  
ATOM   1168  CB  LYS A 151       8.819   2.711 -27.697  1.00 97.06           C  
ATOM   1169  O   LYS A 151      10.590   5.243 -28.685  1.00 97.06           O  
ATOM   1170  CG  LYS A 151       8.940   1.494 -26.792  1.00 97.06           C  
ATOM   1171  CD  LYS A 151       8.461   0.228 -27.490  1.00 97.06           C  
ATOM   1172  CE  LYS A 151       8.550  -0.985 -26.574  1.00 97.06           C  
ATOM   1173  NZ  LYS A 151       8.037  -2.220 -27.238  1.00 97.06           N  
ATOM   1174  N   SER A 152       8.436   5.836 -28.400  1.00 95.59           N  
ATOM   1175  CA  SER A 152       8.504   6.890 -29.407  1.00 95.59           C  
ATOM   1176  C   SER A 152       9.324   8.076 -28.911  1.00 95.59           C  
ATOM   1177  CB  SER A 152       7.099   7.356 -29.791  1.00 95.59           C  
ATOM   1178  O   SER A 152       9.913   8.808 -29.710  1.00 95.59           O  
ATOM   1179  OG  SER A 152       6.477   8.025 -28.707  1.00 95.59           O  
ATOM   1180  N   ILE A 153       9.426   8.256 -27.619  1.00 94.04           N  
ATOM   1181  CA  ILE A 153      10.136   9.358 -26.979  1.00 94.04           C  
ATOM   1182  C   ILE A 153      11.610   8.996 -26.816  1.00 94.04           C  
ATOM   1183  CB  ILE A 153       9.516   9.710 -25.609  1.00 94.04           C  
ATOM   1184  O   ILE A 153      12.486   9.854 -26.953  1.00 94.04           O  
ATOM   1185  CG1 ILE A 153       8.060  10.161 -25.781  1.00 94.04           C  
ATOM   1186  CG2 ILE A 153      10.343  10.789 -24.903  1.00 94.04           C  
ATOM   1187  CD1 ILE A 153       7.289  10.276 -24.473  1.00 94.04           C  
ATOM   1188  N   ALA A 154      11.893   7.654 -26.605  1.00 93.88           N  
ATOM   1189  CA  ALA A 154      13.255   7.185 -26.361  1.00 93.88           C  
ATOM   1190  C   ALA A 154      13.597   6.003 -27.263  1.00 93.88           C  
ATOM   1191  CB  ALA A 154      13.430   6.799 -24.894  1.00 93.88           C  
ATOM   1192  O   ALA A 154      13.669   4.862 -26.802  1.00 93.88           O  
ATOM   1193  N   PRO A 155      13.803   6.264 -28.503  1.00 93.37           N  
ATOM   1194  CA  PRO A 155      14.015   5.208 -29.495  1.00 93.37           C  
ATOM   1195  C   PRO A 155      15.307   4.428 -29.260  1.00 93.37           C  
ATOM   1196  CB  PRO A 155      14.073   5.974 -30.819  1.00 93.37           C  
ATOM   1197  O   PRO A 155      15.416   3.269 -29.669  1.00 93.37           O  
ATOM   1198  CG  PRO A 155      14.356   7.389 -30.429  1.00 93.37           C  
ATOM   1199  CD  PRO A 155      13.777   7.633 -29.066  1.00 93.37           C  
ATOM   1200  N   LYS A 156      16.325   4.994 -28.517  1.00 94.87           N  
ATOM   1201  CA  LYS A 156      17.608   4.348 -28.254  1.00 94.87           C  
ATOM   1202  C   LYS A 156      17.501   3.367 -27.090  1.00 94.87           C  
ATOM   1203  CB  LYS A 156      18.685   5.394 -27.961  1.00 94.87           C  
ATOM   1204  O   LYS A 156      18.397   2.548 -26.877  1.00 94.87           O  
ATOM   1205  CG  LYS A 156      19.032   6.275 -29.151  1.00 94.87           C  
ATOM   1206  CD  LYS A 156      20.187   7.216 -28.832  1.00 94.87           C  
ATOM   1207  CE  LYS A 156      20.540   8.094 -30.025  1.00 94.87           C  
ATOM   1208  NZ  LYS A 156      21.657   9.034 -29.710  1.00 94.87           N  
ATOM   1209  N   LYS A 157      16.323   3.368 -26.381  1.00 94.57           N  
ATOM   1210  CA  LYS A 157      16.143   2.524 -25.203  1.00 94.57           C  
ATOM   1211  C   LYS A 157      15.070   1.467 -25.443  1.00 94.57           C  
ATOM   1212  CB  LYS A 157      15.778   3.374 -23.985  1.00 94.57           C  
ATOM   1213  O   LYS A 157      14.541   0.885 -24.493  1.00 94.57           O  
ATOM   1214  CG  LYS A 157      16.860   4.360 -23.571  1.00 94.57           C  
ATOM   1215  CD  LYS A 157      16.471   5.121 -22.310  1.00 94.57           C  
ATOM   1216  CE  LYS A 157      17.558   6.101 -21.889  1.00 94.57           C  
ATOM   1217  NZ  LYS A 157      17.231   6.768 -20.593  1.00 94.57           N  
ATOM   1218  N   VAL A 158      14.704   1.224 -26.630  1.00 96.17           N  
ATOM   1219  CA  VAL A 158      13.600   0.335 -26.976  1.00 96.17           C  
ATOM   1220  C   VAL A 158      13.876  -1.066 -26.433  1.00 96.17           C  
ATOM   1221  CB  VAL A 158      13.374   0.280 -28.503  1.00 96.17           C  
ATOM   1222  O   VAL A 158      12.980  -1.713 -25.886  1.00 96.17           O  
ATOM   1223  CG1 VAL A 158      12.447  -0.878 -28.870  1.00 96.17           C  
ATOM   1224  CG2 VAL A 158      12.803   1.605 -29.006  1.00 96.17           C  
ATOM   1225  N   LYS A 159      15.109  -1.503 -26.627  1.00 96.78           N  
ATOM   1226  CA  LYS A 159      15.469  -2.827 -26.130  1.00 96.78           C  
ATOM   1227  C   LYS A 159      15.288  -2.914 -24.617  1.00 96.78           C  
ATOM   1228  CB  LYS A 159      16.911  -3.169 -26.506  1.00 96.78           C  
ATOM   1229  O   LYS A 159      14.740  -3.894 -24.108  1.00 96.78           O  
ATOM   1230  CG  LYS A 159      17.300  -4.612 -26.220  1.00 96.78           C  
ATOM   1231  CD  LYS A 159      18.732  -4.901 -26.652  1.00 96.78           C  
ATOM   1232  CE  LYS A 159      19.152  -6.318 -26.286  1.00 96.78           C  
ATOM   1233  NZ  LYS A 159      20.568  -6.594 -26.674  1.00 96.78           N  
ATOM   1234  N   ARG A 160      15.780  -1.912 -23.916  1.00 96.17           N  
ATOM   1235  CA  ARG A 160      15.620  -1.836 -22.467  1.00 96.17           C  
ATOM   1236  C   ARG A 160      14.146  -1.772 -22.082  1.00 96.17           C  
ATOM   1237  CB  ARG A 160      16.361  -0.619 -21.908  1.00 96.17           C  
ATOM   1238  O   ARG A 160      13.716  -2.439 -21.138  1.00 96.17           O  
ATOM   1239  CG  ARG A 160      16.277  -0.489 -20.395  1.00 96.17           C  
ATOM   1240  CD  ARG A 160      17.191   0.611 -19.873  1.00 96.17           C  
ATOM   1241  NE  ARG A 160      17.120   0.724 -18.419  1.00 96.17           N  
ATOM   1242  NH1 ARG A 160      18.808   2.293 -18.252  1.00 96.17           N  
ATOM   1243  NH2 ARG A 160      17.742   1.546 -16.366  1.00 96.17           N  
ATOM   1244  CZ  ARG A 160      17.890   1.521 -17.682  1.00 96.17           C  
ATOM   1245  N   ILE A 161      13.357  -0.998 -22.783  1.00 97.11           N  
ATOM   1246  CA  ILE A 161      11.932  -0.823 -22.526  1.00 97.11           C  
ATOM   1247  C   ILE A 161      11.211  -2.159 -22.690  1.00 97.11           C  
ATOM   1248  CB  ILE A 161      11.314   0.237 -23.465  1.00 97.11           C  
ATOM   1249  O   ILE A 161      10.370  -2.523 -21.864  1.00 97.11           O  
ATOM   1250  CG1 ILE A 161      11.887   1.625 -23.153  1.00 97.11           C  
ATOM   1251  CG2 ILE A 161       9.787   0.237 -23.350  1.00 97.11           C  
ATOM   1252  CD1 ILE A 161      11.543   2.684 -24.192  1.00 97.11           C  
ATOM   1253  N   GLU A 162      11.523  -2.931 -23.693  1.00 97.57           N  
ATOM   1254  CA  GLU A 162      10.916  -4.239 -23.923  1.00 97.57           C  
ATOM   1255  C   GLU A 162      11.259  -5.212 -22.798  1.00 97.57           C  
ATOM   1256  CB  GLU A 162      11.366  -4.812 -25.269  1.00 97.57           C  
ATOM   1257  O   GLU A 162      10.421  -6.018 -22.391  1.00 97.57           O  
ATOM   1258  CG  GLU A 162      10.770  -4.096 -26.472  1.00 97.57           C  
ATOM   1259  CD  GLU A 162      11.225  -4.676 -27.802  1.00 97.57           C  
ATOM   1260  OE1 GLU A 162      10.585  -4.390 -28.840  1.00 97.57           O  
ATOM   1261  OE2 GLU A 162      12.228  -5.425 -27.806  1.00 97.57           O  
ATOM   1262  N   GLN A 163      12.495  -5.143 -22.415  1.00 96.83           N  
ATOM   1263  CA  GLN A 163      12.925  -5.965 -21.288  1.00 96.83           C  
ATOM   1264  C   GLN A 163      12.116  -5.645 -20.034  1.00 96.83           C  
ATOM   1265  CB  GLN A 163      14.416  -5.765 -21.016  1.00 96.83           C  
ATOM   1266  O   GLN A 163      11.633  -6.552 -19.352  1.00 96.83           O  
ATOM   1267  CG  GLN A 163      14.969  -6.672 -19.925  1.00 96.83           C  
ATOM   1268  CD  GLN A 163      16.451  -6.459 -19.679  1.00 96.83           C  
ATOM   1269  NE2 GLN A 163      17.077  -7.398 -18.978  1.00 96.83           N  
ATOM   1270  OE1 GLN A 163      17.029  -5.459 -20.117  1.00 96.83           O  
ATOM   1271  N   ILE A 164      12.037  -4.356 -19.685  1.00 96.04           N  
ATOM   1272  CA  ILE A 164      11.317  -3.893 -18.504  1.00 96.04           C  
ATOM   1273  C   ILE A 164       9.845  -4.284 -18.611  1.00 96.04           C  
ATOM   1274  CB  ILE A 164      11.453  -2.364 -18.322  1.00 96.04           C  
ATOM   1275  O   ILE A 164       9.238  -4.718 -17.629  1.00 96.04           O  
ATOM   1276  CG1 ILE A 164      12.880  -2.002 -17.894  1.00 96.04           C  
ATOM   1277  CG2 ILE A 164      10.429  -1.848 -17.307  1.00 96.04           C  
ATOM   1278  CD1 ILE A 164      13.158  -0.506 -17.870  1.00 96.04           C  
ATOM   1279  N   MET A 165       9.263  -4.151 -19.807  1.00 97.54           N  
ATOM   1280  CA  MET A 165       7.889  -4.594 -20.029  1.00 97.54           C  
ATOM   1281  C   MET A 165       7.734  -6.073 -19.691  1.00 97.54           C  
ATOM   1282  CB  MET A 165       7.469  -4.341 -21.478  1.00 97.54           C  
ATOM   1283  O   MET A 165       6.723  -6.480 -19.116  1.00 97.54           O  
ATOM   1284  CG  MET A 165       7.272  -2.872 -21.811  1.00 97.54           C  
ATOM   1285  SD  MET A 165       6.895  -2.598 -23.586  1.00 97.54           S  
ATOM   1286  CE  MET A 165       5.240  -3.334 -23.680  1.00 97.54           C  
ATOM   1287  N   GLY A 166       8.729  -6.920 -20.072  1.00 96.60           N  
ATOM   1288  CA  GLY A 166       8.723  -8.334 -19.733  1.00 96.60           C  
ATOM   1289  C   GLY A 166       8.714  -8.589 -18.238  1.00 96.60           C  
ATOM   1290  O   GLY A 166       7.970  -9.444 -17.753  1.00 96.60           O  
ATOM   1291  N   TYR A 167       9.623  -7.821 -17.516  1.00 94.96           N  
ATOM   1292  CA  TYR A 167       9.653  -7.958 -16.064  1.00 94.96           C  
ATOM   1293  C   TYR A 167       8.303  -7.602 -15.454  1.00 94.96           C  
ATOM   1294  CB  TYR A 167      10.747  -7.070 -15.463  1.00 94.96           C  
ATOM   1295  O   TYR A 167       7.806  -8.310 -14.575  1.00 94.96           O  
ATOM   1296  CG  TYR A 167      12.148  -7.506 -15.820  1.00 94.96           C  
ATOM   1297  CD1 TYR A 167      12.442  -8.847 -16.056  1.00 94.96           C  
ATOM   1298  CD2 TYR A 167      13.179  -6.579 -15.922  1.00 94.96           C  
ATOM   1299  CE1 TYR A 167      13.731  -9.254 -16.384  1.00 94.96           C  
ATOM   1300  CE2 TYR A 167      14.472  -6.974 -16.249  1.00 94.96           C  
ATOM   1301  OH  TYR A 167      16.015  -8.708 -16.803  1.00 94.96           O  
ATOM   1302  CZ  TYR A 167      14.737  -8.311 -16.479  1.00 94.96           C  
ATOM   1303  N   VAL A 168       7.705  -6.469 -15.884  1.00 95.48           N  
ATOM   1304  CA  VAL A 168       6.446  -5.952 -15.357  1.00 95.48           C  
ATOM   1305  C   VAL A 168       5.330  -6.967 -15.595  1.00 95.48           C  
ATOM   1306  CB  VAL A 168       6.077  -4.595 -15.998  1.00 95.48           C  
ATOM   1307  O   VAL A 168       4.542  -7.255 -14.692  1.00 95.48           O  
ATOM   1308  CG1 VAL A 168       4.640  -4.208 -15.654  1.00 95.48           C  
ATOM   1309  CG2 VAL A 168       7.050  -3.509 -15.543  1.00 95.48           C  
ATOM   1310  N   ARG A 169       5.319  -7.638 -16.717  1.00 95.08           N  
ATOM   1311  CA  ARG A 169       4.228  -8.516 -17.128  1.00 95.08           C  
ATOM   1312  C   ARG A 169       4.386  -9.907 -16.523  1.00 95.08           C  
ATOM   1313  CB  ARG A 169       4.161  -8.613 -18.654  1.00 95.08           C  
ATOM   1314  O   ARG A 169       3.419 -10.485 -16.023  1.00 95.08           O  
ATOM   1315  CG  ARG A 169       2.975  -9.412 -19.169  1.00 95.08           C  
ATOM   1316  CD  ARG A 169       3.020  -9.576 -20.682  1.00 95.08           C  
ATOM   1317  NE  ARG A 169       2.897  -8.292 -21.367  1.00 95.08           N  
ATOM   1318  NH1 ARG A 169       3.538  -9.100 -23.434  1.00 95.08           N  
ATOM   1319  NH2 ARG A 169       3.001  -6.886 -23.180  1.00 95.08           N  
ATOM   1320  CZ  ARG A 169       3.146  -8.096 -22.659  1.00 95.08           C  
ATOM   1321  N   ASN A 170       5.615 -10.356 -16.530  1.00 94.15           N  
ATOM   1322  CA  ASN A 170       5.764 -11.794 -16.331  1.00 94.15           C  
ATOM   1323  C   ASN A 170       6.398 -12.110 -14.980  1.00 94.15           C  
ATOM   1324  CB  ASN A 170       6.589 -12.410 -17.463  1.00 94.15           C  
ATOM   1325  O   ASN A 170       6.284 -13.232 -14.483  1.00 94.15           O  
ATOM   1326  CG  ASN A 170       5.938 -12.237 -18.821  1.00 94.15           C  
ATOM   1327  ND2 ASN A 170       6.747 -11.947 -19.833  1.00 94.15           N  
ATOM   1328  OD1 ASN A 170       4.718 -12.362 -18.959  1.00 94.15           O  
ATOM   1329  N   ILE A 171       6.990 -11.041 -14.415  1.00 92.45           N  
ATOM   1330  CA  ILE A 171       7.723 -11.354 -13.193  1.00 92.45           C  
ATOM   1331  C   ILE A 171       7.140 -10.565 -12.024  1.00 92.45           C  
ATOM   1332  CB  ILE A 171       9.231 -11.051 -13.345  1.00 92.45           C  
ATOM   1333  O   ILE A 171       6.608 -11.148 -11.076  1.00 92.45           O  
ATOM   1334  CG1 ILE A 171       9.831 -11.885 -14.483  1.00 92.45           C  
ATOM   1335  CG2 ILE A 171       9.969 -11.309 -12.029  1.00 92.45           C  
ATOM   1336  CD1 ILE A 171      11.309 -11.619 -14.732  1.00 92.45           C  
ATOM   1337  N   ASP A 172       7.106  -9.248 -12.145  1.00 91.41           N  
ATOM   1338  CA  ASP A 172       6.754  -8.379 -11.026  1.00 91.41           C  
ATOM   1339  C   ASP A 172       5.241  -8.199 -10.926  1.00 91.41           C  
ATOM   1340  CB  ASP A 172       7.438  -7.018 -11.168  1.00 91.41           C  
ATOM   1341  O   ASP A 172       4.708  -7.973  -9.837  1.00 91.41           O  
ATOM   1342  CG  ASP A 172       8.952  -7.105 -11.091  1.00 91.41           C  
ATOM   1343  OD1 ASP A 172       9.480  -8.113 -10.573  1.00 91.41           O  
ATOM   1344  OD2 ASP A 172       9.623  -6.155 -11.549  1.00 91.41           O  
ATOM   1345  N   HIS A 173       4.554  -8.496 -11.981  1.00 94.99           N  
ATOM   1346  CA  HIS A 173       3.139  -8.148 -12.048  1.00 94.99           C  
ATOM   1347  C   HIS A 173       2.862  -6.830 -11.332  1.00 94.99           C  
ATOM   1348  CB  HIS A 173       2.284  -9.263 -11.444  1.00 94.99           C  
ATOM   1349  O   HIS A 173       2.012  -6.770 -10.440  1.00 94.99           O  
ATOM   1350  CG  HIS A 173       2.388 -10.562 -12.178  1.00 94.99           C  
ATOM   1351  CD2 HIS A 173       1.735 -11.020 -13.272  1.00 94.99           C  
ATOM   1352  ND1 HIS A 173       3.249 -11.567 -11.793  1.00 94.99           N  
ATOM   1353  CE1 HIS A 173       3.121 -12.590 -12.622  1.00 94.99           C  
ATOM   1354  NE2 HIS A 173       2.209 -12.283 -13.529  1.00 94.99           N  
ATOM   1355  N   GLU A 174       3.585  -5.803 -11.807  1.00 96.55           N  
ATOM   1356  CA  GLU A 174       3.684  -4.511 -11.136  1.00 96.55           C  
ATOM   1357  C   GLU A 174       2.370  -3.740 -11.225  1.00 96.55           C  
ATOM   1358  CB  GLU A 174       4.822  -3.680 -11.732  1.00 96.55           C  
ATOM   1359  O   GLU A 174       1.723  -3.725 -12.275  1.00 96.55           O  
ATOM   1360  CG  GLU A 174       5.115  -2.398 -10.967  1.00 96.55           C  
ATOM   1361  CD  GLU A 174       6.454  -1.775 -11.329  1.00 96.55           C  
ATOM   1362  OE1 GLU A 174       6.825  -0.741 -10.728  1.00 96.55           O  
ATOM   1363  OE2 GLU A 174       7.138  -2.326 -12.221  1.00 96.55           O  
ATOM   1364  N   VAL A 175       1.989  -3.153 -10.116  1.00 97.68           N  
ATOM   1365  CA  VAL A 175       0.929  -2.162  -9.967  1.00 97.68           C  
ATOM   1366  C   VAL A 175       1.462  -0.944  -9.215  1.00 97.68           C  
ATOM   1367  CB  VAL A 175      -0.297  -2.748  -9.232  1.00 97.68           C  
ATOM   1368  O   VAL A 175       2.191  -1.085  -8.231  1.00 97.68           O  
ATOM   1369  CG1 VAL A 175      -1.380  -1.685  -9.056  1.00 97.68           C  
ATOM   1370  CG2 VAL A 175      -0.846  -3.955  -9.990  1.00 97.68           C  
ATOM   1371  N   LEU A 176       1.115   0.274  -9.723  1.00 97.62           N  
ATOM   1372  CA  LEU A 176       1.584   1.488  -9.063  1.00 97.62           C  
ATOM   1373  C   LEU A 176       0.470   2.124  -8.239  1.00 97.62           C  
ATOM   1374  CB  LEU A 176       2.106   2.490 -10.096  1.00 97.62           C  
ATOM   1375  O   LEU A 176      -0.695   2.107  -8.643  1.00 97.62           O  
ATOM   1376  CG  LEU A 176       3.255   2.011 -10.985  1.00 97.62           C  
ATOM   1377  CD1 LEU A 176       3.622   3.087 -12.001  1.00 97.62           C  
ATOM   1378  CD2 LEU A 176       4.465   1.633 -10.138  1.00 97.62           C  
ATOM   1379  N   VAL A 177       0.886   2.633  -7.095  1.00 97.12           N  
ATOM   1380  CA  VAL A 177       0.005   3.478  -6.296  1.00 97.12           C  
ATOM   1381  C   VAL A 177       0.437   4.938  -6.418  1.00 97.12           C  
ATOM   1382  CB  VAL A 177      -0.003   3.048  -4.812  1.00 97.12           C  
ATOM   1383  O   VAL A 177       1.560   5.292  -6.051  1.00 97.12           O  
ATOM   1384  CG1 VAL A 177      -0.998   3.886  -4.012  1.00 97.12           C  
ATOM   1385  CG2 VAL A 177      -0.332   1.561  -4.690  1.00 97.12           C  
ATOM   1386  N   ALA A 178      -0.401   5.806  -6.855  1.00 94.56           N  
ATOM   1387  CA  ALA A 178      -0.038   7.161  -7.260  1.00 94.56           C  
ATOM   1388  C   ALA A 178      -0.252   8.151  -6.118  1.00 94.56           C  
ATOM   1389  CB  ALA A 178      -0.843   7.585  -8.485  1.00 94.56           C  
ATOM   1390  O   ALA A 178       0.348   9.228  -6.100  1.00 94.56           O  
ATOM   1391  N   ASP A 179      -0.988   7.696  -5.070  1.00 93.92           N  
ATOM   1392  CA  ASP A 179      -1.325   8.577  -3.956  1.00 93.92           C  
ATOM   1393  C   ASP A 179      -0.967   7.933  -2.619  1.00 93.92           C  
ATOM   1394  CB  ASP A 179      -2.812   8.935  -3.986  1.00 93.92           C  
ATOM   1395  O   ASP A 179      -0.718   6.727  -2.552  1.00 93.92           O  
ATOM   1396  CG  ASP A 179      -3.227   9.642  -5.264  1.00 93.92           C  
ATOM   1397  OD1 ASP A 179      -2.830  10.808  -5.473  1.00 93.92           O  
ATOM   1398  OD2 ASP A 179      -3.961   9.027  -6.069  1.00 93.92           O  
ATOM   1399  N   PRO A 180      -1.008   8.820  -1.589  1.00 94.40           N  
ATOM   1400  CA  PRO A 180      -0.677   8.281  -0.268  1.00 94.40           C  
ATOM   1401  C   PRO A 180      -1.645   7.190   0.184  1.00 94.40           C  
ATOM   1402  CB  PRO A 180      -0.768   9.505   0.645  1.00 94.40           C  
ATOM   1403  O   PRO A 180      -2.854   7.302  -0.037  1.00 94.40           O  
ATOM   1404  CG  PRO A 180      -0.468  10.669  -0.244  1.00 94.40           C  
ATOM   1405  CD  PRO A 180      -1.049  10.393  -1.601  1.00 94.40           C  
ATOM   1406  N   VAL A 181      -1.052   6.184   0.754  1.00 94.52           N  
ATOM   1407  CA  VAL A 181      -1.806   5.083   1.344  1.00 94.52           C  
ATOM   1408  C   VAL A 181      -1.759   5.183   2.867  1.00 94.52           C  
ATOM   1409  CB  VAL A 181      -1.263   3.712   0.883  1.00 94.52           C  
ATOM   1410  O   VAL A 181      -0.679   5.234   3.459  1.00 94.52           O  
ATOM   1411  CG1 VAL A 181      -2.072   2.574   1.504  1.00 94.52           C  
ATOM   1412  CG2 VAL A 181      -1.283   3.616  -0.642  1.00 94.52           C  
ATOM   1413  N   PRO A 182      -2.932   5.235   3.435  1.00 91.52           N  
ATOM   1414  CA  PRO A 182      -2.926   5.338   4.896  1.00 91.52           C  
ATOM   1415  C   PRO A 182      -2.434   4.062   5.575  1.00 91.52           C  
ATOM   1416  CB  PRO A 182      -4.394   5.607   5.237  1.00 91.52           C  
ATOM   1417  O   PRO A 182      -2.593   2.967   5.030  1.00 91.52           O  
ATOM   1418  CG  PRO A 182      -5.166   4.979   4.121  1.00 91.52           C  
ATOM   1419  CD  PRO A 182      -4.374   5.122   2.854  1.00 91.52           C  
ATOM   1420  N   ALA A 183      -1.903   4.167   6.760  1.00 90.88           N  
ATOM   1421  CA  ALA A 183      -1.322   3.064   7.521  1.00 90.88           C  
ATOM   1422  C   ALA A 183      -2.349   1.961   7.759  1.00 90.88           C  
ATOM   1423  CB  ALA A 183      -0.770   3.569   8.852  1.00 90.88           C  
ATOM   1424  O   ALA A 183      -2.004   0.777   7.781  1.00 90.88           O  
ATOM   1425  N   ARG A 184      -3.609   2.333   7.887  1.00 85.84           N  
ATOM   1426  CA  ARG A 184      -4.663   1.377   8.212  1.00 85.84           C  
ATOM   1427  C   ARG A 184      -4.927   0.434   7.043  1.00 85.84           C  
ATOM   1428  CB  ARG A 184      -5.951   2.107   8.598  1.00 85.84           C  
ATOM   1429  O   ARG A 184      -5.574  -0.602   7.209  1.00 85.84           O  
ATOM   1430  CG  ARG A 184      -6.566   2.912   7.465  1.00 85.84           C  
ATOM   1431  CD  ARG A 184      -7.829   3.638   7.909  1.00 85.84           C  
ATOM   1432  NE  ARG A 184      -8.402   4.432   6.826  1.00 85.84           N  
ATOM   1433  NH1 ARG A 184     -10.587   3.815   7.254  1.00 85.84           N  
ATOM   1434  NH2 ARG A 184     -10.113   5.253   5.532  1.00 85.84           N  
ATOM   1435  CZ  ARG A 184      -9.700   4.498   6.540  1.00 85.84           C  
ATOM   1436  N   ALA A 185      -4.488   0.801   5.882  1.00 91.02           N  
ATOM   1437  CA  ALA A 185      -4.664  -0.010   4.681  1.00 91.02           C  
ATOM   1438  C   ALA A 185      -3.491  -0.967   4.488  1.00 91.02           C  
ATOM   1439  CB  ALA A 185      -4.824   0.884   3.454  1.00 91.02           C  
ATOM   1440  O   ALA A 185      -3.490  -1.780   3.561  1.00 91.02           O  
ATOM   1441  N   ILE A 186      -2.483  -0.911   5.361  1.00 94.55           N  
ATOM   1442  CA  ILE A 186      -1.245  -1.666   5.199  1.00 94.55           C  
ATOM   1443  C   ILE A 186      -1.129  -2.711   6.307  1.00 94.55           C  
ATOM   1444  CB  ILE A 186      -0.011  -0.738   5.206  1.00 94.55           C  
ATOM   1445  O   ILE A 186      -1.240  -2.383   7.491  1.00 94.55           O  
ATOM   1446  CG1 ILE A 186      -0.123   0.309   4.091  1.00 94.55           C  
ATOM   1447  CG2 ILE A 186       1.279  -1.552   5.065  1.00 94.55           C  
ATOM   1448  CD1 ILE A 186       0.921   1.414   4.172  1.00 94.55           C  
ATOM   1449  N   PHE A 187      -0.759  -3.931   5.880  1.00 93.66           N  
ATOM   1450  CA  PHE A 187      -0.667  -5.032   6.831  1.00 93.66           C  
ATOM   1451  C   PHE A 187       0.699  -5.703   6.753  1.00 93.66           C  
ATOM   1452  CB  PHE A 187      -1.773  -6.061   6.573  1.00 93.66           C  
ATOM   1453  O   PHE A 187       1.271  -5.834   5.669  1.00 93.66           O  
ATOM   1454  CG  PHE A 187      -3.162  -5.524   6.786  1.00 93.66           C  
ATOM   1455  CD1 PHE A 187      -3.811  -5.699   8.002  1.00 93.66           C  
ATOM   1456  CD2 PHE A 187      -3.820  -4.845   5.769  1.00 93.66           C  
ATOM   1457  CE1 PHE A 187      -5.098  -5.204   8.202  1.00 93.66           C  
ATOM   1458  CE2 PHE A 187      -5.106  -4.347   5.961  1.00 93.66           C  
ATOM   1459  CZ  PHE A 187      -5.743  -4.529   7.178  1.00 93.66           C  
ATOM   1460  N   THR A 188       1.157  -6.066   7.974  1.00 93.92           N  
ATOM   1461  CA  THR A 188       2.283  -6.992   8.032  1.00 93.92           C  
ATOM   1462  C   THR A 188       1.795  -8.438   8.034  1.00 93.92           C  
ATOM   1463  CB  THR A 188       3.151  -6.739   9.279  1.00 93.92           C  
ATOM   1464  O   THR A 188       0.597  -8.694   8.177  1.00 93.92           O  
ATOM   1465  CG2 THR A 188       3.616  -5.288   9.340  1.00 93.92           C  
ATOM   1466  OG1 THR A 188       2.385  -7.033  10.454  1.00 93.92           O  
ATOM   1467  N   ASN A 189       2.710  -9.327   7.797  1.00 91.32           N  
ATOM   1468  CA  ASN A 189       2.341 -10.739   7.824  1.00 91.32           C  
ATOM   1469  C   ASN A 189       1.580 -11.095   9.098  1.00 91.32           C  
ATOM   1470  CB  ASN A 189       3.583 -11.621   7.684  1.00 91.32           C  
ATOM   1471  O   ASN A 189       0.543 -11.758   9.042  1.00 91.32           O  
ATOM   1472  CG  ASN A 189       3.240 -13.074   7.417  1.00 91.32           C  
ATOM   1473  ND2 ASN A 189       3.809 -13.973   8.212  1.00 91.32           N  
ATOM   1474  OD1 ASN A 189       2.471 -13.386   6.504  1.00 91.32           O  
ATOM   1475  N   GLU A 190       2.109 -10.578  10.229  1.00 88.19           N  
ATOM   1476  CA  GLU A 190       1.512 -10.872  11.528  1.00 88.19           C  
ATOM   1477  C   GLU A 190       0.142 -10.215  11.668  1.00 88.19           C  
ATOM   1478  CB  GLU A 190       2.434 -10.410  12.660  1.00 88.19           C  
ATOM   1479  O   GLU A 190      -0.818 -10.856  12.102  1.00 88.19           O  
ATOM   1480  CG  GLU A 190       3.745 -11.179  12.738  1.00 88.19           C  
ATOM   1481  CD  GLU A 190       3.552 -12.677  12.914  1.00 88.19           C  
ATOM   1482  OE1 GLU A 190       4.345 -13.462  12.347  1.00 88.19           O  
ATOM   1483  OE2 GLU A 190       2.599 -13.069  13.624  1.00 88.19           O  
ATOM   1484  N   SER A 191       0.006  -8.904  11.287  1.00 86.62           N  
ATOM   1485  CA  SER A 191      -1.253  -8.174  11.405  1.00 86.62           C  
ATOM   1486  C   SER A 191      -2.305  -8.730  10.451  1.00 86.62           C  
ATOM   1487  CB  SER A 191      -1.038  -6.686  11.130  1.00 86.62           C  
ATOM   1488  O   SER A 191      -3.499  -8.713  10.758  1.00 86.62           O  
ATOM   1489  OG  SER A 191      -0.658  -6.473   9.781  1.00 86.62           O  
ATOM   1490  N   LEU A 192      -1.881  -9.177   9.240  1.00 88.01           N  
ATOM   1491  CA  LEU A 192      -2.800  -9.772   8.276  1.00 88.01           C  
ATOM   1492  C   LEU A 192      -3.341 -11.102   8.790  1.00 88.01           C  
ATOM   1493  CB  LEU A 192      -2.104  -9.977   6.928  1.00 88.01           C  
ATOM   1494  O   LEU A 192      -4.531 -11.391   8.644  1.00 88.01           O  
ATOM   1495  CG  LEU A 192      -2.972 -10.526   5.794  1.00 88.01           C  
ATOM   1496  CD1 LEU A 192      -4.160  -9.605   5.542  1.00 88.01           C  
ATOM   1497  CD2 LEU A 192      -2.145 -10.701   4.524  1.00 88.01           C  
ATOM   1498  N   LYS A 193      -2.499 -11.958   9.370  1.00 85.39           N  
ATOM   1499  CA  LYS A 193      -2.909 -13.224   9.971  1.00 85.39           C  
ATOM   1500  C   LYS A 193      -3.948 -13.002  11.066  1.00 85.39           C  
ATOM   1501  CB  LYS A 193      -1.698 -13.965  10.540  1.00 85.39           C  
ATOM   1502  O   LYS A 193      -4.942 -13.727  11.141  1.00 85.39           O  
ATOM   1503  CG  LYS A 193      -0.816 -14.613   9.483  1.00 85.39           C  
ATOM   1504  CD  LYS A 193       0.328 -15.397  10.113  1.00 85.39           C  
ATOM   1505  CE  LYS A 193       1.264 -15.969   9.057  1.00 85.39           C  
ATOM   1506  NZ  LYS A 193       2.440 -16.655   9.672  1.00 85.39           N  
ATOM   1507  N   HIS A 194      -3.615 -11.989  11.853  1.00 77.19           N  
ATOM   1508  CA  HIS A 194      -4.544 -11.644  12.923  1.00 77.19           C  
ATOM   1509  C   HIS A 194      -5.870 -11.143  12.362  1.00 77.19           C  
ATOM   1510  CB  HIS A 194      -3.931 -10.586  13.843  1.00 77.19           C  
ATOM   1511  O   HIS A 194      -6.938 -11.514  12.856  1.00 77.19           O  
ATOM   1512  CG  HIS A 194      -2.879 -11.126  14.760  1.00 77.19           C  
ATOM   1513  CD2 HIS A 194      -2.930 -11.463  16.070  1.00 77.19           C  
ATOM   1514  ND1 HIS A 194      -1.588 -11.372  14.348  1.00 77.19           N  
ATOM   1515  CE1 HIS A 194      -0.888 -11.840  15.368  1.00 77.19           C  
ATOM   1516  NE2 HIS A 194      -1.680 -11.905  16.425  1.00 77.19           N  
ATOM   1517  N   ALA A 195      -5.778 -10.292  11.340  1.00 73.50           N  
ATOM   1518  CA  ALA A 195      -6.960  -9.732  10.691  1.00 73.50           C  
ATOM   1519  C   ALA A 195      -7.803 -10.829  10.046  1.00 73.50           C  
ATOM   1520  CB  ALA A 195      -6.554  -8.694   9.648  1.00 73.50           C  
ATOM   1521  O   ALA A 195      -9.034 -10.792  10.108  1.00 73.50           O  
ATOM   1522  N   LYS A 196      -7.229 -11.751   9.385  1.00 72.26           N  
ATOM   1523  CA  LYS A 196      -7.911 -12.866   8.735  1.00 72.26           C  
ATOM   1524  C   LYS A 196      -8.516 -13.816   9.764  1.00 72.26           C  
ATOM   1525  CB  LYS A 196      -6.947 -13.627   7.823  1.00 72.26           C  
ATOM   1526  O   LYS A 196      -9.570 -14.409   9.526  1.00 72.26           O  
ATOM   1527  CG  LYS A 196      -6.666 -12.929   6.500  1.00 72.26           C  
ATOM   1528  CD  LYS A 196      -5.844 -13.810   5.567  1.00 72.26           C  
ATOM   1529  CE  LYS A 196      -5.678 -13.170   4.195  1.00 72.26           C  
ATOM   1530  NZ  LYS A 196      -4.911 -14.050   3.263  1.00 72.26           N  
ATOM   1531  N   ALA A 197      -7.812 -14.006  10.884  1.00 65.51           N  
ATOM   1532  CA  ALA A 197      -8.275 -14.863  11.973  1.00 65.51           C  
ATOM   1533  C   ALA A 197      -9.516 -14.277  12.642  1.00 65.51           C  
ATOM   1534  CB  ALA A 197      -7.165 -15.064  13.001  1.00 65.51           C  
ATOM   1535  O   ALA A 197     -10.428 -15.013  13.026  1.00 65.51           O  
ATOM   1536  N   ILE A 198      -9.571 -12.969  12.625  1.00 56.11           N  
ATOM   1537  CA  ILE A 198     -10.681 -12.224  13.209  1.00 56.11           C  
ATOM   1538  C   ILE A 198     -11.808 -12.092  12.187  1.00 56.11           C  
ATOM   1539  CB  ILE A 198     -10.231 -10.827  13.694  1.00 56.11           C  
ATOM   1540  O   ILE A 198     -12.985 -12.046  12.554  1.00 56.11           O  
ATOM   1541  CG1 ILE A 198      -9.208 -10.960  14.828  1.00 56.11           C  
ATOM   1542  CG2 ILE A 198     -11.438  -9.996  14.139  1.00 56.11           C  
ATOM   1543  CD1 ILE A 198      -8.521  -9.652  15.197  1.00 56.11           C  
ATOM   1544  N   GLY A 199     -11.491 -12.046  10.793  1.00 48.69           N  
ATOM   1545  CA  GLY A 199     -12.299 -11.934   9.589  1.00 48.69           C  
ATOM   1546  C   GLY A 199     -13.110 -13.182   9.297  1.00 48.69           C  
ATOM   1547  O   GLY A 199     -14.080 -13.134   8.537  1.00 48.69           O  
ATOM   1548  N   ARG A 200     -12.873 -14.418   9.886  1.00 47.59           N  
ATOM   1549  CA  ARG A 200     -13.765 -15.573   9.849  1.00 47.59           C  
ATOM   1550  C   ARG A 200     -15.024 -15.319  10.671  1.00 47.59           C  
ATOM   1551  CB  ARG A 200     -13.048 -16.823  10.363  1.00 47.59           C  
ATOM   1552  O   ARG A 200     -16.109 -15.786  10.317  1.00 47.59           O  
ATOM   1553  CG  ARG A 200     -12.436 -17.678   9.264  1.00 47.59           C  
ATOM   1554  CD  ARG A 200     -11.788 -18.936   9.823  1.00 47.59           C  
ATOM   1555  NE  ARG A 200     -10.842 -19.521   8.876  1.00 47.59           N  
ATOM   1556  NH1 ARG A 200     -10.055 -21.128  10.338  1.00 47.59           N  
ATOM   1557  NH2 ARG A 200      -9.219 -21.002   8.207  1.00 47.59           N  
ATOM   1558  CZ  ARG A 200     -10.041 -20.549   9.143  1.00 47.59           C  
ATOM   1559  N   VAL A 201     -15.121 -14.146  11.389  1.00 42.68           N  
ATOM   1560  CA  VAL A 201     -16.222 -13.702  12.236  1.00 42.68           C  
ATOM   1561  C   VAL A 201     -16.529 -12.233  11.958  1.00 42.68           C  
ATOM   1562  CB  VAL A 201     -15.903 -13.906  13.735  1.00 42.68           C  
ATOM   1563  O   VAL A 201     -17.679 -11.800  12.070  1.00 42.68           O  
ATOM   1564  CG1 VAL A 201     -17.087 -13.479  14.601  1.00 42.68           C  
ATOM   1565  CG2 VAL A 201     -15.534 -15.363  14.008  1.00 42.68           C  
ATOM   1566  N   GLY A 202     -16.145 -11.510  10.559  1.00 47.63           N  
ATOM   1567  CA  GLY A 202     -16.438 -10.124  10.232  1.00 47.63           C  
ATOM   1568  C   GLY A 202     -15.910  -9.143  11.262  1.00 47.63           C  
ATOM   1569  O   GLY A 202     -16.027  -9.378  12.467  1.00 47.63           O  
ATOM   1570  N   ARG A 203     -14.629  -8.412  11.037  1.00 46.04           N  
ATOM   1571  CA  ARG A 203     -14.107  -7.386  11.933  1.00 46.04           C  
ATOM   1572  C   ARG A 203     -15.193  -6.383  12.309  1.00 46.04           C  
ATOM   1573  CB  ARG A 203     -12.924  -6.660  11.289  1.00 46.04           C  
ATOM   1574  O   ARG A 203     -15.806  -5.767  11.435  1.00 46.04           O  
ATOM   1575  CG  ARG A 203     -12.077  -5.868  12.272  1.00 46.04           C  
ATOM   1576  CD  ARG A 203     -10.851  -5.265  11.602  1.00 46.04           C  
ATOM   1577  NE  ARG A 203     -10.121  -4.382  12.508  1.00 46.04           N  
ATOM   1578  NH1 ARG A 203      -8.301  -4.113  11.111  1.00 46.04           N  
ATOM   1579  NH2 ARG A 203      -8.352  -3.065  13.150  1.00 46.04           N  
ATOM   1580  CZ  ARG A 203      -8.926  -3.856  12.254  1.00 46.04           C  
ATOM   1581  N   VAL A 204     -15.879  -6.554  13.534  1.00 48.03           N  
ATOM   1582  CA  VAL A 204     -16.705  -5.495  14.105  1.00 48.03           C  
ATOM   1583  C   VAL A 204     -15.833  -4.292  14.455  1.00 48.03           C  
ATOM   1584  CB  VAL A 204     -17.468  -5.983  15.356  1.00 48.03           C  
ATOM   1585  O   VAL A 204     -14.914  -4.399  15.271  1.00 48.03           O  
ATOM   1586  CG1 VAL A 204     -18.330  -4.862  15.934  1.00 48.03           C  
ATOM   1587  CG2 VAL A 204     -18.326  -7.201  15.017  1.00 48.03           C  
ATOM   1588  N   VAL A 205     -15.453  -3.376  13.523  1.00 49.01           N  
ATOM   1589  CA  VAL A 205     -14.637  -2.175  13.663  1.00 49.01           C  
ATOM   1590  C   VAL A 205     -15.277  -1.231  14.679  1.00 49.01           C  
ATOM   1591  CB  VAL A 205     -14.450  -1.454  12.310  1.00 49.01           C  
ATOM   1592  O   VAL A 205     -14.584  -0.647  15.516  1.00 49.01           O  
ATOM   1593  CG1 VAL A 205     -13.598  -0.197  12.480  1.00 49.01           C  
ATOM   1594  CG2 VAL A 205     -13.819  -2.397  11.286  1.00 49.01           C  
ATOM   1595  N   GLN A 206     -16.441  -1.452  15.094  1.00 45.78           N  
ATOM   1596  CA  GLN A 206     -17.126  -0.599  16.060  1.00 45.78           C  
ATOM   1597  C   GLN A 206     -18.562  -1.064  16.284  1.00 45.78           C  
ATOM   1598  CB  GLN A 206     -17.112   0.858  15.595  1.00 45.78           C  
ATOM   1599  O   GLN A 206     -19.254  -1.438  15.335  1.00 45.78           O  
ATOM   1600  CG  GLN A 206     -17.444   1.858  16.695  1.00 45.78           C  
ATOM   1601  CD  GLN A 206     -17.124   3.288  16.304  1.00 45.78           C  
ATOM   1602  NE2 GLN A 206     -17.475   4.232  17.171  1.00 45.78           N  
ATOM   1603  OE1 GLN A 206     -16.564   3.543  15.233  1.00 45.78           O  
ATOM   1604  N   VAL A 207     -18.822  -1.462  17.599  1.00 48.50           N  
ATOM   1605  CA  VAL A 207     -20.176  -1.836  17.993  1.00 48.50           C  
ATOM   1606  C   VAL A 207     -20.904  -0.620  18.561  1.00 48.50           C  
ATOM   1607  CB  VAL A 207     -20.169  -2.984  19.027  1.00 48.50           C  
ATOM   1608  O   VAL A 207     -20.376   0.078  19.429  1.00 48.50           O  
ATOM   1609  CG1 VAL A 207     -21.595  -3.359  19.427  1.00 48.50           C  
ATOM   1610  CG2 VAL A 207     -19.430  -4.199  18.469  1.00 48.50           C  
ATOM   1611  N   PHE A 208     -21.905  -0.218  17.923  1.00 50.51           N  
ATOM   1612  CA  PHE A 208     -22.686   0.818  18.588  1.00 50.51           C  
ATOM   1613  C   PHE A 208     -24.095   0.323  18.891  1.00 50.51           C  
ATOM   1614  CB  PHE A 208     -22.748   2.083  17.726  1.00 50.51           C  
ATOM   1615  O   PHE A 208     -24.625  -0.531  18.178  1.00 50.51           O  
ATOM   1616  CG  PHE A 208     -21.435   2.449  17.089  1.00 50.51           C  
ATOM   1617  CD1 PHE A 208     -20.547   3.302  17.734  1.00 50.51           C  
ATOM   1618  CD2 PHE A 208     -21.087   1.939  15.845  1.00 50.51           C  
ATOM   1619  CE1 PHE A 208     -19.331   3.642  17.146  1.00 50.51           C  
ATOM   1620  CE2 PHE A 208     -19.873   2.274  15.252  1.00 50.51           C  
ATOM   1621  CZ  PHE A 208     -18.997   3.127  15.904  1.00 50.51           C  
ATOM   1622  N   GLY A 209     -24.511   0.610  20.176  1.00 47.28           N  
ATOM   1623  CA  GLY A 209     -25.845   0.252  20.630  1.00 47.28           C  
ATOM   1624  C   GLY A 209     -26.757   1.451  20.810  1.00 47.28           C  
ATOM   1625  O   GLY A 209     -26.322   2.503  21.284  1.00 47.28           O  
ATOM   1626  N   PHE A 210     -27.896   1.352  20.145  1.00 53.26           N  
ATOM   1627  CA  PHE A 210     -28.903   2.378  20.389  1.00 53.26           C  
ATOM   1628  C   PHE A 210     -30.144   1.775  21.037  1.00 53.26           C  
ATOM   1629  CB  PHE A 210     -29.283   3.083  19.083  1.00 53.26           C  
ATOM   1630  O   PHE A 210     -30.516   0.638  20.739  1.00 53.26           O  
ATOM   1631  CG  PHE A 210     -28.127   3.770  18.406  1.00 53.26           C  
ATOM   1632  CD1 PHE A 210     -27.739   5.047  18.790  1.00 53.26           C  
ATOM   1633  CD2 PHE A 210     -27.429   3.137  17.386  1.00 53.26           C  
ATOM   1634  CE1 PHE A 210     -26.670   5.686  18.165  1.00 53.26           C  
ATOM   1635  CE2 PHE A 210     -26.360   3.769  16.757  1.00 53.26           C  
ATOM   1636  CZ  PHE A 210     -25.982   5.043  17.148  1.00 53.26           C  
ATOM   1637  N   ALA A 211     -30.591   2.489  22.130  1.00 50.60           N  
ATOM   1638  CA  ALA A 211     -31.848   2.050  22.731  1.00 50.60           C  
ATOM   1639  C   ALA A 211     -32.997   2.974  22.340  1.00 50.60           C  
ATOM   1640  CB  ALA A 211     -31.716   1.984  24.251  1.00 50.60           C  
ATOM   1641  O   ALA A 211     -32.873   4.199  22.424  1.00 50.60           O  
ATOM   1642  N   PHE A 212     -33.949   2.435  21.494  1.00 52.86           N  
ATOM   1643  CA  PHE A 212     -35.155   3.195  21.185  1.00 52.86           C  
ATOM   1644  C   PHE A 212     -36.324   2.728  22.045  1.00 52.86           C  
ATOM   1645  CB  PHE A 212     -35.509   3.063  19.701  1.00 52.86           C  
ATOM   1646  O   PHE A 212     -36.380   1.564  22.445  1.00 52.86           O  
ATOM   1647  CG  PHE A 212     -34.486   3.666  18.776  1.00 52.86           C  
ATOM   1648  CD1 PHE A 212     -34.489   5.029  18.508  1.00 52.86           C  
ATOM   1649  CD2 PHE A 212     -33.521   2.869  18.176  1.00 52.86           C  
ATOM   1650  CE1 PHE A 212     -33.544   5.590  17.653  1.00 52.86           C  
ATOM   1651  CE2 PHE A 212     -32.572   3.422  17.320  1.00 52.86           C  
ATOM   1652  CZ  PHE A 212     -32.586   4.783  17.059  1.00 52.86           C  
ATOM   1653  N   THR A 213     -37.151   3.753  22.516  1.00 54.34           N  
ATOM   1654  CA  THR A 213     -38.397   3.321  23.140  1.00 54.34           C  
ATOM   1655  C   THR A 213     -39.313   2.658  22.116  1.00 54.34           C  
ATOM   1656  CB  THR A 213     -39.130   4.504  23.800  1.00 54.34           C  
ATOM   1657  O   THR A 213     -39.403   3.108  20.972  1.00 54.34           O  
ATOM   1658  CG2 THR A 213     -38.303   5.099  24.935  1.00 54.34           C  
ATOM   1659  OG1 THR A 213     -39.372   5.517  22.817  1.00 54.34           O  
ATOM   1660  N   ALA A 214     -39.681   1.325  22.173  1.00 48.09           N  
ATOM   1661  CA  ALA A 214     -40.527   0.475  21.340  1.00 48.09           C  
ATOM   1662  C   ALA A 214     -41.782   1.219  20.893  1.00 48.09           C  
ATOM   1663  CB  ALA A 214     -40.907  -0.798  22.093  1.00 48.09           C  
ATOM   1664  O   ALA A 214     -42.258   1.029  19.771  1.00 48.09           O  
ATOM   1665  N   TYR A 215     -42.341   2.219  21.559  1.00 48.60           N  
ATOM   1666  CA  TYR A 215     -43.523   3.026  21.278  1.00 48.60           C  
ATOM   1667  C   TYR A 215     -43.214   4.108  20.251  1.00 48.60           C  
ATOM   1668  CB  TYR A 215     -44.057   3.664  22.564  1.00 48.60           C  
ATOM   1669  O   TYR A 215     -43.980   4.315  19.307  1.00 48.60           O  
ATOM   1670  CG  TYR A 215     -45.317   4.471  22.364  1.00 48.60           C  
ATOM   1671  CD1 TYR A 215     -45.268   5.860  22.260  1.00 48.60           C  
ATOM   1672  CD2 TYR A 215     -46.557   3.848  22.279  1.00 48.60           C  
ATOM   1673  CE1 TYR A 215     -46.426   6.608  22.078  1.00 48.60           C  
ATOM   1674  CE2 TYR A 215     -47.722   4.586  22.096  1.00 48.60           C  
ATOM   1675  OH  TYR A 215     -48.796   6.699  21.815  1.00 48.60           O  
ATOM   1676  CZ  TYR A 215     -47.646   5.963  21.996  1.00 48.60           C  
ATOM   1677  N   ASP A 216     -42.069   4.649  20.175  1.00 55.26           N  
ATOM   1678  CA  ASP A 216     -41.675   5.795  19.362  1.00 55.26           C  
ATOM   1679  C   ASP A 216     -41.167   5.347  17.993  1.00 55.26           C  
ATOM   1680  CB  ASP A 216     -40.601   6.617  20.077  1.00 55.26           C  
ATOM   1681  O   ASP A 216     -41.397   6.023  16.988  1.00 55.26           O  
ATOM   1682  CG  ASP A 216     -41.154   7.439  21.229  1.00 55.26           C  
ATOM   1683  OD1 ASP A 216     -42.357   7.776  21.216  1.00 55.26           O  
ATOM   1684  OD2 ASP A 216     -40.378   7.754  22.157  1.00 55.26           O  
ATOM   1685  N   LEU A 217     -40.688   4.118  17.796  1.00 53.92           N  
ATOM   1686  CA  LEU A 217     -40.264   3.501  16.543  1.00 53.92           C  
ATOM   1687  C   LEU A 217     -41.451   2.884  15.812  1.00 53.92           C  
ATOM   1688  CB  LEU A 217     -39.199   2.432  16.806  1.00 53.92           C  
ATOM   1689  O   LEU A 217     -41.525   2.940  14.582  1.00 53.92           O  
ATOM   1690  CG  LEU A 217     -38.359   2.002  15.602  1.00 53.92           C  
ATOM   1691  CD1 LEU A 217     -37.536   3.176  15.083  1.00 53.92           C  
ATOM   1692  CD2 LEU A 217     -37.456   0.831  15.972  1.00 53.92           C  
ATOM   1693  N   SER A 218     -42.463   2.437  16.623  1.00 51.38           N  
ATOM   1694  CA  SER A 218     -43.693   1.870  16.081  1.00 51.38           C  
ATOM   1695  C   SER A 218     -44.599   2.957  15.512  1.00 51.38           C  
ATOM   1696  CB  SER A 218     -44.442   1.084  17.158  1.00 51.38           C  
ATOM   1697  O   SER A 218     -45.179   2.789  14.437  1.00 51.38           O  
ATOM   1698  OG  SER A 218     -44.834   1.935  18.221  1.00 51.38           O  
ATOM   1699  N   VAL A 219     -44.675   4.038  16.126  1.00 57.85           N  
ATOM   1700  CA  VAL A 219     -45.461   5.192  15.702  1.00 57.85           C  
ATOM   1701  C   VAL A 219     -44.788   5.864  14.507  1.00 57.85           C  
ATOM   1702  CB  VAL A 219     -45.643   6.208  16.852  1.00 57.85           C  
ATOM   1703  O   VAL A 219     -45.456   6.239  13.541  1.00 57.85           O  
ATOM   1704  CG1 VAL A 219     -46.298   7.490  16.341  1.00 57.85           C  
ATOM   1705  CG2 VAL A 219     -46.471   5.594  17.979  1.00 57.85           C  
ATOM   1706  N   ALA A 220     -43.487   5.943  14.447  1.00 55.31           N  
ATOM   1707  CA  ALA A 220     -42.679   6.538  13.386  1.00 55.31           C  
ATOM   1708  C   ALA A 220     -42.626   5.630  12.161  1.00 55.31           C  
ATOM   1709  CB  ALA A 220     -41.268   6.829  13.891  1.00 55.31           C  
ATOM   1710  O   ALA A 220     -42.656   6.107  11.025  1.00 55.31           O  
ATOM   1711  N   SER A 221     -42.666   4.366  12.434  1.00 51.55           N  
ATOM   1712  CA  SER A 221     -42.733   3.357  11.381  1.00 51.55           C  
ATOM   1713  C   SER A 221     -44.110   3.331  10.727  1.00 51.55           C  
ATOM   1714  CB  SER A 221     -42.399   1.974  11.942  1.00 51.55           C  
ATOM   1715  O   SER A 221     -44.219   3.248   9.502  1.00 51.55           O  
ATOM   1716  OG  SER A 221     -41.045   1.912  12.355  1.00 51.55           O  
ATOM   1717  N   LYS A 222     -45.164   3.406  11.498  1.00 53.54           N  
ATOM   1718  CA  LYS A 222     -46.540   3.497  11.019  1.00 53.54           C  
ATOM   1719  C   LYS A 222     -46.771   4.799  10.257  1.00 53.54           C  
ATOM   1720  CB  LYS A 222     -47.523   3.392  12.186  1.00 53.54           C  
ATOM   1721  O   LYS A 222     -47.438   4.807   9.220  1.00 53.54           O  
ATOM   1722  CG  LYS A 222     -47.837   1.963  12.604  1.00 53.54           C  
ATOM   1723  CD  LYS A 222     -48.877   1.922  13.716  1.00 53.54           C  
ATOM   1724  CE  LYS A 222     -49.064   0.510  14.256  1.00 53.54           C  
ATOM   1725  NZ  LYS A 222     -50.027   0.476  15.397  1.00 53.54           N  
ATOM   1726  N   GLU A 223     -46.193   5.819  10.672  1.00 55.05           N  
ATOM   1727  CA  GLU A 223     -46.250   7.122  10.016  1.00 55.05           C  
ATOM   1728  C   GLU A 223     -45.409   7.136   8.742  1.00 55.05           C  
ATOM   1729  CB  GLU A 223     -45.780   8.225  10.968  1.00 55.05           C  
ATOM   1730  O   GLU A 223     -45.782   7.769   7.753  1.00 55.05           O  
ATOM   1731  CG  GLU A 223     -46.032   9.633  10.449  1.00 55.05           C  
ATOM   1732  CD  GLU A 223     -47.507   9.992  10.378  1.00 55.05           C  
ATOM   1733  OE1 GLU A 223     -47.866  10.941   9.644  1.00 55.05           O  
ATOM   1734  OE2 GLU A 223     -48.311   9.320  11.062  1.00 55.05           O  
ATOM   1735  N   SER A 224     -44.302   6.490   8.673  1.00 43.10           N  
ATOM   1736  CA  SER A 224     -43.444   6.310   7.506  1.00 43.10           C  
ATOM   1737  C   SER A 224     -44.133   5.467   6.438  1.00 43.10           C  
ATOM   1738  CB  SER A 224     -42.121   5.657   7.909  1.00 43.10           C  
ATOM   1739  O   SER A 224     -44.029   5.761   5.245  1.00 43.10           O  
ATOM   1740  OG  SER A 224     -41.294   6.578   8.598  1.00 43.10           O  
ATOM   1741  N   ILE A 225     -44.800   4.425   6.868  1.00 49.66           N  
ATOM   1742  CA  ILE A 225     -45.571   3.551   5.990  1.00 49.66           C  
ATOM   1743  C   ILE A 225     -46.791   4.299   5.458  1.00 49.66           C  
ATOM   1744  CB  ILE A 225     -46.009   2.261   6.719  1.00 49.66           C  
ATOM   1745  O   ILE A 225     -47.131   4.186   4.278  1.00 49.66           O  
ATOM   1746  CG1 ILE A 225     -44.789   1.390   7.042  1.00 49.66           C  
ATOM   1747  CG2 ILE A 225     -47.029   1.486   5.880  1.00 49.66           C  
ATOM   1748  CD1 ILE A 225     -45.096   0.209   7.954  1.00 49.66           C  
ATOM   1749  N   ARG A 226     -47.283   5.099   6.295  1.00 60.59           N  
ATOM   1750  CA  ARG A 226     -48.427   5.931   5.939  1.00 60.59           C  
ATOM   1751  C   ARG A 226     -48.019   7.043   4.978  1.00 60.59           C  
ATOM   1752  CB  ARG A 226     -49.066   6.532   7.193  1.00 60.59           C  
ATOM   1753  O   ARG A 226     -48.725   7.322   4.007  1.00 60.59           O  
ATOM   1754  CG  ARG A 226     -50.373   7.262   6.929  1.00 60.59           C  
ATOM   1755  CD  ARG A 226     -50.962   7.845   8.207  1.00 60.59           C  
ATOM   1756  NE  ARG A 226     -50.205   9.005   8.669  1.00 60.59           N  
ATOM   1757  NH1 ARG A 226     -51.767   9.657  10.241  1.00 60.59           N  
ATOM   1758  NH2 ARG A 226     -49.837  10.863   9.967  1.00 60.59           N  
ATOM   1759  CZ  ARG A 226     -50.604   9.839   9.625  1.00 60.59           C  
ATOM   1760  N   THR A 227     -46.887   7.617   5.081  1.00 58.64           N  
ATOM   1761  CA  THR A 227     -46.426   8.774   4.321  1.00 58.64           C  
ATOM   1762  C   THR A 227     -45.428   8.352   3.247  1.00 58.64           C  
ATOM   1763  CB  THR A 227     -45.780   9.825   5.242  1.00 58.64           C  
ATOM   1764  O   THR A 227     -44.996   9.175   2.436  1.00 58.64           O  
ATOM   1765  CG2 THR A 227     -46.798  10.398   6.223  1.00 58.64           C  
ATOM   1766  OG1 THR A 227     -44.713   9.216   5.979  1.00 58.64           O  
ATOM   1767  N   GLU A 228     -45.325   6.970   3.135  1.00 52.56           N  
ATOM   1768  CA  GLU A 228     -44.332   6.443   2.204  1.00 52.56           C  
ATOM   1769  C   GLU A 228     -43.058   7.284   2.222  1.00 52.56           C  
ATOM   1770  CB  GLU A 228     -44.903   6.383   0.785  1.00 52.56           C  
ATOM   1771  O   GLU A 228     -42.515   7.619   1.167  1.00 52.56           O  
ATOM   1772  CG  GLU A 228     -46.021   5.365   0.615  1.00 52.56           C  
ATOM   1773  CD  GLU A 228     -46.486   5.219  -0.825  1.00 52.56           C  
ATOM   1774  OE1 GLU A 228     -47.373   4.377  -1.094  1.00 52.56           O  
ATOM   1775  OE2 GLU A 228     -45.959   5.952  -1.691  1.00 52.56           O  
ATOM   1776  N   SER A 229     -42.727   7.733   3.337  1.00 43.91           N  
ATOM   1777  CA  SER A 229     -41.576   8.597   3.573  1.00 43.91           C  
ATOM   1778  C   SER A 229     -40.779   8.138   4.789  1.00 43.91           C  
ATOM   1779  CB  SER A 229     -42.024  10.047   3.764  1.00 43.91           C  
ATOM   1780  O   SER A 229     -41.356   7.706   5.789  1.00 43.91           O  
ATOM   1781  OG  SER A 229     -40.933  10.862   4.158  1.00 43.91           O  
ATOM   1782  N   MET A 230     -39.607   8.192   4.626  1.00 45.12           N  
ATOM   1783  CA  MET A 230     -38.657   7.780   5.656  1.00 45.12           C  
ATOM   1784  C   MET A 230     -38.370   8.925   6.621  1.00 45.12           C  
ATOM   1785  CB  MET A 230     -37.353   7.291   5.021  1.00 45.12           C  
ATOM   1786  O   MET A 230     -37.696   8.734   7.635  1.00 45.12           O  
ATOM   1787  CG  MET A 230     -37.508   6.016   4.208  1.00 45.12           C  
ATOM   1788  SD  MET A 230     -36.108   4.855   4.449  1.00 45.12           S  
ATOM   1789  CE  MET A 230     -36.523   4.188   6.084  1.00 45.12           C  
ATOM   1790  N   ALA A 231     -38.872   9.997   6.441  1.00 47.03           N  
ATOM   1791  CA  ALA A 231     -38.678  11.271   7.127  1.00 47.03           C  
ATOM   1792  C   ALA A 231     -39.168  11.196   8.571  1.00 47.03           C  
ATOM   1793  CB  ALA A 231     -39.398  12.392   6.382  1.00 47.03           C  
ATOM   1794  O   ALA A 231     -38.488  11.661   9.488  1.00 47.03           O  
ATOM   1795  N   PRO A 232     -40.233  10.587   8.927  1.00 46.73           N  
ATOM   1796  CA  PRO A 232     -40.778  10.447  10.279  1.00 46.73           C  
ATOM   1797  C   PRO A 232     -39.964   9.490  11.147  1.00 46.73           C  
ATOM   1798  CB  PRO A 232     -42.187   9.901  10.037  1.00 46.73           C  
ATOM   1799  O   PRO A 232     -39.785   9.735  12.343  1.00 46.73           O  
ATOM   1800  CG  PRO A 232     -42.523  10.316   8.641  1.00 46.73           C  
ATOM   1801  CD  PRO A 232     -41.253  10.368   7.840  1.00 46.73           C  
ATOM   1802  N   ILE A 233     -39.390   8.513  10.642  1.00 52.01           N  
ATOM   1803  CA  ILE A 233     -38.511   7.553  11.301  1.00 52.01           C  
ATOM   1804  C   ILE A 233     -37.147   8.191  11.554  1.00 52.01           C  
ATOM   1805  CB  ILE A 233     -38.353   6.264  10.463  1.00 52.01           C  
ATOM   1806  O   ILE A 233     -36.568   8.026  12.630  1.00 52.01           O  
ATOM   1807  CG1 ILE A 233     -39.681   5.499  10.405  1.00 52.01           C  
ATOM   1808  CG2 ILE A 233     -37.238   5.383  11.033  1.00 52.01           C  
ATOM   1809  CD1 ILE A 233     -39.666   4.305   9.460  1.00 52.01           C  
ATOM   1810  N   SER A 234     -36.663   8.966  10.600  1.00 48.09           N  
ATOM   1811  CA  SER A 234     -35.423   9.731  10.675  1.00 48.09           C  
ATOM   1812  C   SER A 234     -35.513  10.827  11.731  1.00 48.09           C  
ATOM   1813  CB  SER A 234     -35.091  10.348   9.315  1.00 48.09           C  
ATOM   1814  O   SER A 234     -34.557  11.060  12.475  1.00 48.09           O  
ATOM   1815  OG  SER A 234     -34.837   9.339   8.354  1.00 48.09           O  
ATOM   1816  N   ALA A 235     -36.540  11.484  11.851  1.00 53.72           N  
ATOM   1817  CA  ALA A 235     -36.824  12.548  12.811  1.00 53.72           C  
ATOM   1818  C   ALA A 235     -36.881  12.002  14.234  1.00 53.72           C  
ATOM   1819  CB  ALA A 235     -38.136  13.246  12.459  1.00 53.72           C  
ATOM   1820  O   ALA A 235     -36.387  12.637  15.169  1.00 53.72           O  
ATOM   1821  N   GLU A 236     -37.444  10.863  14.391  1.00 56.33           N  
ATOM   1822  CA  GLU A 236     -37.576  10.192  15.681  1.00 56.33           C  
ATOM   1823  C   GLU A 236     -36.238   9.628  16.150  1.00 56.33           C  
ATOM   1824  CB  GLU A 236     -38.619   9.074  15.601  1.00 56.33           C  
ATOM   1825  O   GLU A 236     -35.932   9.652  17.344  1.00 56.33           O  
ATOM   1826  CG  GLU A 236     -38.947   8.441  16.945  1.00 56.33           C  
ATOM   1827  CD  GLU A 236     -39.542   9.423  17.941  1.00 56.33           C  
ATOM   1828  OE1 GLU A 236     -39.418   9.196  19.166  1.00 56.33           O  
ATOM   1829  OE2 GLU A 236     -40.138  10.428  17.493  1.00 56.33           O  
ATOM   1830  N   VAL A 237     -35.400   9.099  15.243  1.00 54.28           N  
ATOM   1831  CA  VAL A 237     -34.043   8.619  15.486  1.00 54.28           C  
ATOM   1832  C   VAL A 237     -33.154   9.782  15.921  1.00 54.28           C  
ATOM   1833  CB  VAL A 237     -33.451   7.935  14.233  1.00 54.28           C  
ATOM   1834  O   VAL A 237     -32.381   9.657  16.874  1.00 54.28           O  
ATOM   1835  CG1 VAL A 237     -31.956   7.677  14.415  1.00 54.28           C  
ATOM   1836  CG2 VAL A 237     -34.190   6.632  13.938  1.00 54.28           C  
ATOM   1837  N   ILE A 238     -33.286  10.915  15.327  1.00 51.66           N  
ATOM   1838  CA  ILE A 238     -32.564  12.152  15.603  1.00 51.66           C  
ATOM   1839  C   ILE A 238     -33.044  12.745  16.926  1.00 51.66           C  
ATOM   1840  CB  ILE A 238     -32.740  13.177  14.461  1.00 51.66           C  
ATOM   1841  O   ILE A 238     -32.239  13.237  17.721  1.00 51.66           O  
ATOM   1842  CG1 ILE A 238     -32.044  12.682  13.187  1.00 51.66           C  
ATOM   1843  CG2 ILE A 238     -32.204  14.549  14.879  1.00 51.66           C  
ATOM   1844  CD1 ILE A 238     -32.320  13.537  11.959  1.00 51.66           C  
ATOM   1845  N   ARG A 239     -34.273  12.683  17.258  1.00 57.10           N  
ATOM   1846  CA  ARG A 239     -34.930  13.176  18.463  1.00 57.10           C  
ATOM   1847  C   ARG A 239     -34.562  12.327  19.675  1.00 57.10           C  
ATOM   1848  CB  ARG A 239     -36.449  13.195  18.279  1.00 57.10           C  
ATOM   1849  O   ARG A 239     -34.295  12.859  20.755  1.00 57.10           O  
ATOM   1850  CG  ARG A 239     -37.197  13.911  19.393  1.00 57.10           C  
ATOM   1851  CD  ARG A 239     -38.703  13.732  19.267  1.00 57.10           C  
ATOM   1852  NE  ARG A 239     -39.109  12.359  19.556  1.00 57.10           N  
ATOM   1853  NH1 ARG A 239     -39.339  12.686  21.831  1.00 57.10           N  
ATOM   1854  NH2 ARG A 239     -39.760  10.627  20.916  1.00 57.10           N  
ATOM   1855  CZ  ARG A 239     -39.401  11.894  20.767  1.00 57.10           C  
ATOM   1856  N   GLN A 240     -34.460  11.023  19.521  1.00 49.28           N  
ATOM   1857  CA  GLN A 240     -34.236  10.080  20.612  1.00 49.28           C  
ATOM   1858  C   GLN A 240     -32.745   9.848  20.841  1.00 49.28           C  
ATOM   1859  CB  GLN A 240     -34.937   8.751  20.327  1.00 49.28           C  
ATOM   1860  O   GLN A 240     -32.318   9.591  21.969  1.00 49.28           O  
ATOM   1861  CG  GLN A 240     -36.447   8.798  20.519  1.00 49.28           C  
ATOM   1862  CD  GLN A 240     -37.094   7.430  20.423  1.00 49.28           C  
ATOM   1863  NE2 GLN A 240     -38.350   7.397  19.993  1.00 49.28           N  
ATOM   1864  OE1 GLN A 240     -36.469   6.410  20.732  1.00 49.28           O  
ATOM   1865  N   ALA A 241     -32.084  10.111  19.851  1.00 49.30           N  
ATOM   1866  CA  ALA A 241     -30.644   9.874  19.899  1.00 49.30           C  
ATOM   1867  C   ALA A 241     -29.877  11.185  20.048  1.00 49.30           C  
ATOM   1868  CB  ALA A 241     -30.185   9.133  18.646  1.00 49.30           C  
ATOM   1869  O   ALA A 241     -28.668  11.179  20.294  1.00 49.30           O  
ATOM   1870  N   GLY A 242     -30.748  12.434  20.522  1.00 41.27           N  
ATOM   1871  CA  GLY A 242     -30.035  13.651  20.874  1.00 41.27           C  
ATOM   1872  C   GLY A 242     -28.690  13.776  20.183  1.00 41.27           C  
ATOM   1873  O   GLY A 242     -27.852  12.877  20.277  1.00 41.27           O  
ATOM   1874  N   GLY A 243     -28.530  14.599  18.980  1.00 42.91           N  
ATOM   1875  CA  GLY A 243     -27.360  15.367  18.583  1.00 42.91           C  
ATOM   1876  C   GLY A 243     -26.092  14.536  18.527  1.00 42.91           C  
ATOM   1877  O   GLY A 243     -25.685  13.946  19.530  1.00 42.91           O  
ATOM   1878  N   TRP A 244     -25.881  13.340  17.943  1.00 47.32           N  
ATOM   1879  CA  TRP A 244     -24.801  12.461  17.506  1.00 47.32           C  
ATOM   1880  C   TRP A 244     -23.460  12.930  18.060  1.00 47.32           C  
ATOM   1881  CB  TRP A 244     -24.743  12.399  15.977  1.00 47.32           C  
ATOM   1882  O   TRP A 244     -22.506  13.132  17.306  1.00 47.32           O  
ATOM   1883  CG  TRP A 244     -25.866  11.625  15.356  1.00 47.32           C  
ATOM   1884  CD1 TRP A 244     -27.127  12.077  15.085  1.00 47.32           C  
ATOM   1885  CD2 TRP A 244     -25.830  10.259  14.932  1.00 47.32           C  
ATOM   1886  CE2 TRP A 244     -27.106   9.948  14.412  1.00 47.32           C  
ATOM   1887  CE3 TRP A 244     -24.841   9.266  14.942  1.00 47.32           C  
ATOM   1888  NE1 TRP A 244     -27.878  11.073  14.517  1.00 47.32           N  
ATOM   1889  CH2 TRP A 244     -26.432   7.732  13.926  1.00 47.32           C  
ATOM   1890  CZ2 TRP A 244     -27.418   8.684  13.905  1.00 47.32           C  
ATOM   1891  CZ3 TRP A 244     -25.153   8.009  14.437  1.00 47.32           C  
ATOM   1892  N   GLY A 245     -23.270  13.157  19.441  1.00 38.71           N  
ATOM   1893  CA  GLY A 245     -22.044  13.512  20.139  1.00 38.71           C  
ATOM   1894  C   GLY A 245     -21.602  12.462  21.140  1.00 38.71           C  
ATOM   1895  O   GLY A 245     -20.409  12.327  21.420  1.00 38.71           O  
ATOM   1896  N   ALA A 246     -21.905  11.075  20.990  1.00 33.29           N  
ATOM   1897  CA  ALA A 246     -21.286  10.126  21.911  1.00 33.29           C  
ATOM   1898  C   ALA A 246     -21.250   8.723  21.312  1.00 33.29           C  
ATOM   1899  CB  ALA A 246     -22.033  10.113  23.243  1.00 33.29           C  
ATOM   1900  O   ALA A 246     -20.432   7.891  21.711  1.00 33.29           O  
ATOM   1901  N   GLY A 247     -20.965   8.560  19.894  1.00 43.09           N  
ATOM   1902  CA  GLY A 247     -20.680   7.197  19.472  1.00 43.09           C  
ATOM   1903  C   GLY A 247     -20.371   7.083  17.991  1.00 43.09           C  
ATOM   1904  O   GLY A 247     -20.027   6.004  17.505  1.00 43.09           O  
ATOM   1905  N   VAL A 248     -19.920   8.223  17.348  1.00 39.27           N  
ATOM   1906  CA  VAL A 248     -19.603   8.153  15.926  1.00 39.27           C  
ATOM   1907  C   VAL A 248     -18.322   8.934  15.643  1.00 39.27           C  
ATOM   1908  CB  VAL A 248     -20.761   8.695  15.059  1.00 39.27           C  
ATOM   1909  O   VAL A 248     -18.371  10.052  15.123  1.00 39.27           O  
ATOM   1910  CG1 VAL A 248     -20.413   8.603  13.574  1.00 39.27           C  
ATOM   1911  CG2 VAL A 248     -22.051   7.934  15.357  1.00 39.27           C  
ATOM   1912  N   ALA A 249     -17.501   9.297  16.716  1.00 34.19           N  
ATOM   1913  CA  ALA A 249     -16.172   9.889  16.583  1.00 34.19           C  
ATOM   1914  C   ALA A 249     -15.204   8.916  15.915  1.00 34.19           C  
ATOM   1915  CB  ALA A 249     -15.639  10.312  17.949  1.00 34.19           C  
ATOM   1916  O   ALA A 249     -14.906   7.852  16.463  1.00 34.19           O  
ATOM   1917  N   GLY A 250     -15.592   8.319  14.646  1.00 35.91           N  
ATOM   1918  CA  GLY A 250     -14.588   7.600  13.877  1.00 35.91           C  
ATOM   1919  C   GLY A 250     -15.097   7.122  12.530  1.00 35.91           C  
ATOM   1920  O   GLY A 250     -14.401   6.392  11.821  1.00 35.91           O  
ATOM   1921  N   LEU A 251     -16.231   7.585  12.028  1.00 36.64           N  
ATOM   1922  CA  LEU A 251     -16.662   7.146  10.705  1.00 36.64           C  
ATOM   1923  C   LEU A 251     -16.269   8.164   9.640  1.00 36.64           C  
ATOM   1924  CB  LEU A 251     -18.176   6.922  10.680  1.00 36.64           C  
ATOM   1925  O   LEU A 251     -17.125   8.880   9.114  1.00 36.64           O  
ATOM   1926  CG  LEU A 251     -18.659   5.516  11.040  1.00 36.64           C  
ATOM   1927  CD1 LEU A 251     -20.115   5.556  11.492  1.00 36.64           C  
ATOM   1928  CD2 LEU A 251     -18.487   4.571   9.856  1.00 36.64           C  
ATOM   1929  N   LYS A 252     -14.984   8.686   9.663  1.00 33.28           N  
ATOM   1930  CA  LYS A 252     -14.406   9.522   8.616  1.00 33.28           C  
ATOM   1931  C   LYS A 252     -13.831   8.671   7.487  1.00 33.28           C  
ATOM   1932  CB  LYS A 252     -13.319  10.431   9.193  1.00 33.28           C  
ATOM   1933  O   LYS A 252     -13.014   7.779   7.729  1.00 33.28           O  
ATOM   1934  CG  LYS A 252     -13.839  11.759   9.722  1.00 33.28           C  
ATOM   1935  CD  LYS A 252     -12.699  12.673  10.155  1.00 33.28           C  
ATOM   1936  CE  LYS A 252     -13.220  13.985  10.726  1.00 33.28           C  
ATOM   1937  NZ  LYS A 252     -12.127  14.989  10.892  1.00 33.28           N  
ATOM   1938  N   ALA A 253     -14.707   7.992   6.658  1.00 29.81           N  
ATOM   1939  CA  ALA A 253     -14.272   7.801   5.277  1.00 29.81           C  
ATOM   1940  C   ALA A 253     -14.839   6.508   4.697  1.00 29.81           C  
ATOM   1941  CB  ALA A 253     -12.747   7.793   5.196  1.00 29.81           C  
ATOM   1942  O   ALA A 253     -14.631   5.427   5.253  1.00 29.81           O  
ATOM   1943  N   GLY A 254     -16.128   6.449   4.294  1.00 33.06           N  
ATOM   1944  CA  GLY A 254     -16.432   5.814   3.021  1.00 33.06           C  
ATOM   1945  C   GLY A 254     -17.380   4.637   3.153  1.00 33.06           C  
ATOM   1946  O   GLY A 254     -17.351   3.919   4.154  1.00 33.06           O  
ATOM   1947  N   THR A 255     -18.645   4.881   3.304  1.00 30.01           N  
ATOM   1948  CA  THR A 255     -19.837   4.074   3.071  1.00 30.01           C  
ATOM   1949  C   THR A 255     -19.733   2.734   3.793  1.00 30.01           C  
ATOM   1950  CB  THR A 255     -20.063   3.833   1.567  1.00 30.01           C  
ATOM   1951  O   THR A 255     -18.833   1.939   3.512  1.00 30.01           O  
ATOM   1952  CG2 THR A 255     -21.436   4.331   1.130  1.00 30.01           C  
ATOM   1953  OG1 THR A 255     -19.055   4.527   0.821  1.00 30.01           O  
ATOM   1954  N   ALA A 256     -19.853   2.625   5.110  1.00 37.11           N  
ATOM   1955  CA  ALA A 256     -19.969   1.401   5.898  1.00 37.11           C  
ATOM   1956  C   ALA A 256     -21.280   0.678   5.601  1.00 37.11           C  
ATOM   1957  CB  ALA A 256     -19.865   1.715   7.389  1.00 37.11           C  
ATOM   1958  O   ALA A 256     -22.350   1.292   5.610  1.00 37.11           O  
ATOM   1959  N   LEU A 257     -21.428  -0.047   4.488  1.00 33.74           N  
ATOM   1960  CA  LEU A 257     -22.490  -1.033   4.318  1.00 33.74           C  
ATOM   1961  C   LEU A 257     -22.654  -1.878   5.576  1.00 33.74           C  
ATOM   1962  CB  LEU A 257     -22.195  -1.936   3.117  1.00 33.74           C  
ATOM   1963  O   LEU A 257     -21.707  -2.535   6.016  1.00 33.74           O  
ATOM   1964  CG  LEU A 257     -22.754  -1.476   1.770  1.00 33.74           C  
ATOM   1965  CD1 LEU A 257     -21.934  -2.065   0.627  1.00 33.74           C  
ATOM   1966  CD2 LEU A 257     -24.222  -1.868   1.638  1.00 33.74           C  
ATOM   1967  N   GLY A 258     -23.017  -1.316   6.767  1.00 34.65           N  
ATOM   1968  CA  GLY A 258     -23.359  -1.971   8.019  1.00 34.65           C  
ATOM   1969  C   GLY A 258     -24.336  -3.119   7.845  1.00 34.65           C  
ATOM   1970  O   GLY A 258     -25.310  -3.004   7.098  1.00 34.65           O  
ATOM   1971  N   VAL A 259     -23.893  -4.284   7.558  1.00 33.99           N  
ATOM   1972  CA  VAL A 259     -24.760  -5.421   7.850  1.00 33.99           C  
ATOM   1973  C   VAL A 259     -25.265  -5.330   9.288  1.00 33.99           C  
ATOM   1974  CB  VAL A 259     -24.029  -6.764   7.626  1.00 33.99           C  
ATOM   1975  O   VAL A 259     -24.481  -5.120  10.216  1.00 33.99           O  
ATOM   1976  CG1 VAL A 259     -24.902  -7.935   8.075  1.00 33.99           C  
ATOM   1977  CG2 VAL A 259     -23.636  -6.918   6.158  1.00 33.99           C  
ATOM   1978  N   ALA A 260     -26.503  -4.708   9.538  1.00 36.98           N  
ATOM   1979  CA  ALA A 260     -27.135  -4.699  10.855  1.00 36.98           C  
ATOM   1980  C   ALA A 260     -27.340  -6.119  11.374  1.00 36.98           C  
ATOM   1981  CB  ALA A 260     -28.469  -3.958  10.800  1.00 36.98           C  
ATOM   1982  O   ALA A 260     -27.966  -6.946  10.708  1.00 36.98           O  
ATOM   1983  N   LEU A 261     -26.309  -6.794  11.927  1.00 35.29           N  
ATOM   1984  CA  LEU A 261     -26.562  -8.051  12.623  1.00 35.29           C  
ATOM   1985  C   LEU A 261     -27.251  -7.803  13.960  1.00 35.29           C  
ATOM   1986  CB  LEU A 261     -25.253  -8.814  12.844  1.00 35.29           C  
ATOM   1987  O   LEU A 261     -26.702  -7.123  14.830  1.00 35.29           O  
ATOM   1988  CG  LEU A 261     -24.550  -9.332  11.588  1.00 35.29           C  
ATOM   1989  CD1 LEU A 261     -23.136  -9.794  11.925  1.00 35.29           C  
ATOM   1990  CD2 LEU A 261     -25.351 -10.464  10.954  1.00 35.29           C  
ATOM   1991  N   GLY A 262     -28.488  -7.254  13.958  1.00 35.89           N  
ATOM   1992  CA  GLY A 262     -29.263  -6.894  15.135  1.00 35.89           C  
ATOM   1993  C   GLY A 262     -29.680  -8.094  15.964  1.00 35.89           C  
ATOM   1994  O   GLY A 262     -29.885  -9.185  15.428  1.00 35.89           O  
ATOM   1995  N   ILE A 263     -29.073  -8.315  17.158  1.00 34.92           N  
ATOM   1996  CA  ILE A 263     -29.669  -9.197  18.156  1.00 34.92           C  
ATOM   1997  C   ILE A 263     -31.020  -8.639  18.598  1.00 34.92           C  
ATOM   1998  CB  ILE A 263     -28.739  -9.379  19.376  1.00 34.92           C  
ATOM   1999  O   ILE A 263     -31.113  -7.484  19.021  1.00 34.92           O  
ATOM   2000  CG1 ILE A 263     -27.382  -9.940  18.935  1.00 34.92           C  
ATOM   2001  CG2 ILE A 263     -29.393 -10.286  20.423  1.00 34.92           C  
ATOM   2002  CD1 ILE A 263     -26.333  -9.961  20.038  1.00 34.92           C  
ATOM   2003  N   GLU A 264     -32.169  -9.129  17.935  1.00 41.15           N  
ATOM   2004  CA  GLU A 264     -33.550  -8.777  18.253  1.00 41.15           C  
ATOM   2005  C   GLU A 264     -34.004  -9.440  19.550  1.00 41.15           C  
ATOM   2006  CB  GLU A 264     -34.483  -9.170  17.105  1.00 41.15           C  
ATOM   2007  O   GLU A 264     -33.990 -10.668  19.663  1.00 41.15           O  
ATOM   2008  CG  GLU A 264     -35.787  -8.385  17.076  1.00 41.15           C  
ATOM   2009  CD  GLU A 264     -36.625  -8.660  15.838  1.00 41.15           C  
ATOM   2010  OE1 GLU A 264     -37.764  -8.147  15.750  1.00 41.15           O  
ATOM   2011  OE2 GLU A 264     -36.140  -9.394  14.949  1.00 41.15           O  
ATOM   2012  N   THR A 265     -33.571  -8.715  20.725  1.00 34.84           N  
ATOM   2013  CA  THR A 265     -33.985  -9.360  21.966  1.00 34.84           C  
ATOM   2014  C   THR A 265     -35.399  -8.937  22.351  1.00 34.84           C  
ATOM   2015  CB  THR A 265     -33.016  -9.030  23.116  1.00 34.84           C  
ATOM   2016  O   THR A 265     -35.693  -7.742  22.438  1.00 34.84           O  
ATOM   2017  CG2 THR A 265     -31.618  -9.568  22.829  1.00 34.84           C  
ATOM   2018  OG1 THR A 265     -32.945  -7.608  23.280  1.00 34.84           O  
ATOM   2019  N   GLY A 266     -36.574  -9.559  21.648  1.00 30.51           N  
ATOM   2020  CA  GLY A 266     -37.927  -9.391  22.154  1.00 30.51           C  
ATOM   2021  C   GLY A 266     -38.990  -9.880  21.189  1.00 30.51           C  
ATOM   2022  O   GLY A 266     -38.684 -10.241  20.051  1.00 30.51           O  
ATOM   2023  N   PRO A 267     -40.340 -10.248  21.728  1.00 25.05           N  
ATOM   2024  CA  PRO A 267     -41.403 -10.816  20.895  1.00 25.05           C  
ATOM   2025  C   PRO A 267     -41.997  -9.799  19.923  1.00 25.05           C  
ATOM   2026  CB  PRO A 267     -42.448 -11.269  21.917  1.00 25.05           C  
ATOM   2027  O   PRO A 267     -42.274  -8.660  20.308  1.00 25.05           O  
ATOM   2028  CG  PRO A 267     -41.923 -10.797  23.235  1.00 25.05           C  
ATOM   2029  CD  PRO A 267     -40.667 -10.010  22.994  1.00 25.05           C  
ATOM   2030  N   GLY A 268     -41.652  -9.826  18.426  1.00 31.45           N  
ATOM   2031  CA  GLY A 268     -42.137  -9.146  17.236  1.00 31.45           C  
ATOM   2032  C   GLY A 268     -41.030  -8.782  16.264  1.00 31.45           C  
ATOM   2033  O   GLY A 268     -40.379  -7.747  16.416  1.00 31.45           O  
ATOM   2034  N   ALA A 269     -40.183  -9.662  15.832  1.00 34.83           N  
ATOM   2035  CA  ALA A 269     -39.004  -9.869  14.994  1.00 34.83           C  
ATOM   2036  C   ALA A 269     -39.230  -9.325  13.586  1.00 34.83           C  
ATOM   2037  CB  ALA A 269     -38.645 -11.351  14.937  1.00 34.83           C  
ATOM   2038  O   ALA A 269     -40.086  -9.824  12.851  1.00 34.83           O  
ATOM   2039  N   ILE A 270     -39.319  -7.909  13.334  1.00 38.55           N  
ATOM   2040  CA  ILE A 270     -39.181  -7.442  11.959  1.00 38.55           C  
ATOM   2041  C   ILE A 270     -38.822  -5.957  11.952  1.00 38.55           C  
ATOM   2042  CB  ILE A 270     -40.473  -7.685  11.147  1.00 38.55           C  
ATOM   2043  O   ILE A 270     -39.542  -5.136  12.524  1.00 38.55           O  
ATOM   2044  CG1 ILE A 270     -40.856  -9.169  11.185  1.00 38.55           C  
ATOM   2045  CG2 ILE A 270     -40.304  -7.199   9.704  1.00 38.55           C  
ATOM   2046  CD1 ILE A 270     -42.140  -9.496  10.435  1.00 38.55           C  
ATOM   2047  N   ILE A 271     -37.507  -5.471  12.335  1.00 49.88           N  
ATOM   2048  CA  ILE A 271     -37.263  -4.079  11.974  1.00 49.88           C  
ATOM   2049  C   ILE A 271     -35.797  -3.731  12.220  1.00 49.88           C  
ATOM   2050  CB  ILE A 271     -38.181  -3.120  12.766  1.00 49.88           C  
ATOM   2051  O   ILE A 271     -35.455  -3.144  13.249  1.00 49.88           O  
ATOM   2052  CG1 ILE A 271     -39.654  -3.426  12.472  1.00 49.88           C  
ATOM   2053  CG2 ILE A 271     -37.849  -1.661  12.440  1.00 49.88           C  
ATOM   2054  CD1 ILE A 271     -40.634  -2.631  13.324  1.00 49.88           C  
ATOM   2055  N   THR A 272     -34.872  -4.670  12.190  1.00 48.60           N  
ATOM   2056  CA  THR A 272     -33.472  -4.387  12.487  1.00 48.60           C  
ATOM   2057  C   THR A 272     -32.748  -3.874  11.246  1.00 48.60           C  
ATOM   2058  CB  THR A 272     -32.752  -5.638  13.025  1.00 48.60           C  
ATOM   2059  O   THR A 272     -31.931  -2.955  11.333  1.00 48.60           O  
ATOM   2060  CG2 THR A 272     -31.809  -5.280  14.169  1.00 48.60           C  
ATOM   2061  OG1 THR A 272     -33.726  -6.576  13.498  1.00 48.60           O  
ATOM   2062  N   GLY A 273     -33.242  -4.263  10.044  1.00 44.85           N  
ATOM   2063  CA  GLY A 273     -32.688  -3.857   8.763  1.00 44.85           C  
ATOM   2064  C   GLY A 273     -33.107  -2.459   8.348  1.00 44.85           C  
ATOM   2065  O   GLY A 273     -32.293  -1.689   7.832  1.00 44.85           O  
ATOM   2066  N   ALA A 274     -34.232  -1.954   8.640  1.00 51.58           N  
ATOM   2067  CA  ALA A 274     -34.826  -0.651   8.355  1.00 51.58           C  
ATOM   2068  C   ALA A 274     -34.276   0.420   9.292  1.00 51.58           C  
ATOM   2069  CB  ALA A 274     -36.347  -0.723   8.469  1.00 51.58           C  
ATOM   2070  O   ALA A 274     -33.954   1.529   8.857  1.00 51.58           O  
ATOM   2071  N   ILE A 275     -34.034   0.083  10.509  1.00 51.53           N  
ATOM   2072  CA  ILE A 275     -33.481   0.945  11.548  1.00 51.53           C  
ATOM   2073  C   ILE A 275     -31.978   1.113  11.334  1.00 51.53           C  
ATOM   2074  CB  ILE A 275     -33.762   0.381  12.959  1.00 51.53           C  
ATOM   2075  O   ILE A 275     -31.447   2.219  11.455  1.00 51.53           O  
ATOM   2076  CG1 ILE A 275     -35.266   0.401  13.252  1.00 51.53           C  
ATOM   2077  CG2 ILE A 275     -32.986   1.168  14.019  1.00 51.53           C  
ATOM   2078  CD1 ILE A 275     -35.652  -0.287  14.554  1.00 51.53           C  
ATOM   2079  N   GLY A 276     -31.340  -0.044  10.971  1.00 53.40           N  
ATOM   2080  CA  GLY A 276     -29.943  -0.006  10.568  1.00 53.40           C  
ATOM   2081  C   GLY A 276     -29.704   0.832   9.326  1.00 53.40           C  
ATOM   2082  O   GLY A 276     -28.721   1.572   9.249  1.00 53.40           O  
ATOM   2083  N   GLY A 277     -30.578   0.761   8.250  1.00 51.24           N  
ATOM   2084  CA  GLY A 277     -30.597   1.558   7.034  1.00 51.24           C  
ATOM   2085  C   GLY A 277     -30.824   3.036   7.293  1.00 51.24           C  
ATOM   2086  O   GLY A 277     -30.204   3.886   6.651  1.00 51.24           O  
ATOM   2087  N   ILE A 278     -31.461   3.492   8.253  1.00 54.15           N  
ATOM   2088  CA  ILE A 278     -31.805   4.845   8.675  1.00 54.15           C  
ATOM   2089  C   ILE A 278     -30.660   5.436   9.495  1.00 54.15           C  
ATOM   2090  CB  ILE A 278     -33.116   4.866   9.492  1.00 54.15           C  
ATOM   2091  O   ILE A 278     -30.271   6.588   9.289  1.00 54.15           O  
ATOM   2092  CG1 ILE A 278     -34.301   4.454   8.612  1.00 54.15           C  
ATOM   2093  CG2 ILE A 278     -33.346   6.250  10.108  1.00 54.15           C  
ATOM   2094  CD1 ILE A 278     -35.597   4.234   9.381  1.00 54.15           C  
ATOM   2095  N   VAL A 279     -30.080   4.648  10.399  1.00 53.23           N  
ATOM   2096  CA  VAL A 279     -28.945   5.005  11.245  1.00 53.23           C  
ATOM   2097  C   VAL A 279     -27.700   5.202  10.383  1.00 53.23           C  
ATOM   2098  CB  VAL A 279     -28.682   3.931  12.324  1.00 53.23           C  
ATOM   2099  O   VAL A 279     -27.014   6.221  10.496  1.00 53.23           O  
ATOM   2100  CG1 VAL A 279     -27.376   4.216  13.062  1.00 53.23           C  
ATOM   2101  CG2 VAL A 279     -29.851   3.865  13.306  1.00 53.23           C  
ATOM   2102  N   PHE A 280     -27.495   4.301   9.427  1.00 51.83           N  
ATOM   2103  CA  PHE A 280     -26.310   4.338   8.578  1.00 51.83           C  
ATOM   2104  C   PHE A 280     -26.530   5.256   7.382  1.00 51.83           C  
ATOM   2105  CB  PHE A 280     -25.946   2.929   8.098  1.00 51.83           C  
ATOM   2106  O   PHE A 280     -25.585   5.872   6.883  1.00 51.83           O  
ATOM   2107  CG  PHE A 280     -25.302   2.075   9.157  1.00 51.83           C  
ATOM   2108  CD1 PHE A 280     -24.001   2.326   9.575  1.00 51.83           C  
ATOM   2109  CD2 PHE A 280     -25.998   1.021   9.733  1.00 51.83           C  
ATOM   2110  CE1 PHE A 280     -23.402   1.537  10.555  1.00 51.83           C  
ATOM   2111  CE2 PHE A 280     -25.407   0.228  10.713  1.00 51.83           C  
ATOM   2112  CZ  PHE A 280     -24.108   0.487  11.121  1.00 51.83           C  
ATOM   2113  N   GLY A 281     -27.823   5.380   6.845  1.00 48.49           N  
ATOM   2114  CA  GLY A 281     -28.259   6.333   5.836  1.00 48.49           C  
ATOM   2115  C   GLY A 281     -28.175   7.774   6.301  1.00 48.49           C  
ATOM   2116  O   GLY A 281     -27.763   8.654   5.541  1.00 48.49           O  
ATOM   2117  N   ALA A 282     -28.508   8.149   7.552  1.00 45.35           N  
ATOM   2118  CA  ALA A 282     -28.423   9.446   8.217  1.00 45.35           C  
ATOM   2119  C   ALA A 282     -26.977   9.795   8.557  1.00 45.35           C  
ATOM   2120  CB  ALA A 282     -29.280   9.454   9.480  1.00 45.35           C  
ATOM   2121  O   ALA A 282     -26.568  10.953   8.447  1.00 45.35           O  
ATOM   2122  N   ALA A 283     -26.128   8.880   8.913  1.00 47.67           N  
ATOM   2123  CA  ALA A 283     -24.688   9.003   9.123  1.00 47.67           C  
ATOM   2124  C   ALA A 283     -23.960   9.246   7.804  1.00 47.67           C  
ATOM   2125  CB  ALA A 283     -24.141   7.753   9.807  1.00 47.67           C  
ATOM   2126  O   ALA A 283     -23.007  10.027   7.748  1.00 47.67           O  
ATOM   2127  N   GLY A 284     -24.375   8.643   6.656  1.00 42.31           N  
ATOM   2128  CA  GLY A 284     -23.913   8.797   5.286  1.00 42.31           C  
ATOM   2129  C   GLY A 284     -24.400  10.076   4.632  1.00 42.31           C  
ATOM   2130  O   GLY A 284     -23.653  10.729   3.901  1.00 42.31           O  
ATOM   2131  N   TYR A 285     -25.642  10.557   4.791  1.00 37.65           N  
ATOM   2132  CA  TYR A 285     -26.307  11.734   4.243  1.00 37.65           C  
ATOM   2133  C   TYR A 285     -25.837  13.002   4.946  1.00 37.65           C  
ATOM   2134  CB  TYR A 285     -27.827  11.600   4.369  1.00 37.65           C  
ATOM   2135  O   TYR A 285     -25.633  14.036   4.305  1.00 37.65           O  
ATOM   2136  CG  TYR A 285     -28.594  12.666   3.624  1.00 37.65           C  
ATOM   2137  CD1 TYR A 285     -29.126  13.765   4.294  1.00 37.65           C  
ATOM   2138  CD2 TYR A 285     -28.789  12.575   2.250  1.00 37.65           C  
ATOM   2139  CE1 TYR A 285     -29.835  14.749   3.612  1.00 37.65           C  
ATOM   2140  CE2 TYR A 285     -29.496  13.553   1.558  1.00 37.65           C  
ATOM   2141  OH  TYR A 285     -30.715  15.605   1.566  1.00 37.65           O  
ATOM   2142  CZ  TYR A 285     -30.014  14.634   2.246  1.00 37.65           C  
ATOM   2143  N   TYR A 286     -25.307  12.921   6.203  1.00 41.08           N  
ATOM   2144  CA  TYR A 286     -24.847  14.079   6.960  1.00 41.08           C  
ATOM   2145  C   TYR A 286     -23.332  14.055   7.127  1.00 41.08           C  
ATOM   2146  CB  TYR A 286     -25.523  14.128   8.334  1.00 41.08           C  
ATOM   2147  O   TYR A 286     -22.760  14.925   7.788  1.00 41.08           O  
ATOM   2148  CG  TYR A 286     -26.983  14.503   8.279  1.00 41.08           C  
ATOM   2149  CD1 TYR A 286     -27.378  15.798   7.950  1.00 41.08           C  
ATOM   2150  CD2 TYR A 286     -27.972  13.565   8.556  1.00 41.08           C  
ATOM   2151  CE1 TYR A 286     -28.723  16.149   7.899  1.00 41.08           C  
ATOM   2152  CE2 TYR A 286     -29.320  13.905   8.509  1.00 41.08           C  
ATOM   2153  OH  TYR A 286     -31.018  15.539   8.132  1.00 41.08           O  
ATOM   2154  CZ  TYR A 286     -29.685  15.197   8.180  1.00 41.08           C  
ATOM   2155  N   GLY A 287     -22.562  13.164   6.474  1.00 36.83           N  
ATOM   2156  CA  GLY A 287     -21.189  12.871   6.092  1.00 36.83           C  
ATOM   2157  C   GLY A 287     -20.366  14.117   5.825  1.00 36.83           C  
ATOM   2158  O   GLY A 287     -20.773  14.983   5.048  1.00 36.83           O  
ATOM   2159  N   ALA A 288     -19.795  14.870   6.961  1.00 39.07           N  
ATOM   2160  CA  ALA A 288     -18.503  15.550   6.926  1.00 39.07           C  
ATOM   2161  C   ALA A 288     -18.551  16.859   7.709  1.00 39.07           C  
ATOM   2162  CB  ALA A 288     -18.080  15.813   5.483  1.00 39.07           C  
ATOM   2163  O   ALA A 288     -17.537  17.301   8.253  1.00 39.07           O  
ATOM   2164  N   ASP A 289     -19.681  17.347   8.366  1.00 39.54           N  
ATOM   2165  CA  ASP A 289     -19.731  18.599   9.114  1.00 39.54           C  
ATOM   2166  C   ASP A 289     -19.995  18.344  10.596  1.00 39.54           C  
ATOM   2167  CB  ASP A 289     -20.807  19.524   8.540  1.00 39.54           C  
ATOM   2168  O   ASP A 289     -19.595  19.139  11.449  1.00 39.54           O  
ATOM   2169  CG  ASP A 289     -20.291  20.408   7.418  1.00 39.54           C  
ATOM   2170  OD1 ASP A 289     -19.058  20.512   7.241  1.00 39.54           O  
ATOM   2171  OD2 ASP A 289     -21.125  21.008   6.706  1.00 39.54           O  
ATOM   2172  N   TRP A 290     -20.083  17.079  11.213  1.00 34.91           N  
ATOM   2173  CA  TRP A 290     -20.293  16.653  12.592  1.00 34.91           C  
ATOM   2174  C   TRP A 290     -19.054  15.953  13.141  1.00 34.91           C  
ATOM   2175  CB  TRP A 290     -21.505  15.722  12.689  1.00 34.91           C  
ATOM   2176  O   TRP A 290     -18.790  15.997  14.345  1.00 34.91           O  
ATOM   2177  CG  TRP A 290     -22.056  15.582  14.077  1.00 34.91           C  
ATOM   2178  CD1 TRP A 290     -22.148  16.558  15.029  1.00 34.91           C  
ATOM   2179  CD2 TRP A 290     -22.587  14.392  14.668  1.00 34.91           C  
ATOM   2180  CE2 TRP A 290     -22.983  14.721  15.984  1.00 34.91           C  
ATOM   2181  CE3 TRP A 290     -22.766  13.079  14.214  1.00 34.91           C  
ATOM   2182  NE1 TRP A 290     -22.705  16.047  16.178  1.00 34.91           N  
ATOM   2183  CH2 TRP A 290     -23.715  12.505  16.379  1.00 34.91           C  
ATOM   2184  CZ2 TRP A 290     -23.550  13.782  16.849  1.00 34.91           C  
ATOM   2185  CZ3 TRP A 290     -23.330  12.146  15.077  1.00 34.91           C  
ATOM   2186  N   VAL A 291     -18.022  15.666  12.422  1.00 35.94           N  
ATOM   2187  CA  VAL A 291     -16.748  15.003  12.682  1.00 35.94           C  
ATOM   2188  C   VAL A 291     -15.647  16.046  12.854  1.00 35.94           C  
ATOM   2189  CB  VAL A 291     -16.379  14.020  11.547  1.00 35.94           C  
ATOM   2190  O   VAL A 291     -14.705  15.843  13.624  1.00 35.94           O  
ATOM   2191  CG1 VAL A 291     -15.002  13.405  11.793  1.00 35.94           C  
ATOM   2192  CG2 VAL A 291     -17.440  12.929  11.421  1.00 35.94           C  
ATOM   2193  N   ALA A 292     -15.917  17.277  12.666  1.00 31.64           N  
ATOM   2194  CA  ALA A 292     -15.005  18.403  12.851  1.00 31.64           C  
ATOM   2195  C   ALA A 292     -15.121  18.977  14.260  1.00 31.64           C  
ATOM   2196  CB  ALA A 292     -15.283  19.488  11.814  1.00 31.64           C  
ATOM   2197  O   ALA A 292     -14.141  19.482  14.814  1.00 31.64           O  
ATOM   2198  N   ASP A 293     -16.066  18.486  15.137  1.00 40.53           N  
ATOM   2199  CA  ASP A 293     -16.221  19.082  16.460  1.00 40.53           C  
ATOM   2200  C   ASP A 293     -15.780  18.113  17.555  1.00 40.53           C  
ATOM   2201  CB  ASP A 293     -17.672  19.510  16.689  1.00 40.53           C  
ATOM   2202  O   ASP A 293     -15.533  18.522  18.691  1.00 40.53           O  
ATOM   2203  CG  ASP A 293     -17.998  20.858  16.071  1.00 40.53           C  
ATOM   2204  OD1 ASP A 293     -17.064  21.593  15.685  1.00 40.53           O  
ATOM   2205  OD2 ASP A 293     -19.199  21.190  15.972  1.00 40.53           O  
ATOM   2206  N   PHE A 294     -14.972  17.002  17.174  1.00 36.34           N  
ATOM   2207  CA  PHE A 294     -14.509  16.072  18.198  1.00 36.34           C  
ATOM   2208  C   PHE A 294     -13.045  15.709  17.978  1.00 36.34           C  
ATOM   2209  CB  PHE A 294     -15.369  14.805  18.205  1.00 36.34           C  
ATOM   2210  O   PHE A 294     -12.380  15.209  18.887  1.00 36.34           O  
ATOM   2211  CG  PHE A 294     -16.006  14.510  19.536  1.00 36.34           C  
ATOM   2212  CD1 PHE A 294     -15.355  13.716  20.472  1.00 36.34           C  
ATOM   2213  CD2 PHE A 294     -17.255  15.028  19.851  1.00 36.34           C  
ATOM   2214  CE1 PHE A 294     -15.942  13.441  21.705  1.00 36.34           C  
ATOM   2215  CE2 PHE A 294     -17.848  14.758  21.081  1.00 36.34           C  
ATOM   2216  CZ  PHE A 294     -17.190  13.964  22.007  1.00 36.34           C  
ATOM   2217  N   ILE A 295     -12.396  16.354  16.931  1.00 35.01           N  
ATOM   2218  CA  ILE A 295     -10.956  16.254  16.723  1.00 35.01           C  
ATOM   2219  C   ILE A 295     -10.300  17.606  16.993  1.00 35.01           C  
ATOM   2220  CB  ILE A 295     -10.623  15.774  15.292  1.00 35.01           C  
ATOM   2221  O   ILE A 295      -9.168  17.668  17.480  1.00 35.01           O  
ATOM   2222  CG1 ILE A 295     -11.224  14.386  15.042  1.00 35.01           C  
ATOM   2223  CG2 ILE A 295      -9.109  15.765  15.064  1.00 35.01           C  
ATOM   2224  CD1 ILE A 295     -11.018  13.868  13.624  1.00 35.01           C  
ATOM   2225  N   TYR A 296     -11.144  18.617  17.506  1.00 26.61           N  
ATOM   2226  CA  TYR A 296     -10.558  19.817  18.093  1.00 26.61           C  
ATOM   2227  C   TYR A 296     -11.508  20.451  19.101  1.00 26.61           C  
ATOM   2228  CB  TYR A 296     -10.202  20.830  17.001  1.00 26.61           C  
ATOM   2229  O   TYR A 296     -12.648  20.781  18.767  1.00 26.61           O  
ATOM   2230  CG  TYR A 296      -8.800  20.677  16.464  1.00 26.61           C  
ATOM   2231  CD1 TYR A 296      -7.706  21.182  17.164  1.00 26.61           C  
ATOM   2232  CD2 TYR A 296      -8.565  20.028  15.257  1.00 26.61           C  
ATOM   2233  CE1 TYR A 296      -6.412  21.045  16.672  1.00 26.61           C  
ATOM   2234  CE2 TYR A 296      -7.276  19.885  14.755  1.00 26.61           C  
ATOM   2235  OH  TYR A 296      -4.928  20.257  14.978  1.00 26.61           O  
ATOM   2236  CZ  TYR A 296      -6.207  20.396  15.469  1.00 26.61           C  
ATOM   2237  N   GLU A 297     -11.603  19.983  20.335  1.00 26.12           N  
ATOM   2238  CA  GLU A 297     -12.146  20.810  21.409  1.00 26.12           C  
ATOM   2239  C   GLU A 297     -11.336  22.092  21.582  1.00 26.12           C  
ATOM   2240  CB  GLU A 297     -12.182  20.029  22.724  1.00 26.12           C  
ATOM   2241  O   GLU A 297     -10.104  22.055  21.607  1.00 26.12           O  
ATOM   2242  CG  GLU A 297     -13.587  19.699  23.205  1.00 26.12           C  
ATOM   2243  CD  GLU A 297     -13.607  18.758  24.400  1.00 26.12           C  
ATOM   2244  OE1 GLU A 297     -14.707  18.325  24.813  1.00 26.12           O  
ATOM   2245  OE2 GLU A 297     -12.515  18.454  24.928  1.00 26.12           O  
ATOM   2246  N   ASN A 298     -11.558  23.277  20.799  1.00 30.10           N  
ATOM   2247  CA  ASN A 298     -11.224  24.694  20.906  1.00 30.10           C  
ATOM   2248  C   ASN A 298      -9.902  25.011  20.214  1.00 30.10           C  
ATOM   2249  CB  ASN A 298     -11.171  25.123  22.374  1.00 30.10           C  
ATOM   2250  O   ASN A 298      -8.878  24.392  20.507  1.00 30.10           O  
ATOM   2251  CG  ASN A 298     -12.548  25.353  22.965  1.00 30.10           C  
ATOM   2252  ND2 ASN A 298     -12.637  25.324  24.290  1.00 30.10           N  
ATOM   2253  OD1 ASN A 298     -13.524  25.554  22.237  1.00 30.10           O  
TER    2254      ASN A 298                                                      
ENDMDL                                                                          
END                                                                             
