# Supplementary material for: The RIX domain defines a class of polymorphic T6SS effectors and secreted adaptors
Source: Nat Commun. 2023 Aug 17;14:4983. doi: 10.1038/s41467-023-40659-2 (PMC10435454; doi:10.1038/s41467-023-40659-2)
Supplement: Supplementary file 6 — Supplementary Data S3 [file 41467_2023_40659_MOESM6_ESM.zip › AlphaFold2 PDB files used in this study/WP_006958655.1+WP_050778602.1 Rte1+Rti1.pdb]

MODEL     1                                                                     
ATOM      1  N   MET B   1     -35.816  95.800 -26.409  1.00 20.73           N  
ATOM      2  CA  MET B   1     -36.825  94.764 -26.610  1.00 20.73           C  
ATOM      3  C   MET B   1     -36.484  93.900 -27.820  1.00 20.73           C  
ATOM      4  CB  MET B   1     -38.210  95.388 -26.787  1.00 20.73           C  
ATOM      5  O   MET B   1     -37.335  93.163 -28.321  1.00 20.73           O  
ATOM      6  CG  MET B   1     -38.916  95.695 -25.476  1.00 20.73           C  
ATOM      7  SD  MET B   1     -40.607  96.361 -25.728  1.00 20.73           S  
ATOM      8  CE  MET B   1     -41.264  96.210 -24.043  1.00 20.73           C  
ATOM      9  N   THR B   2     -35.298  93.494 -27.952  1.00 18.96           N  
ATOM     10  CA  THR B   2     -34.951  93.260 -29.349  1.00 18.96           C  
ATOM     11  C   THR B   2     -35.587  91.969 -29.855  1.00 18.96           C  
ATOM     12  CB  THR B   2     -33.424  93.193 -29.542  1.00 18.96           C  
ATOM     13  O   THR B   2     -35.142  90.873 -29.508  1.00 18.96           O  
ATOM     14  CG2 THR B   2     -32.922  94.372 -30.368  1.00 18.96           C  
ATOM     15  OG1 THR B   2     -32.785  93.215 -28.259  1.00 18.96           O  
ATOM     16  N   ASP B   3     -36.859  91.542 -29.379  1.00 21.86           N  
ATOM     17  CA  ASP B   3     -37.509  90.388 -28.765  1.00 21.86           C  
ATOM     18  C   ASP B   3     -38.057  89.437 -29.826  1.00 21.86           C  
ATOM     19  CB  ASP B   3     -38.635  90.840 -27.833  1.00 21.86           C  
ATOM     20  O   ASP B   3     -39.063  89.734 -30.474  1.00 21.86           O  
ATOM     21  CG  ASP B   3     -38.143  91.213 -26.445  1.00 21.86           C  
ATOM     22  OD1 ASP B   3     -36.990  90.879 -26.097  1.00 21.86           O  
ATOM     23  OD2 ASP B   3     -38.916  91.844 -25.693  1.00 21.86           O  
ATOM     24  N   THR B   4     -37.169  88.669 -30.537  1.00 18.51           N  
ATOM     25  CA  THR B   4     -37.232  88.093 -31.876  1.00 18.51           C  
ATOM     26  C   THR B   4     -38.208  86.921 -31.915  1.00 18.51           C  
ATOM     27  CB  THR B   4     -35.843  87.624 -32.348  1.00 18.51           C  
ATOM     28  O   THR B   4     -38.249  86.109 -30.989  1.00 18.51           O  
ATOM     29  CG2 THR B   4     -35.712  87.732 -33.864  1.00 18.51           C  
ATOM     30  OG1 THR B   4     -34.836  88.436 -31.733  1.00 18.51           O  
ATOM     31  N   LEU B   5     -38.852  86.490 -33.026  1.00 19.78           N  
ATOM     32  CA  LEU B   5     -40.174  86.003 -33.405  1.00 19.78           C  
ATOM     33  C   LEU B   5     -40.245  84.484 -33.300  1.00 19.78           C  
ATOM     34  CB  LEU B   5     -40.519  86.444 -34.830  1.00 19.78           C  
ATOM     35  O   LEU B   5     -39.215  83.817 -33.176  1.00 19.78           O  
ATOM     36  CG  LEU B   5     -41.007  87.884 -34.995  1.00 19.78           C  
ATOM     37  CD1 LEU B   5     -41.053  88.263 -36.472  1.00 19.78           C  
ATOM     38  CD2 LEU B   5     -42.377  88.062 -34.349  1.00 19.78           C  
ATOM     39  N   PHE B   6     -40.751  83.547 -34.277  1.00 19.21           N  
ATOM     40  CA  PHE B   6     -42.048  82.880 -34.263  1.00 19.21           C  
ATOM     41  C   PHE B   6     -41.881  81.375 -34.089  1.00 19.21           C  
ATOM     42  CB  PHE B   6     -42.821  83.177 -35.552  1.00 19.21           C  
ATOM     43  O   PHE B   6     -42.496  80.776 -33.205  1.00 19.21           O  
ATOM     44  CG  PHE B   6     -43.300  84.599 -35.659  1.00 19.21           C  
ATOM     45  CD1 PHE B   6     -44.484  84.996 -35.051  1.00 19.21           C  
ATOM     46  CD2 PHE B   6     -42.564  85.541 -36.368  1.00 19.21           C  
ATOM     47  CE1 PHE B   6     -44.930  86.312 -35.148  1.00 19.21           C  
ATOM     48  CE2 PHE B   6     -43.004  86.858 -36.469  1.00 19.21           C  
ATOM     49  CZ  PHE B   6     -44.187  87.241 -35.859  1.00 19.21           C  
ATOM     50  N   ASN B   7     -41.723  80.345 -35.155  1.00 18.63           N  
ATOM     51  CA  ASN B   7     -42.825  79.510 -35.622  1.00 18.63           C  
ATOM     52  C   ASN B   7     -42.661  78.062 -35.169  1.00 18.63           C  
ATOM     53  CB  ASN B   7     -42.944  79.580 -37.145  1.00 18.63           C  
ATOM     54  O   ASN B   7     -41.595  77.674 -34.687  1.00 18.63           O  
ATOM     55  CG  ASN B   7     -44.189  80.316 -37.601  1.00 18.63           C  
ATOM     56  ND2 ASN B   7     -44.261  80.617 -38.892  1.00 18.63           N  
ATOM     57  OD1 ASN B   7     -45.077  80.613 -36.798  1.00 18.63           O  
ATOM     58  N   THR B   8     -42.324  76.906 -36.051  1.00 19.06           N  
ATOM     59  CA  THR B   8     -43.234  75.894 -36.575  1.00 19.06           C  
ATOM     60  C   THR B   8     -42.980  74.543 -35.911  1.00 19.06           C  
ATOM     61  CB  THR B   8     -43.094  75.753 -38.102  1.00 19.06           C  
ATOM     62  O   THR B   8     -41.947  74.346 -35.268  1.00 19.06           O  
ATOM     63  CG2 THR B   8     -43.883  74.554 -38.618  1.00 19.06           C  
ATOM     64  OG1 THR B   8     -43.586  76.941 -38.733  1.00 19.06           O  
ATOM     65  N   THR B   9     -43.224  73.202 -36.580  1.00 19.01           N  
ATOM     66  CA  THR B   9     -44.056  72.004 -36.539  1.00 19.01           C  
ATOM     67  C   THR B   9     -43.260  70.810 -36.022  1.00 19.01           C  
ATOM     68  CB  THR B   9     -44.634  71.678 -37.928  1.00 19.01           C  
ATOM     69  O   THR B   9     -42.027  70.826 -36.034  1.00 19.01           O  
ATOM     70  CG2 THR B   9     -45.874  70.797 -37.815  1.00 19.01           C  
ATOM     71  OG1 THR B   9     -44.987  72.898 -38.592  1.00 19.01           O  
ATOM     72  N   MET B  10     -43.711  69.452 -36.253  1.00 19.30           N  
ATOM     73  CA  MET B  10     -44.175  68.252 -35.564  1.00 19.30           C  
ATOM     74  C   MET B  10     -43.097  67.173 -35.566  1.00 19.30           C  
ATOM     75  CB  MET B  10     -45.452  67.717 -36.215  1.00 19.30           C  
ATOM     76  O   MET B  10     -42.731  66.654 -34.510  1.00 19.30           O  
ATOM     77  CG  MET B  10     -46.674  68.587 -35.971  1.00 19.30           C  
ATOM     78  SD  MET B  10     -47.766  67.915 -34.659  1.00 19.30           S  
ATOM     79  CE  MET B  10     -48.729  66.719 -35.626  1.00 19.30           C  
ATOM     80  N   VAL B  11     -43.075  65.979 -36.508  1.00 19.70           N  
ATOM     81  CA  VAL B  11     -43.451  64.585 -36.293  1.00 19.70           C  
ATOM     82  C   VAL B  11     -42.221  63.691 -36.431  1.00 19.70           C  
ATOM     83  CB  VAL B  11     -44.550  64.135 -37.281  1.00 19.70           C  
ATOM     84  O   VAL B  11     -42.251  62.520 -36.044  1.00 19.70           O  
ATOM     85  CG1 VAL B  11     -45.392  63.013 -36.677  1.00 19.70           C  
ATOM     86  CG2 VAL B  11     -45.433  65.319 -37.671  1.00 19.70           C  
ATOM     87  N   THR B  12     -40.971  64.037 -36.931  1.00 17.03           N  
ATOM     88  CA  THR B  12     -40.673  63.139 -38.042  1.00 17.03           C  
ATOM     89  C   THR B  12     -40.216  61.777 -37.528  1.00 17.03           C  
ATOM     90  CB  THR B  12     -39.593  63.732 -38.965  1.00 17.03           C  
ATOM     91  O   THR B  12     -40.728  60.741 -37.959  1.00 17.03           O  
ATOM     92  CG2 THR B  12     -40.193  64.743 -39.936  1.00 17.03           C  
ATOM     93  OG1 THR B  12     -38.597  64.384 -38.168  1.00 17.03           O  
ATOM     94  N   ASP B  13     -38.813  61.296 -37.398  1.00 17.64           N  
ATOM     95  CA  ASP B  13     -38.264  60.349 -38.363  1.00 17.64           C  
ATOM     96  C   ASP B  13     -38.222  58.937 -37.785  1.00 17.64           C  
ATOM     97  CB  ASP B  13     -36.862  60.780 -38.800  1.00 17.64           C  
ATOM     98  O   ASP B  13     -38.460  58.742 -36.591  1.00 17.64           O  
ATOM     99  CG  ASP B  13     -36.439  60.169 -40.124  1.00 17.64           C  
ATOM    100  OD1 ASP B  13     -37.211  59.375 -40.704  1.00 17.64           O  
ATOM    101  OD2 ASP B  13     -35.322  60.482 -40.591  1.00 17.64           O  
ATOM    102  N   ASN B  14     -37.047  58.064 -38.000  1.00 18.60           N  
ATOM    103  CA  ASN B  14     -36.558  56.957 -38.815  1.00 18.60           C  
ATOM    104  C   ASN B  14     -36.187  55.750 -37.958  1.00 18.60           C  
ATOM    105  CB  ASN B  14     -35.359  57.399 -39.657  1.00 18.60           C  
ATOM    106  O   ASN B  14     -36.090  55.859 -36.734  1.00 18.60           O  
ATOM    107  CG  ASN B  14     -35.753  58.311 -40.802  1.00 18.60           C  
ATOM    108  ND2 ASN B  14     -34.769  58.974 -41.398  1.00 18.60           N  
ATOM    109  OD1 ASN B  14     -36.933  58.419 -41.147  1.00 18.60           O  
ATOM    110  N   GLN B  15     -35.000  54.881 -38.229  1.00 18.30           N  
ATOM    111  CA  GLN B  15     -34.843  53.444 -38.425  1.00 18.30           C  
ATOM    112  C   GLN B  15     -34.472  52.747 -37.119  1.00 18.30           C  
ATOM    113  CB  GLN B  15     -33.783  53.160 -39.490  1.00 18.30           C  
ATOM    114  O   GLN B  15     -33.658  53.258 -36.346  1.00 18.30           O  
ATOM    115  CG  GLN B  15     -34.250  53.439 -40.913  1.00 18.30           C  
ATOM    116  CD  GLN B  15     -33.787  52.384 -41.900  1.00 18.30           C  
ATOM    117  NE2 GLN B  15     -34.456  52.310 -43.045  1.00 18.30           N  
ATOM    118  OE1 GLN B  15     -32.835  51.643 -41.636  1.00 18.30           O  
ATOM    119  N   ASN B  16     -35.116  51.589 -36.634  1.00 19.55           N  
ATOM    120  CA  ASN B  16     -35.314  50.902 -35.363  1.00 19.55           C  
ATOM    121  C   ASN B  16     -34.169  49.939 -35.061  1.00 19.55           C  
ATOM    122  CB  ASN B  16     -36.650  50.155 -35.358  1.00 19.55           C  
ATOM    123  O   ASN B  16     -34.334  48.994 -34.288  1.00 19.55           O  
ATOM    124  CG  ASN B  16     -37.601  50.667 -34.295  1.00 19.55           C  
ATOM    125  ND2 ASN B  16     -38.819  50.137 -34.284  1.00 19.55           N  
ATOM    126  OD1 ASN B  16     -37.245  51.532 -33.490  1.00 19.55           O  
ATOM    127  N   GLY B  17     -33.009  49.981 -35.522  1.00 19.45           N  
ATOM    128  CA  GLY B  17     -32.346  48.697 -35.691  1.00 19.45           C  
ATOM    129  C   GLY B  17     -32.124  47.964 -34.382  1.00 19.45           C  
ATOM    130  O   GLY B  17     -32.399  48.503 -33.308  1.00 19.45           O  
ATOM    131  N   SER B  18     -31.183  46.835 -34.381  1.00 18.73           N  
ATOM    132  CA  SER B  18     -31.133  45.451 -33.922  1.00 18.73           C  
ATOM    133  C   SER B  18     -30.433  45.342 -32.571  1.00 18.73           C  
ATOM    134  CB  SER B  18     -30.419  44.570 -34.948  1.00 18.73           C  
ATOM    135  O   SER B  18     -29.436  46.025 -32.326  1.00 18.73           O  
ATOM    136  OG  SER B  18     -29.844  45.360 -35.975  1.00 18.73           O  
ATOM    137  N   VAL B  19     -30.994  44.899 -31.460  1.00 18.99           N  
ATOM    138  CA  VAL B  19     -30.734  45.021 -30.029  1.00 18.99           C  
ATOM    139  C   VAL B  19     -29.753  43.937 -29.587  1.00 18.99           C  
ATOM    140  CB  VAL B  19     -32.037  44.929 -29.205  1.00 18.99           C  
ATOM    141  O   VAL B  19     -29.437  43.824 -28.401  1.00 18.99           O  
ATOM    142  CG1 VAL B  19     -31.874  45.628 -27.857  1.00 18.99           C  
ATOM    143  CG2 VAL B  19     -33.205  45.531 -29.985  1.00 18.99           C  
ATOM    144  N   ILE B  20     -28.562  43.695 -30.125  1.00 17.33           N  
ATOM    145  CA  ILE B  20     -28.015  42.362 -29.892  1.00 17.33           C  
ATOM    146  C   ILE B  20     -27.537  42.245 -28.447  1.00 17.33           C  
ATOM    147  CB  ILE B  20     -26.858  42.048 -30.867  1.00 17.33           C  
ATOM    148  O   ILE B  20     -26.815  43.115 -27.953  1.00 17.33           O  
ATOM    149  CG1 ILE B  20     -27.323  42.209 -32.319  1.00 17.33           C  
ATOM    150  CG2 ILE B  20     -26.311  40.639 -30.620  1.00 17.33           C  
ATOM    151  CD1 ILE B  20     -26.204  42.093 -33.344  1.00 17.33           C  
ATOM    152  N   ASP B  21     -28.072  41.366 -27.535  1.00 17.46           N  
ATOM    153  CA  ASP B  21     -28.082  41.202 -26.085  1.00 17.46           C  
ATOM    154  C   ASP B  21     -26.780  40.574 -25.594  1.00 17.46           C  
ATOM    155  CB  ASP B  21     -29.275  40.348 -25.650  1.00 17.46           C  
ATOM    156  O   ASP B  21     -26.503  39.406 -25.876  1.00 17.46           O  
ATOM    157  CG  ASP B  21     -30.100  40.997 -24.552  1.00 17.46           C  
ATOM    158  OD1 ASP B  21     -29.661  42.020 -23.983  1.00 17.46           O  
ATOM    159  OD2 ASP B  21     -31.197  40.479 -24.251  1.00 17.46           O  
ATOM    160  N   HIS B  22     -25.572  41.027 -25.743  1.00 17.68           N  
ATOM    161  CA  HIS B  22     -24.428  40.154 -25.504  1.00 17.68           C  
ATOM    162  C   HIS B  22     -24.262  39.858 -24.017  1.00 17.68           C  
ATOM    163  CB  HIS B  22     -23.149  40.782 -26.061  1.00 17.68           C  
ATOM    164  O   HIS B  22     -24.183  40.779 -23.201  1.00 17.68           O  
ATOM    165  CG  HIS B  22     -22.931  40.509 -27.515  1.00 17.68           C  
ATOM    166  CD2 HIS B  22     -23.122  41.290 -28.604  1.00 17.68           C  
ATOM    167  ND1 HIS B  22     -22.461  39.301 -27.983  1.00 17.68           N  
ATOM    168  CE1 HIS B  22     -22.372  39.352 -29.302  1.00 17.68           C  
ATOM    169  NE2 HIS B  22     -22.766  40.548 -29.703  1.00 17.68           N  
ATOM    170  N   THR B  23     -24.747  38.721 -23.388  1.00 18.34           N  
ATOM    171  CA  THR B  23     -24.812  38.316 -21.988  1.00 18.34           C  
ATOM    172  C   THR B  23     -23.421  37.980 -21.457  1.00 18.34           C  
ATOM    173  CB  THR B  23     -25.743  37.103 -21.800  1.00 18.34           C  
ATOM    174  O   THR B  23     -22.689  37.199 -22.068  1.00 18.34           O  
ATOM    175  CG2 THR B  23     -27.188  37.463 -22.129  1.00 18.34           C  
ATOM    176  OG1 THR B  23     -25.317  36.043 -22.664  1.00 18.34           O  
ATOM    177  N   SER B  24     -22.557  38.874 -20.975  1.00 19.35           N  
ATOM    178  CA  SER B  24     -21.154  38.667 -20.630  1.00 19.35           C  
ATOM    179  C   SER B  24     -21.014  37.803 -19.381  1.00 19.35           C  
ATOM    180  CB  SER B  24     -20.452  40.009 -20.413  1.00 19.35           C  
ATOM    181  O   SER B  24     -21.579  38.122 -18.333  1.00 19.35           O  
ATOM    182  OG  SER B  24     -20.591  40.437 -19.069  1.00 19.35           O  
ATOM    183  N   GLU B  25     -20.992  36.450 -19.306  1.00 20.80           N  
ATOM    184  CA  GLU B  25     -21.121  35.441 -18.259  1.00 20.80           C  
ATOM    185  C   GLU B  25     -19.905  35.445 -17.336  1.00 20.80           C  
ATOM    186  CB  GLU B  25     -21.311  34.051 -18.872  1.00 20.80           C  
ATOM    187  O   GLU B  25     -19.769  34.572 -16.476  1.00 20.80           O  
ATOM    188  CG  GLU B  25     -22.754  33.728 -19.228  1.00 20.80           C  
ATOM    189  CD  GLU B  25     -22.941  32.313 -19.751  1.00 20.80           C  
ATOM    190  OE1 GLU B  25     -24.099  31.905 -19.998  1.00 20.80           O  
ATOM    191  OE2 GLU B  25     -21.922  31.606 -19.915  1.00 20.80           O  
ATOM    192  N   ASN B  26     -18.717  36.106 -17.419  1.00 21.73           N  
ATOM    193  CA  ASN B  26     -17.397  35.678 -16.968  1.00 21.73           C  
ATOM    194  C   ASN B  26     -17.248  35.820 -15.456  1.00 21.73           C  
ATOM    195  CB  ASN B  26     -16.302  36.469 -17.686  1.00 21.73           C  
ATOM    196  O   ASN B  26     -16.892  36.890 -14.961  1.00 21.73           O  
ATOM    197  CG  ASN B  26     -15.998  35.924 -19.068  1.00 21.73           C  
ATOM    198  ND2 ASN B  26     -15.329  36.726 -19.888  1.00 21.73           N  
ATOM    199  OD1 ASN B  26     -16.362  34.792 -19.396  1.00 21.73           O  
ATOM    200  N   MET B  27     -18.127  35.328 -14.538  1.00 22.82           N  
ATOM    201  CA  MET B  27     -17.976  35.636 -13.119  1.00 22.82           C  
ATOM    202  C   MET B  27     -16.667  35.073 -12.576  1.00 22.82           C  
ATOM    203  CB  MET B  27     -19.156  35.082 -12.319  1.00 22.82           C  
ATOM    204  O   MET B  27     -16.391  33.881 -12.722  1.00 22.82           O  
ATOM    205  CG  MET B  27     -20.366  36.001 -12.295  1.00 22.82           C  
ATOM    206  SD  MET B  27     -21.748  35.318 -11.300  1.00 22.82           S  
ATOM    207  CE  MET B  27     -21.081  35.545  -9.627  1.00 22.82           C  
ATOM    208  N   PRO B  28     -15.583  35.762 -12.206  1.00 23.88           N  
ATOM    209  CA  PRO B  28     -14.277  35.301 -11.728  1.00 23.88           C  
ATOM    210  C   PRO B  28     -14.366  34.548 -10.403  1.00 23.88           C  
ATOM    211  CB  PRO B  28     -13.483  36.600 -11.566  1.00 23.88           C  
ATOM    212  O   PRO B  28     -15.186  34.890  -9.548  1.00 23.88           O  
ATOM    213  CG  PRO B  28     -14.492  37.689 -11.741  1.00 23.88           C  
ATOM    214  CD  PRO B  28     -15.795  37.069 -12.155  1.00 23.88           C  
ATOM    215  N   ALA B  29     -14.159  33.192 -10.233  1.00 27.11           N  
ATOM    216  CA  ALA B  29     -14.178  32.241  -9.124  1.00 27.11           C  
ATOM    217  C   ALA B  29     -13.280  32.710  -7.983  1.00 27.11           C  
ATOM    218  CB  ALA B  29     -13.746  30.857  -9.603  1.00 27.11           C  
ATOM    219  O   ALA B  29     -12.095  32.979  -8.188  1.00 27.11           O  
ATOM    220  N   ARG B  30     -13.623  33.602  -6.929  1.00 27.48           N  
ATOM    221  CA  ARG B  30     -12.864  34.212  -5.842  1.00 27.48           C  
ATOM    222  C   ARG B  30     -12.536  33.187  -4.761  1.00 27.48           C  
ATOM    223  CB  ARG B  30     -13.640  35.383  -5.235  1.00 27.48           C  
ATOM    224  O   ARG B  30     -13.417  32.458  -4.301  1.00 27.48           O  
ATOM    225  CG  ARG B  30     -13.541  36.670  -6.038  1.00 27.48           C  
ATOM    226  CD  ARG B  30     -14.268  37.819  -5.354  1.00 27.48           C  
ATOM    227  NE  ARG B  30     -14.255  39.028  -6.173  1.00 27.48           N  
ATOM    228  NH1 ARG B  30     -15.425  40.318  -4.654  1.00 27.48           N  
ATOM    229  NH2 ARG B  30     -14.734  41.225  -6.643  1.00 27.48           N  
ATOM    230  CZ  ARG B  30     -14.805  40.187  -5.821  1.00 27.48           C  
ATOM    231  N   GLY B  31     -11.372  32.537  -4.633  1.00 28.74           N  
ATOM    232  CA  GLY B  31     -10.886  31.595  -3.637  1.00 28.74           C  
ATOM    233  C   GLY B  31     -10.532  32.252  -2.316  1.00 28.74           C  
ATOM    234  O   GLY B  31     -10.171  33.430  -2.280  1.00 28.74           O  
ATOM    235  N   PHE B  32     -11.201  31.956  -1.153  1.00 28.77           N  
ATOM    236  CA  PHE B  32     -10.960  32.453   0.196  1.00 28.77           C  
ATOM    237  C   PHE B  32      -9.926  31.593   0.913  1.00 28.77           C  
ATOM    238  CB  PHE B  32     -12.264  32.486   0.999  1.00 28.77           C  
ATOM    239  O   PHE B  32      -9.891  30.375   0.731  1.00 28.77           O  
ATOM    240  CG  PHE B  32     -13.332  33.353   0.389  1.00 28.77           C  
ATOM    241  CD1 PHE B  32     -13.361  34.720   0.635  1.00 28.77           C  
ATOM    242  CD2 PHE B  32     -14.306  32.801  -0.432  1.00 28.77           C  
ATOM    243  CE1 PHE B  32     -14.348  35.525   0.072  1.00 28.77           C  
ATOM    244  CE2 PHE B  32     -15.296  33.599  -0.999  1.00 28.77           C  
ATOM    245  CZ  PHE B  32     -15.316  34.961  -0.745  1.00 28.77           C  
ATOM    246  N   PHE B  33      -8.870  32.222   1.425  1.00 30.18           N  
ATOM    247  CA  PHE B  33      -7.843  31.564   2.223  1.00 30.18           C  
ATOM    248  C   PHE B  33      -8.006  31.901   3.701  1.00 30.18           C  
ATOM    249  CB  PHE B  33      -6.445  31.969   1.744  1.00 30.18           C  
ATOM    250  O   PHE B  33      -8.175  33.067   4.062  1.00 30.18           O  
ATOM    251  CG  PHE B  33      -5.349  31.063   2.234  1.00 30.18           C  
ATOM    252  CD1 PHE B  33      -4.632  31.374   3.383  1.00 30.18           C  
ATOM    253  CD2 PHE B  33      -5.035  29.898   1.545  1.00 30.18           C  
ATOM    254  CE1 PHE B  33      -3.616  30.536   3.839  1.00 30.18           C  
ATOM    255  CE2 PHE B  33      -4.021  29.057   1.994  1.00 30.18           C  
ATOM    256  CZ  PHE B  33      -3.313  29.378   3.141  1.00 30.18           C  
ATOM    257  N   PHE B  34      -8.393  30.938   4.575  1.00 31.08           N  
ATOM    258  CA  PHE B  34      -8.487  31.084   6.022  1.00 31.08           C  
ATOM    259  C   PHE B  34      -7.281  30.454   6.709  1.00 31.08           C  
ATOM    260  CB  PHE B  34      -9.780  30.451   6.546  1.00 31.08           C  
ATOM    261  O   PHE B  34      -6.774  29.423   6.262  1.00 31.08           O  
ATOM    262  CG  PHE B  34     -11.030  31.068   5.980  1.00 31.08           C  
ATOM    263  CD1 PHE B  34     -11.621  32.165   6.595  1.00 31.08           C  
ATOM    264  CD2 PHE B  34     -11.616  30.551   4.832  1.00 31.08           C  
ATOM    265  CE1 PHE B  34     -12.778  32.739   6.074  1.00 31.08           C  
ATOM    266  CE2 PHE B  34     -12.772  31.119   4.304  1.00 31.08           C  
ATOM    267  CZ  PHE B  34     -13.352  32.212   4.928  1.00 31.08           C  
ATOM    268  N   ALA B  35      -6.568  31.227   7.550  1.00 32.60           N  
ATOM    269  CA  ALA B  35      -5.437  30.674   8.291  1.00 32.60           C  
ATOM    270  C   ALA B  35      -5.797  30.455   9.758  1.00 32.60           C  
ATOM    271  CB  ALA B  35      -4.224  31.594   8.175  1.00 32.60           C  
ATOM    272  O   ALA B  35      -6.405  31.322  10.390  1.00 32.60           O  
ATOM    273  N   VAL B  36      -5.923  29.203  10.202  1.00 34.58           N  
ATOM    274  CA  VAL B  36      -6.117  28.846  11.604  1.00 34.58           C  
ATOM    275  C   VAL B  36      -4.781  28.448  12.226  1.00 34.58           C  
ATOM    276  CB  VAL B  36      -7.141  27.700  11.761  1.00 34.58           C  
ATOM    277  O   VAL B  36      -4.007  27.701  11.623  1.00 34.58           O  
ATOM    278  CG1 VAL B  36      -7.396  27.402  13.238  1.00 34.58           C  
ATOM    279  CG2 VAL B  36      -8.447  28.050  11.050  1.00 34.58           C  
ATOM    280  N   VAL B  37      -4.349  29.134  13.273  1.00 34.01           N  
ATOM    281  CA  VAL B  37      -3.116  28.820  13.988  1.00 34.01           C  
ATOM    282  C   VAL B  37      -3.387  27.744  15.037  1.00 34.01           C  
ATOM    283  CB  VAL B  37      -2.512  30.075  14.657  1.00 34.01           C  
ATOM    284  O   VAL B  37      -4.233  27.924  15.916  1.00 34.01           O  
ATOM    285  CG1 VAL B  37      -1.201  29.734  15.362  1.00 34.01           C  
ATOM    286  CG2 VAL B  37      -2.295  31.178  13.622  1.00 34.01           C  
ATOM    287  N   ASP B  38      -3.550  26.529  14.656  1.00 37.98           N  
ATOM    288  CA  ASP B  38      -3.687  25.423  15.598  1.00 37.98           C  
ATOM    289  C   ASP B  38      -2.336  24.767  15.877  1.00 37.98           C  
ATOM    290  CB  ASP B  38      -4.676  24.383  15.065  1.00 37.98           C  
ATOM    291  O   ASP B  38      -1.430  24.823  15.043  1.00 37.98           O  
ATOM    292  CG  ASP B  38      -5.306  23.546  16.164  1.00 37.98           C  
ATOM    293  OD1 ASP B  38      -5.017  23.786  17.356  1.00 37.98           O  
ATOM    294  OD2 ASP B  38      -6.096  22.635  15.835  1.00 37.98           O  
ATOM    295  N   GLU B  39      -2.131  24.418  17.120  1.00 39.48           N  
ATOM    296  CA  GLU B  39      -0.941  23.680  17.533  1.00 39.48           C  
ATOM    297  C   GLU B  39      -0.893  22.301  16.882  1.00 39.48           C  
ATOM    298  CB  GLU B  39      -0.896  23.544  19.058  1.00 39.48           C  
ATOM    299  O   GLU B  39      -1.612  21.389  17.295  1.00 39.48           O  
ATOM    300  CG  GLU B  39       0.507  23.630  19.641  1.00 39.48           C  
ATOM    301  CD  GLU B  39       0.529  23.581  21.161  1.00 39.48           C  
ATOM    302  OE1 GLU B  39       1.633  23.572  21.752  1.00 39.48           O  
ATOM    303  OE2 GLU B  39      -0.566  23.550  21.765  1.00 39.48           O  
ATOM    304  N   VAL B  40      -1.139  22.247  15.599  1.00 48.55           N  
ATOM    305  CA  VAL B  40      -0.967  20.924  15.008  1.00 48.55           C  
ATOM    306  C   VAL B  40       0.464  20.441  15.228  1.00 48.55           C  
ATOM    307  CB  VAL B  40      -1.302  20.929  13.500  1.00 48.55           C  
ATOM    308  O   VAL B  40       1.419  21.191  15.011  1.00 48.55           O  
ATOM    309  CG1 VAL B  40      -1.159  19.527  12.910  1.00 48.55           C  
ATOM    310  CG2 VAL B  40      -2.713  21.467  13.269  1.00 48.55           C  
ATOM    311  N   GLY B  41       0.540  19.251  15.794  1.00 54.89           N  
ATOM    312  CA  GLY B  41       1.824  18.621  16.058  1.00 54.89           C  
ATOM    313  C   GLY B  41       2.641  19.350  17.109  1.00 54.89           C  
ATOM    314  O   GLY B  41       3.469  20.202  16.778  1.00 54.89           O  
ATOM    315  N   LYS B  42       2.252  19.174  18.342  1.00 59.15           N  
ATOM    316  CA  LYS B  42       2.854  19.892  19.462  1.00 59.15           C  
ATOM    317  C   LYS B  42       4.374  19.932  19.338  1.00 59.15           C  
ATOM    318  CB  LYS B  42       2.453  19.248  20.790  1.00 59.15           C  
ATOM    319  O   LYS B  42       5.007  20.924  19.705  1.00 59.15           O  
ATOM    320  CG  LYS B  42       1.024  19.548  21.218  1.00 59.15           C  
ATOM    321  CD  LYS B  42       0.722  18.977  22.598  1.00 59.15           C  
ATOM    322  CE  LYS B  42      -0.723  19.232  23.005  1.00 59.15           C  
ATOM    323  NZ  LYS B  42      -1.055  18.580  24.307  1.00 59.15           N  
ATOM    324  N   ASP B  43       4.859  19.004  18.550  1.00 68.54           N  
ATOM    325  CA  ASP B  43       6.313  18.923  18.454  1.00 68.54           C  
ATOM    326  C   ASP B  43       6.809  19.492  17.126  1.00 68.54           C  
ATOM    327  CB  ASP B  43       6.782  17.475  18.613  1.00 68.54           C  
ATOM    328  O   ASP B  43       8.016  19.570  16.890  1.00 68.54           O  
ATOM    329  CG  ASP B  43       6.491  16.906  19.991  1.00 68.54           C  
ATOM    330  OD1 ASP B  43       6.933  17.496  21.000  1.00 68.54           O  
ATOM    331  OD2 ASP B  43       5.817  15.856  20.067  1.00 68.54           O  
ATOM    332  N   GLY B  44       5.782  19.954  16.270  1.00 79.48           N  
ATOM    333  CA  GLY B  44       6.133  20.563  14.997  1.00 79.48           C  
ATOM    334  C   GLY B  44       6.373  19.548  13.895  1.00 79.48           C  
ATOM    335  O   GLY B  44       6.892  19.889  12.831  1.00 79.48           O  
ATOM    336  N   PHE B  45       5.938  18.257  14.255  1.00 87.54           N  
ATOM    337  CA  PHE B  45       6.211  17.209  13.279  1.00 87.54           C  
ATOM    338  C   PHE B  45       4.977  16.344  13.053  1.00 87.54           C  
ATOM    339  CB  PHE B  45       7.385  16.338  13.737  1.00 87.54           C  
ATOM    340  O   PHE B  45       4.211  16.090  13.985  1.00 87.54           O  
ATOM    341  CG  PHE B  45       8.705  17.061  13.760  1.00 87.54           C  
ATOM    342  CD1 PHE B  45       9.489  17.141  12.616  1.00 87.54           C  
ATOM    343  CD2 PHE B  45       9.161  17.661  14.927  1.00 87.54           C  
ATOM    344  CE1 PHE B  45      10.711  17.810  12.634  1.00 87.54           C  
ATOM    345  CE2 PHE B  45      10.381  18.331  14.953  1.00 87.54           C  
ATOM    346  CZ  PHE B  45      11.155  18.403  13.806  1.00 87.54           C  
ATOM    347  N   LEU B  46       4.807  15.926  11.800  1.00 89.84           N  
ATOM    348  CA  LEU B  46       3.906  14.833  11.453  1.00 89.84           C  
ATOM    349  C   LEU B  46       4.680  13.537  11.238  1.00 89.84           C  
ATOM    350  CB  LEU B  46       3.106  15.178  10.194  1.00 89.84           C  
ATOM    351  O   LEU B  46       5.858  13.565  10.875  1.00 89.84           O  
ATOM    352  CG  LEU B  46       2.259  16.450  10.256  1.00 89.84           C  
ATOM    353  CD1 LEU B  46       1.639  16.741   8.893  1.00 89.84           C  
ATOM    354  CD2 LEU B  46       1.178  16.322  11.324  1.00 89.84           C  
ATOM    355  N   VAL B  47       4.018  12.487  11.520  1.00 92.95           N  
ATOM    356  CA  VAL B  47       4.679  11.191  11.398  1.00 92.95           C  
ATOM    357  C   VAL B  47       3.975  10.350  10.336  1.00 92.95           C  
ATOM    358  CB  VAL B  47       4.703  10.437  12.747  1.00 92.95           C  
ATOM    359  O   VAL B  47       2.744  10.317  10.276  1.00 92.95           O  
ATOM    360  CG1 VAL B  47       5.489   9.134  12.623  1.00 92.95           C  
ATOM    361  CG2 VAL B  47       5.297  11.322  13.841  1.00 92.95           C  
ATOM    362  N   ARG B  48       4.740   9.679   9.469  1.00 93.02           N  
ATOM    363  CA  ARG B  48       4.240   8.712   8.497  1.00 93.02           C  
ATOM    364  C   ARG B  48       5.118   7.465   8.464  1.00 93.02           C  
ATOM    365  CB  ARG B  48       4.167   9.339   7.103  1.00 93.02           C  
ATOM    366  O   ARG B  48       6.346   7.564   8.475  1.00 93.02           O  
ATOM    367  CG  ARG B  48       3.605   8.410   6.039  1.00 93.02           C  
ATOM    368  CD  ARG B  48       3.393   9.131   4.715  1.00 93.02           C  
ATOM    369  NE  ARG B  48       2.901   8.226   3.681  1.00 93.02           N  
ATOM    370  NH1 ARG B  48       0.674   8.445   4.257  1.00 93.02           N  
ATOM    371  NH2 ARG B  48       1.284   7.085   2.515  1.00 93.02           N  
ATOM    372  CZ  ARG B  48       1.621   7.921   3.487  1.00 93.02           C  
ATOM    373  N   LYS B  49       4.432   6.355   8.428  1.00 91.29           N  
ATOM    374  CA  LYS B  49       5.148   5.093   8.271  1.00 91.29           C  
ATOM    375  C   LYS B  49       5.393   4.779   6.798  1.00 91.29           C  
ATOM    376  CB  LYS B  49       4.372   3.950   8.928  1.00 91.29           C  
ATOM    377  O   LYS B  49       4.488   4.910   5.971  1.00 91.29           O  
ATOM    378  CG  LYS B  49       4.089   4.165  10.408  1.00 91.29           C  
ATOM    379  CD  LYS B  49       5.369   4.132  11.232  1.00 91.29           C  
ATOM    380  CE  LYS B  49       5.078   4.229  12.724  1.00 91.29           C  
ATOM    381  NZ  LYS B  49       6.333   4.264  13.533  1.00 91.29           N  
ATOM    382  N   VAL B  50       6.654   4.346   6.471  1.00 91.74           N  
ATOM    383  CA  VAL B  50       7.017   4.017   5.096  1.00 91.74           C  
ATOM    384  C   VAL B  50       7.790   2.700   5.066  1.00 91.74           C  
ATOM    385  CB  VAL B  50       7.854   5.141   4.445  1.00 91.74           C  
ATOM    386  O   VAL B  50       8.031   2.091   6.111  1.00 91.74           O  
ATOM    387  CG1 VAL B  50       7.060   6.445   4.394  1.00 91.74           C  
ATOM    388  CG2 VAL B  50       9.164   5.339   5.206  1.00 91.74           C  
ATOM    389  N   TYR B  51       8.136   2.325   3.830  1.00 90.93           N  
ATOM    390  CA  TYR B  51       8.989   1.148   3.708  1.00 90.93           C  
ATOM    391  C   TYR B  51      10.390   1.433   4.235  1.00 90.93           C  
ATOM    392  CB  TYR B  51       9.064   0.686   2.250  1.00 90.93           C  
ATOM    393  O   TYR B  51      10.931   2.521   4.022  1.00 90.93           O  
ATOM    394  CG  TYR B  51       7.758   0.151   1.715  1.00 90.93           C  
ATOM    395  CD1 TYR B  51       7.388  -1.176   1.926  1.00 90.93           C  
ATOM    396  CD2 TYR B  51       6.892   0.969   0.997  1.00 90.93           C  
ATOM    397  CE1 TYR B  51       6.186  -1.674   1.433  1.00 90.93           C  
ATOM    398  CE2 TYR B  51       5.688   0.481   0.500  1.00 90.93           C  
ATOM    399  OH  TYR B  51       4.154  -1.327   0.233  1.00 90.93           O  
ATOM    400  CZ  TYR B  51       5.344  -0.839   0.723  1.00 90.93           C  
ATOM    401  N   GLY B  52      11.048   0.389   4.832  1.00 88.40           N  
ATOM    402  CA  GLY B  52      12.301   0.595   5.540  1.00 88.40           C  
ATOM    403  C   GLY B  52      13.523   0.329   4.681  1.00 88.40           C  
ATOM    404  O   GLY B  52      14.620   0.799   4.990  1.00 88.40           O  
ATOM    405  N   SER B  53      13.320  -0.483   3.655  1.00 91.29           N  
ATOM    406  CA  SER B  53      14.495  -0.859   2.874  1.00 91.29           C  
ATOM    407  C   SER B  53      14.116  -1.208   1.439  1.00 91.29           C  
ATOM    408  CB  SER B  53      15.214  -2.042   3.523  1.00 91.29           C  
ATOM    409  O   SER B  53      13.005  -1.676   1.181  1.00 91.29           O  
ATOM    410  OG  SER B  53      16.216  -2.555   2.663  1.00 91.29           O  
ATOM    411  N   LEU B  54      15.131  -0.998   0.603  1.00 91.86           N  
ATOM    412  CA  LEU B  54      14.935  -1.356  -0.798  1.00 91.86           C  
ATOM    413  C   LEU B  54      14.903  -2.871  -0.971  1.00 91.86           C  
ATOM    414  CB  LEU B  54      16.043  -0.754  -1.666  1.00 91.86           C  
ATOM    415  O   LEU B  54      14.473  -3.372  -2.013  1.00 91.86           O  
ATOM    416  CG  LEU B  54      16.018   0.765  -1.838  1.00 91.86           C  
ATOM    417  CD1 LEU B  54      17.258   1.233  -2.593  1.00 91.86           C  
ATOM    418  CD2 LEU B  54      14.749   1.201  -2.562  1.00 91.86           C  
ATOM    419  N   SER B  55      15.399  -3.524  -0.003  1.00 90.79           N  
ATOM    420  CA  SER B  55      15.453  -4.979  -0.099  1.00 90.79           C  
ATOM    421  C   SER B  55      14.214  -5.619   0.519  1.00 90.79           C  
ATOM    422  CB  SER B  55      16.710  -5.516   0.586  1.00 90.79           C  
ATOM    423  O   SER B  55      14.135  -6.844   0.637  1.00 90.79           O  
ATOM    424  OG  SER B  55      16.721  -5.168   1.960  1.00 90.79           O  
ATOM    425  N   ASP B  56      13.257  -4.769   0.946  1.00 89.98           N  
ATOM    426  CA  ASP B  56      11.992  -5.283   1.461  1.00 89.98           C  
ATOM    427  C   ASP B  56      11.305  -6.182   0.435  1.00 89.98           C  
ATOM    428  CB  ASP B  56      11.065  -4.131   1.855  1.00 89.98           C  
ATOM    429  O   ASP B  56      11.037  -5.756  -0.690  1.00 89.98           O  
ATOM    430  CG  ASP B  56       9.826  -4.595   2.600  1.00 89.98           C  
ATOM    431  OD1 ASP B  56       9.088  -5.458   2.078  1.00 89.98           O  
ATOM    432  OD2 ASP B  56       9.584  -4.091   3.718  1.00 89.98           O  
ATOM    433  N   PRO B  57      11.058  -7.391   0.813  1.00 90.66           N  
ATOM    434  CA  PRO B  57      10.491  -8.329  -0.159  1.00 90.66           C  
ATOM    435  C   PRO B  57       9.135  -7.875  -0.695  1.00 90.66           C  
ATOM    436  CB  PRO B  57      10.356  -9.627   0.640  1.00 90.66           C  
ATOM    437  O   PRO B  57       8.795  -8.162  -1.846  1.00 90.66           O  
ATOM    438  CG  PRO B  57      10.424  -9.203   2.072  1.00 90.66           C  
ATOM    439  CD  PRO B  57      11.307  -7.992   2.169  1.00 90.66           C  
ATOM    440  N   TYR B  58       8.345  -7.234   0.127  1.00 91.68           N  
ATOM    441  CA  TYR B  58       7.046  -6.736  -0.308  1.00 91.68           C  
ATOM    442  C   TYR B  58       7.204  -5.656  -1.372  1.00 91.68           C  
ATOM    443  CB  TYR B  58       6.254  -6.185   0.882  1.00 91.68           C  
ATOM    444  O   TYR B  58       6.491  -5.658  -2.378  1.00 91.68           O  
ATOM    445  CG  TYR B  58       6.062  -7.183   1.997  1.00 91.68           C  
ATOM    446  CD1 TYR B  58       5.123  -8.207   1.888  1.00 91.68           C  
ATOM    447  CD2 TYR B  58       6.817  -7.105   3.162  1.00 91.68           C  
ATOM    448  CE1 TYR B  58       4.941  -9.128   2.915  1.00 91.68           C  
ATOM    449  CE2 TYR B  58       6.644  -8.021   4.195  1.00 91.68           C  
ATOM    450  OH  TYR B  58       5.529  -9.936   5.081  1.00 91.68           O  
ATOM    451  CZ  TYR B  58       5.705  -9.027   4.062  1.00 91.68           C  
ATOM    452  N   LEU B  59       8.146  -4.782  -1.102  1.00 92.57           N  
ATOM    453  CA  LEU B  59       8.421  -3.719  -2.063  1.00 92.57           C  
ATOM    454  C   LEU B  59       8.941  -4.295  -3.376  1.00 92.57           C  
ATOM    455  CB  LEU B  59       9.437  -2.728  -1.490  1.00 92.57           C  
ATOM    456  O   LEU B  59       8.498  -3.892  -4.454  1.00 92.57           O  
ATOM    457  CG  LEU B  59       9.723  -1.486  -2.335  1.00 92.57           C  
ATOM    458  CD1 LEU B  59       8.471  -0.624  -2.454  1.00 92.57           C  
ATOM    459  CD2 LEU B  59      10.875  -0.685  -1.737  1.00 92.57           C  
ATOM    460  N   LYS B  60       9.844  -5.214  -3.379  1.00 93.75           N  
ATOM    461  CA  LYS B  60      10.408  -5.848  -4.567  1.00 93.75           C  
ATOM    462  C   LYS B  60       9.326  -6.551  -5.382  1.00 93.75           C  
ATOM    463  CB  LYS B  60      11.500  -6.845  -4.177  1.00 93.75           C  
ATOM    464  O   LYS B  60       9.327  -6.484  -6.613  1.00 93.75           O  
ATOM    465  CG  LYS B  60      12.806  -6.195  -3.745  1.00 93.75           C  
ATOM    466  CD  LYS B  60      13.572  -5.634  -4.936  1.00 93.75           C  
ATOM    467  CE  LYS B  60      14.925  -5.072  -4.519  1.00 93.75           C  
ATOM    468  NZ  LYS B  60      15.677  -4.515  -5.682  1.00 93.75           N  
ATOM    469  N   ALA B  61       8.433  -7.138  -4.708  1.00 94.01           N  
ATOM    470  CA  ALA B  61       7.379  -7.912  -5.359  1.00 94.01           C  
ATOM    471  C   ALA B  61       6.416  -7.001  -6.114  1.00 94.01           C  
ATOM    472  CB  ALA B  61       6.621  -8.748  -4.331  1.00 94.01           C  
ATOM    473  O   ALA B  61       5.741  -7.440  -7.048  1.00 94.01           O  
ATOM    474  N   MET B  62       6.293  -5.752  -5.740  1.00 94.85           N  
ATOM    475  CA  MET B  62       5.388  -4.806  -6.385  1.00 94.85           C  
ATOM    476  C   MET B  62       5.860  -4.479  -7.798  1.00 94.85           C  
ATOM    477  CB  MET B  62       5.275  -3.522  -5.562  1.00 94.85           C  
ATOM    478  O   MET B  62       5.103  -3.926  -8.598  1.00 94.85           O  
ATOM    479  CG  MET B  62       4.553  -3.706  -4.236  1.00 94.85           C  
ATOM    480  SD  MET B  62       4.449  -2.149  -3.271  1.00 94.85           S  
ATOM    481  CE  MET B  62       3.681  -2.768  -1.748  1.00 94.85           C  
ATOM    482  N   ASN B  63       7.065  -4.879  -8.091  1.00 97.06           N  
ATOM    483  CA  ASN B  63       7.585  -4.721  -9.445  1.00 97.06           C  
ATOM    484  C   ASN B  63       7.481  -3.275  -9.921  1.00 97.06           C  
ATOM    485  CB  ASN B  63       6.852  -5.653 -10.413  1.00 97.06           C  
ATOM    486  O   ASN B  63       7.034  -3.016 -11.040  1.00 97.06           O  
ATOM    487  CG  ASN B  63       7.597  -5.840 -11.720  1.00 97.06           C  
ATOM    488  ND2 ASN B  63       6.854  -5.988 -12.811  1.00 97.06           N  
ATOM    489  OD1 ASN B  63       8.831  -5.852 -11.750  1.00 97.06           O  
ATOM    490  N   LEU B  64       7.922  -2.292  -9.053  1.00 95.32           N  
ATOM    491  CA  LEU B  64       7.886  -0.868  -9.365  1.00 95.32           C  
ATOM    492  C   LEU B  64       9.172  -0.430 -10.057  1.00 95.32           C  
ATOM    493  CB  LEU B  64       7.672  -0.046  -8.091  1.00 95.32           C  
ATOM    494  O   LEU B  64      10.237  -1.006  -9.820  1.00 95.32           O  
ATOM    495  CG  LEU B  64       6.433  -0.389  -7.262  1.00 95.32           C  
ATOM    496  CD1 LEU B  64       6.472   0.341  -5.924  1.00 95.32           C  
ATOM    497  CD2 LEU B  64       5.163  -0.041  -8.030  1.00 95.32           C  
ATOM    498  N   PRO B  65       9.023   0.589 -10.949  1.00 94.21           N  
ATOM    499  CA  PRO B  65      10.264   1.174 -11.462  1.00 94.21           C  
ATOM    500  C   PRO B  65      11.192   1.658 -10.350  1.00 94.21           C  
ATOM    501  CB  PRO B  65       9.776   2.347 -12.315  1.00 94.21           C  
ATOM    502  O   PRO B  65      10.725   2.039  -9.274  1.00 94.21           O  
ATOM    503  CG  PRO B  65       8.341   2.040 -12.601  1.00 94.21           C  
ATOM    504  CD  PRO B  65       7.783   1.254 -11.449  1.00 94.21           C  
ATOM    505  N   ASP B  66      12.467   1.745 -10.631  1.00 91.88           N  
ATOM    506  CA  ASP B  66      13.489   2.047  -9.634  1.00 91.88           C  
ATOM    507  C   ASP B  66      13.223   3.393  -8.964  1.00 91.88           C  
ATOM    508  CB  ASP B  66      14.879   2.043 -10.273  1.00 91.88           C  
ATOM    509  O   ASP B  66      13.299   3.508  -7.739  1.00 91.88           O  
ATOM    510  CG  ASP B  66      15.396   0.644 -10.561  1.00 91.88           C  
ATOM    511  OD1 ASP B  66      14.760  -0.342 -10.129  1.00 91.88           O  
ATOM    512  OD2 ASP B  66      16.449   0.527 -11.224  1.00 91.88           O  
ATOM    513  N   GLN B  67      12.870   4.328  -9.780  1.00 92.34           N  
ATOM    514  CA  GLN B  67      12.645   5.666  -9.243  1.00 92.34           C  
ATOM    515  C   GLN B  67      11.521   5.662  -8.211  1.00 92.34           C  
ATOM    516  CB  GLN B  67      12.322   6.649 -10.368  1.00 92.34           C  
ATOM    517  O   GLN B  67      11.618   6.325  -7.176  1.00 92.34           O  
ATOM    518  CG  GLN B  67      12.278   8.104  -9.920  1.00 92.34           C  
ATOM    519  CD  GLN B  67      11.924   9.055 -11.048  1.00 92.34           C  
ATOM    520  NE2 GLN B  67      11.410  10.228 -10.695  1.00 92.34           N  
ATOM    521  OE1 GLN B  67      12.112   8.738 -12.227  1.00 92.34           O  
ATOM    522  N   ARG B  68      10.505   4.942  -8.403  1.00 93.36           N  
ATOM    523  CA  ARG B  68       9.382   4.857  -7.475  1.00 93.36           C  
ATOM    524  C   ARG B  68       9.775   4.106  -6.207  1.00 93.36           C  
ATOM    525  CB  ARG B  68       8.185   4.173  -8.140  1.00 93.36           C  
ATOM    526  O   ARG B  68       9.347   4.467  -5.109  1.00 93.36           O  
ATOM    527  CG  ARG B  68       7.496   5.024  -9.194  1.00 93.36           C  
ATOM    528  CD  ARG B  68       6.664   6.134  -8.567  1.00 93.36           C  
ATOM    529  NE  ARG B  68       5.484   5.606  -7.889  1.00 93.36           N  
ATOM    530  NH1 ARG B  68       4.012   7.119  -8.828  1.00 93.36           N  
ATOM    531  NH2 ARG B  68       3.249   5.529  -7.364  1.00 93.36           N  
ATOM    532  CZ  ARG B  68       4.251   6.086  -8.029  1.00 93.36           C  
ATOM    533  N   MET B  69      10.539   3.068  -6.393  1.00 93.45           N  
ATOM    534  CA  MET B  69      11.014   2.321  -5.231  1.00 93.45           C  
ATOM    535  C   MET B  69      11.826   3.218  -4.302  1.00 93.45           C  
ATOM    536  CB  MET B  69      11.857   1.123  -5.670  1.00 93.45           C  
ATOM    537  O   MET B  69      11.627   3.201  -3.086  1.00 93.45           O  
ATOM    538  CG  MET B  69      11.049   0.005  -6.307  1.00 93.45           C  
ATOM    539  SD  MET B  69      12.085  -1.438  -6.767  1.00 93.45           S  
ATOM    540  CE  MET B  69      12.534  -2.048  -5.118  1.00 93.45           C  
ATOM    541  N   TRP B  70      12.633   4.020  -4.902  1.00 93.94           N  
ATOM    542  CA  TRP B  70      13.473   4.926  -4.125  1.00 93.94           C  
ATOM    543  C   TRP B  70      12.623   5.939  -3.365  1.00 93.94           C  
ATOM    544  CB  TRP B  70      14.465   5.654  -5.037  1.00 93.94           C  
ATOM    545  O   TRP B  70      12.850   6.182  -2.177  1.00 93.94           O  
ATOM    546  CG  TRP B  70      15.586   4.789  -5.531  1.00 93.94           C  
ATOM    547  CD1 TRP B  70      15.654   4.133  -6.728  1.00 93.94           C  
ATOM    548  CD2 TRP B  70      16.798   4.483  -4.835  1.00 93.94           C  
ATOM    549  CE2 TRP B  70      17.557   3.635  -5.672  1.00 93.94           C  
ATOM    550  CE3 TRP B  70      17.317   4.844  -3.585  1.00 93.94           C  
ATOM    551  NE1 TRP B  70      16.837   3.438  -6.820  1.00 93.94           N  
ATOM    552  CH2 TRP B  70      19.294   3.511  -4.069  1.00 93.94           C  
ATOM    553  CZ2 TRP B  70      18.809   3.143  -5.298  1.00 93.94           C  
ATOM    554  CZ3 TRP B  70      18.564   4.353  -3.214  1.00 93.94           C  
ATOM    555  N   SER B  71      11.645   6.393  -4.000  1.00 93.71           N  
ATOM    556  CA  SER B  71      10.784   7.387  -3.368  1.00 93.71           C  
ATOM    557  C   SER B  71       9.953   6.768  -2.249  1.00 93.71           C  
ATOM    558  CB  SER B  71       9.861   8.032  -4.402  1.00 93.71           C  
ATOM    559  O   SER B  71       9.653   7.429  -1.253  1.00 93.71           O  
ATOM    560  OG  SER B  71       8.916   7.095  -4.888  1.00 93.71           O  
ATOM    561  N   GLU B  72       9.649   5.518  -2.358  1.00 92.25           N  
ATOM    562  CA  GLU B  72       8.865   4.819  -1.345  1.00 92.25           C  
ATOM    563  C   GLU B  72       9.687   4.574  -0.083  1.00 92.25           C  
ATOM    564  CB  GLU B  72       8.337   3.491  -1.895  1.00 92.25           C  
ATOM    565  O   GLU B  72       9.143   4.552   1.024  1.00 92.25           O  
ATOM    566  CG  GLU B  72       7.284   3.651  -2.982  1.00 92.25           C  
ATOM    567  CD  GLU B  72       5.988   4.264  -2.476  1.00 92.25           C  
ATOM    568  OE1 GLU B  72       5.211   4.802  -3.297  1.00 92.25           O  
ATOM    569  OE2 GLU B  72       5.748   4.205  -1.250  1.00 92.25           O  
ATOM    570  N   VAL B  73      10.974   4.436  -0.280  1.00 93.03           N  
ATOM    571  CA  VAL B  73      11.826   4.057   0.842  1.00 93.03           C  
ATOM    572  C   VAL B  73      12.493   5.299   1.428  1.00 93.03           C  
ATOM    573  CB  VAL B  73      12.897   3.026   0.419  1.00 93.03           C  
ATOM    574  O   VAL B  73      12.702   5.386   2.640  1.00 93.03           O  
ATOM    575  CG1 VAL B  73      13.856   2.740   1.572  1.00 93.03           C  
ATOM    576  CG2 VAL B  73      12.234   1.737  -0.062  1.00 93.03           C  
ATOM    577  N   PHE B  74      12.783   6.268   0.518  1.00 94.94           N  
ATOM    578  CA  PHE B  74      13.600   7.391   0.961  1.00 94.94           C  
ATOM    579  C   PHE B  74      12.923   8.716   0.632  1.00 94.94           C  
ATOM    580  CB  PHE B  74      14.988   7.336   0.315  1.00 94.94           C  
ATOM    581  O   PHE B  74      13.518   9.579  -0.017  1.00 94.94           O  
ATOM    582  CG  PHE B  74      15.702   6.028   0.521  1.00 94.94           C  
ATOM    583  CD1 PHE B  74      16.094   5.626   1.792  1.00 94.94           C  
ATOM    584  CD2 PHE B  74      15.981   5.198  -0.558  1.00 94.94           C  
ATOM    585  CE1 PHE B  74      16.755   4.415   1.985  1.00 94.94           C  
ATOM    586  CE2 PHE B  74      16.641   3.987  -0.373  1.00 94.94           C  
ATOM    587  CZ  PHE B  74      17.028   3.598   0.899  1.00 94.94           C  
ATOM    588  N   PRO B  75      11.816   8.939   1.222  1.00 95.24           N  
ATOM    589  CA  PRO B  75      11.192  10.231   0.928  1.00 95.24           C  
ATOM    590  C   PRO B  75      12.034  11.414   1.403  1.00 95.24           C  
ATOM    591  CB  PRO B  75       9.866  10.164   1.690  1.00 95.24           C  
ATOM    592  O   PRO B  75      11.889  12.525   0.888  1.00 95.24           O  
ATOM    593  CG  PRO B  75      10.081   9.124   2.741  1.00 95.24           C  
ATOM    594  CD  PRO B  75      11.048   8.104   2.212  1.00 95.24           C  
ATOM    595  N   GLU B  76      12.858  11.241   2.373  1.00 93.34           N  
ATOM    596  CA  GLU B  76      13.746  12.291   2.862  1.00 93.34           C  
ATOM    597  C   GLU B  76      14.742  12.716   1.787  1.00 93.34           C  
ATOM    598  CB  GLU B  76      14.491  11.825   4.116  1.00 93.34           C  
ATOM    599  O   GLU B  76      15.396  13.754   1.915  1.00 93.34           O  
ATOM    600  CG  GLU B  76      15.519  10.735   3.850  1.00 93.34           C  
ATOM    601  CD  GLU B  76      14.917   9.340   3.809  1.00 93.34           C  
ATOM    602  OE1 GLU B  76      15.675   8.349   3.912  1.00 93.34           O  
ATOM    603  OE2 GLU B  76      13.678   9.237   3.670  1.00 93.34           O  
ATOM    604  N   ASN B  77      14.854  11.912   0.707  1.00 94.90           N  
ATOM    605  CA  ASN B  77      15.725  12.246  -0.415  1.00 94.90           C  
ATOM    606  C   ASN B  77      14.921  12.663  -1.644  1.00 94.90           C  
ATOM    607  CB  ASN B  77      16.640  11.068  -0.754  1.00 94.90           C  
ATOM    608  O   ASN B  77      15.420  13.401  -2.495  1.00 94.90           O  
ATOM    609  CG  ASN B  77      17.587  10.719   0.378  1.00 94.90           C  
ATOM    610  ND2 ASN B  77      18.103   9.496   0.363  1.00 94.90           N  
ATOM    611  OD1 ASN B  77      17.851  11.543   1.258  1.00 94.90           O  
ATOM    612  N   TYR B  78      13.698  12.260  -1.673  1.00 94.80           N  
ATOM    613  CA  TYR B  78      12.978  12.418  -2.932  1.00 94.80           C  
ATOM    614  C   TYR B  78      11.675  13.179  -2.723  1.00 94.80           C  
ATOM    615  CB  TYR B  78      12.690  11.053  -3.563  1.00 94.80           C  
ATOM    616  O   TYR B  78      11.025  13.588  -3.688  1.00 94.80           O  
ATOM    617  CG  TYR B  78      13.931  10.310  -3.996  1.00 94.80           C  
ATOM    618  CD1 TYR B  78      14.475  10.504  -5.264  1.00 94.80           C  
ATOM    619  CD2 TYR B  78      14.561   9.413  -3.141  1.00 94.80           C  
ATOM    620  CE1 TYR B  78      15.617   9.821  -5.669  1.00 94.80           C  
ATOM    621  CE2 TYR B  78      15.704   8.725  -3.535  1.00 94.80           C  
ATOM    622  OH  TYR B  78      17.354   8.256  -5.194  1.00 94.80           O  
ATOM    623  CZ  TYR B  78      16.223   8.935  -4.799  1.00 94.80           C  
ATOM    624  N   GLY B  79      11.295  13.464  -1.504  1.00 95.06           N  
ATOM    625  CA  GLY B  79      10.039  14.137  -1.212  1.00 95.06           C  
ATOM    626  C   GLY B  79       8.869  13.181  -1.075  1.00 95.06           C  
ATOM    627  O   GLY B  79       9.038  11.965  -1.183  1.00 95.06           O  
ATOM    628  N   LEU B  80       7.795  13.748  -0.773  1.00 95.10           N  
ATOM    629  CA  LEU B  80       6.571  12.992  -0.530  1.00 95.10           C  
ATOM    630  C   LEU B  80       5.372  13.675  -1.179  1.00 95.10           C  
ATOM    631  CB  LEU B  80       6.330  12.832   0.973  1.00 95.10           C  
ATOM    632  O   LEU B  80       5.211  14.893  -1.070  1.00 95.10           O  
ATOM    633  CG  LEU B  80       5.145  11.953   1.380  1.00 95.10           C  
ATOM    634  CD1 LEU B  80       5.444  10.489   1.078  1.00 95.10           C  
ATOM    635  CD2 LEU B  80       4.820  12.145   2.857  1.00 95.10           C  
ATOM    636  N   SER B  81       4.607  12.869  -1.873  1.00 93.36           N  
ATOM    637  CA  SER B  81       3.422  13.424  -2.519  1.00 93.36           C  
ATOM    638  C   SER B  81       2.303  12.391  -2.601  1.00 93.36           C  
ATOM    639  CB  SER B  81       3.764  13.930  -3.921  1.00 93.36           C  
ATOM    640  O   SER B  81       2.552  11.188  -2.499  1.00 93.36           O  
ATOM    641  OG  SER B  81       4.186  12.864  -4.752  1.00 93.36           O  
ATOM    642  N   GLY B  82       1.095  12.986  -2.676  1.00 91.08           N  
ATOM    643  CA  GLY B  82      -0.011  12.071  -2.911  1.00 91.08           C  
ATOM    644  C   GLY B  82       0.129  11.285  -4.201  1.00 91.08           C  
ATOM    645  O   GLY B  82       0.982  11.597  -5.035  1.00 91.08           O  
ATOM    646  N   LYS B  83      -0.739  10.381  -4.392  1.00 90.11           N  
ATOM    647  CA  LYS B  83      -0.650   9.456  -5.518  1.00 90.11           C  
ATOM    648  C   LYS B  83      -1.051  10.139  -6.823  1.00 90.11           C  
ATOM    649  CB  LYS B  83      -1.531   8.230  -5.277  1.00 90.11           C  
ATOM    650  O   LYS B  83      -0.542   9.795  -7.892  1.00 90.11           O  
ATOM    651  CG  LYS B  83      -1.037   7.323  -4.159  1.00 90.11           C  
ATOM    652  CD  LYS B  83      -1.914   6.086  -4.014  1.00 90.11           C  
ATOM    653  CE  LYS B  83      -1.435   5.190  -2.880  1.00 90.11           C  
ATOM    654  NZ  LYS B  83      -2.325   4.005  -2.696  1.00 90.11           N  
ATOM    655  N   ASP B  84      -2.016  11.041  -6.726  1.00 92.08           N  
ATOM    656  CA  ASP B  84      -2.499  11.756  -7.903  1.00 92.08           C  
ATOM    657  C   ASP B  84      -2.801  13.216  -7.573  1.00 92.08           C  
ATOM    658  CB  ASP B  84      -3.747  11.077  -8.470  1.00 92.08           C  
ATOM    659  O   ASP B  84      -3.868  13.531  -7.042  1.00 92.08           O  
ATOM    660  CG  ASP B  84      -4.225  11.702  -9.769  1.00 92.08           C  
ATOM    661  OD1 ASP B  84      -3.586  12.660 -10.255  1.00 92.08           O  
ATOM    662  OD2 ASP B  84      -5.251  11.235 -10.309  1.00 92.08           O  
ATOM    663  N   LEU B  85      -1.904  14.009  -8.086  1.00 89.51           N  
ATOM    664  CA  LEU B  85      -2.004  15.422  -7.735  1.00 89.51           C  
ATOM    665  C   LEU B  85      -3.142  16.092  -8.498  1.00 89.51           C  
ATOM    666  CB  LEU B  85      -0.685  16.142  -8.025  1.00 89.51           C  
ATOM    667  O   LEU B  85      -3.574  17.189  -8.138  1.00 89.51           O  
ATOM    668  CG  LEU B  85       0.501  15.770  -7.134  1.00 89.51           C  
ATOM    669  CD1 LEU B  85       1.759  16.500  -7.593  1.00 89.51           C  
ATOM    670  CD2 LEU B  85       0.194  16.088  -5.674  1.00 89.51           C  
ATOM    671  N   THR B  86      -3.652  15.432  -9.513  1.00 90.41           N  
ATOM    672  CA  THR B  86      -4.710  16.016 -10.331  1.00 90.41           C  
ATOM    673  C   THR B  86      -6.080  15.515  -9.881  1.00 90.41           C  
ATOM    674  CB  THR B  86      -4.506  15.691 -11.822  1.00 90.41           C  
ATOM    675  O   THR B  86      -7.107  15.937 -10.417  1.00 90.41           O  
ATOM    676  CG2 THR B  86      -3.111  16.096 -12.287  1.00 90.41           C  
ATOM    677  OG1 THR B  86      -4.676  14.283 -12.026  1.00 90.41           O  
ATOM    678  N   SER B  87      -6.067  14.717  -8.896  1.00 89.08           N  
ATOM    679  CA  SER B  87      -7.307  14.115  -8.417  1.00 89.08           C  
ATOM    680  C   SER B  87      -8.238  15.165  -7.822  1.00 89.08           C  
ATOM    681  CB  SER B  87      -7.012  13.035  -7.375  1.00 89.08           C  
ATOM    682  O   SER B  87      -7.785  16.099  -7.156  1.00 89.08           O  
ATOM    683  OG  SER B  87      -8.204  12.613  -6.736  1.00 89.08           O  
ATOM    684  N   LYS B  88      -9.515  14.936  -8.009  1.00 84.06           N  
ATOM    685  CA  LYS B  88     -10.532  15.822  -7.449  1.00 84.06           C  
ATOM    686  C   LYS B  88     -11.166  15.212  -6.202  1.00 84.06           C  
ATOM    687  CB  LYS B  88     -11.610  16.126  -8.490  1.00 84.06           C  
ATOM    688  O   LYS B  88     -12.242  15.637  -5.776  1.00 84.06           O  
ATOM    689  CG  LYS B  88     -11.106  16.908  -9.694  1.00 84.06           C  
ATOM    690  CD  LYS B  88     -12.247  17.300 -10.624  1.00 84.06           C  
ATOM    691  CE  LYS B  88     -11.748  18.113 -11.811  1.00 84.06           C  
ATOM    692  NZ  LYS B  88     -12.861  18.490 -12.732  1.00 84.06           N  
ATOM    693  N   ALA B  89     -10.544  14.224  -5.696  1.00 87.83           N  
ATOM    694  CA  ALA B  89     -11.058  13.594  -4.483  1.00 87.83           C  
ATOM    695  C   ALA B  89     -11.133  14.595  -3.334  1.00 87.83           C  
ATOM    696  CB  ALA B  89     -10.186  12.403  -4.091  1.00 87.83           C  
ATOM    697  O   ALA B  89     -10.207  15.384  -3.129  1.00 87.83           O  
ATOM    698  N   SER B  90     -12.294  14.524  -2.610  1.00 83.49           N  
ATOM    699  CA  SER B  90     -12.437  15.380  -1.437  1.00 83.49           C  
ATOM    700  C   SER B  90     -11.699  14.799  -0.235  1.00 83.49           C  
ATOM    701  CB  SER B  90     -13.915  15.574  -1.092  1.00 83.49           C  
ATOM    702  O   SER B  90     -11.298  13.634  -0.250  1.00 83.49           O  
ATOM    703  OG  SER B  90     -14.466  14.386  -0.551  1.00 83.49           O  
ATOM    704  N   VAL B  91     -11.520  15.656   0.761  1.00 85.78           N  
ATOM    705  CA  VAL B  91     -10.928  15.219   2.021  1.00 85.78           C  
ATOM    706  C   VAL B  91     -11.709  14.029   2.574  1.00 85.78           C  
ATOM    707  CB  VAL B  91     -10.895  16.363   3.059  1.00 85.78           C  
ATOM    708  O   VAL B  91     -11.121  13.006   2.935  1.00 85.78           O  
ATOM    709  CG1 VAL B  91     -10.538  15.826   4.444  1.00 85.78           C  
ATOM    710  CG2 VAL B  91      -9.904  17.443   2.630  1.00 85.78           C  
ATOM    711  N   ALA B  92     -12.998  14.123   2.531  1.00 88.09           N  
ATOM    712  CA  ALA B  92     -13.853  13.078   3.088  1.00 88.09           C  
ATOM    713  C   ALA B  92     -13.715  11.778   2.301  1.00 88.09           C  
ATOM    714  CB  ALA B  92     -15.310  13.534   3.103  1.00 88.09           C  
ATOM    715  O   ALA B  92     -13.593  10.700   2.887  1.00 88.09           O  
ATOM    716  N   GLU B  93     -13.682  11.894   0.950  1.00 89.93           N  
ATOM    717  CA  GLU B  93     -13.541  10.704   0.116  1.00 89.93           C  
ATOM    718  C   GLU B  93     -12.207  10.007   0.370  1.00 89.93           C  
ATOM    719  CB  GLU B  93     -13.671  11.067  -1.365  1.00 89.93           C  
ATOM    720  O   GLU B  93     -12.149   8.779   0.460  1.00 89.93           O  
ATOM    721  CG  GLU B  93     -15.095  11.379  -1.799  1.00 89.93           C  
ATOM    722  CD  GLU B  93     -15.187  11.905  -3.223  1.00 89.93           C  
ATOM    723  OE1 GLU B  93     -16.213  11.658  -3.896  1.00 89.93           O  
ATOM    724  OE2 GLU B  93     -14.225  12.569  -3.669  1.00 89.93           O  
ATOM    725  N   HIS B  94     -11.186  10.838   0.496  1.00 91.65           N  
ATOM    726  CA  HIS B  94      -9.872  10.280   0.795  1.00 91.65           C  
ATOM    727  C   HIS B  94      -9.869   9.570   2.145  1.00 91.65           C  
ATOM    728  CB  HIS B  94      -8.807  11.378   0.777  1.00 91.65           C  
ATOM    729  O   HIS B  94      -9.453   8.414   2.242  1.00 91.65           O  
ATOM    730  CG  HIS B  94      -7.455  10.909   1.212  1.00 91.65           C  
ATOM    731  CD2 HIS B  94      -6.915  10.772   2.446  1.00 91.65           C  
ATOM    732  ND1 HIS B  94      -6.481  10.518   0.319  1.00 91.65           N  
ATOM    733  CE1 HIS B  94      -5.397  10.159   0.988  1.00 91.65           C  
ATOM    734  NE2 HIS B  94      -5.635  10.304   2.280  1.00 91.65           N  
ATOM    735  N   VAL B  95     -10.376  10.238   3.151  1.00 91.69           N  
ATOM    736  CA  VAL B  95     -10.319   9.730   4.518  1.00 91.69           C  
ATOM    737  C   VAL B  95     -11.200   8.490   4.646  1.00 91.69           C  
ATOM    738  CB  VAL B  95     -10.756  10.803   5.541  1.00 91.69           C  
ATOM    739  O   VAL B  95     -10.865   7.557   5.380  1.00 91.69           O  
ATOM    740  CG1 VAL B  95     -10.868  10.200   6.940  1.00 91.69           C  
ATOM    741  CG2 VAL B  95      -9.775  11.974   5.537  1.00 91.69           C  
ATOM    742  N   MET B  96     -12.252   8.414   3.874  1.00 92.26           N  
ATOM    743  CA  MET B  96     -13.162   7.272   3.901  1.00 92.26           C  
ATOM    744  C   MET B  96     -12.581   6.095   3.126  1.00 92.26           C  
ATOM    745  CB  MET B  96     -14.525   7.657   3.323  1.00 92.26           C  
ATOM    746  O   MET B  96     -13.086   4.975   3.219  1.00 92.26           O  
ATOM    747  CG  MET B  96     -15.347   8.553   4.236  1.00 92.26           C  
ATOM    748  SD  MET B  96     -15.694   7.773   5.860  1.00 92.26           S  
ATOM    749  CE  MET B  96     -16.770   6.409   5.337  1.00 92.26           C  
ATOM    750  N   GLY B  97     -11.577   6.329   2.424  1.00 89.63           N  
ATOM    751  CA  GLY B  97     -10.936   5.286   1.640  1.00 89.63           C  
ATOM    752  C   GLY B  97     -11.640   5.011   0.324  1.00 89.63           C  
ATOM    753  O   GLY B  97     -11.419   3.970  -0.298  1.00 89.63           O  
ATOM    754  N   ILE B  98     -12.513   5.818  -0.114  1.00 87.40           N  
ATOM    755  CA  ILE B  98     -13.315   5.653  -1.322  1.00 87.40           C  
ATOM    756  C   ILE B  98     -12.495   6.061  -2.544  1.00 87.40           C  
ATOM    757  CB  ILE B  98     -14.619   6.479  -1.251  1.00 87.40           C  
ATOM    758  O   ILE B  98     -12.525   5.382  -3.573  1.00 87.40           O  
ATOM    759  CG1 ILE B  98     -15.511   5.972  -0.112  1.00 87.40           C  
ATOM    760  CG2 ILE B  98     -15.361   6.431  -2.590  1.00 87.40           C  
ATOM    761  CD1 ILE B  98     -16.702   6.871   0.188  1.00 87.40           C  
ATOM    762  N   ASN B  99     -11.739   7.077  -2.476  1.00 85.03           N  
ATOM    763  CA  ASN B  99     -10.862   7.598  -3.519  1.00 85.03           C  
ATOM    764  C   ASN B  99      -9.510   8.023  -2.954  1.00 85.03           C  
ATOM    765  CB  ASN B  99     -11.527   8.771  -4.242  1.00 85.03           C  
ATOM    766  O   ASN B  99      -9.249   9.216  -2.787  1.00 85.03           O  
ATOM    767  CG  ASN B  99     -10.898   9.058  -5.591  1.00 85.03           C  
ATOM    768  ND2 ASN B  99     -11.577   9.859  -6.404  1.00 85.03           N  
ATOM    769  OD1 ASN B  99      -9.811   8.564  -5.900  1.00 85.03           O  
ATOM    770  N   THR B 100      -8.676   6.897  -2.950  1.00 82.51           N  
ATOM    771  CA  THR B 100      -7.439   7.163  -2.224  1.00 82.51           C  
ATOM    772  C   THR B 100      -6.320   7.550  -3.186  1.00 82.51           C  
ATOM    773  CB  THR B 100      -7.006   5.942  -1.392  1.00 82.51           C  
ATOM    774  O   THR B 100      -5.264   8.023  -2.760  1.00 82.51           O  
ATOM    775  CG2 THR B 100      -8.020   5.638  -0.293  1.00 82.51           C  
ATOM    776  OG1 THR B 100      -6.893   4.801  -2.251  1.00 82.51           O  
ATOM    777  N   LYS B 101      -6.549   7.272  -4.462  1.00 87.28           N  
ATOM    778  CA  LYS B 101      -5.628   7.867  -5.427  1.00 87.28           C  
ATOM    779  C   LYS B 101      -5.857   9.370  -5.550  1.00 87.28           C  
ATOM    780  CB  LYS B 101      -5.779   7.200  -6.795  1.00 87.28           C  
ATOM    781  O   LYS B 101      -6.424   9.838  -6.539  1.00 87.28           O  
ATOM    782  CG  LYS B 101      -5.378   5.732  -6.815  1.00 87.28           C  
ATOM    783  CD  LYS B 101      -5.471   5.147  -8.219  1.00 87.28           C  
ATOM    784  CE  LYS B 101      -5.140   3.661  -8.229  1.00 87.28           C  
ATOM    785  NZ  LYS B 101      -5.278   3.072  -9.594  1.00 87.28           N  
ATOM    786  N   SER B 102      -5.434  10.066  -4.560  1.00 90.88           N  
ATOM    787  CA  SER B 102      -5.730  11.486  -4.400  1.00 90.88           C  
ATOM    788  C   SER B 102      -4.452  12.302  -4.237  1.00 90.88           C  
ATOM    789  CB  SER B 102      -6.646  11.711  -3.196  1.00 90.88           C  
ATOM    790  O   SER B 102      -3.349  11.778  -4.401  1.00 90.88           O  
ATOM    791  OG  SER B 102      -5.929  11.559  -1.983  1.00 90.88           O  
ATOM    792  N   ARG B 103      -4.725  13.562  -4.037  1.00 90.04           N  
ATOM    793  CA  ARG B 103      -3.597  14.468  -3.843  1.00 90.04           C  
ATOM    794  C   ARG B 103      -3.124  14.451  -2.394  1.00 90.04           C  
ATOM    795  CB  ARG B 103      -3.975  15.892  -4.255  1.00 90.04           C  
ATOM    796  O   ARG B 103      -2.134  15.100  -2.051  1.00 90.04           O  
ATOM    797  CG  ARG B 103      -5.117  16.485  -3.445  1.00 90.04           C  
ATOM    798  CD  ARG B 103      -5.540  17.846  -3.979  1.00 90.04           C  
ATOM    799  NE  ARG B 103      -4.450  18.815  -3.911  1.00 90.04           N  
ATOM    800  NH1 ARG B 103      -5.811  20.671  -4.109  1.00 90.04           N  
ATOM    801  NH2 ARG B 103      -3.542  20.925  -3.902  1.00 90.04           N  
ATOM    802  CZ  ARG B 103      -4.603  20.135  -3.974  1.00 90.04           C  
ATOM    803  N   PHE B 104      -3.789  13.711  -1.506  1.00 91.04           N  
ATOM    804  CA  PHE B 104      -3.532  13.755  -0.071  1.00 91.04           C  
ATOM    805  C   PHE B 104      -2.593  12.629   0.346  1.00 91.04           C  
ATOM    806  CB  PHE B 104      -4.844  13.663   0.714  1.00 91.04           C  
ATOM    807  O   PHE B 104      -2.655  11.527  -0.203  1.00 91.04           O  
ATOM    808  CG  PHE B 104      -5.822  14.761   0.393  1.00 91.04           C  
ATOM    809  CD1 PHE B 104      -5.609  16.056   0.847  1.00 91.04           C  
ATOM    810  CD2 PHE B 104      -6.956  14.496  -0.365  1.00 91.04           C  
ATOM    811  CE1 PHE B 104      -6.513  17.074   0.551  1.00 91.04           C  
ATOM    812  CE2 PHE B 104      -7.864  15.508  -0.665  1.00 91.04           C  
ATOM    813  CZ  PHE B 104      -7.641  16.796  -0.205  1.00 91.04           C  
ATOM    814  N   VAL B 105      -1.751  12.991   1.258  1.00 92.89           N  
ATOM    815  CA  VAL B 105      -0.955  12.014   1.993  1.00 92.89           C  
ATOM    816  C   VAL B 105      -1.415  11.962   3.448  1.00 92.89           C  
ATOM    817  CB  VAL B 105       0.554  12.343   1.923  1.00 92.89           C  
ATOM    818  O   VAL B 105      -1.489  12.994   4.120  1.00 92.89           O  
ATOM    819  CG1 VAL B 105       1.362  11.347   2.752  1.00 92.89           C  
ATOM    820  CG2 VAL B 105       1.031  12.346   0.472  1.00 92.89           C  
ATOM    821  N   SER B 106      -1.714  10.789   3.886  1.00 94.10           N  
ATOM    822  CA  SER B 106      -2.142  10.626   5.271  1.00 94.10           C  
ATOM    823  C   SER B 106      -0.947  10.594   6.219  1.00 94.10           C  
ATOM    824  CB  SER B 106      -2.964   9.347   5.432  1.00 94.10           C  
ATOM    825  O   SER B 106       0.016   9.860   5.987  1.00 94.10           O  
ATOM    826  OG  SER B 106      -4.154   9.414   4.666  1.00 94.10           O  
ATOM    827  N   THR B 107      -1.075  11.356   7.291  1.00 92.15           N  
ATOM    828  CA  THR B 107      -0.083  11.402   8.359  1.00 92.15           C  
ATOM    829  C   THR B 107      -0.761  11.432   9.726  1.00 92.15           C  
ATOM    830  CB  THR B 107       0.839  12.627   8.213  1.00 92.15           C  
ATOM    831  O   THR B 107      -1.990  11.439   9.815  1.00 92.15           O  
ATOM    832  CG2 THR B 107       1.451  12.691   6.817  1.00 92.15           C  
ATOM    833  OG1 THR B 107       0.080  13.819   8.445  1.00 92.15           O  
ATOM    834  N   SER B 108       0.131  11.429  10.721  1.00 91.95           N  
ATOM    835  CA  SER B 108      -0.366  11.516  12.090  1.00 91.95           C  
ATOM    836  C   SER B 108       0.331  12.631  12.862  1.00 91.95           C  
ATOM    837  CB  SER B 108      -0.173  10.184  12.816  1.00 91.95           C  
ATOM    838  O   SER B 108       1.535  12.845  12.702  1.00 91.95           O  
ATOM    839  OG  SER B 108      -0.530  10.299  14.183  1.00 91.95           O  
ATOM    840  N   SER B 109      -0.444  13.249  13.760  1.00 87.12           N  
ATOM    841  CA  SER B 109       0.134  14.287  14.607  1.00 87.12           C  
ATOM    842  C   SER B 109       0.708  13.697  15.891  1.00 87.12           C  
ATOM    843  CB  SER B 109      -0.915  15.347  14.947  1.00 87.12           C  
ATOM    844  O   SER B 109       1.259  14.422  16.721  1.00 87.12           O  
ATOM    845  OG  SER B 109      -2.022  14.763  15.611  1.00 87.12           O  
ATOM    846  N   THR B 110       0.585  12.368  16.019  1.00 88.07           N  
ATOM    847  CA  THR B 110       1.174  11.698  17.172  1.00 88.07           C  
ATOM    848  C   THR B 110       2.672  11.488  16.969  1.00 88.07           C  
ATOM    849  CB  THR B 110       0.494  10.342  17.437  1.00 88.07           C  
ATOM    850  O   THR B 110       3.086  10.530  16.312  1.00 88.07           O  
ATOM    851  CG2 THR B 110       1.026   9.700  18.715  1.00 88.07           C  
ATOM    852  OG1 THR B 110      -0.919  10.540  17.568  1.00 88.07           O  
ATOM    853  N   PHE B 111       3.424  12.324  17.575  1.00 86.23           N  
ATOM    854  CA  PHE B 111       4.879  12.296  17.482  1.00 86.23           C  
ATOM    855  C   PHE B 111       5.490  11.695  18.743  1.00 86.23           C  
ATOM    856  CB  PHE B 111       5.431  13.706  17.252  1.00 86.23           C  
ATOM    857  O   PHE B 111       5.088  12.036  19.857  1.00 86.23           O  
ATOM    858  CG  PHE B 111       6.933  13.764  17.171  1.00 86.23           C  
ATOM    859  CD1 PHE B 111       7.695  14.003  18.308  1.00 86.23           C  
ATOM    860  CD2 PHE B 111       7.582  13.579  15.957  1.00 86.23           C  
ATOM    861  CE1 PHE B 111       9.085  14.057  18.236  1.00 86.23           C  
ATOM    862  CE2 PHE B 111       8.971  13.632  15.878  1.00 86.23           C  
ATOM    863  CZ  PHE B 111       9.721  13.872  17.018  1.00 86.23           C  
ATOM    864  N   PRO B 112       6.433  10.874  18.698  1.00 90.04           N  
ATOM    865  CA  PRO B 112       7.082  10.444  17.457  1.00 90.04           C  
ATOM    866  C   PRO B 112       6.528   9.123  16.928  1.00 90.04           C  
ATOM    867  CB  PRO B 112       8.552  10.297  17.860  1.00 90.04           C  
ATOM    868  O   PRO B 112       6.958   8.646  15.875  1.00 90.04           O  
ATOM    869  CG  PRO B 112       8.515   9.870  19.291  1.00 90.04           C  
ATOM    870  CD  PRO B 112       7.341  10.530  19.956  1.00 90.04           C  
ATOM    871  N   GLN B 113       5.578   8.540  17.496  1.00 90.13           N  
ATOM    872  CA  GLN B 113       5.179   7.155  17.275  1.00 90.13           C  
ATOM    873  C   GLN B 113       4.314   7.024  16.024  1.00 90.13           C  
ATOM    874  CB  GLN B 113       4.427   6.611  18.492  1.00 90.13           C  
ATOM    875  O   GLN B 113       4.326   5.986  15.361  1.00 90.13           O  
ATOM    876  CG  GLN B 113       5.256   6.591  19.768  1.00 90.13           C  
ATOM    877  CD  GLN B 113       6.499   5.730  19.648  1.00 90.13           C  
ATOM    878  NE2 GLN B 113       7.507   6.026  20.461  1.00 90.13           N  
ATOM    879  OE1 GLN B 113       6.553   4.805  18.831  1.00 90.13           O  
ATOM    880  N   GLY B 114       3.644   8.097  15.657  1.00 88.97           N  
ATOM    881  CA  GLY B 114       2.656   7.970  14.597  1.00 88.97           C  
ATOM    882  C   GLY B 114       1.416   7.208  15.026  1.00 88.97           C  
ATOM    883  O   GLY B 114       1.165   7.043  16.222  1.00 88.97           O  
ATOM    884  N   SER B 115       0.608   6.866  14.080  1.00 87.60           N  
ATOM    885  CA  SER B 115      -0.583   6.081  14.388  1.00 87.60           C  
ATOM    886  C   SER B 115      -0.216   4.662  14.809  1.00 87.60           C  
ATOM    887  CB  SER B 115      -1.523   6.037  13.183  1.00 87.60           C  
ATOM    888  O   SER B 115       0.582   3.998  14.144  1.00 87.60           O  
ATOM    889  OG  SER B 115      -2.589   5.130  13.409  1.00 87.60           O  
ATOM    890  N   PRO B 116      -0.805   4.165  15.881  1.00 87.30           N  
ATOM    891  CA  PRO B 116      -0.469   2.830  16.382  1.00 87.30           C  
ATOM    892  C   PRO B 116      -0.993   1.713  15.482  1.00 87.30           C  
ATOM    893  CB  PRO B 116      -1.145   2.788  17.754  1.00 87.30           C  
ATOM    894  O   PRO B 116      -0.573   0.561  15.614  1.00 87.30           O  
ATOM    895  CG  PRO B 116      -2.276   3.760  17.653  1.00 87.30           C  
ATOM    896  CD  PRO B 116      -1.861   4.881  16.745  1.00 87.30           C  
ATOM    897  N   ARG B 117      -1.841   2.039  14.607  1.00 83.89           N  
ATOM    898  CA  ARG B 117      -2.485   1.022  13.782  1.00 83.89           C  
ATOM    899  C   ARG B 117      -1.633   0.685  12.563  1.00 83.89           C  
ATOM    900  CB  ARG B 117      -3.873   1.489  13.338  1.00 83.89           C  
ATOM    901  O   ARG B 117      -1.920  -0.274  11.844  1.00 83.89           O  
ATOM    902  CG  ARG B 117      -4.890   1.555  14.466  1.00 83.89           C  
ATOM    903  CD  ARG B 117      -6.304   1.758  13.939  1.00 83.89           C  
ATOM    904  NE  ARG B 117      -6.426   3.004  13.188  1.00 83.89           N  
ATOM    905  NH1 ARG B 117      -8.050   2.218  11.746  1.00 83.89           N  
ATOM    906  NH2 ARG B 117      -7.282   4.369  11.551  1.00 83.89           N  
ATOM    907  CZ  ARG B 117      -7.252   3.194  12.163  1.00 83.89           C  
ATOM    908  N   PHE B 118      -0.601   1.482  12.392  1.00 81.93           N  
ATOM    909  CA  PHE B 118       0.228   1.285  11.209  1.00 81.93           C  
ATOM    910  C   PHE B 118       1.679   1.029  11.602  1.00 81.93           C  
ATOM    911  CB  PHE B 118       0.142   2.501  10.281  1.00 81.93           C  
ATOM    912  O   PHE B 118       2.214   1.695  12.490  1.00 81.93           O  
ATOM    913  CG  PHE B 118      -1.261   2.845   9.861  1.00 81.93           C  
ATOM    914  CD1 PHE B 118      -1.928   2.072   8.918  1.00 81.93           C  
ATOM    915  CD2 PHE B 118      -1.913   3.942  10.409  1.00 81.93           C  
ATOM    916  CE1 PHE B 118      -3.227   2.389   8.527  1.00 81.93           C  
ATOM    917  CE2 PHE B 118      -3.211   4.264  10.023  1.00 81.93           C  
ATOM    918  CZ  PHE B 118      -3.866   3.487   9.081  1.00 81.93           C  
ATOM    919  N   GLN B 119       2.208   0.047  10.876  1.00 79.26           N  
ATOM    920  CA  GLN B 119       3.599  -0.311  11.129  1.00 79.26           C  
ATOM    921  C   GLN B 119       4.492   0.087   9.957  1.00 79.26           C  
ATOM    922  CB  GLN B 119       3.728  -1.811  11.401  1.00 79.26           C  
ATOM    923  O   GLN B 119       4.011   0.263   8.836  1.00 79.26           O  
ATOM    924  CG  GLN B 119       2.896  -2.295  12.581  1.00 79.26           C  
ATOM    925  CD  GLN B 119       3.423  -1.800  13.914  1.00 79.26           C  
ATOM    926  NE2 GLN B 119       2.521  -1.585  14.866  1.00 79.26           N  
ATOM    927  OE1 GLN B 119       4.632  -1.612  14.088  1.00 79.26           O  
ATOM    928  N   GLY B 120       5.828   0.269  10.267  1.00 82.72           N  
ATOM    929  CA  GLY B 120       6.830   0.641   9.282  1.00 82.72           C  
ATOM    930  C   GLY B 120       7.882   1.587   9.829  1.00 82.72           C  
ATOM    931  O   GLY B 120       7.938   1.830  11.036  1.00 82.72           O  
ATOM    932  N   LYS B 121       8.738   1.976   8.857  1.00 86.44           N  
ATOM    933  CA  LYS B 121       9.740   2.979   9.208  1.00 86.44           C  
ATOM    934  C   LYS B 121       9.114   4.366   9.317  1.00 86.44           C  
ATOM    935  CB  LYS B 121      10.869   2.993   8.176  1.00 86.44           C  
ATOM    936  O   LYS B 121       8.405   4.806   8.410  1.00 86.44           O  
ATOM    937  CG  LYS B 121      11.932   4.051   8.436  1.00 86.44           C  
ATOM    938  CD  LYS B 121      12.956   4.104   7.309  1.00 86.44           C  
ATOM    939  CE  LYS B 121      12.446   4.920   6.129  1.00 86.44           C  
ATOM    940  NZ  LYS B 121      13.503   5.110   5.090  1.00 86.44           N  
ATOM    941  N   SER B 122       9.450   4.970  10.460  1.00 91.70           N  
ATOM    942  CA  SER B 122       8.888   6.302  10.657  1.00 91.70           C  
ATOM    943  C   SER B 122       9.733   7.366   9.965  1.00 91.70           C  
ATOM    944  CB  SER B 122       8.773   6.621  12.148  1.00 91.70           C  
ATOM    945  O   SER B 122      10.964   7.307   9.997  1.00 91.70           O  
ATOM    946  OG  SER B 122       7.840   5.758  12.777  1.00 91.70           O  
ATOM    947  N   ILE B 123       8.995   8.261   9.331  1.00 94.47           N  
ATOM    948  CA  ILE B 123       9.587   9.521   8.895  1.00 94.47           C  
ATOM    949  C   ILE B 123       8.856  10.689   9.555  1.00 94.47           C  
ATOM    950  CB  ILE B 123       9.546   9.663   7.357  1.00 94.47           C  
ATOM    951  O   ILE B 123       7.698  10.557   9.958  1.00 94.47           O  
ATOM    952  CG1 ILE B 123       8.100   9.604   6.853  1.00 94.47           C  
ATOM    953  CG2 ILE B 123      10.403   8.582   6.692  1.00 94.47           C  
ATOM    954  CD1 ILE B 123       7.808  10.550   5.696  1.00 94.47           C  
ATOM    955  N   TYR B 124       9.560  11.735   9.679  1.00 92.52           N  
ATOM    956  CA  TYR B 124       9.034  12.913  10.361  1.00 92.52           C  
ATOM    957  C   TYR B 124       8.986  14.111   9.419  1.00 92.52           C  
ATOM    958  CB  TYR B 124       9.886  13.249  11.588  1.00 92.52           C  
ATOM    959  O   TYR B 124      10.000  14.484   8.826  1.00 92.52           O  
ATOM    960  CG  TYR B 124      10.137  12.068  12.495  1.00 92.52           C  
ATOM    961  CD1 TYR B 124       9.170  11.647  13.406  1.00 92.52           C  
ATOM    962  CD2 TYR B 124      11.339  11.372  12.443  1.00 92.52           C  
ATOM    963  CE1 TYR B 124       9.397  10.561  14.244  1.00 92.52           C  
ATOM    964  CE2 TYR B 124      11.577  10.284  13.277  1.00 92.52           C  
ATOM    965  OH  TYR B 124      10.831   8.810  15.000  1.00 92.52           O  
ATOM    966  CZ  TYR B 124      10.601   9.887  14.172  1.00 92.52           C  
ATOM    967  N   ILE B 125       7.884  14.643   9.285  1.00 91.56           N  
ATOM    968  CA  ILE B 125       7.648  15.764   8.382  1.00 91.56           C  
ATOM    969  C   ILE B 125       7.561  17.062   9.183  1.00 91.56           C  
ATOM    970  CB  ILE B 125       6.362  15.560   7.551  1.00 91.56           C  
ATOM    971  O   ILE B 125       6.660  17.230  10.009  1.00 91.56           O  
ATOM    972  CG1 ILE B 125       6.436  14.245   6.767  1.00 91.56           C  
ATOM    973  CG2 ILE B 125       6.132  16.747   6.611  1.00 91.56           C  
ATOM    974  CD1 ILE B 125       5.113  13.821   6.143  1.00 91.56           C  
ATOM    975  N   ASP B 126       8.477  17.890   8.921  1.00 86.24           N  
ATOM    976  CA  ASP B 126       8.481  19.190   9.586  1.00 86.24           C  
ATOM    977  C   ASP B 126       7.339  20.069   9.082  1.00 86.24           C  
ATOM    978  CB  ASP B 126       9.822  19.897   9.374  1.00 86.24           C  
ATOM    979  O   ASP B 126       7.316  20.455   7.912  1.00 86.24           O  
ATOM    980  CG  ASP B 126       9.946  21.183  10.172  1.00 86.24           C  
ATOM    981  OD1 ASP B 126       9.085  22.077  10.026  1.00 86.24           O  
ATOM    982  OD2 ASP B 126      10.916  21.304  10.951  1.00 86.24           O  
ATOM    983  N   ILE B 127       6.505  20.437   9.995  1.00 81.05           N  
ATOM    984  CA  ILE B 127       5.280  21.148   9.644  1.00 81.05           C  
ATOM    985  C   ILE B 127       5.625  22.522   9.075  1.00 81.05           C  
ATOM    986  CB  ILE B 127       4.341  21.292  10.863  1.00 81.05           C  
ATOM    987  O   ILE B 127       5.094  22.923   8.037  1.00 81.05           O  
ATOM    988  CG1 ILE B 127       3.759  19.929  11.253  1.00 81.05           C  
ATOM    989  CG2 ILE B 127       3.226  22.300  10.569  1.00 81.05           C  
ATOM    990  CD1 ILE B 127       2.976  19.941  12.558  1.00 81.05           C  
ATOM    991  N   SER B 128       6.511  23.238   9.684  1.00 72.78           N  
ATOM    992  CA  SER B 128       6.890  24.581   9.256  1.00 72.78           C  
ATOM    993  C   SER B 128       7.501  24.564   7.859  1.00 72.78           C  
ATOM    994  CB  SER B 128       7.876  25.201  10.246  1.00 72.78           C  
ATOM    995  O   SER B 128       7.094  25.336   6.988  1.00 72.78           O  
ATOM    996  OG  SER B 128       8.265  26.497   9.824  1.00 72.78           O  
ATOM    997  N   LYS B 129       8.422  23.677   7.666  1.00 75.74           N  
ATOM    998  CA  LYS B 129       9.063  23.567   6.359  1.00 75.74           C  
ATOM    999  C   LYS B 129       8.058  23.162   5.285  1.00 75.74           C  
ATOM   1000  CB  LYS B 129      10.212  22.559   6.408  1.00 75.74           C  
ATOM   1001  O   LYS B 129       8.148  23.613   4.141  1.00 75.74           O  
ATOM   1002  CG  LYS B 129      11.429  23.044   7.182  1.00 75.74           C  
ATOM   1003  CD  LYS B 129      12.566  22.031   7.128  1.00 75.74           C  
ATOM   1004  CE  LYS B 129      13.775  22.504   7.923  1.00 75.74           C  
ATOM   1005  NZ  LYS B 129      14.882  21.502   7.896  1.00 75.74           N  
ATOM   1006  N   THR B 130       7.178  22.311   5.613  1.00 80.82           N  
ATOM   1007  CA  THR B 130       6.130  21.879   4.695  1.00 80.82           C  
ATOM   1008  C   THR B 130       5.256  23.059   4.279  1.00 80.82           C  
ATOM   1009  CB  THR B 130       5.251  20.783   5.326  1.00 80.82           C  
ATOM   1010  O   THR B 130       5.012  23.268   3.088  1.00 80.82           O  
ATOM   1011  CG2 THR B 130       4.124  20.372   4.385  1.00 80.82           C  
ATOM   1012  OG1 THR B 130       6.061  19.636   5.614  1.00 80.82           O  
ATOM   1013  N   LEU B 131       4.860  23.836   5.206  1.00 74.92           N  
ATOM   1014  CA  LEU B 131       4.005  24.985   4.931  1.00 74.92           C  
ATOM   1015  C   LEU B 131       4.755  26.040   4.125  1.00 74.92           C  
ATOM   1016  CB  LEU B 131       3.489  25.596   6.237  1.00 74.92           C  
ATOM   1017  O   LEU B 131       4.193  26.644   3.209  1.00 74.92           O  
ATOM   1018  CG  LEU B 131       2.515  24.739   7.047  1.00 74.92           C  
ATOM   1019  CD1 LEU B 131       2.202  25.410   8.381  1.00 74.92           C  
ATOM   1020  CD2 LEU B 131       1.236  24.489   6.256  1.00 74.92           C  
ATOM   1021  N   LYS B 132       6.000  26.272   4.412  1.00 71.10           N  
ATOM   1022  CA  LYS B 132       6.821  27.247   3.701  1.00 71.10           C  
ATOM   1023  C   LYS B 132       7.027  26.836   2.246  1.00 71.10           C  
ATOM   1024  CB  LYS B 132       8.174  27.417   4.394  1.00 71.10           C  
ATOM   1025  O   LYS B 132       7.238  27.687   1.379  1.00 71.10           O  
ATOM   1026  CG  LYS B 132       8.122  28.269   5.653  1.00 71.10           C  
ATOM   1027  CD  LYS B 132       9.499  28.410   6.290  1.00 71.10           C  
ATOM   1028  CE  LYS B 132       9.438  29.213   7.582  1.00 71.10           C  
ATOM   1029  NZ  LYS B 132      10.758  29.239   8.281  1.00 71.10           N  
ATOM   1030  N   SER B 133       6.872  25.578   1.974  1.00 74.85           N  
ATOM   1031  CA  SER B 133       7.044  25.076   0.615  1.00 74.85           C  
ATOM   1032  C   SER B 133       5.785  25.291  -0.218  1.00 74.85           C  
ATOM   1033  CB  SER B 133       7.405  23.590   0.634  1.00 74.85           C  
ATOM   1034  O   SER B 133       5.803  25.114  -1.438  1.00 74.85           O  
ATOM   1035  OG  SER B 133       6.269  22.801   0.942  1.00 74.85           O  
ATOM   1036  N   GLY B 134       4.707  25.623   0.416  1.00 70.74           N  
ATOM   1037  CA  GLY B 134       3.450  25.844  -0.280  1.00 70.74           C  
ATOM   1038  C   GLY B 134       2.463  24.704  -0.106  1.00 70.74           C  
ATOM   1039  O   GLY B 134       1.321  24.791  -0.561  1.00 70.74           O  
ATOM   1040  N   ALA B 135       2.958  23.637   0.563  1.00 74.88           N  
ATOM   1041  CA  ALA B 135       2.055  22.520   0.828  1.00 74.88           C  
ATOM   1042  C   ALA B 135       1.005  22.899   1.869  1.00 74.88           C  
ATOM   1043  CB  ALA B 135       2.842  21.297   1.292  1.00 74.88           C  
ATOM   1044  O   ALA B 135       1.271  23.706   2.762  1.00 74.88           O  
ATOM   1045  N   LYS B 136      -0.131  22.301   1.720  1.00 73.46           N  
ATOM   1046  CA  LYS B 136      -1.226  22.570   2.648  1.00 73.46           C  
ATOM   1047  C   LYS B 136      -1.466  21.381   3.574  1.00 73.46           C  
ATOM   1048  CB  LYS B 136      -2.507  22.906   1.884  1.00 73.46           C  
ATOM   1049  O   LYS B 136      -1.250  20.231   3.186  1.00 73.46           O  
ATOM   1050  CG  LYS B 136      -2.400  24.150   1.013  1.00 73.46           C  
ATOM   1051  CD  LYS B 136      -3.705  24.433   0.280  1.00 73.46           C  
ATOM   1052  CE  LYS B 136      -3.596  25.671  -0.599  1.00 73.46           C  
ATOM   1053  NZ  LYS B 136      -4.862  25.931  -1.348  1.00 73.46           N  
ATOM   1054  N   LEU B 137      -1.869  21.765   4.763  1.00 78.38           N  
ATOM   1055  CA  LEU B 137      -2.240  20.740   5.733  1.00 78.38           C  
ATOM   1056  C   LEU B 137      -3.742  20.760   5.996  1.00 78.38           C  
ATOM   1057  CB  LEU B 137      -1.478  20.942   7.045  1.00 78.38           C  
ATOM   1058  O   LEU B 137      -4.354  21.830   6.046  1.00 78.38           O  
ATOM   1059  CG  LEU B 137       0.048  20.879   6.959  1.00 78.38           C  
ATOM   1060  CD1 LEU B 137       0.666  21.109   8.334  1.00 78.38           C  
ATOM   1061  CD2 LEU B 137       0.497  19.540   6.382  1.00 78.38           C  
ATOM   1062  N   VAL B 138      -4.321  19.572   6.052  1.00 80.84           N  
ATOM   1063  CA  VAL B 138      -5.682  19.421   6.555  1.00 80.84           C  
ATOM   1064  C   VAL B 138      -5.651  18.832   7.963  1.00 80.84           C  
ATOM   1065  CB  VAL B 138      -6.536  18.531   5.624  1.00 80.84           C  
ATOM   1066  O   VAL B 138      -5.326  17.656   8.144  1.00 80.84           O  
ATOM   1067  CG1 VAL B 138      -7.994  18.514   6.081  1.00 80.84           C  
ATOM   1068  CG2 VAL B 138      -6.431  19.016   4.179  1.00 80.84           C  
ATOM   1069  N   THR B 139      -6.028  19.664   8.933  1.00 76.79           N  
ATOM   1070  CA  THR B 139      -5.921  19.282  10.337  1.00 76.79           C  
ATOM   1071  C   THR B 139      -6.958  18.219  10.688  1.00 76.79           C  
ATOM   1072  CB  THR B 139      -6.098  20.500  11.262  1.00 76.79           C  
ATOM   1073  O   THR B 139      -7.908  17.998   9.933  1.00 76.79           O  
ATOM   1074  CG2 THR B 139      -5.105  21.604  10.914  1.00 76.79           C  
ATOM   1075  OG1 THR B 139      -7.430  21.009  11.124  1.00 76.79           O  
ATOM   1076  N   THR B 140      -6.755  17.677  11.852  1.00 82.29           N  
ATOM   1077  CA  THR B 140      -7.699  16.680  12.344  1.00 82.29           C  
ATOM   1078  C   THR B 140      -9.104  17.268  12.440  1.00 82.29           C  
ATOM   1079  CB  THR B 140      -7.272  16.137  13.720  1.00 82.29           C  
ATOM   1080  O   THR B 140     -10.074  16.647  11.999  1.00 82.29           O  
ATOM   1081  CG2 THR B 140      -8.257  15.089  14.227  1.00 82.29           C  
ATOM   1082  OG1 THR B 140      -5.973  15.542  13.610  1.00 82.29           O  
ATOM   1083  N   GLU B 141      -9.213  18.445  12.949  1.00 74.69           N  
ATOM   1084  CA  GLU B 141     -10.506  19.105  13.107  1.00 74.69           C  
ATOM   1085  C   GLU B 141     -11.148  19.393  11.753  1.00 74.69           C  
ATOM   1086  CB  GLU B 141     -10.352  20.404  13.903  1.00 74.69           C  
ATOM   1087  O   GLU B 141     -12.363  19.255  11.594  1.00 74.69           O  
ATOM   1088  CG  GLU B 141      -9.983  20.190  15.363  1.00 74.69           C  
ATOM   1089  CD  GLU B 141     -10.927  19.245  16.089  1.00 74.69           C  
ATOM   1090  OE1 GLU B 141     -10.447  18.313  16.773  1.00 74.69           O  
ATOM   1091  OE2 GLU B 141     -12.158  19.437  15.972  1.00 74.69           O  
ATOM   1092  N   GLU B 142     -10.291  19.769  10.807  1.00 72.62           N  
ATOM   1093  CA  GLU B 142     -10.803  20.023   9.463  1.00 72.62           C  
ATOM   1094  C   GLU B 142     -11.273  18.732   8.799  1.00 72.62           C  
ATOM   1095  CB  GLU B 142      -9.735  20.700   8.600  1.00 72.62           C  
ATOM   1096  O   GLU B 142     -12.249  18.736   8.045  1.00 72.62           O  
ATOM   1097  CG  GLU B 142      -9.482  22.156   8.963  1.00 72.62           C  
ATOM   1098  CD  GLU B 142      -8.259  22.742   8.276  1.00 72.62           C  
ATOM   1099  OE1 GLU B 142      -8.173  23.984   8.146  1.00 72.62           O  
ATOM   1100  OE2 GLU B 142      -7.380  21.952   7.863  1.00 72.62           O  
ATOM   1101  N   ILE B 143     -10.546  17.704   9.067  1.00 83.55           N  
ATOM   1102  CA  ILE B 143     -10.962  16.400   8.561  1.00 83.55           C  
ATOM   1103  C   ILE B 143     -12.327  16.034   9.140  1.00 83.55           C  
ATOM   1104  CB  ILE B 143      -9.925  15.306   8.899  1.00 83.55           C  
ATOM   1105  O   ILE B 143     -13.232  15.632   8.405  1.00 83.55           O  
ATOM   1106  CG1 ILE B 143      -8.640  15.519   8.090  1.00 83.55           C  
ATOM   1107  CG2 ILE B 143     -10.508  13.913   8.644  1.00 83.55           C  
ATOM   1108  CD1 ILE B 143      -7.491  14.610   8.503  1.00 83.55           C  
ATOM   1109  N   LEU B 144     -12.491  16.250  10.457  1.00 83.44           N  
ATOM   1110  CA  LEU B 144     -13.741  15.917  11.130  1.00 83.44           C  
ATOM   1111  C   LEU B 144     -14.889  16.767  10.596  1.00 83.44           C  
ATOM   1112  CB  LEU B 144     -13.605  16.115  12.642  1.00 83.44           C  
ATOM   1113  O   LEU B 144     -15.998  16.267  10.398  1.00 83.44           O  
ATOM   1114  CG  LEU B 144     -12.659  15.158  13.369  1.00 83.44           C  
ATOM   1115  CD1 LEU B 144     -12.510  15.568  14.830  1.00 83.44           C  
ATOM   1116  CD2 LEU B 144     -13.162  13.722  13.259  1.00 83.44           C  
ATOM   1117  N   ALA B 145     -14.576  17.972  10.278  1.00 74.99           N  
ATOM   1118  CA  ALA B 145     -15.590  18.858   9.714  1.00 74.99           C  
ATOM   1119  C   ALA B 145     -16.007  18.397   8.320  1.00 74.99           C  
ATOM   1120  CB  ALA B 145     -15.075  20.294   9.663  1.00 74.99           C  
ATOM   1121  O   ALA B 145     -17.194  18.406   7.985  1.00 74.99           O  
ATOM   1122  N   ALA B 146     -15.014  17.989   7.525  1.00 78.17           N  
ATOM   1123  CA  ALA B 146     -15.292  17.490   6.181  1.00 78.17           C  
ATOM   1124  C   ALA B 146     -16.138  16.221   6.230  1.00 78.17           C  
ATOM   1125  CB  ALA B 146     -13.989  17.228   5.430  1.00 78.17           C  
ATOM   1126  O   ALA B 146     -17.047  16.042   5.416  1.00 78.17           O  
ATOM   1127  N   LEU B 147     -15.883  15.380   7.213  1.00 87.59           N  
ATOM   1128  CA  LEU B 147     -16.642  14.141   7.356  1.00 87.59           C  
ATOM   1129  C   LEU B 147     -18.061  14.425   7.837  1.00 87.59           C  
ATOM   1130  CB  LEU B 147     -15.940  13.193   8.331  1.00 87.59           C  
ATOM   1131  O   LEU B 147     -19.011  13.774   7.397  1.00 87.59           O  
ATOM   1132  CG  LEU B 147     -14.674  12.506   7.816  1.00 87.59           C  
ATOM   1133  CD1 LEU B 147     -13.952  11.800   8.959  1.00 87.59           C  
ATOM   1134  CD2 LEU B 147     -15.014  11.522   6.702  1.00 87.59           C  
ATOM   1135  N   GLU B 148     -18.196  15.378   8.750  1.00 83.68           N  
ATOM   1136  CA  GLU B 148     -19.527  15.777   9.199  1.00 83.68           C  
ATOM   1137  C   GLU B 148     -20.383  16.256   8.030  1.00 83.68           C  
ATOM   1138  CB  GLU B 148     -19.429  16.874  10.263  1.00 83.68           C  
ATOM   1139  O   GLU B 148     -21.542  15.857   7.898  1.00 83.68           O  
ATOM   1140  CG  GLU B 148     -20.752  17.187  10.946  1.00 83.68           C  
ATOM   1141  CD  GLU B 148     -21.325  16.007  11.715  1.00 83.68           C  
ATOM   1142  OE1 GLU B 148     -22.568  15.878  11.792  1.00 83.68           O  
ATOM   1143  OE2 GLU B 148     -20.524  15.205  12.245  1.00 83.68           O  
ATOM   1144  N   GLU B 149     -19.774  16.991   7.157  1.00 76.68           N  
ATOM   1145  CA  GLU B 149     -20.478  17.490   5.979  1.00 76.68           C  
ATOM   1146  C   GLU B 149     -20.801  16.357   5.008  1.00 76.68           C  
ATOM   1147  CB  GLU B 149     -19.650  18.567   5.273  1.00 76.68           C  
ATOM   1148  O   GLU B 149     -21.849  16.369   4.359  1.00 76.68           O  
ATOM   1149  CG  GLU B 149     -20.362  19.217   4.096  1.00 76.68           C  
ATOM   1150  CD  GLU B 149     -19.536  20.299   3.419  1.00 76.68           C  
ATOM   1151  OE1 GLU B 149     -19.992  20.860   2.397  1.00 76.68           O  
ATOM   1152  OE2 GLU B 149     -18.424  20.587   3.913  1.00 76.68           O  
ATOM   1153  N   TYR B 150     -19.910  15.421   4.987  1.00 84.51           N  
ATOM   1154  CA  TYR B 150     -20.034  14.298   4.065  1.00 84.51           C  
ATOM   1155  C   TYR B 150     -21.251  13.446   4.404  1.00 84.51           C  
ATOM   1156  CB  TYR B 150     -18.768  13.435   4.095  1.00 84.51           C  
ATOM   1157  O   TYR B 150     -21.775  12.731   3.546  1.00 84.51           O  
ATOM   1158  CG  TYR B 150     -18.688  12.436   2.966  1.00 84.51           C  
ATOM   1159  CD1 TYR B 150     -18.651  11.068   3.222  1.00 84.51           C  
ATOM   1160  CD2 TYR B 150     -18.647  12.859   1.642  1.00 84.51           C  
ATOM   1161  CE1 TYR B 150     -18.575  10.144   2.185  1.00 84.51           C  
ATOM   1162  CE2 TYR B 150     -18.570  11.944   0.597  1.00 84.51           C  
ATOM   1163  OH  TYR B 150     -18.460   9.680  -0.152  1.00 84.51           O  
ATOM   1164  CZ  TYR B 150     -18.535  10.591   0.878  1.00 84.51           C  
ATOM   1165  N   LYS B 151     -21.809  13.470   5.611  1.00 84.83           N  
ATOM   1166  CA  LYS B 151     -22.989  12.724   6.041  1.00 84.83           C  
ATOM   1167  C   LYS B 151     -24.214  13.113   5.219  1.00 84.83           C  
ATOM   1168  CB  LYS B 151     -23.259  12.958   7.528  1.00 84.83           C  
ATOM   1169  O   LYS B 151     -25.082  12.277   4.955  1.00 84.83           O  
ATOM   1170  CG  LYS B 151     -22.259  12.279   8.453  1.00 84.83           C  
ATOM   1171  CD  LYS B 151     -22.578  12.552   9.917  1.00 84.83           C  
ATOM   1172  CE  LYS B 151     -21.551  11.913  10.842  1.00 84.83           C  
ATOM   1173  NZ  LYS B 151     -21.852  12.190  12.279  1.00 84.83           N  
ATOM   1174  N   SER B 152     -24.284  14.331   4.815  1.00 84.32           N  
ATOM   1175  CA  SER B 152     -25.418  14.796   4.022  1.00 84.32           C  
ATOM   1176  C   SER B 152     -25.343  14.272   2.592  1.00 84.32           C  
ATOM   1177  CB  SER B 152     -25.474  16.324   4.012  1.00 84.32           C  
ATOM   1178  O   SER B 152     -26.373  14.070   1.945  1.00 84.32           O  
ATOM   1179  OG  SER B 152     -24.377  16.864   3.296  1.00 84.32           O  
ATOM   1180  N   ILE B 153     -24.108  14.019   2.147  1.00 82.35           N  
ATOM   1181  CA  ILE B 153     -23.871  13.522   0.795  1.00 82.35           C  
ATOM   1182  C   ILE B 153     -24.083  12.011   0.756  1.00 82.35           C  
ATOM   1183  CB  ILE B 153     -22.449  13.877   0.305  1.00 82.35           C  
ATOM   1184  O   ILE B 153     -24.533  11.467  -0.255  1.00 82.35           O  
ATOM   1185  CG1 ILE B 153     -22.273  15.398   0.232  1.00 82.35           C  
ATOM   1186  CG2 ILE B 153     -22.169  13.227  -1.053  1.00 82.35           C  
ATOM   1187  CD1 ILE B 153     -20.836  15.844   0.000  1.00 82.35           C  
ATOM   1188  N   ALA B 154     -23.722  11.353   1.876  1.00 85.91           N  
ATOM   1189  CA  ALA B 154     -23.834   9.900   1.964  1.00 85.91           C  
ATOM   1190  C   ALA B 154     -24.609   9.484   3.210  1.00 85.91           C  
ATOM   1191  CB  ALA B 154     -22.448   9.259   1.965  1.00 85.91           C  
ATOM   1192  O   ALA B 154     -24.062   8.827   4.099  1.00 85.91           O  
ATOM   1193  N   PRO B 155     -25.923   9.737   3.165  1.00 90.08           N  
ATOM   1194  CA  PRO B 155     -26.737   9.507   4.361  1.00 90.08           C  
ATOM   1195  C   PRO B 155     -26.800   8.033   4.757  1.00 90.08           C  
ATOM   1196  CB  PRO B 155     -28.120  10.021   3.950  1.00 90.08           C  
ATOM   1197  O   PRO B 155     -26.992   7.714   5.933  1.00 90.08           O  
ATOM   1198  CG  PRO B 155     -28.096  10.028   2.456  1.00 90.08           C  
ATOM   1199  CD  PRO B 155     -26.685  10.271   2.002  1.00 90.08           C  
ATOM   1200  N   LYS B 156     -26.527   7.161   3.796  1.00 89.18           N  
ATOM   1201  CA  LYS B 156     -26.606   5.732   4.087  1.00 89.18           C  
ATOM   1202  C   LYS B 156     -25.341   5.243   4.786  1.00 89.18           C  
ATOM   1203  CB  LYS B 156     -26.838   4.934   2.804  1.00 89.18           C  
ATOM   1204  O   LYS B 156     -25.307   4.128   5.311  1.00 89.18           O  
ATOM   1205  CG  LYS B 156     -28.204   5.160   2.172  1.00 89.18           C  
ATOM   1206  CD  LYS B 156     -28.398   4.295   0.934  1.00 89.18           C  
ATOM   1207  CE  LYS B 156     -29.752   4.543   0.284  1.00 89.18           C  
ATOM   1208  NZ  LYS B 156     -29.929   3.729  -0.956  1.00 89.18           N  
ATOM   1209  N   LYS B 157     -24.371   6.137   4.887  1.00 88.02           N  
ATOM   1210  CA  LYS B 157     -23.087   5.744   5.460  1.00 88.02           C  
ATOM   1211  C   LYS B 157     -22.812   6.494   6.760  1.00 88.02           C  
ATOM   1212  CB  LYS B 157     -21.955   5.993   4.462  1.00 88.02           C  
ATOM   1213  O   LYS B 157     -21.666   6.567   7.211  1.00 88.02           O  
ATOM   1214  CG  LYS B 157     -22.058   5.164   3.190  1.00 88.02           C  
ATOM   1215  CD  LYS B 157     -20.821   5.326   2.316  1.00 88.02           C  
ATOM   1216  CE  LYS B 157     -20.888   4.437   1.081  1.00 88.02           C  
ATOM   1217  NZ  LYS B 157     -19.664   4.571   0.235  1.00 88.02           N  
ATOM   1218  N   VAL B 158     -23.769   7.049   7.373  1.00 91.07           N  
ATOM   1219  CA  VAL B 158     -23.605   7.912   8.539  1.00 91.07           C  
ATOM   1220  C   VAL B 158     -22.920   7.137   9.662  1.00 91.07           C  
ATOM   1221  CB  VAL B 158     -24.960   8.472   9.026  1.00 91.07           C  
ATOM   1222  O   VAL B 158     -22.001   7.648  10.307  1.00 91.07           O  
ATOM   1223  CG1 VAL B 158     -24.826   9.067  10.426  1.00 91.07           C  
ATOM   1224  CG2 VAL B 158     -25.487   9.518   8.046  1.00 91.07           C  
ATOM   1225  N   LYS B 159     -23.367   5.938   9.839  1.00 87.83           N  
ATOM   1226  CA  LYS B 159     -22.767   5.130  10.896  1.00 87.83           C  
ATOM   1227  C   LYS B 159     -21.280   4.901  10.637  1.00 87.83           C  
ATOM   1228  CB  LYS B 159     -23.489   3.787  11.022  1.00 87.83           C  
ATOM   1229  O   LYS B 159     -20.458   5.038  11.546  1.00 87.83           O  
ATOM   1230  CG  LYS B 159     -23.061   2.964  12.228  1.00 87.83           C  
ATOM   1231  CD  LYS B 159     -23.828   1.651  12.309  1.00 87.83           C  
ATOM   1232  CE  LYS B 159     -23.316   0.772  13.443  1.00 87.83           C  
ATOM   1233  NZ  LYS B 159     -24.047  -0.528  13.510  1.00 87.83           N  
ATOM   1234  N   ARG B 160     -21.020   4.558   9.410  1.00 90.07           N  
ATOM   1235  CA  ARG B 160     -19.630   4.351   9.016  1.00 90.07           C  
ATOM   1236  C   ARG B 160     -18.823   5.637   9.159  1.00 90.07           C  
ATOM   1237  CB  ARG B 160     -19.549   3.839   7.577  1.00 90.07           C  
ATOM   1238  O   ARG B 160     -17.700   5.618   9.667  1.00 90.07           O  
ATOM   1239  CG  ARG B 160     -18.129   3.653   7.067  1.00 90.07           C  
ATOM   1240  CD  ARG B 160     -17.392   2.565   7.835  1.00 90.07           C  
ATOM   1241  NE  ARG B 160     -16.074   2.300   7.264  1.00 90.07           N  
ATOM   1242  NH1 ARG B 160     -15.314   1.067   9.063  1.00 90.07           N  
ATOM   1243  NH2 ARG B 160     -13.955   1.415   7.250  1.00 90.07           N  
ATOM   1244  CZ  ARG B 160     -15.118   1.594   7.860  1.00 90.07           C  
ATOM   1245  N   ILE B 161     -19.341   6.691   8.786  1.00 90.56           N  
ATOM   1246  CA  ILE B 161     -18.676   7.987   8.865  1.00 90.56           C  
ATOM   1247  C   ILE B 161     -18.382   8.328  10.324  1.00 90.56           C  
ATOM   1248  CB  ILE B 161     -19.529   9.100   8.216  1.00 90.56           C  
ATOM   1249  O   ILE B 161     -17.274   8.755  10.657  1.00 90.56           O  
ATOM   1250  CG1 ILE B 161     -19.663   8.860   6.708  1.00 90.56           C  
ATOM   1251  CG2 ILE B 161     -18.924  10.479   8.499  1.00 90.56           C  
ATOM   1252  CD1 ILE B 161     -20.686   9.759   6.026  1.00 90.56           C  
ATOM   1253  N   GLU B 162     -19.276   8.066  11.205  1.00 90.25           N  
ATOM   1254  CA  GLU B 162     -19.091   8.341  12.627  1.00 90.25           C  
ATOM   1255  C   GLU B 162     -17.988   7.468  13.219  1.00 90.25           C  
ATOM   1256  CB  GLU B 162     -20.400   8.126  13.391  1.00 90.25           C  
ATOM   1257  O   GLU B 162     -17.201   7.931  14.047  1.00 90.25           O  
ATOM   1258  CG  GLU B 162     -21.448   9.198  13.129  1.00 90.25           C  
ATOM   1259  CD  GLU B 162     -22.745   8.966  13.887  1.00 90.25           C  
ATOM   1260  OE1 GLU B 162     -23.568   9.905  13.983  1.00 90.25           O  
ATOM   1261  OE2 GLU B 162     -22.940   7.837  14.391  1.00 90.25           O  
ATOM   1262  N   GLN B 163     -17.960   6.238  12.800  1.00 90.45           N  
ATOM   1263  CA  GLN B 163     -16.897   5.348  13.256  1.00 90.45           C  
ATOM   1264  C   GLN B 163     -15.527   5.859  12.819  1.00 90.45           C  
ATOM   1265  CB  GLN B 163     -17.121   3.930  12.730  1.00 90.45           C  
ATOM   1266  O   GLN B 163     -14.597   5.924  13.626  1.00 90.45           O  
ATOM   1267  CG  GLN B 163     -18.258   3.189  13.423  1.00 90.45           C  
ATOM   1268  CD  GLN B 163     -18.483   1.800  12.857  1.00 90.45           C  
ATOM   1269  NE2 GLN B 163     -18.876   0.866  13.717  1.00 90.45           N  
ATOM   1270  OE1 GLN B 163     -18.308   1.568  11.657  1.00 90.45           O  
ATOM   1271  N   ILE B 164     -15.444   6.204  11.543  1.00 92.04           N  
ATOM   1272  CA  ILE B 164     -14.188   6.709  10.997  1.00 92.04           C  
ATOM   1273  C   ILE B 164     -13.804   8.008  11.702  1.00 92.04           C  
ATOM   1274  CB  ILE B 164     -14.286   6.935   9.472  1.00 92.04           C  
ATOM   1275  O   ILE B 164     -12.631   8.227  12.016  1.00 92.04           O  
ATOM   1276  CG1 ILE B 164     -14.384   5.592   8.738  1.00 92.04           C  
ATOM   1277  CG2 ILE B 164     -13.089   7.747   8.969  1.00 92.04           C  
ATOM   1278  CD1 ILE B 164     -13.173   4.690   8.934  1.00 92.04           C  
ATOM   1279  N   MET B 165     -14.758   8.879  11.986  1.00 91.56           N  
ATOM   1280  CA  MET B 165     -14.488  10.111  12.722  1.00 91.56           C  
ATOM   1281  C   MET B 165     -13.874   9.807  14.085  1.00 91.56           C  
ATOM   1282  CB  MET B 165     -15.771  10.926  12.897  1.00 91.56           C  
ATOM   1283  O   MET B 165     -12.925  10.471  14.505  1.00 91.56           O  
ATOM   1284  CG  MET B 165     -16.251  11.594  11.619  1.00 91.56           C  
ATOM   1285  SD  MET B 165     -17.859  12.452  11.835  1.00 91.56           S  
ATOM   1286  CE  MET B 165     -17.348  13.824  12.907  1.00 91.56           C  
ATOM   1287  N   GLY B 166     -14.457   8.820  14.765  1.00 89.90           N  
ATOM   1288  CA  GLY B 166     -13.916   8.419  16.054  1.00 89.90           C  
ATOM   1289  C   GLY B 166     -12.467   7.977  15.983  1.00 89.90           C  
ATOM   1290  O   GLY B 166     -11.645   8.391  16.803  1.00 89.90           O  
ATOM   1291  N   TYR B 167     -12.080   7.246  14.997  1.00 90.13           N  
ATOM   1292  CA  TYR B 167     -10.718   6.750  14.839  1.00 90.13           C  
ATOM   1293  C   TYR B 167      -9.768   7.877  14.454  1.00 90.13           C  
ATOM   1294  CB  TYR B 167     -10.668   5.641  13.784  1.00 90.13           C  
ATOM   1295  O   TYR B 167      -8.648   7.955  14.964  1.00 90.13           O  
ATOM   1296  CG  TYR B 167     -11.247   4.329  14.254  1.00 90.13           C  
ATOM   1297  CD1 TYR B 167     -10.553   3.521  15.152  1.00 90.13           C  
ATOM   1298  CD2 TYR B 167     -12.487   3.893  13.800  1.00 90.13           C  
ATOM   1299  CE1 TYR B 167     -11.081   2.310  15.586  1.00 90.13           C  
ATOM   1300  CE2 TYR B 167     -13.026   2.684  14.228  1.00 90.13           C  
ATOM   1301  OH  TYR B 167     -12.844   0.703  15.547  1.00 90.13           O  
ATOM   1302  CZ  TYR B 167     -12.317   1.901  15.120  1.00 90.13           C  
ATOM   1303  N   VAL B 168     -10.245   8.723  13.592  1.00 89.21           N  
ATOM   1304  CA  VAL B 168      -9.450   9.876  13.183  1.00 89.21           C  
ATOM   1305  C   VAL B 168      -9.126  10.739  14.401  1.00 89.21           C  
ATOM   1306  CB  VAL B 168     -10.181  10.718  12.113  1.00 89.21           C  
ATOM   1307  O   VAL B 168      -7.975  11.134  14.601  1.00 89.21           O  
ATOM   1308  CG1 VAL B 168      -9.520  12.087  11.959  1.00 89.21           C  
ATOM   1309  CG2 VAL B 168     -10.203   9.979  10.777  1.00 89.21           C  
ATOM   1310  N   ARG B 169     -10.076  10.920  15.248  1.00 88.70           N  
ATOM   1311  CA  ARG B 169      -9.957  11.823  16.388  1.00 88.70           C  
ATOM   1312  C   ARG B 169      -9.179  11.170  17.526  1.00 88.70           C  
ATOM   1313  CB  ARG B 169     -11.341  12.255  16.879  1.00 88.70           C  
ATOM   1314  O   ARG B 169      -8.254  11.770  18.076  1.00 88.70           O  
ATOM   1315  CG  ARG B 169     -11.304  13.218  18.055  1.00 88.70           C  
ATOM   1316  CD  ARG B 169     -12.701  13.518  18.581  1.00 88.70           C  
ATOM   1317  NE  ARG B 169     -13.531  14.164  17.569  1.00 88.70           N  
ATOM   1318  NH1 ARG B 169     -15.433  12.946  18.054  1.00 88.70           N  
ATOM   1319  NH2 ARG B 169     -15.471  14.527  16.394  1.00 88.70           N  
ATOM   1320  CZ  ARG B 169     -14.810  13.877  17.341  1.00 88.70           C  
ATOM   1321  N   ASN B 170      -9.457   9.959  17.775  1.00 88.81           N  
ATOM   1322  CA  ASN B 170      -9.067   9.415  19.072  1.00 88.81           C  
ATOM   1323  C   ASN B 170      -7.893   8.449  18.944  1.00 88.81           C  
ATOM   1324  CB  ASN B 170     -10.255   8.721  19.742  1.00 88.81           C  
ATOM   1325  O   ASN B 170      -7.232   8.135  19.935  1.00 88.81           O  
ATOM   1326  CG  ASN B 170     -11.402   9.671  20.026  1.00 88.81           C  
ATOM   1327  ND2 ASN B 170     -12.625   9.209  19.796  1.00 88.81           N  
ATOM   1328  OD1 ASN B 170     -11.190  10.811  20.447  1.00 88.81           O  
ATOM   1329  N   ILE B 171      -7.610   8.025  17.706  1.00 90.21           N  
ATOM   1330  CA  ILE B 171      -6.591   6.988  17.588  1.00 90.21           C  
ATOM   1331  C   ILE B 171      -5.486   7.454  16.643  1.00 90.21           C  
ATOM   1332  CB  ILE B 171      -7.195   5.655  17.090  1.00 90.21           C  
ATOM   1333  O   ILE B 171      -4.346   7.662  17.064  1.00 90.21           O  
ATOM   1334  CG1 ILE B 171      -8.264   5.155  18.069  1.00 90.21           C  
ATOM   1335  CG2 ILE B 171      -6.098   4.605  16.894  1.00 90.21           C  
ATOM   1336  CD1 ILE B 171      -8.898   3.831  17.668  1.00 90.21           C  
ATOM   1337  N   ASP B 172      -5.817   7.859  15.437  1.00 88.79           N  
ATOM   1338  CA  ASP B 172      -4.821   8.146  14.408  1.00 88.79           C  
ATOM   1339  C   ASP B 172      -4.330   9.588  14.507  1.00 88.79           C  
ATOM   1340  CB  ASP B 172      -5.396   7.880  13.016  1.00 88.79           C  
ATOM   1341  O   ASP B 172      -3.216   9.900  14.082  1.00 88.79           O  
ATOM   1342  CG  ASP B 172      -5.744   6.419  12.786  1.00 88.79           C  
ATOM   1343  OD1 ASP B 172      -5.153   5.540  13.450  1.00 88.79           O  
ATOM   1344  OD2 ASP B 172      -6.614   6.145  11.932  1.00 88.79           O  
ATOM   1345  N   HIS B 173      -5.182  10.411  15.124  1.00 88.27           N  
ATOM   1346  CA  HIS B 173      -4.866  11.835  15.093  1.00 88.27           C  
ATOM   1347  C   HIS B 173      -4.382  12.261  13.711  1.00 88.27           C  
ATOM   1348  CB  HIS B 173      -3.810  12.173  16.147  1.00 88.27           C  
ATOM   1349  O   HIS B 173      -3.324  12.881  13.583  1.00 88.27           O  
ATOM   1350  CG  HIS B 173      -4.203  11.783  17.536  1.00 88.27           C  
ATOM   1351  CD2 HIS B 173      -3.720  10.824  18.360  1.00 88.27           C  
ATOM   1352  ND1 HIS B 173      -5.214  12.414  18.228  1.00 88.27           N  
ATOM   1353  CE1 HIS B 173      -5.336  11.858  19.422  1.00 88.27           C  
ATOM   1354  NE2 HIS B 173      -4.441  10.890  19.527  1.00 88.27           N  
ATOM   1355  N   GLU B 174      -5.287  11.945  12.737  1.00 88.47           N  
ATOM   1356  CA  GLU B 174      -4.927  12.064  11.328  1.00 88.47           C  
ATOM   1357  C   GLU B 174      -4.848  13.526  10.899  1.00 88.47           C  
ATOM   1358  CB  GLU B 174      -5.932  11.312  10.451  1.00 88.47           C  
ATOM   1359  O   GLU B 174      -5.695  14.336  11.279  1.00 88.47           O  
ATOM   1360  CG  GLU B 174      -5.515  11.204   8.992  1.00 88.47           C  
ATOM   1361  CD  GLU B 174      -6.388  10.254   8.187  1.00 88.47           C  
ATOM   1362  OE1 GLU B 174      -6.085  10.013   6.996  1.00 88.47           O  
ATOM   1363  OE2 GLU B 174      -7.383   9.748   8.751  1.00 88.47           O  
ATOM   1364  N   VAL B 175      -3.788  13.776  10.208  1.00 87.80           N  
ATOM   1365  CA  VAL B 175      -3.568  15.020   9.477  1.00 87.80           C  
ATOM   1366  C   VAL B 175      -3.198  14.709   8.029  1.00 87.80           C  
ATOM   1367  CB  VAL B 175      -2.466  15.879  10.136  1.00 87.80           C  
ATOM   1368  O   VAL B 175      -2.425  13.786   7.763  1.00 87.80           O  
ATOM   1369  CG1 VAL B 175      -2.212  17.147   9.324  1.00 87.80           C  
ATOM   1370  CG2 VAL B 175      -2.850  16.228  11.573  1.00 87.80           C  
ATOM   1371  N   LEU B 176      -3.757  15.474   7.123  1.00 88.62           N  
ATOM   1372  CA  LEU B 176      -3.440  15.262   5.715  1.00 88.62           C  
ATOM   1373  C   LEU B 176      -2.478  16.332   5.208  1.00 88.62           C  
ATOM   1374  CB  LEU B 176      -4.717  15.267   4.871  1.00 88.62           C  
ATOM   1375  O   LEU B 176      -2.588  17.501   5.585  1.00 88.62           O  
ATOM   1376  CG  LEU B 176      -5.758  14.200   5.212  1.00 88.62           C  
ATOM   1377  CD1 LEU B 176      -7.000  14.374   4.344  1.00 88.62           C  
ATOM   1378  CD2 LEU B 176      -5.170  12.803   5.038  1.00 88.62           C  
ATOM   1379  N   VAL B 177      -1.578  15.875   4.475  1.00 89.24           N  
ATOM   1380  CA  VAL B 177      -0.765  16.806   3.698  1.00 89.24           C  
ATOM   1381  C   VAL B 177      -1.249  16.830   2.250  1.00 89.24           C  
ATOM   1382  CB  VAL B 177       0.733  16.434   3.754  1.00 89.24           C  
ATOM   1383  O   VAL B 177      -1.311  15.789   1.592  1.00 89.24           O  
ATOM   1384  CG1 VAL B 177       1.569  17.443   2.968  1.00 89.24           C  
ATOM   1385  CG2 VAL B 177       1.209  16.354   5.203  1.00 89.24           C  
ATOM   1386  N   ALA B 178      -1.553  18.099   1.951  1.00 81.54           N  
ATOM   1387  CA  ALA B 178      -2.017  18.299   0.581  1.00 81.54           C  
ATOM   1388  C   ALA B 178      -0.911  18.882  -0.294  1.00 81.54           C  
ATOM   1389  CB  ALA B 178      -3.242  19.211   0.562  1.00 81.54           C  
ATOM   1390  O   ALA B 178      -0.264  19.862   0.083  1.00 81.54           O  
ATOM   1391  N   ASP B 179      -0.536  18.263  -1.489  1.00 81.17           N  
ATOM   1392  CA  ASP B 179       0.506  18.724  -2.401  1.00 81.17           C  
ATOM   1393  C   ASP B 179       1.868  18.155  -2.012  1.00 81.17           C  
ATOM   1394  CB  ASP B 179       0.562  20.253  -2.423  1.00 81.17           C  
ATOM   1395  O   ASP B 179       2.040  17.645  -0.902  1.00 81.17           O  
ATOM   1396  CG  ASP B 179      -0.714  20.885  -2.950  1.00 81.17           C  
ATOM   1397  OD1 ASP B 179      -1.200  20.473  -4.026  1.00 81.17           O  
ATOM   1398  OD2 ASP B 179      -1.237  21.806  -2.285  1.00 81.17           O  
ATOM   1399  N   PRO B 180       2.820  18.332  -2.794  1.00 92.01           N  
ATOM   1400  CA  PRO B 180       4.114  17.681  -2.581  1.00 92.01           C  
ATOM   1401  C   PRO B 180       4.907  18.305  -1.435  1.00 92.01           C  
ATOM   1402  CB  PRO B 180       4.834  17.882  -3.917  1.00 92.01           C  
ATOM   1403  O   PRO B 180       4.922  19.530  -1.285  1.00 92.01           O  
ATOM   1404  CG  PRO B 180       3.740  17.993  -4.928  1.00 92.01           C  
ATOM   1405  CD  PRO B 180       2.582  18.715  -4.300  1.00 92.01           C  
ATOM   1406  N   VAL B 181       5.466  17.503  -0.607  1.00 92.19           N  
ATOM   1407  CA  VAL B 181       6.407  17.877   0.445  1.00 92.19           C  
ATOM   1408  C   VAL B 181       7.838  17.661  -0.041  1.00 92.19           C  
ATOM   1409  CB  VAL B 181       6.157  17.075   1.742  1.00 92.19           C  
ATOM   1410  O   VAL B 181       8.211  16.547  -0.417  1.00 92.19           O  
ATOM   1411  CG1 VAL B 181       7.134  17.500   2.836  1.00 92.19           C  
ATOM   1412  CG2 VAL B 181       4.714  17.253   2.209  1.00 92.19           C  
ATOM   1413  N   PRO B 182       8.601  18.720  -0.018  1.00 94.62           N  
ATOM   1414  CA  PRO B 182       9.980  18.547  -0.483  1.00 94.62           C  
ATOM   1415  C   PRO B 182      10.817  17.686   0.461  1.00 94.62           C  
ATOM   1416  CB  PRO B 182      10.516  19.980  -0.535  1.00 94.62           C  
ATOM   1417  O   PRO B 182      10.543  17.635   1.663  1.00 94.62           O  
ATOM   1418  CG  PRO B 182       9.717  20.724   0.485  1.00 94.62           C  
ATOM   1419  CD  PRO B 182       8.337  20.135   0.533  1.00 94.62           C  
ATOM   1420  N   ALA B 183      11.868  17.115  -0.039  1.00 95.63           N  
ATOM   1421  CA  ALA B 183      12.753  16.227   0.710  1.00 95.63           C  
ATOM   1422  C   ALA B 183      13.331  16.933   1.933  1.00 95.63           C  
ATOM   1423  CB  ALA B 183      13.879  15.717  -0.187  1.00 95.63           C  
ATOM   1424  O   ALA B 183      13.499  16.320   2.990  1.00 95.63           O  
ATOM   1425  N   ARG B 184      13.570  18.220   1.877  1.00 90.19           N  
ATOM   1426  CA  ARG B 184      14.222  18.974   2.943  1.00 90.19           C  
ATOM   1427  C   ARG B 184      13.311  19.101   4.160  1.00 90.19           C  
ATOM   1428  CB  ARG B 184      14.632  20.362   2.448  1.00 90.19           C  
ATOM   1429  O   ARG B 184      13.771  19.433   5.254  1.00 90.19           O  
ATOM   1430  CG  ARG B 184      13.463  21.229   2.007  1.00 90.19           C  
ATOM   1431  CD  ARG B 184      13.930  22.570   1.460  1.00 90.19           C  
ATOM   1432  NE  ARG B 184      12.808  23.390   1.010  1.00 90.19           N  
ATOM   1433  NH1 ARG B 184      14.110  24.905  -0.149  1.00 90.19           N  
ATOM   1434  NH2 ARG B 184      11.832  25.150  -0.095  1.00 90.19           N  
ATOM   1435  CZ  ARG B 184      12.919  24.480   0.257  1.00 90.19           C  
ATOM   1436  N   ALA B 185      12.047  18.840   4.003  1.00 89.90           N  
ATOM   1437  CA  ALA B 185      11.093  18.937   5.105  1.00 89.90           C  
ATOM   1438  C   ALA B 185      10.903  17.585   5.787  1.00 89.90           C  
ATOM   1439  CB  ALA B 185       9.753  19.470   4.602  1.00 89.90           C  
ATOM   1440  O   ALA B 185      10.144  17.472   6.752  1.00 89.90           O  
ATOM   1441  N   ILE B 186      11.601  16.570   5.258  1.00 94.49           N  
ATOM   1442  CA  ILE B 186      11.387  15.211   5.744  1.00 94.49           C  
ATOM   1443  C   ILE B 186      12.647  14.710   6.447  1.00 94.49           C  
ATOM   1444  CB  ILE B 186      10.998  14.255   4.594  1.00 94.49           C  
ATOM   1445  O   ILE B 186      13.742  14.760   5.882  1.00 94.49           O  
ATOM   1446  CG1 ILE B 186       9.746  14.768   3.874  1.00 94.49           C  
ATOM   1447  CG2 ILE B 186      10.782  12.834   5.123  1.00 94.49           C  
ATOM   1448  CD1 ILE B 186       9.401  13.997   2.607  1.00 94.49           C  
ATOM   1449  N   PHE B 187      12.396  14.168   7.689  1.00 93.94           N  
ATOM   1450  CA  PHE B 187      13.522  13.723   8.500  1.00 93.94           C  
ATOM   1451  C   PHE B 187      13.384  12.247   8.854  1.00 93.94           C  
ATOM   1452  CB  PHE B 187      13.633  14.561   9.777  1.00 93.94           C  
ATOM   1453  O   PHE B 187      12.272  11.750   9.042  1.00 93.94           O  
ATOM   1454  CG  PHE B 187      13.947  16.011   9.526  1.00 93.94           C  
ATOM   1455  CD1 PHE B 187      15.261  16.464   9.536  1.00 93.94           C  
ATOM   1456  CD2 PHE B 187      12.928  16.922   9.280  1.00 93.94           C  
ATOM   1457  CE1 PHE B 187      15.555  17.805   9.304  1.00 93.94           C  
ATOM   1458  CE2 PHE B 187      13.215  18.264   9.047  1.00 93.94           C  
ATOM   1459  CZ  PHE B 187      14.528  18.704   9.061  1.00 93.94           C  
ATOM   1460  N   THR B 188      14.522  11.570   8.889  1.00 94.30           N  
ATOM   1461  CA  THR B 188      14.623  10.276   9.554  1.00 94.30           C  
ATOM   1462  C   THR B 188      14.883  10.453  11.047  1.00 94.30           C  
ATOM   1463  CB  THR B 188      15.740   9.415   8.935  1.00 94.30           C  
ATOM   1464  O   THR B 188      15.076  11.575  11.520  1.00 94.30           O  
ATOM   1465  CG2 THR B 188      15.536   9.248   7.432  1.00 94.30           C  
ATOM   1466  OG1 THR B 188      17.005  10.046   9.167  1.00 94.30           O  
ATOM   1467  N   ASN B 189      14.819   9.318  11.718  1.00 91.41           N  
ATOM   1468  CA  ASN B 189      15.121   9.395  13.144  1.00 91.41           C  
ATOM   1469  C   ASN B 189      16.502   9.994  13.392  1.00 91.41           C  
ATOM   1470  CB  ASN B 189      15.018   8.012  13.790  1.00 91.41           C  
ATOM   1471  O   ASN B 189      16.651  10.900  14.214  1.00 91.41           O  
ATOM   1472  CG  ASN B 189      15.014   8.074  15.304  1.00 91.41           C  
ATOM   1473  ND2 ASN B 189      15.300   6.947  15.945  1.00 91.41           N  
ATOM   1474  OD1 ASN B 189      14.754   9.126  15.894  1.00 91.41           O  
ATOM   1475  N   GLU B 190      17.469   9.601  12.667  1.00 90.81           N  
ATOM   1476  CA  GLU B 190      18.851  10.037  12.844  1.00 90.81           C  
ATOM   1477  C   GLU B 190      19.016  11.509  12.476  1.00 90.81           C  
ATOM   1478  CB  GLU B 190      19.798   9.176  12.005  1.00 90.81           C  
ATOM   1479  O   GLU B 190      19.615  12.279  13.230  1.00 90.81           O  
ATOM   1480  CG  GLU B 190      19.940   7.747  12.510  1.00 90.81           C  
ATOM   1481  CD  GLU B 190      20.433   7.664  13.945  1.00 90.81           C  
ATOM   1482  OE1 GLU B 190      19.884   6.858  14.730  1.00 90.81           O  
ATOM   1483  OE2 GLU B 190      21.376   8.412  14.288  1.00 90.81           O  
ATOM   1484  N   SER B 191      18.455  11.878  11.359  1.00 89.18           N  
ATOM   1485  CA  SER B 191      18.613  13.257  10.908  1.00 89.18           C  
ATOM   1486  C   SER B 191      17.850  14.224  11.808  1.00 89.18           C  
ATOM   1487  CB  SER B 191      18.136  13.407   9.463  1.00 89.18           C  
ATOM   1488  O   SER B 191      18.275  15.365  12.003  1.00 89.18           O  
ATOM   1489  OG  SER B 191      16.727  13.276   9.383  1.00 89.18           O  
ATOM   1490  N   LEU B 192      16.731  13.783  12.340  1.00 89.27           N  
ATOM   1491  CA  LEU B 192      15.965  14.624  13.254  1.00 89.27           C  
ATOM   1492  C   LEU B 192      16.738  14.867  14.546  1.00 89.27           C  
ATOM   1493  CB  LEU B 192      14.612  13.980  13.568  1.00 89.27           C  
ATOM   1494  O   LEU B 192      16.761  15.988  15.059  1.00 89.27           O  
ATOM   1495  CG  LEU B 192      13.673  14.782  14.470  1.00 89.27           C  
ATOM   1496  CD1 LEU B 192      13.320  16.114  13.817  1.00 89.27           C  
ATOM   1497  CD2 LEU B 192      12.412  13.981  14.778  1.00 89.27           C  
ATOM   1498  N   LYS B 193      17.315  13.829  15.086  1.00 86.61           N  
ATOM   1499  CA  LYS B 193      18.127  13.954  16.292  1.00 86.61           C  
ATOM   1500  C   LYS B 193      19.249  14.970  16.096  1.00 86.61           C  
ATOM   1501  CB  LYS B 193      18.712  12.598  16.690  1.00 86.61           C  
ATOM   1502  O   LYS B 193      19.496  15.806  16.968  1.00 86.61           O  
ATOM   1503  CG  LYS B 193      17.708  11.659  17.343  1.00 86.61           C  
ATOM   1504  CD  LYS B 193      18.365  10.356  17.781  1.00 86.61           C  
ATOM   1505  CE  LYS B 193      17.344   9.378  18.347  1.00 86.61           C  
ATOM   1506  NZ  LYS B 193      17.967   8.064  18.687  1.00 86.61           N  
ATOM   1507  N   HIS B 194      19.843  14.927  14.951  1.00 82.38           N  
ATOM   1508  CA  HIS B 194      20.927  15.852  14.639  1.00 82.38           C  
ATOM   1509  C   HIS B 194      20.408  17.278  14.487  1.00 82.38           C  
ATOM   1510  CB  HIS B 194      21.651  15.417  13.363  1.00 82.38           C  
ATOM   1511  O   HIS B 194      21.007  18.220  15.011  1.00 82.38           O  
ATOM   1512  CG  HIS B 194      22.585  14.267  13.565  1.00 82.38           C  
ATOM   1513  CD2 HIS B 194      23.912  14.234  13.828  1.00 82.38           C  
ATOM   1514  ND1 HIS B 194      22.172  12.953  13.501  1.00 82.38           N  
ATOM   1515  CE1 HIS B 194      23.208  12.161  13.716  1.00 82.38           C  
ATOM   1516  NE2 HIS B 194      24.277  12.913  13.917  1.00 82.38           N  
ATOM   1517  N   ALA B 195      19.290  17.426  13.778  1.00 80.19           N  
ATOM   1518  CA  ALA B 195      18.716  18.747  13.531  1.00 80.19           C  
ATOM   1519  C   ALA B 195      18.250  19.394  14.832  1.00 80.19           C  
ATOM   1520  CB  ALA B 195      17.556  18.647  12.544  1.00 80.19           C  
ATOM   1521  O   ALA B 195      18.376  20.608  15.009  1.00 80.19           O  
ATOM   1522  N   LYS B 196      17.698  18.631  15.769  1.00 79.95           N  
ATOM   1523  CA  LYS B 196      17.245  19.139  17.061  1.00 79.95           C  
ATOM   1524  C   LYS B 196      18.426  19.561  17.930  1.00 79.95           C  
ATOM   1525  CB  LYS B 196      16.408  18.086  17.788  1.00 79.95           C  
ATOM   1526  O   LYS B 196      18.333  20.531  18.685  1.00 79.95           O  
ATOM   1527  CG  LYS B 196      14.970  17.992  17.299  1.00 79.95           C  
ATOM   1528  CD  LYS B 196      14.157  17.015  18.138  1.00 79.95           C  
ATOM   1529  CE  LYS B 196      12.688  17.020  17.737  1.00 79.95           C  
ATOM   1530  NZ  LYS B 196      11.894  16.032  18.527  1.00 79.95           N  
ATOM   1531  N   ALA B 197      19.493  18.880  17.845  1.00 74.37           N  
ATOM   1532  CA  ALA B 197      20.693  19.182  18.621  1.00 74.37           C  
ATOM   1533  C   ALA B 197      21.279  20.533  18.220  1.00 74.37           C  
ATOM   1534  CB  ALA B 197      21.734  18.080  18.442  1.00 74.37           C  
ATOM   1535  O   ALA B 197      21.816  21.258  19.061  1.00 74.37           O  
ATOM   1536  N   ILE B 198      21.004  20.972  16.952  1.00 71.54           N  
ATOM   1537  CA  ILE B 198      21.604  22.221  16.497  1.00 71.54           C  
ATOM   1538  C   ILE B 198      20.538  23.312  16.432  1.00 71.54           C  
ATOM   1539  CB  ILE B 198      22.284  22.052  15.119  1.00 71.54           C  
ATOM   1540  O   ILE B 198      20.823  24.444  16.034  1.00 71.54           O  
ATOM   1541  CG1 ILE B 198      23.295  20.901  15.160  1.00 71.54           C  
ATOM   1542  CG2 ILE B 198      22.957  23.358  14.686  1.00 71.54           C  
ATOM   1543  CD1 ILE B 198      23.749  20.427  13.786  1.00 71.54           C  
ATOM   1544  N   GLY B 199      19.238  23.000  16.945  1.00 69.27           N  
ATOM   1545  CA  GLY B 199      18.149  23.948  17.116  1.00 69.27           C  
ATOM   1546  C   GLY B 199      17.544  24.405  15.803  1.00 69.27           C  
ATOM   1547  O   GLY B 199      17.036  25.524  15.703  1.00 69.27           O  
ATOM   1548  N   ARG B 200      17.638  23.517  14.786  1.00 59.47           N  
ATOM   1549  CA  ARG B 200      17.245  23.934  13.444  1.00 59.47           C  
ATOM   1550  C   ARG B 200      15.836  23.455  13.111  1.00 59.47           C  
ATOM   1551  CB  ARG B 200      18.237  23.407  12.404  1.00 59.47           C  
ATOM   1552  O   ARG B 200      15.277  23.823  12.076  1.00 59.47           O  
ATOM   1553  CG  ARG B 200      19.574  24.130  12.406  1.00 59.47           C  
ATOM   1554  CD  ARG B 200      20.463  23.675  11.258  1.00 59.47           C  
ATOM   1555  NE  ARG B 200      21.786  24.290  11.323  1.00 59.47           N  
ATOM   1556  NH1 ARG B 200      22.754  22.860   9.788  1.00 59.47           N  
ATOM   1557  NH2 ARG B 200      24.001  24.520  10.761  1.00 59.47           N  
ATOM   1558  CZ  ARG B 200      22.844  23.889  10.624  1.00 59.47           C  
ATOM   1559  N   VAL B 201      15.238  22.566  14.032  1.00 63.64           N  
ATOM   1560  CA  VAL B 201      13.966  21.978  13.626  1.00 63.64           C  
ATOM   1561  C   VAL B 201      12.955  22.096  14.764  1.00 63.64           C  
ATOM   1562  CB  VAL B 201      14.131  20.499  13.211  1.00 63.64           C  
ATOM   1563  O   VAL B 201      13.336  22.215  15.931  1.00 63.64           O  
ATOM   1564  CG1 VAL B 201      15.005  20.382  11.963  1.00 63.64           C  
ATOM   1565  CG2 VAL B 201      14.725  19.686  14.360  1.00 63.64           C  
ATOM   1566  N   GLY B 202      11.748  22.075  14.570  1.00 58.11           N  
ATOM   1567  CA  GLY B 202      10.702  21.836  15.551  1.00 58.11           C  
ATOM   1568  C   GLY B 202      10.030  23.109  16.029  1.00 58.11           C  
ATOM   1569  O   GLY B 202       9.430  23.134  17.106  1.00 58.11           O  
ATOM   1570  N   ARG B 203      10.365  24.363  15.273  1.00 52.81           N  
ATOM   1571  CA  ARG B 203       9.633  25.521  15.775  1.00 52.81           C  
ATOM   1572  C   ARG B 203       8.295  25.675  15.060  1.00 52.81           C  
ATOM   1573  CB  ARG B 203      10.464  26.796  15.612  1.00 52.81           C  
ATOM   1574  O   ARG B 203       8.242  25.703  13.829  1.00 52.81           O  
ATOM   1575  CG  ARG B 203      11.522  26.984  16.687  1.00 52.81           C  
ATOM   1576  CD  ARG B 203      12.046  28.412  16.719  1.00 52.81           C  
ATOM   1577  NE  ARG B 203      13.502  28.450  16.830  1.00 52.81           N  
ATOM   1578  NH1 ARG B 203      13.599  30.651  17.523  1.00 52.81           N  
ATOM   1579  NH2 ARG B 203      15.527  29.436  17.276  1.00 52.81           N  
ATOM   1580  CZ  ARG B 203      14.206  29.512  17.210  1.00 52.81           C  
ATOM   1581  N   VAL B 204       7.323  24.993  15.541  1.00 50.36           N  
ATOM   1582  CA  VAL B 204       6.219  25.020  14.587  1.00 50.36           C  
ATOM   1583  C   VAL B 204       5.110  25.932  15.107  1.00 50.36           C  
ATOM   1584  CB  VAL B 204       5.664  23.603  14.321  1.00 50.36           C  
ATOM   1585  O   VAL B 204       4.630  25.758  16.229  1.00 50.36           O  
ATOM   1586  CG1 VAL B 204       4.502  23.655  13.331  1.00 50.36           C  
ATOM   1587  CG2 VAL B 204       6.770  22.685  13.803  1.00 50.36           C  
ATOM   1588  N   VAL B 205       5.199  27.331  14.982  1.00 42.95           N  
ATOM   1589  CA  VAL B 205       3.934  28.058  15.014  1.00 42.95           C  
ATOM   1590  C   VAL B 205       3.127  27.746  13.756  1.00 42.95           C  
ATOM   1591  CB  VAL B 205       4.157  29.581  15.140  1.00 42.95           C  
ATOM   1592  O   VAL B 205       3.631  27.882  12.638  1.00 42.95           O  
ATOM   1593  CG1 VAL B 205       2.822  30.323  15.162  1.00 42.95           C  
ATOM   1594  CG2 VAL B 205       4.969  29.899  16.394  1.00 42.95           C  
ATOM   1595  N   GLN B 206       2.374  26.691  13.879  1.00 44.94           N  
ATOM   1596  CA  GLN B 206       1.784  26.325  12.596  1.00 44.94           C  
ATOM   1597  C   GLN B 206       0.511  27.123  12.329  1.00 44.94           C  
ATOM   1598  CB  GLN B 206       1.484  24.826  12.549  1.00 44.94           C  
ATOM   1599  O   GLN B 206      -0.335  27.267  13.214  1.00 44.94           O  
ATOM   1600  CG  GLN B 206       2.711  23.961  12.294  1.00 44.94           C  
ATOM   1601  CD  GLN B 206       2.392  22.478  12.288  1.00 44.94           C  
ATOM   1602  NE2 GLN B 206       3.424  21.649  12.405  1.00 44.94           N  
ATOM   1603  OE1 GLN B 206       1.228  22.080  12.180  1.00 44.94           O  
ATOM   1604  N   VAL B 207       0.549  28.046  11.433  1.00 40.63           N  
ATOM   1605  CA  VAL B 207      -0.614  28.701  10.843  1.00 40.63           C  
ATOM   1606  C   VAL B 207      -1.136  27.871   9.673  1.00 40.63           C  
ATOM   1607  CB  VAL B 207      -0.280  30.134  10.373  1.00 40.63           C  
ATOM   1608  O   VAL B 207      -0.381  27.528   8.760  1.00 40.63           O  
ATOM   1609  CG1 VAL B 207      -1.518  30.813   9.790  1.00 40.63           C  
ATOM   1610  CG2 VAL B 207       0.289  30.955  11.528  1.00 40.63           C  
ATOM   1611  N   PHE B 208      -2.138  27.123   9.946  1.00 37.93           N  
ATOM   1612  CA  PHE B 208      -2.697  26.372   8.828  1.00 37.93           C  
ATOM   1613  C   PHE B 208      -3.652  27.238   8.017  1.00 37.93           C  
ATOM   1614  CB  PHE B 208      -3.421  25.118   9.329  1.00 37.93           C  
ATOM   1615  O   PHE B 208      -4.428  28.012   8.582  1.00 37.93           O  
ATOM   1616  CG  PHE B 208      -2.531  24.157  10.069  1.00 37.93           C  
ATOM   1617  CD1 PHE B 208      -1.772  23.219   9.380  1.00 37.93           C  
ATOM   1618  CD2 PHE B 208      -2.452  24.192  11.455  1.00 37.93           C  
ATOM   1619  CE1 PHE B 208      -0.947  22.328  10.062  1.00 37.93           C  
ATOM   1620  CE2 PHE B 208      -1.630  23.305  12.144  1.00 37.93           C  
ATOM   1621  CZ  PHE B 208      -0.879  22.374  11.446  1.00 37.93           C  
ATOM   1622  N   GLY B 209      -3.186  27.671   6.699  1.00 35.57           N  
ATOM   1623  CA  GLY B 209      -4.087  28.361   5.789  1.00 35.57           C  
ATOM   1624  C   GLY B 209      -4.938  27.416   4.963  1.00 35.57           C  
ATOM   1625  O   GLY B 209      -4.512  26.303   4.647  1.00 35.57           O  
ATOM   1626  N   PHE B 210      -6.163  27.459   5.077  1.00 33.71           N  
ATOM   1627  CA  PHE B 210      -7.041  26.661   4.230  1.00 33.71           C  
ATOM   1628  C   PHE B 210      -7.514  27.468   3.027  1.00 33.71           C  
ATOM   1629  CB  PHE B 210      -8.246  26.154   5.028  1.00 33.71           C  
ATOM   1630  O   PHE B 210      -7.790  28.664   3.145  1.00 33.71           O  
ATOM   1631  CG  PHE B 210      -7.874  25.410   6.282  1.00 33.71           C  
ATOM   1632  CD1 PHE B 210      -7.596  24.049   6.243  1.00 33.71           C  
ATOM   1633  CD2 PHE B 210      -7.803  26.072   7.501  1.00 33.71           C  
ATOM   1634  CE1 PHE B 210      -7.252  23.358   7.403  1.00 33.71           C  
ATOM   1635  CE2 PHE B 210      -7.459  25.388   8.664  1.00 33.71           C  
ATOM   1636  CZ  PHE B 210      -7.185  24.031   8.612  1.00 33.71           C  
ATOM   1637  N   ALA B 211      -6.982  27.094   1.836  1.00 31.44           N  
ATOM   1638  CA  ALA B 211      -7.553  27.730   0.652  1.00 31.44           C  
ATOM   1639  C   ALA B 211      -8.691  26.892   0.074  1.00 31.44           C  
ATOM   1640  CB  ALA B 211      -6.474  27.956  -0.404  1.00 31.44           C  
ATOM   1641  O   ALA B 211      -8.574  25.669  -0.038  1.00 31.44           O  
ATOM   1642  N   PHE B 212      -9.852  27.166   0.267  1.00 27.91           N  
ATOM   1643  CA  PHE B 212     -10.917  26.463  -0.438  1.00 27.91           C  
ATOM   1644  C   PHE B 212     -11.153  27.076  -1.813  1.00 27.91           C  
ATOM   1645  CB  PHE B 212     -12.214  26.491   0.378  1.00 27.91           C  
ATOM   1646  O   PHE B 212     -11.138  28.299  -1.965  1.00 27.91           O  
ATOM   1647  CG  PHE B 212     -12.145  25.697   1.654  1.00 27.91           C  
ATOM   1648  CD1 PHE B 212     -12.341  24.321   1.644  1.00 27.91           C  
ATOM   1649  CD2 PHE B 212     -11.884  26.326   2.864  1.00 27.91           C  
ATOM   1650  CE1 PHE B 212     -12.278  23.583   2.824  1.00 27.91           C  
ATOM   1651  CE2 PHE B 212     -11.819  25.595   4.047  1.00 27.91           C  
ATOM   1652  CZ  PHE B 212     -12.018  24.224   4.025  1.00 27.91           C  
ATOM   1653  N   THR B 213     -10.859  26.403  -2.971  1.00 27.62           N  
ATOM   1654  CA  THR B 213     -11.268  26.915  -4.274  1.00 27.62           C  
ATOM   1655  C   THR B 213     -12.773  26.758  -4.469  1.00 27.62           C  
ATOM   1656  CB  THR B 213     -10.523  26.198  -5.415  1.00 27.62           C  
ATOM   1657  O   THR B 213     -13.406  25.928  -3.813  1.00 27.62           O  
ATOM   1658  CG2 THR B 213      -9.335  27.024  -5.901  1.00 27.62           C  
ATOM   1659  OG1 THR B 213     -10.049  24.930  -4.946  1.00 27.62           O  
ATOM   1660  N   ALA B 214     -13.382  27.484  -5.397  1.00 27.79           N  
ATOM   1661  CA  ALA B 214     -14.786  27.389  -5.788  1.00 27.79           C  
ATOM   1662  C   ALA B 214     -15.158  25.954  -6.154  1.00 27.79           C  
ATOM   1663  CB  ALA B 214     -15.079  28.326  -6.957  1.00 27.79           C  
ATOM   1664  O   ALA B 214     -16.269  25.502  -5.869  1.00 27.79           O  
ATOM   1665  N   TYR B 215     -14.292  25.339  -7.048  1.00 27.10           N  
ATOM   1666  CA  TYR B 215     -14.574  23.999  -7.550  1.00 27.10           C  
ATOM   1667  C   TYR B 215     -14.715  23.005  -6.403  1.00 27.10           C  
ATOM   1668  CB  TYR B 215     -13.470  23.538  -8.506  1.00 27.10           C  
ATOM   1669  O   TYR B 215     -15.416  21.998  -6.528  1.00 27.10           O  
ATOM   1670  CG  TYR B 215     -13.944  23.326  -9.924  1.00 27.10           C  
ATOM   1671  CD1 TYR B 215     -14.429  22.088 -10.339  1.00 27.10           C  
ATOM   1672  CD2 TYR B 215     -13.908  24.363 -10.850  1.00 27.10           C  
ATOM   1673  CE1 TYR B 215     -14.865  21.887 -11.644  1.00 27.10           C  
ATOM   1674  CE2 TYR B 215     -14.341  24.173 -12.158  1.00 27.10           C  
ATOM   1675  OH  TYR B 215     -15.248  22.741 -13.839  1.00 27.10           O  
ATOM   1676  CZ  TYR B 215     -14.818  22.934 -12.545  1.00 27.10           C  
ATOM   1677  N   ASP B 216     -13.901  23.160  -5.371  1.00 30.68           N  
ATOM   1678  CA  ASP B 216     -14.085  22.240  -4.253  1.00 30.68           C  
ATOM   1679  C   ASP B 216     -15.515  22.301  -3.721  1.00 30.68           C  
ATOM   1680  CB  ASP B 216     -13.092  22.553  -3.131  1.00 30.68           C  
ATOM   1681  O   ASP B 216     -16.071  21.283  -3.302  1.00 30.68           O  
ATOM   1682  CG  ASP B 216     -11.817  21.734  -3.222  1.00 30.68           C  
ATOM   1683  OD1 ASP B 216     -11.796  20.716  -3.947  1.00 30.68           O  
ATOM   1684  OD2 ASP B 216     -10.824  22.108  -2.561  1.00 30.68           O  
ATOM   1685  N   LEU B 217     -16.101  23.561  -3.761  1.00 27.06           N  
ATOM   1686  CA  LEU B 217     -17.496  23.754  -3.380  1.00 27.06           C  
ATOM   1687  C   LEU B 217     -18.432  23.124  -4.406  1.00 27.06           C  
ATOM   1688  CB  LEU B 217     -17.810  25.245  -3.233  1.00 27.06           C  
ATOM   1689  O   LEU B 217     -19.503  22.627  -4.053  1.00 27.06           O  
ATOM   1690  CG  LEU B 217     -18.210  25.719  -1.835  1.00 27.06           C  
ATOM   1691  CD1 LEU B 217     -17.076  26.517  -1.201  1.00 27.06           C  
ATOM   1692  CD2 LEU B 217     -19.487  26.550  -1.897  1.00 27.06           C  
ATOM   1693  N   SER B 218     -18.113  23.419  -5.807  1.00 25.99           N  
ATOM   1694  CA  SER B 218     -19.026  23.023  -6.875  1.00 25.99           C  
ATOM   1695  C   SER B 218     -19.138  21.506  -6.971  1.00 25.99           C  
ATOM   1696  CB  SER B 218     -18.562  23.595  -8.215  1.00 25.99           C  
ATOM   1697  O   SER B 218     -20.216  20.974  -7.244  1.00 25.99           O  
ATOM   1698  OG  SER B 218     -19.310  23.040  -9.284  1.00 25.99           O  
ATOM   1699  N   VAL B 219     -17.985  20.837  -7.010  1.00 29.93           N  
ATOM   1700  CA  VAL B 219     -18.172  19.392  -7.077  1.00 29.93           C  
ATOM   1701  C   VAL B 219     -19.120  18.941  -5.968  1.00 29.93           C  
ATOM   1702  CB  VAL B 219     -16.827  18.640  -6.966  1.00 29.93           C  
ATOM   1703  O   VAL B 219     -19.763  17.894  -6.078  1.00 29.93           O  
ATOM   1704  CG1 VAL B 219     -17.055  17.130  -6.908  1.00 29.93           C  
ATOM   1705  CG2 VAL B 219     -15.916  19.001  -8.137  1.00 29.93           C  
ATOM   1706  N   ALA B 220     -19.171  19.749  -4.945  1.00 30.26           N  
ATOM   1707  CA  ALA B 220     -20.222  19.458  -3.974  1.00 30.26           C  
ATOM   1708  C   ALA B 220     -21.605  19.685  -4.577  1.00 30.26           C  
ATOM   1709  CB  ALA B 220     -20.043  20.315  -2.723  1.00 30.26           C  
ATOM   1710  O   ALA B 220     -22.583  19.062  -4.156  1.00 30.26           O  
ATOM   1711  N   SER B 221     -21.751  20.646  -5.580  1.00 26.82           N  
ATOM   1712  CA  SER B 221     -23.070  21.066  -6.042  1.00 26.82           C  
ATOM   1713  C   SER B 221     -23.727  19.987  -6.896  1.00 26.82           C  
ATOM   1714  CB  SER B 221     -22.970  22.368  -6.839  1.00 26.82           C  
ATOM   1715  O   SER B 221     -24.944  19.801  -6.844  1.00 26.82           O  
ATOM   1716  OG  SER B 221     -22.335  22.146  -8.086  1.00 26.82           O  
ATOM   1717  N   LYS B 222     -23.023  19.518  -8.007  1.00 27.53           N  
ATOM   1718  CA  LYS B 222     -23.849  18.708  -8.897  1.00 27.53           C  
ATOM   1719  C   LYS B 222     -24.507  17.557  -8.141  1.00 27.53           C  
ATOM   1720  CB  LYS B 222     -23.015  18.163 -10.057  1.00 27.53           C  
ATOM   1721  O   LYS B 222     -25.520  17.014  -8.585  1.00 27.53           O  
ATOM   1722  CG  LYS B 222     -22.946  19.093 -11.260  1.00 27.53           C  
ATOM   1723  CD  LYS B 222     -22.165  18.465 -12.407  1.00 27.53           C  
ATOM   1724  CE  LYS B 222     -22.016  19.429 -13.576  1.00 27.53           C  
ATOM   1725  NZ  LYS B 222     -21.210  18.835 -14.685  1.00 27.53           N  
ATOM   1726  N   GLU B 223     -23.725  16.912  -7.306  1.00 26.06           N  
ATOM   1727  CA  GLU B 223     -24.473  15.791  -6.744  1.00 26.06           C  
ATOM   1728  C   GLU B 223     -25.681  16.278  -5.949  1.00 26.06           C  
ATOM   1729  CB  GLU B 223     -23.570  14.932  -5.856  1.00 26.06           C  
ATOM   1730  O   GLU B 223     -26.532  15.479  -5.551  1.00 26.06           O  
ATOM   1731  CG  GLU B 223     -23.681  13.439  -6.127  1.00 26.06           C  
ATOM   1732  CD  GLU B 223     -22.383  12.686  -5.882  1.00 26.06           C  
ATOM   1733  OE1 GLU B 223     -22.368  11.442  -6.019  1.00 26.06           O  
ATOM   1734  OE2 GLU B 223     -21.373  13.346  -5.549  1.00 26.06           O  
ATOM   1735  N   SER B 224     -25.630  17.637  -5.779  1.00 24.08           N  
ATOM   1736  CA  SER B 224     -26.542  18.111  -4.744  1.00 24.08           C  
ATOM   1737  C   SER B 224     -27.965  18.241  -5.277  1.00 24.08           C  
ATOM   1738  CB  SER B 224     -26.072  19.457  -4.190  1.00 24.08           C  
ATOM   1739  O   SER B 224     -28.865  18.681  -4.559  1.00 24.08           O  
ATOM   1740  OG  SER B 224     -25.788  20.363  -5.242  1.00 24.08           O  
ATOM   1741  N   ILE B 225     -28.277  18.206  -6.557  1.00 21.21           N  
ATOM   1742  CA  ILE B 225     -29.537  18.916  -6.756  1.00 21.21           C  
ATOM   1743  C   ILE B 225     -30.560  18.450  -5.722  1.00 21.21           C  
ATOM   1744  CB  ILE B 225     -30.085  18.705  -8.185  1.00 21.21           C  
ATOM   1745  O   ILE B 225     -31.321  19.258  -5.186  1.00 21.21           O  
ATOM   1746  CG1 ILE B 225     -29.152  19.352  -9.215  1.00 21.21           C  
ATOM   1747  CG2 ILE B 225     -31.506  19.264  -8.306  1.00 21.21           C  
ATOM   1748  CD1 ILE B 225     -29.536  19.069 -10.661  1.00 21.21           C  
ATOM   1749  N   ARG B 226     -30.928  17.179  -5.874  1.00 19.49           N  
ATOM   1750  CA  ARG B 226     -32.338  16.977  -5.558  1.00 19.49           C  
ATOM   1751  C   ARG B 226     -32.629  17.324  -4.102  1.00 19.49           C  
ATOM   1752  CB  ARG B 226     -32.752  15.532  -5.845  1.00 19.49           C  
ATOM   1753  O   ARG B 226     -33.658  17.929  -3.796  1.00 19.49           O  
ATOM   1754  CG  ARG B 226     -33.178  15.287  -7.284  1.00 19.49           C  
ATOM   1755  CD  ARG B 226     -33.822  13.919  -7.457  1.00 19.49           C  
ATOM   1756  NE  ARG B 226     -34.444  13.778  -8.771  1.00 19.49           N  
ATOM   1757  NH1 ARG B 226     -34.935  11.534  -8.526  1.00 19.49           N  
ATOM   1758  NH2 ARG B 226     -35.501  12.632 -10.457  1.00 19.49           N  
ATOM   1759  CZ  ARG B 226     -34.959  12.648  -9.248  1.00 19.49           C  
ATOM   1760  N   THR B 227     -32.031  16.520  -3.214  1.00 19.56           N  
ATOM   1761  CA  THR B 227     -32.828  16.428  -1.995  1.00 19.56           C  
ATOM   1762  C   THR B 227     -32.725  17.716  -1.183  1.00 19.56           C  
ATOM   1763  CB  THR B 227     -32.386  15.235  -1.128  1.00 19.56           C  
ATOM   1764  O   THR B 227     -31.699  18.398  -1.218  1.00 19.56           O  
ATOM   1765  CG2 THR B 227     -33.438  14.130  -1.136  1.00 19.56           C  
ATOM   1766  OG1 THR B 227     -31.154  14.710  -1.638  1.00 19.56           O  
ATOM   1767  N   GLU B 228     -33.881  18.399  -0.763  1.00 20.02           N  
ATOM   1768  CA  GLU B 228     -34.310  19.666  -0.178  1.00 20.02           C  
ATOM   1769  C   GLU B 228     -33.443  20.043   1.020  1.00 20.02           C  
ATOM   1770  CB  GLU B 228     -35.781  19.597   0.238  1.00 20.02           C  
ATOM   1771  O   GLU B 228     -33.593  21.128   1.585  1.00 20.02           O  
ATOM   1772  CG  GLU B 228     -36.750  20.032  -0.852  1.00 20.02           C  
ATOM   1773  CD  GLU B 228     -38.198  20.062  -0.390  1.00 20.02           C  
ATOM   1774  OE1 GLU B 228     -39.083  20.443  -1.191  1.00 20.02           O  
ATOM   1775  OE2 GLU B 228     -38.451  19.702   0.781  1.00 20.02           O  
ATOM   1776  N   SER B 229     -32.628  19.043   1.503  1.00 20.71           N  
ATOM   1777  CA  SER B 229     -32.525  19.221   2.948  1.00 20.71           C  
ATOM   1778  C   SER B 229     -31.487  20.280   3.302  1.00 20.71           C  
ATOM   1779  CB  SER B 229     -32.169  17.898   3.627  1.00 20.71           C  
ATOM   1780  O   SER B 229     -30.320  20.164   2.922  1.00 20.71           O  
ATOM   1781  OG  SER B 229     -31.833  18.107   4.989  1.00 20.71           O  
ATOM   1782  N   MET B 230     -31.843  21.672   3.257  1.00 21.00           N  
ATOM   1783  CA  MET B 230     -30.972  22.836   3.392  1.00 21.00           C  
ATOM   1784  C   MET B 230     -30.089  22.715   4.629  1.00 21.00           C  
ATOM   1785  CB  MET B 230     -31.799  24.121   3.464  1.00 21.00           C  
ATOM   1786  O   MET B 230     -29.431  23.678   5.025  1.00 21.00           O  
ATOM   1787  CG  MET B 230     -32.487  24.482   2.158  1.00 21.00           C  
ATOM   1788  SD  MET B 230     -33.122  26.203   2.149  1.00 21.00           S  
ATOM   1789  CE  MET B 230     -31.749  27.046   1.315  1.00 21.00           C  
ATOM   1790  N   ALA B 231     -30.177  21.687   5.375  1.00 21.56           N  
ATOM   1791  CA  ALA B 231     -29.878  21.901   6.789  1.00 21.56           C  
ATOM   1792  C   ALA B 231     -28.378  22.074   7.012  1.00 21.56           C  
ATOM   1793  CB  ALA B 231     -30.406  20.738   7.626  1.00 21.56           C  
ATOM   1794  O   ALA B 231     -27.950  22.507   8.084  1.00 21.56           O  
ATOM   1795  N   PRO B 232     -27.562  21.780   6.045  1.00 25.24           N  
ATOM   1796  CA  PRO B 232     -26.192  21.533   6.499  1.00 25.24           C  
ATOM   1797  C   PRO B 232     -25.466  22.813   6.909  1.00 25.24           C  
ATOM   1798  CB  PRO B 232     -25.525  20.895   5.277  1.00 25.24           C  
ATOM   1799  O   PRO B 232     -24.377  22.752   7.485  1.00 25.24           O  
ATOM   1800  CG  PRO B 232     -26.564  20.950   4.204  1.00 25.24           C  
ATOM   1801  CD  PRO B 232     -27.801  21.587   4.769  1.00 25.24           C  
ATOM   1802  N   ILE B 233     -25.696  23.992   6.322  1.00 23.52           N  
ATOM   1803  CA  ILE B 233     -24.791  25.120   6.129  1.00 23.52           C  
ATOM   1804  C   ILE B 233     -24.241  25.577   7.478  1.00 23.52           C  
ATOM   1805  CB  ILE B 233     -25.495  26.293   5.411  1.00 23.52           C  
ATOM   1806  O   ILE B 233     -23.033  25.779   7.627  1.00 23.52           O  
ATOM   1807  CG1 ILE B 233     -25.922  25.876   3.999  1.00 23.52           C  
ATOM   1808  CG2 ILE B 233     -24.585  27.524   5.368  1.00 23.52           C  
ATOM   1809  CD1 ILE B 233     -26.742  26.928   3.265  1.00 23.52           C  
ATOM   1810  N   SER B 234     -25.180  25.877   8.374  1.00 24.41           N  
ATOM   1811  CA  SER B 234     -25.203  26.702   9.578  1.00 24.41           C  
ATOM   1812  C   SER B 234     -24.528  25.992  10.747  1.00 24.41           C  
ATOM   1813  CB  SER B 234     -26.640  27.066   9.952  1.00 24.41           C  
ATOM   1814  O   SER B 234     -24.361  26.574  11.820  1.00 24.41           O  
ATOM   1815  OG  SER B 234     -27.376  25.908  10.305  1.00 24.41           O  
ATOM   1816  N   ALA B 235     -24.213  24.700  10.535  1.00 25.57           N  
ATOM   1817  CA  ALA B 235     -23.799  23.922  11.699  1.00 25.57           C  
ATOM   1818  C   ALA B 235     -22.451  24.402  12.229  1.00 25.57           C  
ATOM   1819  CB  ALA B 235     -23.732  22.437  11.351  1.00 25.57           C  
ATOM   1820  O   ALA B 235     -21.873  23.784  13.126  1.00 25.57           O  
ATOM   1821  N   GLU B 236     -21.755  25.357  11.729  1.00 26.55           N  
ATOM   1822  CA  GLU B 236     -20.689  26.096  12.400  1.00 26.55           C  
ATOM   1823  C   GLU B 236     -21.191  26.739  13.690  1.00 26.55           C  
ATOM   1824  CB  GLU B 236     -20.109  27.166  11.471  1.00 26.55           C  
ATOM   1825  O   GLU B 236     -20.404  27.289  14.463  1.00 26.55           O  
ATOM   1826  CG  GLU B 236     -18.684  27.573  11.817  1.00 26.55           C  
ATOM   1827  CD  GLU B 236     -17.667  26.470  11.568  1.00 26.55           C  
ATOM   1828  OE1 GLU B 236     -16.543  26.546  12.114  1.00 26.55           O  
ATOM   1829  OE2 GLU B 236     -17.997  25.523  10.820  1.00 26.55           O  
ATOM   1830  N   VAL B 237     -22.503  26.938  13.966  1.00 25.83           N  
ATOM   1831  CA  VAL B 237     -23.132  27.612  15.096  1.00 25.83           C  
ATOM   1832  C   VAL B 237     -22.648  26.990  16.404  1.00 25.83           C  
ATOM   1833  CB  VAL B 237     -24.674  27.542  15.012  1.00 25.83           C  
ATOM   1834  O   VAL B 237     -22.142  27.692  17.283  1.00 25.83           O  
ATOM   1835  CG1 VAL B 237     -25.310  28.078  16.293  1.00 25.83           C  
ATOM   1836  CG2 VAL B 237     -25.177  28.319  13.797  1.00 25.83           C  
ATOM   1837  N   ILE B 238     -23.639  25.982  17.028  1.00 26.70           N  
ATOM   1838  CA  ILE B 238     -23.903  25.634  18.420  1.00 26.70           C  
ATOM   1839  C   ILE B 238     -22.873  24.614  18.901  1.00 26.70           C  
ATOM   1840  CB  ILE B 238     -25.333  25.079  18.603  1.00 26.70           C  
ATOM   1841  O   ILE B 238     -22.619  24.498  20.102  1.00 26.70           O  
ATOM   1842  CG1 ILE B 238     -26.370  26.170  18.315  1.00 26.70           C  
ATOM   1843  CG2 ILE B 238     -25.515  24.509  20.013  1.00 26.70           C  
ATOM   1844  CD1 ILE B 238     -27.811  25.677  18.340  1.00 26.70           C  
ATOM   1845  N   ARG B 239     -22.180  23.703  18.380  1.00 25.91           N  
ATOM   1846  CA  ARG B 239     -21.661  22.950  19.517  1.00 25.91           C  
ATOM   1847  C   ARG B 239     -21.038  23.881  20.552  1.00 25.91           C  
ATOM   1848  CB  ARG B 239     -20.631  21.918  19.054  1.00 25.91           C  
ATOM   1849  O   ARG B 239     -20.252  23.444  21.395  1.00 25.91           O  
ATOM   1850  CG  ARG B 239     -20.686  20.606  19.821  1.00 25.91           C  
ATOM   1851  CD  ARG B 239     -19.600  19.641  19.366  1.00 25.91           C  
ATOM   1852  NE  ARG B 239     -19.268  18.674  20.408  1.00 25.91           N  
ATOM   1853  NH1 ARG B 239     -18.194  17.202  18.988  1.00 25.91           N  
ATOM   1854  NH2 ARG B 239     -18.359  16.729  21.224  1.00 25.91           N  
ATOM   1855  CZ  ARG B 239     -18.608  17.537  20.204  1.00 25.91           C  
ATOM   1856  N   GLN B 240     -21.381  25.245  20.606  1.00 27.91           N  
ATOM   1857  CA  GLN B 240     -20.805  25.798  21.827  1.00 27.91           C  
ATOM   1858  C   GLN B 240     -21.374  25.110  23.065  1.00 27.91           C  
ATOM   1859  CB  GLN B 240     -21.054  27.306  21.904  1.00 27.91           C  
ATOM   1860  O   GLN B 240     -20.679  24.957  24.071  1.00 27.91           O  
ATOM   1861  CG  GLN B 240     -19.923  28.146  21.325  1.00 27.91           C  
ATOM   1862  CD  GLN B 240     -20.192  29.636  21.419  1.00 27.91           C  
ATOM   1863  NE2 GLN B 240     -19.277  30.438  20.884  1.00 27.91           N  
ATOM   1864  OE1 GLN B 240     -21.213  30.063  21.967  1.00 27.91           O  
ATOM   1865  N   ALA B 241     -22.820  24.985  23.084  1.00 24.75           N  
ATOM   1866  CA  ALA B 241     -23.343  24.891  24.444  1.00 24.75           C  
ATOM   1867  C   ALA B 241     -22.920  23.583  25.106  1.00 24.75           C  
ATOM   1868  CB  ALA B 241     -24.865  25.014  24.439  1.00 24.75           C  
ATOM   1869  O   ALA B 241     -22.443  23.581  26.243  1.00 24.75           O  
ATOM   1870  N   GLY B 242     -23.828  22.427  24.864  1.00 22.62           N  
ATOM   1871  CA  GLY B 242     -23.991  21.599  26.048  1.00 22.62           C  
ATOM   1872  C   GLY B 242     -22.747  20.802  26.394  1.00 22.62           C  
ATOM   1873  O   GLY B 242     -22.602  20.328  27.523  1.00 22.62           O  
ATOM   1874  N   GLY B 243     -22.498  19.793  25.484  1.00 21.01           N  
ATOM   1875  CA  GLY B 243     -21.896  18.682  26.204  1.00 21.01           C  
ATOM   1876  C   GLY B 243     -20.642  19.073  26.964  1.00 21.01           C  
ATOM   1877  O   GLY B 243     -19.726  19.671  26.395  1.00 21.01           O  
ATOM   1878  N   TRP B 244     -20.900  19.275  28.322  1.00 20.77           N  
ATOM   1879  CA  TRP B 244     -20.348  19.920  29.508  1.00 20.77           C  
ATOM   1880  C   TRP B 244     -18.977  19.347  29.852  1.00 20.77           C  
ATOM   1881  CB  TRP B 244     -21.296  19.757  30.700  1.00 20.77           C  
ATOM   1882  O   TRP B 244     -18.160  20.016  30.490  1.00 20.77           O  
ATOM   1883  CG  TRP B 244     -22.566  20.545  30.579  1.00 20.77           C  
ATOM   1884  CD1 TRP B 244     -22.888  21.444  29.601  1.00 20.77           C  
ATOM   1885  CD2 TRP B 244     -23.683  20.507  31.473  1.00 20.77           C  
ATOM   1886  CE2 TRP B 244     -24.648  21.409  30.975  1.00 20.77           C  
ATOM   1887  CE3 TRP B 244     -23.961  19.795  32.648  1.00 20.77           C  
ATOM   1888  NE1 TRP B 244     -24.139  21.968  29.833  1.00 20.77           N  
ATOM   1889  CH2 TRP B 244     -26.121  20.911  32.759  1.00 20.77           C  
ATOM   1890  CZ2 TRP B 244     -25.873  21.619  31.612  1.00 20.77           C  
ATOM   1891  CZ3 TRP B 244     -25.181  20.006  33.280  1.00 20.77           C  
ATOM   1892  N   GLY B 245     -18.964  17.923  30.066  1.00 21.77           N  
ATOM   1893  CA  GLY B 245     -18.309  17.462  31.280  1.00 21.77           C  
ATOM   1894  C   GLY B 245     -16.811  17.698  31.276  1.00 21.77           C  
ATOM   1895  O   GLY B 245     -16.336  18.695  30.728  1.00 21.77           O  
ATOM   1896  N   ALA B 246     -16.092  16.520  31.318  1.00 22.01           N  
ATOM   1897  CA  ALA B 246     -14.875  16.383  32.115  1.00 22.01           C  
ATOM   1898  C   ALA B 246     -13.727  17.182  31.506  1.00 22.01           C  
ATOM   1899  CB  ALA B 246     -14.487  14.912  32.244  1.00 22.01           C  
ATOM   1900  O   ALA B 246     -13.870  17.763  30.427  1.00 22.01           O  
ATOM   1901  N   GLY B 247     -12.504  16.503  31.220  1.00 20.25           N  
ATOM   1902  CA  GLY B 247     -11.159  17.021  31.418  1.00 20.25           C  
ATOM   1903  C   GLY B 247     -10.697  17.928  30.293  1.00 20.25           C  
ATOM   1904  O   GLY B 247      -9.545  18.366  30.275  1.00 20.25           O  
ATOM   1905  N   VAL B 248     -11.406  17.863  29.166  1.00 22.74           N  
ATOM   1906  CA  VAL B 248     -10.416  18.181  28.143  1.00 22.74           C  
ATOM   1907  C   VAL B 248      -9.927  19.616  28.325  1.00 22.74           C  
ATOM   1908  CB  VAL B 248     -10.988  17.989  26.720  1.00 22.74           C  
ATOM   1909  O   VAL B 248     -10.732  20.547  28.404  1.00 22.74           O  
ATOM   1910  CG1 VAL B 248      -9.929  18.304  25.666  1.00 22.74           C  
ATOM   1911  CG2 VAL B 248     -11.514  16.566  26.545  1.00 22.74           C  
ATOM   1912  N   ALA B 249      -8.579  19.819  28.594  1.00 21.93           N  
ATOM   1913  CA  ALA B 249      -7.715  20.726  29.346  1.00 21.93           C  
ATOM   1914  C   ALA B 249      -7.678  22.109  28.700  1.00 21.93           C  
ATOM   1915  CB  ALA B 249      -6.304  20.153  29.450  1.00 21.93           C  
ATOM   1916  O   ALA B 249      -8.100  23.096  29.308  1.00 21.93           O  
ATOM   1917  N   GLY B 250      -6.430  22.425  28.100  1.00 20.18           N  
ATOM   1918  CA  GLY B 250      -5.728  23.698  28.108  1.00 20.18           C  
ATOM   1919  C   GLY B 250      -6.203  24.648  27.025  1.00 20.18           C  
ATOM   1920  O   GLY B 250      -5.522  25.625  26.705  1.00 20.18           O  
ATOM   1921  N   LEU B 251      -7.336  24.378  26.452  1.00 24.52           N  
ATOM   1922  CA  LEU B 251      -7.468  24.950  25.117  1.00 24.52           C  
ATOM   1923  C   LEU B 251      -7.519  26.473  25.180  1.00 24.52           C  
ATOM   1924  CB  LEU B 251      -8.725  24.414  24.426  1.00 24.52           C  
ATOM   1925  O   LEU B 251      -8.430  27.043  25.786  1.00 24.52           O  
ATOM   1926  CG  LEU B 251      -8.523  23.780  23.049  1.00 24.52           C  
ATOM   1927  CD1 LEU B 251      -8.837  22.288  23.101  1.00 24.52           C  
ATOM   1928  CD2 LEU B 251      -9.390  24.477  22.006  1.00 24.52           C  
ATOM   1929  N   LYS B 252      -6.371  27.159  25.292  1.00 21.95           N  
ATOM   1930  CA  LYS B 252      -6.236  28.586  25.571  1.00 21.95           C  
ATOM   1931  C   LYS B 252      -6.890  29.425  24.477  1.00 21.95           C  
ATOM   1932  CB  LYS B 252      -4.761  28.968  25.713  1.00 21.95           C  
ATOM   1933  O   LYS B 252      -7.048  28.964  23.345  1.00 21.95           O  
ATOM   1934  CG  LYS B 252      -4.193  28.736  27.105  1.00 21.95           C  
ATOM   1935  CD  LYS B 252      -2.739  29.181  27.196  1.00 21.95           C  
ATOM   1936  CE  LYS B 252      -2.134  28.843  28.552  1.00 21.95           C  
ATOM   1937  NZ  LYS B 252      -0.753  29.393  28.695  1.00 21.95           N  
ATOM   1938  N   ALA B 253      -7.633  30.504  24.743  1.00 23.30           N  
ATOM   1939  CA  ALA B 253      -8.492  31.488  24.090  1.00 23.30           C  
ATOM   1940  C   ALA B 253      -7.798  32.102  22.877  1.00 23.30           C  
ATOM   1941  CB  ALA B 253      -8.898  32.579  25.077  1.00 23.30           C  
ATOM   1942  O   ALA B 253      -7.129  33.131  22.993  1.00 23.30           O  
ATOM   1943  N   GLY B 254      -7.133  31.256  22.019  1.00 19.86           N  
ATOM   1944  CA  GLY B 254      -6.220  31.954  21.128  1.00 19.86           C  
ATOM   1945  C   GLY B 254      -6.929  32.844  20.125  1.00 19.86           C  
ATOM   1946  O   GLY B 254      -8.151  32.775  19.981  1.00 19.86           O  
ATOM   1947  N   THR B 255      -6.458  34.108  19.908  1.00 20.15           N  
ATOM   1948  CA  THR B 255      -6.900  35.268  19.143  1.00 20.15           C  
ATOM   1949  C   THR B 255      -7.087  34.907  17.672  1.00 20.15           C  
ATOM   1950  CB  THR B 255      -5.900  36.432  19.266  1.00 20.15           C  
ATOM   1951  O   THR B 255      -6.228  34.256  17.074  1.00 20.15           O  
ATOM   1952  CG2 THR B 255      -6.494  37.586  20.066  1.00 20.15           C  
ATOM   1953  OG1 THR B 255      -4.715  35.968  19.925  1.00 20.15           O  
ATOM   1954  N   ALA B 256      -8.310  34.436  17.294  1.00 23.75           N  
ATOM   1955  CA  ALA B 256      -8.590  33.939  15.949  1.00 23.75           C  
ATOM   1956  C   ALA B 256      -8.433  35.046  14.911  1.00 23.75           C  
ATOM   1957  CB  ALA B 256      -9.996  33.347  15.883  1.00 23.75           C  
ATOM   1958  O   ALA B 256      -9.174  36.031  14.928  1.00 23.75           O  
ATOM   1959  N   LEU B 257      -7.350  35.702  14.712  1.00 23.38           N  
ATOM   1960  CA  LEU B 257      -7.285  36.833  13.793  1.00 23.38           C  
ATOM   1961  C   LEU B 257      -7.307  36.359  12.344  1.00 23.38           C  
ATOM   1962  CB  LEU B 257      -6.024  37.662  14.052  1.00 23.38           C  
ATOM   1963  O   LEU B 257      -6.526  35.485  11.960  1.00 23.38           O  
ATOM   1964  CG  LEU B 257      -6.027  38.526  15.314  1.00 23.38           C  
ATOM   1965  CD1 LEU B 257      -4.598  38.841  15.744  1.00 23.38           C  
ATOM   1966  CD2 LEU B 257      -6.817  39.809  15.082  1.00 23.38           C  
ATOM   1967  N   GLY B 258      -8.467  36.100  11.844  1.00 21.79           N  
ATOM   1968  CA  GLY B 258      -8.588  35.548  10.504  1.00 21.79           C  
ATOM   1969  C   GLY B 258      -8.215  36.537   9.416  1.00 21.79           C  
ATOM   1970  O   GLY B 258      -8.591  37.710   9.479  1.00 21.79           O  
ATOM   1971  N   VAL B 259      -6.981  36.645   9.039  1.00 23.26           N  
ATOM   1972  CA  VAL B 259      -6.623  37.623   8.017  1.00 23.26           C  
ATOM   1973  C   VAL B 259      -6.998  37.087   6.636  1.00 23.26           C  
ATOM   1974  CB  VAL B 259      -5.118  37.968   8.063  1.00 23.26           C  
ATOM   1975  O   VAL B 259      -6.817  35.901   6.354  1.00 23.26           O  
ATOM   1976  CG1 VAL B 259      -4.782  39.057   7.045  1.00 23.26           C  
ATOM   1977  CG2 VAL B 259      -4.715  38.406   9.470  1.00 23.26           C  
ATOM   1978  N   ALA B 260      -8.058  37.523   6.095  1.00 22.56           N  
ATOM   1979  CA  ALA B 260      -8.408  37.120   4.735  1.00 22.56           C  
ATOM   1980  C   ALA B 260      -7.473  37.763   3.715  1.00 22.56           C  
ATOM   1981  CB  ALA B 260      -9.858  37.486   4.428  1.00 22.56           C  
ATOM   1982  O   ALA B 260      -7.351  38.989   3.662  1.00 22.56           O  
ATOM   1983  N   LEU B 261      -6.184  37.342   3.639  1.00 23.47           N  
ATOM   1984  CA  LEU B 261      -5.241  38.049   2.780  1.00 23.47           C  
ATOM   1985  C   LEU B 261      -5.496  37.727   1.311  1.00 23.47           C  
ATOM   1986  CB  LEU B 261      -3.801  37.687   3.152  1.00 23.47           C  
ATOM   1987  O   LEU B 261      -5.750  36.573   0.960  1.00 23.47           O  
ATOM   1988  CG  LEU B 261      -3.358  38.039   4.572  1.00 23.47           C  
ATOM   1989  CD1 LEU B 261      -2.006  37.404   4.879  1.00 23.47           C  
ATOM   1990  CD2 LEU B 261      -3.297  39.552   4.754  1.00 23.47           C  
ATOM   1991  N   GLY B 262      -6.247  38.538   0.683  1.00 19.59           N  
ATOM   1992  CA  GLY B 262      -6.409  38.332  -0.747  1.00 19.59           C  
ATOM   1993  C   GLY B 262      -5.103  38.417  -1.514  1.00 19.59           C  
ATOM   1994  O   GLY B 262      -4.300  39.323  -1.283  1.00 19.59           O  
ATOM   1995  N   ILE B 263      -4.345  37.186  -1.511  1.00 23.35           N  
ATOM   1996  CA  ILE B 263      -3.038  37.160  -2.160  1.00 23.35           C  
ATOM   1997  C   ILE B 263      -3.180  37.577  -3.622  1.00 23.35           C  
ATOM   1998  CB  ILE B 263      -2.387  35.762  -2.062  1.00 23.35           C  
ATOM   1999  O   ILE B 263      -4.044  37.067  -4.339  1.00 23.35           O  
ATOM   2000  CG1 ILE B 263      -2.731  35.105  -0.721  1.00 23.35           C  
ATOM   2001  CG2 ILE B 263      -0.870  35.859  -2.251  1.00 23.35           C  
ATOM   2002  CD1 ILE B 263      -2.204  33.684  -0.574  1.00 23.35           C  
ATOM   2003  N   GLU B 264      -3.069  38.885  -3.890  1.00 20.05           N  
ATOM   2004  CA  GLU B 264      -2.748  39.076  -5.301  1.00 20.05           C  
ATOM   2005  C   GLU B 264      -1.424  38.409  -5.662  1.00 20.05           C  
ATOM   2006  CB  GLU B 264      -2.697  40.567  -5.644  1.00 20.05           C  
ATOM   2007  O   GLU B 264      -0.573  38.200  -4.795  1.00 20.05           O  
ATOM   2008  CG  GLU B 264      -4.065  41.193  -5.876  1.00 20.05           C  
ATOM   2009  CD  GLU B 264      -3.994  42.658  -6.274  1.00 20.05           C  
ATOM   2010  OE1 GLU B 264      -5.058  43.275  -6.508  1.00 20.05           O  
ATOM   2011  OE2 GLU B 264      -2.866  43.194  -6.354  1.00 20.05           O  
ATOM   2012  N   THR B 265      -1.171  37.719  -6.749  1.00 22.94           N  
ATOM   2013  CA  THR B 265      -0.172  36.815  -7.307  1.00 22.94           C  
ATOM   2014  C   THR B 265       1.228  37.410  -7.180  1.00 22.94           C  
ATOM   2015  CB  THR B 265      -0.466  36.502  -8.786  1.00 22.94           C  
ATOM   2016  O   THR B 265       2.224  36.726  -7.424  1.00 22.94           O  
ATOM   2017  CG2 THR B 265      -1.761  35.710  -8.933  1.00 22.94           C  
ATOM   2018  OG1 THR B 265      -0.585  37.730  -9.514  1.00 22.94           O  
ATOM   2019  N   GLY B 266       1.617  38.661  -7.082  1.00 19.09           N  
ATOM   2020  CA  GLY B 266       2.943  38.638  -7.678  1.00 19.09           C  
ATOM   2021  C   GLY B 266       3.979  37.960  -6.802  1.00 19.09           C  
ATOM   2022  O   GLY B 266       3.661  37.482  -5.712  1.00 19.09           O  
ATOM   2023  N   PRO B 267       5.366  38.089  -7.006  1.00 22.20           N  
ATOM   2024  CA  PRO B 267       6.503  37.187  -6.809  1.00 22.20           C  
ATOM   2025  C   PRO B 267       6.791  36.913  -5.334  1.00 22.20           C  
ATOM   2026  CB  PRO B 267       7.666  37.938  -7.462  1.00 22.20           C  
ATOM   2027  O   PRO B 267       7.053  35.769  -4.954  1.00 22.20           O  
ATOM   2028  CG  PRO B 267       7.077  39.235  -7.915  1.00 22.20           C  
ATOM   2029  CD  PRO B 267       5.621  39.251  -7.549  1.00 22.20           C  
ATOM   2030  N   GLY B 268       7.387  37.849  -4.563  1.00 18.43           N  
ATOM   2031  CA  GLY B 268       8.538  37.683  -3.690  1.00 18.43           C  
ATOM   2032  C   GLY B 268       8.179  37.117  -2.330  1.00 18.43           C  
ATOM   2033  O   GLY B 268       7.036  37.236  -1.884  1.00 18.43           O  
ATOM   2034  N   ALA B 269       9.045  36.152  -1.818  1.00 23.74           N  
ATOM   2035  CA  ALA B 269       9.098  35.033  -0.881  1.00 23.74           C  
ATOM   2036  C   ALA B 269       9.136  35.528   0.562  1.00 23.74           C  
ATOM   2037  CB  ALA B 269      10.312  34.153  -1.170  1.00 23.74           C  
ATOM   2038  O   ALA B 269       9.337  34.740   1.490  1.00 23.74           O  
ATOM   2039  N   ILE B 270       8.549  36.646   0.946  1.00 20.04           N  
ATOM   2040  CA  ILE B 270       9.161  37.155   2.168  1.00 20.04           C  
ATOM   2041  C   ILE B 270       8.789  36.255   3.345  1.00 20.04           C  
ATOM   2042  CB  ILE B 270       8.731  38.612   2.451  1.00 20.04           C  
ATOM   2043  O   ILE B 270       7.607  36.080   3.651  1.00 20.04           O  
ATOM   2044  CG1 ILE B 270       9.114  39.519   1.276  1.00 20.04           C  
ATOM   2045  CG2 ILE B 270       9.354  39.115   3.757  1.00 20.04           C  
ATOM   2046  CD1 ILE B 270       8.599  40.946   1.403  1.00 20.04           C  
ATOM   2047  N   ILE B 271       9.678  35.224   3.630  1.00 22.39           N  
ATOM   2048  CA  ILE B 271       9.406  34.156   4.585  1.00 22.39           C  
ATOM   2049  C   ILE B 271       9.542  34.691   6.009  1.00 22.39           C  
ATOM   2050  CB  ILE B 271      10.352  32.953   4.372  1.00 22.39           C  
ATOM   2051  O   ILE B 271       9.697  33.917   6.957  1.00 22.39           O  
ATOM   2052  CG1 ILE B 271      10.170  32.373   2.965  1.00 22.39           C  
ATOM   2053  CG2 ILE B 271      10.114  31.882   5.441  1.00 22.39           C  
ATOM   2054  CD1 ILE B 271      11.199  31.314   2.594  1.00 22.39           C  
ATOM   2055  N   THR B 272       9.385  36.039   6.291  1.00 21.14           N  
ATOM   2056  CA  THR B 272      10.035  36.392   7.548  1.00 21.14           C  
ATOM   2057  C   THR B 272       9.356  35.693   8.723  1.00 21.14           C  
ATOM   2058  CB  THR B 272      10.022  37.915   7.775  1.00 21.14           C  
ATOM   2059  O   THR B 272       8.127  35.629   8.787  1.00 21.14           O  
ATOM   2060  CG2 THR B 272      11.414  38.511   7.591  1.00 21.14           C  
ATOM   2061  OG1 THR B 272       9.126  38.524   6.837  1.00 21.14           O  
ATOM   2062  N   GLY B 273      10.099  34.839   9.563  1.00 20.95           N  
ATOM   2063  CA  GLY B 273       9.845  33.762  10.506  1.00 20.95           C  
ATOM   2064  C   GLY B 273       9.099  34.217  11.745  1.00 20.95           C  
ATOM   2065  O   GLY B 273       8.069  33.641  12.103  1.00 20.95           O  
ATOM   2066  N   ALA B 274       9.706  34.874  12.856  1.00 21.49           N  
ATOM   2067  CA  ALA B 274       9.617  34.237  14.168  1.00 21.49           C  
ATOM   2068  C   ALA B 274       8.354  34.673  14.905  1.00 21.49           C  
ATOM   2069  CB  ALA B 274      10.855  34.562  15.001  1.00 21.49           C  
ATOM   2070  O   ALA B 274       7.688  33.855  15.544  1.00 21.49           O  
ATOM   2071  N   ILE B 275       7.997  36.036  15.245  1.00 22.24           N  
ATOM   2072  CA  ILE B 275       7.938  36.429  16.648  1.00 22.24           C  
ATOM   2073  C   ILE B 275       6.514  36.255  17.173  1.00 22.24           C  
ATOM   2074  CB  ILE B 275       8.409  37.887  16.848  1.00 22.24           C  
ATOM   2075  O   ILE B 275       5.560  36.207  16.394  1.00 22.24           O  
ATOM   2076  CG1 ILE B 275       9.853  38.053  16.362  1.00 22.24           C  
ATOM   2077  CG2 ILE B 275       8.273  38.302  18.315  1.00 22.24           C  
ATOM   2078  CD1 ILE B 275      10.337  39.496  16.339  1.00 22.24           C  
ATOM   2079  N   GLY B 276       6.191  36.813  18.482  1.00 20.00           N  
ATOM   2080  CA  GLY B 276       5.311  36.552  19.610  1.00 20.00           C  
ATOM   2081  C   GLY B 276       3.865  36.919  19.337  1.00 20.00           C  
ATOM   2082  O   GLY B 276       3.559  37.540  18.317  1.00 20.00           O  
ATOM   2083  N   GLY B 277       2.887  36.705  20.338  1.00 21.83           N  
ATOM   2084  CA  GLY B 277       1.457  36.451  20.259  1.00 21.83           C  
ATOM   2085  C   GLY B 277       0.649  37.691  19.927  1.00 21.83           C  
ATOM   2086  O   GLY B 277      -0.551  37.750  20.205  1.00 21.83           O  
ATOM   2087  N   ILE B 278       1.233  38.831  19.283  1.00 21.28           N  
ATOM   2088  CA  ILE B 278       0.428  40.045  19.365  1.00 21.28           C  
ATOM   2089  C   ILE B 278      -0.842  39.881  18.533  1.00 21.28           C  
ATOM   2090  CB  ILE B 278       1.222  41.284  18.893  1.00 21.28           C  
ATOM   2091  O   ILE B 278      -0.776  39.530  17.352  1.00 21.28           O  
ATOM   2092  CG1 ILE B 278       2.468  41.483  19.763  1.00 21.28           C  
ATOM   2093  CG2 ILE B 278       0.336  42.533  18.910  1.00 21.28           C  
ATOM   2094  CD1 ILE B 278       3.414  42.561  19.252  1.00 21.28           C  
ATOM   2095  N   VAL B 279      -2.043  39.825  19.190  1.00 22.20           N  
ATOM   2096  CA  VAL B 279      -3.388  39.679  18.644  1.00 22.20           C  
ATOM   2097  C   VAL B 279      -3.882  41.025  18.119  1.00 22.20           C  
ATOM   2098  CB  VAL B 279      -4.372  39.124  19.698  1.00 22.20           C  
ATOM   2099  O   VAL B 279      -4.382  41.851  18.886  1.00 22.20           O  
ATOM   2100  CG1 VAL B 279      -5.766  38.951  19.097  1.00 22.20           C  
ATOM   2101  CG2 VAL B 279      -3.861  37.798  20.258  1.00 22.20           C  
ATOM   2102  N   PHE B 280      -3.127  41.996  17.295  1.00 19.85           N  
ATOM   2103  CA  PHE B 280      -3.582  43.362  17.067  1.00 19.85           C  
ATOM   2104  C   PHE B 280      -4.806  43.381  16.159  1.00 19.85           C  
ATOM   2105  CB  PHE B 280      -2.461  44.208  16.454  1.00 19.85           C  
ATOM   2106  O   PHE B 280      -4.883  42.615  15.196  1.00 19.85           O  
ATOM   2107  CG  PHE B 280      -2.637  45.688  16.656  1.00 19.85           C  
ATOM   2108  CD1 PHE B 280      -3.280  46.464  15.699  1.00 19.85           C  
ATOM   2109  CD2 PHE B 280      -2.160  46.306  17.805  1.00 19.85           C  
ATOM   2110  CE1 PHE B 280      -3.445  47.834  15.884  1.00 19.85           C  
ATOM   2111  CE2 PHE B 280      -2.321  47.675  17.997  1.00 19.85           C  
ATOM   2112  CZ  PHE B 280      -2.962  48.438  17.035  1.00 19.85           C  
ATOM   2113  N   GLY B 281      -5.978  44.007  16.469  1.00 18.68           N  
ATOM   2114  CA  GLY B 281      -7.225  44.112  15.727  1.00 18.68           C  
ATOM   2115  C   GLY B 281      -7.079  44.863  14.417  1.00 18.68           C  
ATOM   2116  O   GLY B 281      -6.002  45.377  14.107  1.00 18.68           O  
ATOM   2117  N   ALA B 282      -8.190  45.417  13.665  1.00 20.80           N  
ATOM   2118  CA  ALA B 282      -8.610  45.674  12.290  1.00 20.80           C  
ATOM   2119  C   ALA B 282      -7.970  46.950  11.751  1.00 20.80           C  
ATOM   2120  CB  ALA B 282     -10.132  45.770  12.207  1.00 20.80           C  
ATOM   2121  O   ALA B 282      -7.847  47.125  10.536  1.00 20.80           O  
ATOM   2122  N   ALA B 283      -7.921  48.124  12.298  1.00 20.16           N  
ATOM   2123  CA  ALA B 283      -8.222  49.428  11.713  1.00 20.16           C  
ATOM   2124  C   ALA B 283      -7.080  49.904  10.819  1.00 20.16           C  
ATOM   2125  CB  ALA B 283      -8.498  50.453  12.810  1.00 20.16           C  
ATOM   2126  O   ALA B 283      -7.108  51.028  10.312  1.00 20.16           O  
ATOM   2127  N   GLY B 284      -5.950  49.261  10.545  1.00 18.40           N  
ATOM   2128  CA  GLY B 284      -4.783  50.122  10.441  1.00 18.40           C  
ATOM   2129  C   GLY B 284      -4.581  50.689   9.048  1.00 18.40           C  
ATOM   2130  O   GLY B 284      -4.456  49.937   8.079  1.00 18.40           O  
ATOM   2131  N   TYR B 285      -5.409  51.763   8.435  1.00 18.59           N  
ATOM   2132  CA  TYR B 285      -5.316  51.900   6.986  1.00 18.59           C  
ATOM   2133  C   TYR B 285      -3.862  52.018   6.542  1.00 18.59           C  
ATOM   2134  CB  TYR B 285      -6.107  53.122   6.509  1.00 18.59           C  
ATOM   2135  O   TYR B 285      -3.012  52.495   7.297  1.00 18.59           O  
ATOM   2136  CG  TYR B 285      -6.572  53.023   5.077  1.00 18.59           C  
ATOM   2137  CD1 TYR B 285      -5.829  53.589   4.043  1.00 18.59           C  
ATOM   2138  CD2 TYR B 285      -7.754  52.366   4.754  1.00 18.59           C  
ATOM   2139  CE1 TYR B 285      -6.254  53.502   2.721  1.00 18.59           C  
ATOM   2140  CE2 TYR B 285      -8.189  52.273   3.436  1.00 18.59           C  
ATOM   2141  OH  TYR B 285      -7.859  52.754   1.122  1.00 18.59           O  
ATOM   2142  CZ  TYR B 285      -7.433  52.843   2.428  1.00 18.59           C  
ATOM   2143  N   TYR B 286      -3.423  51.724   5.116  1.00 21.89           N  
ATOM   2144  CA  TYR B 286      -2.117  51.374   4.567  1.00 21.89           C  
ATOM   2145  C   TYR B 286      -1.273  52.621   4.330  1.00 21.89           C  
ATOM   2146  CB  TYR B 286      -2.275  50.594   3.259  1.00 21.89           C  
ATOM   2147  O   TYR B 286      -0.154  52.533   3.821  1.00 21.89           O  
ATOM   2148  CG  TYR B 286      -2.501  49.115   3.458  1.00 21.89           C  
ATOM   2149  CD1 TYR B 286      -1.431  48.252   3.685  1.00 21.89           C  
ATOM   2150  CD2 TYR B 286      -3.782  48.577   3.417  1.00 21.89           C  
ATOM   2151  CE1 TYR B 286      -1.634  46.888   3.867  1.00 21.89           C  
ATOM   2152  CE2 TYR B 286      -3.997  47.215   3.598  1.00 21.89           C  
ATOM   2153  OH  TYR B 286      -3.125  45.030   4.001  1.00 21.89           O  
ATOM   2154  CZ  TYR B 286      -2.918  46.380   3.822  1.00 21.89           C  
ATOM   2155  N   GLY B 287      -1.744  53.931   4.406  1.00 17.77           N  
ATOM   2156  CA  GLY B 287      -1.225  54.737   3.313  1.00 17.77           C  
ATOM   2157  C   GLY B 287       0.291  54.735   3.238  1.00 17.77           C  
ATOM   2158  O   GLY B 287       0.955  54.048   4.017  1.00 17.77           O  
ATOM   2159  N   ALA B 288       0.910  55.955   2.719  1.00 18.60           N  
ATOM   2160  CA  ALA B 288       2.029  56.260   1.832  1.00 18.60           C  
ATOM   2161  C   ALA B 288       3.352  55.803   2.440  1.00 18.60           C  
ATOM   2162  CB  ALA B 288       2.075  57.756   1.529  1.00 18.60           C  
ATOM   2163  O   ALA B 288       4.142  55.122   1.782  1.00 18.60           O  
ATOM   2164  N   ASP B 289       3.931  56.676   3.192  1.00 19.35           N  
ATOM   2165  CA  ASP B 289       5.309  57.153   3.253  1.00 19.35           C  
ATOM   2166  C   ASP B 289       6.235  56.087   3.836  1.00 19.35           C  
ATOM   2167  CB  ASP B 289       5.396  58.436   4.083  1.00 19.35           C  
ATOM   2168  O   ASP B 289       7.327  55.854   3.314  1.00 19.35           O  
ATOM   2169  CG  ASP B 289       5.180  59.692   3.258  1.00 19.35           C  
ATOM   2170  OD1 ASP B 289       5.195  59.613   2.011  1.00 19.35           O  
ATOM   2171  OD2 ASP B 289       4.995  60.772   3.861  1.00 19.35           O  
ATOM   2172  N   TRP B 290       6.167  55.902   5.103  1.00 19.56           N  
ATOM   2173  CA  TRP B 290       7.430  55.782   5.823  1.00 19.56           C  
ATOM   2174  C   TRP B 290       8.133  54.474   5.476  1.00 19.56           C  
ATOM   2175  CB  TRP B 290       7.198  55.865   7.335  1.00 19.56           C  
ATOM   2176  O   TRP B 290       7.540  53.398   5.576  1.00 19.56           O  
ATOM   2177  CG  TRP B 290       8.167  55.058   8.145  1.00 19.56           C  
ATOM   2178  CD1 TRP B 290       9.036  54.108   7.685  1.00 19.56           C  
ATOM   2179  CD2 TRP B 290       8.363  55.129   9.561  1.00 19.56           C  
ATOM   2180  CE2 TRP B 290       9.368  54.193   9.891  1.00 19.56           C  
ATOM   2181  CE3 TRP B 290       7.787  55.895  10.583  1.00 19.56           C  
ATOM   2182  NE1 TRP B 290       9.761  53.584   8.730  1.00 19.56           N  
ATOM   2183  CH2 TRP B 290       9.228  54.764  12.184  1.00 19.56           C  
ATOM   2184  CZ2 TRP B 290       9.809  54.002  11.203  1.00 19.56           C  
ATOM   2185  CZ3 TRP B 290       8.227  55.703  11.888  1.00 19.56           C  
ATOM   2186  N   VAL B 291       8.935  54.244   4.389  1.00 20.98           N  
ATOM   2187  CA  VAL B 291      10.153  53.508   4.069  1.00 20.98           C  
ATOM   2188  C   VAL B 291      11.045  53.422   5.306  1.00 20.98           C  
ATOM   2189  CB  VAL B 291      10.923  54.165   2.902  1.00 20.98           C  
ATOM   2190  O   VAL B 291      11.667  52.388   5.561  1.00 20.98           O  
ATOM   2191  CG1 VAL B 291      12.224  53.414   2.623  1.00 20.98           C  
ATOM   2192  CG2 VAL B 291      10.051  54.213   1.649  1.00 20.98           C  
ATOM   2193  N   ALA B 292      11.241  54.626   5.953  1.00 22.04           N  
ATOM   2194  CA  ALA B 292      12.088  55.669   6.526  1.00 22.04           C  
ATOM   2195  C   ALA B 292      12.333  55.422   8.011  1.00 22.04           C  
ATOM   2196  CB  ALA B 292      11.455  57.043   6.315  1.00 22.04           C  
ATOM   2197  O   ALA B 292      12.798  56.313   8.727  1.00 22.04           O  
ATOM   2198  N   ASP B 293      12.492  54.278   8.440  1.00 24.50           N  
ATOM   2199  CA  ASP B 293      12.518  52.881   8.863  1.00 24.50           C  
ATOM   2200  C   ASP B 293      13.951  52.364   8.965  1.00 24.50           C  
ATOM   2201  CB  ASP B 293      11.713  52.012   7.895  1.00 24.50           C  
ATOM   2202  O   ASP B 293      14.863  52.922   8.351  1.00 24.50           O  
ATOM   2203  CG  ASP B 293      10.225  52.009   8.197  1.00 24.50           C  
ATOM   2204  OD1 ASP B 293       9.820  52.499   9.274  1.00 24.50           O  
ATOM   2205  OD2 ASP B 293       9.450  51.510   7.353  1.00 24.50           O  
ATOM   2206  N   PHE B 294      14.395  51.265   9.570  1.00 20.90           N  
ATOM   2207  CA  PHE B 294      15.688  51.198  10.241  1.00 20.90           C  
ATOM   2208  C   PHE B 294      16.823  51.439   9.253  1.00 20.90           C  
ATOM   2209  CB  PHE B 294      15.868  49.842  10.929  1.00 20.90           C  
ATOM   2210  O   PHE B 294      17.996  51.264   9.593  1.00 20.90           O  
ATOM   2211  CG  PHE B 294      16.640  49.914  12.219  1.00 20.90           C  
ATOM   2212  CD1 PHE B 294      18.011  49.685  12.239  1.00 20.90           C  
ATOM   2213  CD2 PHE B 294      15.995  50.210  13.413  1.00 20.90           C  
ATOM   2214  CE1 PHE B 294      18.728  49.751  13.431  1.00 20.90           C  
ATOM   2215  CE2 PHE B 294      16.705  50.278  14.608  1.00 20.90           C  
ATOM   2216  CZ  PHE B 294      18.071  50.047  14.615  1.00 20.90           C  
ATOM   2217  N   ILE B 295      16.640  51.968   8.037  1.00 19.23           N  
ATOM   2218  CA  ILE B 295      17.927  52.118   7.366  1.00 19.23           C  
ATOM   2219  C   ILE B 295      18.730  53.232   8.034  1.00 19.23           C  
ATOM   2220  CB  ILE B 295      17.747  52.416   5.860  1.00 19.23           C  
ATOM   2221  O   ILE B 295      18.159  54.212   8.519  1.00 19.23           O  
ATOM   2222  CG1 ILE B 295      16.992  51.270   5.176  1.00 19.23           C  
ATOM   2223  CG2 ILE B 295      19.104  52.654   5.191  1.00 19.23           C  
ATOM   2224  CD1 ILE B 295      16.708  51.511   3.700  1.00 19.23           C  
ATOM   2225  N   TYR B 296      20.131  53.212   8.061  1.00 19.47           N  
ATOM   2226  CA  TYR B 296      21.239  54.073   8.459  1.00 19.47           C  
ATOM   2227  C   TYR B 296      21.215  55.386   7.687  1.00 19.47           C  
ATOM   2228  CB  TYR B 296      22.578  53.362   8.238  1.00 19.47           C  
ATOM   2229  O   TYR B 296      22.124  56.209   7.820  1.00 19.47           O  
ATOM   2230  CG  TYR B 296      22.930  52.378   9.326  1.00 19.47           C  
ATOM   2231  CD1 TYR B 296      23.471  52.810  10.535  1.00 19.47           C  
ATOM   2232  CD2 TYR B 296      22.724  51.014   9.148  1.00 19.47           C  
ATOM   2233  CE1 TYR B 296      23.799  51.907  11.541  1.00 19.47           C  
ATOM   2234  CE2 TYR B 296      23.048  50.101  10.147  1.00 19.47           C  
ATOM   2235  OH  TYR B 296      23.906  49.658  12.330  1.00 19.47           O  
ATOM   2236  CZ  TYR B 296      23.584  50.557  11.338  1.00 19.47           C  
ATOM   2237  N   GLU B 297      20.213  55.799   6.886  1.00 19.27           N  
ATOM   2238  CA  GLU B 297      20.874  56.811   6.069  1.00 19.27           C  
ATOM   2239  C   GLU B 297      21.329  57.995   6.918  1.00 19.27           C  
ATOM   2240  CB  GLU B 297      19.945  57.292   4.951  1.00 19.27           C  
ATOM   2241  O   GLU B 297      20.546  58.546   7.694  1.00 19.27           O  
ATOM   2242  CG  GLU B 297      20.463  56.995   3.551  1.00 19.27           C  
ATOM   2243  CD  GLU B 297      19.514  57.448   2.452  1.00 19.27           C  
ATOM   2244  OE1 GLU B 297      19.831  57.250   1.257  1.00 19.27           O  
ATOM   2245  OE2 GLU B 297      18.446  58.005   2.789  1.00 19.27           O  
ATOM   2246  N   ASN B 298      22.669  58.355   6.530  1.00 18.03           N  
ATOM   2247  CA  ASN B 298      23.238  59.697   6.476  1.00 18.03           C  
ATOM   2248  C   ASN B 298      22.566  60.548   5.403  1.00 18.03           C  
ATOM   2249  CB  ASN B 298      24.747  59.630   6.232  1.00 18.03           C  
ATOM   2250  O   ASN B 298      22.879  61.731   5.257  1.00 18.03           O  
ATOM   2251  CG  ASN B 298      25.530  59.333   7.496  1.00 18.03           C  
ATOM   2252  ND2 ASN B 298      26.802  58.985   7.338  1.00 18.03           N  
ATOM   2253  OD1 ASN B 298      24.997  59.414   8.605  1.00 18.03           O  
TER    2254      ASN B 298                                                      
ATOM   2255  N   MET C   1      12.177 -40.962  -6.929  1.00 27.84           N  
ATOM   2256  CA  MET C   1      13.017 -39.822  -7.284  1.00 27.84           C  
ATOM   2257  C   MET C   1      13.283 -39.790  -8.785  1.00 27.84           C  
ATOM   2258  CB  MET C   1      14.341 -39.870  -6.519  1.00 27.84           C  
ATOM   2259  O   MET C   1      13.953 -38.882  -9.282  1.00 27.84           O  
ATOM   2260  CG  MET C   1      14.335 -39.061  -5.232  1.00 27.84           C  
ATOM   2261  SD  MET C   1      15.867 -39.293  -4.249  1.00 27.84           S  
ATOM   2262  CE  MET C   1      16.921 -38.017  -4.993  1.00 27.84           C  
ATOM   2263  N   LYS C   2      12.958 -40.964  -9.453  1.00 32.85           N  
ATOM   2264  CA  LYS C   2      13.193 -41.340 -10.844  1.00 32.85           C  
ATOM   2265  C   LYS C   2      12.217 -40.629 -11.778  1.00 32.85           C  
ATOM   2266  CB  LYS C   2      13.075 -42.855 -11.018  1.00 32.85           C  
ATOM   2267  O   LYS C   2      12.422 -40.599 -12.993  1.00 32.85           O  
ATOM   2268  CG  LYS C   2      14.361 -43.613 -10.724  1.00 32.85           C  
ATOM   2269  CD  LYS C   2      14.212 -45.100 -11.019  1.00 32.85           C  
ATOM   2270  CE  LYS C   2      15.495 -45.862 -10.715  1.00 32.85           C  
ATOM   2271  NZ  LYS C   2      15.342 -47.327 -10.963  1.00 32.85           N  
ATOM   2272  N   THR C   3      11.045 -40.230 -11.145  1.00 38.51           N  
ATOM   2273  CA  THR C   3       9.929 -39.739 -11.945  1.00 38.51           C  
ATOM   2274  C   THR C   3      10.259 -38.382 -12.559  1.00 38.51           C  
ATOM   2275  CB  THR C   3       8.645 -39.625 -11.102  1.00 38.51           C  
ATOM   2276  O   THR C   3       9.667 -37.990 -13.568  1.00 38.51           O  
ATOM   2277  CG2 THR C   3       8.038 -40.999 -10.837  1.00 38.51           C  
ATOM   2278  OG1 THR C   3       8.957 -39.003  -9.849  1.00 38.51           O  
ATOM   2279  N   ASN C   4      11.264 -37.693 -11.894  1.00 39.92           N  
ATOM   2280  CA  ASN C   4      11.521 -36.304 -12.261  1.00 39.92           C  
ATOM   2281  C   ASN C   4      12.170 -36.199 -13.637  1.00 39.92           C  
ATOM   2282  CB  ASN C   4      12.397 -35.624 -11.207  1.00 39.92           C  
ATOM   2283  O   ASN C   4      12.222 -35.116 -14.223  1.00 39.92           O  
ATOM   2284  CG  ASN C   4      11.586 -34.851 -10.184  1.00 39.92           C  
ATOM   2285  ND2 ASN C   4      12.132 -34.706  -8.982  1.00 39.92           N  
ATOM   2286  OD1 ASN C   4      10.479 -34.389 -10.472  1.00 39.92           O  
ATOM   2287  N   TRP C   5      12.761 -37.377 -14.092  1.00 38.64           N  
ATOM   2288  CA  TRP C   5      13.550 -37.323 -15.318  1.00 38.64           C  
ATOM   2289  C   TRP C   5      12.652 -37.126 -16.535  1.00 38.64           C  
ATOM   2290  CB  TRP C   5      14.379 -38.600 -15.481  1.00 38.64           C  
ATOM   2291  O   TRP C   5      13.035 -36.450 -17.493  1.00 38.64           O  
ATOM   2292  CG  TRP C   5      14.467 -39.092 -16.894  1.00 38.64           C  
ATOM   2293  CD1 TRP C   5      13.509 -38.988 -17.864  1.00 38.64           C  
ATOM   2294  CD2 TRP C   5      15.574 -39.772 -17.495  1.00 38.64           C  
ATOM   2295  CE2 TRP C   5      15.218 -40.049 -18.833  1.00 38.64           C  
ATOM   2296  CE3 TRP C   5      16.834 -40.172 -17.031  1.00 38.64           C  
ATOM   2297  NE1 TRP C   5      13.955 -39.562 -19.033  1.00 38.64           N  
ATOM   2298  CH2 TRP C   5      17.305 -41.092 -19.233  1.00 38.64           C  
ATOM   2299  CZ2 TRP C   5      16.078 -40.711 -19.713  1.00 38.64           C  
ATOM   2300  CZ3 TRP C   5      17.689 -40.830 -17.908  1.00 38.64           C  
ATOM   2301  N   LEU C   6      11.370 -37.719 -16.477  1.00 37.32           N  
ATOM   2302  CA  LEU C   6      10.573 -37.691 -17.699  1.00 37.32           C  
ATOM   2303  C   LEU C   6      10.150 -36.266 -18.040  1.00 37.32           C  
ATOM   2304  CB  LEU C   6       9.336 -38.581 -17.552  1.00 37.32           C  
ATOM   2305  O   LEU C   6      10.074 -35.901 -19.215  1.00 37.32           O  
ATOM   2306  CG  LEU C   6       9.574 -40.090 -17.623  1.00 37.32           C  
ATOM   2307  CD1 LEU C   6       8.297 -40.845 -17.272  1.00 37.32           C  
ATOM   2308  CD2 LEU C   6      10.075 -40.489 -19.007  1.00 37.32           C  
ATOM   2309  N   SER C   7       9.803 -35.500 -17.016  1.00 39.92           N  
ATOM   2310  CA  SER C   7       9.304 -34.158 -17.293  1.00 39.92           C  
ATOM   2311  C   SER C   7      10.400 -33.270 -17.874  1.00 39.92           C  
ATOM   2312  CB  SER C   7       8.741 -33.521 -16.022  1.00 39.92           C  
ATOM   2313  O   SER C   7      10.112 -32.300 -18.579  1.00 39.92           O  
ATOM   2314  OG  SER C   7       9.761 -33.346 -15.053  1.00 39.92           O  
ATOM   2315  N   ARG C   8      11.643 -33.631 -17.533  1.00 40.59           N  
ATOM   2316  CA  ARG C   8      12.761 -32.833 -18.026  1.00 40.59           C  
ATOM   2317  C   ARG C   8      12.898 -32.958 -19.540  1.00 40.59           C  
ATOM   2318  CB  ARG C   8      14.065 -33.257 -17.346  1.00 40.59           C  
ATOM   2319  O   ARG C   8      13.300 -32.006 -20.212  1.00 40.59           O  
ATOM   2320  CG  ARG C   8      14.337 -32.538 -16.034  1.00 40.59           C  
ATOM   2321  CD  ARG C   8      15.722 -32.862 -15.490  1.00 40.59           C  
ATOM   2322  NE  ARG C   8      15.651 -33.463 -14.161  1.00 40.59           N  
ATOM   2323  NH1 ARG C   8      17.837 -34.211 -14.157  1.00 40.59           N  
ATOM   2324  NH2 ARG C   8      16.484 -34.600 -12.348  1.00 40.59           N  
ATOM   2325  CZ  ARG C   8      16.658 -34.090 -13.558  1.00 40.59           C  
ATOM   2326  N   LEU C   9      12.714 -34.244 -20.035  1.00 37.73           N  
ATOM   2327  CA  LEU C   9      12.984 -34.474 -21.450  1.00 37.73           C  
ATOM   2328  C   LEU C   9      11.950 -33.769 -22.322  1.00 37.73           C  
ATOM   2329  CB  LEU C   9      12.990 -35.974 -21.757  1.00 37.73           C  
ATOM   2330  O   LEU C   9      12.256 -33.352 -23.441  1.00 37.73           O  
ATOM   2331  CG  LEU C   9      14.360 -36.656 -21.778  1.00 37.73           C  
ATOM   2332  CD1 LEU C   9      14.231 -38.116 -21.358  1.00 37.73           C  
ATOM   2333  CD2 LEU C   9      14.991 -36.546 -23.162  1.00 37.73           C  
ATOM   2334  N   LEU C  10      10.725 -33.730 -21.846  1.00 38.03           N  
ATOM   2335  CA  LEU C  10       9.734 -33.115 -22.722  1.00 38.03           C  
ATOM   2336  C   LEU C  10      10.047 -31.640 -22.945  1.00 38.03           C  
ATOM   2337  CB  LEU C  10       8.329 -33.268 -22.132  1.00 38.03           C  
ATOM   2338  O   LEU C  10       9.576 -31.041 -23.915  1.00 38.03           O  
ATOM   2339  CG  LEU C  10       7.485 -34.419 -22.680  1.00 38.03           C  
ATOM   2340  CD1 LEU C  10       6.793 -35.158 -21.539  1.00 38.03           C  
ATOM   2341  CD2 LEU C  10       6.463 -33.902 -23.687  1.00 38.03           C  
ATOM   2342  N   ARG C  11      10.684 -31.159 -21.954  1.00 41.41           N  
ATOM   2343  CA  ARG C  11      10.784 -29.703 -21.956  1.00 41.41           C  
ATOM   2344  C   ARG C  11      11.860 -29.229 -22.928  1.00 41.41           C  
ATOM   2345  CB  ARG C  11      11.084 -29.183 -20.548  1.00 41.41           C  
ATOM   2346  O   ARG C  11      11.989 -28.030 -23.183  1.00 41.41           O  
ATOM   2347  CG  ARG C  11      10.394 -27.869 -20.217  1.00 41.41           C  
ATOM   2348  CD  ARG C  11      10.643 -27.449 -18.775  1.00 41.41           C  
ATOM   2349  NE  ARG C  11      10.246 -26.064 -18.541  1.00 41.41           N  
ATOM   2350  NH1 ARG C  11      11.554 -25.790 -16.657  1.00 41.41           N  
ATOM   2351  NH2 ARG C  11      10.260 -24.059 -17.421  1.00 41.41           N  
ATOM   2352  CZ  ARG C  11      10.688 -25.307 -17.540  1.00 41.41           C  
ATOM   2353  N   LYS C  12      12.828 -30.082 -23.222  1.00 42.29           N  
ATOM   2354  CA  LYS C  12      13.959 -29.518 -23.954  1.00 42.29           C  
ATOM   2355  C   LYS C  12      13.525 -28.999 -25.322  1.00 42.29           C  
ATOM   2356  CB  LYS C  12      15.066 -30.560 -24.117  1.00 42.29           C  
ATOM   2357  O   LYS C  12      14.298 -28.333 -26.013  1.00 42.29           O  
ATOM   2358  CG  LYS C  12      16.188 -30.436 -23.096  1.00 42.29           C  
ATOM   2359  CD  LYS C  12      17.282 -31.467 -23.340  1.00 42.29           C  
ATOM   2360  CE  LYS C  12      18.354 -31.413 -22.259  1.00 42.29           C  
ATOM   2361  NZ  LYS C  12      19.345 -32.520 -22.406  1.00 42.29           N  
ATOM   2362  N   LYS C  13      12.470 -29.643 -25.840  1.00 38.11           N  
ATOM   2363  CA  LYS C  13      12.333 -29.313 -27.255  1.00 38.11           C  
ATOM   2364  C   LYS C  13      11.921 -27.855 -27.443  1.00 38.11           C  
ATOM   2365  CB  LYS C  13      11.313 -30.235 -27.925  1.00 38.11           C  
ATOM   2366  O   LYS C  13      11.663 -27.417 -28.566  1.00 38.11           O  
ATOM   2367  CG  LYS C  13      11.934 -31.421 -28.650  1.00 38.11           C  
ATOM   2368  CD  LYS C  13      10.886 -32.219 -29.415  1.00 38.11           C  
ATOM   2369  CE  LYS C  13      11.495 -33.443 -30.086  1.00 38.11           C  
ATOM   2370  NZ  LYS C  13      10.450 -34.313 -30.705  1.00 38.11           N  
ATOM   2371  N   THR C  14      11.595 -27.187 -26.372  1.00 35.27           N  
ATOM   2372  CA  THR C  14      10.997 -25.934 -26.819  1.00 35.27           C  
ATOM   2373  C   THR C  14      12.021 -25.081 -27.562  1.00 35.27           C  
ATOM   2374  CB  THR C  14      10.422 -25.135 -25.635  1.00 35.27           C  
ATOM   2375  O   THR C  14      13.187 -25.015 -27.166  1.00 35.27           O  
ATOM   2376  CG2 THR C  14       9.350 -24.156 -26.100  1.00 35.27           C  
ATOM   2377  OG1 THR C  14       9.846 -26.044 -24.688  1.00 35.27           O  
ATOM   2378  N   GLN C  15      11.623 -24.482 -28.730  1.00 34.34           N  
ATOM   2379  CA  GLN C  15      12.151 -23.630 -29.790  1.00 34.34           C  
ATOM   2380  C   GLN C  15      12.880 -22.421 -29.212  1.00 34.34           C  
ATOM   2381  CB  GLN C  15      11.027 -23.171 -30.720  1.00 34.34           C  
ATOM   2382  O   GLN C  15      12.417 -21.815 -28.244  1.00 34.34           O  
ATOM   2383  CG  GLN C  15      10.892 -24.009 -31.984  1.00 34.34           C  
ATOM   2384  CD  GLN C  15       9.719 -23.585 -32.848  1.00 34.34           C  
ATOM   2385  NE2 GLN C  15       9.500 -24.304 -33.944  1.00 34.34           N  
ATOM   2386  OE1 GLN C  15       9.015 -22.621 -32.532  1.00 34.34           O  
ATOM   2387  N   THR C  16      14.240 -22.473 -29.099  1.00 36.12           N  
ATOM   2388  CA  THR C  16      15.013 -21.241 -28.983  1.00 36.12           C  
ATOM   2389  C   THR C  16      14.354 -20.113 -29.771  1.00 36.12           C  
ATOM   2390  CB  THR C  16      16.458 -21.440 -29.478  1.00 36.12           C  
ATOM   2391  O   THR C  16      14.390 -20.105 -31.003  1.00 36.12           O  
ATOM   2392  CG2 THR C  16      17.337 -20.252 -29.100  1.00 36.12           C  
ATOM   2393  OG1 THR C  16      17.000 -22.627 -28.887  1.00 36.12           O  
ATOM   2394  N   GLU C  17      12.997 -20.035 -29.735  1.00 35.32           N  
ATOM   2395  CA  GLU C  17      12.478 -18.867 -30.441  1.00 35.32           C  
ATOM   2396  C   GLU C  17      13.254 -17.607 -30.068  1.00 35.32           C  
ATOM   2397  CB  GLU C  17      10.989 -18.676 -30.143  1.00 35.32           C  
ATOM   2398  O   GLU C  17      13.775 -17.499 -28.956  1.00 35.32           O  
ATOM   2399  CG  GLU C  17      10.071 -19.458 -31.071  1.00 35.32           C  
ATOM   2400  CD  GLU C  17       8.595 -19.221 -30.794  1.00 35.32           C  
ATOM   2401  OE1 GLU C  17       7.744 -19.739 -31.553  1.00 35.32           O  
ATOM   2402  OE2 GLU C  17       8.286 -18.510 -29.811  1.00 35.32           O  
ATOM   2403  N   SER C  18      13.792 -16.927 -30.982  1.00 38.63           N  
ATOM   2404  CA  SER C  18      14.284 -15.555 -30.923  1.00 38.63           C  
ATOM   2405  C   SER C  18      13.646 -14.787 -29.771  1.00 38.63           C  
ATOM   2406  CB  SER C  18      14.010 -14.831 -32.242  1.00 38.63           C  
ATOM   2407  O   SER C  18      12.458 -14.957 -29.487  1.00 38.63           O  
ATOM   2408  OG  SER C  18      12.653 -14.433 -32.325  1.00 38.63           O  
ATOM   2409  N   GLN C  19      14.433 -14.788 -28.539  1.00 46.82           N  
ATOM   2410  CA  GLN C  19      14.088 -13.911 -27.425  1.00 46.82           C  
ATOM   2411  C   GLN C  19      13.274 -12.712 -27.901  1.00 46.82           C  
ATOM   2412  CB  GLN C  19      15.351 -13.436 -26.704  1.00 46.82           C  
ATOM   2413  O   GLN C  19      13.837 -11.710 -28.347  1.00 46.82           O  
ATOM   2414  CG  GLN C  19      15.708 -14.265 -25.478  1.00 46.82           C  
ATOM   2415  CD  GLN C  19      16.864 -13.679 -24.690  1.00 46.82           C  
ATOM   2416  NE2 GLN C  19      16.994 -14.091 -23.433  1.00 46.82           N  
ATOM   2417  OE1 GLN C  19      17.634 -12.863 -25.206  1.00 46.82           O  
ATOM   2418  N   GLY C  20      12.338 -12.941 -28.866  1.00 54.94           N  
ATOM   2419  CA  GLY C  20      11.466 -11.798 -29.089  1.00 54.94           C  
ATOM   2420  C   GLY C  20      10.940 -11.189 -27.804  1.00 54.94           C  
ATOM   2421  O   GLY C  20      11.199 -11.705 -26.714  1.00 54.94           O  
ATOM   2422  N   SER C  21      10.868  -9.938 -27.801  1.00 74.83           N  
ATOM   2423  CA  SER C  21      10.287  -9.165 -26.708  1.00 74.83           C  
ATOM   2424  C   SER C  21       9.067  -9.867 -26.122  1.00 74.83           C  
ATOM   2425  CB  SER C  21       9.900  -7.765 -27.187  1.00 74.83           C  
ATOM   2426  O   SER C  21       8.224 -10.378 -26.861  1.00 74.83           O  
ATOM   2427  OG  SER C  21       9.296  -7.025 -26.140  1.00 74.83           O  
ATOM   2428  N   LEU C  22       9.226 -10.437 -24.854  1.00 89.05           N  
ATOM   2429  CA  LEU C  22       8.093 -11.030 -24.152  1.00 89.05           C  
ATOM   2430  C   LEU C  22       6.839 -10.179 -24.326  1.00 89.05           C  
ATOM   2431  CB  LEU C  22       8.410 -11.194 -22.663  1.00 89.05           C  
ATOM   2432  O   LEU C  22       6.923  -8.951 -24.395  1.00 89.05           O  
ATOM   2433  CG  LEU C  22       9.501 -12.206 -22.310  1.00 89.05           C  
ATOM   2434  CD1 LEU C  22       9.778 -12.185 -20.811  1.00 89.05           C  
ATOM   2435  CD2 LEU C  22       9.099 -13.605 -22.765  1.00 89.05           C  
ATOM   2436  N   SER C  23       5.707 -10.901 -24.584  1.00 90.34           N  
ATOM   2437  CA  SER C  23       4.420 -10.234 -24.749  1.00 90.34           C  
ATOM   2438  C   SER C  23       3.449 -10.622 -23.639  1.00 90.34           C  
ATOM   2439  CB  SER C  23       3.811 -10.573 -26.111  1.00 90.34           C  
ATOM   2440  O   SER C  23       3.480 -11.753 -23.147  1.00 90.34           O  
ATOM   2441  OG  SER C  23       2.465 -10.137 -26.182  1.00 90.34           O  
ATOM   2442  N   LEU C  24       2.635  -9.690 -23.252  1.00 93.64           N  
ATOM   2443  CA  LEU C  24       1.634  -9.912 -22.214  1.00 93.64           C  
ATOM   2444  C   LEU C  24       0.292 -10.299 -22.826  1.00 93.64           C  
ATOM   2445  CB  LEU C  24       1.472  -8.660 -21.349  1.00 93.64           C  
ATOM   2446  O   LEU C  24      -0.684 -10.518 -22.105  1.00 93.64           O  
ATOM   2447  CG  LEU C  24       2.594  -8.376 -20.350  1.00 93.64           C  
ATOM   2448  CD1 LEU C  24       2.375  -7.025 -19.676  1.00 93.64           C  
ATOM   2449  CD2 LEU C  24       2.681  -9.489 -19.311  1.00 93.64           C  
ATOM   2450  N   GLU C  25       0.131 -10.362 -24.024  1.00 91.84           N  
ATOM   2451  CA  GLU C  25      -1.125 -10.582 -24.734  1.00 91.84           C  
ATOM   2452  C   GLU C  25      -1.831 -11.838 -24.231  1.00 91.84           C  
ATOM   2453  CB  GLU C  25      -0.879 -10.685 -26.242  1.00 91.84           C  
ATOM   2454  O   GLU C  25      -3.051 -11.841 -24.052  1.00 91.84           O  
ATOM   2455  CG  GLU C  25      -2.148 -10.602 -27.079  1.00 91.84           C  
ATOM   2456  CD  GLU C  25      -1.886 -10.681 -28.574  1.00 91.84           C  
ATOM   2457  OE1 GLU C  25      -2.859 -10.662 -29.362  1.00 91.84           O  
ATOM   2458  OE2 GLU C  25      -0.699 -10.764 -28.961  1.00 91.84           O  
ATOM   2459  N   LYS C  26      -1.104 -12.901 -23.897  1.00 92.07           N  
ATOM   2460  CA  LYS C  26      -1.704 -14.166 -23.483  1.00 92.07           C  
ATOM   2461  C   LYS C  26      -2.073 -14.142 -22.003  1.00 92.07           C  
ATOM   2462  CB  LYS C  26      -0.752 -15.330 -23.767  1.00 92.07           C  
ATOM   2463  O   LYS C  26      -2.713 -15.069 -21.502  1.00 92.07           O  
ATOM   2464  CG  LYS C  26       0.553 -15.266 -22.988  1.00 92.07           C  
ATOM   2465  CD  LYS C  26       1.455 -16.451 -23.310  1.00 92.07           C  
ATOM   2466  CE  LYS C  26       2.770 -16.378 -22.546  1.00 92.07           C  
ATOM   2467  NZ  LYS C  26       3.663 -17.530 -22.869  1.00 92.07           N  
ATOM   2468  N   TYR C  27      -1.692 -13.065 -21.307  1.00 94.58           N  
ATOM   2469  CA  TYR C  27      -1.914 -13.024 -19.866  1.00 94.58           C  
ATOM   2470  C   TYR C  27      -2.826 -11.862 -19.488  1.00 94.58           C  
ATOM   2471  CB  TYR C  27      -0.582 -12.905 -19.120  1.00 94.58           C  
ATOM   2472  O   TYR C  27      -2.699 -11.293 -18.402  1.00 94.58           O  
ATOM   2473  CG  TYR C  27       0.380 -14.030 -19.414  1.00 94.58           C  
ATOM   2474  CD1 TYR C  27      -0.010 -15.361 -19.278  1.00 94.58           C  
ATOM   2475  CD2 TYR C  27       1.682 -13.766 -19.827  1.00 94.58           C  
ATOM   2476  CE1 TYR C  27       0.874 -16.401 -19.546  1.00 94.58           C  
ATOM   2477  CE2 TYR C  27       2.574 -14.798 -20.097  1.00 94.58           C  
ATOM   2478  OH  TYR C  27       3.041 -17.135 -20.222  1.00 94.58           O  
ATOM   2479  CZ  TYR C  27       2.162 -16.110 -19.955  1.00 94.58           C  
ATOM   2480  N   GLU C  28      -3.751 -11.629 -20.376  1.00 91.98           N  
ATOM   2481  CA  GLU C  28      -4.691 -10.547 -20.102  1.00 91.98           C  
ATOM   2482  C   GLU C  28      -5.776 -10.992 -19.126  1.00 91.98           C  
ATOM   2483  CB  GLU C  28      -5.325 -10.044 -21.401  1.00 91.98           C  
ATOM   2484  O   GLU C  28      -6.315 -12.094 -19.249  1.00 91.98           O  
ATOM   2485  CG  GLU C  28      -4.404  -9.167 -22.237  1.00 91.98           C  
ATOM   2486  CD  GLU C  28      -5.076  -8.602 -23.478  1.00 91.98           C  
ATOM   2487  OE1 GLU C  28      -4.405  -7.892 -24.261  1.00 91.98           O  
ATOM   2488  OE2 GLU C  28      -6.283  -8.871 -23.668  1.00 91.98           O  
ATOM   2489  N   ASP C  29      -6.009 -10.284 -18.114  1.00 92.59           N  
ATOM   2490  CA  ASP C  29      -7.100 -10.499 -17.168  1.00 92.59           C  
ATOM   2491  C   ASP C  29      -6.932 -11.824 -16.429  1.00 92.59           C  
ATOM   2492  CB  ASP C  29      -8.450 -10.465 -17.887  1.00 92.59           C  
ATOM   2493  O   ASP C  29      -7.888 -12.591 -16.293  1.00 92.59           O  
ATOM   2494  CG  ASP C  29      -8.791  -9.093 -18.443  1.00 92.59           C  
ATOM   2495  OD1 ASP C  29      -8.412  -8.074 -17.826  1.00 92.59           O  
ATOM   2496  OD2 ASP C  29      -9.448  -9.031 -19.505  1.00 92.59           O  
ATOM   2497  N   THR C  30      -5.731 -12.107 -16.046  1.00 97.07           N  
ATOM   2498  CA  THR C  30      -5.454 -13.344 -15.325  1.00 97.07           C  
ATOM   2499  C   THR C  30      -5.260 -13.071 -13.837  1.00 97.07           C  
ATOM   2500  CB  THR C  30      -4.206 -14.050 -15.887  1.00 97.07           C  
ATOM   2501  O   THR C  30      -5.053 -11.925 -13.432  1.00 97.07           O  
ATOM   2502  CG2 THR C  30      -4.378 -14.375 -17.367  1.00 97.07           C  
ATOM   2503  OG1 THR C  30      -3.067 -13.195 -15.726  1.00 97.07           O  
ATOM   2504  N   TYR C  31      -5.424 -14.192 -13.116  1.00 98.04           N  
ATOM   2505  CA  TYR C  31      -5.002 -14.223 -11.720  1.00 98.04           C  
ATOM   2506  C   TYR C  31      -4.182 -15.474 -11.426  1.00 98.04           C  
ATOM   2507  CB  TYR C  31      -6.216 -14.163 -10.789  1.00 98.04           C  
ATOM   2508  O   TYR C  31      -4.613 -16.590 -11.725  1.00 98.04           O  
ATOM   2509  CG  TYR C  31      -5.858 -14.152  -9.323  1.00 98.04           C  
ATOM   2510  CD1 TYR C  31      -5.849 -15.330  -8.579  1.00 98.04           C  
ATOM   2511  CD2 TYR C  31      -5.528 -12.964  -8.679  1.00 98.04           C  
ATOM   2512  CE1 TYR C  31      -5.521 -15.324  -7.227  1.00 98.04           C  
ATOM   2513  CE2 TYR C  31      -5.198 -12.947  -7.328  1.00 98.04           C  
ATOM   2514  OH  TYR C  31      -4.871 -14.118  -5.274  1.00 98.04           O  
ATOM   2515  CZ  TYR C  31      -5.197 -14.130  -6.612  1.00 98.04           C  
ATOM   2516  N   PRO C  32      -3.047 -15.226 -10.744  1.00 98.13           N  
ATOM   2517  CA  PRO C  32      -2.484 -13.913 -10.420  1.00 98.13           C  
ATOM   2518  C   PRO C  32      -2.201 -13.070 -11.662  1.00 98.13           C  
ATOM   2519  CB  PRO C  32      -1.185 -14.258  -9.687  1.00 98.13           C  
ATOM   2520  O   PRO C  32      -2.125 -13.605 -12.771  1.00 98.13           O  
ATOM   2521  CG  PRO C  32      -1.304 -15.712  -9.361  1.00 98.13           C  
ATOM   2522  CD  PRO C  32      -2.257 -16.342 -10.336  1.00 98.13           C  
ATOM   2523  N   LYS C  33      -2.085 -11.758 -11.399  1.00 97.49           N  
ATOM   2524  CA  LYS C  33      -1.697 -10.850 -12.474  1.00 97.49           C  
ATOM   2525  C   LYS C  33      -0.274 -11.135 -12.947  1.00 97.49           C  
ATOM   2526  CB  LYS C  33      -1.815  -9.395 -12.016  1.00 97.49           C  
ATOM   2527  O   LYS C  33       0.617 -11.388 -12.135  1.00 97.49           O  
ATOM   2528  CG  LYS C  33      -1.542  -8.377 -13.113  1.00 97.49           C  
ATOM   2529  CD  LYS C  33      -1.707  -6.950 -12.606  1.00 97.49           C  
ATOM   2530  CE  LYS C  33      -1.388  -5.930 -13.690  1.00 97.49           C  
ATOM   2531  NZ  LYS C  33      -1.549  -4.529 -13.197  1.00 97.49           N  
ATOM   2532  N   VAL C  34      -0.149 -11.134 -14.227  1.00 98.05           N  
ATOM   2533  CA  VAL C  34       1.166 -11.327 -14.830  1.00 98.05           C  
ATOM   2534  C   VAL C  34       1.642 -10.022 -15.462  1.00 98.05           C  
ATOM   2535  CB  VAL C  34       1.146 -12.455 -15.885  1.00 98.05           C  
ATOM   2536  O   VAL C  34       0.911  -9.396 -16.234  1.00 98.05           O  
ATOM   2537  CG1 VAL C  34       2.545 -12.685 -16.456  1.00 98.05           C  
ATOM   2538  CG2 VAL C  34       0.596 -13.744 -15.278  1.00 98.05           C  
ATOM   2539  N   SER C  35       2.855  -9.584 -15.131  1.00 97.21           N  
ATOM   2540  CA  SER C  35       3.482  -8.392 -15.693  1.00 97.21           C  
ATOM   2541  C   SER C  35       4.922  -8.671 -16.113  1.00 97.21           C  
ATOM   2542  CB  SER C  35       3.450  -7.243 -14.685  1.00 97.21           C  
ATOM   2543  O   SER C  35       5.461  -9.742 -15.828  1.00 97.21           O  
ATOM   2544  OG  SER C  35       4.143  -7.595 -13.500  1.00 97.21           O  
ATOM   2545  N   LEU C  36       5.413  -7.710 -16.909  1.00 97.45           N  
ATOM   2546  CA  LEU C  36       6.832  -7.824 -17.227  1.00 97.45           C  
ATOM   2547  C   LEU C  36       7.691  -7.377 -16.048  1.00 97.45           C  
ATOM   2548  CB  LEU C  36       7.173  -6.992 -18.466  1.00 97.45           C  
ATOM   2549  O   LEU C  36       7.391  -6.369 -15.404  1.00 97.45           O  
ATOM   2550  CG  LEU C  36       6.577  -7.473 -19.790  1.00 97.45           C  
ATOM   2551  CD1 LEU C  36       6.889  -6.480 -20.904  1.00 97.45           C  
ATOM   2552  CD2 LEU C  36       7.104  -8.861 -20.141  1.00 97.45           C  
ATOM   2553  N   SER C  37       8.711  -8.139 -15.820  1.00 97.39           N  
ATOM   2554  CA  SER C  37       9.571  -7.866 -14.673  1.00 97.39           C  
ATOM   2555  C   SER C  37      10.424  -6.624 -14.905  1.00 97.39           C  
ATOM   2556  CB  SER C  37      10.472  -9.067 -14.380  1.00 97.39           C  
ATOM   2557  O   SER C  37      11.189  -6.561 -15.870  1.00 97.39           O  
ATOM   2558  OG  SER C  37      11.463  -8.731 -13.425  1.00 97.39           O  
ATOM   2559  N   GLU C  38      10.365  -5.699 -13.966  1.00 95.21           N  
ATOM   2560  CA  GLU C  38      11.242  -4.532 -13.996  1.00 95.21           C  
ATOM   2561  C   GLU C  38      12.688  -4.921 -13.698  1.00 95.21           C  
ATOM   2562  CB  GLU C  38      10.765  -3.474 -12.999  1.00 95.21           C  
ATOM   2563  O   GLU C  38      13.614  -4.429 -14.345  1.00 95.21           O  
ATOM   2564  CG  GLU C  38       9.434  -2.836 -13.369  1.00 95.21           C  
ATOM   2565  CD  GLU C  38       9.503  -1.996 -14.634  1.00 95.21           C  
ATOM   2566  OE1 GLU C  38       8.484  -1.900 -15.356  1.00 95.21           O  
ATOM   2567  OE2 GLU C  38      10.584  -1.429 -14.907  1.00 95.21           O  
ATOM   2568  N   GLU C  39      12.823  -5.783 -12.822  1.00 92.57           N  
ATOM   2569  CA  GLU C  39      14.141  -6.250 -12.404  1.00 92.57           C  
ATOM   2570  C   GLU C  39      14.891  -6.897 -13.565  1.00 92.57           C  
ATOM   2571  CB  GLU C  39      14.019  -7.238 -11.241  1.00 92.57           C  
ATOM   2572  O   GLU C  39      16.112  -6.763 -13.674  1.00 92.57           O  
ATOM   2573  CG  GLU C  39      15.352  -7.797 -10.766  1.00 92.57           C  
ATOM   2574  CD  GLU C  39      15.208  -8.846  -9.675  1.00 92.57           C  
ATOM   2575  OE1 GLU C  39      16.120  -9.689  -9.520  1.00 92.57           O  
ATOM   2576  OE2 GLU C  39      14.175  -8.824  -8.969  1.00 92.57           O  
ATOM   2577  N   MET C  40      14.127  -7.558 -14.420  1.00 94.51           N  
ATOM   2578  CA  MET C  40      14.750  -8.268 -15.534  1.00 94.51           C  
ATOM   2579  C   MET C  40      14.589  -7.487 -16.834  1.00 94.51           C  
ATOM   2580  CB  MET C  40      14.148  -9.666 -15.686  1.00 94.51           C  
ATOM   2581  O   MET C  40      14.687  -8.057 -17.922  1.00 94.51           O  
ATOM   2582  CG  MET C  40      14.346 -10.554 -14.469  1.00 94.51           C  
ATOM   2583  SD  MET C  40      16.118 -10.807 -14.064  1.00 94.51           S  
ATOM   2584  CE  MET C  40      16.595 -11.932 -15.405  1.00 94.51           C  
ATOM   2585  N   ASN C  41      14.280  -6.268 -16.789  1.00 93.07           N  
ATOM   2586  CA  ASN C  41      14.159  -5.365 -17.929  1.00 93.07           C  
ATOM   2587  C   ASN C  41      13.248  -5.944 -19.008  1.00 93.07           C  
ATOM   2588  CB  ASN C  41      15.538  -5.049 -18.512  1.00 93.07           C  
ATOM   2589  O   ASN C  41      13.582  -5.907 -20.193  1.00 93.07           O  
ATOM   2590  CG  ASN C  41      16.401  -4.239 -17.564  1.00 93.07           C  
ATOM   2591  ND2 ASN C  41      17.710  -4.454 -17.624  1.00 93.07           N  
ATOM   2592  OD1 ASN C  41      15.896  -3.428 -16.784  1.00 93.07           O  
ATOM   2593  N   GLY C  42      12.306  -6.582 -18.508  1.00 94.31           N  
ATOM   2594  CA  GLY C  42      11.286  -7.059 -19.428  1.00 94.31           C  
ATOM   2595  C   GLY C  42      11.622  -8.404 -20.045  1.00 94.31           C  
ATOM   2596  O   GLY C  42      10.909  -8.882 -20.931  1.00 94.31           O  
ATOM   2597  N   CYS C  43      12.641  -9.065 -19.561  1.00 95.42           N  
ATOM   2598  CA  CYS C  43      13.074 -10.340 -20.123  1.00 95.42           C  
ATOM   2599  C   CYS C  43      12.413 -11.507 -19.399  1.00 95.42           C  
ATOM   2600  CB  CYS C  43      14.594 -10.473 -20.042  1.00 95.42           C  
ATOM   2601  O   CYS C  43      12.652 -12.668 -19.736  1.00 95.42           O  
ATOM   2602  SG  CYS C  43      15.484  -9.283 -21.068  1.00 95.42           S  
ATOM   2603  N   ALA C  44      11.617 -11.199 -18.396  1.00 97.49           N  
ATOM   2604  CA  ALA C  44      10.866 -12.200 -17.642  1.00 97.49           C  
ATOM   2605  C   ALA C  44       9.543 -11.629 -17.140  1.00 97.49           C  
ATOM   2606  CB  ALA C  44      11.698 -12.717 -16.470  1.00 97.49           C  
ATOM   2607  O   ALA C  44       9.307 -10.421 -17.228  1.00 97.49           O  
ATOM   2608  N   TYR C  45       8.678 -12.544 -16.735  1.00 98.18           N  
ATOM   2609  CA  TYR C  45       7.392 -12.141 -16.177  1.00 98.18           C  
ATOM   2610  C   TYR C  45       7.456 -12.064 -14.657  1.00 98.18           C  
ATOM   2611  CB  TYR C  45       6.292 -13.118 -16.604  1.00 98.18           C  
ATOM   2612  O   TYR C  45       8.295 -12.716 -14.031  1.00 98.18           O  
ATOM   2613  CG  TYR C  45       6.072 -13.170 -18.097  1.00 98.18           C  
ATOM   2614  CD1 TYR C  45       5.329 -12.186 -18.746  1.00 98.18           C  
ATOM   2615  CD2 TYR C  45       6.605 -14.203 -18.860  1.00 98.18           C  
ATOM   2616  CE1 TYR C  45       5.122 -12.231 -20.120  1.00 98.18           C  
ATOM   2617  CE2 TYR C  45       6.404 -14.258 -20.236  1.00 98.18           C  
ATOM   2618  OH  TYR C  45       5.461 -13.318 -22.217  1.00 98.18           O  
ATOM   2619  CZ  TYR C  45       5.663 -13.268 -20.856  1.00 98.18           C  
ATOM   2620  N   ASN C  46       6.655 -11.225 -14.130  1.00 98.28           N  
ATOM   2621  CA  ASN C  46       6.505 -11.053 -12.689  1.00 98.28           C  
ATOM   2622  C   ASN C  46       5.127 -11.500 -12.211  1.00 98.28           C  
ATOM   2623  CB  ASN C  46       6.758  -9.597 -12.292  1.00 98.28           C  
ATOM   2624  O   ASN C  46       4.108 -11.095 -12.774  1.00 98.28           O  
ATOM   2625  CG  ASN C  46       6.706  -9.383 -10.793  1.00 98.28           C  
ATOM   2626  ND2 ASN C  46       5.568  -8.909 -10.301  1.00 98.28           N  
ATOM   2627  OD1 ASN C  46       7.681  -9.640 -10.082  1.00 98.28           O  
ATOM   2628  N   LEU C  47       5.082 -12.406 -11.244  1.00 98.74           N  
ATOM   2629  CA  LEU C  47       3.864 -12.836 -10.566  1.00 98.74           C  
ATOM   2630  C   LEU C  47       3.962 -12.588  -9.064  1.00 98.74           C  
ATOM   2631  CB  LEU C  47       3.596 -14.320 -10.834  1.00 98.74           C  
ATOM   2632  O   LEU C  47       4.955 -12.956  -8.433  1.00 98.74           O  
ATOM   2633  CG  LEU C  47       3.208 -14.690 -12.266  1.00 98.74           C  
ATOM   2634  CD1 LEU C  47       4.443 -14.718 -13.160  1.00 98.74           C  
ATOM   2635  CD2 LEU C  47       2.490 -16.036 -12.294  1.00 98.74           C  
ATOM   2636  N   PHE C  48       2.907 -12.036  -8.500  1.00 98.53           N  
ATOM   2637  CA  PHE C  48       2.849 -11.687  -7.085  1.00 98.53           C  
ATOM   2638  C   PHE C  48       1.447 -11.910  -6.530  1.00 98.53           C  
ATOM   2639  CB  PHE C  48       3.272 -10.230  -6.872  1.00 98.53           C  
ATOM   2640  O   PHE C  48       0.500 -11.229  -6.930  1.00 98.53           O  
ATOM   2641  CG  PHE C  48       3.304  -9.813  -5.426  1.00 98.53           C  
ATOM   2642  CD1 PHE C  48       2.719  -8.620  -5.020  1.00 98.53           C  
ATOM   2643  CD2 PHE C  48       3.919 -10.614  -4.473  1.00 98.53           C  
ATOM   2644  CE1 PHE C  48       2.746  -8.231  -3.682  1.00 98.53           C  
ATOM   2645  CE2 PHE C  48       3.951 -10.233  -3.135  1.00 98.53           C  
ATOM   2646  CZ  PHE C  48       3.365  -9.040  -2.742  1.00 98.53           C  
ATOM   2647  N   PHE C  49       1.411 -12.879  -5.607  1.00 98.80           N  
ATOM   2648  CA  PHE C  49       0.085 -13.210  -5.101  1.00 98.80           C  
ATOM   2649  C   PHE C  49       0.181 -13.949  -3.772  1.00 98.80           C  
ATOM   2650  CB  PHE C  49      -0.684 -14.058  -6.119  1.00 98.80           C  
ATOM   2651  O   PHE C  49       1.279 -14.179  -3.261  1.00 98.80           O  
ATOM   2652  CG  PHE C  49      -0.003 -15.354  -6.467  1.00 98.80           C  
ATOM   2653  CD1 PHE C  49       1.136 -15.365  -7.263  1.00 98.80           C  
ATOM   2654  CD2 PHE C  49      -0.502 -16.562  -5.998  1.00 98.80           C  
ATOM   2655  CE1 PHE C  49       1.768 -16.563  -7.587  1.00 98.80           C  
ATOM   2656  CE2 PHE C  49       0.125 -17.763  -6.318  1.00 98.80           C  
ATOM   2657  CZ  PHE C  49       1.259 -17.761  -7.113  1.00 98.80           C  
ATOM   2658  N   LEU C  50      -0.955 -14.207  -3.129  1.00 98.72           N  
ATOM   2659  CA  LEU C  50      -1.065 -14.848  -1.824  1.00 98.72           C  
ATOM   2660  C   LEU C  50      -1.846 -16.154  -1.924  1.00 98.72           C  
ATOM   2661  CB  LEU C  50      -1.743 -13.910  -0.821  1.00 98.72           C  
ATOM   2662  O   LEU C  50      -2.857 -16.226  -2.627  1.00 98.72           O  
ATOM   2663  CG  LEU C  50      -1.837 -14.412   0.620  1.00 98.72           C  
ATOM   2664  CD1 LEU C  50      -0.444 -14.537   1.229  1.00 98.72           C  
ATOM   2665  CD2 LEU C  50      -2.709 -13.480   1.455  1.00 98.72           C  
ATOM   2666  N   ILE C  51      -1.315 -17.185  -1.281  1.00 98.78           N  
ATOM   2667  CA  ILE C  51      -2.008 -18.468  -1.294  1.00 98.78           C  
ATOM   2668  C   ILE C  51      -2.234 -18.948   0.138  1.00 98.78           C  
ATOM   2669  CB  ILE C  51      -1.220 -19.528  -2.096  1.00 98.78           C  
ATOM   2670  O   ILE C  51      -1.534 -18.520   1.059  1.00 98.78           O  
ATOM   2671  CG1 ILE C  51       0.155 -19.765  -1.461  1.00 98.78           C  
ATOM   2672  CG2 ILE C  51      -1.080 -19.103  -3.561  1.00 98.78           C  
ATOM   2673  CD1 ILE C  51       0.933 -20.918  -2.080  1.00 98.78           C  
ATOM   2674  N   GLY C  52      -3.190 -19.790   0.278  1.00 98.03           N  
ATOM   2675  CA  GLY C  52      -3.385 -20.441   1.563  1.00 98.03           C  
ATOM   2676  C   GLY C  52      -2.339 -21.499   1.860  1.00 98.03           C  
ATOM   2677  O   GLY C  52      -1.706 -22.028   0.944  1.00 98.03           O  
ATOM   2678  N   PRO C  53      -2.206 -21.846   3.122  1.00 97.18           N  
ATOM   2679  CA  PRO C  53      -1.208 -22.848   3.502  1.00 97.18           C  
ATOM   2680  C   PRO C  53      -1.431 -24.193   2.815  1.00 97.18           C  
ATOM   2681  CB  PRO C  53      -1.392 -22.972   5.017  1.00 97.18           C  
ATOM   2682  O   PRO C  53      -0.473 -24.927   2.560  1.00 97.18           O  
ATOM   2683  CG  PRO C  53      -2.055 -21.697   5.427  1.00 97.18           C  
ATOM   2684  CD  PRO C  53      -2.876 -21.194   4.274  1.00 97.18           C  
ATOM   2685  N   GLU C  54      -2.611 -24.498   2.420  1.00 97.36           N  
ATOM   2686  CA  GLU C  54      -2.968 -25.775   1.809  1.00 97.36           C  
ATOM   2687  C   GLU C  54      -2.395 -25.892   0.400  1.00 97.36           C  
ATOM   2688  CB  GLU C  54      -4.488 -25.949   1.775  1.00 97.36           C  
ATOM   2689  O   GLU C  54      -2.349 -26.985  -0.169  1.00 97.36           O  
ATOM   2690  CG  GLU C  54      -5.191 -25.028   0.788  1.00 97.36           C  
ATOM   2691  CD  GLU C  54      -5.430 -23.630   1.337  1.00 97.36           C  
ATOM   2692  OE1 GLU C  54      -6.133 -22.832   0.677  1.00 97.36           O  
ATOM   2693  OE2 GLU C  54      -4.909 -23.331   2.434  1.00 97.36           O  
ATOM   2694  N   SER C  55      -2.021 -24.801  -0.145  1.00 97.97           N  
ATOM   2695  CA  SER C  55      -1.599 -24.784  -1.542  1.00 97.97           C  
ATOM   2696  C   SER C  55      -0.078 -24.795  -1.660  1.00 97.97           C  
ATOM   2697  CB  SER C  55      -2.165 -23.558  -2.258  1.00 97.97           C  
ATOM   2698  O   SER C  55       0.463 -24.874  -2.765  1.00 97.97           O  
ATOM   2699  OG  SER C  55      -3.580 -23.615  -2.312  1.00 97.97           O  
ATOM   2700  N   VAL C  56       0.646 -24.775  -0.575  1.00 97.31           N  
ATOM   2701  CA  VAL C  56       2.093 -24.592  -0.575  1.00 97.31           C  
ATOM   2702  C   VAL C  56       2.769 -25.808  -1.205  1.00 97.31           C  
ATOM   2703  CB  VAL C  56       2.636 -24.361   0.854  1.00 97.31           C  
ATOM   2704  O   VAL C  56       3.674 -25.665  -2.030  1.00 97.31           O  
ATOM   2705  CG1 VAL C  56       4.163 -24.398   0.864  1.00 97.31           C  
ATOM   2706  CG2 VAL C  56       2.127 -23.032   1.409  1.00 97.31           C  
ATOM   2707  N   ASP C  57       2.298 -26.982  -0.852  1.00 96.69           N  
ATOM   2708  CA  ASP C  57       2.897 -28.194  -1.402  1.00 96.69           C  
ATOM   2709  C   ASP C  57       2.734 -28.248  -2.919  1.00 96.69           C  
ATOM   2710  CB  ASP C  57       2.276 -29.438  -0.761  1.00 96.69           C  
ATOM   2711  O   ASP C  57       3.680 -28.572  -3.639  1.00 96.69           O  
ATOM   2712  CG  ASP C  57       2.731 -29.657   0.671  1.00 96.69           C  
ATOM   2713  OD1 ASP C  57       3.726 -29.032   1.097  1.00 96.69           O  
ATOM   2714  OD2 ASP C  57       2.091 -30.465   1.378  1.00 96.69           O  
ATOM   2715  N   ALA C  58       1.556 -27.889  -3.364  1.00 97.38           N  
ATOM   2716  CA  ALA C  58       1.254 -27.940  -4.792  1.00 97.38           C  
ATOM   2717  C   ALA C  58       2.134 -26.970  -5.574  1.00 97.38           C  
ATOM   2718  CB  ALA C  58      -0.221 -27.630  -5.036  1.00 97.38           C  
ATOM   2719  O   ALA C  58       2.672 -27.320  -6.627  1.00 97.38           O  
ATOM   2720  N   ILE C  59       2.316 -25.771  -5.082  1.00 97.75           N  
ATOM   2721  CA  ILE C  59       3.097 -24.787  -5.825  1.00 97.75           C  
ATOM   2722  C   ILE C  59       4.578 -25.154  -5.767  1.00 97.75           C  
ATOM   2723  CB  ILE C  59       2.877 -23.359  -5.276  1.00 97.75           C  
ATOM   2724  O   ILE C  59       5.316 -24.935  -6.731  1.00 97.75           O  
ATOM   2725  CG1 ILE C  59       3.412 -22.318  -6.266  1.00 97.75           C  
ATOM   2726  CG2 ILE C  59       3.538 -23.201  -3.903  1.00 97.75           C  
ATOM   2727  CD1 ILE C  59       2.905 -20.905  -6.012  1.00 97.75           C  
ATOM   2728  N   THR C  60       5.017 -25.655  -4.644  1.00 96.87           N  
ATOM   2729  CA  THR C  60       6.399 -26.102  -4.517  1.00 96.87           C  
ATOM   2730  C   THR C  60       6.707 -27.202  -5.529  1.00 96.87           C  
ATOM   2731  CB  THR C  60       6.692 -26.614  -3.094  1.00 96.87           C  
ATOM   2732  O   THR C  60       7.764 -27.191  -6.163  1.00 96.87           O  
ATOM   2733  CG2 THR C  60       8.140 -27.076  -2.963  1.00 96.87           C  
ATOM   2734  OG1 THR C  60       6.452 -25.559  -2.154  1.00 96.87           O  
ATOM   2735  N   ARG C  61       5.763 -28.069  -5.736  1.00 96.00           N  
ATOM   2736  CA  ARG C  61       5.927 -29.142  -6.711  1.00 96.00           C  
ATOM   2737  C   ARG C  61       5.978 -28.587  -8.131  1.00 96.00           C  
ATOM   2738  CB  ARG C  61       4.793 -30.162  -6.587  1.00 96.00           C  
ATOM   2739  O   ARG C  61       6.760 -29.058  -8.960  1.00 96.00           O  
ATOM   2740  CG  ARG C  61       4.988 -31.165  -5.462  1.00 96.00           C  
ATOM   2741  CD  ARG C  61       3.935 -32.264  -5.497  1.00 96.00           C  
ATOM   2742  NE  ARG C  61       2.690 -31.838  -4.864  1.00 96.00           N  
ATOM   2743  NH1 ARG C  61       1.323 -32.600  -6.563  1.00 96.00           N  
ATOM   2744  NH2 ARG C  61       0.412 -31.581  -4.722  1.00 96.00           N  
ATOM   2745  CZ  ARG C  61       1.478 -32.007  -5.384  1.00 96.00           C  
ATOM   2746  N   SER C  62       5.129 -27.626  -8.351  1.00 96.38           N  
ATOM   2747  CA  SER C  62       5.117 -27.001  -9.670  1.00 96.38           C  
ATOM   2748  C   SER C  62       6.461 -26.355  -9.988  1.00 96.38           C  
ATOM   2749  CB  SER C  62       4.006 -25.954  -9.757  1.00 96.38           C  
ATOM   2750  O   SER C  62       6.970 -26.485 -11.103  1.00 96.38           O  
ATOM   2751  OG  SER C  62       2.731 -26.564  -9.656  1.00 96.38           O  
ATOM   2752  N   ILE C  63       7.065 -25.709  -9.006  1.00 96.66           N  
ATOM   2753  CA  ILE C  63       8.347 -25.034  -9.174  1.00 96.66           C  
ATOM   2754  C   ILE C  63       9.461 -26.068  -9.318  1.00 96.66           C  
ATOM   2755  CB  ILE C  63       8.645 -24.086  -7.991  1.00 96.66           C  
ATOM   2756  O   ILE C  63      10.354 -25.916 -10.155  1.00 96.66           O  
ATOM   2757  CG1 ILE C  63       7.669 -22.903  -7.995  1.00 96.66           C  
ATOM   2758  CG2 ILE C  63      10.096 -23.598  -8.042  1.00 96.66           C  
ATOM   2759  CD1 ILE C  63       7.643 -22.118  -6.690  1.00 96.66           C  
ATOM   2760  N   GLN C  64       9.407 -27.156  -8.540  1.00 95.25           N  
ATOM   2761  CA  GLN C  64      10.400 -28.225  -8.566  1.00 95.25           C  
ATOM   2762  C   GLN C  64      10.533 -28.819  -9.965  1.00 95.25           C  
ATOM   2763  CB  GLN C  64      10.037 -29.321  -7.563  1.00 95.25           C  
ATOM   2764  O   GLN C  64      11.629 -29.197 -10.384  1.00 95.25           O  
ATOM   2765  CG  GLN C  64      10.951 -30.537  -7.624  1.00 95.25           C  
ATOM   2766  CD  GLN C  64      12.375 -30.224  -7.206  1.00 95.25           C  
ATOM   2767  NE2 GLN C  64      13.332 -30.560  -8.065  1.00 95.25           N  
ATOM   2768  OE1 GLN C  64      12.614 -29.684  -6.121  1.00 95.25           O  
ATOM   2769  N   ALA C  65       9.408 -28.796 -10.701  1.00 94.22           N  
ATOM   2770  CA  ALA C  65       9.381 -29.391 -12.034  1.00 94.22           C  
ATOM   2771  C   ALA C  65      10.288 -28.628 -12.994  1.00 94.22           C  
ATOM   2772  CB  ALA C  65       7.953 -29.428 -12.572  1.00 94.22           C  
ATOM   2773  O   ALA C  65      10.661 -29.145 -14.050  1.00 94.22           O  
ATOM   2774  N   TYR C  66      10.695 -27.433 -12.582  1.00 93.34           N  
ATOM   2775  CA  TYR C  66      11.480 -26.605 -13.490  1.00 93.34           C  
ATOM   2776  C   TYR C  66      12.849 -26.294 -12.899  1.00 93.34           C  
ATOM   2777  CB  TYR C  66      10.739 -25.302 -13.806  1.00 93.34           C  
ATOM   2778  O   TYR C  66      13.595 -25.475 -13.441  1.00 93.34           O  
ATOM   2779  CG  TYR C  66       9.469 -25.501 -14.596  1.00 93.34           C  
ATOM   2780  CD1 TYR C  66       9.477 -25.458 -15.988  1.00 93.34           C  
ATOM   2781  CD2 TYR C  66       8.258 -25.733 -13.953  1.00 93.34           C  
ATOM   2782  CE1 TYR C  66       8.309 -25.639 -16.721  1.00 93.34           C  
ATOM   2783  CE2 TYR C  66       7.083 -25.916 -14.675  1.00 93.34           C  
ATOM   2784  OH  TYR C  66       5.959 -26.048 -16.776  1.00 93.34           O  
ATOM   2785  CZ  TYR C  66       7.119 -25.868 -16.056  1.00 93.34           C  
ATOM   2786  N   SER C  67      13.141 -26.889 -11.789  1.00 89.67           N  
ATOM   2787  CA  SER C  67      14.437 -26.717 -11.141  1.00 89.67           C  
ATOM   2788  C   SER C  67      15.329 -27.935 -11.357  1.00 89.67           C  
ATOM   2789  CB  SER C  67      14.259 -26.465  -9.643  1.00 89.67           C  
ATOM   2790  O   SER C  67      14.849 -29.070 -11.359  1.00 89.67           O  
ATOM   2791  OG  SER C  67      15.516 -26.327  -9.003  1.00 89.67           O  
ATOM   2792  N   ASP C  68      16.601 -27.697 -11.583  1.00 85.53           N  
ATOM   2793  CA  ASP C  68      17.559 -28.785 -11.758  1.00 85.53           C  
ATOM   2794  C   ASP C  68      17.841 -29.486 -10.431  1.00 85.53           C  
ATOM   2795  CB  ASP C  68      18.862 -28.259 -12.364  1.00 85.53           C  
ATOM   2796  O   ASP C  68      18.055 -30.700 -10.398  1.00 85.53           O  
ATOM   2797  CG  ASP C  68      18.708 -27.816 -13.808  1.00 85.53           C  
ATOM   2798  OD1 ASP C  68      17.774 -28.284 -14.494  1.00 85.53           O  
ATOM   2799  OD2 ASP C  68      19.530 -26.992 -14.265  1.00 85.53           O  
ATOM   2800  N   ASP C  69      17.817 -28.668  -9.421  1.00 85.68           N  
ATOM   2801  CA  ASP C  69      18.074 -29.178  -8.078  1.00 85.68           C  
ATOM   2802  C   ASP C  69      16.783 -29.267  -7.267  1.00 85.68           C  
ATOM   2803  CB  ASP C  69      19.090 -28.292  -7.353  1.00 85.68           C  
ATOM   2804  O   ASP C  69      15.758 -28.705  -7.658  1.00 85.68           O  
ATOM   2805  CG  ASP C  69      20.436 -28.238  -8.054  1.00 85.68           C  
ATOM   2806  OD1 ASP C  69      20.856 -29.255  -8.648  1.00 85.68           O  
ATOM   2807  OD2 ASP C  69      21.085 -27.171  -8.008  1.00 85.68           O  
ATOM   2808  N   GLU C  70      16.900 -30.189  -6.308  1.00 87.58           N  
ATOM   2809  CA  GLU C  70      15.770 -30.246  -5.387  1.00 87.58           C  
ATOM   2810  C   GLU C  70      15.418 -28.859  -4.857  1.00 87.58           C  
ATOM   2811  CB  GLU C  70      16.073 -31.192  -4.222  1.00 87.58           C  
ATOM   2812  O   GLU C  70      16.304 -28.091  -4.477  1.00 87.58           O  
ATOM   2813  CG  GLU C  70      14.865 -31.500  -3.349  1.00 87.58           C  
ATOM   2814  CD  GLU C  70      15.187 -32.420  -2.182  1.00 87.58           C  
ATOM   2815  OE1 GLU C  70      14.280 -32.708  -1.368  1.00 87.58           O  
ATOM   2816  OE2 GLU C  70      16.356 -32.855  -2.080  1.00 87.58           O  
ATOM   2817  N   PHE C  71      14.086 -28.547  -4.984  1.00 91.60           N  
ATOM   2818  CA  PHE C  71      13.621 -27.245  -4.521  1.00 91.60           C  
ATOM   2819  C   PHE C  71      12.824 -27.383  -3.229  1.00 91.60           C  
ATOM   2820  CB  PHE C  71      12.767 -26.564  -5.595  1.00 91.60           C  
ATOM   2821  O   PHE C  71      11.821 -28.099  -3.186  1.00 91.60           O  
ATOM   2822  CG  PHE C  71      12.228 -25.221  -5.182  1.00 91.60           C  
ATOM   2823  CD1 PHE C  71      10.895 -25.073  -4.818  1.00 91.60           C  
ATOM   2824  CD2 PHE C  71      13.056 -24.106  -5.156  1.00 91.60           C  
ATOM   2825  CE1 PHE C  71      10.394 -23.831  -4.435  1.00 91.60           C  
ATOM   2826  CE2 PHE C  71      12.562 -22.862  -4.774  1.00 91.60           C  
ATOM   2827  CZ  PHE C  71      11.231 -22.726  -4.415  1.00 91.60           C  
ATOM   2828  N   THR C  72      13.356 -26.801  -2.198  1.00 91.42           N  
ATOM   2829  CA  THR C  72      12.645 -26.689  -0.929  1.00 91.42           C  
ATOM   2830  C   THR C  72      12.536 -25.230  -0.497  1.00 91.42           C  
ATOM   2831  CB  THR C  72      13.343 -27.504   0.176  1.00 91.42           C  
ATOM   2832  O   THR C  72      13.485 -24.459  -0.651  1.00 91.42           O  
ATOM   2833  CG2 THR C  72      12.516 -27.514   1.457  1.00 91.42           C  
ATOM   2834  OG1 THR C  72      13.524 -28.852  -0.274  1.00 91.42           O  
ATOM   2835  N   LEU C  73      11.387 -24.962   0.006  1.00 91.79           N  
ATOM   2836  CA  LEU C  73      11.217 -23.594   0.485  1.00 91.79           C  
ATOM   2837  C   LEU C  73      12.157 -23.306   1.651  1.00 91.79           C  
ATOM   2838  CB  LEU C  73       9.767 -23.352   0.912  1.00 91.79           C  
ATOM   2839  O   LEU C  73      12.278 -24.116   2.572  1.00 91.79           O  
ATOM   2840  CG  LEU C  73       8.709 -23.457  -0.188  1.00 91.79           C  
ATOM   2841  CD1 LEU C  73       7.316 -23.243   0.394  1.00 91.79           C  
ATOM   2842  CD2 LEU C  73       8.991 -22.451  -1.298  1.00 91.79           C  
ATOM   2843  N   ASN C  74      12.823 -22.179   1.592  1.00 90.32           N  
ATOM   2844  CA  ASN C  74      13.770 -21.842   2.650  1.00 90.32           C  
ATOM   2845  C   ASN C  74      13.066 -21.240   3.862  1.00 90.32           C  
ATOM   2846  CB  ASN C  74      14.839 -20.881   2.126  1.00 90.32           C  
ATOM   2847  O   ASN C  74      13.656 -21.133   4.939  1.00 90.32           O  
ATOM   2848  CG  ASN C  74      14.260 -19.559   1.662  1.00 90.32           C  
ATOM   2849  ND2 ASN C  74      15.100 -18.719   1.068  1.00 90.32           N  
ATOM   2850  OD1 ASN C  74      13.067 -19.295   1.835  1.00 90.32           O  
ATOM   2851  N   GLY C  75      11.850 -20.921   3.724  1.00 79.09           N  
ATOM   2852  CA  GLY C  75      11.043 -20.411   4.821  1.00 79.09           C  
ATOM   2853  C   GLY C  75      11.445 -19.016   5.259  1.00 79.09           C  
ATOM   2854  O   GLY C  75      11.046 -18.558   6.332  1.00 79.09           O  
ATOM   2855  N   THR C  76      12.302 -18.400   4.489  1.00 89.06           N  
ATOM   2856  CA  THR C  76      12.749 -17.044   4.788  1.00 89.06           C  
ATOM   2857  C   THR C  76      12.213 -16.058   3.755  1.00 89.06           C  
ATOM   2858  CB  THR C  76      14.286 -16.960   4.834  1.00 89.06           C  
ATOM   2859  O   THR C  76      11.517 -16.451   2.816  1.00 89.06           O  
ATOM   2860  CG2 THR C  76      14.874 -18.093   5.668  1.00 89.06           C  
ATOM   2861  OG1 THR C  76      14.803 -17.044   3.501  1.00 89.06           O  
ATOM   2862  N   GLN C  77      12.534 -14.801   4.033  1.00 89.57           N  
ATOM   2863  CA  GLN C  77      12.091 -13.763   3.108  1.00 89.57           C  
ATOM   2864  C   GLN C  77      13.152 -13.481   2.049  1.00 89.57           C  
ATOM   2865  CB  GLN C  77      11.749 -12.479   3.865  1.00 89.57           C  
ATOM   2866  O   GLN C  77      13.066 -12.485   1.326  1.00 89.57           O  
ATOM   2867  CG  GLN C  77      10.510 -12.593   4.742  1.00 89.57           C  
ATOM   2868  CD  GLN C  77      10.151 -11.287   5.425  1.00 89.57           C  
ATOM   2869  NE2 GLN C  77       9.012 -11.268   6.108  1.00 89.57           N  
ATOM   2870  OE1 GLN C  77      10.893 -10.303   5.340  1.00 89.57           O  
ATOM   2871  N   GLU C  78      14.061 -14.426   1.921  1.00 91.36           N  
ATOM   2872  CA  GLU C  78      15.094 -14.294   0.898  1.00 91.36           C  
ATOM   2873  C   GLU C  78      14.727 -15.075  -0.360  1.00 91.36           C  
ATOM   2874  CB  GLU C  78      16.447 -14.767   1.436  1.00 91.36           C  
ATOM   2875  O   GLU C  78      14.331 -16.240  -0.281  1.00 91.36           O  
ATOM   2876  CG  GLU C  78      16.969 -13.939   2.601  1.00 91.36           C  
ATOM   2877  CD  GLU C  78      17.329 -12.514   2.211  1.00 91.36           C  
ATOM   2878  OE1 GLU C  78      17.151 -11.594   3.041  1.00 91.36           O  
ATOM   2879  OE2 GLU C  78      17.792 -12.316   1.065  1.00 91.36           O  
ATOM   2880  N   PRO C  79      14.865 -14.405  -1.423  1.00 93.06           N  
ATOM   2881  CA  PRO C  79      14.545 -15.096  -2.674  1.00 93.06           C  
ATOM   2882  C   PRO C  79      15.502 -16.249  -2.973  1.00 93.06           C  
ATOM   2883  CB  PRO C  79      14.673 -13.994  -3.729  1.00 93.06           C  
ATOM   2884  O   PRO C  79      16.660 -16.220  -2.549  1.00 93.06           O  
ATOM   2885  CG  PRO C  79      14.637 -12.717  -2.953  1.00 93.06           C  
ATOM   2886  CD  PRO C  79      15.106 -12.996  -1.554  1.00 93.06           C  
ATOM   2887  N   GLN C  80      15.004 -17.283  -3.603  1.00 94.97           N  
ATOM   2888  CA  GLN C  80      15.784 -18.408  -4.110  1.00 94.97           C  
ATOM   2889  C   GLN C  80      15.887 -18.365  -5.632  1.00 94.97           C  
ATOM   2890  CB  GLN C  80      15.168 -19.734  -3.662  1.00 94.97           C  
ATOM   2891  O   GLN C  80      14.869 -18.344  -6.327  1.00 94.97           O  
ATOM   2892  CG  GLN C  80      15.156 -19.928  -2.152  1.00 94.97           C  
ATOM   2893  CD  GLN C  80      14.347 -21.137  -1.722  1.00 94.97           C  
ATOM   2894  NE2 GLN C  80      14.969 -22.310  -1.756  1.00 94.97           N  
ATOM   2895  OE1 GLN C  80      13.172 -21.018  -1.360  1.00 94.97           O  
ATOM   2896  N   ASP C  81      17.110 -18.350  -6.109  1.00 94.54           N  
ATOM   2897  CA  ASP C  81      17.356 -18.270  -7.546  1.00 94.54           C  
ATOM   2898  C   ASP C  81      17.614 -19.654  -8.137  1.00 94.54           C  
ATOM   2899  CB  ASP C  81      18.539 -17.344  -7.837  1.00 94.54           C  
ATOM   2900  O   ASP C  81      18.654 -20.262  -7.877  1.00 94.54           O  
ATOM   2901  CG  ASP C  81      18.689 -17.021  -9.313  1.00 94.54           C  
ATOM   2902  OD1 ASP C  81      18.037 -17.680 -10.152  1.00 94.54           O  
ATOM   2903  OD2 ASP C  81      19.469 -16.101  -9.641  1.00 94.54           O  
ATOM   2904  N   GLN C  82      16.642 -20.057  -8.952  1.00 93.54           N  
ATOM   2905  CA  GLN C  82      16.723 -21.363  -9.598  1.00 93.54           C  
ATOM   2906  C   GLN C  82      17.025 -21.222 -11.087  1.00 93.54           C  
ATOM   2907  CB  GLN C  82      15.423 -22.143  -9.398  1.00 93.54           C  
ATOM   2908  O   GLN C  82      16.700 -22.109 -11.879  1.00 93.54           O  
ATOM   2909  CG  GLN C  82      15.057 -22.364  -7.936  1.00 93.54           C  
ATOM   2910  CD  GLN C  82      16.091 -23.188  -7.191  1.00 93.54           C  
ATOM   2911  NE2 GLN C  82      16.502 -22.708  -6.023  1.00 93.54           N  
ATOM   2912  OE1 GLN C  82      16.515 -24.249  -7.661  1.00 93.54           O  
ATOM   2913  N   SER C  83      17.565 -20.071 -11.422  1.00 93.96           N  
ATOM   2914  CA  SER C  83      17.804 -19.761 -12.828  1.00 93.96           C  
ATOM   2915  C   SER C  83      18.968 -20.576 -13.383  1.00 93.96           C  
ATOM   2916  CB  SER C  83      18.085 -18.269 -13.008  1.00 93.96           C  
ATOM   2917  O   SER C  83      19.826 -21.038 -12.628  1.00 93.96           O  
ATOM   2918  OG  SER C  83      17.003 -17.492 -12.525  1.00 93.96           O  
ATOM   2919  N   ASN C  84      18.912 -20.812 -14.733  1.00 91.99           N  
ATOM   2920  CA  ASN C  84      20.021 -21.365 -15.504  1.00 91.99           C  
ATOM   2921  C   ASN C  84      20.180 -20.655 -16.845  1.00 91.99           C  
ATOM   2922  CB  ASN C  84      19.829 -22.868 -15.718  1.00 91.99           C  
ATOM   2923  O   ASN C  84      19.641 -19.564 -17.043  1.00 91.99           O  
ATOM   2924  CG  ASN C  84      18.541 -23.194 -16.449  1.00 91.99           C  
ATOM   2925  ND2 ASN C  84      17.845 -24.228 -15.991  1.00 91.99           N  
ATOM   2926  OD1 ASN C  84      18.176 -22.523 -17.418  1.00 91.99           O  
ATOM   2927  N   LYS C  85      20.976 -21.168 -17.758  1.00 87.82           N  
ATOM   2928  CA  LYS C  85      21.368 -20.466 -18.976  1.00 87.82           C  
ATOM   2929  C   LYS C  85      20.147 -20.067 -19.799  1.00 87.82           C  
ATOM   2930  CB  LYS C  85      22.306 -21.334 -19.818  1.00 87.82           C  
ATOM   2931  O   LYS C  85      20.103 -18.973 -20.366  1.00 87.82           O  
ATOM   2932  CG  LYS C  85      23.730 -21.402 -19.285  1.00 87.82           C  
ATOM   2933  CD  LYS C  85      24.641 -22.180 -20.225  1.00 87.82           C  
ATOM   2934  CE  LYS C  85      26.048 -22.313 -19.659  1.00 87.82           C  
ATOM   2935  NZ  LYS C  85      26.915 -23.170 -20.522  1.00 87.82           N  
ATOM   2936  N   ASP C  86      19.107 -20.899 -19.775  1.00 88.98           N  
ATOM   2937  CA  ASP C  86      17.971 -20.639 -20.653  1.00 88.98           C  
ATOM   2938  C   ASP C  86      16.719 -20.301 -19.846  1.00 88.98           C  
ATOM   2939  CB  ASP C  86      17.704 -21.845 -21.557  1.00 88.98           C  
ATOM   2940  O   ASP C  86      15.701 -19.895 -20.410  1.00 88.98           O  
ATOM   2941  CG  ASP C  86      18.847 -22.132 -22.514  1.00 88.98           C  
ATOM   2942  OD1 ASP C  86      19.472 -21.176 -23.022  1.00 88.98           O  
ATOM   2943  OD2 ASP C  86      19.123 -23.325 -22.766  1.00 88.98           O  
ATOM   2944  N   LEU C  87      16.771 -20.470 -18.572  1.00 94.38           N  
ATOM   2945  CA  LEU C  87      15.598 -20.296 -17.722  1.00 94.38           C  
ATOM   2946  C   LEU C  87      15.855 -19.240 -16.652  1.00 94.38           C  
ATOM   2947  CB  LEU C  87      15.211 -21.623 -17.063  1.00 94.38           C  
ATOM   2948  O   LEU C  87      16.875 -19.287 -15.960  1.00 94.38           O  
ATOM   2949  CG  LEU C  87      14.119 -21.556 -15.995  1.00 94.38           C  
ATOM   2950  CD1 LEU C  87      12.779 -21.195 -16.628  1.00 94.38           C  
ATOM   2951  CD2 LEU C  87      14.022 -22.881 -15.245  1.00 94.38           C  
ATOM   2952  N   ILE C  88      14.952 -18.262 -16.678  1.00 96.87           N  
ATOM   2953  CA  ILE C  88      14.915 -17.347 -15.543  1.00 96.87           C  
ATOM   2954  C   ILE C  88      13.835 -17.790 -14.557  1.00 96.87           C  
ATOM   2955  CB  ILE C  88      14.660 -15.892 -15.998  1.00 96.87           C  
ATOM   2956  O   ILE C  88      12.653 -17.846 -14.905  1.00 96.87           O  
ATOM   2957  CG1 ILE C  88      15.781 -15.420 -16.930  1.00 96.87           C  
ATOM   2958  CG2 ILE C  88      14.526 -14.963 -14.787  1.00 96.87           C  
ATOM   2959  CD1 ILE C  88      15.478 -14.114 -17.651  1.00 96.87           C  
ATOM   2960  N   LEU C  89      14.264 -18.084 -13.330  1.00 97.62           N  
ATOM   2961  CA  LEU C  89      13.322 -18.516 -12.302  1.00 97.62           C  
ATOM   2962  C   LEU C  89      13.797 -18.091 -10.917  1.00 97.62           C  
ATOM   2963  CB  LEU C  89      13.140 -20.036 -12.348  1.00 97.62           C  
ATOM   2964  O   LEU C  89      14.611 -18.778 -10.296  1.00 97.62           O  
ATOM   2965  CG  LEU C  89      12.155 -20.631 -11.340  1.00 97.62           C  
ATOM   2966  CD1 LEU C  89      10.777 -20.002 -11.511  1.00 97.62           C  
ATOM   2967  CD2 LEU C  89      12.081 -22.146 -11.495  1.00 97.62           C  
ATOM   2968  N   LYS C  90      13.309 -17.021 -10.527  1.00 96.93           N  
ATOM   2969  CA  LYS C  90      13.523 -16.516  -9.173  1.00 96.93           C  
ATOM   2970  C   LYS C  90      12.252 -16.631  -8.336  1.00 96.93           C  
ATOM   2971  CB  LYS C  90      13.995 -15.061  -9.211  1.00 96.93           C  
ATOM   2972  O   LYS C  90      11.188 -16.162  -8.746  1.00 96.93           O  
ATOM   2973  CG  LYS C  90      15.312 -14.857  -9.945  1.00 96.93           C  
ATOM   2974  CD  LYS C  90      15.761 -13.403  -9.892  1.00 96.93           C  
ATOM   2975  CE  LYS C  90      17.070 -13.193 -10.643  1.00 96.93           C  
ATOM   2976  NZ  LYS C  90      17.519 -11.770 -10.587  1.00 96.93           N  
ATOM   2977  N   VAL C  91      12.435 -17.260  -7.156  1.00 97.34           N  
ATOM   2978  CA  VAL C  91      11.253 -17.579  -6.362  1.00 97.34           C  
ATOM   2979  C   VAL C  91      11.444 -17.089  -4.929  1.00 97.34           C  
ATOM   2980  CB  VAL C  91      10.955 -19.096  -6.371  1.00 97.34           C  
ATOM   2981  O   VAL C  91      12.507 -17.287  -4.335  1.00 97.34           O  
ATOM   2982  CG1 VAL C  91       9.742 -19.413  -5.499  1.00 97.34           C  
ATOM   2983  CG2 VAL C  91      10.733 -19.587  -7.801  1.00 97.34           C  
ATOM   2984  N   ASN C  92      10.439 -16.423  -4.449  1.00 96.72           N  
ATOM   2985  CA  ASN C  92      10.348 -16.066  -3.038  1.00 96.72           C  
ATOM   2986  C   ASN C  92       8.974 -16.400  -2.463  1.00 96.72           C  
ATOM   2987  CB  ASN C  92      10.661 -14.582  -2.838  1.00 96.72           C  
ATOM   2988  O   ASN C  92       7.972 -15.792  -2.845  1.00 96.72           O  
ATOM   2989  CG  ASN C  92      10.975 -14.240  -1.395  1.00 96.72           C  
ATOM   2990  ND2 ASN C  92      11.062 -12.949  -1.097  1.00 96.72           N  
ATOM   2991  OD1 ASN C  92      11.138 -15.129  -0.555  1.00 96.72           O  
ATOM   2992  N   ILE C  93       8.965 -17.400  -1.592  1.00 97.14           N  
ATOM   2993  CA  ILE C  93       7.738 -17.820  -0.924  1.00 97.14           C  
ATOM   2994  C   ILE C  93       7.949 -17.822   0.589  1.00 97.14           C  
ATOM   2995  CB  ILE C  93       7.284 -19.217  -1.403  1.00 97.14           C  
ATOM   2996  O   ILE C  93       8.826 -18.523   1.098  1.00 97.14           O  
ATOM   2997  CG1 ILE C  93       7.103 -19.226  -2.926  1.00 97.14           C  
ATOM   2998  CG2 ILE C  93       5.992 -19.637  -0.696  1.00 97.14           C  
ATOM   2999  CD1 ILE C  93       6.728 -20.587  -3.496  1.00 97.14           C  
ATOM   3000  N   PHE C  94       7.110 -17.081   1.323  1.00 95.31           N  
ATOM   3001  CA  PHE C  94       7.279 -16.983   2.768  1.00 95.31           C  
ATOM   3002  C   PHE C  94       5.943 -16.726   3.453  1.00 95.31           C  
ATOM   3003  CB  PHE C  94       8.273 -15.871   3.120  1.00 95.31           C  
ATOM   3004  O   PHE C  94       5.021 -16.180   2.843  1.00 95.31           O  
ATOM   3005  CG  PHE C  94       7.887 -14.520   2.581  1.00 95.31           C  
ATOM   3006  CD1 PHE C  94       8.241 -14.144   1.291  1.00 95.31           C  
ATOM   3007  CD2 PHE C  94       7.171 -13.625   3.366  1.00 95.31           C  
ATOM   3008  CE1 PHE C  94       7.886 -12.894   0.790  1.00 95.31           C  
ATOM   3009  CE2 PHE C  94       6.813 -12.374   2.872  1.00 95.31           C  
ATOM   3010  CZ  PHE C  94       7.172 -12.010   1.584  1.00 95.31           C  
ATOM   3011  N   PRO C  95       5.914 -17.171   4.719  1.00 96.60           N  
ATOM   3012  CA  PRO C  95       4.646 -17.032   5.439  1.00 96.60           C  
ATOM   3013  C   PRO C  95       4.333 -15.583   5.806  1.00 96.60           C  
ATOM   3014  CB  PRO C  95       4.859 -17.880   6.695  1.00 96.60           C  
ATOM   3015  O   PRO C  95       5.210 -14.861   6.287  1.00 96.60           O  
ATOM   3016  CG  PRO C  95       6.340 -17.900   6.896  1.00 96.60           C  
ATOM   3017  CD  PRO C  95       7.005 -17.815   5.552  1.00 96.60           C  
ATOM   3018  N   ASP C  96       3.114 -15.151   5.477  1.00 94.88           N  
ATOM   3019  CA  ASP C  96       2.544 -13.874   5.896  1.00 94.88           C  
ATOM   3020  C   ASP C  96       1.052 -13.807   5.577  1.00 94.88           C  
ATOM   3021  CB  ASP C  96       3.279 -12.713   5.222  1.00 94.88           C  
ATOM   3022  O   ASP C  96       0.546 -14.601   4.782  1.00 94.88           O  
ATOM   3023  CG  ASP C  96       3.316 -11.459   6.078  1.00 94.88           C  
ATOM   3024  OD1 ASP C  96       2.581 -11.386   7.086  1.00 94.88           O  
ATOM   3025  OD2 ASP C  96       4.087 -10.534   5.740  1.00 94.88           O  
ATOM   3026  N   PHE C  97       0.368 -12.971   6.371  1.00 96.47           N  
ATOM   3027  CA  PHE C  97      -1.046 -12.681   6.167  1.00 96.47           C  
ATOM   3028  C   PHE C  97      -1.875 -13.959   6.222  1.00 96.47           C  
ATOM   3029  CB  PHE C  97      -1.263 -11.972   4.826  1.00 96.47           C  
ATOM   3030  O   PHE C  97      -2.816 -14.128   5.445  1.00 96.47           O  
ATOM   3031  CG  PHE C  97      -0.550 -10.651   4.716  1.00 96.47           C  
ATOM   3032  CD1 PHE C  97      -0.900  -9.587   5.537  1.00 96.47           C  
ATOM   3033  CD2 PHE C  97       0.469 -10.474   3.789  1.00 96.47           C  
ATOM   3034  CE1 PHE C  97      -0.243  -8.363   5.438  1.00 96.47           C  
ATOM   3035  CE2 PHE C  97       1.130  -9.254   3.684  1.00 96.47           C  
ATOM   3036  CZ  PHE C  97       0.773  -8.199   4.508  1.00 96.47           C  
ATOM   3037  N   GLY C  98      -1.501 -14.893   7.044  1.00 97.44           N  
ATOM   3038  CA  GLY C  98      -2.267 -16.105   7.284  1.00 97.44           C  
ATOM   3039  C   GLY C  98      -2.087 -17.149   6.198  1.00 97.44           C  
ATOM   3040  O   GLY C  98      -2.690 -18.223   6.256  1.00 97.44           O  
ATOM   3041  N   GLY C  99      -1.276 -16.830   5.213  1.00 98.06           N  
ATOM   3042  CA  GLY C  99      -0.915 -17.730   4.129  1.00 98.06           C  
ATOM   3043  C   GLY C  99       0.550 -17.644   3.745  1.00 98.06           C  
ATOM   3044  O   GLY C  99       1.427 -17.682   4.611  1.00 98.06           O  
ATOM   3045  N   TYR C 100       0.760 -17.698   2.466  1.00 97.81           N  
ATOM   3046  CA  TYR C 100       2.119 -17.583   1.949  1.00 97.81           C  
ATOM   3047  C   TYR C 100       2.174 -16.618   0.771  1.00 97.81           C  
ATOM   3048  CB  TYR C 100       2.652 -18.955   1.526  1.00 97.81           C  
ATOM   3049  O   TYR C 100       1.424 -16.766  -0.197  1.00 97.81           O  
ATOM   3050  CG  TYR C 100       3.008 -19.852   2.686  1.00 97.81           C  
ATOM   3051  CD1 TYR C 100       4.338 -20.096   3.021  1.00 97.81           C  
ATOM   3052  CD2 TYR C 100       2.016 -20.458   3.450  1.00 97.81           C  
ATOM   3053  CE1 TYR C 100       4.671 -20.924   4.088  1.00 97.81           C  
ATOM   3054  CE2 TYR C 100       2.337 -21.287   4.519  1.00 97.81           C  
ATOM   3055  OH  TYR C 100       3.989 -22.334   5.888  1.00 97.81           O  
ATOM   3056  CZ  TYR C 100       3.665 -21.513   4.831  1.00 97.81           C  
ATOM   3057  N   ILE C 101       3.009 -15.624   0.933  1.00 97.78           N  
ATOM   3058  CA  ILE C 101       3.274 -14.728  -0.187  1.00 97.78           C  
ATOM   3059  C   ILE C 101       4.116 -15.449  -1.237  1.00 97.78           C  
ATOM   3060  CB  ILE C 101       3.986 -13.438   0.277  1.00 97.78           C  
ATOM   3061  O   ILE C 101       5.091 -16.127  -0.901  1.00 97.78           O  
ATOM   3062  CG1 ILE C 101       3.043 -12.586   1.135  1.00 97.78           C  
ATOM   3063  CG2 ILE C 101       4.501 -12.642  -0.926  1.00 97.78           C  
ATOM   3064  CD1 ILE C 101       3.687 -11.328   1.700  1.00 97.78           C  
ATOM   3065  N   VAL C 102       3.644 -15.285  -2.451  1.00 98.31           N  
ATOM   3066  CA  VAL C 102       4.370 -15.899  -3.557  1.00 98.31           C  
ATOM   3067  C   VAL C 102       4.838 -14.819  -4.531  1.00 98.31           C  
ATOM   3068  CB  VAL C 102       3.504 -16.943  -4.296  1.00 98.31           C  
ATOM   3069  O   VAL C 102       4.025 -14.056  -5.058  1.00 98.31           O  
ATOM   3070  CG1 VAL C 102       4.286 -17.580  -5.443  1.00 98.31           C  
ATOM   3071  CG2 VAL C 102       3.012 -18.012  -3.322  1.00 98.31           C  
ATOM   3072  N   HIS C 103       6.122 -14.739  -4.747  1.00 98.18           N  
ATOM   3073  CA  HIS C 103       6.730 -13.873  -5.752  1.00 98.18           C  
ATOM   3074  C   HIS C 103       7.633 -14.666  -6.690  1.00 98.18           C  
ATOM   3075  CB  HIS C 103       7.525 -12.751  -5.081  1.00 98.18           C  
ATOM   3076  O   HIS C 103       8.651 -15.216  -6.261  1.00 98.18           O  
ATOM   3077  CG  HIS C 103       8.158 -11.803  -6.050  1.00 98.18           C  
ATOM   3078  CD2 HIS C 103       7.785 -11.422  -7.294  1.00 98.18           C  
ATOM   3079  ND1 HIS C 103       9.327 -11.128  -5.773  1.00 98.18           N  
ATOM   3080  CE1 HIS C 103       9.646 -10.369  -6.808  1.00 98.18           C  
ATOM   3081  NE2 HIS C 103       8.726 -10.529  -7.745  1.00 98.18           N  
ATOM   3082  N   ILE C 104       7.222 -14.683  -7.980  1.00 98.31           N  
ATOM   3083  CA  ILE C 104       7.951 -15.466  -8.972  1.00 98.31           C  
ATOM   3084  C   ILE C 104       8.328 -14.578 -10.155  1.00 98.31           C  
ATOM   3085  CB  ILE C 104       7.125 -16.679  -9.453  1.00 98.31           C  
ATOM   3086  O   ILE C 104       7.504 -13.802 -10.644  1.00 98.31           O  
ATOM   3087  CG1 ILE C 104       6.847 -17.633  -8.286  1.00 98.31           C  
ATOM   3088  CG2 ILE C 104       7.844 -17.404 -10.594  1.00 98.31           C  
ATOM   3089  CD1 ILE C 104       5.897 -18.772  -8.630  1.00 98.31           C  
ATOM   3090  N   ILE C 105       9.554 -14.630 -10.531  1.00 98.27           N  
ATOM   3091  CA  ILE C 105      10.055 -14.053 -11.774  1.00 98.27           C  
ATOM   3092  C   ILE C 105      10.531 -15.166 -12.704  1.00 98.27           C  
ATOM   3093  CB  ILE C 105      11.199 -13.048 -11.510  1.00 98.27           C  
ATOM   3094  O   ILE C 105      11.414 -15.949 -12.345  1.00 98.27           O  
ATOM   3095  CG1 ILE C 105      10.696 -11.878 -10.658  1.00 98.27           C  
ATOM   3096  CG2 ILE C 105      11.793 -12.548 -12.830  1.00 98.27           C  
ATOM   3097  CD1 ILE C 105      11.794 -10.927 -10.201  1.00 98.27           C  
ATOM   3098  N   THR C 106       9.898 -15.208 -13.913  1.00 98.26           N  
ATOM   3099  CA  THR C 106      10.263 -16.320 -14.784  1.00 98.26           C  
ATOM   3100  C   THR C 106       9.947 -15.993 -16.240  1.00 98.26           C  
ATOM   3101  CB  THR C 106       9.532 -17.612 -14.374  1.00 98.26           C  
ATOM   3102  O   THR C 106       9.094 -15.149 -16.522  1.00 98.26           O  
ATOM   3103  CG2 THR C 106       8.025 -17.475 -14.565  1.00 98.26           C  
ATOM   3104  OG1 THR C 106      10.007 -18.699 -15.179  1.00 98.26           O  
ATOM   3105  N   ASN C 107      10.741 -16.606 -17.105  1.00 97.09           N  
ATOM   3106  CA  ASN C 107      10.439 -16.518 -18.530  1.00 97.09           C  
ATOM   3107  C   ASN C 107       9.828 -17.814 -19.055  1.00 97.09           C  
ATOM   3108  CB  ASN C 107      11.697 -16.163 -19.324  1.00 97.09           C  
ATOM   3109  O   ASN C 107       9.748 -18.021 -20.267  1.00 97.09           O  
ATOM   3110  CG  ASN C 107      12.777 -17.222 -19.211  1.00 97.09           C  
ATOM   3111  ND2 ASN C 107      13.697 -17.235 -20.168  1.00 97.09           N  
ATOM   3112  OD1 ASN C 107      12.783 -18.022 -18.272  1.00 97.09           O  
ATOM   3113  N   GLU C 108       9.332 -18.672 -18.118  1.00 96.19           N  
ATOM   3114  CA  GLU C 108       8.784 -19.972 -18.495  1.00 96.19           C  
ATOM   3115  C   GLU C 108       7.261 -19.923 -18.584  1.00 96.19           C  
ATOM   3116  CB  GLU C 108       9.218 -21.049 -17.498  1.00 96.19           C  
ATOM   3117  O   GLU C 108       6.571 -20.011 -17.566  1.00 96.19           O  
ATOM   3118  CG  GLU C 108       8.698 -22.440 -17.830  1.00 96.19           C  
ATOM   3119  CD  GLU C 108       9.069 -22.901 -19.230  1.00 96.19           C  
ATOM   3120  OE1 GLU C 108       8.162 -23.053 -20.079  1.00 96.19           O  
ATOM   3121  OE2 GLU C 108      10.277 -23.113 -19.479  1.00 96.19           O  
ATOM   3122  N   ASP C 109       6.748 -20.030 -19.796  1.00 95.91           N  
ATOM   3123  CA  ASP C 109       5.320 -19.885 -20.060  1.00 95.91           C  
ATOM   3124  C   ASP C 109       4.533 -21.059 -19.483  1.00 95.91           C  
ATOM   3125  CB  ASP C 109       5.062 -19.767 -21.564  1.00 95.91           C  
ATOM   3126  O   ASP C 109       3.419 -20.881 -18.985  1.00 95.91           O  
ATOM   3127  CG  ASP C 109       5.331 -18.374 -22.105  1.00 95.91           C  
ATOM   3128  OD1 ASP C 109       4.766 -17.394 -21.574  1.00 95.91           O  
ATOM   3129  OD2 ASP C 109       6.114 -18.256 -23.073  1.00 95.91           O  
ATOM   3130  N   GLN C 110       5.033 -22.236 -19.548  1.00 96.26           N  
ATOM   3131  CA  GLN C 110       4.316 -23.413 -19.067  1.00 96.26           C  
ATOM   3132  C   GLN C 110       4.143 -23.370 -17.552  1.00 96.26           C  
ATOM   3133  CB  GLN C 110       5.049 -24.692 -19.475  1.00 96.26           C  
ATOM   3134  O   GLN C 110       3.122 -23.819 -17.026  1.00 96.26           O  
ATOM   3135  CG  GLN C 110       4.931 -25.023 -20.957  1.00 96.26           C  
ATOM   3136  CD  GLN C 110       5.622 -26.322 -21.325  1.00 96.26           C  
ATOM   3137  NE2 GLN C 110       5.319 -26.839 -22.511  1.00 96.26           N  
ATOM   3138  OE1 GLN C 110       6.422 -26.856 -20.551  1.00 96.26           O  
ATOM   3139  N   LEU C 111       5.131 -22.881 -16.858  1.00 97.48           N  
ATOM   3140  CA  LEU C 111       5.001 -22.703 -15.416  1.00 97.48           C  
ATOM   3141  C   LEU C 111       3.911 -21.687 -15.090  1.00 97.48           C  
ATOM   3142  CB  LEU C 111       6.332 -22.252 -14.809  1.00 97.48           C  
ATOM   3143  O   LEU C 111       3.057 -21.938 -14.237  1.00 97.48           O  
ATOM   3144  CG  LEU C 111       6.310 -21.879 -13.326  1.00 97.48           C  
ATOM   3145  CD1 LEU C 111       5.794 -23.048 -12.493  1.00 97.48           C  
ATOM   3146  CD2 LEU C 111       7.698 -21.455 -12.859  1.00 97.48           C  
ATOM   3147  N   ILE C 112       3.931 -20.621 -15.819  1.00 98.07           N  
ATOM   3148  CA  ILE C 112       2.944 -19.569 -15.601  1.00 98.07           C  
ATOM   3149  C   ILE C 112       1.544 -20.109 -15.884  1.00 98.07           C  
ATOM   3150  CB  ILE C 112       3.230 -18.333 -16.483  1.00 98.07           C  
ATOM   3151  O   ILE C 112       0.623 -19.913 -15.088  1.00 98.07           O  
ATOM   3152  CG1 ILE C 112       4.574 -17.703 -16.100  1.00 98.07           C  
ATOM   3153  CG2 ILE C 112       2.094 -17.313 -16.367  1.00 98.07           C  
ATOM   3154  CD1 ILE C 112       5.040 -16.612 -17.053  1.00 98.07           C  
ATOM   3155  N   SER C 113       1.444 -20.825 -16.979  1.00 97.07           N  
ATOM   3156  CA  SER C 113       0.157 -21.413 -17.336  1.00 97.07           C  
ATOM   3157  C   SER C 113      -0.331 -22.371 -16.255  1.00 97.07           C  
ATOM   3158  CB  SER C 113       0.256 -22.149 -18.673  1.00 97.07           C  
ATOM   3159  O   SER C 113      -1.517 -22.381 -15.916  1.00 97.07           O  
ATOM   3160  OG  SER C 113       0.507 -21.239 -19.730  1.00 97.07           O  
ATOM   3161  N   GLY C 114       0.559 -23.177 -15.763  1.00 97.57           N  
ATOM   3162  CA  GLY C 114       0.214 -24.081 -14.678  1.00 97.57           C  
ATOM   3163  C   GLY C 114      -0.276 -23.362 -13.435  1.00 97.57           C  
ATOM   3164  O   GLY C 114      -1.249 -23.788 -12.809  1.00 97.57           O  
ATOM   3165  N   ILE C 115       0.342 -22.297 -13.090  1.00 98.34           N  
ATOM   3166  CA  ILE C 115      -0.045 -21.510 -11.924  1.00 98.34           C  
ATOM   3167  C   ILE C 115      -1.421 -20.889 -12.155  1.00 98.34           C  
ATOM   3168  CB  ILE C 115       0.995 -20.409 -11.615  1.00 98.34           C  
ATOM   3169  O   ILE C 115      -2.283 -20.931 -11.274  1.00 98.34           O  
ATOM   3170  CG1 ILE C 115       2.280 -21.031 -11.056  1.00 98.34           C  
ATOM   3171  CG2 ILE C 115       0.417 -19.379 -10.640  1.00 98.34           C  
ATOM   3172  CD1 ILE C 115       3.452 -20.062 -10.975  1.00 98.34           C  
ATOM   3173  N   LEU C 116      -1.659 -20.405 -13.347  1.00 97.91           N  
ATOM   3174  CA  LEU C 116      -2.929 -19.763 -13.671  1.00 97.91           C  
ATOM   3175  C   LEU C 116      -4.070 -20.774 -13.647  1.00 97.91           C  
ATOM   3176  CB  LEU C 116      -2.855 -19.091 -15.044  1.00 97.91           C  
ATOM   3177  O   LEU C 116      -5.191 -20.442 -13.254  1.00 97.91           O  
ATOM   3178  CG  LEU C 116      -1.861 -17.937 -15.182  1.00 97.91           C  
ATOM   3179  CD1 LEU C 116      -1.873 -17.395 -16.607  1.00 97.91           C  
ATOM   3180  CD2 LEU C 116      -2.182 -16.832 -14.181  1.00 97.91           C  
ATOM   3181  N   GLN C 117      -3.798 -21.996 -13.961  1.00 97.28           N  
ATOM   3182  CA  GLN C 117      -4.807 -23.047 -14.029  1.00 97.28           C  
ATOM   3183  C   GLN C 117      -5.091 -23.628 -12.647  1.00 97.28           C  
ATOM   3184  CB  GLN C 117      -4.364 -24.157 -14.984  1.00 97.28           C  
ATOM   3185  O   GLN C 117      -6.110 -24.292 -12.444  1.00 97.28           O  
ATOM   3186  CG  GLN C 117      -4.431 -23.766 -16.454  1.00 97.28           C  
ATOM   3187  CD  GLN C 117      -3.792 -24.797 -17.365  1.00 97.28           C  
ATOM   3188  NE2 GLN C 117      -3.687 -24.470 -18.649  1.00 97.28           N  
ATOM   3189  OE1 GLN C 117      -3.395 -25.878 -16.919  1.00 97.28           O  
ATOM   3190  N   SER C 118      -4.204 -23.346 -11.666  1.00 97.47           N  
ATOM   3191  CA  SER C 118      -4.328 -23.905 -10.323  1.00 97.47           C  
ATOM   3192  C   SER C 118      -5.426 -23.202  -9.532  1.00 97.47           C  
ATOM   3193  CB  SER C 118      -3.000 -23.799  -9.573  1.00 97.47           C  
ATOM   3194  O   SER C 118      -5.907 -23.728  -8.526  1.00 97.47           O  
ATOM   3195  OG  SER C 118      -2.014 -24.617 -10.179  1.00 97.47           O  
ATOM   3196  N   ASN C 119      -5.843 -22.044  -9.936  1.00 96.18           N  
ATOM   3197  CA  ASN C 119      -6.895 -21.262  -9.295  1.00 96.18           C  
ATOM   3198  C   ASN C 119      -6.588 -21.012  -7.821  1.00 96.18           C  
ATOM   3199  CB  ASN C 119      -8.248 -21.960  -9.445  1.00 96.18           C  
ATOM   3200  O   ASN C 119      -7.454 -21.192  -6.963  1.00 96.18           O  
ATOM   3201  CG  ASN C 119      -8.727 -22.004 -10.882  1.00 96.18           C  
ATOM   3202  ND2 ASN C 119      -9.293 -23.135 -11.285  1.00 96.18           N  
ATOM   3203  OD1 ASN C 119      -8.589 -21.028 -11.626  1.00 96.18           O  
ATOM   3204  N   TYR C 120      -5.370 -20.688  -7.584  1.00 98.24           N  
ATOM   3205  CA  TYR C 120      -4.962 -20.326  -6.231  1.00 98.24           C  
ATOM   3206  C   TYR C 120      -5.808 -19.177  -5.696  1.00 98.24           C  
ATOM   3207  CB  TYR C 120      -3.480 -19.942  -6.201  1.00 98.24           C  
ATOM   3208  O   TYR C 120      -6.268 -18.327  -6.462  1.00 98.24           O  
ATOM   3209  CG  TYR C 120      -2.547 -21.105  -6.439  1.00 98.24           C  
ATOM   3210  CD1 TYR C 120      -2.657 -22.275  -5.691  1.00 98.24           C  
ATOM   3211  CD2 TYR C 120      -1.554 -21.035  -7.410  1.00 98.24           C  
ATOM   3212  CE1 TYR C 120      -1.798 -23.348  -5.906  1.00 98.24           C  
ATOM   3213  CE2 TYR C 120      -0.689 -22.102  -7.632  1.00 98.24           C  
ATOM   3214  OH  TYR C 120       0.034 -24.312  -7.093  1.00 98.24           O  
ATOM   3215  CZ  TYR C 120      -0.819 -23.253  -6.877  1.00 98.24           C  
ATOM   3216  N   ALA C 121      -6.000 -19.235  -4.380  1.00 98.49           N  
ATOM   3217  CA  ALA C 121      -6.758 -18.184  -3.707  1.00 98.49           C  
ATOM   3218  C   ALA C 121      -6.076 -17.763  -2.408  1.00 98.49           C  
ATOM   3219  CB  ALA C 121      -8.184 -18.651  -3.428  1.00 98.49           C  
ATOM   3220  O   ALA C 121      -5.499 -18.596  -1.704  1.00 98.49           O  
ATOM   3221  N   PRO C 122      -6.130 -16.452  -2.112  1.00 98.69           N  
ATOM   3222  CA  PRO C 122      -5.611 -16.009  -0.816  1.00 98.69           C  
ATOM   3223  C   PRO C 122      -6.512 -16.411   0.349  1.00 98.69           C  
ATOM   3224  CB  PRO C 122      -5.553 -14.486  -0.961  1.00 98.69           C  
ATOM   3225  O   PRO C 122      -7.692 -16.711   0.147  1.00 98.69           O  
ATOM   3226  CG  PRO C 122      -6.695 -14.145  -1.864  1.00 98.69           C  
ATOM   3227  CD  PRO C 122      -6.837 -15.236  -2.886  1.00 98.69           C  
ATOM   3228  N   PRO C 123      -5.896 -16.443   1.585  1.00 98.54           N  
ATOM   3229  CA  PRO C 123      -6.781 -16.596   2.743  1.00 98.54           C  
ATOM   3230  C   PRO C 123      -7.835 -15.495   2.830  1.00 98.54           C  
ATOM   3231  CB  PRO C 123      -5.820 -16.528   3.932  1.00 98.54           C  
ATOM   3232  O   PRO C 123      -7.630 -14.396   2.308  1.00 98.54           O  
ATOM   3233  CG  PRO C 123      -4.474 -16.824   3.354  1.00 98.54           C  
ATOM   3234  CD  PRO C 123      -4.436 -16.304   1.945  1.00 98.54           C  
ATOM   3235  N   LEU C 124      -8.926 -15.900   3.506  1.00 98.28           N  
ATOM   3236  CA  LEU C 124      -9.953 -14.888   3.728  1.00 98.28           C  
ATOM   3237  C   LEU C 124      -9.424 -13.761   4.608  1.00 98.28           C  
ATOM   3238  CB  LEU C 124     -11.193 -15.515   4.372  1.00 98.28           C  
ATOM   3239  O   LEU C 124      -8.525 -13.974   5.424  1.00 98.28           O  
ATOM   3240  CG  LEU C 124     -11.948 -16.543   3.529  1.00 98.28           C  
ATOM   3241  CD1 LEU C 124     -13.127 -17.110   4.314  1.00 98.28           C  
ATOM   3242  CD2 LEU C 124     -12.421 -15.919   2.221  1.00 98.28           C  
ATOM   3243  N   PRO C 125     -10.005 -12.579   4.434  1.00 97.63           N  
ATOM   3244  CA  PRO C 125      -9.540 -11.414   5.192  1.00 97.63           C  
ATOM   3245  C   PRO C 125      -9.476 -11.675   6.695  1.00 97.63           C  
ATOM   3246  CB  PRO C 125     -10.584 -10.343   4.867  1.00 97.63           C  
ATOM   3247  O   PRO C 125      -8.503 -11.294   7.351  1.00 97.63           O  
ATOM   3248  CG  PRO C 125     -11.012 -10.638   3.466  1.00 97.63           C  
ATOM   3249  CD  PRO C 125     -11.101 -12.128   3.299  1.00 97.63           C  
ATOM   3250  N   LYS C 126     -10.453 -12.404   7.261  1.00 96.24           N  
ATOM   3251  CA  LYS C 126     -10.477 -12.666   8.697  1.00 96.24           C  
ATOM   3252  C   LYS C 126      -9.312 -13.560   9.113  1.00 96.24           C  
ATOM   3253  CB  LYS C 126     -11.803 -13.311   9.104  1.00 96.24           C  
ATOM   3254  O   LYS C 126      -8.889 -13.540  10.271  1.00 96.24           O  
ATOM   3255  CG  LYS C 126     -11.988 -13.450  10.607  1.00 96.24           C  
ATOM   3256  CD  LYS C 126     -13.394 -13.922  10.956  1.00 96.24           C  
ATOM   3257  CE  LYS C 126     -13.603 -13.995  12.462  1.00 96.24           C  
ATOM   3258  NZ  LYS C 126     -14.993 -14.415  12.809  1.00 96.24           N  
ATOM   3259  N   ILE C 127      -8.882 -14.321   8.153  1.00 97.69           N  
ATOM   3260  CA  ILE C 127      -7.712 -15.148   8.426  1.00 97.69           C  
ATOM   3261  C   ILE C 127      -6.449 -14.293   8.355  1.00 97.69           C  
ATOM   3262  CB  ILE C 127      -7.614 -16.333   7.439  1.00 97.69           C  
ATOM   3263  O   ILE C 127      -5.565 -14.409   9.207  1.00 97.69           O  
ATOM   3264  CG1 ILE C 127      -8.817 -17.268   7.606  1.00 97.69           C  
ATOM   3265  CG2 ILE C 127      -6.298 -17.092   7.635  1.00 97.69           C  
ATOM   3266  CD1 ILE C 127      -8.839 -18.429   6.621  1.00 97.69           C  
ATOM   3267  N   SER C 128      -6.344 -13.401   7.411  1.00 97.05           N  
ATOM   3268  CA  SER C 128      -5.181 -12.532   7.264  1.00 97.05           C  
ATOM   3269  C   SER C 128      -5.111 -11.506   8.390  1.00 97.05           C  
ATOM   3270  CB  SER C 128      -5.212 -11.818   5.913  1.00 97.05           C  
ATOM   3271  O   SER C 128      -4.023 -11.147   8.844  1.00 97.05           O  
ATOM   3272  OG  SER C 128      -5.053 -12.743   4.851  1.00 97.05           O  
ATOM   3273  N   PHE C 129      -6.251 -11.080   8.840  1.00 94.88           N  
ATOM   3274  CA  PHE C 129      -6.357 -10.099   9.913  1.00 94.88           C  
ATOM   3275  C   PHE C 129      -7.452 -10.490  10.898  1.00 94.88           C  
ATOM   3276  CB  PHE C 129      -6.637  -8.705   9.343  1.00 94.88           C  
ATOM   3277  O   PHE C 129      -8.494  -9.836  10.967  1.00 94.88           O  
ATOM   3278  CG  PHE C 129      -5.511  -8.153   8.510  1.00 94.88           C  
ATOM   3279  CD1 PHE C 129      -4.420  -7.537   9.111  1.00 94.88           C  
ATOM   3280  CD2 PHE C 129      -5.545  -8.249   7.125  1.00 94.88           C  
ATOM   3281  CE1 PHE C 129      -3.377  -7.025   8.343  1.00 94.88           C  
ATOM   3282  CE2 PHE C 129      -4.507  -7.739   6.351  1.00 94.88           C  
ATOM   3283  CZ  PHE C 129      -3.424  -7.127   6.962  1.00 94.88           C  
ATOM   3284  N   PRO C 130      -7.104 -11.427  11.804  1.00 95.92           N  
ATOM   3285  CA  PRO C 130      -8.114 -12.000  12.698  1.00 95.92           C  
ATOM   3286  C   PRO C 130      -8.648 -10.988  13.709  1.00 95.92           C  
ATOM   3287  CB  PRO C 130      -7.360 -13.131  13.403  1.00 95.92           C  
ATOM   3288  O   PRO C 130      -9.800 -11.091  14.140  1.00 95.92           O  
ATOM   3289  CG  PRO C 130      -5.916 -12.850  13.139  1.00 95.92           C  
ATOM   3290  CD  PRO C 130      -5.809 -12.054  11.870  1.00 95.92           C  
ATOM   3291  N   ASP C 131      -7.820  -9.963  14.003  1.00 92.02           N  
ATOM   3292  CA  ASP C 131      -8.209  -9.053  15.076  1.00 92.02           C  
ATOM   3293  C   ASP C 131      -8.593  -7.683  14.521  1.00 92.02           C  
ATOM   3294  CB  ASP C 131      -7.076  -8.909  16.094  1.00 92.02           C  
ATOM   3295  O   ASP C 131      -8.873  -6.755  15.283  1.00 92.02           O  
ATOM   3296  CG  ASP C 131      -6.718 -10.220  16.772  1.00 92.02           C  
ATOM   3297  OD1 ASP C 131      -7.632 -11.003  17.108  1.00 92.02           O  
ATOM   3298  OD2 ASP C 131      -5.510 -10.472  16.973  1.00 92.02           O  
ATOM   3299  N   LEU C 132      -8.580  -7.614  13.222  1.00 89.86           N  
ATOM   3300  CA  LEU C 132      -8.870  -6.329  12.597  1.00 89.86           C  
ATOM   3301  C   LEU C 132     -10.372  -6.137  12.420  1.00 89.86           C  
ATOM   3302  CB  LEU C 132      -8.167  -6.222  11.241  1.00 89.86           C  
ATOM   3303  O   LEU C 132     -11.067  -7.040  11.948  1.00 89.86           O  
ATOM   3304  CG  LEU C 132      -8.250  -4.865  10.540  1.00 89.86           C  
ATOM   3305  CD1 LEU C 132      -6.964  -4.589   9.766  1.00 89.86           C  
ATOM   3306  CD2 LEU C 132      -9.459  -4.814   9.612  1.00 89.86           C  
ATOM   3307  N   ASN C 133     -10.860  -5.049  12.893  1.00 90.73           N  
ATOM   3308  CA  ASN C 133     -12.206  -4.590  12.567  1.00 90.73           C  
ATOM   3309  C   ASN C 133     -12.205  -3.673  11.347  1.00 90.73           C  
ATOM   3310  CB  ASN C 133     -12.835  -3.878  13.766  1.00 90.73           C  
ATOM   3311  O   ASN C 133     -11.760  -2.527  11.427  1.00 90.73           O  
ATOM   3312  CG  ASN C 133     -14.278  -3.482  13.519  1.00 90.73           C  
ATOM   3313  ND2 ASN C 133     -14.935  -2.962  14.549  1.00 90.73           N  
ATOM   3314  OD1 ASN C 133     -14.798  -3.644  12.412  1.00 90.73           O  
ATOM   3315  N   PRO C 134     -12.760  -4.144  10.189  1.00 90.82           N  
ATOM   3316  CA  PRO C 134     -12.695  -3.374   8.945  1.00 90.82           C  
ATOM   3317  C   PRO C 134     -13.407  -2.027   9.046  1.00 90.82           C  
ATOM   3318  CB  PRO C 134     -13.391  -4.285   7.930  1.00 90.82           C  
ATOM   3319  O   PRO C 134     -13.064  -1.087   8.325  1.00 90.82           O  
ATOM   3320  CG  PRO C 134     -14.188  -5.240   8.758  1.00 90.82           C  
ATOM   3321  CD  PRO C 134     -13.487  -5.433  10.072  1.00 90.82           C  
ATOM   3322  N   MET C 135     -14.333  -1.876   9.939  1.00 88.40           N  
ATOM   3323  CA  MET C 135     -15.120  -0.653  10.067  1.00 88.40           C  
ATOM   3324  C   MET C 135     -14.302   0.454  10.723  1.00 88.40           C  
ATOM   3325  CB  MET C 135     -16.392  -0.913  10.875  1.00 88.40           C  
ATOM   3326  O   MET C 135     -14.711   1.616  10.725  1.00 88.40           O  
ATOM   3327  CG  MET C 135     -17.369  -1.857  10.194  1.00 88.40           C  
ATOM   3328  SD  MET C 135     -17.740  -1.358   8.467  1.00 88.40           S  
ATOM   3329  CE  MET C 135     -18.610   0.206   8.766  1.00 88.40           C  
ATOM   3330  N   GLU C 136     -13.114   0.093  11.186  1.00 85.21           N  
ATOM   3331  CA  GLU C 136     -12.262   1.063  11.868  1.00 85.21           C  
ATOM   3332  C   GLU C 136     -11.315   1.751  10.889  1.00 85.21           C  
ATOM   3333  CB  GLU C 136     -11.464   0.385  12.985  1.00 85.21           C  
ATOM   3334  O   GLU C 136     -10.566   2.651  11.272  1.00 85.21           O  
ATOM   3335  CG  GLU C 136     -12.323  -0.120  14.135  1.00 85.21           C  
ATOM   3336  CD  GLU C 136     -11.519  -0.814  15.224  1.00 85.21           C  
ATOM   3337  OE1 GLU C 136     -12.120  -1.280  16.218  1.00 85.21           O  
ATOM   3338  OE2 GLU C 136     -10.279  -0.892  15.081  1.00 85.21           O  
ATOM   3339  N   TYR C 137     -11.443   1.327   9.610  1.00 87.79           N  
ATOM   3340  CA  TYR C 137     -10.455   1.836   8.666  1.00 87.79           C  
ATOM   3341  C   TYR C 137     -11.123   2.640   7.557  1.00 87.79           C  
ATOM   3342  CB  TYR C 137      -9.646   0.685   8.061  1.00 87.79           C  
ATOM   3343  O   TYR C 137     -12.127   2.207   6.987  1.00 87.79           O  
ATOM   3344  CG  TYR C 137      -8.615   0.108   9.000  1.00 87.79           C  
ATOM   3345  CD1 TYR C 137      -7.288   0.529   8.953  1.00 87.79           C  
ATOM   3346  CD2 TYR C 137      -8.965  -0.860   9.936  1.00 87.79           C  
ATOM   3347  CE1 TYR C 137      -6.334  -0.001   9.816  1.00 87.79           C  
ATOM   3348  CE2 TYR C 137      -8.019  -1.397  10.803  1.00 87.79           C  
ATOM   3349  OH  TYR C 137      -5.768  -1.490  11.592  1.00 87.79           O  
ATOM   3350  CZ  TYR C 137      -6.708  -0.962  10.736  1.00 87.79           C  
ATOM   3351  N   GLY C 138     -10.613   3.868   7.375  1.00 88.92           N  
ATOM   3352  CA  GLY C 138     -10.808   4.604   6.137  1.00 88.92           C  
ATOM   3353  C   GLY C 138      -9.684   4.402   5.138  1.00 88.92           C  
ATOM   3354  O   GLY C 138      -9.418   3.275   4.715  1.00 88.92           O  
ATOM   3355  N   ALA C 139      -8.968   5.498   4.887  1.00 86.71           N  
ATOM   3356  CA  ALA C 139      -7.779   5.351   4.052  1.00 86.71           C  
ATOM   3357  C   ALA C 139      -6.767   4.411   4.701  1.00 86.71           C  
ATOM   3358  CB  ALA C 139      -7.143   6.713   3.788  1.00 86.71           C  
ATOM   3359  O   ALA C 139      -6.511   4.498   5.904  1.00 86.71           O  
ATOM   3360  N   LEU C 140      -6.304   3.526   3.874  1.00 86.74           N  
ATOM   3361  CA  LEU C 140      -5.405   2.505   4.401  1.00 86.74           C  
ATOM   3362  C   LEU C 140      -3.953   2.964   4.319  1.00 86.74           C  
ATOM   3363  CB  LEU C 140      -5.581   1.190   3.637  1.00 86.74           C  
ATOM   3364  O   LEU C 140      -3.607   3.793   3.474  1.00 86.74           O  
ATOM   3365  CG  LEU C 140      -6.999   0.620   3.585  1.00 86.74           C  
ATOM   3366  CD1 LEU C 140      -7.017  -0.685   2.796  1.00 86.74           C  
ATOM   3367  CD2 LEU C 140      -7.543   0.407   4.993  1.00 86.74           C  
ATOM   3368  N   GLN C 141      -3.097   2.383   5.205  1.00 80.18           N  
ATOM   3369  CA  GLN C 141      -1.648   2.556   5.217  1.00 80.18           C  
ATOM   3370  C   GLN C 141      -0.947   1.294   5.710  1.00 80.18           C  
ATOM   3371  CB  GLN C 141      -1.257   3.749   6.091  1.00 80.18           C  
ATOM   3372  O   GLN C 141      -1.575   0.428   6.323  1.00 80.18           O  
ATOM   3373  CG  GLN C 141       0.192   4.186   5.923  1.00 80.18           C  
ATOM   3374  CD  GLN C 141       0.537   5.408   6.752  1.00 80.18           C  
ATOM   3375  NE2 GLN C 141       1.044   6.446   6.097  1.00 80.18           N  
ATOM   3376  OE1 GLN C 141       0.347   5.420   7.973  1.00 80.18           O  
ATOM   3377  N   GLY C 142       0.330   1.184   5.382  1.00 79.16           N  
ATOM   3378  CA  GLY C 142       1.145   0.114   5.935  1.00 79.16           C  
ATOM   3379  C   GLY C 142       0.771  -1.256   5.402  1.00 79.16           C  
ATOM   3380  O   GLY C 142       0.506  -1.413   4.208  1.00 79.16           O  
ATOM   3381  N   ASN C 143       0.732  -2.246   6.355  1.00 85.46           N  
ATOM   3382  CA  ASN C 143       0.584  -3.638   5.946  1.00 85.46           C  
ATOM   3383  C   ASN C 143      -0.823  -3.924   5.427  1.00 85.46           C  
ATOM   3384  CB  ASN C 143       0.924  -4.578   7.105  1.00 85.46           C  
ATOM   3385  O   ASN C 143      -0.995  -4.691   4.478  1.00 85.46           O  
ATOM   3386  CG  ASN C 143       0.095  -4.300   8.344  1.00 85.46           C  
ATOM   3387  ND2 ASN C 143       0.122  -5.225   9.296  1.00 85.46           N  
ATOM   3388  OD1 ASN C 143      -0.564  -3.262   8.445  1.00 85.46           O  
ATOM   3389  N   VAL C 144      -1.793  -3.278   6.024  1.00 89.07           N  
ATOM   3390  CA  VAL C 144      -3.163  -3.524   5.586  1.00 89.07           C  
ATOM   3391  C   VAL C 144      -3.359  -2.982   4.172  1.00 89.07           C  
ATOM   3392  CB  VAL C 144      -4.190  -2.886   6.548  1.00 89.07           C  
ATOM   3393  O   VAL C 144      -4.013  -3.618   3.342  1.00 89.07           O  
ATOM   3394  CG1 VAL C 144      -5.614  -3.104   6.040  1.00 89.07           C  
ATOM   3395  CG2 VAL C 144      -4.028  -3.458   7.956  1.00 89.07           C  
ATOM   3396  N   ASP C 145      -2.804  -1.786   3.931  1.00 89.63           N  
ATOM   3397  CA  ASP C 145      -2.877  -1.214   2.590  1.00 89.63           C  
ATOM   3398  C   ASP C 145      -2.160  -2.101   1.575  1.00 89.63           C  
ATOM   3399  CB  ASP C 145      -2.278   0.194   2.574  1.00 89.63           C  
ATOM   3400  O   ASP C 145      -2.691  -2.374   0.496  1.00 89.63           O  
ATOM   3401  CG  ASP C 145      -2.491   0.913   1.254  1.00 89.63           C  
ATOM   3402  OD1 ASP C 145      -3.602   0.832   0.687  1.00 89.63           O  
ATOM   3403  OD2 ASP C 145      -1.538   1.565   0.775  1.00 89.63           O  
ATOM   3404  N   PHE C 146      -1.044  -2.600   1.937  1.00 90.73           N  
ATOM   3405  CA  PHE C 146      -0.292  -3.493   1.063  1.00 90.73           C  
ATOM   3406  C   PHE C 146      -1.095  -4.751   0.754  1.00 90.73           C  
ATOM   3407  CB  PHE C 146       1.048  -3.870   1.702  1.00 90.73           C  
ATOM   3408  O   PHE C 146      -1.293  -5.096  -0.413  1.00 90.73           O  
ATOM   3409  CG  PHE C 146       1.824  -4.899   0.925  1.00 90.73           C  
ATOM   3410  CD1 PHE C 146       1.709  -6.250   1.228  1.00 90.73           C  
ATOM   3411  CD2 PHE C 146       2.667  -4.515  -0.109  1.00 90.73           C  
ATOM   3412  CE1 PHE C 146       2.426  -7.205   0.510  1.00 90.73           C  
ATOM   3413  CE2 PHE C 146       3.386  -5.463  -0.831  1.00 90.73           C  
ATOM   3414  CZ  PHE C 146       3.265  -6.808  -0.519  1.00 90.73           C  
ATOM   3415  N   TRP C 147      -1.488  -5.381   1.820  1.00 95.45           N  
ATOM   3416  CA  TRP C 147      -2.269  -6.604   1.666  1.00 95.45           C  
ATOM   3417  C   TRP C 147      -3.461  -6.376   0.743  1.00 95.45           C  
ATOM   3418  CB  TRP C 147      -2.751  -7.111   3.028  1.00 95.45           C  
ATOM   3419  O   TRP C 147      -3.675  -7.135  -0.205  1.00 95.45           O  
ATOM   3420  CG  TRP C 147      -3.832  -8.147   2.944  1.00 95.45           C  
ATOM   3421  CD1 TRP C 147      -3.678  -9.478   2.671  1.00 95.45           C  
ATOM   3422  CD2 TRP C 147      -5.234  -7.935   3.131  1.00 95.45           C  
ATOM   3423  CE2 TRP C 147      -5.872  -9.183   2.957  1.00 95.45           C  
ATOM   3424  CE3 TRP C 147      -6.014  -6.810   3.429  1.00 95.45           C  
ATOM   3425  NE1 TRP C 147      -4.901 -10.107   2.678  1.00 95.45           N  
ATOM   3426  CH2 TRP C 147      -7.996  -8.220   3.365  1.00 95.45           C  
ATOM   3427  CZ2 TRP C 147      -7.256  -9.337   3.072  1.00 95.45           C  
ATOM   3428  CZ3 TRP C 147      -7.391  -6.965   3.543  1.00 95.45           C  
ATOM   3429  N   PHE C 148      -4.190  -5.315   1.020  1.00 95.91           N  
ATOM   3430  CA  PHE C 148      -5.419  -5.066   0.276  1.00 95.91           C  
ATOM   3431  C   PHE C 148      -5.117  -4.807  -1.196  1.00 95.91           C  
ATOM   3432  CB  PHE C 148      -6.178  -3.877   0.873  1.00 95.91           C  
ATOM   3433  O   PHE C 148      -5.686  -5.457  -2.075  1.00 95.91           O  
ATOM   3434  CG  PHE C 148      -7.500  -3.604   0.207  1.00 95.91           C  
ATOM   3435  CD1 PHE C 148      -7.633  -2.566  -0.706  1.00 95.91           C  
ATOM   3436  CD2 PHE C 148      -8.610  -4.388   0.495  1.00 95.91           C  
ATOM   3437  CE1 PHE C 148      -8.855  -2.311  -1.324  1.00 95.91           C  
ATOM   3438  CE2 PHE C 148      -9.835  -4.139  -0.118  1.00 95.91           C  
ATOM   3439  CZ  PHE C 148      -9.955  -3.100  -1.026  1.00 95.91           C  
ATOM   3440  N   GLN C 149      -4.178  -3.939  -1.488  1.00 94.13           N  
ATOM   3441  CA  GLN C 149      -3.942  -3.433  -2.836  1.00 94.13           C  
ATOM   3442  C   GLN C 149      -3.231  -4.473  -3.698  1.00 94.13           C  
ATOM   3443  CB  GLN C 149      -3.125  -2.142  -2.791  1.00 94.13           C  
ATOM   3444  O   GLN C 149      -3.532  -4.615  -4.884  1.00 94.13           O  
ATOM   3445  CG  GLN C 149      -2.982  -1.456  -4.142  1.00 94.13           C  
ATOM   3446  CD  GLN C 149      -4.301  -0.929  -4.676  1.00 94.13           C  
ATOM   3447  NE2 GLN C 149      -4.477  -0.994  -5.991  1.00 94.13           N  
ATOM   3448  OE1 GLN C 149      -5.156  -0.470  -3.912  1.00 94.13           O  
ATOM   3449  N   TRP C 150      -2.413  -5.248  -3.072  1.00 96.69           N  
ATOM   3450  CA  TRP C 150      -1.508  -6.036  -3.902  1.00 96.69           C  
ATOM   3451  C   TRP C 150      -1.842  -7.522  -3.813  1.00 96.69           C  
ATOM   3452  CB  TRP C 150      -0.053  -5.801  -3.484  1.00 96.69           C  
ATOM   3453  O   TRP C 150      -1.454  -8.304  -4.684  1.00 96.69           O  
ATOM   3454  CG  TRP C 150       0.448  -4.419  -3.774  1.00 96.69           C  
ATOM   3455  CD1 TRP C 150       0.506  -3.364  -2.907  1.00 96.69           C  
ATOM   3456  CD2 TRP C 150       0.959  -3.940  -5.022  1.00 96.69           C  
ATOM   3457  CE2 TRP C 150       1.309  -2.584  -4.838  1.00 96.69           C  
ATOM   3458  CE3 TRP C 150       1.156  -4.527  -6.280  1.00 96.69           C  
ATOM   3459  NE1 TRP C 150       1.022  -2.257  -3.540  1.00 96.69           N  
ATOM   3460  CH2 TRP C 150       2.027  -2.404  -7.086  1.00 96.69           C  
ATOM   3461  CZ2 TRP C 150       1.845  -1.805  -5.867  1.00 96.69           C  
ATOM   3462  CZ3 TRP C 150       1.690  -3.750  -7.301  1.00 96.69           C  
ATOM   3463  N   LEU C 151      -2.527  -7.880  -2.788  1.00 98.38           N  
ATOM   3464  CA  LEU C 151      -2.766  -9.308  -2.614  1.00 98.38           C  
ATOM   3465  C   LEU C 151      -4.258  -9.621  -2.678  1.00 98.38           C  
ATOM   3466  CB  LEU C 151      -2.188  -9.790  -1.281  1.00 98.38           C  
ATOM   3467  O   LEU C 151      -4.693 -10.424  -3.506  1.00 98.38           O  
ATOM   3468  CG  LEU C 151      -0.677  -9.640  -1.104  1.00 98.38           C  
ATOM   3469  CD1 LEU C 151      -0.276  -9.973   0.329  1.00 98.38           C  
ATOM   3470  CD2 LEU C 151       0.069 -10.527  -2.094  1.00 98.38           C  
ATOM   3471  N   TRP C 152      -5.077  -8.920  -2.009  1.00 98.41           N  
ATOM   3472  CA  TRP C 152      -6.497  -9.241  -1.914  1.00 98.41           C  
ATOM   3473  C   TRP C 152      -7.262  -8.687  -3.111  1.00 98.41           C  
ATOM   3474  CB  TRP C 152      -7.088  -8.689  -0.614  1.00 98.41           C  
ATOM   3475  O   TRP C 152      -8.027  -9.409  -3.755  1.00 98.41           O  
ATOM   3476  CG  TRP C 152      -8.554  -8.957  -0.449  1.00 98.41           C  
ATOM   3477  CD1 TRP C 152      -9.581  -8.078  -0.655  1.00 98.41           C  
ATOM   3478  CD2 TRP C 152      -9.156 -10.189  -0.039  1.00 98.41           C  
ATOM   3479  CE2 TRP C 152     -10.553  -9.984  -0.018  1.00 98.41           C  
ATOM   3480  CE3 TRP C 152      -8.649 -11.447   0.313  1.00 98.41           C  
ATOM   3481  NE1 TRP C 152     -10.786  -8.690  -0.398  1.00 98.41           N  
ATOM   3482  CH2 TRP C 152     -10.927 -12.214   0.682  1.00 98.41           C  
ATOM   3483  CZ2 TRP C 152     -11.450 -10.993   0.341  1.00 98.41           C  
ATOM   3484  CZ3 TRP C 152      -9.543 -12.449   0.671  1.00 98.41           C  
ATOM   3485  N   LEU C 153      -7.091  -7.487  -3.429  1.00 96.99           N  
ATOM   3486  CA  LEU C 153      -7.909  -6.785  -4.413  1.00 96.99           C  
ATOM   3487  C   LEU C 153      -7.779  -7.432  -5.787  1.00 96.99           C  
ATOM   3488  CB  LEU C 153      -7.507  -5.310  -4.490  1.00 96.99           C  
ATOM   3489  O   LEU C 153      -8.782  -7.669  -6.464  1.00 96.99           O  
ATOM   3490  CG  LEU C 153      -8.396  -4.409  -5.348  1.00 96.99           C  
ATOM   3491  CD1 LEU C 153      -9.847  -4.501  -4.885  1.00 96.99           C  
ATOM   3492  CD2 LEU C 153      -7.904  -2.967  -5.298  1.00 96.99           C  
ATOM   3493  N   PRO C 154      -6.544  -7.739  -6.265  1.00 97.73           N  
ATOM   3494  CA  PRO C 154      -6.451  -8.405  -7.566  1.00 97.73           C  
ATOM   3495  C   PRO C 154      -7.263  -9.697  -7.626  1.00 97.73           C  
ATOM   3496  CB  PRO C 154      -4.955  -8.694  -7.709  1.00 97.73           C  
ATOM   3497  O   PRO C 154      -7.881  -9.995  -8.652  1.00 97.73           O  
ATOM   3498  CG  PRO C 154      -4.281  -7.621  -6.917  1.00 97.73           C  
ATOM   3499  CD  PRO C 154      -5.117  -7.327  -5.704  1.00 97.73           C  
ATOM   3500  N   TYR C 155      -7.248 -10.429  -6.544  1.00 98.50           N  
ATOM   3501  CA  TYR C 155      -8.053 -11.643  -6.478  1.00 98.50           C  
ATOM   3502  C   TYR C 155      -9.540 -11.315  -6.524  1.00 98.50           C  
ATOM   3503  CB  TYR C 155      -7.732 -12.433  -5.206  1.00 98.50           C  
ATOM   3504  O   TYR C 155     -10.284 -11.885  -7.326  1.00 98.50           O  
ATOM   3505  CG  TYR C 155      -8.677 -13.582  -4.950  1.00 98.50           C  
ATOM   3506  CD1 TYR C 155      -9.610 -13.526  -3.917  1.00 98.50           C  
ATOM   3507  CD2 TYR C 155      -8.638 -14.727  -5.739  1.00 98.50           C  
ATOM   3508  CE1 TYR C 155     -10.481 -14.583  -3.676  1.00 98.50           C  
ATOM   3509  CE2 TYR C 155      -9.504 -15.790  -5.508  1.00 98.50           C  
ATOM   3510  OH  TYR C 155     -11.282 -16.758  -4.242  1.00 98.50           O  
ATOM   3511  CZ  TYR C 155     -10.421 -15.709  -4.476  1.00 98.50           C  
ATOM   3512  N   TRP C 156      -9.920 -10.395  -5.717  1.00 98.17           N  
ATOM   3513  CA  TRP C 156     -11.322 -10.008  -5.603  1.00 98.17           C  
ATOM   3514  C   TRP C 156     -11.872  -9.553  -6.951  1.00 98.17           C  
ATOM   3515  CB  TRP C 156     -11.490  -8.893  -4.567  1.00 98.17           C  
ATOM   3516  O   TRP C 156     -12.988  -9.918  -7.329  1.00 98.17           O  
ATOM   3517  CG  TRP C 156     -12.902  -8.412  -4.413  1.00 98.17           C  
ATOM   3518  CD1 TRP C 156     -13.464  -7.309  -4.994  1.00 98.17           C  
ATOM   3519  CD2 TRP C 156     -13.929  -9.017  -3.622  1.00 98.17           C  
ATOM   3520  CE2 TRP C 156     -15.091  -8.227  -3.771  1.00 98.17           C  
ATOM   3521  CE3 TRP C 156     -13.981 -10.152  -2.802  1.00 98.17           C  
ATOM   3522  NE1 TRP C 156     -14.781  -7.193  -4.612  1.00 98.17           N  
ATOM   3523  CH2 TRP C 156     -16.315  -9.653  -2.331  1.00 98.17           C  
ATOM   3524  CZ2 TRP C 156     -16.292  -8.537  -3.128  1.00 98.17           C  
ATOM   3525  CZ3 TRP C 156     -15.177 -10.459  -2.163  1.00 98.17           C  
ATOM   3526  N   LEU C 157     -11.137  -8.821  -7.688  1.00 97.11           N  
ATOM   3527  CA  LEU C 157     -11.590  -8.273  -8.961  1.00 97.11           C  
ATOM   3528  C   LEU C 157     -11.606  -9.350 -10.041  1.00 97.11           C  
ATOM   3529  CB  LEU C 157     -10.691  -7.112  -9.396  1.00 97.11           C  
ATOM   3530  O   LEU C 157     -12.290  -9.206 -11.057  1.00 97.11           O  
ATOM   3531  CG  LEU C 157     -10.784  -5.834  -8.561  1.00 97.11           C  
ATOM   3532  CD1 LEU C 157      -9.779  -4.801  -9.060  1.00 97.11           C  
ATOM   3533  CD2 LEU C 157     -12.201  -5.271  -8.599  1.00 97.11           C  
ATOM   3534  N   HIS C 158     -10.842 -10.339  -9.840  1.00 97.75           N  
ATOM   3535  CA  HIS C 158     -10.726 -11.407 -10.827  1.00 97.75           C  
ATOM   3536  C   HIS C 158     -11.908 -12.366 -10.742  1.00 97.75           C  
ATOM   3537  CB  HIS C 158      -9.415 -12.172 -10.637  1.00 97.75           C  
ATOM   3538  O   HIS C 158     -12.379 -12.869 -11.765  1.00 97.75           O  
ATOM   3539  CG  HIS C 158      -9.287 -13.372 -11.520  1.00 97.75           C  
ATOM   3540  CD2 HIS C 158      -9.357 -14.695 -11.239  1.00 97.75           C  
ATOM   3541  ND1 HIS C 158      -9.054 -13.277 -12.875  1.00 97.75           N  
ATOM   3542  CE1 HIS C 158      -8.987 -14.494 -13.390  1.00 97.75           C  
ATOM   3543  NE2 HIS C 158      -9.168 -15.372 -12.418  1.00 97.75           N  
ATOM   3544  N   ILE C 159     -12.411 -12.679  -9.541  1.00 97.74           N  
ATOM   3545  CA  ILE C 159     -13.423 -13.717  -9.376  1.00 97.74           C  
ATOM   3546  C   ILE C 159     -14.805 -13.144  -9.685  1.00 97.74           C  
ATOM   3547  CB  ILE C 159     -13.396 -14.312  -7.951  1.00 97.74           C  
ATOM   3548  O   ILE C 159     -15.009 -11.929  -9.619  1.00 97.74           O  
ATOM   3549  CG1 ILE C 159     -13.664 -13.219  -6.910  1.00 97.74           C  
ATOM   3550  CG2 ILE C 159     -12.058 -15.008  -7.682  1.00 97.74           C  
ATOM   3551  CD1 ILE C 159     -13.777 -13.738  -5.483  1.00 97.74           C  
ATOM   3552  N   SER C 160     -15.721 -13.986 -10.043  1.00 97.54           N  
ATOM   3553  CA  SER C 160     -17.073 -13.598 -10.433  1.00 97.54           C  
ATOM   3554  C   SER C 160     -17.893 -13.164  -9.223  1.00 97.54           C  
ATOM   3555  CB  SER C 160     -17.776 -14.751 -11.149  1.00 97.54           C  
ATOM   3556  O   SER C 160     -17.516 -13.434  -8.081  1.00 97.54           O  
ATOM   3557  OG  SER C 160     -18.057 -15.807 -10.246  1.00 97.54           O  
ATOM   3558  N   ALA C 161     -18.988 -12.566  -9.558  1.00 96.63           N  
ATOM   3559  CA  ALA C 161     -19.911 -12.153  -8.503  1.00 96.63           C  
ATOM   3560  C   ALA C 161     -20.378 -13.352  -7.684  1.00 96.63           C  
ATOM   3561  CB  ALA C 161     -21.109 -11.421  -9.101  1.00 96.63           C  
ATOM   3562  O   ALA C 161     -20.483 -13.271  -6.458  1.00 96.63           O  
ATOM   3563  N   SER C 162     -20.684 -14.392  -8.363  1.00 97.93           N  
ATOM   3564  CA  SER C 162     -21.124 -15.606  -7.683  1.00 97.93           C  
ATOM   3565  C   SER C 162     -20.030 -16.156  -6.773  1.00 97.93           C  
ATOM   3566  CB  SER C 162     -21.537 -16.671  -8.699  1.00 97.93           C  
ATOM   3567  O   SER C 162     -20.310 -16.603  -5.658  1.00 97.93           O  
ATOM   3568  OG  SER C 162     -20.422 -17.094  -9.465  1.00 97.93           O  
ATOM   3569  N   GLU C 163     -18.781 -16.121  -7.209  1.00 97.68           N  
ATOM   3570  CA  GLU C 163     -17.652 -16.563  -6.396  1.00 97.68           C  
ATOM   3571  C   GLU C 163     -17.451 -15.652  -5.189  1.00 97.68           C  
ATOM   3572  CB  GLU C 163     -16.372 -16.615  -7.235  1.00 97.68           C  
ATOM   3573  O   GLU C 163     -17.150 -16.125  -4.091  1.00 97.68           O  
ATOM   3574  CG  GLU C 163     -16.340 -17.760  -8.237  1.00 97.68           C  
ATOM   3575  CD  GLU C 163     -15.154 -17.693  -9.186  1.00 97.68           C  
ATOM   3576  OE1 GLU C 163     -14.446 -18.713  -9.345  1.00 97.68           O  
ATOM   3577  OE2 GLU C 163     -14.930 -16.611  -9.773  1.00 97.68           O  
ATOM   3578  N   ARG C 164     -17.607 -14.400  -5.348  1.00 97.56           N  
ATOM   3579  CA  ARG C 164     -17.503 -13.460  -4.236  1.00 97.56           C  
ATOM   3580  C   ARG C 164     -18.538 -13.768  -3.159  1.00 97.56           C  
ATOM   3581  CB  ARG C 164     -17.674 -12.022  -4.731  1.00 97.56           C  
ATOM   3582  O   ARG C 164     -18.222 -13.761  -1.968  1.00 97.56           O  
ATOM   3583  CG  ARG C 164     -16.498 -11.508  -5.547  1.00 97.56           C  
ATOM   3584  CD  ARG C 164     -16.794 -10.150  -6.168  1.00 97.56           C  
ATOM   3585  NE  ARG C 164     -15.694  -9.692  -7.011  1.00 97.56           N  
ATOM   3586  NH1 ARG C 164     -16.918  -8.042  -8.069  1.00 97.56           N  
ATOM   3587  NH2 ARG C 164     -14.714  -8.366  -8.610  1.00 97.56           N  
ATOM   3588  CZ  ARG C 164     -15.778  -8.701  -7.895  1.00 97.56           C  
ATOM   3589  N   GLU C 165     -19.678 -14.089  -3.625  1.00 96.95           N  
ATOM   3590  CA  GLU C 165     -20.751 -14.423  -2.693  1.00 96.95           C  
ATOM   3591  C   GLU C 165     -20.454 -15.723  -1.952  1.00 96.95           C  
ATOM   3592  CB  GLU C 165     -22.089 -14.531  -3.430  1.00 96.95           C  
ATOM   3593  O   GLU C 165     -20.766 -15.854  -0.767  1.00 96.95           O  
ATOM   3594  CG  GLU C 165     -22.695 -13.186  -3.805  1.00 96.95           C  
ATOM   3595  CD  GLU C 165     -23.976 -13.310  -4.615  1.00 96.95           C  
ATOM   3596  OE1 GLU C 165     -24.473 -12.281  -5.125  1.00 96.95           O  
ATOM   3597  OE2 GLU C 165     -24.486 -14.446  -4.740  1.00 96.95           O  
ATOM   3598  N   SER C 166     -19.871 -16.584  -2.614  1.00 97.76           N  
ATOM   3599  CA  SER C 166     -19.611 -17.912  -2.068  1.00 97.76           C  
ATOM   3600  C   SER C 166     -18.486 -17.876  -1.038  1.00 97.76           C  
ATOM   3601  CB  SER C 166     -19.257 -18.892  -3.187  1.00 97.76           C  
ATOM   3602  O   SER C 166     -18.291 -18.836  -0.291  1.00 97.76           O  
ATOM   3603  OG  SER C 166     -17.952 -18.642  -3.681  1.00 97.76           O  
ATOM   3604  N   LEU C 167     -17.718 -16.718  -0.958  1.00 97.66           N  
ATOM   3605  CA  LEU C 167     -16.622 -16.598  -0.002  1.00 97.66           C  
ATOM   3606  C   LEU C 167     -17.153 -16.515   1.425  1.00 97.66           C  
ATOM   3607  CB  LEU C 167     -15.771 -15.365  -0.316  1.00 97.66           C  
ATOM   3608  O   LEU C 167     -16.437 -16.833   2.377  1.00 97.66           O  
ATOM   3609  CG  LEU C 167     -14.923 -15.432  -1.586  1.00 97.66           C  
ATOM   3610  CD1 LEU C 167     -14.205 -14.106  -1.815  1.00 97.66           C  
ATOM   3611  CD2 LEU C 167     -13.923 -16.580  -1.502  1.00 97.66           C  
ATOM   3612  N   GLY C 168     -18.360 -16.081   1.563  1.00 97.38           N  
ATOM   3613  CA  GLY C 168     -18.987 -16.000   2.873  1.00 97.38           C  
ATOM   3614  C   GLY C 168     -18.378 -14.930   3.760  1.00 97.38           C  
ATOM   3615  O   GLY C 168     -18.196 -15.142   4.961  1.00 97.38           O  
ATOM   3616  N   LEU C 169     -18.033 -13.773   3.182  1.00 97.54           N  
ATOM   3617  CA  LEU C 169     -17.476 -12.667   3.953  1.00 97.54           C  
ATOM   3618  C   LEU C 169     -18.556 -11.988   4.787  1.00 97.54           C  
ATOM   3619  CB  LEU C 169     -16.814 -11.646   3.024  1.00 97.54           C  
ATOM   3620  O   LEU C 169     -19.723 -11.951   4.390  1.00 97.54           O  
ATOM   3621  CG  LEU C 169     -15.646 -12.155   2.178  1.00 97.54           C  
ATOM   3622  CD1 LEU C 169     -15.151 -11.058   1.242  1.00 97.54           C  
ATOM   3623  CD2 LEU C 169     -14.515 -12.653   3.072  1.00 97.54           C  
ATOM   3624  N   SER C 170     -18.130 -11.504   5.965  1.00 95.87           N  
ATOM   3625  CA  SER C 170     -19.055 -10.703   6.761  1.00 95.87           C  
ATOM   3626  C   SER C 170     -19.475  -9.441   6.015  1.00 95.87           C  
ATOM   3627  CB  SER C 170     -18.422 -10.326   8.101  1.00 95.87           C  
ATOM   3628  O   SER C 170     -18.776  -8.988   5.106  1.00 95.87           O  
ATOM   3629  OG  SER C 170     -17.407  -9.353   7.922  1.00 95.87           O  
ATOM   3630  N   VAL C 171     -20.591  -8.847   6.461  1.00 94.00           N  
ATOM   3631  CA  VAL C 171     -21.104  -7.630   5.841  1.00 94.00           C  
ATOM   3632  C   VAL C 171     -20.081  -6.506   5.985  1.00 94.00           C  
ATOM   3633  CB  VAL C 171     -22.455  -7.204   6.459  1.00 94.00           C  
ATOM   3634  O   VAL C 171     -19.893  -5.707   5.064  1.00 94.00           O  
ATOM   3635  CG1 VAL C 171     -22.885  -5.839   5.927  1.00 94.00           C  
ATOM   3636  CG2 VAL C 171     -23.526  -8.255   6.173  1.00 94.00           C  
ATOM   3637  N   ASP C 172     -19.388  -6.450   7.087  1.00 93.41           N  
ATOM   3638  CA  ASP C 172     -18.394  -5.414   7.350  1.00 93.41           C  
ATOM   3639  C   ASP C 172     -17.223  -5.515   6.375  1.00 93.41           C  
ATOM   3640  CB  ASP C 172     -17.888  -5.509   8.791  1.00 93.41           C  
ATOM   3641  O   ASP C 172     -16.772  -4.505   5.831  1.00 93.41           O  
ATOM   3642  CG  ASP C 172     -18.939  -5.120   9.816  1.00 93.41           C  
ATOM   3643  OD1 ASP C 172     -19.983  -4.550   9.432  1.00 93.41           O  
ATOM   3644  OD2 ASP C 172     -18.719  -5.383  11.018  1.00 93.41           O  
ATOM   3645  N   TRP C 173     -16.816  -6.684   6.061  1.00 95.93           N  
ATOM   3646  CA  TRP C 173     -15.713  -6.872   5.124  1.00 95.93           C  
ATOM   3647  C   TRP C 173     -16.153  -6.569   3.696  1.00 95.93           C  
ATOM   3648  CB  TRP C 173     -15.169  -8.300   5.212  1.00 95.93           C  
ATOM   3649  O   TRP C 173     -15.387  -6.008   2.909  1.00 95.93           O  
ATOM   3650  CG  TRP C 173     -14.095  -8.481   6.242  1.00 95.93           C  
ATOM   3651  CD1 TRP C 173     -14.181  -9.192   7.407  1.00 95.93           C  
ATOM   3652  CD2 TRP C 173     -12.772  -7.937   6.201  1.00 95.93           C  
ATOM   3653  CE2 TRP C 173     -12.110  -8.359   7.375  1.00 95.93           C  
ATOM   3654  CE3 TRP C 173     -12.082  -7.133   5.284  1.00 95.93           C  
ATOM   3655  NE1 TRP C 173     -12.990  -9.122   8.093  1.00 95.93           N  
ATOM   3656  CH2 TRP C 173     -10.136  -7.217   6.742  1.00 95.93           C  
ATOM   3657  CZ2 TRP C 173     -10.788  -8.003   7.655  1.00 95.93           C  
ATOM   3658  CZ3 TRP C 173     -10.767  -6.780   5.565  1.00 95.93           C  
ATOM   3659  N   ILE C 174     -17.360  -6.971   3.401  1.00 95.10           N  
ATOM   3660  CA  ILE C 174     -17.878  -6.679   2.069  1.00 95.10           C  
ATOM   3661  C   ILE C 174     -17.921  -5.168   1.852  1.00 95.10           C  
ATOM   3662  CB  ILE C 174     -19.283  -7.290   1.863  1.00 95.10           C  
ATOM   3663  O   ILE C 174     -17.471  -4.671   0.817  1.00 95.10           O  
ATOM   3664  CG1 ILE C 174     -19.196  -8.819   1.799  1.00 95.10           C  
ATOM   3665  CG2 ILE C 174     -19.937  -6.725   0.599  1.00 95.10           C  
ATOM   3666  CD1 ILE C 174     -20.547  -9.512   1.691  1.00 95.10           C  
ATOM   3667  N   GLU C 175     -18.415  -4.480   2.831  1.00 90.62           N  
ATOM   3668  CA  GLU C 175     -18.468  -3.024   2.744  1.00 90.62           C  
ATOM   3669  C   GLU C 175     -17.068  -2.426   2.639  1.00 90.62           C  
ATOM   3670  CB  GLU C 175     -19.199  -2.439   3.955  1.00 90.62           C  
ATOM   3671  O   GLU C 175     -16.834  -1.516   1.841  1.00 90.62           O  
ATOM   3672  CG  GLU C 175     -19.467  -0.945   3.849  1.00 90.62           C  
ATOM   3673  CD  GLU C 175     -20.290  -0.399   5.006  1.00 90.62           C  
ATOM   3674  OE1 GLU C 175     -20.362   0.840   5.168  1.00 90.62           O  
ATOM   3675  OE2 GLU C 175     -20.867  -1.218   5.756  1.00 90.62           O  
ATOM   3676  N   PHE C 176     -16.183  -2.917   3.415  1.00 92.50           N  
ATOM   3677  CA  PHE C 176     -14.785  -2.503   3.387  1.00 92.50           C  
ATOM   3678  C   PHE C 176     -14.209  -2.635   1.982  1.00 92.50           C  
ATOM   3679  CB  PHE C 176     -13.957  -3.331   4.374  1.00 92.50           C  
ATOM   3680  O   PHE C 176     -13.624  -1.687   1.454  1.00 92.50           O  
ATOM   3681  CG  PHE C 176     -12.481  -3.045   4.318  1.00 92.50           C  
ATOM   3682  CD1 PHE C 176     -11.664  -3.708   3.409  1.00 92.50           C  
ATOM   3683  CD2 PHE C 176     -11.909  -2.113   5.174  1.00 92.50           C  
ATOM   3684  CE1 PHE C 176     -10.297  -3.445   3.355  1.00 92.50           C  
ATOM   3685  CE2 PHE C 176     -10.544  -1.845   5.125  1.00 92.50           C  
ATOM   3686  CZ  PHE C 176      -9.740  -2.513   4.216  1.00 92.50           C  
ATOM   3687  N   ILE C 177     -14.442  -3.703   1.377  1.00 94.57           N  
ATOM   3688  CA  ILE C 177     -13.874  -4.032   0.074  1.00 94.57           C  
ATOM   3689  C   ILE C 177     -14.563  -3.209  -1.012  1.00 94.57           C  
ATOM   3690  CB  ILE C 177     -14.001  -5.541  -0.234  1.00 94.57           C  
ATOM   3691  O   ILE C 177     -13.900  -2.565  -1.827  1.00 94.57           O  
ATOM   3692  CG1 ILE C 177     -13.121  -6.357   0.720  1.00 94.57           C  
ATOM   3693  CG2 ILE C 177     -13.637  -5.826  -1.694  1.00 94.57           C  
ATOM   3694  CD1 ILE C 177     -13.457  -7.841   0.754  1.00 94.57           C  
ATOM   3695  N   GLU C 178     -15.825  -3.144  -1.000  1.00 89.57           N  
ATOM   3696  CA  GLU C 178     -16.600  -2.496  -2.053  1.00 89.57           C  
ATOM   3697  C   GLU C 178     -16.394  -0.984  -2.039  1.00 89.57           C  
ATOM   3698  CB  GLU C 178     -18.088  -2.825  -1.907  1.00 89.57           C  
ATOM   3699  O   GLU C 178     -16.415  -0.339  -3.090  1.00 89.57           O  
ATOM   3700  CG  GLU C 178     -18.440  -4.258  -2.279  1.00 89.57           C  
ATOM   3701  CD  GLU C 178     -19.930  -4.550  -2.199  1.00 89.57           C  
ATOM   3702  OE1 GLU C 178     -20.369  -5.610  -2.698  1.00 89.57           O  
ATOM   3703  OE2 GLU C 178     -20.665  -3.710  -1.633  1.00 89.57           O  
ATOM   3704  N   GLU C 179     -16.102  -0.470  -0.878  1.00 87.24           N  
ATOM   3705  CA  GLU C 179     -15.857   0.964  -0.764  1.00 87.24           C  
ATOM   3706  C   GLU C 179     -14.526   1.349  -1.405  1.00 87.24           C  
ATOM   3707  CB  GLU C 179     -15.879   1.400   0.703  1.00 87.24           C  
ATOM   3708  O   GLU C 179     -14.296   2.519  -1.717  1.00 87.24           O  
ATOM   3709  CG  GLU C 179     -17.280   1.590   1.266  1.00 87.24           C  
ATOM   3710  CD  GLU C 179     -17.287   2.019   2.725  1.00 87.24           C  
ATOM   3711  OE1 GLU C 179     -18.380   2.286   3.274  1.00 87.24           O  
ATOM   3712  OE2 GLU C 179     -16.191   2.089   3.324  1.00 87.24           O  
ATOM   3713  N   ARG C 180     -13.742   0.398  -1.677  1.00 89.12           N  
ATOM   3714  CA  ARG C 180     -12.397   0.679  -2.169  1.00 89.12           C  
ATOM   3715  C   ARG C 180     -12.208   0.137  -3.582  1.00 89.12           C  
ATOM   3716  CB  ARG C 180     -11.345   0.080  -1.233  1.00 89.12           C  
ATOM   3717  O   ARG C 180     -11.081   0.060  -4.077  1.00 89.12           O  
ATOM   3718  CG  ARG C 180     -11.239   0.788   0.108  1.00 89.12           C  
ATOM   3719  CD  ARG C 180     -10.448  -0.031   1.118  1.00 89.12           C  
ATOM   3720  NE  ARG C 180     -10.219   0.712   2.354  1.00 89.12           N  
ATOM   3721  NH1 ARG C 180     -12.392   0.521   3.114  1.00 89.12           N  
ATOM   3722  NH2 ARG C 180     -10.831   1.643   4.362  1.00 89.12           N  
ATOM   3723  CZ  ARG C 180     -11.148   0.957   3.274  1.00 89.12           C  
ATOM   3724  N   THR C 181     -13.288  -0.446  -4.177  1.00 86.30           N  
ATOM   3725  CA  THR C 181     -13.203  -1.002  -5.523  1.00 86.30           C  
ATOM   3726  C   THR C 181     -14.057  -0.195  -6.496  1.00 86.30           C  
ATOM   3727  CB  THR C 181     -13.646  -2.477  -5.547  1.00 86.30           C  
ATOM   3728  O   THR C 181     -15.011   0.471  -6.088  1.00 86.30           O  
ATOM   3729  CG2 THR C 181     -12.734  -3.340  -4.682  1.00 86.30           C  
ATOM   3730  OG1 THR C 181     -14.988  -2.574  -5.052  1.00 86.30           O  
TER    3731      THR C 181                                                      
ENDMDL                                                                          
END                                                                             
