# Supplementary material for: The RIX domain defines a class of polymorphic T6SS effectors and secreted adaptors
Source: Nat Commun. 2023 Aug 17;14:4983. doi: 10.1038/s41467-023-40659-2 (PMC10435454; doi:10.1038/s41467-023-40659-2)
Supplement: Supplementary file 6 — Supplementary Data S3 [file 41467_2023_40659_MOESM6_ESM.zip › AlphaFold2 PDB files used in this study/WP_00696183.1 ARF.pdb]

MODEL     1                                                                     
ATOM      1  N   MET A   1     -79.542  23.870  76.892  1.00 41.50           N  
ATOM      2  CA  MET A   1     -79.834  23.606  75.486  1.00 41.50           C  
ATOM      3  C   MET A   1     -78.653  22.925  74.803  1.00 41.50           C  
ATOM      4  CB  MET A   1     -80.182  24.905  74.756  1.00 41.50           C  
ATOM      5  O   MET A   1     -77.558  23.486  74.742  1.00 41.50           O  
ATOM      6  CG  MET A   1     -81.573  24.910  74.144  1.00 41.50           C  
ATOM      7  SD  MET A   1     -81.885  26.403  73.122  1.00 41.50           S  
ATOM      8  CE  MET A   1     -82.708  27.461  74.346  1.00 41.50           C  
ATOM      9  N   ARG A   2     -78.390  21.620  74.988  1.00 44.37           N  
ATOM     10  CA  ARG A   2     -77.376  20.673  74.535  1.00 44.37           C  
ATOM     11  C   ARG A   2     -77.649  20.220  73.105  1.00 44.37           C  
ATOM     12  CB  ARG A   2     -77.318  19.461  75.467  1.00 44.37           C  
ATOM     13  O   ARG A   2     -78.737  19.726  72.802  1.00 44.37           O  
ATOM     14  CG  ARG A   2     -75.968  19.264  76.138  1.00 44.37           C  
ATOM     15  CD  ARG A   2     -75.956  18.030  77.030  1.00 44.37           C  
ATOM     16  NE  ARG A   2     -74.829  18.046  77.958  1.00 44.37           N  
ATOM     17  NH1 ARG A   2     -74.935  15.792  78.451  1.00 44.37           N  
ATOM     18  NH2 ARG A   2     -73.337  17.110  79.432  1.00 44.37           N  
ATOM     19  CZ  ARG A   2     -74.370  16.983  78.611  1.00 44.37           C  
ATOM     20  N   ARG A   3     -77.033  20.810  72.055  1.00 47.39           N  
ATOM     21  CA  ARG A   3     -76.960  20.507  70.629  1.00 47.39           C  
ATOM     22  C   ARG A   3     -76.300  19.153  70.390  1.00 47.39           C  
ATOM     23  CB  ARG A   3     -76.193  21.603  69.885  1.00 47.39           C  
ATOM     24  O   ARG A   3     -75.246  18.862  70.958  1.00 47.39           O  
ATOM     25  CG  ARG A   3     -76.928  22.932  69.817  1.00 47.39           C  
ATOM     26  CD  ARG A   3     -76.405  23.808  68.687  1.00 47.39           C  
ATOM     27  NE  ARG A   3     -77.013  25.135  68.709  1.00 47.39           N  
ATOM     28  NH1 ARG A   3     -77.360  25.241  66.428  1.00 47.39           N  
ATOM     29  NH2 ARG A   3     -77.990  26.990  67.770  1.00 47.39           N  
ATOM     30  CZ  ARG A   3     -77.453  25.786  67.635  1.00 47.39           C  
ATOM     31  N   HIS A   4     -77.056  18.049  70.107  1.00 49.95           N  
ATOM     32  CA  HIS A   4     -76.812  16.718  69.563  1.00 49.95           C  
ATOM     33  C   HIS A   4     -76.220  16.797  68.160  1.00 49.95           C  
ATOM     34  CB  HIS A   4     -78.105  15.902  69.543  1.00 49.95           C  
ATOM     35  O   HIS A   4     -76.753  17.496  67.295  1.00 49.95           O  
ATOM     36  CG  HIS A   4     -78.538  15.430  70.895  1.00 49.95           C  
ATOM     37  CD2 HIS A   4     -79.602  15.774  71.658  1.00 49.95           C  
ATOM     38  ND1 HIS A   4     -77.835  14.488  71.614  1.00 49.95           N  
ATOM     39  CE1 HIS A   4     -78.450  14.272  72.765  1.00 49.95           C  
ATOM     40  NE2 HIS A   4     -79.525  15.040  72.816  1.00 49.95           N  
ATOM     41  N   SER A   5     -74.904  16.703  67.912  1.00 54.99           N  
ATOM     42  CA  SER A   5     -74.297  16.421  66.615  1.00 54.99           C  
ATOM     43  C   SER A   5     -74.396  14.940  66.268  1.00 54.99           C  
ATOM     44  CB  SER A   5     -72.831  16.859  66.603  1.00 54.99           C  
ATOM     45  O   SER A   5     -74.324  14.084  67.152  1.00 54.99           O  
ATOM     46  OG  SER A   5     -72.260  16.741  67.894  1.00 54.99           O  
ATOM     47  N   ASN A   6     -75.064  14.597  65.128  1.00 60.07           N  
ATOM     48  CA  ASN A   6     -75.176  13.369  64.349  1.00 60.07           C  
ATOM     49  C   ASN A   6     -73.808  12.750  64.077  1.00 60.07           C  
ATOM     50  CB  ASN A   6     -75.910  13.632  63.033  1.00 60.07           C  
ATOM     51  O   ASN A   6     -72.875  13.449  63.675  1.00 60.07           O  
ATOM     52  CG  ASN A   6     -77.368  13.221  63.085  1.00 60.07           C  
ATOM     53  ND2 ASN A   6     -78.087  13.443  61.991  1.00 60.07           N  
ATOM     54  OD1 ASN A   6     -77.845  12.707  64.100  1.00 60.07           O  
ATOM     55  N   PRO A   7     -73.560  11.382  64.328  1.00 57.97           N  
ATOM     56  CA  PRO A   7     -72.271  10.768  64.000  1.00 57.97           C  
ATOM     57  C   PRO A   7     -72.118  10.477  62.509  1.00 57.97           C  
ATOM     58  CB  PRO A   7     -72.282   9.470  64.811  1.00 57.97           C  
ATOM     59  O   PRO A   7     -73.114  10.263  61.813  1.00 57.97           O  
ATOM     60  CG  PRO A   7     -73.722   9.234  65.134  1.00 57.97           C  
ATOM     61  CD  PRO A   7     -74.502  10.462  64.760  1.00 57.97           C  
ATOM     62  N   VAL A   8     -71.185  11.165  61.793  1.00 60.36           N  
ATOM     63  CA  VAL A   8     -70.679  10.903  60.450  1.00 60.36           C  
ATOM     64  C   VAL A   8     -70.046   9.514  60.398  1.00 60.36           C  
ATOM     65  CB  VAL A   8     -69.655  11.973  60.010  1.00 60.36           C  
ATOM     66  O   VAL A   8     -69.208   9.175  61.238  1.00 60.36           O  
ATOM     67  CG1 VAL A   8     -69.116  11.662  58.614  1.00 60.36           C  
ATOM     68  CG2 VAL A   8     -70.288  13.362  60.044  1.00 60.36           C  
ATOM     69  N   LEU A   9     -70.728   8.467  59.936  1.00 58.21           N  
ATOM     70  CA  LEU A   9     -70.242   7.143  59.565  1.00 58.21           C  
ATOM     71  C   LEU A   9     -69.139   7.243  58.517  1.00 58.21           C  
ATOM     72  CB  LEU A   9     -71.389   6.280  59.035  1.00 58.21           C  
ATOM     73  O   LEU A   9     -69.297   7.935  57.508  1.00 58.21           O  
ATOM     74  CG  LEU A   9     -72.347   5.707  60.081  1.00 58.21           C  
ATOM     75  CD1 LEU A   9     -73.688   5.365  59.441  1.00 58.21           C  
ATOM     76  CD2 LEU A   9     -71.738   4.478  60.748  1.00 58.21           C  
ATOM     77  N   PRO A  10     -67.851   6.845  58.846  1.00 54.00           N  
ATOM     78  CA  PRO A  10     -66.788   6.851  57.839  1.00 54.00           C  
ATOM     79  C   PRO A  10     -67.051   5.871  56.697  1.00 54.00           C  
ATOM     80  CB  PRO A  10     -65.546   6.442  58.634  1.00 54.00           C  
ATOM     81  O   PRO A  10     -67.568   4.775  56.927  1.00 54.00           O  
ATOM     82  CG  PRO A  10     -66.076   5.927  59.933  1.00 54.00           C  
ATOM     83  CD  PRO A  10     -67.556   6.179  59.977  1.00 54.00           C  
ATOM     84  N   THR A  11     -67.542   6.250  55.502  1.00 55.17           N  
ATOM     85  CA  THR A  11     -67.692   5.552  54.229  1.00 55.17           C  
ATOM     86  C   THR A  11     -66.332   5.314  53.580  1.00 55.17           C  
ATOM     87  CB  THR A  11     -68.594   6.342  53.263  1.00 55.17           C  
ATOM     88  O   THR A  11     -65.862   6.136  52.791  1.00 55.17           O  
ATOM     89  CG2 THR A  11     -69.207   5.424  52.210  1.00 55.17           C  
ATOM     90  OG1 THR A  11     -69.647   6.969  54.005  1.00 55.17           O  
ATOM     91  N   THR A  12     -65.271   4.846  54.306  1.00 57.74           N  
ATOM     92  CA  THR A  12     -64.153   4.408  53.477  1.00 57.74           C  
ATOM     93  C   THR A  12     -63.839   2.935  53.727  1.00 57.74           C  
ATOM     94  CB  THR A  12     -62.895   5.256  53.743  1.00 57.74           C  
ATOM     95  O   THR A  12     -63.785   2.493  54.876  1.00 57.74           O  
ATOM     96  CG2 THR A  12     -62.141   5.541  52.448  1.00 57.74           C  
ATOM     97  OG1 THR A  12     -63.281   6.499  54.342  1.00 57.74           O  
ATOM     98  N   THR A  13     -64.423   1.996  53.007  1.00 62.73           N  
ATOM     99  CA  THR A  13     -64.071   0.583  52.939  1.00 62.73           C  
ATOM    100  C   THR A  13     -62.560   0.396  53.047  1.00 62.73           C  
ATOM    101  CB  THR A  13     -64.578  -0.057  51.634  1.00 62.73           C  
ATOM    102  O   THR A  13     -61.801   0.966  52.260  1.00 62.73           O  
ATOM    103  CG2 THR A  13     -65.144  -1.450  51.888  1.00 62.73           C  
ATOM    104  OG1 THR A  13     -65.604   0.769  51.071  1.00 62.73           O  
ATOM    105  N   GLN A  14     -61.956   0.279  54.222  1.00 66.65           N  
ATOM    106  CA  GLN A  14     -60.590  -0.023  54.637  1.00 66.65           C  
ATOM    107  C   GLN A  14     -60.129  -1.366  54.077  1.00 66.65           C  
ATOM    108  CB  GLN A  14     -60.480  -0.026  56.163  1.00 66.65           C  
ATOM    109  O   GLN A  14     -60.857  -2.358  54.150  1.00 66.65           O  
ATOM    110  CG  GLN A  14     -59.983   1.290  56.745  1.00 66.65           C  
ATOM    111  CD  GLN A  14     -59.746   1.217  58.242  1.00 66.65           C  
ATOM    112  NE2 GLN A  14     -59.532   2.371  58.866  1.00 66.65           N  
ATOM    113  OE1 GLN A  14     -59.756   0.133  58.833  1.00 66.65           O  
ATOM    114  N   LYS A  15     -59.352  -1.380  53.072  1.00 65.87           N  
ATOM    115  CA  LYS A  15     -58.732  -2.547  52.451  1.00 65.87           C  
ATOM    116  C   LYS A  15     -58.033  -3.417  53.492  1.00 65.87           C  
ATOM    117  CB  LYS A  15     -57.736  -2.117  51.373  1.00 65.87           C  
ATOM    118  O   LYS A  15     -57.463  -2.903  54.456  1.00 65.87           O  
ATOM    119  CG  LYS A  15     -58.387  -1.600  50.099  1.00 65.87           C  
ATOM    120  CD  LYS A  15     -57.350  -1.294  49.026  1.00 65.87           C  
ATOM    121  CE  LYS A  15     -57.992  -0.693  47.782  1.00 65.87           C  
ATOM    122  NZ  LYS A  15     -56.992  -0.467  46.697  1.00 65.87           N  
ATOM    123  N   THR A  16     -58.348  -4.692  53.546  1.00 77.03           N  
ATOM    124  CA  THR A  16     -57.797  -5.706  54.439  1.00 77.03           C  
ATOM    125  C   THR A  16     -56.322  -5.951  54.133  1.00 77.03           C  
ATOM    126  CB  THR A  16     -58.574  -7.030  54.328  1.00 77.03           C  
ATOM    127  O   THR A  16     -55.840  -5.601  53.053  1.00 77.03           O  
ATOM    128  CG2 THR A  16     -60.063  -6.817  54.579  1.00 77.03           C  
ATOM    129  OG1 THR A  16     -58.396  -7.574  53.014  1.00 77.03           O  
ATOM    130  N   THR A  17     -55.504  -6.158  55.043  1.00 74.80           N  
ATOM    131  CA  THR A  17     -54.071  -6.430  55.005  1.00 74.80           C  
ATOM    132  C   THR A  17     -53.736  -7.404  53.878  1.00 74.80           C  
ATOM    133  CB  THR A  17     -53.576  -7.002  56.346  1.00 74.80           C  
ATOM    134  O   THR A  17     -52.719  -7.249  53.199  1.00 74.80           O  
ATOM    135  CG2 THR A  17     -52.109  -6.658  56.583  1.00 74.80           C  
ATOM    136  OG1 THR A  17     -54.362  -6.455  57.412  1.00 74.80           O  
ATOM    137  N   ARG A  18     -54.570  -8.239  53.539  1.00 76.36           N  
ATOM    138  CA  ARG A  18     -54.433  -9.238  52.484  1.00 76.36           C  
ATOM    139  C   ARG A  18     -54.588  -8.602  51.106  1.00 76.36           C  
ATOM    140  CB  ARG A  18     -55.463 -10.355  52.664  1.00 76.36           C  
ATOM    141  O   ARG A  18     -53.836  -8.920  50.182  1.00 76.36           O  
ATOM    142  CG  ARG A  18     -55.107 -11.643  51.940  1.00 76.36           C  
ATOM    143  CD  ARG A  18     -56.117 -12.747  52.222  1.00 76.36           C  
ATOM    144  NE  ARG A  18     -55.879 -13.922  51.388  1.00 76.36           N  
ATOM    145  NH1 ARG A  18     -57.273 -15.315  52.593  1.00 76.36           N  
ATOM    146  NH2 ARG A  18     -56.146 -16.116  50.764  1.00 76.36           N  
ATOM    147  CZ  ARG A  18     -56.433 -15.115  51.584  1.00 76.36           C  
ATOM    148  N   GLU A  19     -55.397  -7.722  50.981  1.00 77.73           N  
ATOM    149  CA  GLU A  19     -55.657  -6.982  49.750  1.00 77.73           C  
ATOM    150  C   GLU A  19     -54.538  -5.986  49.458  1.00 77.73           C  
ATOM    151  CB  GLU A  19     -57.001  -6.254  49.834  1.00 77.73           C  
ATOM    152  O   GLU A  19     -54.151  -5.801  48.302  1.00 77.73           O  
ATOM    153  CG  GLU A  19     -58.206  -7.165  49.657  1.00 77.73           C  
ATOM    154  CD  GLU A  19     -59.534  -6.442  49.818  1.00 77.73           C  
ATOM    155  OE1 GLU A  19     -60.596  -7.063  49.587  1.00 77.73           O  
ATOM    156  OE2 GLU A  19     -59.512  -5.243  50.177  1.00 77.73           O  
ATOM    157  N   LEU A  20     -53.913  -5.546  50.482  1.00 76.64           N  
ATOM    158  CA  LEU A  20     -52.766  -4.653  50.353  1.00 76.64           C  
ATOM    159  C   LEU A  20     -51.523  -5.423  49.919  1.00 76.64           C  
ATOM    160  CB  LEU A  20     -52.498  -3.931  51.677  1.00 76.64           C  
ATOM    161  O   LEU A  20     -50.760  -4.952  49.073  1.00 76.64           O  
ATOM    162  CG  LEU A  20     -53.324  -2.672  51.942  1.00 76.64           C  
ATOM    163  CD1 LEU A  20     -53.315  -2.335  53.429  1.00 76.64           C  
ATOM    164  CD2 LEU A  20     -52.795  -1.501  51.120  1.00 76.64           C  
ATOM    165  N   ALA A  21     -51.415  -6.613  50.444  1.00 77.90           N  
ATOM    166  CA  ALA A  21     -50.274  -7.467  50.124  1.00 77.90           C  
ATOM    167  C   ALA A  21     -50.357  -7.979  48.689  1.00 77.90           C  
ATOM    168  CB  ALA A  21     -50.195  -8.638  51.100  1.00 77.90           C  
ATOM    169  O   ALA A  21     -49.347  -8.040  47.985  1.00 77.90           O  
ATOM    170  N   ALA A  22     -51.465  -8.284  48.225  1.00 80.37           N  
ATOM    171  CA  ALA A  22     -51.715  -8.754  46.865  1.00 80.37           C  
ATOM    172  C   ALA A  22     -51.518  -7.630  45.852  1.00 80.37           C  
ATOM    173  CB  ALA A  22     -53.126  -9.327  46.751  1.00 80.37           C  
ATOM    174  O   ALA A  22     -50.968  -7.851  44.770  1.00 80.37           O  
ATOM    175  N   SER A  23     -51.861  -6.466  46.209  1.00 76.31           N  
ATOM    176  CA  SER A  23     -51.668  -5.281  45.380  1.00 76.31           C  
ATOM    177  C   SER A  23     -50.193  -4.906  45.288  1.00 76.31           C  
ATOM    178  CB  SER A  23     -52.468  -4.102  45.935  1.00 76.31           C  
ATOM    179  O   SER A  23     -49.702  -4.556  44.212  1.00 76.31           O  
ATOM    180  OG  SER A  23     -52.475  -3.022  45.017  1.00 76.31           O  
ATOM    181  N   GLN A  24     -49.567  -5.069  46.312  1.00 77.59           N  
ATOM    182  CA  GLN A  24     -48.138  -4.779  46.369  1.00 77.59           C  
ATOM    183  C   GLN A  24     -47.335  -5.814  45.585  1.00 77.59           C  
ATOM    184  CB  GLN A  24     -47.657  -4.730  47.820  1.00 77.59           C  
ATOM    185  O   GLN A  24     -46.379  -5.468  44.889  1.00 77.59           O  
ATOM    186  CG  GLN A  24     -47.912  -3.396  48.507  1.00 77.59           C  
ATOM    187  CD  GLN A  24     -47.462  -3.386  49.956  1.00 77.59           C  
ATOM    188  NE2 GLN A  24     -47.920  -2.395  50.713  1.00 77.59           N  
ATOM    189  OE1 GLN A  24     -46.710  -4.263  50.392  1.00 77.59           O  
ATOM    190  N   GLN A  25     -47.755  -7.020  45.709  1.00 77.64           N  
ATOM    191  CA  GLN A  25     -47.152  -8.115  44.957  1.00 77.64           C  
ATOM    192  C   GLN A  25     -47.397  -7.956  43.460  1.00 77.64           C  
ATOM    193  CB  GLN A  25     -47.696  -9.461  45.438  1.00 77.64           C  
ATOM    194  O   GLN A  25     -46.491  -8.165  42.651  1.00 77.64           O  
ATOM    195  CG  GLN A  25     -46.878 -10.658  44.972  1.00 77.64           C  
ATOM    196  CD  GLN A  25     -47.157 -11.911  45.782  1.00 77.64           C  
ATOM    197  NE2 GLN A  25     -46.696 -13.053  45.283  1.00 77.64           N  
ATOM    198  OE1 GLN A  25     -47.780 -11.852  46.846  1.00 77.64           O  
ATOM    199  N   SER A  26     -48.488  -7.567  43.032  1.00 70.34           N  
ATOM    200  CA  SER A  26     -48.842  -7.317  41.639  1.00 70.34           C  
ATOM    201  C   SER A  26     -48.075  -6.124  41.079  1.00 70.34           C  
ATOM    202  CB  SER A  26     -50.346  -7.076  41.503  1.00 70.34           C  
ATOM    203  O   SER A  26     -47.642  -6.143  39.925  1.00 70.34           O  
ATOM    204  OG  SER A  26     -51.066  -8.285  41.666  1.00 70.34           O  
ATOM    205  N   GLN A  27     -47.807  -5.187  41.885  1.00 69.00           N  
ATOM    206  CA  GLN A  27     -47.031  -4.007  41.518  1.00 69.00           C  
ATOM    207  C   GLN A  27     -45.552  -4.349  41.360  1.00 69.00           C  
ATOM    208  CB  GLN A  27     -47.207  -2.903  42.561  1.00 69.00           C  
ATOM    209  O   GLN A  27     -44.883  -3.834  40.462  1.00 69.00           O  
ATOM    210  CG  GLN A  27     -47.224  -1.498  41.972  1.00 69.00           C  
ATOM    211  CD  GLN A  27     -48.616  -1.047  41.573  1.00 69.00           C  
ATOM    212  NE2 GLN A  27     -48.690  -0.122  40.622  1.00 69.00           N  
ATOM    213  OE1 GLN A  27     -49.618  -1.525  42.115  1.00 69.00           O  
ATOM    214  N   ARG A  28     -45.128  -5.293  42.166  1.00 68.99           N  
ATOM    215  CA  ARG A  28     -43.745  -5.752  42.095  1.00 68.99           C  
ATOM    216  C   ARG A  28     -43.504  -6.573  40.832  1.00 68.99           C  
ATOM    217  CB  ARG A  28     -43.388  -6.578  43.333  1.00 68.99           C  
ATOM    218  O   ARG A  28     -42.461  -6.440  40.189  1.00 68.99           O  
ATOM    219  CG  ARG A  28     -43.164  -5.746  44.585  1.00 68.99           C  
ATOM    220  CD  ARG A  28     -42.580  -6.578  45.718  1.00 68.99           C  
ATOM    221  NE  ARG A  28     -43.626  -7.200  46.524  1.00 68.99           N  
ATOM    222  NH1 ARG A  28     -42.869  -6.351  48.535  1.00 68.99           N  
ATOM    223  NH2 ARG A  28     -44.730  -7.688  48.478  1.00 68.99           N  
ATOM    224  CZ  ARG A  28     -43.739  -7.078  47.844  1.00 68.99           C  
ATOM    225  N   ILE A  29     -44.484  -7.299  40.466  1.00 66.94           N  
ATOM    226  CA  ILE A  29     -44.413  -8.148  39.283  1.00 66.94           C  
ATOM    227  C   ILE A  29     -44.469  -7.285  38.024  1.00 66.94           C  
ATOM    228  CB  ILE A  29     -45.552  -9.192  39.268  1.00 66.94           C  
ATOM    229  O   ILE A  29     -43.713  -7.510  37.076  1.00 66.94           O  
ATOM    230  CG1 ILE A  29     -45.399 -10.167  40.441  1.00 66.94           C  
ATOM    231  CG2 ILE A  29     -45.580  -9.942  37.933  1.00 66.94           C  
ATOM    232  CD1 ILE A  29     -46.533 -11.176  40.560  1.00 66.94           C  
ATOM    233  N   THR A  30     -45.249  -6.288  38.010  1.00 63.23           N  
ATOM    234  CA  THR A  30     -45.399  -5.359  36.896  1.00 63.23           C  
ATOM    235  C   THR A  30     -44.163  -4.474  36.758  1.00 63.23           C  
ATOM    236  CB  THR A  30     -46.649  -4.476  37.069  1.00 63.23           C  
ATOM    237  O   THR A  30     -43.716  -4.192  35.645  1.00 63.23           O  
ATOM    238  CG2 THR A  30     -47.872  -5.122  36.427  1.00 63.23           C  
ATOM    239  OG1 THR A  30     -46.902  -4.285  38.466  1.00 63.23           O  
ATOM    240  N   ASP A  31     -43.596  -4.137  37.864  1.00 62.01           N  
ATOM    241  CA  ASP A  31     -42.389  -3.317  37.902  1.00 62.01           C  
ATOM    242  C   ASP A  31     -41.158  -4.133  37.515  1.00 62.01           C  
ATOM    243  CB  ASP A  31     -42.199  -2.706  39.292  1.00 62.01           C  
ATOM    244  O   ASP A  31     -40.169  -3.581  37.028  1.00 62.01           O  
ATOM    245  CG  ASP A  31     -43.117  -1.525  39.552  1.00 62.01           C  
ATOM    246  OD1 ASP A  31     -43.772  -1.041  38.603  1.00 62.01           O  
ATOM    247  OD2 ASP A  31     -43.185  -1.072  40.715  1.00 62.01           O  
ATOM    248  N   SER A  32     -41.246  -5.454  37.596  1.00 64.09           N  
ATOM    249  CA  SER A  32     -40.130  -6.348  37.303  1.00 64.09           C  
ATOM    250  C   SER A  32     -40.087  -6.711  35.823  1.00 64.09           C  
ATOM    251  CB  SER A  32     -40.225  -7.620  38.146  1.00 64.09           C  
ATOM    252  O   SER A  32     -39.097  -7.268  35.343  1.00 64.09           O  
ATOM    253  OG  SER A  32     -38.986  -8.308  38.160  1.00 64.09           O  
ATOM    254  N   LYS A  33     -41.082  -6.197  35.024  1.00 75.08           N  
ATOM    255  CA  LYS A  33     -41.113  -6.532  33.603  1.00 75.08           C  
ATOM    256  C   LYS A  33     -40.466  -5.434  32.765  1.00 75.08           C  
ATOM    257  CB  LYS A  33     -42.551  -6.767  33.139  1.00 75.08           C  
ATOM    258  O   LYS A  33     -40.655  -4.246  33.036  1.00 75.08           O  
ATOM    259  CG  LYS A  33     -43.150  -8.081  33.620  1.00 75.08           C  
ATOM    260  CD  LYS A  33     -44.506  -8.345  32.979  1.00 75.08           C  
ATOM    261  CE  LYS A  33     -45.141  -9.621  33.516  1.00 75.08           C  
ATOM    262  NZ  LYS A  33     -46.459  -9.897  32.871  1.00 75.08           N  
ATOM    263  N   TYR A  34     -39.386  -5.762  32.243  1.00 70.92           N  
ATOM    264  CA  TYR A  34     -38.659  -4.865  31.351  1.00 70.92           C  
ATOM    265  C   TYR A  34     -39.585  -4.286  30.288  1.00 70.92           C  
ATOM    266  CB  TYR A  34     -37.492  -5.599  30.684  1.00 70.92           C  
ATOM    267  O   TYR A  34     -40.457  -4.986  29.767  1.00 70.92           O  
ATOM    268  CG  TYR A  34     -36.315  -5.828  31.601  1.00 70.92           C  
ATOM    269  CD1 TYR A  34     -35.430  -4.794  31.901  1.00 70.92           C  
ATOM    270  CD2 TYR A  34     -36.085  -7.076  32.169  1.00 70.92           C  
ATOM    271  CE1 TYR A  34     -34.343  -5.000  32.744  1.00 70.92           C  
ATOM    272  CE2 TYR A  34     -35.001  -7.294  33.013  1.00 70.92           C  
ATOM    273  OH  TYR A  34     -33.063  -6.461  34.129  1.00 70.92           O  
ATOM    274  CZ  TYR A  34     -34.137  -6.251  33.294  1.00 70.92           C  
ATOM    275  N   THR A  35     -39.636  -3.013  30.177  1.00 80.96           N  
ATOM    276  CA  THR A  35     -40.443  -2.274  29.213  1.00 80.96           C  
ATOM    277  C   THR A  35     -39.698  -2.119  27.890  1.00 80.96           C  
ATOM    278  CB  THR A  35     -40.826  -0.884  29.754  1.00 80.96           C  
ATOM    279  O   THR A  35     -38.490  -2.354  27.820  1.00 80.96           O  
ATOM    280  CG2 THR A  35     -41.507  -0.992  31.115  1.00 80.96           C  
ATOM    281  OG1 THR A  35     -39.643  -0.086  29.886  1.00 80.96           O  
ATOM    282  N   PRO A  36     -40.374  -2.002  26.855  1.00 81.40           N  
ATOM    283  CA  PRO A  36     -39.756  -1.716  25.557  1.00 81.40           C  
ATOM    284  C   PRO A  36     -38.749  -0.570  25.623  1.00 81.40           C  
ATOM    285  CB  PRO A  36     -40.949  -1.345  24.673  1.00 81.40           C  
ATOM    286  O   PRO A  36     -37.732  -0.596  24.925  1.00 81.40           O  
ATOM    287  CG  PRO A  36     -42.115  -2.050  25.288  1.00 81.40           C  
ATOM    288  CD  PRO A  36     -41.914  -2.096  26.776  1.00 81.40           C  
ATOM    289  N   ALA A  37     -38.933   0.368  26.404  1.00 80.71           N  
ATOM    290  CA  ALA A  37     -38.012   1.478  26.637  1.00 80.71           C  
ATOM    291  C   ALA A  37     -36.698   0.985  27.234  1.00 80.71           C  
ATOM    292  CB  ALA A  37     -38.653   2.517  27.553  1.00 80.71           C  
ATOM    293  O   ALA A  37     -35.627   1.499  26.904  1.00 80.71           O  
ATOM    294  N   ASP A  38     -36.785   0.025  28.066  1.00 81.14           N  
ATOM    295  CA  ASP A  38     -35.621  -0.612  28.673  1.00 81.14           C  
ATOM    296  C   ASP A  38     -34.781  -1.336  27.623  1.00 81.14           C  
ATOM    297  CB  ASP A  38     -36.054  -1.591  29.766  1.00 81.14           C  
ATOM    298  O   ASP A  38     -33.551  -1.250  27.637  1.00 81.14           O  
ATOM    299  CG  ASP A  38     -36.627  -0.898  30.990  1.00 81.14           C  
ATOM    300  OD1 ASP A  38     -36.166   0.212  31.334  1.00 81.14           O  
ATOM    301  OD2 ASP A  38     -37.545  -1.469  31.617  1.00 81.14           O  
ATOM    302  N   TYR A  39     -35.380  -1.922  26.682  1.00 77.24           N  
ATOM    303  CA  TYR A  39     -34.694  -2.594  25.584  1.00 77.24           C  
ATOM    304  C   TYR A  39     -34.064  -1.582  24.634  1.00 77.24           C  
ATOM    305  CB  TYR A  39     -35.664  -3.498  24.817  1.00 77.24           C  
ATOM    306  O   TYR A  39     -32.943  -1.781  24.159  1.00 77.24           O  
ATOM    307  CG  TYR A  39     -35.948  -4.809  25.508  1.00 77.24           C  
ATOM    308  CD1 TYR A  39     -35.032  -5.858  25.458  1.00 77.24           C  
ATOM    309  CD2 TYR A  39     -37.132  -5.002  26.212  1.00 77.24           C  
ATOM    310  CE1 TYR A  39     -35.290  -7.069  26.092  1.00 77.24           C  
ATOM    311  CE2 TYR A  39     -37.400  -6.209  26.850  1.00 77.24           C  
ATOM    312  OH  TYR A  39     -36.735  -8.431  27.414  1.00 77.24           O  
ATOM    313  CZ  TYR A  39     -36.475  -7.234  26.785  1.00 77.24           C  
ATOM    314  N   ASP A  40     -34.756  -0.543  24.394  1.00 85.12           N  
ATOM    315  CA  ASP A  40     -34.233   0.552  23.582  1.00 85.12           C  
ATOM    316  C   ASP A  40     -32.995   1.171  24.227  1.00 85.12           C  
ATOM    317  CB  ASP A  40     -35.306   1.622  23.368  1.00 85.12           C  
ATOM    318  O   ASP A  40     -32.011   1.461  23.542  1.00 85.12           O  
ATOM    319  CG  ASP A  40     -36.358   1.212  22.353  1.00 85.12           C  
ATOM    320  OD1 ASP A  40     -36.125   0.252  21.586  1.00 85.12           O  
ATOM    321  OD2 ASP A  40     -37.429   1.856  22.317  1.00 85.12           O  
ATOM    322  N   ARG A  41     -33.073   1.385  25.498  1.00 80.62           N  
ATOM    323  CA  ARG A  41     -31.946   1.904  26.267  1.00 80.62           C  
ATOM    324  C   ARG A  41     -30.760   0.947  26.215  1.00 80.62           C  
ATOM    325  CB  ARG A  41     -32.356   2.154  27.720  1.00 80.62           C  
ATOM    326  O   ARG A  41     -29.617   1.376  26.047  1.00 80.62           O  
ATOM    327  CG  ARG A  41     -32.390   3.624  28.107  1.00 80.62           C  
ATOM    328  CD  ARG A  41     -32.587   3.808  29.605  1.00 80.62           C  
ATOM    329  NE  ARG A  41     -33.844   3.223  30.060  1.00 80.62           N  
ATOM    330  NH1 ARG A  41     -34.451   5.027  31.369  1.00 80.62           N  
ATOM    331  NH2 ARG A  41     -35.817   3.191  31.236  1.00 80.62           N  
ATOM    332  CZ  ARG A  41     -34.701   3.815  30.887  1.00 80.62           C  
ATOM    333  N   TRP A  42     -31.041  -0.350  26.330  1.00 82.89           N  
ATOM    334  CA  TRP A  42     -30.000  -1.370  26.249  1.00 82.89           C  
ATOM    335  C   TRP A  42     -29.381  -1.407  24.856  1.00 82.89           C  
ATOM    336  CB  TRP A  42     -30.568  -2.747  26.605  1.00 82.89           C  
ATOM    337  O   TRP A  42     -28.159  -1.500  24.715  1.00 82.89           O  
ATOM    338  CG  TRP A  42     -30.482  -3.082  28.064  1.00 82.89           C  
ATOM    339  CD1 TRP A  42     -29.850  -2.362  29.039  1.00 82.89           C  
ATOM    340  CD2 TRP A  42     -31.044  -4.228  28.711  1.00 82.89           C  
ATOM    341  CE2 TRP A  42     -30.714  -4.137  30.082  1.00 82.89           C  
ATOM    342  CE3 TRP A  42     -31.796  -5.323  28.265  1.00 82.89           C  
ATOM    343  NE1 TRP A  42     -29.986  -2.991  30.255  1.00 82.89           N  
ATOM    344  CH2 TRP A  42     -31.846  -6.162  30.548  1.00 82.89           C  
ATOM    345  CZ2 TRP A  42     -31.111  -5.101  31.011  1.00 82.89           C  
ATOM    346  CZ3 TRP A  42     -32.190  -6.282  29.192  1.00 82.89           C  
ATOM    347  N   GLN A  43     -30.164  -1.354  23.878  1.00 84.81           N  
ATOM    348  CA  GLN A  43     -29.705  -1.331  22.494  1.00 84.81           C  
ATOM    349  C   GLN A  43     -28.864  -0.089  22.213  1.00 84.81           C  
ATOM    350  CB  GLN A  43     -30.893  -1.390  21.532  1.00 84.81           C  
ATOM    351  O   GLN A  43     -27.829  -0.171  21.548  1.00 84.81           O  
ATOM    352  CG  GLN A  43     -30.500  -1.638  20.082  1.00 84.81           C  
ATOM    353  CD  GLN A  43     -29.993  -3.048  19.845  1.00 84.81           C  
ATOM    354  NE2 GLN A  43     -28.937  -3.173  19.049  1.00 84.81           N  
ATOM    355  OE1 GLN A  43     -30.547  -4.018  20.373  1.00 84.81           O  
ATOM    356  N   LYS A  44     -29.267   1.011  22.652  1.00 82.59           N  
ATOM    357  CA  LYS A  44     -28.500   2.247  22.525  1.00 82.59           C  
ATOM    358  C   LYS A  44     -27.146   2.127  23.219  1.00 82.59           C  
ATOM    359  CB  LYS A  44     -29.282   3.426  23.105  1.00 82.59           C  
ATOM    360  O   LYS A  44     -26.122   2.540  22.669  1.00 82.59           O  
ATOM    361  CG  LYS A  44     -28.741   4.788  22.697  1.00 82.59           C  
ATOM    362  CD  LYS A  44     -29.609   5.919  23.235  1.00 82.59           C  
ATOM    363  CE  LYS A  44     -29.009   7.283  22.923  1.00 82.59           C  
ATOM    364  NZ  LYS A  44     -29.857   8.394  23.449  1.00 82.59           N  
ATOM    365  N   ARG A  45     -27.148   1.623  24.331  1.00 78.51           N  
ATOM    366  CA  ARG A  45     -25.919   1.395  25.084  1.00 78.51           C  
ATOM    367  C   ARG A  45     -24.999   0.425  24.350  1.00 78.51           C  
ATOM    368  CB  ARG A  45     -26.235   0.861  26.483  1.00 78.51           C  
ATOM    369  O   ARG A  45     -23.786   0.634  24.293  1.00 78.51           O  
ATOM    370  CG  ARG A  45     -25.069   0.948  27.454  1.00 78.51           C  
ATOM    371  CD  ARG A  45     -25.485   0.574  28.870  1.00 78.51           C  
ATOM    372  NE  ARG A  45     -24.346   0.568  29.783  1.00 78.51           N  
ATOM    373  NH1 ARG A  45     -25.551   1.279  31.621  1.00 78.51           N  
ATOM    374  NH2 ARG A  45     -23.305   0.863  31.809  1.00 78.51           N  
ATOM    375  CZ  ARG A  45     -24.403   0.903  31.069  1.00 78.51           C  
ATOM    376  N   CYS A  46     -25.539  -0.614  23.835  1.00 72.33           N  
ATOM    377  CA  CYS A  46     -24.787  -1.585  23.047  1.00 72.33           C  
ATOM    378  C   CYS A  46     -24.214  -0.941  21.790  1.00 72.33           C  
ATOM    379  CB  CYS A  46     -25.675  -2.768  22.665  1.00 72.33           C  
ATOM    380  O   CYS A  46     -23.058  -1.180  21.436  1.00 72.33           O  
ATOM    381  SG  CYS A  46     -25.894  -3.972  23.994  1.00 72.33           S  
ATOM    382  N   ASN A  47     -24.984  -0.149  21.118  1.00 71.24           N  
ATOM    383  CA  ASN A  47     -24.532   0.592  19.945  1.00 71.24           C  
ATOM    384  C   ASN A  47     -23.435   1.590  20.302  1.00 71.24           C  
ATOM    385  CB  ASN A  47     -25.707   1.309  19.278  1.00 71.24           C  
ATOM    386  O   ASN A  47     -22.454   1.729  19.569  1.00 71.24           O  
ATOM    387  CG  ASN A  47     -26.660   0.353  18.588  1.00 71.24           C  
ATOM    388  ND2 ASN A  47     -27.877   0.815  18.326  1.00 71.24           N  
ATOM    389  OD1 ASN A  47     -26.305  -0.791  18.294  1.00 71.24           O  
ATOM    390  N   GLU A  48     -23.584   2.262  21.426  1.00 73.37           N  
ATOM    391  CA  GLU A  48     -22.611   3.234  21.916  1.00 73.37           C  
ATOM    392  C   GLU A  48     -21.310   2.551  22.331  1.00 73.37           C  
ATOM    393  CB  GLU A  48     -23.187   4.026  23.093  1.00 73.37           C  
ATOM    394  O   GLU A  48     -20.222   3.063  22.063  1.00 73.37           O  
ATOM    395  CG  GLU A  48     -24.267   5.021  22.694  1.00 73.37           C  
ATOM    396  CD  GLU A  48     -24.938   5.687  23.884  1.00 73.37           C  
ATOM    397  OE1 GLU A  48     -25.829   6.543  23.678  1.00 73.37           O  
ATOM    398  OE2 GLU A  48     -24.570   5.352  25.032  1.00 73.37           O  
ATOM    399  N   GLN A  49     -21.444   1.481  22.981  1.00 61.37           N  
ATOM    400  CA  GLN A  49     -20.305   0.665  23.386  1.00 61.37           C  
ATOM    401  C   GLN A  49     -19.598   0.067  22.174  1.00 61.37           C  
ATOM    402  CB  GLN A  49     -20.752  -0.449  24.335  1.00 61.37           C  
ATOM    403  O   GLN A  49     -18.367   0.012  22.131  1.00 61.37           O  
ATOM    404  CG  GLN A  49     -19.653  -0.944  25.265  1.00 61.37           C  
ATOM    405  CD  GLN A  49     -20.186  -1.781  26.412  1.00 61.37           C  
ATOM    406  NE2 GLN A  49     -19.331  -2.061  27.389  1.00 61.37           N  
ATOM    407  OE1 GLN A  49     -21.358  -2.172  26.420  1.00 61.37           O  
ATOM    408  N   SER A  50     -20.351  -0.426  21.200  1.00 61.09           N  
ATOM    409  CA  SER A  50     -19.832  -0.870  19.911  1.00 61.09           C  
ATOM    410  C   SER A  50     -19.156   0.274  19.163  1.00 61.09           C  
ATOM    411  CB  SER A  50     -20.955  -1.457  19.054  1.00 61.09           C  
ATOM    412  O   SER A  50     -18.084   0.094  18.581  1.00 61.09           O  
ATOM    413  OG  SER A  50     -21.842  -0.440  18.622  1.00 61.09           O  
ATOM    414  N   GLU A  51     -19.782   1.367  19.189  1.00 59.27           N  
ATOM    415  CA  GLU A  51     -19.175   2.558  18.602  1.00 59.27           C  
ATOM    416  C   GLU A  51     -17.946   2.998  19.392  1.00 59.27           C  
ATOM    417  CB  GLU A  51     -20.192   3.700  18.532  1.00 59.27           C  
ATOM    418  O   GLU A  51     -16.944   3.417  18.810  1.00 59.27           O  
ATOM    419  CG  GLU A  51     -21.243   3.522  17.446  1.00 59.27           C  
ATOM    420  CD  GLU A  51     -22.219   4.685  17.360  1.00 59.27           C  
ATOM    421  OE1 GLU A  51     -23.112   4.664  16.482  1.00 59.27           O  
ATOM    422  OE2 GLU A  51     -22.090   5.624  18.176  1.00 59.27           O  
ATOM    423  N   ALA A  52     -18.050   3.015  20.656  1.00 55.39           N  
ATOM    424  CA  ALA A  52     -16.944   3.321  21.559  1.00 55.39           C  
ATOM    425  C   ALA A  52     -15.825   2.292  21.426  1.00 55.39           C  
ATOM    426  CB  ALA A  52     -17.437   3.382  23.003  1.00 55.39           C  
ATOM    427  O   ALA A  52     -14.643   2.641  21.472  1.00 55.39           O  
ATOM    428  N   ALA A  53     -16.101   0.991  21.359  1.00 51.69           N  
ATOM    429  CA  ALA A  53     -15.163  -0.078  21.030  1.00 51.69           C  
ATOM    430  C   ALA A  53     -14.591   0.106  19.627  1.00 51.69           C  
ATOM    431  CB  ALA A  53     -15.844  -1.440  21.149  1.00 51.69           C  
ATOM    432  O   ALA A  53     -13.423  -0.205  19.379  1.00 51.69           O  
ATOM    433  N   ALA A  54     -15.393   0.570  18.708  1.00 54.21           N  
ATOM    434  CA  ALA A  54     -14.954   0.979  17.376  1.00 54.21           C  
ATOM    435  C   ALA A  54     -14.089   2.234  17.444  1.00 54.21           C  
ATOM    436  CB  ALA A  54     -16.159   1.216  16.468  1.00 54.21           C  
ATOM    437  O   ALA A  54     -13.204   2.432  16.608  1.00 54.21           O  
ATOM    438  N   LYS A  55     -14.307   3.061  18.459  1.00 50.89           N  
ATOM    439  CA  LYS A  55     -13.578   4.298  18.727  1.00 50.89           C  
ATOM    440  C   LYS A  55     -12.305   4.025  19.523  1.00 50.89           C  
ATOM    441  CB  LYS A  55     -14.465   5.291  19.480  1.00 50.89           C  
ATOM    442  O   LYS A  55     -11.548   4.948  19.829  1.00 50.89           O  
ATOM    443  CG  LYS A  55     -15.341   6.147  18.578  1.00 50.89           C  
ATOM    444  CD  LYS A  55     -16.223   7.090  19.387  1.00 50.89           C  
ATOM    445  CE  LYS A  55     -17.214   7.830  18.498  1.00 50.89           C  
ATOM    446  NZ  LYS A  55     -18.059   8.779  19.282  1.00 50.89           N  
ATOM    447  N   THR A  56     -12.043   2.698  20.097  1.00 52.79           N  
ATOM    448  CA  THR A  56     -10.689   2.399  20.549  1.00 52.79           C  
ATOM    449  C   THR A  56      -9.701   2.482  19.389  1.00 52.79           C  
ATOM    450  CB  THR A  56     -10.611   1.003  21.195  1.00 52.79           C  
ATOM    451  O   THR A  56      -9.977   1.986  18.295  1.00 52.79           O  
ATOM    452  CG2 THR A  56     -10.129   1.091  22.639  1.00 52.79           C  
ATOM    453  OG1 THR A  56     -11.910   0.399  21.172  1.00 52.79           O  
ATOM    454  N   LYS A  57      -9.132   3.646  19.104  1.00 65.16           N  
ATOM    455  CA  LYS A  57      -8.097   3.973  18.128  1.00 65.16           C  
ATOM    456  C   LYS A  57      -7.253   2.747  17.790  1.00 65.16           C  
ATOM    457  CB  LYS A  57      -7.201   5.097  18.651  1.00 65.16           C  
ATOM    458  O   LYS A  57      -6.680   2.117  18.681  1.00 65.16           O  
ATOM    459  CG  LYS A  57      -7.430   6.439  17.970  1.00 65.16           C  
ATOM    460  CD  LYS A  57      -6.518   7.518  18.539  1.00 65.16           C  
ATOM    461  CE  LYS A  57      -6.835   8.886  17.952  1.00 65.16           C  
ATOM    462  NZ  LYS A  57      -5.890   9.933  18.445  1.00 65.16           N  
ATOM    463  N   ARG A  58      -7.751   1.946  16.838  1.00 79.05           N  
ATOM    464  CA  ARG A  58      -6.954   0.837  16.324  1.00 79.05           C  
ATOM    465  C   ARG A  58      -5.488   1.233  16.187  1.00 79.05           C  
ATOM    466  CB  ARG A  58      -7.498   0.364  14.974  1.00 79.05           C  
ATOM    467  O   ARG A  58      -5.178   2.376  15.846  1.00 79.05           O  
ATOM    468  CG  ARG A  58      -8.874  -0.277  15.055  1.00 79.05           C  
ATOM    469  CD  ARG A  58      -9.338  -0.788  13.698  1.00 79.05           C  
ATOM    470  NE  ARG A  58     -10.715  -1.272  13.747  1.00 79.05           N  
ATOM    471  NH1 ARG A  58     -10.902  -1.591  11.466  1.00 79.05           N  
ATOM    472  NH2 ARG A  58     -12.671  -2.067  12.844  1.00 79.05           N  
ATOM    473  CZ  ARG A  58     -11.426  -1.642  12.685  1.00 79.05           C  
ATOM    474  N   LEU A  59      -4.601   0.418  16.746  1.00 90.48           N  
ATOM    475  CA  LEU A  59      -3.175   0.642  16.536  1.00 90.48           C  
ATOM    476  C   LEU A  59      -2.856   0.754  15.048  1.00 90.48           C  
ATOM    477  CB  LEU A  59      -2.357  -0.490  17.161  1.00 90.48           C  
ATOM    478  O   LEU A  59      -3.603   0.246  14.209  1.00 90.48           O  
ATOM    479  CG  LEU A  59      -2.383  -0.582  18.688  1.00 90.48           C  
ATOM    480  CD1 LEU A  59      -1.742  -1.886  19.152  1.00 90.48           C  
ATOM    481  CD2 LEU A  59      -1.676   0.618  19.309  1.00 90.48           C  
ATOM    482  N   VAL A  60      -1.953   1.586  14.835  1.00 94.59           N  
ATOM    483  CA  VAL A  60      -1.490   1.782  13.465  1.00 94.59           C  
ATOM    484  C   VAL A  60      -0.162   1.056  13.259  1.00 94.59           C  
ATOM    485  CB  VAL A  60      -1.335   3.282  13.127  1.00 94.59           C  
ATOM    486  O   VAL A  60       0.717   1.099  14.123  1.00 94.59           O  
ATOM    487  CG1 VAL A  60      -0.842   3.464  11.692  1.00 94.59           C  
ATOM    488  CG2 VAL A  60      -2.659   4.015  13.338  1.00 94.59           C  
ATOM    489  N   ALA A  61      -0.086   0.338  12.122  1.00 96.41           N  
ATOM    490  CA  ALA A  61       1.144  -0.355  11.745  1.00 96.41           C  
ATOM    491  C   ALA A  61       1.603   0.064  10.351  1.00 96.41           C  
ATOM    492  CB  ALA A  61       0.942  -1.867  11.804  1.00 96.41           C  
ATOM    493  O   ALA A  61       0.839   0.669   9.595  1.00 96.41           O  
ATOM    494  N   PHE A  62       2.879  -0.288  10.154  1.00 96.48           N  
ATOM    495  CA  PHE A  62       3.449   0.027   8.850  1.00 96.48           C  
ATOM    496  C   PHE A  62       3.488  -1.212   7.963  1.00 96.48           C  
ATOM    497  CB  PHE A  62       4.859   0.607   9.003  1.00 96.48           C  
ATOM    498  O   PHE A  62       3.908  -2.284   8.403  1.00 96.48           O  
ATOM    499  CG  PHE A  62       5.492   1.015   7.701  1.00 96.48           C  
ATOM    500  CD1 PHE A  62       6.705   0.468   7.300  1.00 96.48           C  
ATOM    501  CD2 PHE A  62       4.874   1.947   6.877  1.00 96.48           C  
ATOM    502  CE1 PHE A  62       7.293   0.844   6.095  1.00 96.48           C  
ATOM    503  CE2 PHE A  62       5.457   2.328   5.671  1.00 96.48           C  
ATOM    504  CZ  PHE A  62       6.666   1.776   5.282  1.00 96.48           C  
ATOM    505  N   LEU A  63       2.996  -1.071   6.777  1.00 96.59           N  
ATOM    506  CA  LEU A  63       3.073  -2.105   5.751  1.00 96.59           C  
ATOM    507  C   LEU A  63       3.803  -1.590   4.515  1.00 96.59           C  
ATOM    508  CB  LEU A  63       1.670  -2.584   5.367  1.00 96.59           C  
ATOM    509  O   LEU A  63       3.305  -0.703   3.819  1.00 96.59           O  
ATOM    510  CG  LEU A  63       1.599  -3.773   4.407  1.00 96.59           C  
ATOM    511  CD1 LEU A  63       2.290  -4.988   5.016  1.00 96.59           C  
ATOM    512  CD2 LEU A  63       0.150  -4.093   4.059  1.00 96.59           C  
ATOM    513  N   HIS A  64       4.977  -2.203   4.290  1.00 94.34           N  
ATOM    514  CA  HIS A  64       5.837  -1.780   3.191  1.00 94.34           C  
ATOM    515  C   HIS A  64       5.756  -2.755   2.021  1.00 94.34           C  
ATOM    516  CB  HIS A  64       7.286  -1.649   3.665  1.00 94.34           C  
ATOM    517  O   HIS A  64       6.147  -3.918   2.148  1.00 94.34           O  
ATOM    518  CG  HIS A  64       8.137  -0.809   2.767  1.00 94.34           C  
ATOM    519  CD2 HIS A  64       7.836  -0.132   1.634  1.00 94.34           C  
ATOM    520  ND1 HIS A  64       9.479  -0.596   2.999  1.00 94.34           N  
ATOM    521  CE1 HIS A  64       9.967   0.179   2.045  1.00 94.34           C  
ATOM    522  NE2 HIS A  64       8.991   0.474   1.204  1.00 94.34           N  
ATOM    523  N   ILE A  65       5.311  -2.248   0.909  1.00 93.25           N  
ATOM    524  CA  ILE A  65       5.092  -3.087  -0.264  1.00 93.25           C  
ATOM    525  C   ILE A  65       6.075  -2.700  -1.366  1.00 93.25           C  
ATOM    526  CB  ILE A  65       3.639  -2.974  -0.777  1.00 93.25           C  
ATOM    527  O   ILE A  65       6.117  -1.543  -1.791  1.00 93.25           O  
ATOM    528  CG1 ILE A  65       2.649  -3.316   0.342  1.00 93.25           C  
ATOM    529  CG2 ILE A  65       3.424  -3.879  -1.994  1.00 93.25           C  
ATOM    530  CD1 ILE A  65       1.197  -3.010   0.000  1.00 93.25           C  
ATOM    531  N   GLY A  66       6.829  -3.730  -1.806  1.00 89.99           N  
ATOM    532  CA  GLY A  66       7.749  -3.516  -2.911  1.00 89.99           C  
ATOM    533  C   GLY A  66       7.331  -4.231  -4.182  1.00 89.99           C  
ATOM    534  O   GLY A  66       6.504  -5.145  -4.143  1.00 89.99           O  
ATOM    535  N   THR A  67       7.862  -3.803  -5.337  1.00 87.14           N  
ATOM    536  CA  THR A  67       7.531  -4.435  -6.609  1.00 87.14           C  
ATOM    537  C   THR A  67       8.774  -5.043  -7.251  1.00 87.14           C  
ATOM    538  CB  THR A  67       6.886  -3.429  -7.581  1.00 87.14           C  
ATOM    539  O   THR A  67       8.675  -5.777  -8.236  1.00 87.14           O  
ATOM    540  CG2 THR A  67       5.560  -2.909  -7.036  1.00 87.14           C  
ATOM    541  OG1 THR A  67       7.777  -2.324  -7.776  1.00 87.14           O  
ATOM    542  N   ARG A  68       9.933  -4.810  -6.591  1.00 84.20           N  
ATOM    543  CA  ARG A  68      11.190  -5.319  -7.129  1.00 84.20           C  
ATOM    544  C   ARG A  68      11.823  -6.332  -6.180  1.00 84.20           C  
ATOM    545  CB  ARG A  68      12.166  -4.171  -7.396  1.00 84.20           C  
ATOM    546  O   ARG A  68      11.785  -6.155  -4.961  1.00 84.20           O  
ATOM    547  CG  ARG A  68      11.657  -3.151  -8.402  1.00 84.20           C  
ATOM    548  CD  ARG A  68      12.645  -2.010  -8.597  1.00 84.20           C  
ATOM    549  NE  ARG A  68      12.106  -0.974  -9.474  1.00 84.20           N  
ATOM    550  NH1 ARG A  68      14.040   0.290  -9.513  1.00 84.20           N  
ATOM    551  NH2 ARG A  68      12.193   0.974 -10.687  1.00 84.20           N  
ATOM    552  CZ  ARG A  68      12.781   0.094  -9.889  1.00 84.20           C  
ATOM    553  N   SER A  69      12.423  -7.324  -6.819  1.00 83.25           N  
ATOM    554  CA  SER A  69      13.016  -8.390  -6.018  1.00 83.25           C  
ATOM    555  C   SER A  69      14.153  -7.862  -5.149  1.00 83.25           C  
ATOM    556  CB  SER A  69      13.532  -9.514  -6.919  1.00 83.25           C  
ATOM    557  O   SER A  69      14.438  -8.417  -4.086  1.00 83.25           O  
ATOM    558  OG  SER A  69      14.463  -9.014  -7.864  1.00 83.25           O  
ATOM    559  N   VAL A  70      14.761  -6.807  -5.538  1.00 83.57           N  
ATOM    560  CA  VAL A  70      15.906  -6.260  -4.818  1.00 83.57           C  
ATOM    561  C   VAL A  70      15.447  -5.681  -3.482  1.00 83.57           C  
ATOM    562  CB  VAL A  70      16.632  -5.177  -5.647  1.00 83.57           C  
ATOM    563  O   VAL A  70      16.266  -5.422  -2.597  1.00 83.57           O  
ATOM    564  CG1 VAL A  70      17.271  -5.788  -6.893  1.00 83.57           C  
ATOM    565  CG2 VAL A  70      15.663  -4.061  -6.032  1.00 83.57           C  
ATOM    566  N   HIS A  71      14.156  -5.462  -3.317  1.00 85.27           N  
ATOM    567  CA  HIS A  71      13.625  -4.890  -2.085  1.00 85.27           C  
ATOM    568  C   HIS A  71      13.248  -5.981  -1.089  1.00 85.27           C  
ATOM    569  CB  HIS A  71      12.411  -4.008  -2.384  1.00 85.27           C  
ATOM    570  O   HIS A  71      12.757  -5.687   0.003  1.00 85.27           O  
ATOM    571  CG  HIS A  71      12.702  -2.885  -3.327  1.00 85.27           C  
ATOM    572  CD2 HIS A  71      13.874  -2.318  -3.700  1.00 85.27           C  
ATOM    573  ND1 HIS A  71      11.712  -2.209  -4.007  1.00 85.27           N  
ATOM    574  CE1 HIS A  71      12.265  -1.273  -4.760  1.00 85.27           C  
ATOM    575  NE2 HIS A  71      13.575  -1.318  -4.592  1.00 85.27           N  
ATOM    576  N   ARG A  72      13.390  -7.228  -1.407  1.00 88.12           N  
ATOM    577  CA  ARG A  72      12.868  -8.366  -0.656  1.00 88.12           C  
ATOM    578  C   ARG A  72      13.327  -8.320   0.797  1.00 88.12           C  
ATOM    579  CB  ARG A  72      13.304  -9.682  -1.303  1.00 88.12           C  
ATOM    580  O   ARG A  72      12.601  -8.749   1.697  1.00 88.12           O  
ATOM    581  CG  ARG A  72      12.705 -10.918  -0.650  1.00 88.12           C  
ATOM    582  CD  ARG A  72      13.115 -12.193  -1.372  1.00 88.12           C  
ATOM    583  NE  ARG A  72      12.496 -12.289  -2.690  1.00 88.12           N  
ATOM    584  NH1 ARG A  72      13.405 -14.352  -3.196  1.00 88.12           N  
ATOM    585  NH2 ARG A  72      12.037 -13.297  -4.703  1.00 88.12           N  
ATOM    586  CZ  ARG A  72      12.647 -13.313  -3.527  1.00 88.12           C  
ATOM    587  N   ASN A  73      14.502  -7.725   1.045  1.00 88.61           N  
ATOM    588  CA  ASN A  73      15.040  -7.727   2.401  1.00 88.61           C  
ATOM    589  C   ASN A  73      14.660  -6.457   3.157  1.00 88.61           C  
ATOM    590  CB  ASN A  73      16.561  -7.895   2.375  1.00 88.61           C  
ATOM    591  O   ASN A  73      14.955  -6.326   4.346  1.00 88.61           O  
ATOM    592  CG  ASN A  73      16.989  -9.256   1.861  1.00 88.61           C  
ATOM    593  ND2 ASN A  73      18.081  -9.288   1.106  1.00 88.61           N  
ATOM    594  OD1 ASN A  73      16.344 -10.270   2.140  1.00 88.61           O  
ATOM    595  N   THR A  74      13.983  -5.638   2.496  1.00 88.59           N  
ATOM    596  CA  THR A  74      13.658  -4.356   3.112  1.00 88.59           C  
ATOM    597  C   THR A  74      12.154  -4.231   3.339  1.00 88.59           C  
ATOM    598  CB  THR A  74      14.149  -3.180   2.247  1.00 88.59           C  
ATOM    599  O   THR A  74      11.717  -3.738   4.380  1.00 88.59           O  
ATOM    600  CG2 THR A  74      13.911  -1.846   2.947  1.00 88.59           C  
ATOM    601  OG1 THR A  74      15.552  -3.332   1.997  1.00 88.59           O  
ATOM    602  N   VAL A  75      11.398  -4.796   2.447  1.00 92.36           N  
ATOM    603  CA  VAL A  75       9.955  -4.580   2.491  1.00 92.36           C  
ATOM    604  C   VAL A  75       9.271  -5.784   3.134  1.00 92.36           C  
ATOM    605  CB  VAL A  75       9.376  -4.329   1.080  1.00 92.36           C  
ATOM    606  O   VAL A  75       9.882  -6.846   3.285  1.00 92.36           O  
ATOM    607  CG1 VAL A  75      10.008  -3.089   0.451  1.00 92.36           C  
ATOM    608  CG2 VAL A  75       9.591  -5.552   0.191  1.00 92.36           C  
ATOM    609  N   ASN A  76       8.004  -5.591   3.468  1.00 95.18           N  
ATOM    610  CA  ASN A  76       7.236  -6.674   4.073  1.00 95.18           C  
ATOM    611  C   ASN A  76       6.859  -7.736   3.044  1.00 95.18           C  
ATOM    612  CB  ASN A  76       5.981  -6.126   4.755  1.00 95.18           C  
ATOM    613  O   ASN A  76       6.815  -8.926   3.361  1.00 95.18           O  
ATOM    614  CG  ASN A  76       6.301  -5.142   5.863  1.00 95.18           C  
ATOM    615  ND2 ASN A  76       6.786  -5.653   6.988  1.00 95.18           N  
ATOM    616  OD1 ASN A  76       6.112  -3.933   5.709  1.00 95.18           O  
ATOM    617  N   ILE A  77       6.619  -7.213   1.850  1.00 94.19           N  
ATOM    618  CA  ILE A  77       6.265  -8.131   0.772  1.00 94.19           C  
ATOM    619  C   ILE A  77       6.685  -7.536  -0.570  1.00 94.19           C  
ATOM    620  CB  ILE A  77       4.752  -8.443   0.770  1.00 94.19           C  
ATOM    621  O   ILE A  77       6.638  -6.318  -0.759  1.00 94.19           O  
ATOM    622  CG1 ILE A  77       4.412  -9.430  -0.353  1.00 94.19           C  
ATOM    623  CG2 ILE A  77       3.935  -7.155   0.634  1.00 94.19           C  
ATOM    624  CD1 ILE A  77       2.972  -9.923  -0.329  1.00 94.19           C  
ATOM    625  N   VAL A  78       7.188  -8.375  -1.398  1.00 92.33           N  
ATOM    626  CA  VAL A  78       7.335  -8.018  -2.805  1.00 92.33           C  
ATOM    627  C   VAL A  78       6.140  -8.541  -3.599  1.00 92.33           C  
ATOM    628  CB  VAL A  78       8.651  -8.571  -3.397  1.00 92.33           C  
ATOM    629  O   VAL A  78       6.038  -9.742  -3.861  1.00 92.33           O  
ATOM    630  CG1 VAL A  78       8.800  -8.160  -4.860  1.00 92.33           C  
ATOM    631  CG2 VAL A  78       9.847  -8.088  -2.579  1.00 92.33           C  
ATOM    632  N   ALA A  79       5.276  -7.607  -3.997  1.00 91.91           N  
ATOM    633  CA  ALA A  79       4.007  -7.995  -4.606  1.00 91.91           C  
ATOM    634  C   ALA A  79       4.079  -7.904  -6.128  1.00 91.91           C  
ATOM    635  CB  ALA A  79       2.873  -7.120  -4.077  1.00 91.91           C  
ATOM    636  O   ALA A  79       4.832  -7.094  -6.673  1.00 91.91           O  
ATOM    637  N   GLU A  80       3.289  -8.799  -6.684  1.00 91.68           N  
ATOM    638  CA  GLU A  80       3.136  -8.756  -8.135  1.00 91.68           C  
ATOM    639  C   GLU A  80       1.738  -8.290  -8.530  1.00 91.68           C  
ATOM    640  CB  GLU A  80       3.426 -10.129  -8.747  1.00 91.68           C  
ATOM    641  O   GLU A  80       0.745  -8.725  -7.943  1.00 91.68           O  
ATOM    642  CG  GLU A  80       4.859 -10.600  -8.550  1.00 91.68           C  
ATOM    643  CD  GLU A  80       5.136 -11.958  -9.176  1.00 91.68           C  
ATOM    644  OE1 GLU A  80       6.215 -12.538  -8.916  1.00 91.68           O  
ATOM    645  OE2 GLU A  80       4.268 -12.445  -9.934  1.00 91.68           O  
ATOM    646  N   PHE A  81       1.750  -7.436  -9.538  1.00 92.05           N  
ATOM    647  CA  PHE A  81       0.497  -6.883 -10.036  1.00 92.05           C  
ATOM    648  C   PHE A  81       0.338  -7.158 -11.527  1.00 92.05           C  
ATOM    649  CB  PHE A  81       0.429  -5.376  -9.770  1.00 92.05           C  
ATOM    650  O   PHE A  81       1.329  -7.286 -12.249  1.00 92.05           O  
ATOM    651  CG  PHE A  81       0.517  -5.012  -8.313  1.00 92.05           C  
ATOM    652  CD1 PHE A  81      -0.634  -4.842  -7.554  1.00 92.05           C  
ATOM    653  CD2 PHE A  81       1.752  -4.840  -7.702  1.00 92.05           C  
ATOM    654  CE1 PHE A  81      -0.555  -4.505  -6.204  1.00 92.05           C  
ATOM    655  CE2 PHE A  81       1.839  -4.504  -6.354  1.00 92.05           C  
ATOM    656  CZ  PHE A  81       0.684  -4.336  -5.607  1.00 92.05           C  
ATOM    657  N   ASP A  82      -0.929  -7.295 -11.896  1.00 91.38           N  
ATOM    658  CA  ASP A  82      -1.147  -7.285 -13.339  1.00 91.38           C  
ATOM    659  C   ASP A  82      -1.175  -5.857 -13.881  1.00 91.38           C  
ATOM    660  CB  ASP A  82      -2.450  -8.006 -13.690  1.00 91.38           C  
ATOM    661  O   ASP A  82      -1.000  -4.898 -13.126  1.00 91.38           O  
ATOM    662  CG  ASP A  82      -3.686  -7.258 -13.222  1.00 91.38           C  
ATOM    663  OD1 ASP A  82      -3.611  -6.029 -13.009  1.00 91.38           O  
ATOM    664  OD2 ASP A  82      -4.744  -7.905 -13.063  1.00 91.38           O  
ATOM    665  N   LYS A  83      -1.371  -5.651 -15.163  1.00 89.20           N  
ATOM    666  CA  LYS A  83      -1.249  -4.350 -15.815  1.00 89.20           C  
ATOM    667  C   LYS A  83      -2.279  -3.365 -15.271  1.00 89.20           C  
ATOM    668  CB  LYS A  83      -1.407  -4.491 -17.329  1.00 89.20           C  
ATOM    669  O   LYS A  83      -2.077  -2.150 -15.333  1.00 89.20           O  
ATOM    670  CG  LYS A  83      -2.770  -5.010 -17.764  1.00 89.20           C  
ATOM    671  CD  LYS A  83      -2.867  -5.126 -19.280  1.00 89.20           C  
ATOM    672  CE  LYS A  83      -4.232  -5.641 -19.716  1.00 89.20           C  
ATOM    673  NZ  LYS A  83      -4.400  -5.577 -21.199  1.00 89.20           N  
ATOM    674  N   ASP A  84      -3.346  -3.882 -14.776  1.00 91.24           N  
ATOM    675  CA  ASP A  84      -4.425  -3.030 -14.285  1.00 91.24           C  
ATOM    676  C   ASP A  84      -4.244  -2.716 -12.802  1.00 91.24           C  
ATOM    677  CB  ASP A  84      -5.783  -3.695 -14.520  1.00 91.24           C  
ATOM    678  O   ASP A  84      -5.055  -1.999 -12.210  1.00 91.24           O  
ATOM    679  CG  ASP A  84      -6.102  -3.888 -15.992  1.00 91.24           C  
ATOM    680  OD1 ASP A  84      -5.854  -2.963 -16.796  1.00 91.24           O  
ATOM    681  OD2 ASP A  84      -6.609  -4.973 -16.351  1.00 91.24           O  
ATOM    682  N   GLY A  85      -3.176  -3.247 -12.271  1.00 91.86           N  
ATOM    683  CA  GLY A  85      -2.876  -2.963 -10.877  1.00 91.86           C  
ATOM    684  C   GLY A  85      -3.546  -3.925  -9.914  1.00 91.86           C  
ATOM    685  O   GLY A  85      -3.633  -3.652  -8.715  1.00 91.86           O  
ATOM    686  N   ASN A  86      -4.087  -5.023 -10.469  1.00 94.86           N  
ATOM    687  CA  ASN A  86      -4.657  -6.054  -9.608  1.00 94.86           C  
ATOM    688  C   ASN A  86      -3.582  -6.991  -9.067  1.00 94.86           C  
ATOM    689  CB  ASN A  86      -5.727  -6.850 -10.359  1.00 94.86           C  
ATOM    690  O   ASN A  86      -2.693  -7.416  -9.808  1.00 94.86           O  
ATOM    691  CG  ASN A  86      -6.868  -5.979 -10.847  1.00 94.86           C  
ATOM    692  ND2 ASN A  86      -7.164  -6.059 -12.139  1.00 94.86           N  
ATOM    693  OD1 ASN A  86      -7.477  -5.239 -10.070  1.00 94.86           O  
ATOM    694  N   LEU A  87      -3.728  -7.246  -7.744  1.00 94.67           N  
ATOM    695  CA  LEU A  87      -2.793  -8.194  -7.147  1.00 94.67           C  
ATOM    696  C   LEU A  87      -2.958  -9.580  -7.761  1.00 94.67           C  
ATOM    697  CB  LEU A  87      -2.998  -8.267  -5.632  1.00 94.67           C  
ATOM    698  O   LEU A  87      -4.082 -10.046  -7.960  1.00 94.67           O  
ATOM    699  CG  LEU A  87      -2.383  -7.133  -4.809  1.00 94.67           C  
ATOM    700  CD1 LEU A  87      -3.053  -7.047  -3.442  1.00 94.67           C  
ATOM    701  CD2 LEU A  87      -0.879  -7.334  -4.661  1.00 94.67           C  
ATOM    702  N   LYS A  88      -1.858 -10.155  -8.090  1.00 94.95           N  
ATOM    703  CA  LYS A  88      -1.929 -11.553  -8.506  1.00 94.95           C  
ATOM    704  C   LYS A  88      -2.299 -12.457  -7.334  1.00 94.95           C  
ATOM    705  CB  LYS A  88      -0.598 -12.000  -9.113  1.00 94.95           C  
ATOM    706  O   LYS A  88      -2.074 -12.103  -6.175  1.00 94.95           O  
ATOM    707  CG  LYS A  88      -0.273 -11.341 -10.446  1.00 94.95           C  
ATOM    708  CD  LYS A  88       0.944 -11.980 -11.103  1.00 94.95           C  
ATOM    709  CE  LYS A  88       1.255 -11.338 -12.449  1.00 94.95           C  
ATOM    710  NZ  LYS A  88       2.414 -11.997 -13.122  1.00 94.95           N  
ATOM    711  N   PRO A  89      -2.880 -13.594  -7.641  1.00 96.37           N  
ATOM    712  CA  PRO A  89      -3.465 -14.436  -6.595  1.00 96.37           C  
ATOM    713  C   PRO A  89      -2.479 -14.756  -5.474  1.00 96.37           C  
ATOM    714  CB  PRO A  89      -3.866 -15.706  -7.349  1.00 96.37           C  
ATOM    715  O   PRO A  89      -2.824 -14.651  -4.294  1.00 96.37           O  
ATOM    716  CG  PRO A  89      -4.208 -15.241  -8.727  1.00 96.37           C  
ATOM    717  CD  PRO A  89      -3.266 -14.133  -9.104  1.00 96.37           C  
ATOM    718  N   ASN A  90      -1.261 -15.076  -5.809  1.00 95.55           N  
ATOM    719  CA  ASN A  90      -0.284 -15.414  -4.779  1.00 95.55           C  
ATOM    720  C   ASN A  90       0.062 -14.204  -3.916  1.00 95.55           C  
ATOM    721  CB  ASN A  90       0.982 -15.996  -5.410  1.00 95.55           C  
ATOM    722  O   ASN A  90       0.166 -14.318  -2.693  1.00 95.55           O  
ATOM    723  CG  ASN A  90       0.768 -17.389  -5.970  1.00 95.55           C  
ATOM    724  ND2 ASN A  90       1.644 -17.804  -6.878  1.00 95.55           N  
ATOM    725  OD1 ASN A  90      -0.176 -18.086  -5.590  1.00 95.55           O  
ATOM    726  N   SER A  91       0.222 -13.083  -4.510  1.00 95.49           N  
ATOM    727  CA  SER A  91       0.518 -11.848  -3.792  1.00 95.49           C  
ATOM    728  C   SER A  91      -0.661 -11.416  -2.926  1.00 95.49           C  
ATOM    729  CB  SER A  91       0.878 -10.730  -4.772  1.00 95.49           C  
ATOM    730  O   SER A  91      -0.474 -10.958  -1.797  1.00 95.49           O  
ATOM    731  OG  SER A  91       2.117 -10.997  -5.406  1.00 95.49           O  
ATOM    732  N   GLU A  92      -1.822 -11.595  -3.470  1.00 96.97           N  
ATOM    733  CA  GLU A  92      -3.026 -11.250  -2.720  1.00 96.97           C  
ATOM    734  C   GLU A  92      -3.142 -12.085  -1.448  1.00 96.97           C  
ATOM    735  CB  GLU A  92      -4.273 -11.437  -3.588  1.00 96.97           C  
ATOM    736  O   GLU A  92      -3.395 -11.547  -0.368  1.00 96.97           O  
ATOM    737  CG  GLU A  92      -5.565 -11.006  -2.910  1.00 96.97           C  
ATOM    738  CD  GLU A  92      -6.777 -11.079  -3.825  1.00 96.97           C  
ATOM    739  OE1 GLU A  92      -7.889 -10.702  -3.391  1.00 96.97           O  
ATOM    740  OE2 GLU A  92      -6.613 -11.519  -4.985  1.00 96.97           O  
ATOM    741  N   GLU A  93      -2.971 -13.336  -1.591  1.00 96.67           N  
ATOM    742  CA  GLU A  93      -3.046 -14.230  -0.439  1.00 96.67           C  
ATOM    743  C   GLU A  93      -1.972 -13.893   0.592  1.00 96.67           C  
ATOM    744  CB  GLU A  93      -2.911 -15.689  -0.882  1.00 96.67           C  
ATOM    745  O   GLU A  93      -2.243 -13.872   1.794  1.00 96.67           O  
ATOM    746  CG  GLU A  93      -4.171 -16.258  -1.517  1.00 96.67           C  
ATOM    747  CD  GLU A  93      -4.015 -17.701  -1.971  1.00 96.67           C  
ATOM    748  OE1 GLU A  93      -4.948 -18.241  -2.608  1.00 96.67           O  
ATOM    749  OE2 GLU A  93      -2.952 -18.296  -1.686  1.00 96.67           O  
ATOM    750  N   ALA A  94      -0.806 -13.640   0.110  1.00 96.50           N  
ATOM    751  CA  ALA A  94       0.305 -13.281   0.988  1.00 96.50           C  
ATOM    752  C   ALA A  94       0.015 -11.985   1.738  1.00 96.50           C  
ATOM    753  CB  ALA A  94       1.597 -13.151   0.185  1.00 96.50           C  
ATOM    754  O   ALA A  94       0.262 -11.888   2.943  1.00 96.50           O  
ATOM    755  N   LEU A  95      -0.495 -11.015   0.988  1.00 97.15           N  
ATOM    756  CA  LEU A  95      -0.804  -9.732   1.611  1.00 97.15           C  
ATOM    757  C   LEU A  95      -1.880  -9.893   2.680  1.00 97.15           C  
ATOM    758  CB  LEU A  95      -1.262  -8.721   0.557  1.00 97.15           C  
ATOM    759  O   LEU A  95      -1.756  -9.349   3.779  1.00 97.15           O  
ATOM    760  CG  LEU A  95      -1.606  -7.320   1.066  1.00 97.15           C  
ATOM    761  CD1 LEU A  95      -0.405  -6.706   1.778  1.00 97.15           C  
ATOM    762  CD2 LEU A  95      -2.064  -6.430  -0.085  1.00 97.15           C  
ATOM    763  N   LYS A  96      -2.868 -10.617   2.394  1.00 95.84           N  
ATOM    764  CA  LYS A  96      -3.941 -10.854   3.355  1.00 95.84           C  
ATOM    765  C   LYS A  96      -3.410 -11.533   4.615  1.00 95.84           C  
ATOM    766  CB  LYS A  96      -5.046 -11.705   2.727  1.00 95.84           C  
ATOM    767  O   LYS A  96      -3.906 -11.285   5.716  1.00 95.84           O  
ATOM    768  CG  LYS A  96      -5.923 -10.950   1.740  1.00 95.84           C  
ATOM    769  CD  LYS A  96      -6.968 -11.861   1.110  1.00 95.84           C  
ATOM    770  CE  LYS A  96      -7.877 -11.096   0.157  1.00 95.84           C  
ATOM    771  NZ  LYS A  96      -8.830 -12.004  -0.548  1.00 95.84           N  
ATOM    772  N   GLY A  97      -2.426 -12.357   4.456  1.00 95.90           N  
ATOM    773  CA  GLY A  97      -1.819 -13.045   5.585  1.00 95.90           C  
ATOM    774  C   GLY A  97      -1.060 -12.114   6.512  1.00 95.90           C  
ATOM    775  O   GLY A  97      -0.888 -12.413   7.695  1.00 95.90           O  
ATOM    776  N   LEU A  98      -0.702 -10.948   6.029  1.00 95.78           N  
ATOM    777  CA  LEU A  98       0.073  -9.980   6.797  1.00 95.78           C  
ATOM    778  C   LEU A  98      -0.846  -9.015   7.540  1.00 95.78           C  
ATOM    779  CB  LEU A  98       1.016  -9.198   5.878  1.00 95.78           C  
ATOM    780  O   LEU A  98      -0.435  -8.391   8.521  1.00 95.78           O  
ATOM    781  CG  LEU A  98       2.146  -9.999   5.228  1.00 95.78           C  
ATOM    782  CD1 LEU A  98       2.879  -9.142   4.201  1.00 95.78           C  
ATOM    783  CD2 LEU A  98       3.113 -10.518   6.288  1.00 95.78           C  
ATOM    784  N   ILE A  99      -2.040  -8.976   7.143  1.00 95.97           N  
ATOM    785  CA  ILE A  99      -2.963  -7.960   7.638  1.00 95.97           C  
ATOM    786  C   ILE A  99      -3.599  -8.433   8.943  1.00 95.97           C  
ATOM    787  CB  ILE A  99      -4.057  -7.634   6.596  1.00 95.97           C  
ATOM    788  O   ILE A  99      -4.068  -9.570   9.037  1.00 95.97           O  
ATOM    789  CG1 ILE A  99      -3.430  -7.023   5.338  1.00 95.97           C  
ATOM    790  CG2 ILE A  99      -5.110  -6.697   7.194  1.00 95.97           C  
ATOM    791  CD1 ILE A  99      -4.367  -6.980   4.138  1.00 95.97           C  
ATOM    792  N   ASP A 100      -3.514  -7.570   9.903  1.00 93.26           N  
ATOM    793  CA  ASP A 100      -4.224  -7.738  11.167  1.00 93.26           C  
ATOM    794  C   ASP A 100      -5.474  -6.862  11.215  1.00 93.26           C  
ATOM    795  CB  ASP A 100      -3.307  -7.411  12.347  1.00 93.26           C  
ATOM    796  O   ASP A 100      -5.380  -5.634  11.164  1.00 93.26           O  
ATOM    797  CG  ASP A 100      -3.937  -7.722  13.693  1.00 93.26           C  
ATOM    798  OD1 ASP A 100      -5.178  -7.848  13.770  1.00 93.26           O  
ATOM    799  OD2 ASP A 100      -3.186  -7.840  14.685  1.00 93.26           O  
ATOM    800  N   GLY A 101      -6.648  -7.452  11.350  1.00 90.98           N  
ATOM    801  CA  GLY A 101      -7.924  -6.756  11.295  1.00 90.98           C  
ATOM    802  C   GLY A 101      -8.131  -5.798  12.452  1.00 90.98           C  
ATOM    803  O   GLY A 101      -9.035  -4.961  12.418  1.00 90.98           O  
ATOM    804  N   ASN A 102      -7.261  -5.802  13.352  1.00 90.96           N  
ATOM    805  CA  ASN A 102      -7.382  -4.917  14.506  1.00 90.96           C  
ATOM    806  C   ASN A 102      -6.474  -3.697  14.374  1.00 90.96           C  
ATOM    807  CB  ASN A 102      -7.070  -5.674  15.798  1.00 90.96           C  
ATOM    808  O   ASN A 102      -6.325  -2.924  15.321  1.00 90.96           O  
ATOM    809  CG  ASN A 102      -8.106  -6.733  16.119  1.00 90.96           C  
ATOM    810  ND2 ASN A 102      -7.671  -7.814  16.756  1.00 90.96           N  
ATOM    811  OD1 ASN A 102      -9.287  -6.582  15.796  1.00 90.96           O  
ATOM    812  N   LYS A 103      -5.787  -3.630  13.214  1.00 93.96           N  
ATOM    813  CA  LYS A 103      -4.879  -2.514  12.964  1.00 93.96           C  
ATOM    814  C   LYS A 103      -5.255  -1.774  11.684  1.00 93.96           C  
ATOM    815  CB  LYS A 103      -3.433  -3.006  12.880  1.00 93.96           C  
ATOM    816  O   LYS A 103      -5.844  -2.360  10.773  1.00 93.96           O  
ATOM    817  CG  LYS A 103      -2.934  -3.680  14.149  1.00 93.96           C  
ATOM    818  CD  LYS A 103      -1.463  -4.062  14.038  1.00 93.96           C  
ATOM    819  CE  LYS A 103      -0.984  -4.813  15.273  1.00 93.96           C  
ATOM    820  NZ  LYS A 103       0.326  -4.293  15.764  1.00 93.96           N  
ATOM    821  N   ASP A 104      -4.878  -0.491  11.716  1.00 94.80           N  
ATOM    822  CA  ASP A 104      -4.859   0.275  10.473  1.00 94.80           C  
ATOM    823  C   ASP A 104      -3.429   0.485   9.979  1.00 94.80           C  
ATOM    824  CB  ASP A 104      -5.554   1.625  10.663  1.00 94.80           C  
ATOM    825  O   ASP A 104      -2.472   0.281  10.729  1.00 94.80           O  
ATOM    826  CG  ASP A 104      -7.046   1.493  10.914  1.00 94.80           C  
ATOM    827  OD1 ASP A 104      -7.689   0.604  10.316  1.00 94.80           O  
ATOM    828  OD2 ASP A 104      -7.583   2.288  11.715  1.00 94.80           O  
ATOM    829  N   TYR A 105      -3.358   0.892   8.659  1.00 96.58           N  
ATOM    830  CA  TYR A 105      -1.999   0.772   8.143  1.00 96.58           C  
ATOM    831  C   TYR A 105      -1.570   2.051   7.435  1.00 96.58           C  
ATOM    832  CB  TYR A 105      -1.891  -0.417   7.184  1.00 96.58           C  
ATOM    833  O   TYR A 105      -2.382   2.707   6.778  1.00 96.58           O  
ATOM    834  CG  TYR A 105      -2.014  -1.759   7.864  1.00 96.58           C  
ATOM    835  CD1 TYR A 105      -0.881  -2.470   8.254  1.00 96.58           C  
ATOM    836  CD2 TYR A 105      -3.261  -2.319   8.117  1.00 96.58           C  
ATOM    837  CE1 TYR A 105      -0.989  -3.708   8.879  1.00 96.58           C  
ATOM    838  CE2 TYR A 105      -3.381  -3.556   8.742  1.00 96.58           C  
ATOM    839  OH  TYR A 105      -2.354  -5.467   9.738  1.00 96.58           O  
ATOM    840  CZ  TYR A 105      -2.242  -4.242   9.119  1.00 96.58           C  
ATOM    841  N   VAL A 106      -0.353   2.374   7.699  1.00 96.19           N  
ATOM    842  CA  VAL A 106       0.405   3.248   6.810  1.00 96.19           C  
ATOM    843  C   VAL A 106       1.076   2.417   5.718  1.00 96.19           C  
ATOM    844  CB  VAL A 106       1.462   4.066   7.583  1.00 96.19           C  
ATOM    845  O   VAL A 106       1.747   1.424   6.010  1.00 96.19           O  
ATOM    846  CG1 VAL A 106       2.322   4.884   6.622  1.00 96.19           C  
ATOM    847  CG2 VAL A 106       0.787   4.976   8.608  1.00 96.19           C  
ATOM    848  N   ILE A 107       0.898   2.918   4.462  1.00 95.82           N  
ATOM    849  CA  ILE A 107       1.416   2.107   3.365  1.00 95.82           C  
ATOM    850  C   ILE A 107       2.635   2.792   2.749  1.00 95.82           C  
ATOM    851  CB  ILE A 107       0.338   1.860   2.286  1.00 95.82           C  
ATOM    852  O   ILE A 107       2.591   3.983   2.431  1.00 95.82           O  
ATOM    853  CG1 ILE A 107      -0.873   1.145   2.897  1.00 95.82           C  
ATOM    854  CG2 ILE A 107       0.917   1.056   1.118  1.00 95.82           C  
ATOM    855  CD1 ILE A 107      -0.558  -0.233   3.462  1.00 95.82           C  
ATOM    856  N   GLY A 108       3.695   1.989   2.643  1.00 92.81           N  
ATOM    857  CA  GLY A 108       4.823   2.343   1.795  1.00 92.81           C  
ATOM    858  C   GLY A 108       4.881   1.536   0.512  1.00 92.81           C  
ATOM    859  O   GLY A 108       4.752   0.311   0.537  1.00 92.81           O  
ATOM    860  N   PHE A 109       5.047   2.253  -0.575  1.00 89.67           N  
ATOM    861  CA  PHE A 109       5.071   1.605  -1.881  1.00 89.67           C  
ATOM    862  C   PHE A 109       6.377   1.900  -2.608  1.00 89.67           C  
ATOM    863  CB  PHE A 109       3.881   2.062  -2.731  1.00 89.67           C  
ATOM    864  O   PHE A 109       6.604   3.027  -3.054  1.00 89.67           O  
ATOM    865  CG  PHE A 109       3.621   1.190  -3.930  1.00 89.67           C  
ATOM    866  CD1 PHE A 109       3.728   1.703  -5.217  1.00 89.67           C  
ATOM    867  CD2 PHE A 109       3.270  -0.144  -3.769  1.00 89.67           C  
ATOM    868  CE1 PHE A 109       3.488   0.898  -6.328  1.00 89.67           C  
ATOM    869  CE2 PHE A 109       3.029  -0.955  -4.875  1.00 89.67           C  
ATOM    870  CZ  PHE A 109       3.137  -0.432  -6.153  1.00 89.67           C  
ATOM    871  N   SER A 110       7.284   0.788  -2.674  1.00 86.69           N  
ATOM    872  CA  SER A 110       8.599   0.959  -3.283  1.00 86.69           C  
ATOM    873  C   SER A 110       8.719   0.158  -4.574  1.00 86.69           C  
ATOM    874  CB  SER A 110       9.701   0.539  -2.308  1.00 86.69           C  
ATOM    875  O   SER A 110       7.941  -0.769  -4.810  1.00 86.69           O  
ATOM    876  OG  SER A 110       9.669   1.338  -1.138  1.00 86.69           O  
ATOM    877  N   GLY A 111       9.699   0.596  -5.407  1.00 78.91           N  
ATOM    878  CA  GLY A 111       9.973  -0.140  -6.631  1.00 78.91           C  
ATOM    879  C   GLY A 111       9.054   0.241  -7.776  1.00 78.91           C  
ATOM    880  O   GLY A 111       8.845  -0.547  -8.700  1.00 78.91           O  
ATOM    881  N   HIS A 112       8.411   1.447  -7.588  1.00 75.68           N  
ATOM    882  CA  HIS A 112       7.536   1.948  -8.642  1.00 75.68           C  
ATOM    883  C   HIS A 112       8.011   3.304  -9.155  1.00 75.68           C  
ATOM    884  CB  HIS A 112       6.096   2.053  -8.138  1.00 75.68           C  
ATOM    885  O   HIS A 112       8.536   4.113  -8.387  1.00 75.68           O  
ATOM    886  CG  HIS A 112       5.921   3.029  -7.018  1.00 75.68           C  
ATOM    887  CD2 HIS A 112       5.411   4.283  -7.004  1.00 75.68           C  
ATOM    888  ND1 HIS A 112       6.300   2.751  -5.723  1.00 75.68           N  
ATOM    889  CE1 HIS A 112       6.028   3.795  -4.957  1.00 75.68           C  
ATOM    890  NE2 HIS A 112       5.488   4.738  -5.710  1.00 75.68           N  
ATOM    891  N   SER A 113       8.276   3.414 -10.488  1.00 72.85           N  
ATOM    892  CA  SER A 113       8.652   4.678 -11.112  1.00 72.85           C  
ATOM    893  C   SER A 113       7.621   5.110 -12.150  1.00 72.85           C  
ATOM    894  CB  SER A 113      10.029   4.565 -11.766  1.00 72.85           C  
ATOM    895  O   SER A 113       7.226   4.317 -13.007  1.00 72.85           O  
ATOM    896  OG  SER A 113      10.492   5.836 -12.187  1.00 72.85           O  
ATOM    897  N   ILE A 114       7.209   6.374 -11.974  1.00 72.35           N  
ATOM    898  CA  ILE A 114       6.191   6.849 -12.905  1.00 72.35           C  
ATOM    899  C   ILE A 114       6.852   7.643 -14.030  1.00 72.35           C  
ATOM    900  CB  ILE A 114       5.130   7.715 -12.190  1.00 72.35           C  
ATOM    901  O   ILE A 114       7.506   8.658 -13.781  1.00 72.35           O  
ATOM    902  CG1 ILE A 114       4.471   6.922 -11.055  1.00 72.35           C  
ATOM    903  CG2 ILE A 114       4.082   8.219 -13.186  1.00 72.35           C  
ATOM    904  CD1 ILE A 114       3.374   7.684 -10.324  1.00 72.35           C  
ATOM    905  N   PRO A 115       6.789   7.048 -15.290  1.00 69.26           N  
ATOM    906  CA  PRO A 115       7.324   7.833 -16.404  1.00 69.26           C  
ATOM    907  C   PRO A 115       6.498   9.084 -16.695  1.00 69.26           C  
ATOM    908  CB  PRO A 115       7.269   6.857 -17.582  1.00 69.26           C  
ATOM    909  O   PRO A 115       5.315   9.142 -16.347  1.00 69.26           O  
ATOM    910  CG  PRO A 115       6.286   5.811 -17.166  1.00 69.26           C  
ATOM    911  CD  PRO A 115       6.125   5.874 -15.674  1.00 69.26           C  
ATOM    912  N   ILE A 116       7.225  10.082 -17.356  1.00 70.24           N  
ATOM    913  CA  ILE A 116       6.558  11.300 -17.801  1.00 70.24           C  
ATOM    914  C   ILE A 116       6.381  11.267 -19.318  1.00 70.24           C  
ATOM    915  CB  ILE A 116       7.345  12.561 -17.381  1.00 70.24           C  
ATOM    916  O   ILE A 116       7.329  10.985 -20.054  1.00 70.24           O  
ATOM    917  CG1 ILE A 116       7.459  12.636 -15.854  1.00 70.24           C  
ATOM    918  CG2 ILE A 116       6.684  13.823 -17.943  1.00 70.24           C  
ATOM    919  CD1 ILE A 116       8.289  13.809 -15.352  1.00 70.24           C  
ATOM    920  N   LYS A 117       5.113  11.461 -19.576  1.00 68.42           N  
ATOM    921  CA  LYS A 117       4.849  11.640 -21.001  1.00 68.42           C  
ATOM    922  C   LYS A 117       4.220  13.002 -21.277  1.00 68.42           C  
ATOM    923  CB  LYS A 117       3.939  10.527 -21.522  1.00 68.42           C  
ATOM    924  O   LYS A 117       3.148  13.315 -20.753  1.00 68.42           O  
ATOM    925  CG  LYS A 117       3.885  10.431 -23.040  1.00 68.42           C  
ATOM    926  CD  LYS A 117       3.046   9.243 -23.495  1.00 68.42           C  
ATOM    927  CE  LYS A 117       2.956   9.171 -25.014  1.00 68.42           C  
ATOM    928  NZ  LYS A 117       2.149   7.999 -25.465  1.00 68.42           N  
ATOM    929  N   ASN A 118       4.938  13.929 -21.938  1.00 73.58           N  
ATOM    930  CA  ASN A 118       4.443  15.244 -22.330  1.00 73.58           C  
ATOM    931  C   ASN A 118       4.115  16.105 -21.114  1.00 73.58           C  
ATOM    932  CB  ASN A 118       3.215  15.109 -23.232  1.00 73.58           C  
ATOM    933  O   ASN A 118       3.102  16.807 -21.099  1.00 73.58           O  
ATOM    934  CG  ASN A 118       3.534  14.450 -24.560  1.00 73.58           C  
ATOM    935  ND2 ASN A 118       2.529  13.840 -25.176  1.00 73.58           N  
ATOM    936  OD1 ASN A 118       4.676  14.489 -25.027  1.00 73.58           O  
ATOM    937  N   GLY A 119       4.786  15.922 -20.018  1.00 68.36           N  
ATOM    938  CA  GLY A 119       4.624  16.821 -18.887  1.00 68.36           C  
ATOM    939  C   GLY A 119       3.580  16.348 -17.893  1.00 68.36           C  
ATOM    940  O   GLY A 119       3.308  17.026 -16.900  1.00 68.36           O  
ATOM    941  N   THR A 120       2.959  15.111 -18.203  1.00 67.24           N  
ATOM    942  CA  THR A 120       1.936  14.527 -17.342  1.00 67.24           C  
ATOM    943  C   THR A 120       2.355  13.138 -16.870  1.00 67.24           C  
ATOM    944  CB  THR A 120       0.580  14.441 -18.065  1.00 67.24           C  
ATOM    945  O   THR A 120       2.903  12.352 -17.646  1.00 67.24           O  
ATOM    946  CG2 THR A 120      -0.105  15.803 -18.115  1.00 67.24           C  
ATOM    947  OG1 THR A 120       0.787  13.973 -19.403  1.00 67.24           O  
ATOM    948  N   PRO A 121       2.168  13.005 -15.463  1.00 69.62           N  
ATOM    949  CA  PRO A 121       2.502  11.673 -14.955  1.00 69.62           C  
ATOM    950  C   PRO A 121       1.676  10.567 -15.609  1.00 69.62           C  
ATOM    951  CB  PRO A 121       2.189  11.776 -13.460  1.00 69.62           C  
ATOM    952  O   PRO A 121       0.469  10.729 -15.808  1.00 69.62           O  
ATOM    953  CG  PRO A 121       2.166  13.243 -13.176  1.00 69.62           C  
ATOM    954  CD  PRO A 121       1.797  13.968 -14.438  1.00 69.62           C  
ATOM    955  N   ASN A 122       2.420   9.608 -16.113  1.00 74.95           N  
ATOM    956  CA  ASN A 122       1.770   8.426 -16.668  1.00 74.95           C  
ATOM    957  C   ASN A 122       1.019   7.643 -15.595  1.00 74.95           C  
ATOM    958  CB  ASN A 122       2.795   7.526 -17.362  1.00 74.95           C  
ATOM    959  O   ASN A 122       1.343   7.737 -14.410  1.00 74.95           O  
ATOM    960  CG  ASN A 122       2.147   6.439 -18.197  1.00 74.95           C  
ATOM    961  ND2 ASN A 122       2.920   5.843 -19.098  1.00 74.95           N  
ATOM    962  OD1 ASN A 122       0.962   6.138 -18.035  1.00 74.95           O  
ATOM    963  N   LYS A 123      -0.046   7.054 -16.068  1.00 77.11           N  
ATOM    964  CA  LYS A 123      -0.865   6.286 -15.135  1.00 77.11           C  
ATOM    965  C   LYS A 123      -0.197   4.961 -14.778  1.00 77.11           C  
ATOM    966  CB  LYS A 123      -2.253   6.031 -15.724  1.00 77.11           C  
ATOM    967  O   LYS A 123      -0.491   4.373 -13.735  1.00 77.11           O  
ATOM    968  CG  LYS A 123      -2.253   5.099 -16.926  1.00 77.11           C  
ATOM    969  CD  LYS A 123      -3.667   4.838 -17.431  1.00 77.11           C  
ATOM    970  CE  LYS A 123      -3.666   3.936 -18.658  1.00 77.11           C  
ATOM    971  NZ  LYS A 123      -5.048   3.694 -19.169  1.00 77.11           N  
ATOM    972  N   TYR A 124       0.796   4.541 -15.573  1.00 81.07           N  
ATOM    973  CA  TYR A 124       1.477   3.267 -15.368  1.00 81.07           C  
ATOM    974  C   TYR A 124       2.864   3.479 -14.773  1.00 81.07           C  
ATOM    975  CB  TYR A 124       1.588   2.499 -16.689  1.00 81.07           C  
ATOM    976  O   TYR A 124       3.512   4.495 -15.038  1.00 81.07           O  
ATOM    977  CG  TYR A 124       0.254   2.114 -17.281  1.00 81.07           C  
ATOM    978  CD1 TYR A 124      -0.465   1.031 -16.781  1.00 81.07           C  
ATOM    979  CD2 TYR A 124      -0.288   2.831 -18.342  1.00 81.07           C  
ATOM    980  CE1 TYR A 124      -1.694   0.671 -17.325  1.00 81.07           C  
ATOM    981  CE2 TYR A 124      -1.516   2.480 -18.894  1.00 81.07           C  
ATOM    982  OH  TYR A 124      -3.426   1.049 -18.921  1.00 81.07           O  
ATOM    983  CZ  TYR A 124      -2.211   1.400 -18.379  1.00 81.07           C  
ATOM    984  N   THR A 125       3.218   2.561 -13.845  1.00 76.70           N  
ATOM    985  CA  THR A 125       4.559   2.565 -13.272  1.00 76.70           C  
ATOM    986  C   THR A 125       5.319   1.301 -13.664  1.00 76.70           C  
ATOM    987  CB  THR A 125       4.511   2.683 -11.737  1.00 76.70           C  
ATOM    988  O   THR A 125       4.709   0.271 -13.960  1.00 76.70           O  
ATOM    989  CG2 THR A 125       3.645   3.861 -11.303  1.00 76.70           C  
ATOM    990  OG1 THR A 125       3.967   1.476 -11.188  1.00 76.70           O  
ATOM    991  N   TYR A 126       6.610   1.558 -13.822  1.00 70.92           N  
ATOM    992  CA  TYR A 126       7.461   0.399 -14.065  1.00 70.92           C  
ATOM    993  C   TYR A 126       7.907  -0.235 -12.753  1.00 70.92           C  
ATOM    994  CB  TYR A 126       8.686   0.796 -14.895  1.00 70.92           C  
ATOM    995  O   TYR A 126       8.301   0.467 -11.819  1.00 70.92           O  
ATOM    996  CG  TYR A 126       8.341   1.413 -16.229  1.00 70.92           C  
ATOM    997  CD1 TYR A 126       7.877   0.628 -17.282  1.00 70.92           C  
ATOM    998  CD2 TYR A 126       8.479   2.781 -16.438  1.00 70.92           C  
ATOM    999  CE1 TYR A 126       7.560   1.192 -18.513  1.00 70.92           C  
ATOM   1000  CE2 TYR A 126       8.165   3.355 -17.666  1.00 70.92           C  
ATOM   1001  OH  TYR A 126       7.394   3.118 -19.912  1.00 70.92           O  
ATOM   1002  CZ  TYR A 126       7.707   2.554 -18.695  1.00 70.92           C  
ATOM   1003  N   THR A 127       7.711  -1.470 -12.703  1.00 68.44           N  
ATOM   1004  CA  THR A 127       7.856  -2.109 -11.399  1.00 68.44           C  
ATOM   1005  C   THR A 127       9.027  -3.088 -11.403  1.00 68.44           C  
ATOM   1006  CB  THR A 127       6.567  -2.849 -10.993  1.00 68.44           C  
ATOM   1007  O   THR A 127       9.401  -3.621 -10.357  1.00 68.44           O  
ATOM   1008  CG2 THR A 127       5.404  -1.876 -10.829  1.00 68.44           C  
ATOM   1009  OG1 THR A 127       6.235  -3.807 -12.005  1.00 68.44           O  
ATOM   1010  N   LYS A 128       9.590  -3.257 -12.636  1.00 70.09           N  
ATOM   1011  CA  LYS A 128      10.745  -4.148 -12.706  1.00 70.09           C  
ATOM   1012  C   LYS A 128      11.752  -3.661 -13.744  1.00 70.09           C  
ATOM   1013  CB  LYS A 128      10.303  -5.575 -13.033  1.00 70.09           C  
ATOM   1014  O   LYS A 128      11.427  -2.822 -14.586  1.00 70.09           O  
ATOM   1015  CG  LYS A 128       9.235  -6.122 -12.098  1.00 70.09           C  
ATOM   1016  CD  LYS A 128       8.803  -7.525 -12.503  1.00 70.09           C  
ATOM   1017  CE  LYS A 128       7.722  -8.067 -11.578  1.00 70.09           C  
ATOM   1018  NZ  LYS A 128       7.282  -9.436 -11.981  1.00 70.09           N  
ATOM   1019  N   GLU A 129      12.926  -4.157 -13.530  1.00 65.05           N  
ATOM   1020  CA  GLU A 129      13.969  -4.025 -14.544  1.00 65.05           C  
ATOM   1021  C   GLU A 129      14.220  -5.353 -15.254  1.00 65.05           C  
ATOM   1022  CB  GLU A 129      15.267  -3.510 -13.917  1.00 65.05           C  
ATOM   1023  O   GLU A 129      14.449  -6.376 -14.605  1.00 65.05           O  
ATOM   1024  CG  GLU A 129      16.293  -3.030 -14.934  1.00 65.05           C  
ATOM   1025  CD  GLU A 129      17.551  -2.465 -14.295  1.00 65.05           C  
ATOM   1026  OE1 GLU A 129      18.559  -2.267 -15.011  1.00 65.05           O  
ATOM   1027  OE2 GLU A 129      17.529  -2.218 -13.068  1.00 65.05           O  
ATOM   1028  N   VAL A 130      13.946  -5.409 -16.546  1.00 65.43           N  
ATOM   1029  CA  VAL A 130      14.192  -6.599 -17.354  1.00 65.43           C  
ATOM   1030  C   VAL A 130      15.315  -6.323 -18.352  1.00 65.43           C  
ATOM   1031  CB  VAL A 130      12.917  -7.052 -18.100  1.00 65.43           C  
ATOM   1032  O   VAL A 130      15.188  -5.450 -19.214  1.00 65.43           O  
ATOM   1033  CG1 VAL A 130      13.187  -8.318 -18.911  1.00 65.43           C  
ATOM   1034  CG2 VAL A 130      11.774  -7.279 -17.112  1.00 65.43           C  
ATOM   1035  N   ASN A 131      16.590  -6.975 -18.073  1.00 68.92           N  
ATOM   1036  CA  ASN A 131      17.740  -6.831 -18.959  1.00 68.92           C  
ATOM   1037  C   ASN A 131      18.233  -5.387 -19.007  1.00 68.92           C  
ATOM   1038  CB  ASN A 131      17.398  -7.322 -20.368  1.00 68.92           C  
ATOM   1039  O   ASN A 131      18.537  -4.866 -20.082  1.00 68.92           O  
ATOM   1040  CG  ASN A 131      17.169  -8.820 -20.424  1.00 68.92           C  
ATOM   1041  ND2 ASN A 131      16.422  -9.268 -21.426  1.00 68.92           N  
ATOM   1042  OD1 ASN A 131      17.660  -9.567 -19.574  1.00 68.92           O  
ATOM   1043  N   GLY A 132      18.145  -4.643 -17.913  1.00 64.59           N  
ATOM   1044  CA  GLY A 132      18.700  -3.299 -17.861  1.00 64.59           C  
ATOM   1045  C   GLY A 132      17.723  -2.232 -18.317  1.00 64.59           C  
ATOM   1046  O   GLY A 132      18.058  -1.046 -18.343  1.00 64.59           O  
ATOM   1047  N   LYS A 133      16.458  -2.759 -18.727  1.00 62.75           N  
ATOM   1048  CA  LYS A 133      15.383  -1.855 -19.128  1.00 62.75           C  
ATOM   1049  C   LYS A 133      14.212  -1.927 -18.153  1.00 62.75           C  
ATOM   1050  CB  LYS A 133      14.906  -2.183 -20.544  1.00 62.75           C  
ATOM   1051  O   LYS A 133      13.900  -2.997 -17.627  1.00 62.75           O  
ATOM   1052  CG  LYS A 133      15.934  -1.889 -21.627  1.00 62.75           C  
ATOM   1053  CD  LYS A 133      15.366  -2.136 -23.019  1.00 62.75           C  
ATOM   1054  CE  LYS A 133      16.407  -1.882 -24.101  1.00 62.75           C  
ATOM   1055  NZ  LYS A 133      15.878  -2.197 -25.462  1.00 62.75           N  
ATOM   1056  N   MET A 134      13.709  -0.717 -17.921  1.00 66.94           N  
ATOM   1057  CA  MET A 134      12.537  -0.663 -17.052  1.00 66.94           C  
ATOM   1058  C   MET A 134      11.350  -1.372 -17.694  1.00 66.94           C  
ATOM   1059  CB  MET A 134      12.170   0.787 -16.732  1.00 66.94           C  
ATOM   1060  O   MET A 134      11.111  -1.229 -18.895  1.00 66.94           O  
ATOM   1061  CG  MET A 134      13.255   1.543 -15.981  1.00 66.94           C  
ATOM   1062  SD  MET A 134      13.524   0.886 -14.288  1.00 66.94           S  
ATOM   1063  CE  MET A 134      11.984   1.419 -13.490  1.00 66.94           C  
ATOM   1064  N   ALA A 135      10.794  -2.419 -17.038  1.00 64.98           N  
ATOM   1065  CA  ALA A 135       9.663  -3.209 -17.518  1.00 64.98           C  
ATOM   1066  C   ALA A 135       8.629  -3.412 -16.415  1.00 64.98           C  
ATOM   1067  CB  ALA A 135      10.144  -4.558 -18.048  1.00 64.98           C  
ATOM   1068  O   ALA A 135       8.805  -2.930 -15.293  1.00 64.98           O  
ATOM   1069  N   GLY A 136       7.412  -3.895 -16.782  1.00 69.19           N  
ATOM   1070  CA  GLY A 136       6.419  -4.165 -15.754  1.00 69.19           C  
ATOM   1071  C   GLY A 136       5.516  -2.979 -15.470  1.00 69.19           C  
ATOM   1072  O   GLY A 136       5.988  -1.919 -15.054  1.00 69.19           O  
ATOM   1073  N   LYS A 137       4.561  -2.829 -16.411  1.00 79.81           N  
ATOM   1074  CA  LYS A 137       3.595  -1.738 -16.320  1.00 79.81           C  
ATOM   1075  C   LYS A 137       2.445  -2.098 -15.383  1.00 79.81           C  
ATOM   1076  CB  LYS A 137       3.050  -1.386 -17.705  1.00 79.81           C  
ATOM   1077  O   LYS A 137       1.779  -3.118 -15.571  1.00 79.81           O  
ATOM   1078  CG  LYS A 137       4.064  -0.707 -18.614  1.00 79.81           C  
ATOM   1079  CD  LYS A 137       3.438  -0.297 -19.941  1.00 79.81           C  
ATOM   1080  CE  LYS A 137       4.471   0.303 -20.886  1.00 79.81           C  
ATOM   1081  NZ  LYS A 137       3.868   0.679 -22.199  1.00 79.81           N  
ATOM   1082  N   VAL A 138       2.439  -1.245 -14.348  1.00 86.42           N  
ATOM   1083  CA  VAL A 138       1.339  -1.434 -13.407  1.00 86.42           C  
ATOM   1084  C   VAL A 138       0.587  -0.118 -13.219  1.00 86.42           C  
ATOM   1085  CB  VAL A 138       1.842  -1.960 -12.044  1.00 86.42           C  
ATOM   1086  O   VAL A 138       1.201   0.949 -13.142  1.00 86.42           O  
ATOM   1087  CG1 VAL A 138       0.700  -2.012 -11.031  1.00 86.42           C  
ATOM   1088  CG2 VAL A 138       2.479  -3.338 -12.207  1.00 86.42           C  
ATOM   1089  N   ASP A 139      -0.700  -0.268 -13.284  1.00 90.19           N  
ATOM   1090  CA  ASP A 139      -1.543   0.862 -12.904  1.00 90.19           C  
ATOM   1091  C   ASP A 139      -1.442   1.144 -11.407  1.00 90.19           C  
ATOM   1092  CB  ASP A 139      -3.000   0.598 -13.292  1.00 90.19           C  
ATOM   1093  O   ASP A 139      -1.988   0.399 -10.591  1.00 90.19           O  
ATOM   1094  CG  ASP A 139      -3.917   1.769 -12.982  1.00 90.19           C  
ATOM   1095  OD1 ASP A 139      -3.444   2.784 -12.427  1.00 90.19           O  
ATOM   1096  OD2 ASP A 139      -5.124   1.674 -13.294  1.00 90.19           O  
ATOM   1097  N   THR A 140      -0.786   2.261 -11.018  1.00 88.65           N  
ATOM   1098  CA  THR A 140      -0.475   2.589  -9.631  1.00 88.65           C  
ATOM   1099  C   THR A 140      -1.754   2.789  -8.823  1.00 88.65           C  
ATOM   1100  CB  THR A 140       0.397   3.854  -9.538  1.00 88.65           C  
ATOM   1101  O   THR A 140      -1.872   2.286  -7.703  1.00 88.65           O  
ATOM   1102  CG2 THR A 140       0.774   4.157  -8.091  1.00 88.65           C  
ATOM   1103  OG1 THR A 140       1.594   3.660 -10.301  1.00 88.65           O  
ATOM   1104  N   ALA A 141      -2.676   3.514  -9.409  1.00 91.37           N  
ATOM   1105  CA  ALA A 141      -3.952   3.705  -8.724  1.00 91.37           C  
ATOM   1106  C   ALA A 141      -4.671   2.375  -8.522  1.00 91.37           C  
ATOM   1107  CB  ALA A 141      -4.837   4.672  -9.507  1.00 91.37           C  
ATOM   1108  O   ALA A 141      -5.247   2.128  -7.460  1.00 91.37           O  
ATOM   1109  N   GLY A 142      -4.644   1.609  -9.560  1.00 93.93           N  
ATOM   1110  CA  GLY A 142      -5.228   0.281  -9.449  1.00 93.93           C  
ATOM   1111  C   GLY A 142      -4.575  -0.569  -8.375  1.00 93.93           C  
ATOM   1112  O   GLY A 142      -5.261  -1.277  -7.635  1.00 93.93           O  
ATOM   1113  N   ALA A 143      -3.280  -0.488  -8.271  1.00 93.51           N  
ATOM   1114  CA  ALA A 143      -2.550  -1.213  -7.234  1.00 93.51           C  
ATOM   1115  C   ALA A 143      -3.007  -0.785  -5.842  1.00 93.51           C  
ATOM   1116  CB  ALA A 143      -1.047  -0.994  -7.388  1.00 93.51           C  
ATOM   1117  O   ALA A 143      -3.247  -1.627  -4.974  1.00 93.51           O  
ATOM   1118  N   MET A 144      -3.108   0.503  -5.669  1.00 94.67           N  
ATOM   1119  CA  MET A 144      -3.544   1.009  -4.370  1.00 94.67           C  
ATOM   1120  C   MET A 144      -4.967   0.556  -4.060  1.00 94.67           C  
ATOM   1121  CB  MET A 144      -3.461   2.536  -4.332  1.00 94.67           C  
ATOM   1122  O   MET A 144      -5.277   0.210  -2.918  1.00 94.67           O  
ATOM   1123  CG  MET A 144      -2.038   3.072  -4.321  1.00 94.67           C  
ATOM   1124  SD  MET A 144      -1.011   2.314  -3.003  1.00 94.67           S  
ATOM   1125  CE  MET A 144      -2.106   2.544  -1.573  1.00 94.67           C  
ATOM   1126  N   ARG A 145      -5.782   0.568  -5.054  1.00 96.51           N  
ATOM   1127  CA  ARG A 145      -7.151   0.094  -4.878  1.00 96.51           C  
ATOM   1128  C   ARG A 145      -7.173  -1.370  -4.449  1.00 96.51           C  
ATOM   1129  CB  ARG A 145      -7.953   0.273  -6.169  1.00 96.51           C  
ATOM   1130  O   ARG A 145      -7.915  -1.744  -3.538  1.00 96.51           O  
ATOM   1131  CG  ARG A 145      -8.575   1.652  -6.321  1.00 96.51           C  
ATOM   1132  CD  ARG A 145      -9.503   1.722  -7.526  1.00 96.51           C  
ATOM   1133  NE  ARG A 145      -8.758   1.871  -8.772  1.00 96.51           N  
ATOM   1134  NH1 ARG A 145     -10.081   0.411  -9.979  1.00 96.51           N  
ATOM   1135  NH2 ARG A 145      -8.305   1.454 -10.985  1.00 96.51           N  
ATOM   1136  CZ  ARG A 145      -9.050   1.245  -9.909  1.00 96.51           C  
ATOM   1137  N   SER A 146      -6.390  -2.146  -5.133  1.00 96.56           N  
ATOM   1138  CA  SER A 146      -6.332  -3.572  -4.824  1.00 96.56           C  
ATOM   1139  C   SER A 146      -5.815  -3.811  -3.410  1.00 96.56           C  
ATOM   1140  CB  SER A 146      -5.444  -4.303  -5.831  1.00 96.56           C  
ATOM   1141  O   SER A 146      -6.341  -4.658  -2.685  1.00 96.56           O  
ATOM   1142  OG  SER A 146      -5.525  -5.706  -5.648  1.00 96.56           O  
ATOM   1143  N   ILE A 147      -4.815  -3.085  -3.013  1.00 96.40           N  
ATOM   1144  CA  ILE A 147      -4.271  -3.171  -1.662  1.00 96.40           C  
ATOM   1145  C   ILE A 147      -5.340  -2.769  -0.649  1.00 96.40           C  
ATOM   1146  CB  ILE A 147      -3.017  -2.283  -1.500  1.00 96.40           C  
ATOM   1147  O   ILE A 147      -5.553  -3.464   0.347  1.00 96.40           O  
ATOM   1148  CG1 ILE A 147      -1.855  -2.842  -2.330  1.00 96.40           C  
ATOM   1149  CG2 ILE A 147      -2.628  -2.163  -0.024  1.00 96.40           C  
ATOM   1150  CD1 ILE A 147      -0.717  -1.855  -2.545  1.00 96.40           C  
ATOM   1151  N   SER A 148      -5.949  -1.691  -0.927  1.00 96.69           N  
ATOM   1152  CA  SER A 148      -7.014  -1.201  -0.058  1.00 96.69           C  
ATOM   1153  C   SER A 148      -8.124  -2.236   0.093  1.00 96.69           C  
ATOM   1154  CB  SER A 148      -7.594   0.104  -0.604  1.00 96.69           C  
ATOM   1155  O   SER A 148      -8.614  -2.471   1.199  1.00 96.69           O  
ATOM   1156  OG  SER A 148      -8.614   0.597   0.248  1.00 96.69           O  
ATOM   1157  N   ASP A 149      -8.490  -2.843  -0.966  1.00 96.24           N  
ATOM   1158  CA  ASP A 149      -9.530  -3.867  -0.944  1.00 96.24           C  
ATOM   1159  C   ASP A 149      -9.138  -5.028  -0.033  1.00 96.24           C  
ATOM   1160  CB  ASP A 149      -9.809  -4.379  -2.359  1.00 96.24           C  
ATOM   1161  O   ASP A 149      -9.971  -5.548   0.713  1.00 96.24           O  
ATOM   1162  CG  ASP A 149     -10.580  -3.385  -3.208  1.00 96.24           C  
ATOM   1163  OD1 ASP A 149     -11.100  -2.388  -2.660  1.00 96.24           O  
ATOM   1164  OD2 ASP A 149     -10.672  -3.601  -4.436  1.00 96.24           O  
ATOM   1165  N   CYS A 150      -7.891  -5.422  -0.082  1.00 96.17           N  
ATOM   1166  CA  CYS A 150      -7.419  -6.503   0.777  1.00 96.17           C  
ATOM   1167  C   CYS A 150      -7.550  -6.128   2.248  1.00 96.17           C  
ATOM   1168  CB  CYS A 150      -5.965  -6.846   0.456  1.00 96.17           C  
ATOM   1169  O   CYS A 150      -7.972  -6.946   3.066  1.00 96.17           O  
ATOM   1170  SG  CYS A 150      -5.759  -7.791  -1.070  1.00 96.17           S  
ATOM   1171  N   LEU A 151      -7.192  -4.924   2.552  1.00 95.46           N  
ATOM   1172  CA  LEU A 151      -7.264  -4.461   3.933  1.00 95.46           C  
ATOM   1173  C   LEU A 151      -8.709  -4.414   4.417  1.00 95.46           C  
ATOM   1174  CB  LEU A 151      -6.623  -3.077   4.069  1.00 95.46           C  
ATOM   1175  O   LEU A 151      -9.002  -4.796   5.552  1.00 95.46           O  
ATOM   1176  CG  LEU A 151      -5.103  -3.046   4.234  1.00 95.46           C  
ATOM   1177  CD1 LEU A 151      -4.420  -3.369   2.909  1.00 95.46           C  
ATOM   1178  CD2 LEU A 151      -4.649  -1.688   4.758  1.00 95.46           C  
ATOM   1179  N   LYS A 152      -9.561  -4.032   3.559  1.00 93.80           N  
ATOM   1180  CA  LYS A 152     -10.971  -3.891   3.911  1.00 93.80           C  
ATOM   1181  C   LYS A 152     -11.600  -5.246   4.221  1.00 93.80           C  
ATOM   1182  CB  LYS A 152     -11.740  -3.203   2.782  1.00 93.80           C  
ATOM   1183  O   LYS A 152     -12.448  -5.355   5.109  1.00 93.80           O  
ATOM   1184  CG  LYS A 152     -11.510  -1.701   2.702  1.00 93.80           C  
ATOM   1185  CD  LYS A 152     -12.303  -1.073   1.563  1.00 93.80           C  
ATOM   1186  CE  LYS A 152     -12.002   0.413   1.422  1.00 93.80           C  
ATOM   1187  NZ  LYS A 152     -12.702   1.011   0.247  1.00 93.80           N  
ATOM   1188  N   VAL A 153     -11.186  -6.192   3.459  1.00 93.73           N  
ATOM   1189  CA  VAL A 153     -11.695  -7.541   3.682  1.00 93.73           C  
ATOM   1190  C   VAL A 153     -11.391  -7.978   5.113  1.00 93.73           C  
ATOM   1191  CB  VAL A 153     -11.092  -8.549   2.678  1.00 93.73           C  
ATOM   1192  O   VAL A 153     -12.176  -8.703   5.728  1.00 93.73           O  
ATOM   1193  CG1 VAL A 153     -11.362  -9.984   3.125  1.00 93.73           C  
ATOM   1194  CG2 VAL A 153     -11.653  -8.307   1.278  1.00 93.73           C  
ATOM   1195  N   LYS A 154     -10.327  -7.403   5.690  1.00 92.07           N  
ATOM   1196  CA  LYS A 154      -9.907  -7.788   7.035  1.00 92.07           C  
ATOM   1197  C   LYS A 154     -10.375  -6.768   8.070  1.00 92.07           C  
ATOM   1198  CB  LYS A 154      -8.387  -7.941   7.100  1.00 92.07           C  
ATOM   1199  O   LYS A 154     -10.044  -6.880   9.252  1.00 92.07           O  
ATOM   1200  CG  LYS A 154      -7.841  -9.068   6.235  1.00 92.07           C  
ATOM   1201  CD  LYS A 154      -8.250 -10.434   6.774  1.00 92.07           C  
ATOM   1202  CE  LYS A 154      -7.391 -11.546   6.188  1.00 92.07           C  
ATOM   1203  NZ  LYS A 154      -7.792 -12.888   6.709  1.00 92.07           N  
ATOM   1204  N   GLY A 155     -11.128  -5.848   7.636  1.00 90.96           N  
ATOM   1205  CA  GLY A 155     -11.653  -4.825   8.527  1.00 90.96           C  
ATOM   1206  C   GLY A 155     -10.653  -3.725   8.828  1.00 90.96           C  
ATOM   1207  O   GLY A 155     -10.744  -3.062   9.863  1.00 90.96           O  
ATOM   1208  N   SER A 156      -9.597  -3.575   8.046  1.00 93.43           N  
ATOM   1209  CA  SER A 156      -8.547  -2.575   8.207  1.00 93.43           C  
ATOM   1210  C   SER A 156      -8.629  -1.507   7.120  1.00 93.43           C  
ATOM   1211  CB  SER A 156      -7.168  -3.235   8.180  1.00 93.43           C  
ATOM   1212  O   SER A 156      -9.372  -1.659   6.148  1.00 93.43           O  
ATOM   1213  OG  SER A 156      -7.017  -4.126   9.272  1.00 93.43           O  
ATOM   1214  N   SER A 157      -7.888  -0.393   7.394  1.00 93.76           N  
ATOM   1215  CA  SER A 157      -7.897   0.706   6.434  1.00 93.76           C  
ATOM   1216  C   SER A 157      -6.506   1.309   6.271  1.00 93.76           C  
ATOM   1217  CB  SER A 157      -8.884   1.789   6.868  1.00 93.76           C  
ATOM   1218  O   SER A 157      -5.637   1.119   7.125  1.00 93.76           O  
ATOM   1219  OG  SER A 157     -10.183   1.248   7.037  1.00 93.76           O  
ATOM   1220  N   ILE A 158      -6.437   1.951   5.183  1.00 95.48           N  
ATOM   1221  CA  ILE A 158      -5.240   2.758   4.972  1.00 95.48           C  
ATOM   1222  C   ILE A 158      -5.422   4.130   5.615  1.00 95.48           C  
ATOM   1223  CB  ILE A 158      -4.919   2.909   3.468  1.00 95.48           C  
ATOM   1224  O   ILE A 158      -6.359   4.859   5.282  1.00 95.48           O  
ATOM   1225  CG1 ILE A 158      -4.687   1.535   2.830  1.00 95.48           C  
ATOM   1226  CG2 ILE A 158      -3.705   3.820   3.264  1.00 95.48           C  
ATOM   1227  CD1 ILE A 158      -4.514   1.576   1.318  1.00 95.48           C  
ATOM   1228  N   VAL A 159      -4.413   4.515   6.443  1.00 94.55           N  
ATOM   1229  CA  VAL A 159      -4.597   5.761   7.181  1.00 94.55           C  
ATOM   1230  C   VAL A 159      -3.428   6.703   6.903  1.00 94.55           C  
ATOM   1231  CB  VAL A 159      -4.728   5.507   8.699  1.00 94.55           C  
ATOM   1232  O   VAL A 159      -3.423   7.848   7.361  1.00 94.55           O  
ATOM   1233  CG1 VAL A 159      -6.017   4.748   9.010  1.00 94.55           C  
ATOM   1234  CG2 VAL A 159      -3.514   4.739   9.218  1.00 94.55           C  
ATOM   1235  N   GLY A 160      -2.457   6.237   6.104  1.00 94.66           N  
ATOM   1236  CA  GLY A 160      -1.306   7.035   5.714  1.00 94.66           C  
ATOM   1237  C   GLY A 160      -0.544   6.449   4.541  1.00 94.66           C  
ATOM   1238  O   GLY A 160      -0.692   5.267   4.225  1.00 94.66           O  
ATOM   1239  N   LEU A 161       0.254   7.402   3.955  1.00 94.04           N  
ATOM   1240  CA  LEU A 161       1.030   6.964   2.800  1.00 94.04           C  
ATOM   1241  C   LEU A 161       2.450   7.517   2.857  1.00 94.04           C  
ATOM   1242  CB  LEU A 161       0.351   7.402   1.500  1.00 94.04           C  
ATOM   1243  O   LEU A 161       2.658   8.663   3.261  1.00 94.04           O  
ATOM   1244  CG  LEU A 161      -0.960   6.696   1.147  1.00 94.04           C  
ATOM   1245  CD1 LEU A 161      -1.555   7.289  -0.125  1.00 94.04           C  
ATOM   1246  CD2 LEU A 161      -0.734   5.196   0.990  1.00 94.04           C  
ATOM   1247  N   VAL A 162       3.326   6.625   2.456  1.00 89.98           N  
ATOM   1248  CA  VAL A 162       4.721   7.025   2.302  1.00 89.98           C  
ATOM   1249  C   VAL A 162       5.223   6.626   0.917  1.00 89.98           C  
ATOM   1250  CB  VAL A 162       5.615   6.397   3.395  1.00 89.98           C  
ATOM   1251  O   VAL A 162       5.080   5.472   0.507  1.00 89.98           O  
ATOM   1252  CG1 VAL A 162       7.072   6.817   3.207  1.00 89.98           C  
ATOM   1253  CG2 VAL A 162       5.117   6.793   4.784  1.00 89.98           C  
ATOM   1254  N   ASP A 163       5.705   7.708   0.234  1.00 79.94           N  
ATOM   1255  CA  ASP A 163       6.247   7.399  -1.085  1.00 79.94           C  
ATOM   1256  C   ASP A 163       7.556   6.621  -0.973  1.00 79.94           C  
ATOM   1257  CB  ASP A 163       6.465   8.682  -1.890  1.00 79.94           C  
ATOM   1258  O   ASP A 163       8.358   6.872  -0.071  1.00 79.94           O  
ATOM   1259  CG  ASP A 163       6.802   8.418  -3.347  1.00 79.94           C  
ATOM   1260  OD1 ASP A 163       6.571   7.289  -3.832  1.00 79.94           O  
ATOM   1261  OD2 ASP A 163       7.306   9.346  -4.016  1.00 79.94           O  
ATOM   1262  N   GLY A 164       7.650   5.525  -1.824  1.00 68.46           N  
ATOM   1263  CA  GLY A 164       8.858   4.716  -1.817  1.00 68.46           C  
ATOM   1264  C   GLY A 164       9.661   4.831  -3.098  1.00 68.46           C  
ATOM   1265  O   GLY A 164       9.336   5.640  -3.970  1.00 68.46           O  
ATOM   1266  N   HIS A 165      11.071   4.518  -3.075  1.00 65.37           N  
ATOM   1267  CA  HIS A 165      12.109   4.471  -4.099  1.00 65.37           C  
ATOM   1268  C   HIS A 165      11.537   4.776  -5.479  1.00 65.37           C  
ATOM   1269  CB  HIS A 165      12.793   3.103  -4.105  1.00 65.37           C  
ATOM   1270  O   HIS A 165      10.977   3.893  -6.133  1.00 65.37           O  
ATOM   1271  CG  HIS A 165      13.955   3.017  -5.043  1.00 65.37           C  
ATOM   1272  CD2 HIS A 165      14.077   2.425  -6.255  1.00 65.37           C  
ATOM   1273  ND1 HIS A 165      15.179   3.585  -4.766  1.00 65.37           N  
ATOM   1274  CE1 HIS A 165      16.006   3.347  -5.770  1.00 65.37           C  
ATOM   1275  NE2 HIS A 165      15.362   2.644  -6.686  1.00 65.37           N  
ATOM   1276  N   CYS A 166      11.213   6.257  -5.860  1.00 65.20           N  
ATOM   1277  CA  CYS A 166      10.707   6.692  -7.157  1.00 65.20           C  
ATOM   1278  C   CYS A 166      11.401   7.970  -7.613  1.00 65.20           C  
ATOM   1279  CB  CYS A 166       9.196   6.917  -7.095  1.00 65.20           C  
ATOM   1280  O   CYS A 166      11.937   8.717  -6.793  1.00 65.20           O  
ATOM   1281  SG  CYS A 166       8.451   7.305  -8.694  1.00 65.20           S  
ATOM   1282  N   PHE A 167      11.577   8.333  -8.976  1.00 55.84           N  
ATOM   1283  CA  PHE A 167      12.260   9.421  -9.666  1.00 55.84           C  
ATOM   1284  C   PHE A 167      11.332  10.617  -9.843  1.00 55.84           C  
ATOM   1285  CB  PHE A 167      12.779   8.953 -11.029  1.00 55.84           C  
ATOM   1286  O   PHE A 167      11.771  11.767  -9.769  1.00 55.84           O  
ATOM   1287  CG  PHE A 167      14.223   9.294 -11.278  1.00 55.84           C  
ATOM   1288  CD1 PHE A 167      14.571  10.463 -11.945  1.00 55.84           C  
ATOM   1289  CD2 PHE A 167      15.234   8.446 -10.846  1.00 55.84           C  
ATOM   1290  CE1 PHE A 167      15.907  10.782 -12.177  1.00 55.84           C  
ATOM   1291  CE2 PHE A 167      16.572   8.758 -11.075  1.00 55.84           C  
ATOM   1292  CZ  PHE A 167      16.906   9.925 -11.741  1.00 55.84           C  
ATOM   1293  N   SER A 168      10.026  10.696  -9.101  1.00 57.79           N  
ATOM   1294  CA  SER A 168       9.070  11.798  -9.066  1.00 57.79           C  
ATOM   1295  C   SER A 168       7.997  11.566  -8.007  1.00 57.79           C  
ATOM   1296  CB  SER A 168       8.414  11.982 -10.436  1.00 57.79           C  
ATOM   1297  O   SER A 168       6.850  11.256  -8.335  1.00 57.79           O  
ATOM   1298  OG  SER A 168       7.686  13.197 -10.485  1.00 57.79           O  
ATOM   1299  N   LYS A 169       8.219  11.826  -6.782  1.00 66.90           N  
ATOM   1300  CA  LYS A 169       7.717  11.281  -5.524  1.00 66.90           C  
ATOM   1301  C   LYS A 169       6.467  12.025  -5.062  1.00 66.90           C  
ATOM   1302  CB  LYS A 169       8.796  11.347  -4.442  1.00 66.90           C  
ATOM   1303  O   LYS A 169       5.529  11.414  -4.547  1.00 66.90           O  
ATOM   1304  CG  LYS A 169      10.019  10.490  -4.734  1.00 66.90           C  
ATOM   1305  CD  LYS A 169      11.079  10.641  -3.650  1.00 66.90           C  
ATOM   1306  CE  LYS A 169      12.354   9.888  -4.006  1.00 66.90           C  
ATOM   1307  NZ  LYS A 169      13.427  10.104  -2.989  1.00 66.90           N  
ATOM   1308  N   THR A 170       6.268  13.362  -5.377  1.00 68.49           N  
ATOM   1309  CA  THR A 170       5.008  14.055  -5.131  1.00 68.49           C  
ATOM   1310  C   THR A 170       3.942  13.611  -6.129  1.00 68.49           C  
ATOM   1311  CB  THR A 170       5.186  15.583  -5.211  1.00 68.49           C  
ATOM   1312  O   THR A 170       2.780  13.426  -5.763  1.00 68.49           O  
ATOM   1313  CG2 THR A 170       4.464  16.282  -4.064  1.00 68.49           C  
ATOM   1314  OG1 THR A 170       6.582  15.900  -5.147  1.00 68.49           O  
ATOM   1315  N   ARG A 171       4.370  13.240  -7.132  1.00 72.99           N  
ATOM   1316  CA  ARG A 171       3.465  12.884  -8.221  1.00 72.99           C  
ATOM   1317  C   ARG A 171       3.016  11.432  -8.107  1.00 72.99           C  
ATOM   1318  CB  ARG A 171       4.135  13.121  -9.576  1.00 72.99           C  
ATOM   1319  O   ARG A 171       1.852  11.115  -8.362  1.00 72.99           O  
ATOM   1320  CG  ARG A 171       4.482  14.576  -9.846  1.00 72.99           C  
ATOM   1321  CD  ARG A 171       5.237  14.742 -11.158  1.00 72.99           C  
ATOM   1322  NE  ARG A 171       5.759  16.097 -11.312  1.00 72.99           N  
ATOM   1323  NH1 ARG A 171       4.244  16.717 -12.942  1.00 72.99           N  
ATOM   1324  NH2 ARG A 171       5.826  18.208 -12.215  1.00 72.99           N  
ATOM   1325  CZ  ARG A 171       5.275  17.004 -12.156  1.00 72.99           C  
ATOM   1326  N   SER A 172       3.970  10.577  -7.747  1.00 76.60           N  
ATOM   1327  CA  SER A 172       3.644   9.184  -7.458  1.00 76.60           C  
ATOM   1328  C   SER A 172       2.604   9.079  -6.348  1.00 76.60           C  
ATOM   1329  CB  SER A 172       4.903   8.410  -7.063  1.00 76.60           C  
ATOM   1330  O   SER A 172       1.676   8.272  -6.435  1.00 76.60           O  
ATOM   1331  OG  SER A 172       4.582   7.075  -6.709  1.00 76.60           O  
ATOM   1332  N   LEU A 173       2.717   9.970  -5.488  1.00 82.64           N  
ATOM   1333  CA  LEU A 173       1.774   9.981  -4.375  1.00 82.64           C  
ATOM   1334  C   LEU A 173       0.382  10.390  -4.845  1.00 82.64           C  
ATOM   1335  CB  LEU A 173       2.254  10.932  -3.275  1.00 82.64           C  
ATOM   1336  O   LEU A 173      -0.619   9.820  -4.405  1.00 82.64           O  
ATOM   1337  CG  LEU A 173       1.683  10.693  -1.876  1.00 82.64           C  
ATOM   1338  CD1 LEU A 173       2.788  10.251  -0.922  1.00 82.64           C  
ATOM   1339  CD2 LEU A 173       0.993  11.950  -1.358  1.00 82.64           C  
ATOM   1340  N   SER A 174       0.389  11.400  -5.695  1.00 82.75           N  
ATOM   1341  CA  SER A 174      -0.891  11.846  -6.235  1.00 82.75           C  
ATOM   1342  C   SER A 174      -1.623  10.705  -6.934  1.00 82.75           C  
ATOM   1343  CB  SER A 174      -0.687  13.005  -7.211  1.00 82.75           C  
ATOM   1344  O   SER A 174      -2.837  10.552  -6.778  1.00 82.75           O  
ATOM   1345  OG  SER A 174       0.029  12.578  -8.357  1.00 82.75           O  
ATOM   1346  N   THR A 175      -0.915   9.882  -7.677  1.00 86.22           N  
ATOM   1347  CA  THR A 175      -1.522   8.747  -8.362  1.00 86.22           C  
ATOM   1348  C   THR A 175      -1.972   7.688  -7.360  1.00 86.22           C  
ATOM   1349  CB  THR A 175      -0.547   8.119  -9.375  1.00 86.22           C  
ATOM   1350  O   THR A 175      -3.035   7.086  -7.520  1.00 86.22           O  
ATOM   1351  CG2 THR A 175      -1.240   7.052 -10.216  1.00 86.22           C  
ATOM   1352  OG1 THR A 175      -0.043   9.142 -10.242  1.00 86.22           O  
ATOM   1353  N   MET A 176      -1.159   7.417  -6.351  1.00 88.86           N  
ATOM   1354  CA  MET A 176      -1.548   6.480  -5.301  1.00 88.86           C  
ATOM   1355  C   MET A 176      -2.842   6.926  -4.627  1.00 88.86           C  
ATOM   1356  CB  MET A 176      -0.436   6.346  -4.260  1.00 88.86           C  
ATOM   1357  O   MET A 176      -3.732   6.110  -4.383  1.00 88.86           O  
ATOM   1358  CG  MET A 176       0.814   5.656  -4.784  1.00 88.86           C  
ATOM   1359  SD  MET A 176       2.188   5.671  -3.567  1.00 88.86           S  
ATOM   1360  CE  MET A 176       1.448   4.683  -2.237  1.00 88.86           C  
ATOM   1361  N   LEU A 177      -2.942   8.198  -4.390  1.00 90.49           N  
ATOM   1362  CA  LEU A 177      -4.102   8.753  -3.700  1.00 90.49           C  
ATOM   1363  C   LEU A 177      -5.369   8.565  -4.528  1.00 90.49           C  
ATOM   1364  CB  LEU A 177      -3.888  10.240  -3.405  1.00 90.49           C  
ATOM   1365  O   LEU A 177      -6.453   8.370  -3.975  1.00 90.49           O  
ATOM   1366  CG  LEU A 177      -2.938  10.572  -2.252  1.00 90.49           C  
ATOM   1367  CD1 LEU A 177      -2.578  12.054  -2.273  1.00 90.49           C  
ATOM   1368  CD2 LEU A 177      -3.564  10.187  -0.916  1.00 90.49           C  
ATOM   1369  N   LYS A 178      -5.257   8.609  -5.839  1.00 90.73           N  
ATOM   1370  CA  LYS A 178      -6.394   8.412  -6.733  1.00 90.73           C  
ATOM   1371  C   LYS A 178      -7.014   7.031  -6.538  1.00 90.73           C  
ATOM   1372  CB  LYS A 178      -5.970   8.594  -8.191  1.00 90.73           C  
ATOM   1373  O   LYS A 178      -8.203   6.836  -6.800  1.00 90.73           O  
ATOM   1374  CG  LYS A 178      -5.689  10.039  -8.578  1.00 90.73           C  
ATOM   1375  CD  LYS A 178      -5.252  10.153 -10.033  1.00 90.73           C  
ATOM   1376  CE  LYS A 178      -4.889  11.586 -10.398  1.00 90.73           C  
ATOM   1377  NZ  LYS A 178      -4.364  11.687 -11.792  1.00 90.73           N  
ATOM   1378  N   GLY A 179      -6.197   6.107  -6.081  1.00 90.24           N  
ATOM   1379  CA  GLY A 179      -6.660   4.738  -5.917  1.00 90.24           C  
ATOM   1380  C   GLY A 179      -7.378   4.504  -4.602  1.00 90.24           C  
ATOM   1381  O   GLY A 179      -8.001   3.459  -4.406  1.00 90.24           O  
ATOM   1382  N   LEU A 180      -7.323   5.510  -3.791  1.00 91.51           N  
ATOM   1383  CA  LEU A 180      -7.975   5.378  -2.492  1.00 91.51           C  
ATOM   1384  C   LEU A 180      -9.394   5.936  -2.538  1.00 91.51           C  
ATOM   1385  CB  LEU A 180      -7.166   6.097  -1.410  1.00 91.51           C  
ATOM   1386  O   LEU A 180      -9.672   6.876  -3.286  1.00 91.51           O  
ATOM   1387  CG  LEU A 180      -5.713   5.650  -1.241  1.00 91.51           C  
ATOM   1388  CD1 LEU A 180      -5.052   6.417  -0.101  1.00 91.51           C  
ATOM   1389  CD2 LEU A 180      -5.641   4.147  -0.993  1.00 91.51           C  
ATOM   1390  N   GLU A 181     -10.340   5.364  -1.876  1.00 82.82           N  
ATOM   1391  CA  GLU A 181     -11.742   5.771  -1.878  1.00 82.82           C  
ATOM   1392  C   GLU A 181     -11.991   6.902  -0.884  1.00 82.82           C  
ATOM   1393  CB  GLU A 181     -12.648   4.580  -1.556  1.00 82.82           C  
ATOM   1394  O   GLU A 181     -13.114   7.396  -0.766  1.00 82.82           O  
ATOM   1395  CG  GLU A 181     -12.674   3.515  -2.643  1.00 82.82           C  
ATOM   1396  CD  GLU A 181     -13.606   2.356  -2.326  1.00 82.82           C  
ATOM   1397  OE1 GLU A 181     -13.727   1.429  -3.159  1.00 82.82           O  
ATOM   1398  OE2 GLU A 181     -14.222   2.377  -1.237  1.00 82.82           O  
ATOM   1399  N   HIS A 182     -10.942   7.216  -0.155  1.00 83.58           N  
ATOM   1400  CA  HIS A 182     -11.100   8.268   0.844  1.00 83.58           C  
ATOM   1401  C   HIS A 182      -9.915   9.228   0.824  1.00 83.58           C  
ATOM   1402  CB  HIS A 182     -11.262   7.662   2.239  1.00 83.58           C  
ATOM   1403  O   HIS A 182      -8.859   8.906   0.274  1.00 83.58           O  
ATOM   1404  CG  HIS A 182     -10.041   6.952   2.731  1.00 83.58           C  
ATOM   1405  CD2 HIS A 182      -9.058   7.352   3.571  1.00 83.58           C  
ATOM   1406  ND1 HIS A 182      -9.724   5.666   2.350  1.00 83.58           N  
ATOM   1407  CE1 HIS A 182      -8.596   5.305   2.938  1.00 83.58           C  
ATOM   1408  NE2 HIS A 182      -8.171   6.310   3.684  1.00 83.58           N  
ATOM   1409  N   GLU A 183     -10.157  10.364   1.507  1.00 86.83           N  
ATOM   1410  CA  GLU A 183      -9.102  11.372   1.564  1.00 86.83           C  
ATOM   1411  C   GLU A 183      -8.228  11.187   2.801  1.00 86.83           C  
ATOM   1412  CB  GLU A 183      -9.703  12.780   1.550  1.00 86.83           C  
ATOM   1413  O   GLU A 183      -8.712  10.759   3.851  1.00 86.83           O  
ATOM   1414  CG  GLU A 183     -10.240  13.206   0.192  1.00 86.83           C  
ATOM   1415  CD  GLU A 183     -10.689  14.658   0.153  1.00 86.83           C  
ATOM   1416  OE1 GLU A 183     -11.083  15.143  -0.932  1.00 86.83           O  
ATOM   1417  OE2 GLU A 183     -10.646  15.317   1.217  1.00 86.83           O  
ATOM   1418  N   LEU A 184      -6.949  11.364   2.581  1.00 88.70           N  
ATOM   1419  CA  LEU A 184      -6.004  11.348   3.693  1.00 88.70           C  
ATOM   1420  C   LEU A 184      -5.589  12.766   4.074  1.00 88.70           C  
ATOM   1421  CB  LEU A 184      -4.767  10.521   3.334  1.00 88.70           C  
ATOM   1422  O   LEU A 184      -5.470  13.636   3.209  1.00 88.70           O  
ATOM   1423  CG  LEU A 184      -4.992   9.024   3.114  1.00 88.70           C  
ATOM   1424  CD1 LEU A 184      -3.704   8.358   2.643  1.00 88.70           C  
ATOM   1425  CD2 LEU A 184      -5.505   8.368   4.391  1.00 88.70           C  
ATOM   1426  N   ASP A 185      -5.445  12.938   5.372  1.00 87.57           N  
ATOM   1427  CA  ASP A 185      -4.885  14.197   5.853  1.00 87.57           C  
ATOM   1428  C   ASP A 185      -3.450  14.382   5.365  1.00 87.57           C  
ATOM   1429  CB  ASP A 185      -4.931  14.255   7.382  1.00 87.57           C  
ATOM   1430  O   ASP A 185      -2.664  13.432   5.356  1.00 87.57           O  
ATOM   1431  CG  ASP A 185      -4.557  15.619   7.935  1.00 87.57           C  
ATOM   1432  OD1 ASP A 185      -3.392  16.043   7.776  1.00 87.57           O  
ATOM   1433  OD2 ASP A 185      -5.435  16.275   8.536  1.00 87.57           O  
ATOM   1434  N   ALA A 186      -3.172  15.621   4.998  1.00 86.28           N  
ATOM   1435  CA  ALA A 186      -1.849  15.925   4.460  1.00 86.28           C  
ATOM   1436  C   ALA A 186      -0.751  15.504   5.431  1.00 86.28           C  
ATOM   1437  CB  ALA A 186      -1.734  17.415   4.144  1.00 86.28           C  
ATOM   1438  O   ALA A 186       0.340  15.109   5.012  1.00 86.28           O  
ATOM   1439  N   SER A 187      -1.030  15.577   6.729  1.00 87.76           N  
ATOM   1440  CA  SER A 187      -0.046  15.236   7.752  1.00 87.76           C  
ATOM   1441  C   SER A 187       0.240  13.738   7.767  1.00 87.76           C  
ATOM   1442  CB  SER A 187      -0.530  15.685   9.131  1.00 87.76           C  
ATOM   1443  O   SER A 187       1.198  13.291   8.401  1.00 87.76           O  
ATOM   1444  OG  SER A 187      -1.655  14.927   9.541  1.00 87.76           O  
ATOM   1445  N   ARG A 188      -0.505  12.976   7.043  1.00 91.78           N  
ATOM   1446  CA  ARG A 188      -0.379  11.522   7.048  1.00 91.78           C  
ATOM   1447  C   ARG A 188       0.167  11.016   5.717  1.00 91.78           C  
ATOM   1448  CB  ARG A 188      -1.729  10.866   7.345  1.00 91.78           C  
ATOM   1449  O   ARG A 188      -0.021   9.848   5.367  1.00 91.78           O  
ATOM   1450  CG  ARG A 188      -2.299  11.220   8.709  1.00 91.78           C  
ATOM   1451  CD  ARG A 188      -3.619  10.508   8.971  1.00 91.78           C  
ATOM   1452  NE  ARG A 188      -4.116  10.771  10.318  1.00 91.78           N  
ATOM   1453  NH1 ARG A 188      -5.550   8.961  10.367  1.00 91.78           N  
ATOM   1454  NH2 ARG A 188      -5.402  10.361  12.176  1.00 91.78           N  
ATOM   1455  CZ  ARG A 188      -5.022  10.030  10.951  1.00 91.78           C  
ATOM   1456  N   ILE A 189       0.673  11.979   5.057  1.00 91.46           N  
ATOM   1457  CA  ILE A 189       1.305  11.705   3.771  1.00 91.46           C  
ATOM   1458  C   ILE A 189       2.756  12.179   3.797  1.00 91.46           C  
ATOM   1459  CB  ILE A 189       0.541  12.380   2.611  1.00 91.46           C  
ATOM   1460  O   ILE A 189       3.036  13.318   4.176  1.00 91.46           O  
ATOM   1461  CG1 ILE A 189      -0.914  11.898   2.577  1.00 91.46           C  
ATOM   1462  CG2 ILE A 189       1.239  12.110   1.274  1.00 91.46           C  
ATOM   1463  CD1 ILE A 189      -1.814  12.709   1.655  1.00 91.46           C  
ATOM   1464  N   HIS A 190       3.597  11.251   3.448  1.00 89.09           N  
ATOM   1465  CA  HIS A 190       5.004  11.630   3.398  1.00 89.09           C  
ATOM   1466  C   HIS A 190       5.586  11.406   2.007  1.00 89.09           C  
ATOM   1467  CB  HIS A 190       5.808  10.846   4.437  1.00 89.09           C  
ATOM   1468  O   HIS A 190       5.492  10.304   1.460  1.00 89.09           O  
ATOM   1469  CG  HIS A 190       7.271  11.158   4.424  1.00 89.09           C  
ATOM   1470  CD2 HIS A 190       8.309  10.525   3.828  1.00 89.09           C  
ATOM   1471  ND1 HIS A 190       7.807  12.240   5.087  1.00 89.09           N  
ATOM   1472  CE1 HIS A 190       9.116  12.260   4.899  1.00 89.09           C  
ATOM   1473  NE2 HIS A 190       9.446  11.230   4.139  1.00 89.09           N  
ATOM   1474  N   SER A 191       6.229  12.508   1.489  1.00 83.27           N  
ATOM   1475  CA  SER A 191       6.942  12.430   0.218  1.00 83.27           C  
ATOM   1476  C   SER A 191       8.109  13.411   0.178  1.00 83.27           C  
ATOM   1477  CB  SER A 191       5.992  12.707  -0.948  1.00 83.27           C  
ATOM   1478  O   SER A 191       8.123  14.397   0.917  1.00 83.27           O  
ATOM   1479  OG  SER A 191       5.605  14.071  -0.968  1.00 83.27           O  
ATOM   1480  N   THR A 192       9.183  12.970  -0.583  1.00 72.12           N  
ATOM   1481  CA  THR A 192      10.309  13.868  -0.815  1.00 72.12           C  
ATOM   1482  C   THR A 192      10.516  14.102  -2.308  1.00 72.12           C  
ATOM   1483  CB  THR A 192      11.604  13.312  -0.195  1.00 72.12           C  
ATOM   1484  O   THR A 192      10.020  13.336  -3.137  1.00 72.12           O  
ATOM   1485  CG2 THR A 192      11.368  12.831   1.233  1.00 72.12           C  
ATOM   1486  OG1 THR A 192      12.071  12.212  -0.986  1.00 72.12           O  
ATOM   1487  N   THR A 193      11.158  15.280  -2.570  1.00 69.78           N  
ATOM   1488  CA  THR A 193      11.435  15.633  -3.958  1.00 69.78           C  
ATOM   1489  C   THR A 193      12.659  14.882  -4.473  1.00 69.78           C  
ATOM   1490  CB  THR A 193      11.657  17.149  -4.116  1.00 69.78           C  
ATOM   1491  O   THR A 193      12.850  14.750  -5.684  1.00 69.78           O  
ATOM   1492  CG2 THR A 193      10.374  17.924  -3.835  1.00 69.78           C  
ATOM   1493  OG1 THR A 193      12.670  17.576  -3.197  1.00 69.78           O  
ATOM   1494  N   LYS A 194      13.462  14.232  -3.556  1.00 70.88           N  
ATOM   1495  CA  LYS A 194      14.656  13.477  -3.925  1.00 70.88           C  
ATOM   1496  C   LYS A 194      14.373  11.978  -3.953  1.00 70.88           C  
ATOM   1497  CB  LYS A 194      15.801  13.776  -2.955  1.00 70.88           C  
ATOM   1498  O   LYS A 194      13.387  11.516  -3.375  1.00 70.88           O  
ATOM   1499  CG  LYS A 194      16.241  15.233  -2.946  1.00 70.88           C  
ATOM   1500  CD  LYS A 194      17.378  15.467  -1.961  1.00 70.88           C  
ATOM   1501  CE  LYS A 194      17.778  16.936  -1.906  1.00 70.88           C  
ATOM   1502  NZ  LYS A 194      18.852  17.180  -0.897  1.00 70.88           N  
ATOM   1503  N   LYS A 195      15.270  11.301  -4.756  1.00 73.16           N  
ATOM   1504  CA  LYS A 195      15.196   9.843  -4.780  1.00 73.16           C  
ATOM   1505  C   LYS A 195      15.395   9.260  -3.384  1.00 73.16           C  
ATOM   1506  CB  LYS A 195      16.238   9.269  -5.741  1.00 73.16           C  
ATOM   1507  O   LYS A 195      16.309   9.662  -2.662  1.00 73.16           O  
ATOM   1508  CG  LYS A 195      16.116   7.768  -5.962  1.00 73.16           C  
ATOM   1509  CD  LYS A 195      17.151   7.264  -6.959  1.00 73.16           C  
ATOM   1510  CE  LYS A 195      17.067   5.754  -7.138  1.00 73.16           C  
ATOM   1511  NZ  LYS A 195      18.071   5.256  -8.125  1.00 73.16           N  
ATOM   1512  N   THR A 196      14.415   8.399  -2.933  1.00 76.80           N  
ATOM   1513  CA  THR A 196      14.522   7.728  -1.642  1.00 76.80           C  
ATOM   1514  C   THR A 196      14.665   6.220  -1.826  1.00 76.80           C  
ATOM   1515  CB  THR A 196      13.298   8.026  -0.756  1.00 76.80           C  
ATOM   1516  O   THR A 196      14.112   5.650  -2.769  1.00 76.80           O  
ATOM   1517  CG2 THR A 196      13.260   9.495  -0.347  1.00 76.80           C  
ATOM   1518  OG1 THR A 196      12.103   7.712  -1.480  1.00 76.80           O  
ATOM   1519  N   THR A 197      15.519   5.673  -1.076  1.00 85.26           N  
ATOM   1520  CA  THR A 197      15.693   4.225  -1.101  1.00 85.26           C  
ATOM   1521  C   THR A 197      14.547   3.530  -0.372  1.00 85.26           C  
ATOM   1522  CB  THR A 197      17.034   3.812  -0.467  1.00 85.26           C  
ATOM   1523  O   THR A 197      13.778   4.175   0.343  1.00 85.26           O  
ATOM   1524  CG2 THR A 197      18.197   4.574  -1.095  1.00 85.26           C  
ATOM   1525  OG1 THR A 197      16.997   4.091   0.938  1.00 85.26           O  
ATOM   1526  N   ALA A 198      14.356   2.281  -0.640  1.00 86.02           N  
ATOM   1527  CA  ALA A 198      13.363   1.490   0.083  1.00 86.02           C  
ATOM   1528  C   ALA A 198      13.589   1.569   1.590  1.00 86.02           C  
ATOM   1529  CB  ALA A 198      13.399   0.037  -0.382  1.00 86.02           C  
ATOM   1530  O   ALA A 198      12.632   1.638   2.365  1.00 86.02           O  
ATOM   1531  N   GLU A 199      14.793   1.631   2.032  1.00 88.99           N  
ATOM   1532  CA  GLU A 199      15.133   1.715   3.449  1.00 88.99           C  
ATOM   1533  C   GLU A 199      14.698   3.051   4.044  1.00 88.99           C  
ATOM   1534  CB  GLU A 199      16.636   1.512   3.655  1.00 88.99           C  
ATOM   1535  O   GLU A 199      14.135   3.095   5.140  1.00 88.99           O  
ATOM   1536  CG  GLU A 199      17.027   0.074   3.959  1.00 88.99           C  
ATOM   1537  CD  GLU A 199      16.996  -0.828   2.735  1.00 88.99           C  
ATOM   1538  OE1 GLU A 199      17.133  -2.064   2.888  1.00 88.99           O  
ATOM   1539  OE2 GLU A 199      16.835  -0.296   1.615  1.00 88.99           O  
ATOM   1540  N   GLU A 200      14.991   4.014   3.326  1.00 88.72           N  
ATOM   1541  CA  GLU A 200      14.589   5.344   3.774  1.00 88.72           C  
ATOM   1542  C   GLU A 200      13.071   5.455   3.880  1.00 88.72           C  
ATOM   1543  CB  GLU A 200      15.129   6.417   2.824  1.00 88.72           C  
ATOM   1544  O   GLU A 200      12.552   6.055   4.824  1.00 88.72           O  
ATOM   1545  CG  GLU A 200      16.631   6.634   2.932  1.00 88.72           C  
ATOM   1546  CD  GLU A 200      17.189   7.526   1.835  1.00 88.72           C  
ATOM   1547  OE1 GLU A 200      18.287   8.099   2.018  1.00 88.72           O  
ATOM   1548  OE2 GLU A 200      16.522   7.655   0.784  1.00 88.72           O  
ATOM   1549  N   SER A 201      12.400   4.902   2.937  1.00 88.70           N  
ATOM   1550  CA  SER A 201      10.942   4.874   2.980  1.00 88.70           C  
ATOM   1551  C   SER A 201      10.438   4.119   4.206  1.00 88.70           C  
ATOM   1552  CB  SER A 201      10.380   4.233   1.710  1.00 88.70           C  
ATOM   1553  O   SER A 201       9.492   4.555   4.865  1.00 88.70           O  
ATOM   1554  OG  SER A 201      10.669   5.030   0.574  1.00 88.70           O  
ATOM   1555  N   ARG A 202      11.091   3.061   4.458  1.00 91.30           N  
ATOM   1556  CA  ARG A 202      10.726   2.271   5.629  1.00 91.30           C  
ATOM   1557  C   ARG A 202      10.871   3.088   6.908  1.00 91.30           C  
ATOM   1558  CB  ARG A 202      11.585   1.007   5.715  1.00 91.30           C  
ATOM   1559  O   ARG A 202       9.967   3.104   7.747  1.00 91.30           O  
ATOM   1560  CG  ARG A 202      11.243   0.108   6.892  1.00 91.30           C  
ATOM   1561  CD  ARG A 202      12.120  -1.136   6.925  1.00 91.30           C  
ATOM   1562  NE  ARG A 202      12.145  -1.743   8.253  1.00 91.30           N  
ATOM   1563  NH1 ARG A 202      10.682  -3.451   7.725  1.00 91.30           N  
ATOM   1564  NH2 ARG A 202      11.557  -3.297   9.838  1.00 91.30           N  
ATOM   1565  CZ  ARG A 202      11.461  -2.829   8.602  1.00 91.30           C  
ATOM   1566  N   MET A 203      11.938   3.748   7.017  1.00 91.78           N  
ATOM   1567  CA  MET A 203      12.196   4.553   8.208  1.00 91.78           C  
ATOM   1568  C   MET A 203      11.139   5.640   8.369  1.00 91.78           C  
ATOM   1569  CB  MET A 203      13.588   5.184   8.140  1.00 91.78           C  
ATOM   1570  O   MET A 203      10.637   5.864   9.472  1.00 91.78           O  
ATOM   1571  CG  MET A 203      14.722   4.172   8.187  1.00 91.78           C  
ATOM   1572  SD  MET A 203      14.739   3.208   9.748  1.00 91.78           S  
ATOM   1573  CE  MET A 203      15.044   4.538  10.943  1.00 91.78           C  
ATOM   1574  N   GLU A 204      10.789   6.229   7.315  1.00 91.22           N  
ATOM   1575  CA  GLU A 204       9.780   7.283   7.356  1.00 91.22           C  
ATOM   1576  C   GLU A 204       8.408   6.720   7.717  1.00 91.22           C  
ATOM   1577  CB  GLU A 204       9.712   8.015   6.014  1.00 91.22           C  
ATOM   1578  O   GLU A 204       7.632   7.367   8.423  1.00 91.22           O  
ATOM   1579  CG  GLU A 204      10.939   8.864   5.713  1.00 91.22           C  
ATOM   1580  CD  GLU A 204      11.204   9.930   6.764  1.00 91.22           C  
ATOM   1581  OE1 GLU A 204      12.388  10.221   7.049  1.00 91.22           O  
ATOM   1582  OE2 GLU A 204      10.219  10.478   7.308  1.00 91.22           O  
ATOM   1583  N   GLY A 205       8.095   5.618   7.136  1.00 92.38           N  
ATOM   1584  CA  GLY A 205       6.856   4.951   7.503  1.00 92.38           C  
ATOM   1585  C   GLY A 205       6.761   4.641   8.984  1.00 92.38           C  
ATOM   1586  O   GLY A 205       5.728   4.887   9.611  1.00 92.38           O  
ATOM   1587  N   LEU A 206       7.846   4.150   9.534  1.00 93.82           N  
ATOM   1588  CA  LEU A 206       7.866   3.797  10.949  1.00 93.82           C  
ATOM   1589  C   LEU A 206       7.744   5.041  11.822  1.00 93.82           C  
ATOM   1590  CB  LEU A 206       9.151   3.041  11.295  1.00 93.82           C  
ATOM   1591  O   LEU A 206       7.078   5.015  12.859  1.00 93.82           O  
ATOM   1592  CG  LEU A 206       9.276   1.623  10.734  1.00 93.82           C  
ATOM   1593  CD1 LEU A 206      10.666   1.062  11.016  1.00 93.82           C  
ATOM   1594  CD2 LEU A 206       8.199   0.718  11.322  1.00 93.82           C  
ATOM   1595  N   LYS A 207       8.375   6.092  11.441  1.00 93.40           N  
ATOM   1596  CA  LYS A 207       8.247   7.363  12.148  1.00 93.40           C  
ATOM   1597  C   LYS A 207       6.795   7.832  12.177  1.00 93.40           C  
ATOM   1598  CB  LYS A 207       9.130   8.430  11.498  1.00 93.40           C  
ATOM   1599  O   LYS A 207       6.311   8.305  13.208  1.00 93.40           O  
ATOM   1600  CG  LYS A 207      10.613   8.272  11.796  1.00 93.40           C  
ATOM   1601  CD  LYS A 207      11.438   9.363  11.125  1.00 93.40           C  
ATOM   1602  CE  LYS A 207      12.931   9.129  11.309  1.00 93.40           C  
ATOM   1603  NZ  LYS A 207      13.745  10.116  10.538  1.00 93.40           N  
ATOM   1604  N   MET A 208       6.169   7.680  11.050  1.00 93.27           N  
ATOM   1605  CA  MET A 208       4.767   8.078  10.970  1.00 93.27           C  
ATOM   1606  C   MET A 208       3.909   7.242  11.913  1.00 93.27           C  
ATOM   1607  CB  MET A 208       4.250   7.944   9.536  1.00 93.27           C  
ATOM   1608  O   MET A 208       3.043   7.775  12.608  1.00 93.27           O  
ATOM   1609  CG  MET A 208       2.822   8.430   9.351  1.00 93.27           C  
ATOM   1610  SD  MET A 208       2.293   8.407   7.594  1.00 93.27           S  
ATOM   1611  CE  MET A 208       3.250   9.810   6.954  1.00 93.27           C  
ATOM   1612  N   VAL A 209       4.147   5.981  11.877  1.00 93.99           N  
ATOM   1613  CA  VAL A 209       3.401   5.081  12.751  1.00 93.99           C  
ATOM   1614  C   VAL A 209       3.590   5.502  14.207  1.00 93.99           C  
ATOM   1615  CB  VAL A 209       3.840   3.612  12.560  1.00 93.99           C  
ATOM   1616  O   VAL A 209       2.625   5.558  14.973  1.00 93.99           O  
ATOM   1617  CG1 VAL A 209       3.313   2.739  13.698  1.00 93.99           C  
ATOM   1618  CG2 VAL A 209       3.358   3.083  11.210  1.00 93.99           C  
ATOM   1619  N   MET A 210       4.817   5.779  14.583  1.00 92.31           N  
ATOM   1620  CA  MET A 210       5.110   6.214  15.945  1.00 92.31           C  
ATOM   1621  C   MET A 210       4.313   7.465  16.301  1.00 92.31           C  
ATOM   1622  CB  MET A 210       6.607   6.483  16.114  1.00 92.31           C  
ATOM   1623  O   MET A 210       3.761   7.563  17.398  1.00 92.31           O  
ATOM   1624  CG  MET A 210       7.459   5.224  16.112  1.00 92.31           C  
ATOM   1625  SD  MET A 210       9.249   5.588  16.285  1.00 92.31           S  
ATOM   1626  CE  MET A 210       9.359   5.814  18.082  1.00 92.31           C  
ATOM   1627  N   LYS A 211       4.255   8.351  15.423  1.00 91.48           N  
ATOM   1628  CA  LYS A 211       3.514   9.593  15.620  1.00 91.48           C  
ATOM   1629  C   LYS A 211       2.022   9.323  15.787  1.00 91.48           C  
ATOM   1630  CB  LYS A 211       3.745  10.548  14.448  1.00 91.48           C  
ATOM   1631  O   LYS A 211       1.375   9.900  16.664  1.00 91.48           O  
ATOM   1632  CG  LYS A 211       3.079  11.906  14.615  1.00 91.48           C  
ATOM   1633  CD  LYS A 211       3.325  12.801  13.407  1.00 91.48           C  
ATOM   1634  CE  LYS A 211       2.554  14.110  13.515  1.00 91.48           C  
ATOM   1635  NZ  LYS A 211       2.783  14.987  12.328  1.00 91.48           N  
ATOM   1636  N   LEU A 212       1.500   8.427  15.016  1.00 90.25           N  
ATOM   1637  CA  LEU A 212       0.066   8.164  14.983  1.00 90.25           C  
ATOM   1638  C   LEU A 212      -0.363   7.338  16.191  1.00 90.25           C  
ATOM   1639  CB  LEU A 212      -0.317   7.437  13.691  1.00 90.25           C  
ATOM   1640  O   LEU A 212      -1.514   7.418  16.626  1.00 90.25           O  
ATOM   1641  CG  LEU A 212      -0.219   8.252  12.400  1.00 90.25           C  
ATOM   1642  CD1 LEU A 212      -0.502   7.366  11.192  1.00 90.25           C  
ATOM   1643  CD2 LEU A 212      -1.180   9.434  12.440  1.00 90.25           C  
ATOM   1644  N   ASN A 213       0.607   6.650  16.682  1.00 90.21           N  
ATOM   1645  CA  ASN A 213       0.274   5.811  17.828  1.00 90.21           C  
ATOM   1646  C   ASN A 213       0.558   6.524  19.147  1.00 90.21           C  
ATOM   1647  CB  ASN A 213       1.040   4.487  17.764  1.00 90.21           C  
ATOM   1648  O   ASN A 213       0.163   6.047  20.213  1.00 90.21           O  
ATOM   1649  CG  ASN A 213       0.429   3.506  16.784  1.00 90.21           C  
ATOM   1650  ND2 ASN A 213       1.243   2.585  16.281  1.00 90.21           N  
ATOM   1651  OD1 ASN A 213      -0.765   3.574  16.481  1.00 90.21           O  
ATOM   1652  N   LYS A 214       1.375   7.631  19.216  1.00 81.65           N  
ATOM   1653  CA  LYS A 214       1.735   8.406  20.400  1.00 81.65           C  
ATOM   1654  C   LYS A 214       0.539   9.195  20.925  1.00 81.65           C  
ATOM   1655  CB  LYS A 214       2.893   9.354  20.088  1.00 81.65           C  
ATOM   1656  O   LYS A 214      -0.067   9.976  20.188  1.00 81.65           O  
ATOM   1657  CG  LYS A 214       4.258   8.682  20.076  1.00 81.65           C  
ATOM   1658  CD  LYS A 214       5.382   9.700  19.934  1.00 81.65           C  
ATOM   1659  CE  LYS A 214       6.743   9.023  19.848  1.00 81.65           C  
ATOM   1660  NZ  LYS A 214       7.847  10.017  19.687  1.00 81.65           N  
ATOM   1661  N   ARG A 215      -0.401   8.506  21.381  1.00 55.82           N  
ATOM   1662  CA  ARG A 215      -1.432   9.118  22.212  1.00 55.82           C  
ATOM   1663  C   ARG A 215      -1.262   8.724  23.675  1.00 55.82           C  
ATOM   1664  CB  ARG A 215      -2.826   8.719  21.721  1.00 55.82           C  
ATOM   1665  O   ARG A 215      -1.074   7.547  23.989  1.00 55.82           O  
ATOM   1666  CG  ARG A 215      -3.197   9.314  20.372  1.00 55.82           C  
ATOM   1667  CD  ARG A 215      -4.634   8.987  19.988  1.00 55.82           C  
ATOM   1668  NE  ARG A 215      -4.983   9.544  18.684  1.00 55.82           N  
ATOM   1669  NH1 ARG A 215      -7.168   8.797  18.719  1.00 55.82           N  
ATOM   1670  NH2 ARG A 215      -6.388   9.985  16.922  1.00 55.82           N  
ATOM   1671  CZ  ARG A 215      -6.179   9.441  18.111  1.00 55.82           C  
TER    1672      ARG A 215                                                      
ENDMDL                                                                          
END                                                                             
