# Supplementary material for: The RIX domain defines a class of polymorphic T6SS effectors and secreted adaptors
Source: Nat Commun. 2023 Aug 17;14:4983. doi: 10.1038/s41467-023-40659-2 (PMC10435454; doi:10.1038/s41467-023-40659-2)
Supplement: Supplementary file 6 — Supplementary Data S3 [file 41467_2023_40659_MOESM6_ESM.zip › AlphaFold2 PDB files used in this study/WP_009697472.1 Glycosyltransferase_2.pdb]

HEADER                                            01-JUN-22                     
TITLE     ALPHAFOLD MONOMER V2.0 PREDICTION FOR UNCHARACTERIZED PROTEIN         
TITLE    2 (A0A454B2J5)                                                         
COMPND    MOL_ID: 1;                                                            
COMPND   2 MOLECULE: UNCHARACTERIZED PROTEIN;                                   
COMPND   3 CHAIN: A                                                             
SOURCE    MOL_ID: 1;                                                            
SOURCE   2 ORGANISM_SCIENTIFIC: VIBRIO HARVEYI;                                 
SOURCE   3 ORGANISM_TAXID: 669                                                  
REMARK   1                                                                      
REMARK   1 REFERENCE 1                                                          
REMARK   1  AUTH   JOHN JUMPER, RICHARD EVANS, ALEXANDER PRITZEL, TIM GREEN,    
REMARK   1  AUTH 2 MICHAEL FIGURNOV, OLAF RONNEBERGER, KATHRYN TUNYASUVUNAKOOL, 
REMARK   1  AUTH 3 RUSS BATES, AUGUSTIN ZIDEK, ANNA POTAPENKO, ALEX BRIDGLAND,  
REMARK   1  AUTH 4 CLEMENS MEYER, SIMON A A KOHL, ANDREW J BALLARD,             
REMARK   1  AUTH 5 ANDREW COWIE, BERNARDINO ROMERA-PAREDES, STANISLAV NIKOLOV,  
REMARK   1  AUTH 6 RISHUB JAIN, JONAS ADLER, TREVOR BACK, STIG PETERSEN,        
REMARK   1  AUTH 7 DAVID REIMAN, ELLEN CLANCY, MICHAL ZIELINSKI,                
REMARK   1  AUTH 8 MARTIN STEINEGGER, MICHALINA PACHOLSKA, TAMAS BERGHAMMER,    
REMARK   1  AUTH 9 DAVID SILVER, ORIOL VINYALS, ANDREW W SENIOR,                
REMARK   1  AUTH10 KORAY KAVUKCUOGLU, PUSHMEET KOHLI, DEMIS HASSABIS            
REMARK   1  TITL   HIGHLY ACCURATE PROTEIN STRUCTURE PREDICTION WITH ALPHAFOLD  
REMARK   1  REF    NATURE                        V. 596   583 2021              
REMARK   1  REFN                   ISSN 0028-0836                               
REMARK   1  PMID   34265844                                                     
REMARK   1  DOI    10.1038/s41586-021-03819-2                                   
REMARK   1                                                                      
REMARK   1 DISCLAIMERS                                                          
REMARK   1 ALPHAFOLD DATA, COPYRIGHT (2021) DEEPMIND TECHNOLOGIES LIMITED. THE  
REMARK   1 INFORMATION PROVIDED IS THEORETICAL MODELLING ONLY AND CAUTION SHOULD
REMARK   1 BE EXERCISED IN ITS USE. IT IS PROVIDED "AS-IS" WITHOUT ANY WARRANTY 
REMARK   1 OF ANY KIND, WHETHER EXPRESSED OR IMPLIED. NO WARRANTY IS GIVEN THAT 
REMARK   1 USE OF THE INFORMATION SHALL NOT INFRINGE THE RIGHTS OF ANY THIRD    
REMARK   1 PARTY. THE INFORMATION IS NOT INTENDED TO BE A SUBSTITUTE FOR        
REMARK   1 PROFESSIONAL MEDICAL ADVICE, DIAGNOSIS, OR TREATMENT, AND DOES NOT   
REMARK   1 CONSTITUTE MEDICAL OR OTHER PROFESSIONAL ADVICE. IT IS AVAILABLE FOR 
REMARK   1 ACADEMIC AND COMMERCIAL PURPOSES, UNDER CC-BY 4.0 LICENCE.           
DBREF  XXXX A    1   388  UNP    A0A454B2J5 A0A454B2J5_VIBHA     1    388       
SEQRES   1 A  388  MET ARG TYR GLN SER PRO PRO SER ASP HIS THR GLU GLN          
SEQRES   2 A  388  ALA GLN GLN SER VAL GLN GLU ARG ALA GLU GLN GLN ARG          
SEQRES   3 A  388  ILE ALA ARG ARG GLU GLU LEU LYS VAL THR GLN ALA ASP          
SEQRES   4 A  388  ASN LYS ARG TRP ALA ALA ASN ARG GLU ARG VAL LEU ALA          
SEQRES   5 A  388  GLU ARG ASN ASN GLU ASN THR ASP VAL ALA LEU THR PRO          
SEQRES   6 A  388  LEU LYS GLU LYS LYS LYS LYS SER GLY LEU SER SER LEU          
SEQRES   7 A  388  LEU CYS ALA LYS PRO SER PHE SER LYS LEU PRO THR LYS          
SEQRES   8 A  388  THR VAL ALA TYR CYS TRP VAL ASN THR LYS ALA GLU SER          
SEQRES   9 A  388  GLY GLU ASP ASN VAL ILE PRO SER VAL GLU LYS GLU HIS          
SEQRES  10 A  388  GLY LEU LEU ASN VAL ILE SER ASN ALA LYS VAL THR PRO          
SEQRES  11 A  388  LYS VAL LYS HIS VAL ILE TYR VAL ASP ARG ARG THR LYS          
SEQRES  12 A  388  GLY ARG THR CYS TYR ASP SER ARG VAL GLU LEU PRO GLU          
SEQRES  13 A  388  ASN VAL LYS PHE VAL SER VAL ASP GLU LEU LEU THR LYS          
SEQRES  14 A  388  LYS ASN MET THR THR PRO ALA ILE ALA LYS LYS MET THR          
SEQRES  15 A  388  GLU LEU TYR GLU ALA SER ILE ASN TYR GLY SER PRO ALA          
SEQRES  16 A  388  PHE ALA LYS ASN MET VAL SER LEU LEU ALA LEU ASN ALA          
SEQRES  17 A  388  GLY ASP TYR PHE PHE ASP ILE GLY VAL SER ILE LYS PRO          
SEQRES  18 A  388  ASP GLY ASN LEU ALA LYS HIS LEU ASN GLY GLU SER LYS          
SEQRES  19 A  388  PHE SER GLY GLY ALA VAL GLY ASN GLY SER TYR LEU MET          
SEQRES  20 A  388  GLY GLY HIS ASP LYS GLU ALA ILE GLU MET VAL VAL GLU          
SEQRES  21 A  388  PHE LEU TYR GLY LEU TYR THR CYS GLU ARG ALA PRO THR          
SEQRES  22 A  388  VAL HIS PRO LYS LYS ALA VAL GLU ILE LEU ASP ASN LEU          
SEQRES  23 A  388  ASP LYS SER LEU THR PRO ASN GLU VAL ILE SER LYS VAL          
SEQRES  24 A  388  VAL ASP ASN ALA LYS LEU ASP GLU GLN ILE THR PRO ALA          
SEQRES  25 A  388  GLU PHE VAL THR TYR SER ARG LYS MET GLU LYS GLU PHE          
SEQRES  26 A  388  ALA GLU ARG GLY VAL LYS THR THR MET CYS GLU TYR ALA          
SEQRES  27 A  388  ARG HIS THR ASP ALA VAL PHE GLY ASN THR ILE THR ILE          
SEQRES  28 A  388  LEU THR ASN SER VAL LYS LYS LYS PHE ALA ASP GLY THR          
SEQRES  29 A  388  ASP PHE VAL ASN THR HIS LYS MET SER HIS ILE HIS LYS          
SEQRES  30 A  388  THR LYS VAL GLU ALA HIS HIS VAL PRO VAL LEU                  
CRYST1    1.000    1.000    1.000  90.00  90.00  90.00 P 1           1          
ORIGX1      1.000000  0.000000  0.000000        0.00000                         
ORIGX2      0.000000  1.000000  0.000000        0.00000                         
ORIGX3      0.000000  0.000000  1.000000        0.00000                         
SCALE1      1.000000  0.000000  0.000000        0.00000                         
SCALE2      0.000000  1.000000  0.000000        0.00000                         
SCALE3      0.000000  0.000000  1.000000        0.00000                         
MODEL        1                                                                  
ATOM      1  N   MET A   1      49.927  12.497 -66.758  1.00 41.03           N  
ATOM      2  CA  MET A   1      48.757  11.815 -66.165  1.00 41.03           C  
ATOM      3  C   MET A   1      48.493  12.413 -64.790  1.00 41.03           C  
ATOM      4  CB  MET A   1      49.006  10.301 -66.053  1.00 41.03           C  
ATOM      5  O   MET A   1      49.328  12.252 -63.913  1.00 41.03           O  
ATOM      6  CG  MET A   1      48.833   9.584 -67.395  1.00 41.03           C  
ATOM      7  SD  MET A   1      49.024   7.790 -67.261  1.00 41.03           S  
ATOM      8  CE  MET A   1      50.706   7.553 -67.894  1.00 41.03           C  
ATOM      9  N   ARG A   2      47.400  13.167 -64.623  1.00 41.75           N  
ATOM     10  CA  ARG A   2      46.904  13.649 -63.322  1.00 41.75           C  
ATOM     11  C   ARG A   2      45.544  12.990 -63.101  1.00 41.75           C  
ATOM     12  CB  ARG A   2      46.776  15.188 -63.288  1.00 41.75           C  
ATOM     13  O   ARG A   2      44.663  13.162 -63.935  1.00 41.75           O  
ATOM     14  CG  ARG A   2      48.109  15.924 -63.070  1.00 41.75           C  
ATOM     15  CD  ARG A   2      47.883  17.443 -62.965  1.00 41.75           C  
ATOM     16  NE  ARG A   2      49.145  18.182 -62.743  1.00 41.75           N  
ATOM     17  NH1 ARG A   2      48.258  20.306 -62.687  1.00 41.75           N  
ATOM     18  NH2 ARG A   2      50.453  20.026 -62.425  1.00 41.75           N  
ATOM     19  CZ  ARG A   2      49.278  19.495 -62.621  1.00 41.75           C  
ATOM     20  N   TYR A   3      45.416  12.206 -62.036  1.00 37.88           N  
ATOM     21  CA  TYR A   3      44.153  11.599 -61.619  1.00 37.88           C  
ATOM     22  C   TYR A   3      43.243  12.708 -61.061  1.00 37.88           C  
ATOM     23  CB  TYR A   3      44.443  10.492 -60.582  1.00 37.88           C  
ATOM     24  O   TYR A   3      43.643  13.413 -60.136  1.00 37.88           O  
ATOM     25  CG  TYR A   3      43.956   9.109 -60.974  1.00 37.88           C  
ATOM     26  CD1 TYR A   3      42.735   8.629 -60.463  1.00 37.88           C  
ATOM     27  CD2 TYR A   3      44.731   8.292 -61.823  1.00 37.88           C  
ATOM     28  CE1 TYR A   3      42.289   7.334 -60.790  1.00 37.88           C  
ATOM     29  CE2 TYR A   3      44.286   6.997 -62.155  1.00 37.88           C  
ATOM     30  OH  TYR A   3      42.646   5.264 -61.955  1.00 37.88           O  
ATOM     31  CZ  TYR A   3      43.066   6.515 -61.636  1.00 37.88           C  
ATOM     32  N   GLN A   4      42.062  12.894 -61.653  1.00 44.66           N  
ATOM     33  CA  GLN A   4      40.978  13.716 -61.105  1.00 44.66           C  
ATOM     34  C   GLN A   4      40.041  12.803 -60.305  1.00 44.66           C  
ATOM     35  CB  GLN A   4      40.208  14.428 -62.235  1.00 44.66           C  
ATOM     36  O   GLN A   4      39.570  11.796 -60.831  1.00 44.66           O  
ATOM     37  CG  GLN A   4      40.926  15.677 -62.775  1.00 44.66           C  
ATOM     38  CD  GLN A   4      40.147  16.372 -63.894  1.00 44.66           C  
ATOM     39  NE2 GLN A   4      40.323  17.660 -64.091  1.00 44.66           N  
ATOM     40  OE1 GLN A   4      39.386  15.780 -64.636  1.00 44.66           O  
ATOM     41  N   SER A   5      39.791  13.143 -59.041  1.00 46.06           N  
ATOM     42  CA  SER A   5      38.769  12.497 -58.209  1.00 46.06           C  
ATOM     43  C   SER A   5      37.365  13.001 -58.585  1.00 46.06           C  
ATOM     44  CB  SER A   5      39.027  12.776 -56.724  1.00 46.06           C  
ATOM     45  O   SER A   5      37.237  14.170 -58.959  1.00 46.06           O  
ATOM     46  OG  SER A   5      40.327  12.347 -56.358  1.00 46.06           O  
ATOM     47  N   PRO A   6      36.314  12.166 -58.481  1.00 47.41           N  
ATOM     48  CA  PRO A   6      34.937  12.582 -58.750  1.00 47.41           C  
ATOM     49  C   PRO A   6      34.388  13.510 -57.644  1.00 47.41           C  
ATOM     50  CB  PRO A   6      34.140  11.278 -58.867  1.00 47.41           C  
ATOM     51  O   PRO A   6      34.881  13.462 -56.512  1.00 47.41           O  
ATOM     52  CG  PRO A   6      34.905  10.313 -57.963  1.00 47.41           C  
ATOM     53  CD  PRO A   6      36.358  10.766 -58.085  1.00 47.41           C  
ATOM     54  N   PRO A   7      33.381  14.354 -57.948  1.00 45.91           N  
ATOM     55  CA  PRO A   7      32.744  15.222 -56.963  1.00 45.91           C  
ATOM     56  C   PRO A   7      31.948  14.393 -55.947  1.00 45.91           C  
ATOM     57  CB  PRO A   7      31.861  16.186 -57.762  1.00 45.91           C  
ATOM     58  O   PRO A   7      31.300  13.409 -56.294  1.00 45.91           O  
ATOM     59  CG  PRO A   7      31.498  15.378 -59.006  1.00 45.91           C  
ATOM     60  CD  PRO A   7      32.718  14.488 -59.238  1.00 45.91           C  
ATOM     61  N   SER A   8      32.034  14.794 -54.680  1.00 42.69           N  
ATOM     62  CA  SER A   8      31.300  14.187 -53.572  1.00 42.69           C  
ATOM     63  C   SER A   8      29.892  14.776 -53.490  1.00 42.69           C  
ATOM     64  CB  SER A   8      32.049  14.449 -52.262  1.00 42.69           C  
ATOM     65  O   SER A   8      29.749  15.963 -53.194  1.00 42.69           O  
ATOM     66  OG  SER A   8      31.364  13.798 -51.223  1.00 42.69           O  
ATOM     67  N   ASP A   9      28.867  13.953 -53.711  1.00 47.31           N  
ATOM     68  CA  ASP A   9      27.472  14.296 -53.419  1.00 47.31           C  
ATOM     69  C   ASP A   9      27.219  14.197 -51.906  1.00 47.31           C  
ATOM     70  CB  ASP A   9      26.502  13.408 -54.221  1.00 47.31           C  
ATOM     71  O   ASP A   9      26.728  13.196 -51.379  1.00 47.31           O  
ATOM     72  CG  ASP A   9      26.362  13.804 -55.696  1.00 47.31           C  
ATOM     73  OD1 ASP A   9      26.525  15.005 -56.006  1.00 47.31           O  
ATOM     74  OD2 ASP A   9      26.058  12.895 -56.500  1.00 47.31           O  
ATOM     75  N   HIS A  10      27.568  15.255 -51.176  1.00 40.97           N  
ATOM     76  CA  HIS A  10      27.058  15.470 -49.826  1.00 40.97           C  
ATOM     77  C   HIS A  10      25.776  16.300 -49.906  1.00 40.97           C  
ATOM     78  CB  HIS A  10      28.130  16.099 -48.926  1.00 40.97           C  
ATOM     79  O   HIS A  10      25.809  17.526 -49.880  1.00 40.97           O  
ATOM     80  CG  HIS A  10      29.302  15.191 -48.654  1.00 40.97           C  
ATOM     81  CD2 HIS A  10      30.622  15.540 -48.706  1.00 40.97           C  
ATOM     82  ND1 HIS A  10      29.249  13.859 -48.306  1.00 40.97           N  
ATOM     83  CE1 HIS A  10      30.508  13.415 -48.163  1.00 40.97           C  
ATOM     84  NE2 HIS A  10      31.384  14.404 -48.408  1.00 40.97           N  
ATOM     85  N   THR A  11      24.630  15.626 -49.995  1.00 46.53           N  
ATOM     86  CA  THR A  11      23.333  16.241 -49.684  1.00 46.53           C  
ATOM     87  C   THR A  11      23.312  16.619 -48.204  1.00 46.53           C  
ATOM     88  CB  THR A  11      22.132  15.319 -50.001  1.00 46.53           C  
ATOM     89  O   THR A  11      23.323  15.741 -47.338  1.00 46.53           O  
ATOM     90  CG2 THR A  11      21.221  15.935 -51.059  1.00 46.53           C  
ATOM     91  OG1 THR A  11      22.523  14.050 -50.481  1.00 46.53           O  
ATOM     92  N   GLU A  12      23.285  17.920 -47.910  1.00 43.41           N  
ATOM     93  CA  GLU A  12      22.999  18.458 -46.580  1.00 43.41           C  
ATOM     94  C   GLU A  12      21.629  17.940 -46.113  1.00 43.41           C  
ATOM     95  CB  GLU A  12      23.014  20.000 -46.612  1.00 43.41           C  
ATOM     96  O   GLU A  12      20.576  18.379 -46.577  1.00 43.41           O  
ATOM     97  CG  GLU A  12      24.428  20.590 -46.748  1.00 43.41           C  
ATOM     98  CD  GLU A  12      24.440  22.131 -46.800  1.00 43.41           C  
ATOM     99  OE1 GLU A  12      25.491  22.708 -46.440  1.00 43.41           O  
ATOM    100  OE2 GLU A  12      23.412  22.721 -47.202  1.00 43.41           O  
ATOM    101  N   GLN A  13      21.622  16.964 -45.203  1.00 44.91           N  
ATOM    102  CA  GLN A  13      20.406  16.586 -44.491  1.00 44.91           C  
ATOM    103  C   GLN A  13      20.051  17.719 -43.527  1.00 44.91           C  
ATOM    104  CB  GLN A  13      20.584  15.250 -43.753  1.00 44.91           C  
ATOM    105  O   GLN A  13      20.745  17.940 -42.534  1.00 44.91           O  
ATOM    106  CG  GLN A  13      20.499  14.042 -44.698  1.00 44.91           C  
ATOM    107  CD  GLN A  13      20.570  12.706 -43.960  1.00 44.91           C  
ATOM    108  NE2 GLN A  13      20.167  11.622 -44.585  1.00 44.91           N  
ATOM    109  OE1 GLN A  13      20.982  12.594 -42.817  1.00 44.91           O  
ATOM    110  N   ALA A  14      18.966  18.435 -43.827  1.00 51.09           N  
ATOM    111  CA  ALA A  14      18.384  19.427 -42.936  1.00 51.09           C  
ATOM    112  C   ALA A  14      18.158  18.812 -41.542  1.00 51.09           C  
ATOM    113  CB  ALA A  14      17.082  19.942 -43.563  1.00 51.09           C  
ATOM    114  O   ALA A  14      17.408  17.845 -41.382  1.00 51.09           O  
ATOM    115  N   GLN A  15      18.838  19.353 -40.530  1.00 46.12           N  
ATOM    116  CA  GLN A  15      18.703  18.916 -39.143  1.00 46.12           C  
ATOM    117  C   GLN A  15      17.294  19.249 -38.633  1.00 46.12           C  
ATOM    118  CB  GLN A  15      19.782  19.585 -38.273  1.00 46.12           C  
ATOM    119  O   GLN A  15      16.967  20.410 -38.406  1.00 46.12           O  
ATOM    120  CG  GLN A  15      21.164  18.928 -38.421  1.00 46.12           C  
ATOM    121  CD  GLN A  15      22.242  19.613 -37.580  1.00 46.12           C  
ATOM    122  NE2 GLN A  15      23.346  18.954 -37.308  1.00 46.12           N  
ATOM    123  OE1 GLN A  15      22.127  20.745 -37.144  1.00 46.12           O  
ATOM    124  N   GLN A  16      16.464  18.220 -38.440  1.00 52.53           N  
ATOM    125  CA  GLN A  16      15.164  18.351 -37.775  1.00 52.53           C  
ATOM    126  C   GLN A  16      15.330  18.846 -36.336  1.00 52.53           C  
ATOM    127  CB  GLN A  16      14.424  17.008 -37.770  1.00 52.53           C  
ATOM    128  O   GLN A  16      16.231  18.409 -35.609  1.00 52.53           O  
ATOM    129  CG  GLN A  16      13.801  16.682 -39.132  1.00 52.53           C  
ATOM    130  CD  GLN A  16      13.117  15.319 -39.141  1.00 52.53           C  
ATOM    131  NE2 GLN A  16      12.284  15.045 -40.119  1.00 52.53           N  
ATOM    132  OE1 GLN A  16      13.337  14.464 -38.295  1.00 52.53           O  
ATOM    133  N   SER A  17      14.431  19.733 -35.914  1.00 63.69           N  
ATOM    134  CA  SER A  17      14.462  20.318 -34.577  1.00 63.69           C  
ATOM    135  C   SER A  17      14.075  19.295 -33.498  1.00 63.69           C  
ATOM    136  CB  SER A  17      13.565  21.558 -34.532  1.00 63.69           C  
ATOM    137  O   SER A  17      13.321  18.346 -33.725  1.00 63.69           O  
ATOM    138  OG  SER A  17      12.209  21.173 -34.603  1.00 63.69           O  
ATOM    139  N   VAL A  18      14.571  19.496 -32.274  1.00 60.44           N  
ATOM    140  CA  VAL A  18      14.293  18.618 -31.118  1.00 60.44           C  
ATOM    141  C   VAL A  18      12.786  18.504 -30.826  1.00 60.44           C  
ATOM    142  CB  VAL A  18      15.068  19.129 -29.882  1.00 60.44           C  
ATOM    143  O   VAL A  18      12.323  17.458 -30.372  1.00 60.44           O  
ATOM    144  CG1 VAL A  18      14.804  18.303 -28.617  1.00 60.44           C  
ATOM    145  CG2 VAL A  18      16.583  19.100 -30.138  1.00 60.44           C  
ATOM    146  N   GLN A  19      12.011  19.550 -31.128  1.00 58.31           N  
ATOM    147  CA  GLN A  19      10.561  19.583 -30.917  1.00 58.31           C  
ATOM    148  C   GLN A  19       9.798  18.699 -31.916  1.00 58.31           C  
ATOM    149  CB  GLN A  19      10.077  21.040 -30.964  1.00 58.31           C  
ATOM    150  O   GLN A  19       8.910  17.953 -31.506  1.00 58.31           O  
ATOM    151  CG  GLN A  19      10.517  21.821 -29.713  1.00 58.31           C  
ATOM    152  CD  GLN A  19      10.070  23.280 -29.726  1.00 58.31           C  
ATOM    153  NE2 GLN A  19      10.090  23.955 -28.598  1.00 58.31           N  
ATOM    154  OE1 GLN A  19       9.717  23.858 -30.736  1.00 58.31           O  
ATOM    155  N   GLU A  20      10.192  18.685 -33.192  1.00 61.00           N  
ATOM    156  CA  GLU A  20       9.565  17.828 -34.212  1.00 61.00           C  
ATOM    157  C   GLU A  20       9.806  16.339 -33.934  1.00 61.00           C  
ATOM    158  CB  GLU A  20      10.111  18.199 -35.596  1.00 61.00           C  
ATOM    159  O   GLU A  20       8.907  15.512 -34.105  1.00 61.00           O  
ATOM    160  CG  GLU A  20       9.557  19.550 -36.075  1.00 61.00           C  
ATOM    161  CD  GLU A  20      10.355  20.106 -37.259  1.00 61.00           C  
ATOM    162  OE1 GLU A  20       9.719  20.633 -38.194  1.00 61.00           O  
ATOM    163  OE2 GLU A  20      11.610  20.045 -37.178  1.00 61.00           O  
ATOM    164  N   ARG A  21      10.988  15.992 -33.405  1.00 62.66           N  
ATOM    165  CA  ARG A  21      11.310  14.617 -32.995  1.00 62.66           C  
ATOM    166  C   ARG A  21      10.451  14.154 -31.809  1.00 62.66           C  
ATOM    167  CB  ARG A  21      12.819  14.523 -32.717  1.00 62.66           C  
ATOM    168  O   ARG A  21      10.022  13.000 -31.776  1.00 62.66           O  
ATOM    169  CG  ARG A  21      13.293  13.065 -32.597  1.00 62.66           C  
ATOM    170  CD  ARG A  21      14.803  12.965 -32.340  1.00 62.66           C  
ATOM    171  NE  ARG A  21      15.598  13.309 -33.537  1.00 62.66           N  
ATOM    172  NH1 ARG A  21      17.307  14.469 -32.515  1.00 62.66           N  
ATOM    173  NH2 ARG A  21      17.327  14.191 -34.725  1.00 62.66           N  
ATOM    174  CZ  ARG A  21      16.736  13.984 -33.583  1.00 62.66           C  
ATOM    175  N   ALA A  22      10.169  15.043 -30.855  1.00 60.50           N  
ATOM    176  CA  ALA A  22       9.322  14.739 -29.701  1.00 60.50           C  
ATOM    177  C   ALA A  22       7.844  14.536 -30.094  1.00 60.50           C  
ATOM    178  CB  ALA A  22       9.492  15.861 -28.670  1.00 60.50           C  
ATOM    179  O   ALA A  22       7.177  13.640 -29.571  1.00 60.50           O  
ATOM    180  N   GLU A  23       7.338  15.322 -31.047  1.00 64.25           N  
ATOM    181  CA  GLU A  23       5.965  15.208 -31.552  1.00 64.25           C  
ATOM    182  C   GLU A  23       5.753  13.904 -32.341  1.00 64.25           C  
ATOM    183  CB  GLU A  23       5.649  16.450 -32.400  1.00 64.25           C  
ATOM    184  O   GLU A  23       4.776  13.189 -32.103  1.00 64.25           O  
ATOM    185  CG  GLU A  23       4.151  16.617 -32.725  1.00 64.25           C  
ATOM    186  CD  GLU A  23       3.495  17.788 -31.980  1.00 64.25           C  
ATOM    187  OE1 GLU A  23       2.448  17.534 -31.324  1.00 64.25           O  
ATOM    188  OE2 GLU A  23       4.050  18.904 -32.023  1.00 64.25           O  
ATOM    189  N   GLN A  24       6.710  13.525 -33.197  1.00 63.62           N  
ATOM    190  CA  GLN A  24       6.659  12.260 -33.940  1.00 63.62           C  
ATOM    191  C   GLN A  24       6.684  11.035 -33.016  1.00 63.62           C  
ATOM    192  CB  GLN A  24       7.819  12.195 -34.940  1.00 63.62           C  
ATOM    193  O   GLN A  24       5.896  10.106 -33.199  1.00 63.62           O  
ATOM    194  CG  GLN A  24       7.570  13.091 -36.161  1.00 63.62           C  
ATOM    195  CD  GLN A  24       8.665  12.959 -37.214  1.00 63.62           C  
ATOM    196  NE2 GLN A  24       8.470  13.518 -38.388  1.00 63.62           N  
ATOM    197  OE1 GLN A  24       9.702  12.346 -37.019  1.00 63.62           O  
ATOM    198  N   GLN A  25       7.511  11.052 -31.965  1.00 58.50           N  
ATOM    199  CA  GLN A  25       7.515   9.982 -30.962  1.00 58.50           C  
ATOM    200  C   GLN A  25       6.192   9.902 -30.190  1.00 58.50           C  
ATOM    201  CB  GLN A  25       8.676  10.188 -29.983  1.00 58.50           C  
ATOM    202  O   GLN A  25       5.741   8.810 -29.842  1.00 58.50           O  
ATOM    203  CG  GLN A  25      10.028   9.809 -30.605  1.00 58.50           C  
ATOM    204  CD  GLN A  25      11.181   9.937 -29.616  1.00 58.50           C  
ATOM    205  NE2 GLN A  25      12.376   9.542 -29.999  1.00 58.50           N  
ATOM    206  OE1 GLN A  25      11.035  10.351 -28.476  1.00 58.50           O  
ATOM    207  N   ARG A  26       5.534  11.040 -29.936  1.00 66.44           N  
ATOM    208  CA  ARG A  26       4.231  11.078 -29.258  1.00 66.44           C  
ATOM    209  C   ARG A  26       3.112  10.480 -30.118  1.00 66.44           C  
ATOM    210  CB  ARG A  26       3.939  12.528 -28.842  1.00 66.44           C  
ATOM    211  O   ARG A  26       2.221   9.828 -29.574  1.00 66.44           O  
ATOM    212  CG  ARG A  26       2.828  12.606 -27.786  1.00 66.44           C  
ATOM    213  CD  ARG A  26       2.611  14.040 -27.288  1.00 66.44           C  
ATOM    214  NE  ARG A  26       1.991  14.907 -28.313  1.00 66.44           N  
ATOM    215  NH1 ARG A  26       1.328  16.606 -26.920  1.00 66.44           N  
ATOM    216  NH2 ARG A  26       0.950  16.781 -29.104  1.00 66.44           N  
ATOM    217  CZ  ARG A  26       1.422  16.083 -28.112  1.00 66.44           C  
ATOM    218  N   ILE A  27       3.163  10.678 -31.436  1.00 67.62           N  
ATOM    219  CA  ILE A  27       2.202  10.107 -32.393  1.00 67.62           C  
ATOM    220  C   ILE A  27       2.417   8.593 -32.531  1.00 67.62           C  
ATOM    221  CB  ILE A  27       2.269  10.868 -33.738  1.00 67.62           C  
ATOM    222  O   ILE A  27       1.454   7.841 -32.385  1.00 67.62           O  
ATOM    223  CG1 ILE A  27       1.775  12.323 -33.535  1.00 67.62           C  
ATOM    224  CG2 ILE A  27       1.422  10.169 -34.818  1.00 67.62           C  
ATOM    225  CD1 ILE A  27       2.058  13.252 -34.722  1.00 67.62           C  
ATOM    226  N   ALA A  28       3.665   8.136 -32.675  1.00 60.66           N  
ATOM    227  CA  ALA A  28       3.994   6.709 -32.753  1.00 60.66           C  
ATOM    228  C   ALA A  28       3.542   5.929 -31.500  1.00 60.66           C  
ATOM    229  CB  ALA A  28       5.503   6.583 -32.994  1.00 60.66           C  
ATOM    230  O   ALA A  28       2.899   4.885 -31.609  1.00 60.66           O  
ATOM    231  N   ARG A  29       3.745   6.498 -30.299  1.00 53.91           N  
ATOM    232  CA  ARG A  29       3.273   5.912 -29.027  1.00 53.91           C  
ATOM    233  C   ARG A  29       1.749   5.764 -28.943  1.00 53.91           C  
ATOM    234  CB  ARG A  29       3.768   6.761 -27.846  1.00 53.91           C  
ATOM    235  O   ARG A  29       1.267   4.891 -28.230  1.00 53.91           O  
ATOM    236  CG  ARG A  29       5.259   6.558 -27.549  1.00 53.91           C  
ATOM    237  CD  ARG A  29       5.695   7.522 -26.438  1.00 53.91           C  
ATOM    238  NE  ARG A  29       7.155   7.508 -26.243  1.00 53.91           N  
ATOM    239  NH1 ARG A  29       7.252   9.019 -24.514  1.00 53.91           N  
ATOM    240  NH2 ARG A  29       9.143   8.211 -25.379  1.00 53.91           N  
ATOM    241  CZ  ARG A  29       7.840   8.242 -25.383  1.00 53.91           C  
ATOM    242  N   ARG A  30       0.972   6.611 -29.631  1.00 54.19           N  
ATOM    243  CA  ARG A  30      -0.500   6.508 -29.664  1.00 54.19           C  
ATOM    244  C   ARG A  30      -0.993   5.407 -30.598  1.00 54.19           C  
ATOM    245  CB  ARG A  30      -1.134   7.854 -30.052  1.00 54.19           C  
ATOM    246  O   ARG A  30      -2.060   4.852 -30.343  1.00 54.19           O  
ATOM    247  CG  ARG A  30      -1.534   8.678 -28.824  1.00 54.19           C  
ATOM    248  CD  ARG A  30      -2.245   9.957 -29.283  1.00 54.19           C  
ATOM    249  NE  ARG A  30      -2.726  10.758 -28.142  1.00 54.19           N  
ATOM    250  NH1 ARG A  30      -3.511  12.540 -29.359  1.00 54.19           N  
ATOM    251  NH2 ARG A  30      -3.701  12.555 -27.135  1.00 54.19           N  
ATOM    252  CZ  ARG A  30      -3.308  11.942 -28.217  1.00 54.19           C  
ATOM    253  N   GLU A  31      -0.261   5.101 -31.663  1.00 56.38           N  
ATOM    254  CA  GLU A  31      -0.650   4.053 -32.612  1.00 56.38           C  
ATOM    255  C   GLU A  31      -0.333   2.646 -32.092  1.00 56.38           C  
ATOM    256  CB  GLU A  31      -0.042   4.324 -33.994  1.00 56.38           C  
ATOM    257  O   GLU A  31      -1.148   1.744 -32.279  1.00 56.38           O  
ATOM    258  CG  GLU A  31      -0.673   5.581 -34.615  1.00 56.38           C  
ATOM    259  CD  GLU A  31      -0.375   5.728 -36.110  1.00 56.38           C  
ATOM    260  OE1 GLU A  31      -1.304   6.202 -36.805  1.00 56.38           O  
ATOM    261  OE2 GLU A  31       0.736   5.353 -36.536  1.00 56.38           O  
ATOM    262  N   GLU A  32       0.752   2.481 -31.330  1.00 49.03           N  
ATOM    263  CA  GLU A  32       1.115   1.214 -30.666  1.00 49.03           C  
ATOM    264  C   GLU A  32       0.149   0.795 -29.539  1.00 49.03           C  
ATOM    265  CB  GLU A  32       2.541   1.328 -30.108  1.00 49.03           C  
ATOM    266  O   GLU A  32       0.129  -0.364 -29.129  1.00 49.03           O  
ATOM    267  CG  GLU A  32       3.606   1.323 -31.216  1.00 49.03           C  
ATOM    268  CD  GLU A  32       5.040   1.415 -30.668  1.00 49.03           C  
ATOM    269  OE1 GLU A  32       5.972   1.197 -31.474  1.00 49.03           O  
ATOM    270  OE2 GLU A  32       5.202   1.717 -29.460  1.00 49.03           O  
ATOM    271  N   LEU A  33      -0.691   1.713 -29.047  1.00 50.78           N  
ATOM    272  CA  LEU A  33      -1.685   1.460 -27.994  1.00 50.78           C  
ATOM    273  C   LEU A  33      -3.041   0.950 -28.523  1.00 50.78           C  
ATOM    274  CB  LEU A  33      -1.834   2.732 -27.134  1.00 50.78           C  
ATOM    275  O   LEU A  33      -3.979   0.772 -27.742  1.00 50.78           O  
ATOM    276  CG  LEU A  33      -0.637   3.008 -26.205  1.00 50.78           C  
ATOM    277  CD1 LEU A  33      -0.750   4.424 -25.633  1.00 50.78           C  
ATOM    278  CD2 LEU A  33      -0.590   2.034 -25.022  1.00 50.78           C  
ATOM    279  N   LYS A  34      -3.189   0.712 -29.833  1.00 48.19           N  
ATOM    280  CA  LYS A  34      -4.445   0.206 -30.412  1.00 48.19           C  
ATOM    281  C   LYS A  34      -4.546  -1.319 -30.284  1.00 48.19           C  
ATOM    282  CB  LYS A  34      -4.599   0.681 -31.864  1.00 48.19           C  
ATOM    283  O   LYS A  34      -3.961  -2.062 -31.064  1.00 48.19           O  
ATOM    284  CG  LYS A  34      -4.996   2.164 -31.945  1.00 48.19           C  
ATOM    285  CD  LYS A  34      -5.150   2.591 -33.410  1.00 48.19           C  
ATOM    286  CE  LYS A  34      -5.567   4.062 -33.516  1.00 48.19           C  
ATOM    287  NZ  LYS A  34      -5.491   4.542 -34.920  1.00 48.19           N  
ATOM    288  N   VAL A  35      -5.353  -1.780 -29.327  1.00 46.34           N  
ATOM    289  CA  VAL A  35      -5.729  -3.197 -29.158  1.00 46.34           C  
ATOM    290  C   VAL A  35      -6.516  -3.685 -30.376  1.00 46.34           C  
ATOM    291  CB  VAL A  35      -6.557  -3.398 -27.871  1.00 46.34           C  
ATOM    292  O   VAL A  35      -7.528  -3.085 -30.750  1.00 46.34           O  
ATOM    293  CG1 VAL A  35      -6.999  -4.856 -27.675  1.00 46.34           C  
ATOM    294  CG2 VAL A  35      -5.752  -2.984 -26.632  1.00 46.34           C  
ATOM    295  N   THR A  36      -6.084  -4.790 -30.986  1.00 63.56           N  
ATOM    296  CA  THR A  36      -6.746  -5.349 -32.171  1.00 63.56           C  
ATOM    297  C   THR A  36      -7.828  -6.369 -31.794  1.00 63.56           C  
ATOM    298  CB  THR A  36      -5.739  -5.949 -33.164  1.00 63.56           C  
ATOM    299  O   THR A  36      -7.823  -6.965 -30.715  1.00 63.56           O  
ATOM    300  CG2 THR A  36      -4.576  -5.016 -33.503  1.00 63.56           C  
ATOM    301  OG1 THR A  36      -5.252  -7.184 -32.697  1.00 63.56           O  
ATOM    302  N   GLN A  37      -8.774  -6.639 -32.702  1.00 56.12           N  
ATOM    303  CA  GLN A  37      -9.775  -7.698 -32.489  1.00 56.12           C  
ATOM    304  C   GLN A  37      -9.153  -9.100 -32.349  1.00 56.12           C  
ATOM    305  CB  GLN A  37     -10.790  -7.712 -33.641  1.00 56.12           C  
ATOM    306  O   GLN A  37      -9.756  -9.974 -31.722  1.00 56.12           O  
ATOM    307  CG  GLN A  37     -11.941  -6.712 -33.453  1.00 56.12           C  
ATOM    308  CD  GLN A  37     -13.007  -6.855 -34.539  1.00 56.12           C  
ATOM    309  NE2 GLN A  37     -14.140  -6.205 -34.403  1.00 56.12           N  
ATOM    310  OE1 GLN A  37     -12.851  -7.569 -35.516  1.00 56.12           O  
ATOM    311  N   ALA A  38      -7.963  -9.328 -32.912  1.00 57.47           N  
ATOM    312  CA  ALA A  38      -7.257 -10.601 -32.799  1.00 57.47           C  
ATOM    313  C   ALA A  38      -6.742 -10.846 -31.369  1.00 57.47           C  
ATOM    314  CB  ALA A  38      -6.125 -10.612 -33.832  1.00 57.47           C  
ATOM    315  O   ALA A  38      -6.836 -11.970 -30.865  1.00 57.47           O  
ATOM    316  N   ASP A  39      -6.291  -9.790 -30.687  1.00 46.84           N  
ATOM    317  CA  ASP A  39      -5.831  -9.855 -29.294  1.00 46.84           C  
ATOM    318  C   ASP A  39      -6.987 -10.195 -28.348  1.00 46.84           C  
ATOM    319  CB  ASP A  39      -5.159  -8.529 -28.908  1.00 46.84           C  
ATOM    320  O   ASP A  39      -6.884 -11.105 -27.521  1.00 46.84           O  
ATOM    321  CG  ASP A  39      -3.968  -8.236 -29.819  1.00 46.84           C  
ATOM    322  OD1 ASP A  39      -3.161  -9.174 -30.016  1.00 46.84           O  
ATOM    323  OD2 ASP A  39      -3.946  -7.113 -30.378  1.00 46.84           O  
ATOM    324  N   ASN A  40      -8.148  -9.573 -28.570  1.00 48.47           N  
ATOM    325  CA  ASN A  40      -9.364  -9.870 -27.812  1.00 48.47           C  
ATOM    326  C   ASN A  40      -9.833 -11.327 -27.990  1.00 48.47           C  
ATOM    327  CB  ASN A  40     -10.451  -8.855 -28.208  1.00 48.47           C  
ATOM    328  O   ASN A  40     -10.227 -11.971 -27.014  1.00 48.47           O  
ATOM    329  CG  ASN A  40     -10.219  -7.488 -27.583  1.00 48.47           C  
ATOM    330  ND2 ASN A  40     -10.685  -6.431 -28.204  1.00 48.47           N  
ATOM    331  OD1 ASN A  40      -9.655  -7.352 -26.514  1.00 48.47           O  
ATOM    332  N   LYS A  41      -9.745 -11.889 -29.206  1.00 56.94           N  
ATOM    333  CA  LYS A  41     -10.099 -13.300 -29.463  1.00 56.94           C  
ATOM    334  C   LYS A  41      -9.157 -14.276 -28.751  1.00 56.94           C  
ATOM    335  CB  LYS A  41     -10.142 -13.582 -30.974  1.00 56.94           C  
ATOM    336  O   LYS A  41      -9.621 -15.259 -28.173  1.00 56.94           O  
ATOM    337  CG  LYS A  41     -11.419 -13.033 -31.628  1.00 56.94           C  
ATOM    338  CD  LYS A  41     -11.456 -13.370 -33.126  1.00 56.94           C  
ATOM    339  CE  LYS A  41     -12.741 -12.826 -33.762  1.00 56.94           C  
ATOM    340  NZ  LYS A  41     -12.827 -13.149 -35.209  1.00 56.94           N  
ATOM    341  N   ARG A  42      -7.849 -13.995 -28.730  1.00 54.19           N  
ATOM    342  CA  ARG A  42      -6.865 -14.816 -27.999  1.00 54.19           C  
ATOM    343  C   ARG A  42      -7.098 -14.797 -26.488  1.00 54.19           C  
ATOM    344  CB  ARG A  42      -5.444 -14.345 -28.333  1.00 54.19           C  
ATOM    345  O   ARG A  42      -6.963 -15.834 -25.836  1.00 54.19           O  
ATOM    346  CG  ARG A  42      -4.935 -14.951 -29.649  1.00 54.19           C  
ATOM    347  CD  ARG A  42      -3.551 -14.400 -30.018  1.00 54.19           C  
ATOM    348  NE  ARG A  42      -2.540 -14.644 -28.966  1.00 54.19           N  
ATOM    349  NH1 ARG A  42      -1.005 -13.083 -29.673  1.00 54.19           N  
ATOM    350  NH2 ARG A  42      -0.602 -14.247 -27.825  1.00 54.19           N  
ATOM    351  CZ  ARG A  42      -1.394 -13.996 -28.829  1.00 54.19           C  
ATOM    352  N   TRP A  43      -7.476 -13.652 -25.924  1.00 45.94           N  
ATOM    353  CA  TRP A  43      -7.782 -13.536 -24.496  1.00 45.94           C  
ATOM    354  C   TRP A  43      -9.081 -14.241 -24.093  1.00 45.94           C  
ATOM    355  CB  TRP A  43      -7.798 -12.058 -24.107  1.00 45.94           C  
ATOM    356  O   TRP A  43      -9.138 -14.825 -23.009  1.00 45.94           O  
ATOM    357  CG  TRP A  43      -6.481 -11.346 -24.194  1.00 45.94           C  
ATOM    358  CD1 TRP A  43      -5.249 -11.909 -24.143  1.00 45.94           C  
ATOM    359  CD2 TRP A  43      -6.252  -9.909 -24.330  1.00 45.94           C  
ATOM    360  CE2 TRP A  43      -4.845  -9.675 -24.332  1.00 45.94           C  
ATOM    361  CE3 TRP A  43      -7.090  -8.780 -24.447  1.00 45.94           C  
ATOM    362  NE1 TRP A  43      -4.283 -10.927 -24.229  1.00 45.94           N  
ATOM    363  CH2 TRP A  43      -5.155  -7.289 -24.538  1.00 45.94           C  
ATOM    364  CZ2 TRP A  43      -4.293  -8.391 -24.428  1.00 45.94           C  
ATOM    365  CZ3 TRP A  43      -6.548  -7.485 -24.551  1.00 45.94           C  
ATOM    366  N   ALA A  44     -10.092 -14.259 -24.966  1.00 49.84           N  
ATOM    367  CA  ALA A  44     -11.332 -14.999 -24.734  1.00 49.84           C  
ATOM    368  C   ALA A  44     -11.097 -16.520 -24.669  1.00 49.84           C  
ATOM    369  CB  ALA A  44     -12.342 -14.613 -25.821  1.00 49.84           C  
ATOM    370  O   ALA A  44     -11.531 -17.165 -23.717  1.00 49.84           O  
ATOM    371  N   ALA A  45     -10.327 -17.083 -25.606  1.00 50.84           N  
ATOM    372  CA  ALA A  45     -10.034 -18.519 -25.629  1.00 50.84           C  
ATOM    373  C   ALA A  45      -9.243 -18.989 -24.390  1.00 50.84           C  
ATOM    374  CB  ALA A  45      -9.280 -18.824 -26.927  1.00 50.84           C  
ATOM    375  O   ALA A  45      -9.541 -20.026 -23.798  1.00 50.84           O  
ATOM    376  N   ASN A  46      -8.262 -18.200 -23.936  1.00 46.84           N  
ATOM    377  CA  ASN A  46      -7.487 -18.543 -22.740  1.00 46.84           C  
ATOM    378  C   ASN A  46      -8.314 -18.385 -21.446  1.00 46.84           C  
ATOM    379  CB  ASN A  46      -6.198 -17.703 -22.736  1.00 46.84           C  
ATOM    380  O   ASN A  46      -8.064 -19.082 -20.464  1.00 46.84           O  
ATOM    381  CG  ASN A  46      -5.076 -18.311 -21.902  1.00 46.84           C  
ATOM    382  ND2 ASN A  46      -4.204 -17.482 -21.376  1.00 46.84           N  
ATOM    383  OD1 ASN A  46      -4.923 -19.518 -21.750  1.00 46.84           O  
ATOM    384  N   ARG A  47      -9.326 -17.502 -21.444  1.00 41.06           N  
ATOM    385  CA  ARG A  47     -10.277 -17.341 -20.332  1.00 41.06           C  
ATOM    386  C   ARG A  47     -11.131 -18.593 -20.136  1.00 41.06           C  
ATOM    387  CB  ARG A  47     -11.139 -16.083 -20.569  1.00 41.06           C  
ATOM    388  O   ARG A  47     -11.308 -19.000 -18.993  1.00 41.06           O  
ATOM    389  CG  ARG A  47     -12.227 -15.841 -19.508  1.00 41.06           C  
ATOM    390  CD  ARG A  47     -13.063 -14.602 -19.874  1.00 41.06           C  
ATOM    391  NE  ARG A  47     -14.128 -14.309 -18.880  1.00 41.06           N  
ATOM    392  NH1 ARG A  47     -15.890 -15.361 -19.935  1.00 41.06           N  
ATOM    393  NH2 ARG A  47     -16.250 -14.255 -18.036  1.00 41.06           N  
ATOM    394  CZ  ARG A  47     -15.410 -14.644 -18.958  1.00 41.06           C  
ATOM    395  N   GLU A  48     -11.649 -19.191 -21.205  1.00 51.91           N  
ATOM    396  CA  GLU A  48     -12.529 -20.363 -21.089  1.00 51.91           C  
ATOM    397  C   GLU A  48     -11.788 -21.616 -20.625  1.00 51.91           C  
ATOM    398  CB  GLU A  48     -13.262 -20.627 -22.405  1.00 51.91           C  
ATOM    399  O   GLU A  48     -12.278 -22.327 -19.750  1.00 51.91           O  
ATOM    400  CG  GLU A  48     -14.228 -19.477 -22.717  1.00 51.91           C  
ATOM    401  CD  GLU A  48     -15.383 -19.898 -23.630  1.00 51.91           C  
ATOM    402  OE1 GLU A  48     -16.411 -19.188 -23.560  1.00 51.91           O  
ATOM    403  OE2 GLU A  48     -15.222 -20.887 -24.376  1.00 51.91           O  
ATOM    404  N   ARG A  49     -10.559 -21.824 -21.108  1.00 64.81           N  
ATOM    405  CA  ARG A  49      -9.710 -22.938 -20.668  1.00 64.81           C  
ATOM    406  C   ARG A  49      -9.460 -22.923 -19.155  1.00 64.81           C  
ATOM    407  CB  ARG A  49      -8.406 -22.889 -21.472  1.00 64.81           C  
ATOM    408  O   ARG A  49      -9.631 -23.935 -18.487  1.00 64.81           O  
ATOM    409  CG  ARG A  49      -7.533 -24.123 -21.208  1.00 64.81           C  
ATOM    410  CD  ARG A  49      -6.231 -24.058 -22.009  1.00 64.81           C  
ATOM    411  NE  ARG A  49      -5.370 -22.945 -21.567  1.00 64.81           N  
ATOM    412  NH1 ARG A  49      -4.157 -24.102 -19.983  1.00 64.81           N  
ATOM    413  NH2 ARG A  49      -3.717 -21.945 -20.413  1.00 64.81           N  
ATOM    414  CZ  ARG A  49      -4.417 -23.017 -20.659  1.00 64.81           C  
ATOM    415  N   VAL A  50      -9.131 -21.754 -18.602  1.00 45.50           N  
ATOM    416  CA  VAL A  50      -8.845 -21.585 -17.164  1.00 45.50           C  
ATOM    417  C   VAL A  50     -10.105 -21.727 -16.294  1.00 45.50           C  
ATOM    418  CB  VAL A  50      -8.145 -20.228 -16.939  1.00 45.50           C  
ATOM    419  O   VAL A  50     -10.015 -22.125 -15.132  1.00 45.50           O  
ATOM    420  CG1 VAL A  50      -7.930 -19.882 -15.458  1.00 45.50           C  
ATOM    421  CG2 VAL A  50      -6.761 -20.217 -17.606  1.00 45.50           C  
ATOM    422  N   LEU A  51     -11.290 -21.411 -16.830  1.00 47.25           N  
ATOM    423  CA  LEU A  51     -12.566 -21.639 -16.140  1.00 47.25           C  
ATOM    424  C   LEU A  51     -12.928 -23.130 -16.097  1.00 47.25           C  
ATOM    425  CB  LEU A  51     -13.677 -20.817 -16.821  1.00 47.25           C  
ATOM    426  O   LEU A  51     -13.373 -23.612 -15.057  1.00 47.25           O  
ATOM    427  CG  LEU A  51     -13.595 -19.302 -16.564  1.00 47.25           C  
ATOM    428  CD1 LEU A  51     -14.543 -18.554 -17.505  1.00 47.25           C  
ATOM    429  CD2 LEU A  51     -13.979 -18.941 -15.126  1.00 47.25           C  
ATOM    430  N   ALA A  52     -12.691 -23.861 -17.190  1.00 48.28           N  
ATOM    431  CA  ALA A  52     -12.932 -25.301 -17.260  1.00 48.28           C  
ATOM    432  C   ALA A  52     -12.015 -26.095 -16.310  1.00 48.28           C  
ATOM    433  CB  ALA A  52     -12.770 -25.745 -18.718  1.00 48.28           C  
ATOM    434  O   ALA A  52     -12.484 -26.997 -15.621  1.00 48.28           O  
ATOM    435  N   GLU A  53     -10.738 -25.711 -16.207  1.00 46.72           N  
ATOM    436  CA  GLU A  53      -9.772 -26.335 -15.289  1.00 46.72           C  
ATOM    437  C   GLU A  53     -10.176 -26.159 -13.807  1.00 46.72           C  
ATOM    438  CB  GLU A  53      -8.362 -25.769 -15.580  1.00 46.72           C  
ATOM    439  O   GLU A  53     -10.001 -27.073 -13.010  1.00 46.72           O  
ATOM    440  CG  GLU A  53      -7.742 -26.303 -16.897  1.00 46.72           C  
ATOM    441  CD  GLU A  53      -6.466 -25.557 -17.367  1.00 46.72           C  
ATOM    442  OE1 GLU A  53      -5.996 -25.798 -18.513  1.00 46.72           O  
ATOM    443  OE2 GLU A  53      -5.964 -24.669 -16.640  1.00 46.72           O  
ATOM    444  N   ARG A  54     -10.800 -25.029 -13.435  1.00 43.62           N  
ATOM    445  CA  ARG A  54     -11.210 -24.744 -12.043  1.00 43.62           C  
ATOM    446  C   ARG A  54     -12.497 -25.423 -11.586  1.00 43.62           C  
ATOM    447  CB  ARG A  54     -11.347 -23.232 -11.842  1.00 43.62           C  
ATOM    448  O   ARG A  54     -12.642 -25.692 -10.396  1.00 43.62           O  
ATOM    449  CG  ARG A  54     -10.018 -22.630 -11.397  1.00 43.62           C  
ATOM    450  CD  ARG A  54     -10.232 -21.153 -11.075  1.00 43.62           C  
ATOM    451  NE  ARG A  54      -9.038 -20.588 -10.425  1.00 43.62           N  
ATOM    452  NH1 ARG A  54      -9.416 -18.404 -10.986  1.00 43.62           N  
ATOM    453  NH2 ARG A  54      -7.510 -18.976  -9.951  1.00 43.62           N  
ATOM    454  CZ  ARG A  54      -8.662 -19.328 -10.452  1.00 43.62           C  
ATOM    455  N   ASN A  55     -13.442 -25.669 -12.489  1.00 47.31           N  
ATOM    456  CA  ASN A  55     -14.713 -26.298 -12.119  1.00 47.31           C  
ATOM    457  C   ASN A  55     -14.571 -27.801 -11.829  1.00 47.31           C  
ATOM    458  CB  ASN A  55     -15.761 -26.002 -13.203  1.00 47.31           C  
ATOM    459  O   ASN A  55     -15.427 -28.362 -11.156  1.00 47.31           O  
ATOM    460  CG  ASN A  55     -16.342 -24.600 -13.114  1.00 47.31           C  
ATOM    461  ND2 ASN A  55     -17.113 -24.204 -14.099  1.00 47.31           N  
ATOM    462  OD1 ASN A  55     -16.147 -23.844 -12.174  1.00 47.31           O  
ATOM    463  N   ASN A  56     -13.483 -28.438 -12.274  1.00 45.78           N  
ATOM    464  CA  ASN A  56     -13.208 -29.851 -11.999  1.00 45.78           C  
ATOM    465  C   ASN A  56     -12.630 -30.115 -10.592  1.00 45.78           C  
ATOM    466  CB  ASN A  56     -12.294 -30.403 -13.117  1.00 45.78           C  
ATOM    467  O   ASN A  56     -12.578 -31.267 -10.174  1.00 45.78           O  
ATOM    468  CG  ASN A  56     -12.973 -31.403 -14.042  1.00 45.78           C  
ATOM    469  ND2 ASN A  56     -12.275 -31.852 -15.058  1.00 45.78           N  
ATOM    470  OD1 ASN A  56     -14.114 -31.802 -13.897  1.00 45.78           O  
ATOM    471  N   GLU A  57     -12.206 -29.080  -9.854  1.00 45.09           N  
ATOM    472  CA  GLU A  57     -11.546 -29.221  -8.541  1.00 45.09           C  
ATOM    473  C   GLU A  57     -12.479 -28.990  -7.332  1.00 45.09           C  
ATOM    474  CB  GLU A  57     -10.312 -28.302  -8.474  1.00 45.09           C  
ATOM    475  O   GLU A  57     -12.073 -29.221  -6.195  1.00 45.09           O  
ATOM    476  CG  GLU A  57      -9.184 -28.748  -9.422  1.00 45.09           C  
ATOM    477  CD  GLU A  57      -7.912 -27.885  -9.307  1.00 45.09           C  
ATOM    478  OE1 GLU A  57      -6.856 -28.345  -9.798  1.00 45.09           O  
ATOM    479  OE2 GLU A  57      -7.983 -26.761  -8.748  1.00 45.09           O  
ATOM    480  N   ASN A  58     -13.734 -28.573  -7.546  1.00 38.97           N  
ATOM    481  CA  ASN A  58     -14.707 -28.304  -6.478  1.00 38.97           C  
ATOM    482  C   ASN A  58     -15.917 -29.247  -6.565  1.00 38.97           C  
ATOM    483  CB  ASN A  58     -15.135 -26.824  -6.521  1.00 38.97           C  
ATOM    484  O   ASN A  58     -16.979 -28.867  -7.052  1.00 38.97           O  
ATOM    485  CG  ASN A  58     -14.157 -25.857  -5.882  1.00 38.97           C  
ATOM    486  ND2 ASN A  58     -14.179 -24.619  -6.314  1.00 38.97           N  
ATOM    487  OD1 ASN A  58     -13.409 -26.141  -4.963  1.00 38.97           O  
ATOM    488  N   THR A  59     -15.780 -30.471  -6.058  1.00 31.75           N  
ATOM    489  CA  THR A  59     -16.938 -31.300  -5.678  1.00 31.75           C  
ATOM    490  C   THR A  59     -17.466 -30.876  -4.304  1.00 31.75           C  
ATOM    491  CB  THR A  59     -16.634 -32.808  -5.706  1.00 31.75           C  
ATOM    492  O   THR A  59     -16.719 -30.852  -3.326  1.00 31.75           O  
ATOM    493  CG2 THR A  59     -17.099 -33.442  -7.015  1.00 31.75           C  
ATOM    494  OG1 THR A  59     -15.254 -33.073  -5.574  1.00 31.75           O  
ATOM    495  N   ASP A  60     -18.757 -30.536  -4.261  1.00 34.72           N  
ATOM    496  CA  ASP A  60     -19.508 -30.007  -3.117  1.00 34.72           C  
ATOM    497  C   ASP A  60     -19.483 -30.900  -1.864  1.00 34.72           C  
ATOM    498  CB  ASP A  60     -20.981 -29.811  -3.536  1.00 34.72           C  
ATOM    499  O   ASP A  60     -19.757 -32.099  -1.922  1.00 34.72           O  
ATOM    500  CG  ASP A  60     -21.237 -28.530  -4.331  1.00 34.72           C  
ATOM    501  OD1 ASP A  60     -20.728 -27.476  -3.890  1.00 34.72           O  
ATOM    502  OD2 ASP A  60     -21.987 -28.609  -5.329  1.00 34.72           O  
ATOM    503  N   VAL A  61     -19.279 -30.276  -0.697  1.00 28.67           N  
ATOM    504  CA  VAL A  61     -19.638 -30.851   0.609  1.00 28.67           C  
ATOM    505  C   VAL A  61     -20.836 -30.081   1.158  1.00 28.67           C  
ATOM    506  CB  VAL A  61     -18.460 -30.872   1.601  1.00 28.67           C  
ATOM    507  O   VAL A  61     -20.752 -28.888   1.450  1.00 28.67           O  
ATOM    508  CG1 VAL A  61     -18.880 -31.478   2.950  1.00 28.67           C  
ATOM    509  CG2 VAL A  61     -17.300 -31.716   1.058  1.00 28.67           C  
ATOM    510  N   ALA A  62     -21.957 -30.785   1.291  1.00 30.05           N  
ATOM    511  CA  ALA A  62     -23.217 -30.282   1.821  1.00 30.05           C  
ATOM    512  C   ALA A  62     -23.411 -30.602   3.321  1.00 30.05           C  
ATOM    513  CB  ALA A  62     -24.343 -30.881   0.962  1.00 30.05           C  
ATOM    514  O   ALA A  62     -22.825 -31.554   3.836  1.00 30.05           O  
ATOM    515  N   LEU A  63     -24.382 -29.882   3.921  1.00 26.91           N  
ATOM    516  CA  LEU A  63     -25.131 -30.119   5.184  1.00 26.91           C  
ATOM    517  C   LEU A  63     -24.519 -29.495   6.466  1.00 26.91           C  
ATOM    518  CB  LEU A  63     -25.438 -31.630   5.345  1.00 26.91           C  
ATOM    519  O   LEU A  63     -23.319 -29.565   6.672  1.00 26.91           O  
ATOM    520  CG  LEU A  63     -26.078 -32.350   4.139  1.00 26.91           C  
ATOM    521  CD1 LEU A  63     -26.143 -33.851   4.412  1.00 26.91           C  
ATOM    522  CD2 LEU A  63     -27.495 -31.856   3.840  1.00 26.91           C  
ATOM    523  N   THR A  64     -25.236 -28.897   7.438  1.00 25.09           N  
ATOM    524  CA  THR A  64     -26.673 -28.609   7.718  1.00 25.09           C  
ATOM    525  C   THR A  64     -26.767 -27.639   8.933  1.00 25.09           C  
ATOM    526  CB  THR A  64     -27.471 -29.868   8.131  1.00 25.09           C  
ATOM    527  O   THR A  64     -25.779 -27.503   9.654  1.00 25.09           O  
ATOM    528  CG2 THR A  64     -28.459 -30.302   7.051  1.00 25.09           C  
ATOM    529  OG1 THR A  64     -26.642 -30.958   8.442  1.00 25.09           O  
ATOM    530  N   PRO A  65     -27.921 -26.989   9.222  1.00 39.25           N  
ATOM    531  CA  PRO A  65     -28.069 -25.974  10.279  1.00 39.25           C  
ATOM    532  C   PRO A  65     -28.566 -26.529  11.633  1.00 39.25           C  
ATOM    533  CB  PRO A  65     -29.081 -24.985   9.692  1.00 39.25           C  
ATOM    534  O   PRO A  65     -29.402 -27.432  11.665  1.00 39.25           O  
ATOM    535  CG  PRO A  65     -30.022 -25.883   8.884  1.00 39.25           C  
ATOM    536  CD  PRO A  65     -29.144 -27.050   8.432  1.00 39.25           C  
ATOM    537  N   LEU A  66     -28.144 -25.930  12.760  1.00 24.16           N  
ATOM    538  CA  LEU A  66     -28.698 -26.208  14.100  1.00 24.16           C  
ATOM    539  C   LEU A  66     -29.045 -24.936  14.907  1.00 24.16           C  
ATOM    540  CB  LEU A  66     -27.800 -27.199  14.872  1.00 24.16           C  
ATOM    541  O   LEU A  66     -28.430 -23.886  14.763  1.00 24.16           O  
ATOM    542  CG  LEU A  66     -28.171 -28.679  14.626  1.00 24.16           C  
ATOM    543  CD1 LEU A  66     -27.044 -29.595  15.095  1.00 24.16           C  
ATOM    544  CD2 LEU A  66     -29.447 -29.076  15.382  1.00 24.16           C  
ATOM    545  N   LYS A  67     -30.108 -25.088  15.710  1.00 28.92           N  
ATOM    546  CA  LYS A  67     -31.120 -24.123  16.193  1.00 28.92           C  
ATOM    547  C   LYS A  67     -30.764 -23.250  17.414  1.00 28.92           C  
ATOM    548  CB  LYS A  67     -32.361 -24.957  16.576  1.00 28.92           C  
ATOM    549  O   LYS A  67     -29.952 -23.617  18.253  1.00 28.92           O  
ATOM    550  CG  LYS A  67     -33.113 -25.574  15.389  1.00 28.92           C  
ATOM    551  CD  LYS A  67     -34.226 -26.509  15.891  1.00 28.92           C  
ATOM    552  CE  LYS A  67     -35.130 -26.913  14.721  1.00 28.92           C  
ATOM    553  NZ  LYS A  67     -36.119 -27.953  15.103  1.00 28.92           N  
ATOM    554  N   GLU A  68     -31.541 -22.167  17.558  1.00 40.78           N  
ATOM    555  CA  GLU A  68     -31.698 -21.275  18.725  1.00 40.78           C  
ATOM    556  C   GLU A  68     -32.166 -21.951  20.037  1.00 40.78           C  
ATOM    557  CB  GLU A  68     -32.821 -20.260  18.418  1.00 40.78           C  
ATOM    558  O   GLU A  68     -32.986 -22.872  20.000  1.00 40.78           O  
ATOM    559  CG  GLU A  68     -32.629 -19.313  17.228  1.00 40.78           C  
ATOM    560  CD  GLU A  68     -33.792 -18.304  17.134  1.00 40.78           C  
ATOM    561  OE1 GLU A  68     -33.534 -17.158  16.714  1.00 40.78           O  
ATOM    562  OE2 GLU A  68     -34.920 -18.660  17.556  1.00 40.78           O  
ATOM    563  N   LYS A  69     -31.799 -21.358  21.196  1.00 29.61           N  
ATOM    564  CA  LYS A  69     -32.705 -21.108  22.350  1.00 29.61           C  
ATOM    565  C   LYS A  69     -32.143 -20.092  23.377  1.00 29.61           C  
ATOM    566  CB  LYS A  69     -33.121 -22.424  23.045  1.00 29.61           C  
ATOM    567  O   LYS A  69     -30.963 -20.088  23.696  1.00 29.61           O  
ATOM    568  CG  LYS A  69     -34.591 -22.775  22.738  1.00 29.61           C  
ATOM    569  CD  LYS A  69     -34.976 -24.159  23.273  1.00 29.61           C  
ATOM    570  CE  LYS A  69     -36.382 -24.541  22.792  1.00 29.61           C  
ATOM    571  NZ  LYS A  69     -36.818 -25.850  23.341  1.00 29.61           N  
ATOM    572  N   LYS A  70     -33.051 -19.242  23.891  1.00 39.28           N  
ATOM    573  CA  LYS A  70     -32.911 -18.081  24.813  1.00 39.28           C  
ATOM    574  C   LYS A  70     -32.659 -18.437  26.297  1.00 39.28           C  
ATOM    575  CB  LYS A  70     -34.269 -17.332  24.801  1.00 39.28           C  
ATOM    576  O   LYS A  70     -33.208 -19.436  26.752  1.00 39.28           O  
ATOM    577  CG  LYS A  70     -34.715 -16.697  23.475  1.00 39.28           C  
ATOM    578  CD  LYS A  70     -36.160 -16.167  23.583  1.00 39.28           C  
ATOM    579  CE  LYS A  70     -36.545 -15.414  22.300  1.00 39.28           C  
ATOM    580  NZ  LYS A  70     -37.986 -15.045  22.245  1.00 39.28           N  
ATOM    581  N   LYS A  71     -32.108 -17.489  27.091  1.00 29.62           N  
ATOM    582  CA  LYS A  71     -32.803 -16.810  28.233  1.00 29.62           C  
ATOM    583  C   LYS A  71     -31.990 -15.662  28.882  1.00 29.62           C  
ATOM    584  CB  LYS A  71     -33.251 -17.803  29.331  1.00 29.62           C  
ATOM    585  O   LYS A  71     -30.776 -15.737  28.991  1.00 29.62           O  
ATOM    586  CG  LYS A  71     -34.772 -18.048  29.263  1.00 29.62           C  
ATOM    587  CD  LYS A  71     -35.234 -19.046  30.333  1.00 29.62           C  
ATOM    588  CE  LYS A  71     -36.745 -19.300  30.235  1.00 29.62           C  
ATOM    589  NZ  LYS A  71     -37.214 -20.228  31.298  1.00 29.62           N  
ATOM    590  N   LYS A  72     -32.715 -14.611  29.304  1.00 42.72           N  
ATOM    591  CA  LYS A  72     -32.278 -13.394  30.030  1.00 42.72           C  
ATOM    592  C   LYS A  72     -32.345 -13.581  31.558  1.00 42.72           C  
ATOM    593  CB  LYS A  72     -33.250 -12.228  29.719  1.00 42.72           C  
ATOM    594  O   LYS A  72     -33.292 -14.206  32.023  1.00 42.72           O  
ATOM    595  CG  LYS A  72     -33.242 -11.625  28.305  1.00 42.72           C  
ATOM    596  CD  LYS A  72     -34.298 -10.502  28.214  1.00 42.72           C  
ATOM    597  CE  LYS A  72     -34.235  -9.754  26.873  1.00 42.72           C  
ATOM    598  NZ  LYS A  72     -35.233  -8.652  26.791  1.00 42.72           N  
ATOM    599  N   SER A  73     -31.478 -12.886  32.301  1.00 27.06           N  
ATOM    600  CA  SER A  73     -31.692 -12.340  33.667  1.00 27.06           C  
ATOM    601  C   SER A  73     -30.477 -11.463  34.020  1.00 27.06           C  
ATOM    602  CB  SER A  73     -31.796 -13.456  34.720  1.00 27.06           C  
ATOM    603  O   SER A  73     -29.373 -11.860  33.680  1.00 27.06           O  
ATOM    604  OG  SER A  73     -30.641 -14.270  34.735  1.00 27.06           O  
ATOM    605  N   GLY A  74     -30.521 -10.302  34.668  1.00 28.03           N  
ATOM    606  CA  GLY A  74     -31.559  -9.504  35.314  1.00 28.03           C  
ATOM    607  C   GLY A  74     -30.931  -8.145  35.693  1.00 28.03           C  
ATOM    608  O   GLY A  74     -29.709  -8.025  35.759  1.00 28.03           O  
ATOM    609  N   LEU A  75     -31.758  -7.111  35.861  1.00 32.88           N  
ATOM    610  CA  LEU A  75     -31.335  -5.768  36.276  1.00 32.88           C  
ATOM    611  C   LEU A  75     -30.868  -5.744  37.740  1.00 32.88           C  
ATOM    612  CB  LEU A  75     -32.523  -4.783  36.177  1.00 32.88           C  
ATOM    613  O   LEU A  75     -31.537  -6.322  38.592  1.00 32.88           O  
ATOM    614  CG  LEU A  75     -32.822  -4.170  34.798  1.00 32.88           C  
ATOM    615  CD1 LEU A  75     -33.844  -4.986  34.006  1.00 32.88           C  
ATOM    616  CD2 LEU A  75     -33.397  -2.764  34.986  1.00 32.88           C  
ATOM    617  N   SER A  76     -29.875  -4.904  38.052  1.00 27.36           N  
ATOM    618  CA  SER A  76     -29.903  -4.133  39.300  1.00 27.36           C  
ATOM    619  C   SER A  76     -29.190  -2.778  39.192  1.00 27.36           C  
ATOM    620  CB  SER A  76     -29.365  -4.913  40.507  1.00 27.36           C  
ATOM    621  O   SER A  76     -28.039  -2.693  38.775  1.00 27.36           O  
ATOM    622  OG  SER A  76     -27.975  -5.125  40.414  1.00 27.36           O  
ATOM    623  N   SER A  77     -29.930  -1.768  39.657  1.00 26.31           N  
ATOM    624  CA  SER A  77     -29.539  -0.486  40.262  1.00 26.31           C  
ATOM    625  C   SER A  77     -28.800   0.573  39.434  1.00 26.31           C  
ATOM    626  CB  SER A  77     -28.887  -0.690  41.631  1.00 26.31           C  
ATOM    627  O   SER A  77     -27.578   0.593  39.319  1.00 26.31           O  
ATOM    628  OG  SER A  77     -27.613  -1.267  41.504  1.00 26.31           O  
ATOM    629  N   LEU A  78     -29.600   1.558  39.016  1.00 35.34           N  
ATOM    630  CA  LEU A  78     -29.260   2.980  38.960  1.00 35.34           C  
ATOM    631  C   LEU A  78     -28.593   3.449  40.260  1.00 35.34           C  
ATOM    632  CB  LEU A  78     -30.601   3.746  38.869  1.00 35.34           C  
ATOM    633  O   LEU A  78     -29.213   3.319  41.308  1.00 35.34           O  
ATOM    634  CG  LEU A  78     -31.285   3.714  37.495  1.00 35.34           C  
ATOM    635  CD1 LEU A  78     -32.806   3.723  37.645  1.00 35.34           C  
ATOM    636  CD2 LEU A  78     -30.869   4.939  36.682  1.00 35.34           C  
ATOM    637  N   LEU A  79     -27.428   4.094  40.169  1.00 28.12           N  
ATOM    638  CA  LEU A  79     -27.047   5.233  41.010  1.00 28.12           C  
ATOM    639  C   LEU A  79     -26.071   6.114  40.215  1.00 28.12           C  
ATOM    640  CB  LEU A  79     -26.459   4.801  42.372  1.00 28.12           C  
ATOM    641  O   LEU A  79     -25.112   5.640  39.610  1.00 28.12           O  
ATOM    642  CG  LEU A  79     -27.473   4.655  43.533  1.00 28.12           C  
ATOM    643  CD1 LEU A  79     -26.757   4.119  44.767  1.00 28.12           C  
ATOM    644  CD2 LEU A  79     -28.164   5.974  43.902  1.00 28.12           C  
ATOM    645  N   CYS A  80     -26.385   7.404  40.170  1.00 31.00           N  
ATOM    646  CA  CYS A  80     -25.716   8.435  39.393  1.00 31.00           C  
ATOM    647  C   CYS A  80     -24.207   8.524  39.673  1.00 31.00           C  
ATOM    648  CB  CYS A  80     -26.381   9.768  39.773  1.00 31.00           C  
ATOM    649  O   CYS A  80     -23.802   8.841  40.788  1.00 31.00           O  
ATOM    650  SG  CYS A  80     -28.142   9.764  39.329  1.00 31.00           S  
ATOM    651  N   ALA A  81     -23.390   8.402  38.626  1.00 24.06           N  
ATOM    652  CA  ALA A  81     -22.043   8.962  38.590  1.00 24.06           C  
ATOM    653  C   ALA A  81     -21.878   9.762  37.288  1.00 24.06           C  
ATOM    654  CB  ALA A  81     -21.006   7.845  38.757  1.00 24.06           C  
ATOM    655  O   ALA A  81     -21.772   9.201  36.199  1.00 24.06           O  
ATOM    656  N   LYS A  82     -21.895  11.096  37.399  1.00 26.42           N  
ATOM    657  CA  LYS A  82     -21.363  11.994  36.360  1.00 26.42           C  
ATOM    658  C   LYS A  82     -19.825  11.894  36.343  1.00 26.42           C  
ATOM    659  CB  LYS A  82     -21.912  13.421  36.558  1.00 26.42           C  
ATOM    660  O   LYS A  82     -19.231  11.425  37.311  1.00 26.42           O  
ATOM    661  CG  LYS A  82     -23.210  13.633  35.760  1.00 26.42           C  
ATOM    662  CD  LYS A  82     -23.676  15.094  35.852  1.00 26.42           C  
ATOM    663  CE  LYS A  82     -24.974  15.307  35.062  1.00 26.42           C  
ATOM    664  NZ  LYS A  82     -25.486  16.695  35.204  1.00 26.42           N  
ATOM    665  N   PRO A  83     -19.187  12.225  35.212  1.00 30.38           N  
ATOM    666  CA  PRO A  83     -18.214  11.356  34.569  1.00 30.38           C  
ATOM    667  C   PRO A  83     -16.838  11.466  35.221  1.00 30.38           C  
ATOM    668  CB  PRO A  83     -18.197  11.810  33.103  1.00 30.38           C  
ATOM    669  O   PRO A  83     -16.255  12.546  35.286  1.00 30.38           O  
ATOM    670  CG  PRO A  83     -18.524  13.301  33.188  1.00 30.38           C  
ATOM    671  CD  PRO A  83     -19.477  13.376  34.375  1.00 30.38           C  
ATOM    672  N   SER A  84     -16.259  10.333  35.623  1.00 26.72           N  
ATOM    673  CA  SER A  84     -14.809  10.293  35.789  1.00 26.72           C  
ATOM    674  C   SER A  84     -14.195  10.424  34.394  1.00 26.72           C  
ATOM    675  CB  SER A  84     -14.340   9.030  36.528  1.00 26.72           C  
ATOM    676  O   SER A  84     -14.376   9.535  33.557  1.00 26.72           O  
ATOM    677  OG  SER A  84     -14.323   7.889  35.688  1.00 26.72           O  
ATOM    678  N   PHE A  85     -13.478  11.512  34.134  1.00 32.78           N  
ATOM    679  CA  PHE A  85     -12.615  11.691  32.965  1.00 32.78           C  
ATOM    680  C   PHE A  85     -11.419  10.714  33.012  1.00 32.78           C  
ATOM    681  CB  PHE A  85     -12.155  13.161  32.910  1.00 32.78           C  
ATOM    682  O   PHE A  85     -10.272  11.137  33.084  1.00 32.78           O  
ATOM    683  CG  PHE A  85     -13.159  14.137  32.335  1.00 32.78           C  
ATOM    684  CD1 PHE A  85     -13.151  14.390  30.950  1.00 32.78           C  
ATOM    685  CD2 PHE A  85     -14.049  14.839  33.169  1.00 32.78           C  
ATOM    686  CE1 PHE A  85     -14.022  15.344  30.399  1.00 32.78           C  
ATOM    687  CE2 PHE A  85     -14.920  15.796  32.617  1.00 32.78           C  
ATOM    688  CZ  PHE A  85     -14.905  16.050  31.234  1.00 32.78           C  
ATOM    689  N   SER A  86     -11.662   9.398  33.028  1.00 32.72           N  
ATOM    690  CA  SER A  86     -10.605   8.393  33.232  1.00 32.72           C  
ATOM    691  C   SER A  86     -10.445   7.358  32.122  1.00 32.72           C  
ATOM    692  CB  SER A  86     -10.744   7.712  34.598  1.00 32.72           C  
ATOM    693  O   SER A  86      -9.487   6.593  32.177  1.00 32.72           O  
ATOM    694  OG  SER A  86     -11.861   6.840  34.633  1.00 32.72           O  
ATOM    695  N   LYS A  87     -11.304   7.301  31.097  1.00 39.22           N  
ATOM    696  CA  LYS A  87     -11.136   6.314  30.014  1.00 39.22           C  
ATOM    697  C   LYS A  87     -11.561   6.874  28.664  1.00 39.22           C  
ATOM    698  CB  LYS A  87     -11.838   4.983  30.365  1.00 39.22           C  
ATOM    699  O   LYS A  87     -12.633   6.565  28.157  1.00 39.22           O  
ATOM    700  CG  LYS A  87     -11.172   4.281  31.562  1.00 39.22           C  
ATOM    701  CD  LYS A  87     -11.747   2.908  31.893  1.00 39.22           C  
ATOM    702  CE  LYS A  87     -11.022   2.412  33.151  1.00 39.22           C  
ATOM    703  NZ  LYS A  87     -11.594   1.144  33.662  1.00 39.22           N  
ATOM    704  N   LEU A  88     -10.685   7.684  28.069  1.00 33.22           N  
ATOM    705  CA  LEU A  88     -10.613   7.749  26.607  1.00 33.22           C  
ATOM    706  C   LEU A  88     -10.485   6.307  26.064  1.00 33.22           C  
ATOM    707  CB  LEU A  88      -9.390   8.597  26.201  1.00 33.22           C  
ATOM    708  O   LEU A  88      -9.881   5.476  26.753  1.00 33.22           O  
ATOM    709  CG  LEU A  88      -9.609  10.113  26.364  1.00 33.22           C  
ATOM    710  CD1 LEU A  88      -8.271  10.846  26.445  1.00 33.22           C  
ATOM    711  CD2 LEU A  88     -10.397  10.682  25.181  1.00 33.22           C  
ATOM    712  N   PRO A  89     -11.024   5.984  24.873  1.00 48.38           N  
ATOM    713  CA  PRO A  89     -10.731   4.715  24.208  1.00 48.38           C  
ATOM    714  C   PRO A  89      -9.215   4.504  24.206  1.00 48.38           C  
ATOM    715  CB  PRO A  89     -11.284   4.859  22.780  1.00 48.38           C  
ATOM    716  O   PRO A  89      -8.489   5.311  23.630  1.00 48.38           O  
ATOM    717  CG  PRO A  89     -12.366   5.925  22.919  1.00 48.38           C  
ATOM    718  CD  PRO A  89     -11.823   6.840  24.015  1.00 48.38           C  
ATOM    719  N   THR A  90      -8.714   3.477  24.894  1.00 58.94           N  
ATOM    720  CA  THR A  90      -7.262   3.269  25.043  1.00 58.94           C  
ATOM    721  C   THR A  90      -6.616   2.694  23.786  1.00 58.94           C  
ATOM    722  CB  THR A  90      -6.932   2.382  26.255  1.00 58.94           C  
ATOM    723  O   THR A  90      -5.398   2.558  23.749  1.00 58.94           O  
ATOM    724  CG2 THR A  90      -7.152   3.116  27.578  1.00 58.94           C  
ATOM    725  OG1 THR A  90      -7.752   1.232  26.292  1.00 58.94           O  
ATOM    726  N   LYS A  91      -7.418   2.327  22.777  1.00 75.12           N  
ATOM    727  CA  LYS A  91      -6.976   1.651  21.555  1.00 75.12           C  
ATOM    728  C   LYS A  91      -7.741   2.161  20.342  1.00 75.12           C  
ATOM    729  CB  LYS A  91      -7.161   0.130  21.695  1.00 75.12           C  
ATOM    730  O   LYS A  91      -8.956   2.385  20.414  1.00 75.12           O  
ATOM    731  CG  LYS A  91      -6.326  -0.440  22.847  1.00 75.12           C  
ATOM    732  CD  LYS A  91      -6.555  -1.936  23.011  1.00 75.12           C  
ATOM    733  CE  LYS A  91      -5.786  -2.380  24.251  1.00 75.12           C  
ATOM    734  NZ  LYS A  91      -6.140  -3.764  24.615  1.00 75.12           N  
ATOM    735  N   THR A  92      -7.034   2.278  19.226  1.00 84.31           N  
ATOM    736  CA  THR A  92      -7.605   2.515  17.903  1.00 84.31           C  
ATOM    737  C   THR A  92      -7.491   1.250  17.061  1.00 84.31           C  
ATOM    738  CB  THR A  92      -6.917   3.698  17.206  1.00 84.31           C  
ATOM    739  O   THR A  92      -6.463   0.574  17.066  1.00 84.31           O  
ATOM    740  CG2 THR A  92      -7.586   4.090  15.889  1.00 84.31           C  
ATOM    741  OG1 THR A  92      -6.965   4.832  18.044  1.00 84.31           O  
ATOM    742  N   VAL A  93      -8.549   0.944  16.313  1.00 86.69           N  
ATOM    743  CA  VAL A  93      -8.498   0.002  15.197  1.00 86.69           C  
ATOM    744  C   VAL A  93      -8.610   0.796  13.899  1.00 86.69           C  
ATOM    745  CB  VAL A  93      -9.557  -1.103  15.313  1.00 86.69           C  
ATOM    746  O   VAL A  93      -9.628   1.437  13.637  1.00 86.69           O  
ATOM    747  CG1 VAL A  93      -9.456  -2.031  14.104  1.00 86.69           C  
ATOM    748  CG2 VAL A  93      -9.329  -1.979  16.553  1.00 86.69           C  
ATOM    749  N   ALA A  94      -7.552   0.782  13.102  1.00 86.75           N  
ATOM    750  CA  ALA A  94      -7.471   1.439  11.813  1.00 86.75           C  
ATOM    751  C   ALA A  94      -7.777   0.469  10.665  1.00 86.75           C  
ATOM    752  CB  ALA A  94      -6.089   2.074  11.665  1.00 86.75           C  
ATOM    753  O   ALA A  94      -7.443  -0.710  10.719  1.00 86.75           O  
ATOM    754  N   TYR A  95      -8.369   1.002   9.606  1.00 86.69           N  
ATOM    755  CA  TYR A  95      -8.643   0.342   8.335  1.00 86.69           C  
ATOM    756  C   TYR A  95      -8.190   1.280   7.218  1.00 86.69           C  
ATOM    757  CB  TYR A  95     -10.146   0.046   8.196  1.00 86.69           C  
ATOM    758  O   TYR A  95      -8.089   2.491   7.430  1.00 86.69           O  
ATOM    759  CG  TYR A  95     -10.762  -0.724   9.348  1.00 86.69           C  
ATOM    760  CD1 TYR A  95     -10.950  -2.115   9.255  1.00 86.69           C  
ATOM    761  CD2 TYR A  95     -11.135  -0.044  10.524  1.00 86.69           C  
ATOM    762  CE1 TYR A  95     -11.522  -2.825  10.327  1.00 86.69           C  
ATOM    763  CE2 TYR A  95     -11.644  -0.756  11.622  1.00 86.69           C  
ATOM    764  OH  TYR A  95     -12.299  -2.853  12.594  1.00 86.69           O  
ATOM    765  CZ  TYR A  95     -11.843  -2.151  11.522  1.00 86.69           C  
ATOM    766  N   CYS A  96      -7.965   0.756   6.016  1.00 83.94           N  
ATOM    767  CA  CYS A  96      -7.650   1.587   4.858  1.00 83.94           C  
ATOM    768  C   CYS A  96      -8.481   1.199   3.640  1.00 83.94           C  
ATOM    769  CB  CYS A  96      -6.155   1.506   4.563  1.00 83.94           C  
ATOM    770  O   CYS A  96      -8.642   0.014   3.336  1.00 83.94           O  
ATOM    771  SG  CYS A  96      -5.749   2.657   3.236  1.00 83.94           S  
ATOM    772  N   TRP A  97      -8.941   2.222   2.929  1.00 82.06           N  
ATOM    773  CA  TRP A  97      -9.526   2.137   1.606  1.00 82.06           C  
ATOM    774  C   TRP A  97      -8.797   3.107   0.672  1.00 82.06           C  
ATOM    775  CB  TRP A  97     -11.018   2.430   1.707  1.00 82.06           C  
ATOM    776  O   TRP A  97      -9.079   4.308   0.643  1.00 82.06           O  
ATOM    777  CG  TRP A  97     -11.743   2.170   0.435  1.00 82.06           C  
ATOM    778  CD1 TRP A  97     -12.151   3.098  -0.457  1.00 82.06           C  
ATOM    779  CD2 TRP A  97     -12.159   0.881  -0.099  1.00 82.06           C  
ATOM    780  CE2 TRP A  97     -12.835   1.106  -1.334  1.00 82.06           C  
ATOM    781  CE3 TRP A  97     -12.033  -0.452   0.350  1.00 82.06           C  
ATOM    782  NE1 TRP A  97     -12.834   2.479  -1.484  1.00 82.06           N  
ATOM    783  CH2 TRP A  97     -13.178  -1.270  -1.643  1.00 82.06           C  
ATOM    784  CZ2 TRP A  97     -13.341   0.050  -2.101  1.00 82.06           C  
ATOM    785  CZ3 TRP A  97     -12.539  -1.519  -0.415  1.00 82.06           C  
ATOM    786  N   VAL A  98      -7.814   2.580  -0.057  1.00 75.06           N  
ATOM    787  CA  VAL A  98      -7.057   3.343  -1.055  1.00 75.06           C  
ATOM    788  C   VAL A  98      -7.789   3.372  -2.394  1.00 75.06           C  
ATOM    789  CB  VAL A  98      -5.620   2.834  -1.247  1.00 75.06           C  
ATOM    790  O   VAL A  98      -8.442   2.404  -2.794  1.00 75.06           O  
ATOM    791  CG1 VAL A  98      -4.749   3.051  -0.009  1.00 75.06           C  
ATOM    792  CG2 VAL A  98      -5.558   1.350  -1.622  1.00 75.06           C  
ATOM    793  N   ASN A  99      -7.655   4.483  -3.109  1.00 70.81           N  
ATOM    794  CA  ASN A  99      -8.342   4.699  -4.367  1.00 70.81           C  
ATOM    795  C   ASN A  99      -7.614   4.004  -5.531  1.00 70.81           C  
ATOM    796  CB  ASN A  99      -8.502   6.212  -4.589  1.00 70.81           C  
ATOM    797  O   ASN A  99      -6.640   4.520  -6.066  1.00 70.81           O  
ATOM    798  CG  ASN A  99      -9.356   6.491  -5.806  1.00 70.81           C  
ATOM    799  ND2 ASN A  99      -9.573   7.736  -6.134  1.00 70.81           N  
ATOM    800  OD1 ASN A  99      -9.863   5.581  -6.447  1.00 70.81           O  
ATOM    801  N   THR A 100      -8.118   2.854  -5.984  1.00 67.62           N  
ATOM    802  CA  THR A 100      -7.557   2.154  -7.159  1.00 67.62           C  
ATOM    803  C   THR A 100      -7.909   2.808  -8.502  1.00 67.62           C  
ATOM    804  CB  THR A 100      -7.934   0.663  -7.202  1.00 67.62           C  
ATOM    805  O   THR A 100      -7.539   2.273  -9.543  1.00 67.62           O  
ATOM    806  CG2 THR A 100      -7.839  -0.043  -5.850  1.00 67.62           C  
ATOM    807  OG1 THR A 100      -9.246   0.495  -7.682  1.00 67.62           O  
ATOM    808  N   LYS A 101      -8.670   3.908  -8.501  1.00 64.31           N  
ATOM    809  CA  LYS A 101      -9.034   4.710  -9.677  1.00 64.31           C  
ATOM    810  C   LYS A 101      -8.353   6.084  -9.692  1.00 64.31           C  
ATOM    811  CB  LYS A 101     -10.561   4.849  -9.740  1.00 64.31           C  
ATOM    812  O   LYS A 101      -8.759   6.946 -10.473  1.00 64.31           O  
ATOM    813  CG  LYS A 101     -11.276   3.634 -10.337  1.00 64.31           C  
ATOM    814  CD  LYS A 101     -12.700   4.108 -10.634  1.00 64.31           C  
ATOM    815  CE  LYS A 101     -13.673   3.009 -11.029  1.00 64.31           C  
ATOM    816  NZ  LYS A 101     -14.965   3.663 -11.345  1.00 64.31           N  
ATOM    817  N   ALA A 102      -7.313   6.284  -8.878  1.00 60.12           N  
ATOM    818  CA  ALA A 102      -6.626   7.569  -8.736  1.00 60.12           C  
ATOM    819  C   ALA A 102      -6.215   8.199 -10.083  1.00 60.12           C  
ATOM    820  CB  ALA A 102      -5.422   7.373  -7.808  1.00 60.12           C  
ATOM    821  O   ALA A 102      -6.463   9.385 -10.282  1.00 60.12           O  
ATOM    822  N   GLU A 103      -5.722   7.402 -11.044  1.00 59.38           N  
ATOM    823  CA  GLU A 103      -5.367   7.869 -12.400  1.00 59.38           C  
ATOM    824  C   GLU A 103      -6.540   8.528 -13.155  1.00 59.38           C  
ATOM    825  CB  GLU A 103      -4.869   6.686 -13.252  1.00 59.38           C  
ATOM    826  O   GLU A 103      -6.345   9.475 -13.912  1.00 59.38           O  
ATOM    827  CG  GLU A 103      -3.498   6.105 -12.855  1.00 59.38           C  
ATOM    828  CD  GLU A 103      -3.045   4.961 -13.798  1.00 59.38           C  
ATOM    829  OE1 GLU A 103      -2.019   4.297 -13.517  1.00 59.38           O  
ATOM    830  OE2 GLU A 103      -3.754   4.704 -14.799  1.00 59.38           O  
ATOM    831  N   SER A 104      -7.770   8.047 -12.945  1.00 61.97           N  
ATOM    832  CA  SER A 104      -8.984   8.580 -13.586  1.00 61.97           C  
ATOM    833  C   SER A 104      -9.599   9.771 -12.842  1.00 61.97           C  
ATOM    834  CB  SER A 104     -10.019   7.465 -13.770  1.00 61.97           C  
ATOM    835  O   SER A 104     -10.559  10.371 -13.322  1.00 61.97           O  
ATOM    836  OG  SER A 104     -10.524   7.001 -12.531  1.00 61.97           O  
ATOM    837  N   GLY A 105      -9.081  10.101 -11.654  1.00 61.69           N  
ATOM    838  CA  GLY A 105      -9.638  11.133 -10.781  1.00 61.69           C  
ATOM    839  C   GLY A 105     -10.991  10.775 -10.155  1.00 61.69           C  
ATOM    840  O   GLY A 105     -11.584  11.620  -9.490  1.00 61.69           O  
ATOM    841  N   GLU A 106     -11.494   9.550 -10.340  1.00 65.00           N  
ATOM    842  CA  GLU A 106     -12.721   9.062  -9.705  1.00 65.00           C  
ATOM    843  C   GLU A 106     -12.430   8.439  -8.337  1.00 65.00           C  
ATOM    844  CB  GLU A 106     -13.429   8.017 -10.579  1.00 65.00           C  
ATOM    845  O   GLU A 106     -11.456   7.707  -8.181  1.00 65.00           O  
ATOM    846  CG  GLU A 106     -13.925   8.547 -11.928  1.00 65.00           C  
ATOM    847  CD  GLU A 106     -14.780   7.515 -12.691  1.00 65.00           C  
ATOM    848  OE1 GLU A 106     -15.426   7.941 -13.672  1.00 65.00           O  
ATOM    849  OE2 GLU A 106     -14.855   6.322 -12.274  1.00 65.00           O  
ATOM    850  N   ASP A 107     -13.305   8.664  -7.354  1.00 67.00           N  
ATOM    851  CA  ASP A 107     -13.250   7.961  -6.068  1.00 67.00           C  
ATOM    852  C   ASP A 107     -13.955   6.599  -6.159  1.00 67.00           C  
ATOM    853  CB  ASP A 107     -13.869   8.811  -4.942  1.00 67.00           C  
ATOM    854  O   ASP A 107     -15.080   6.496  -6.658  1.00 67.00           O  
ATOM    855  CG  ASP A 107     -13.043  10.037  -4.534  1.00 67.00           C  
ATOM    856  OD1 ASP A 107     -11.836  10.109  -4.833  1.00 67.00           O  
ATOM    857  OD2 ASP A 107     -13.612  10.951  -3.890  1.00 67.00           O  
ATOM    858  N   ASN A 108     -13.338   5.557  -5.599  1.00 70.06           N  
ATOM    859  CA  ASN A 108     -14.002   4.271  -5.398  1.00 70.06           C  
ATOM    860  C   ASN A 108     -14.830   4.270  -4.113  1.00 70.06           C  
ATOM    861  CB  ASN A 108     -12.970   3.142  -5.378  1.00 70.06           C  
ATOM    862  O   ASN A 108     -14.303   4.493  -3.021  1.00 70.06           O  
ATOM    863  CG  ASN A 108     -12.413   2.850  -6.750  1.00 70.06           C  
ATOM    864  ND2 ASN A 108     -11.272   2.220  -6.783  1.00 70.06           N  
ATOM    865  OD1 ASN A 108     -13.019   3.096  -7.778  1.00 70.06           O  
ATOM    866  N   VAL A 109     -16.114   3.938  -4.235  1.00 72.94           N  
ATOM    867  CA  VAL A 109     -17.019   3.765  -3.093  1.00 72.94           C  
ATOM    868  C   VAL A 109     -16.639   2.502  -2.322  1.00 72.94           C  
ATOM    869  CB  VAL A 109     -18.489   3.715  -3.555  1.00 72.94           C  
ATOM    870  O   VAL A 109     -16.368   1.464  -2.924  1.00 72.94           O  
ATOM    871  CG1 VAL A 109     -19.464   3.620  -2.377  1.00 72.94           C  
ATOM    872  CG2 VAL A 109     -18.861   4.983  -4.338  1.00 72.94           C  
ATOM    873  N   ILE A 110     -16.637   2.582  -0.992  1.00 72.69           N  
ATOM    874  CA  ILE A 110     -16.452   1.415  -0.131  1.00 72.69           C  
ATOM    875  C   ILE A 110     -17.694   0.519  -0.252  1.00 72.69           C  
ATOM    876  CB  ILE A 110     -16.217   1.813   1.339  1.00 72.69           C  
ATOM    877  O   ILE A 110     -18.807   0.986   0.027  1.00 72.69           O  
ATOM    878  CG1 ILE A 110     -14.997   2.742   1.482  1.00 72.69           C  
ATOM    879  CG2 ILE A 110     -15.972   0.539   2.174  1.00 72.69           C  
ATOM    880  CD1 ILE A 110     -14.924   3.447   2.833  1.00 72.69           C  
ATOM    881  N   PRO A 111     -17.536  -0.767  -0.605  1.00 70.31           N  
ATOM    882  CA  PRO A 111     -18.643  -1.703  -0.658  1.00 70.31           C  
ATOM    883  C   PRO A 111     -19.409  -1.786   0.660  1.00 70.31           C  
ATOM    884  CB  PRO A 111     -18.025  -3.045  -1.009  1.00 70.31           C  
ATOM    885  O   PRO A 111     -18.819  -1.872   1.740  1.00 70.31           O  
ATOM    886  CG  PRO A 111     -16.787  -2.673  -1.813  1.00 70.31           C  
ATOM    887  CD  PRO A 111     -16.330  -1.399  -1.111  1.00 70.31           C  
ATOM    888  N   SER A 112     -20.735  -1.751   0.562  1.00 58.91           N  
ATOM    889  CA  SER A 112     -21.647  -1.706   1.713  1.00 58.91           C  
ATOM    890  C   SER A 112     -22.863  -2.629   1.568  1.00 58.91           C  
ATOM    891  CB  SER A 112     -22.050  -0.256   2.008  1.00 58.91           C  
ATOM    892  O   SER A 112     -23.832  -2.499   2.312  1.00 58.91           O  
ATOM    893  OG  SER A 112     -22.456   0.428   0.839  1.00 58.91           O  
ATOM    894  N   VAL A 113     -22.809  -3.590   0.640  1.00 57.00           N  
ATOM    895  CA  VAL A 113     -23.876  -4.572   0.380  1.00 57.00           C  
ATOM    896  C   VAL A 113     -23.495  -5.957   0.908  1.00 57.00           C  
ATOM    897  CB  VAL A 113     -24.252  -4.615  -1.114  1.00 57.00           C  
ATOM    898  O   VAL A 113     -22.320  -6.295   0.965  1.00 57.00           O  
ATOM    899  CG1 VAL A 113     -24.926  -3.304  -1.539  1.00 57.00           C  
ATOM    900  CG2 VAL A 113     -23.057  -4.886  -2.040  1.00 57.00           C  
ATOM    901  N   GLU A 114     -24.477  -6.788   1.272  1.00 50.84           N  
ATOM    902  CA  GLU A 114     -24.267  -8.074   1.973  1.00 50.84           C  
ATOM    903  C   GLU A 114     -23.314  -9.064   1.280  1.00 50.84           C  
ATOM    904  CB  GLU A 114     -25.616  -8.784   2.174  1.00 50.84           C  
ATOM    905  O   GLU A 114     -22.724  -9.900   1.960  1.00 50.84           O  
ATOM    906  CG  GLU A 114     -26.457  -8.174   3.302  1.00 50.84           C  
ATOM    907  CD  GLU A 114     -27.745  -8.975   3.558  1.00 50.84           C  
ATOM    908  OE1 GLU A 114     -28.210  -8.956   4.719  1.00 50.84           O  
ATOM    909  OE2 GLU A 114     -28.254  -9.587   2.591  1.00 50.84           O  
ATOM    910  N   LYS A 115     -23.133  -8.976  -0.045  1.00 49.59           N  
ATOM    911  CA  LYS A 115     -22.184  -9.820  -0.796  1.00 49.59           C  
ATOM    912  C   LYS A 115     -20.749  -9.277  -0.799  1.00 49.59           C  
ATOM    913  CB  LYS A 115     -22.698 -10.051  -2.226  1.00 49.59           C  
ATOM    914  O   LYS A 115     -19.825 -10.019  -1.110  1.00 49.59           O  
ATOM    915  CG  LYS A 115     -23.977 -10.905  -2.254  1.00 49.59           C  
ATOM    916  CD  LYS A 115     -24.401 -11.204  -3.698  1.00 49.59           C  
ATOM    917  CE  LYS A 115     -25.669 -12.066  -3.715  1.00 49.59           C  
ATOM    918  NZ  LYS A 115     -26.100 -12.366  -5.103  1.00 49.59           N  
ATOM    919  N   GLU A 116     -20.548  -8.011  -0.440  1.00 51.56           N  
ATOM    920  CA  GLU A 116     -19.257  -7.322  -0.439  1.00 51.56           C  
ATOM    921  C   GLU A 116     -19.018  -6.711   0.949  1.00 51.56           C  
ATOM    922  CB  GLU A 116     -19.207  -6.262  -1.544  1.00 51.56           C  
ATOM    923  O   GLU A 116     -19.395  -5.581   1.253  1.00 51.56           O  
ATOM    924  CG  GLU A 116     -19.368  -6.823  -2.965  1.00 51.56           C  
ATOM    925  CD  GLU A 116     -19.219  -5.750  -4.059  1.00 51.56           C  
ATOM    926  OE1 GLU A 116     -19.096  -6.156  -5.233  1.00 51.56           O  
ATOM    927  OE2 GLU A 116     -19.244  -4.542  -3.729  1.00 51.56           O  
ATOM    928  N   HIS A 117     -18.403  -7.496   1.831  1.00 59.62           N  
ATOM    929  CA  HIS A 117     -18.390  -7.269   3.279  1.00 59.62           C  
ATOM    930  C   HIS A 117     -17.601  -6.038   3.788  1.00 59.62           C  
ATOM    931  CB  HIS A 117     -17.924  -8.570   3.958  1.00 59.62           C  
ATOM    932  O   HIS A 117     -17.428  -5.909   4.993  1.00 59.62           O  
ATOM    933  CG  HIS A 117     -18.801  -9.762   3.675  1.00 59.62           C  
ATOM    934  CD2 HIS A 117     -18.458 -10.901   2.997  1.00 59.62           C  
ATOM    935  ND1 HIS A 117     -20.105  -9.913   4.084  1.00 59.62           N  
ATOM    936  CE1 HIS A 117     -20.544 -11.104   3.648  1.00 59.62           C  
ATOM    937  NE2 HIS A 117     -19.569 -11.749   2.988  1.00 59.62           N  
ATOM    938  N   GLY A 118     -17.143  -5.113   2.936  1.00 74.31           N  
ATOM    939  CA  GLY A 118     -16.220  -4.019   3.287  1.00 74.31           C  
ATOM    940  C   GLY A 118     -16.654  -3.155   4.483  1.00 74.31           C  
ATOM    941  O   GLY A 118     -16.210  -3.357   5.613  1.00 74.31           O  
ATOM    942  N   LEU A 119     -17.521  -2.165   4.264  1.00 80.44           N  
ATOM    943  CA  LEU A 119     -17.944  -1.247   5.331  1.00 80.44           C  
ATOM    944  C   LEU A 119     -18.758  -1.958   6.424  1.00 80.44           C  
ATOM    945  CB  LEU A 119     -18.741  -0.093   4.701  1.00 80.44           C  
ATOM    946  O   LEU A 119     -18.652  -1.619   7.604  1.00 80.44           O  
ATOM    947  CG  LEU A 119     -19.193   0.988   5.700  1.00 80.44           C  
ATOM    948  CD1 LEU A 119     -18.023   1.635   6.445  1.00 80.44           C  
ATOM    949  CD2 LEU A 119     -19.928   2.084   4.940  1.00 80.44           C  
ATOM    950  N   LEU A 120     -19.542  -2.971   6.041  1.00 81.38           N  
ATOM    951  CA  LEU A 120     -20.370  -3.743   6.968  1.00 81.38           C  
ATOM    952  C   LEU A 120     -19.528  -4.493   8.011  1.00 81.38           C  
ATOM    953  CB  LEU A 120     -21.270  -4.712   6.180  1.00 81.38           C  
ATOM    954  O   LEU A 120     -19.925  -4.549   9.175  1.00 81.38           O  
ATOM    955  CG  LEU A 120     -22.311  -4.041   5.261  1.00 81.38           C  
ATOM    956  CD1 LEU A 120     -23.121  -5.125   4.551  1.00 81.38           C  
ATOM    957  CD2 LEU A 120     -23.277  -3.134   6.027  1.00 81.38           C  
ATOM    958  N   ASN A 121     -18.342  -4.990   7.643  1.00 82.62           N  
ATOM    959  CA  ASN A 121     -17.404  -5.582   8.596  1.00 82.62           C  
ATOM    960  C   ASN A 121     -16.913  -4.559   9.615  1.00 82.62           C  
ATOM    961  CB  ASN A 121     -16.200  -6.169   7.851  1.00 82.62           C  
ATOM    962  O   ASN A 121     -16.910  -4.849  10.809  1.00 82.62           O  
ATOM    963  CG  ASN A 121     -16.458  -7.533   7.255  1.00 82.62           C  
ATOM    964  ND2 ASN A 121     -15.620  -7.932   6.331  1.00 82.62           N  
ATOM    965  OD1 ASN A 121     -17.343  -8.267   7.669  1.00 82.62           O  
ATOM    966  N   VAL A 122     -16.548  -3.350   9.177  1.00 86.81           N  
ATOM    967  CA  VAL A 122     -16.093  -2.296  10.097  1.00 86.81           C  
ATOM    968  C   VAL A 122     -17.201  -1.917  11.076  1.00 86.81           C  
ATOM    969  CB  VAL A 122     -15.593  -1.043   9.357  1.00 86.81           C  
ATOM    970  O   VAL A 122     -16.947  -1.801  12.274  1.00 86.81           O  
ATOM    971  CG1 VAL A 122     -15.021  -0.044  10.374  1.00 86.81           C  
ATOM    972  CG2 VAL A 122     -14.502  -1.390   8.339  1.00 86.81           C  
ATOM    973  N   ILE A 123     -18.438  -1.788  10.589  1.00 87.12           N  
ATOM    974  CA  ILE A 123     -19.617  -1.515  11.421  1.00 87.12           C  
ATOM    975  C   ILE A 123     -19.853  -2.651  12.420  1.00 87.12           C  
ATOM    976  CB  ILE A 123     -20.852  -1.283  10.521  1.00 87.12           C  
ATOM    977  O   ILE A 123     -20.086  -2.393  13.601  1.00 87.12           O  
ATOM    978  CG1 ILE A 123     -20.684   0.043   9.748  1.00 87.12           C  
ATOM    979  CG2 ILE A 123     -22.161  -1.277  11.337  1.00 87.12           C  
ATOM    980  CD1 ILE A 123     -21.709   0.226   8.628  1.00 87.12           C  
ATOM    981  N   SER A 124     -19.782  -3.905  11.971  1.00 88.12           N  
ATOM    982  CA  SER A 124     -19.928  -5.076  12.839  1.00 88.12           C  
ATOM    983  C   SER A 124     -18.847  -5.106  13.920  1.00 88.12           C  
ATOM    984  CB  SER A 124     -19.889  -6.355  12.001  1.00 88.12           C  
ATOM    985  O   SER A 124     -19.161  -5.265  15.099  1.00 88.12           O  
ATOM    986  OG  SER A 124     -20.145  -7.473  12.827  1.00 88.12           O  
ATOM    987  N   ASN A 125     -17.589  -4.873  13.540  1.00 89.56           N  
ATOM    988  CA  ASN A 125     -16.458  -4.790  14.460  1.00 89.56           C  
ATOM    989  C   ASN A 125     -16.691  -3.694  15.504  1.00 89.56           C  
ATOM    990  CB  ASN A 125     -15.163  -4.557  13.665  1.00 89.56           C  
ATOM    991  O   ASN A 125     -16.612  -3.953  16.698  1.00 89.56           O  
ATOM    992  CG  ASN A 125     -14.744  -5.755  12.834  1.00 89.56           C  
ATOM    993  ND2 ASN A 125     -13.725  -5.586  12.026  1.00 89.56           N  
ATOM    994  OD1 ASN A 125     -15.293  -6.842  12.933  1.00 89.56           O  
ATOM    995  N   ALA A 126     -17.077  -2.495  15.069  1.00 90.50           N  
ATOM    996  CA  ALA A 126     -17.341  -1.368  15.955  1.00 90.50           C  
ATOM    997  C   ALA A 126     -18.472  -1.632  16.962  1.00 90.50           C  
ATOM    998  CB  ALA A 126     -17.628  -0.157  15.071  1.00 90.50           C  
ATOM    999  O   ALA A 126     -18.383  -1.181  18.106  1.00 90.50           O  
ATOM   1000  N   LYS A 127     -19.498  -2.402  16.571  1.00 90.19           N  
ATOM   1001  CA  LYS A 127     -20.590  -2.830  17.462  1.00 90.19           C  
ATOM   1002  C   LYS A 127     -20.126  -3.821  18.532  1.00 90.19           C  
ATOM   1003  CB  LYS A 127     -21.739  -3.433  16.635  1.00 90.19           C  
ATOM   1004  O   LYS A 127     -20.610  -3.752  19.658  1.00 90.19           O  
ATOM   1005  CG  LYS A 127     -22.542  -2.364  15.879  1.00 90.19           C  
ATOM   1006  CD  LYS A 127     -23.581  -3.006  14.947  1.00 90.19           C  
ATOM   1007  CE  LYS A 127     -24.367  -1.905  14.221  1.00 90.19           C  
ATOM   1008  NZ  LYS A 127     -25.376  -2.445  13.273  1.00 90.19           N  
ATOM   1009  N   VAL A 128     -19.205  -4.731  18.205  1.00 90.38           N  
ATOM   1010  CA  VAL A 128     -18.674  -5.715  19.172  1.00 90.38           C  
ATOM   1011  C   VAL A 128     -17.545  -5.146  20.035  1.00 90.38           C  
ATOM   1012  CB  VAL A 128     -18.266  -7.042  18.506  1.00 90.38           C  
ATOM   1013  O   VAL A 128     -17.276  -5.667  21.118  1.00 90.38           O  
ATOM   1014  CG1 VAL A 128     -19.453  -7.671  17.765  1.00 90.38           C  
ATOM   1015  CG2 VAL A 128     -17.115  -6.925  17.510  1.00 90.38           C  
ATOM   1016  N   THR A 129     -16.920  -4.044  19.609  1.00 89.00           N  
ATOM   1017  CA  THR A 129     -15.901  -3.313  20.377  1.00 89.00           C  
ATOM   1018  C   THR A 129     -16.290  -1.851  20.643  1.00 89.00           C  
ATOM   1019  CB  THR A 129     -14.500  -3.459  19.763  1.00 89.00           C  
ATOM   1020  O   THR A 129     -15.600  -0.931  20.199  1.00 89.00           O  
ATOM   1021  CG2 THR A 129     -14.010  -4.903  19.848  1.00 89.00           C  
ATOM   1022  OG1 THR A 129     -14.455  -3.130  18.402  1.00 89.00           O  
ATOM   1023  N   PRO A 130     -17.366  -1.588  21.414  1.00 89.19           N  
ATOM   1024  CA  PRO A 130     -17.903  -0.235  21.611  1.00 89.19           C  
ATOM   1025  C   PRO A 130     -16.957   0.711  22.371  1.00 89.19           C  
ATOM   1026  CB  PRO A 130     -19.216  -0.441  22.374  1.00 89.19           C  
ATOM   1027  O   PRO A 130     -17.129   1.926  22.327  1.00 89.19           O  
ATOM   1028  CG  PRO A 130     -18.986  -1.741  23.144  1.00 89.19           C  
ATOM   1029  CD  PRO A 130     -18.162  -2.559  22.155  1.00 89.19           C  
ATOM   1030  N   LYS A 131     -15.949   0.179  23.075  1.00 87.12           N  
ATOM   1031  CA  LYS A 131     -14.943   0.970  23.812  1.00 87.12           C  
ATOM   1032  C   LYS A 131     -13.727   1.356  22.963  1.00 87.12           C  
ATOM   1033  CB  LYS A 131     -14.496   0.206  25.063  1.00 87.12           C  
ATOM   1034  O   LYS A 131     -12.802   1.976  23.483  1.00 87.12           O  
ATOM   1035  CG  LYS A 131     -15.632  -0.028  26.068  1.00 87.12           C  
ATOM   1036  CD  LYS A 131     -15.086  -0.884  27.212  1.00 87.12           C  
ATOM   1037  CE  LYS A 131     -16.183  -1.321  28.182  1.00 87.12           C  
ATOM   1038  NZ  LYS A 131     -15.727  -2.496  28.968  1.00 87.12           N  
ATOM   1039  N   VAL A 132     -13.705   0.962  21.691  1.00 87.94           N  
ATOM   1040  CA  VAL A 132     -12.591   1.172  20.761  1.00 87.94           C  
ATOM   1041  C   VAL A 132     -12.983   2.183  19.702  1.00 87.94           C  
ATOM   1042  CB  VAL A 132     -12.168  -0.165  20.135  1.00 87.94           C  
ATOM   1043  O   VAL A 132     -14.121   2.202  19.236  1.00 87.94           O  
ATOM   1044  CG1 VAL A 132     -11.099  -0.045  19.048  1.00 87.94           C  
ATOM   1045  CG2 VAL A 132     -11.600  -1.059  21.238  1.00 87.94           C  
ATOM   1046  N   LYS A 133     -12.026   3.025  19.308  1.00 90.50           N  
ATOM   1047  CA  LYS A 133     -12.187   3.930  18.172  1.00 90.50           C  
ATOM   1048  C   LYS A 133     -11.846   3.188  16.881  1.00 90.50           C  
ATOM   1049  CB  LYS A 133     -11.292   5.152  18.391  1.00 90.50           C  
ATOM   1050  O   LYS A 133     -10.745   2.665  16.754  1.00 90.50           O  
ATOM   1051  CG  LYS A 133     -11.518   6.226  17.320  1.00 90.50           C  
ATOM   1052  CD  LYS A 133     -10.473   7.330  17.493  1.00 90.50           C  
ATOM   1053  CE  LYS A 133     -10.637   8.394  16.409  1.00 90.50           C  
ATOM   1054  NZ  LYS A 133      -9.472   9.312  16.407  1.00 90.50           N  
ATOM   1055  N   HIS A 134     -12.751   3.195  15.915  1.00 90.75           N  
ATOM   1056  CA  HIS A 134     -12.542   2.642  14.581  1.00 90.75           C  
ATOM   1057  C   HIS A 134     -12.286   3.786  13.600  1.00 90.75           C  
ATOM   1058  CB  HIS A 134     -13.735   1.764  14.184  1.00 90.75           C  
ATOM   1059  O   HIS A 134     -13.080   4.722  13.509  1.00 90.75           O  
ATOM   1060  CG  HIS A 134     -13.814   0.507  15.010  1.00 90.75           C  
ATOM   1061  CD2 HIS A 134     -14.106   0.441  16.344  1.00 90.75           C  
ATOM   1062  ND1 HIS A 134     -13.548  -0.777  14.589  1.00 90.75           N  
ATOM   1063  CE1 HIS A 134     -13.629  -1.586  15.659  1.00 90.75           C  
ATOM   1064  NE2 HIS A 134     -13.955  -0.882  16.751  1.00 90.75           N  
ATOM   1065  N   VAL A 135     -11.165   3.742  12.884  1.00 89.44           N  
ATOM   1066  CA  VAL A 135     -10.777   4.778  11.918  1.00 89.44           C  
ATOM   1067  C   VAL A 135     -10.610   4.155  10.545  1.00 89.44           C  
ATOM   1068  CB  VAL A 135      -9.498   5.520  12.348  1.00 89.44           C  
ATOM   1069  O   VAL A 135      -9.806   3.249  10.380  1.00 89.44           O  
ATOM   1070  CG1 VAL A 135      -9.106   6.583  11.314  1.00 89.44           C  
ATOM   1071  CG2 VAL A 135      -9.716   6.240  13.686  1.00 89.44           C  
ATOM   1072  N   ILE A 136     -11.342   4.653   9.557  1.00 87.69           N  
ATOM   1073  CA  ILE A 136     -11.184   4.267   8.157  1.00 87.69           C  
ATOM   1074  C   ILE A 136     -10.421   5.389   7.457  1.00 87.69           C  
ATOM   1075  CB  ILE A 136     -12.545   3.968   7.490  1.00 87.69           C  
ATOM   1076  O   ILE A 136     -10.951   6.487   7.273  1.00 87.69           O  
ATOM   1077  CG1 ILE A 136     -13.396   2.976   8.322  1.00 87.69           C  
ATOM   1078  CG2 ILE A 136     -12.291   3.408   6.076  1.00 87.69           C  
ATOM   1079  CD1 ILE A 136     -14.824   2.808   7.788  1.00 87.69           C  
ATOM   1080  N   TYR A 137      -9.175   5.112   7.085  1.00 86.38           N  
ATOM   1081  CA  TYR A 137      -8.393   6.001   6.239  1.00 86.38           C  
ATOM   1082  C   TYR A 137      -8.847   5.844   4.792  1.00 86.38           C  
ATOM   1083  CB  TYR A 137      -6.897   5.741   6.412  1.00 86.38           C  
ATOM   1084  O   TYR A 137      -8.856   4.733   4.260  1.00 86.38           O  
ATOM   1085  CG  TYR A 137      -6.393   6.131   7.786  1.00 86.38           C  
ATOM   1086  CD1 TYR A 137      -6.107   7.481   8.070  1.00 86.38           C  
ATOM   1087  CD2 TYR A 137      -6.235   5.152   8.784  1.00 86.38           C  
ATOM   1088  CE1 TYR A 137      -5.647   7.847   9.350  1.00 86.38           C  
ATOM   1089  CE2 TYR A 137      -5.773   5.517  10.062  1.00 86.38           C  
ATOM   1090  OH  TYR A 137      -4.986   7.206  11.570  1.00 86.38           O  
ATOM   1091  CZ  TYR A 137      -5.465   6.862  10.343  1.00 86.38           C  
ATOM   1092  N   VAL A 138      -9.253   6.949   4.177  1.00 84.62           N  
ATOM   1093  CA  VAL A 138      -9.769   6.984   2.807  1.00 84.62           C  
ATOM   1094  C   VAL A 138      -8.892   7.877   1.944  1.00 84.62           C  
ATOM   1095  CB  VAL A 138     -11.253   7.403   2.755  1.00 84.62           C  
ATOM   1096  O   VAL A 138      -8.661   9.037   2.286  1.00 84.62           O  
ATOM   1097  CG1 VAL A 138     -12.137   6.283   3.307  1.00 84.62           C  
ATOM   1098  CG2 VAL A 138     -11.598   8.677   3.544  1.00 84.62           C  
ATOM   1099  N   ASP A 139      -8.405   7.342   0.826  1.00 80.62           N  
ATOM   1100  CA  ASP A 139      -7.828   8.171  -0.234  1.00 80.62           C  
ATOM   1101  C   ASP A 139      -8.980   8.751  -1.054  1.00 80.62           C  
ATOM   1102  CB  ASP A 139      -6.855   7.368  -1.101  1.00 80.62           C  
ATOM   1103  O   ASP A 139      -9.790   8.012  -1.620  1.00 80.62           O  
ATOM   1104  CG  ASP A 139      -6.105   8.235  -2.128  1.00 80.62           C  
ATOM   1105  OD1 ASP A 139      -6.672   9.218  -2.641  1.00 80.62           O  
ATOM   1106  OD2 ASP A 139      -4.948   7.901  -2.457  1.00 80.62           O  
ATOM   1107  N   ARG A 140      -9.080  10.079  -1.061  1.00 76.12           N  
ATOM   1108  CA  ARG A 140     -10.132  10.808  -1.758  1.00 76.12           C  
ATOM   1109  C   ARG A 140      -9.516  11.832  -2.688  1.00 76.12           C  
ATOM   1110  CB  ARG A 140     -11.059  11.483  -0.753  1.00 76.12           C  
ATOM   1111  O   ARG A 140      -8.931  12.812  -2.240  1.00 76.12           O  
ATOM   1112  CG  ARG A 140     -11.896  10.455   0.027  1.00 76.12           C  
ATOM   1113  CD  ARG A 140     -13.000  11.154   0.820  1.00 76.12           C  
ATOM   1114  NE  ARG A 140     -13.854  11.918  -0.101  1.00 76.12           N  
ATOM   1115  NH1 ARG A 140     -15.282  12.900   1.401  1.00 76.12           N  
ATOM   1116  NH2 ARG A 140     -15.346  13.451  -0.762  1.00 76.12           N  
ATOM   1117  CZ  ARG A 140     -14.820  12.750   0.191  1.00 76.12           C  
ATOM   1118  N   ARG A 141      -9.744  11.647  -3.982  1.00 72.88           N  
ATOM   1119  CA  ARG A 141      -9.313  12.555  -5.045  1.00 72.88           C  
ATOM   1120  C   ARG A 141     -10.429  13.526  -5.440  1.00 72.88           C  
ATOM   1121  CB  ARG A 141      -8.770  11.719  -6.221  1.00 72.88           C  
ATOM   1122  O   ARG A 141     -10.134  14.593  -5.973  1.00 72.88           O  
ATOM   1123  CG  ARG A 141      -7.623  10.758  -5.834  1.00 72.88           C  
ATOM   1124  CD  ARG A 141      -6.340  11.482  -5.397  1.00 72.88           C  
ATOM   1125  NE  ARG A 141      -5.379  10.553  -4.780  1.00 72.88           N  
ATOM   1126  NH1 ARG A 141      -3.421  11.713  -5.182  1.00 72.88           N  
ATOM   1127  NH2 ARG A 141      -3.383   9.902  -3.943  1.00 72.88           N  
ATOM   1128  CZ  ARG A 141      -4.076  10.724  -4.656  1.00 72.88           C  
ATOM   1129  N   THR A 142     -11.695  13.237  -5.099  1.00 64.88           N  
ATOM   1130  CA  THR A 142     -12.825  14.152  -5.348  1.00 64.88           C  
ATOM   1131  C   THR A 142     -13.386  14.803  -4.078  1.00 64.88           C  
ATOM   1132  CB  THR A 142     -13.943  13.534  -6.203  1.00 64.88           C  
ATOM   1133  O   THR A 142     -13.788  14.152  -3.104  1.00 64.88           O  
ATOM   1134  CG2 THR A 142     -13.418  12.846  -7.456  1.00 64.88           C  
ATOM   1135  OG1 THR A 142     -14.770  12.630  -5.508  1.00 64.88           O  
ATOM   1136  N   LYS A 143     -13.471  16.141  -4.086  1.00 60.69           N  
ATOM   1137  CA  LYS A 143     -14.122  16.911  -3.014  1.00 60.69           C  
ATOM   1138  C   LYS A 143     -15.647  16.755  -3.098  1.00 60.69           C  
ATOM   1139  CB  LYS A 143     -13.698  18.393  -3.062  1.00 60.69           C  
ATOM   1140  O   LYS A 143     -16.230  16.888  -4.167  1.00 60.69           O  
ATOM   1141  CG  LYS A 143     -12.228  18.605  -2.656  1.00 60.69           C  
ATOM   1142  CD  LYS A 143     -11.851  20.095  -2.625  1.00 60.69           C  
ATOM   1143  CE  LYS A 143     -10.388  20.258  -2.185  1.00 60.69           C  
ATOM   1144  NZ  LYS A 143      -9.950  21.677  -2.191  1.00 60.69           N  
ATOM   1145  N   GLY A 144     -16.300  16.512  -1.959  1.00 55.03           N  
ATOM   1146  CA  GLY A 144     -17.758  16.650  -1.811  1.00 55.03           C  
ATOM   1147  C   GLY A 144     -18.624  15.399  -2.024  1.00 55.03           C  
ATOM   1148  O   GLY A 144     -19.796  15.439  -1.670  1.00 55.03           O  
ATOM   1149  N   ARG A 145     -18.094  14.273  -2.525  1.00 59.44           N  
ATOM   1150  CA  ARG A 145     -18.851  12.999  -2.611  1.00 59.44           C  
ATOM   1151  C   ARG A 145     -18.721  12.155  -1.340  1.00 59.44           C  
ATOM   1152  CB  ARG A 145     -18.449  12.217  -3.871  1.00 59.44           C  
ATOM   1153  O   ARG A 145     -17.696  12.221  -0.666  1.00 59.44           O  
ATOM   1154  CG  ARG A 145     -18.949  12.931  -5.137  1.00 59.44           C  
ATOM   1155  CD  ARG A 145     -18.659  12.101  -6.391  1.00 59.44           C  
ATOM   1156  NE  ARG A 145     -19.182  12.763  -7.603  1.00 59.44           N  
ATOM   1157  NH1 ARG A 145     -18.532  11.158  -9.114  1.00 59.44           N  
ATOM   1158  NH2 ARG A 145     -19.570  12.994  -9.838  1.00 59.44           N  
ATOM   1159  CZ  ARG A 145     -19.094  12.303  -8.840  1.00 59.44           C  
ATOM   1160  N   THR A 146     -19.729  11.370  -0.974  1.00 62.44           N  
ATOM   1161  CA  THR A 146     -19.585  10.398   0.121  1.00 62.44           C  
ATOM   1162  C   THR A 146     -18.776   9.196  -0.373  1.00 62.44           C  
ATOM   1163  CB  THR A 146     -20.940   9.975   0.712  1.00 62.44           C  
ATOM   1164  O   THR A 146     -18.956   8.737  -1.496  1.00 62.44           O  
ATOM   1165  CG2 THR A 146     -21.654  11.158   1.368  1.00 62.44           C  
ATOM   1166  OG1 THR A 146     -21.788   9.472  -0.286  1.00 62.44           O  
ATOM   1167  N   CYS A 147     -17.856   8.685   0.451  1.00 70.75           N  
ATOM   1168  CA  CYS A 147     -17.057   7.491   0.123  1.00 70.75           C  
ATOM   1169  C   CYS A 147     -17.801   6.174   0.414  1.00 70.75           C  
ATOM   1170  CB  CYS A 147     -15.689   7.564   0.821  1.00 70.75           C  
ATOM   1171  O   CYS A 147     -17.236   5.093   0.275  1.00 70.75           O  
ATOM   1172  SG  CYS A 147     -15.860   7.771   2.620  1.00 70.75           S  
ATOM   1173  N   TYR A 148     -19.064   6.269   0.828  1.00 74.06           N  
ATOM   1174  CA  TYR A 148     -19.961   5.164   1.138  1.00 74.06           C  
ATOM   1175  C   TYR A 148     -21.417   5.582   0.872  1.00 74.06           C  
ATOM   1176  CB  TYR A 148     -19.754   4.722   2.593  1.00 74.06           C  
ATOM   1177  O   TYR A 148     -21.711   6.769   0.687  1.00 74.06           O  
ATOM   1178  CG  TYR A 148     -20.170   5.737   3.643  1.00 74.06           C  
ATOM   1179  CD1 TYR A 148     -19.310   6.793   3.997  1.00 74.06           C  
ATOM   1180  CD2 TYR A 148     -21.430   5.628   4.258  1.00 74.06           C  
ATOM   1181  CE1 TYR A 148     -19.733   7.774   4.915  1.00 74.06           C  
ATOM   1182  CE2 TYR A 148     -21.862   6.604   5.173  1.00 74.06           C  
ATOM   1183  OH  TYR A 148     -21.441   8.642   6.361  1.00 74.06           O  
ATOM   1184  CZ  TYR A 148     -21.024   7.693   5.483  1.00 74.06           C  
ATOM   1185  N   ASP A 149     -22.319   4.602   0.848  1.00 71.75           N  
ATOM   1186  CA  ASP A 149     -23.759   4.812   0.692  1.00 71.75           C  
ATOM   1187  C   ASP A 149     -24.343   5.534   1.918  1.00 71.75           C  
ATOM   1188  CB  ASP A 149     -24.418   3.444   0.462  1.00 71.75           C  
ATOM   1189  O   ASP A 149     -24.285   5.023   3.036  1.00 71.75           O  
ATOM   1190  CG  ASP A 149     -25.913   3.514   0.139  1.00 71.75           C  
ATOM   1191  OD1 ASP A 149     -26.608   4.487   0.509  1.00 71.75           O  
ATOM   1192  OD2 ASP A 149     -26.410   2.579  -0.519  1.00 71.75           O  
ATOM   1193  N   SER A 150     -24.937   6.713   1.715  1.00 71.69           N  
ATOM   1194  CA  SER A 150     -25.484   7.550   2.792  1.00 71.69           C  
ATOM   1195  C   SER A 150     -26.646   6.911   3.559  1.00 71.69           C  
ATOM   1196  CB  SER A 150     -25.932   8.899   2.222  1.00 71.69           C  
ATOM   1197  O   SER A 150     -27.034   7.427   4.602  1.00 71.69           O  
ATOM   1198  OG  SER A 150     -26.927   8.727   1.227  1.00 71.69           O  
ATOM   1199  N   ARG A 151     -27.223   5.813   3.055  1.00 75.31           N  
ATOM   1200  CA  ARG A 151     -28.268   5.041   3.745  1.00 75.31           C  
ATOM   1201  C   ARG A 151     -27.710   4.148   4.854  1.00 75.31           C  
ATOM   1202  CB  ARG A 151     -29.028   4.190   2.719  1.00 75.31           C  
ATOM   1203  O   ARG A 151     -28.480   3.604   5.640  1.00 75.31           O  
ATOM   1204  CG  ARG A 151     -29.720   5.051   1.652  1.00 75.31           C  
ATOM   1205  CD  ARG A 151     -30.358   4.182   0.568  1.00 75.31           C  
ATOM   1206  NE  ARG A 151     -29.346   3.500  -0.260  1.00 75.31           N  
ATOM   1207  NH1 ARG A 151     -30.804   2.460  -1.693  1.00 75.31           N  
ATOM   1208  NH2 ARG A 151     -28.621   2.142  -1.935  1.00 75.31           N  
ATOM   1209  CZ  ARG A 151     -29.590   2.708  -1.287  1.00 75.31           C  
ATOM   1210  N   VAL A 152     -26.393   3.963   4.906  1.00 75.62           N  
ATOM   1211  CA  VAL A 152     -25.735   3.138   5.918  1.00 75.62           C  
ATOM   1212  C   VAL A 152     -25.554   3.944   7.200  1.00 75.62           C  
ATOM   1213  CB  VAL A 152     -24.391   2.602   5.401  1.00 75.62           C  
ATOM   1214  O   VAL A 152     -24.821   4.931   7.231  1.00 75.62           O  
ATOM   1215  CG1 VAL A 152     -23.682   1.745   6.453  1.00 75.62           C  
ATOM   1216  CG2 VAL A 152     -24.586   1.726   4.159  1.00 75.62           C  
ATOM   1217  N   GLU A 153     -26.183   3.486   8.280  1.00 81.69           N  
ATOM   1218  CA  GLU A 153     -25.975   4.054   9.611  1.00 81.69           C  
ATOM   1219  C   GLU A 153     -24.620   3.628  10.186  1.00 81.69           C  
ATOM   1220  CB  GLU A 153     -27.101   3.654  10.566  1.00 81.69           C  
ATOM   1221  O   GLU A 153     -24.308   2.439  10.317  1.00 81.69           O  
ATOM   1222  CG  GLU A 153     -28.437   4.322  10.211  1.00 81.69           C  
ATOM   1223  CD  GLU A 153     -29.540   4.004  11.234  1.00 81.69           C  
ATOM   1224  OE1 GLU A 153     -30.628   4.606  11.105  1.00 81.69           O  
ATOM   1225  OE2 GLU A 153     -29.300   3.159  12.131  1.00 81.69           O  
ATOM   1226  N   LEU A 154     -23.813   4.619  10.562  1.00 83.94           N  
ATOM   1227  CA  LEU A 154     -22.494   4.410  11.144  1.00 83.94           C  
ATOM   1228  C   LEU A 154     -22.553   4.476  12.674  1.00 83.94           C  
ATOM   1229  CB  LEU A 154     -21.523   5.462  10.617  1.00 83.94           C  
ATOM   1230  O   LEU A 154     -23.118   5.426  13.218  1.00 83.94           O  
ATOM   1231  CG  LEU A 154     -21.255   5.340   9.113  1.00 83.94           C  
ATOM   1232  CD1 LEU A 154     -20.559   6.624   8.704  1.00 83.94           C  
ATOM   1233  CD2 LEU A 154     -20.363   4.143   8.767  1.00 83.94           C  
ATOM   1234  N   PRO A 155     -21.919   3.529  13.384  1.00 87.94           N  
ATOM   1235  CA  PRO A 155     -21.710   3.646  14.822  1.00 87.94           C  
ATOM   1236  C   PRO A 155     -20.904   4.904  15.183  1.00 87.94           C  
ATOM   1237  CB  PRO A 155     -20.966   2.368  15.224  1.00 87.94           C  
ATOM   1238  O   PRO A 155     -19.965   5.266  14.474  1.00 87.94           O  
ATOM   1239  CG  PRO A 155     -21.316   1.370  14.123  1.00 87.94           C  
ATOM   1240  CD  PRO A 155     -21.414   2.259  12.890  1.00 87.94           C  
ATOM   1241  N   GLU A 156     -21.204   5.529  16.326  1.00 89.50           N  
ATOM   1242  CA  GLU A 156     -20.530   6.761  16.788  1.00 89.50           C  
ATOM   1243  C   GLU A 156     -19.009   6.605  16.966  1.00 89.50           C  
ATOM   1244  CB  GLU A 156     -21.101   7.186  18.149  1.00 89.50           C  
ATOM   1245  O   GLU A 156     -18.247   7.572  16.871  1.00 89.50           O  
ATOM   1246  CG  GLU A 156     -22.583   7.585  18.118  1.00 89.50           C  
ATOM   1247  CD  GLU A 156     -23.076   8.101  19.482  1.00 89.50           C  
ATOM   1248  OE1 GLU A 156     -24.214   8.616  19.521  1.00 89.50           O  
ATOM   1249  OE2 GLU A 156     -22.322   7.981  20.477  1.00 89.50           O  
ATOM   1250  N   ASN A 157     -18.551   5.378  17.225  1.00 90.75           N  
ATOM   1251  CA  ASN A 157     -17.141   5.049  17.379  1.00 90.75           C  
ATOM   1252  C   ASN A 157     -16.421   4.762  16.049  1.00 90.75           C  
ATOM   1253  CB  ASN A 157     -16.969   3.935  18.430  1.00 90.75           C  
ATOM   1254  O   ASN A 157     -15.241   4.419  16.089  1.00 90.75           O  
ATOM   1255  CG  ASN A 157     -17.523   2.583  18.011  1.00 90.75           C  
ATOM   1256  ND2 ASN A 157     -16.915   1.502  18.441  1.00 90.75           N  
ATOM   1257  OD1 ASN A 157     -18.520   2.489  17.317  1.00 90.75           O  
ATOM   1258  N   VAL A 158     -17.071   4.938  14.890  1.00 89.94           N  
ATOM   1259  CA  VAL A 158     -16.458   4.850  13.552  1.00 89.94           C  
ATOM   1260  C   VAL A 158     -16.229   6.250  12.982  1.00 89.94           C  
ATOM   1261  CB  VAL A 158     -17.310   4.001  12.584  1.00 89.94           C  
ATOM   1262  O   VAL A 158     -17.122   7.093  12.988  1.00 89.94           O  
ATOM   1263  CG1 VAL A 158     -16.666   3.897  11.192  1.00 89.94           C  
ATOM   1264  CG2 VAL A 158     -17.480   2.567  13.096  1.00 89.94           C  
ATOM   1265  N   LYS A 159     -15.027   6.514  12.457  1.00 88.88           N  
ATOM   1266  CA  LYS A 159     -14.680   7.787  11.806  1.00 88.88           C  
ATOM   1267  C   LYS A 159     -13.940   7.574  10.495  1.00 88.88           C  
ATOM   1268  CB  LYS A 159     -13.854   8.676  12.750  1.00 88.88           C  
ATOM   1269  O   LYS A 159     -13.086   6.699  10.401  1.00 88.88           O  
ATOM   1270  CG  LYS A 159     -14.677   9.100  13.973  1.00 88.88           C  
ATOM   1271  CD  LYS A 159     -13.999  10.212  14.779  1.00 88.88           C  
ATOM   1272  CE  LYS A 159     -14.943  10.585  15.929  1.00 88.88           C  
ATOM   1273  NZ  LYS A 159     -14.516  11.807  16.654  1.00 88.88           N  
ATOM   1274  N   PHE A 160     -14.209   8.444   9.529  1.00 85.81           N  
ATOM   1275  CA  PHE A 160     -13.423   8.562   8.304  1.00 85.81           C  
ATOM   1276  C   PHE A 160     -12.352   9.632   8.477  1.00 85.81           C  
ATOM   1277  CB  PHE A 160     -14.337   8.876   7.120  1.00 85.81           C  
ATOM   1278  O   PHE A 160     -12.616  10.681   9.065  1.00 85.81           O  
ATOM   1279  CG  PHE A 160     -15.269   7.731   6.806  1.00 85.81           C  
ATOM   1280  CD1 PHE A 160     -14.853   6.718   5.926  1.00 85.81           C  
ATOM   1281  CD2 PHE A 160     -16.514   7.629   7.448  1.00 85.81           C  
ATOM   1282  CE1 PHE A 160     -15.690   5.623   5.663  1.00 85.81           C  
ATOM   1283  CE2 PHE A 160     -17.328   6.515   7.199  1.00 85.81           C  
ATOM   1284  CZ  PHE A 160     -16.938   5.524   6.291  1.00 85.81           C  
ATOM   1285  N   VAL A 161     -11.154   9.362   7.972  1.00 84.88           N  
ATOM   1286  CA  VAL A 161     -10.015  10.287   7.991  1.00 84.88           C  
ATOM   1287  C   VAL A 161      -9.361  10.258   6.615  1.00 84.88           C  
ATOM   1288  CB  VAL A 161      -9.027   9.903   9.112  1.00 84.88           C  
ATOM   1289  O   VAL A 161      -9.232   9.185   6.028  1.00 84.88           O  
ATOM   1290  CG1 VAL A 161      -7.786  10.799   9.130  1.00 84.88           C  
ATOM   1291  CG2 VAL A 161      -9.677  10.039  10.499  1.00 84.88           C  
ATOM   1292  N   SER A 162      -8.961  11.413   6.080  1.00 83.31           N  
ATOM   1293  CA  SER A 162      -8.235  11.434   4.803  1.00 83.31           C  
ATOM   1294  C   SER A 162      -6.852  10.797   4.960  1.00 83.31           C  
ATOM   1295  CB  SER A 162      -8.097  12.855   4.248  1.00 83.31           C  
ATOM   1296  O   SER A 162      -6.177  11.028   5.965  1.00 83.31           O  
ATOM   1297  OG  SER A 162      -7.459  12.769   2.990  1.00 83.31           O  
ATOM   1298  N   VAL A 163      -6.398  10.037   3.962  1.00 83.69           N  
ATOM   1299  CA  VAL A 163      -4.994   9.597   3.901  1.00 83.69           C  
ATOM   1300  C   VAL A 163      -4.046  10.801   3.869  1.00 83.69           C  
ATOM   1301  CB  VAL A 163      -4.750   8.645   2.716  1.00 83.69           C  
ATOM   1302  O   VAL A 163      -3.010  10.757   4.525  1.00 83.69           O  
ATOM   1303  CG1 VAL A 163      -3.259   8.350   2.536  1.00 83.69           C  
ATOM   1304  CG2 VAL A 163      -5.450   7.301   2.960  1.00 83.69           C  
ATOM   1305  N   ASP A 164      -4.429  11.920   3.250  1.00 80.06           N  
ATOM   1306  CA  ASP A 164      -3.615  13.145   3.252  1.00 80.06           C  
ATOM   1307  C   ASP A 164      -3.335  13.645   4.668  1.00 80.06           C  
ATOM   1308  CB  ASP A 164      -4.330  14.280   2.512  1.00 80.06           C  
ATOM   1309  O   ASP A 164      -2.226  14.081   4.973  1.00 80.06           O  
ATOM   1310  CG  ASP A 164      -4.612  13.987   1.045  1.00 80.06           C  
ATOM   1311  OD1 ASP A 164      -3.895  13.147   0.469  1.00 80.06           O  
ATOM   1312  OD2 ASP A 164      -5.586  14.600   0.556  1.00 80.06           O  
ATOM   1313  N   GLU A 165      -4.314  13.545   5.574  1.00 79.06           N  
ATOM   1314  CA  GLU A 165      -4.096  13.901   6.977  1.00 79.06           C  
ATOM   1315  C   GLU A 165      -3.056  12.998   7.631  1.00 79.06           C  
ATOM   1316  CB  GLU A 165      -5.364  13.757   7.818  1.00 79.06           C  
ATOM   1317  O   GLU A 165      -2.388  13.435   8.558  1.00 79.06           O  
ATOM   1318  CG  GLU A 165      -6.447  14.810   7.592  1.00 79.06           C  
ATOM   1319  CD  GLU A 165      -7.607  14.535   8.559  1.00 79.06           C  
ATOM   1320  OE1 GLU A 165      -8.759  14.460   8.079  1.00 79.06           O  
ATOM   1321  OE2 GLU A 165      -7.325  14.318   9.776  1.00 79.06           O  
ATOM   1322  N   LEU A 166      -2.944  11.740   7.208  1.00 79.12           N  
ATOM   1323  CA  LEU A 166      -1.959  10.801   7.732  1.00 79.12           C  
ATOM   1324  C   LEU A 166      -0.559  11.118   7.199  1.00 79.12           C  
ATOM   1325  CB  LEU A 166      -2.407   9.379   7.363  1.00 79.12           C  
ATOM   1326  O   LEU A 166       0.393  11.150   7.976  1.00 79.12           O  
ATOM   1327  CG  LEU A 166      -1.585   8.278   8.038  1.00 79.12           C  
ATOM   1328  CD1 LEU A 166      -1.838   8.247   9.544  1.00 79.12           C  
ATOM   1329  CD2 LEU A 166      -2.004   6.942   7.436  1.00 79.12           C  
ATOM   1330  N   LEU A 167      -0.461  11.411   5.901  1.00 77.19           N  
ATOM   1331  CA  LEU A 167       0.783  11.786   5.223  1.00 77.19           C  
ATOM   1332  C   LEU A 167       1.336  13.132   5.716  1.00 77.19           C  
ATOM   1333  CB  LEU A 167       0.517  11.835   3.707  1.00 77.19           C  
ATOM   1334  O   LEU A 167       2.546  13.335   5.744  1.00 77.19           O  
ATOM   1335  CG  LEU A 167       0.111  10.493   3.069  1.00 77.19           C  
ATOM   1336  CD1 LEU A 167      -0.256  10.711   1.606  1.00 77.19           C  
ATOM   1337  CD2 LEU A 167       1.227   9.450   3.141  1.00 77.19           C  
ATOM   1338  N   THR A 168       0.453  14.034   6.154  1.00 69.69           N  
ATOM   1339  CA  THR A 168       0.808  15.387   6.617  1.00 69.69           C  
ATOM   1340  C   THR A 168       0.839  15.550   8.146  1.00 69.69           C  
ATOM   1341  CB  THR A 168      -0.112  16.444   5.981  1.00 69.69           C  
ATOM   1342  O   THR A 168       1.235  16.609   8.639  1.00 69.69           O  
ATOM   1343  CG2 THR A 168      -0.017  16.475   4.453  1.00 69.69           C  
ATOM   1344  OG1 THR A 168      -1.457  16.208   6.324  1.00 69.69           O  
ATOM   1345  N   LYS A 169       0.443  14.538   8.939  1.00 63.56           N  
ATOM   1346  CA  LYS A 169       0.384  14.625  10.417  1.00 63.56           C  
ATOM   1347  C   LYS A 169       1.741  14.479  11.119  1.00 63.56           C  
ATOM   1348  CB  LYS A 169      -0.623  13.611  11.009  1.00 63.56           C  
ATOM   1349  O   LYS A 169       2.657  13.813  10.651  1.00 63.56           O  
ATOM   1350  CG  LYS A 169      -1.927  14.301  11.448  1.00 63.56           C  
ATOM   1351  CD  LYS A 169      -3.016  13.290  11.835  1.00 63.56           C  
ATOM   1352  CE  LYS A 169      -4.337  14.037  12.075  1.00 63.56           C  
ATOM   1353  NZ  LYS A 169      -5.510  13.245  11.630  1.00 63.56           N  
ATOM   1354  N   LYS A 170       1.770  14.979  12.368  1.00 52.31           N  
ATOM   1355  CA  LYS A 170       2.829  14.905  13.411  1.00 52.31           C  
ATOM   1356  C   LYS A 170       3.332  13.494  13.809  1.00 52.31           C  
ATOM   1357  CB  LYS A 170       2.305  15.601  14.691  1.00 52.31           C  
ATOM   1358  O   LYS A 170       4.030  13.357  14.820  1.00 52.31           O  
ATOM   1359  CG  LYS A 170       2.145  17.125  14.614  1.00 52.31           C  
ATOM   1360  CD  LYS A 170       1.739  17.663  15.998  1.00 52.31           C  
ATOM   1361  CE  LYS A 170       1.708  19.194  16.002  1.00 52.31           C  
ATOM   1362  NZ  LYS A 170       1.390  19.740  17.347  1.00 52.31           N  
ATOM   1363  N   ASN A 171       2.942  12.430  13.107  1.00 55.16           N  
ATOM   1364  CA  ASN A 171       3.452  11.085  13.396  1.00 55.16           C  
ATOM   1365  C   ASN A 171       4.857  10.871  12.827  1.00 55.16           C  
ATOM   1366  CB  ASN A 171       2.459  10.017  12.920  1.00 55.16           C  
ATOM   1367  O   ASN A 171       5.576  10.024  13.343  1.00 55.16           O  
ATOM   1368  CG  ASN A 171       1.259   9.869  13.839  1.00 55.16           C  
ATOM   1369  ND2 ASN A 171       0.349   8.991  13.491  1.00 55.16           N  
ATOM   1370  OD1 ASN A 171       1.117  10.533  14.860  1.00 55.16           O  
ATOM   1371  N   MET A 172       5.256  11.679  11.844  1.00 64.69           N  
ATOM   1372  CA  MET A 172       6.631  11.749  11.360  1.00 64.69           C  
ATOM   1373  C   MET A 172       7.361  12.877  12.099  1.00 64.69           C  
ATOM   1374  CB  MET A 172       6.624  11.874   9.828  1.00 64.69           C  
ATOM   1375  O   MET A 172       6.821  13.974  12.263  1.00 64.69           O  
ATOM   1376  CG  MET A 172       5.981  10.605   9.238  1.00 64.69           C  
ATOM   1377  SD  MET A 172       6.034  10.413   7.443  1.00 64.69           S  
ATOM   1378  CE  MET A 172       4.320  10.787   6.986  1.00 64.69           C  
ATOM   1379  N   THR A 173       8.554  12.584  12.611  1.00 63.38           N  
ATOM   1380  CA  THR A 173       9.320  13.459  13.516  1.00 63.38           C  
ATOM   1381  C   THR A 173       9.903  14.648  12.762  1.00 63.38           C  
ATOM   1382  CB  THR A 173      10.454  12.678  14.213  1.00 63.38           C  
ATOM   1383  O   THR A 173      10.095  15.716  13.343  1.00 63.38           O  
ATOM   1384  CG2 THR A 173      10.941  13.326  15.504  1.00 63.38           C  
ATOM   1385  OG1 THR A 173      10.007  11.387  14.547  1.00 63.38           O  
ATOM   1386  N   THR A 174      10.131  14.495  11.451  1.00 73.00           N  
ATOM   1387  CA  THR A 174      10.693  15.545  10.596  1.00 73.00           C  
ATOM   1388  C   THR A 174       9.862  15.793   9.326  1.00 73.00           C  
ATOM   1389  CB  THR A 174      12.155  15.262  10.227  1.00 73.00           C  
ATOM   1390  O   THR A 174       9.348  14.849   8.716  1.00 73.00           O  
ATOM   1391  CG2 THR A 174      13.042  14.946  11.431  1.00 73.00           C  
ATOM   1392  OG1 THR A 174      12.241  14.186   9.334  1.00 73.00           O  
ATOM   1393  N   PRO A 175       9.767  17.056   8.856  1.00 81.00           N  
ATOM   1394  CA  PRO A 175       9.132  17.383   7.576  1.00 81.00           C  
ATOM   1395  C   PRO A 175       9.759  16.668   6.368  1.00 81.00           C  
ATOM   1396  CB  PRO A 175       9.272  18.904   7.433  1.00 81.00           C  
ATOM   1397  O   PRO A 175       9.072  16.404   5.384  1.00 81.00           O  
ATOM   1398  CG  PRO A 175       9.363  19.397   8.875  1.00 81.00           C  
ATOM   1399  CD  PRO A 175      10.134  18.277   9.564  1.00 81.00           C  
ATOM   1400  N   ALA A 176      11.052  16.336   6.441  1.00 85.44           N  
ATOM   1401  CA  ALA A 176      11.766  15.641   5.373  1.00 85.44           C  
ATOM   1402  C   ALA A 176      11.248  14.208   5.171  1.00 85.44           C  
ATOM   1403  CB  ALA A 176      13.264  15.666   5.697  1.00 85.44           C  
ATOM   1404  O   ALA A 176      10.957  13.819   4.040  1.00 85.44           O  
ATOM   1405  N   ILE A 177      11.061  13.451   6.257  1.00 83.81           N  
ATOM   1406  CA  ILE A 177      10.508  12.090   6.198  1.00 83.81           C  
ATOM   1407  C   ILE A 177       9.055  12.109   5.711  1.00 83.81           C  
ATOM   1408  CB  ILE A 177      10.641  11.402   7.573  1.00 83.81           C  
ATOM   1409  O   ILE A 177       8.682  11.299   4.864  1.00 83.81           O  
ATOM   1410  CG1 ILE A 177      12.114  11.212   7.996  1.00 83.81           C  
ATOM   1411  CG2 ILE A 177       9.918  10.047   7.586  1.00 83.81           C  
ATOM   1412  CD1 ILE A 177      12.909  10.210   7.163  1.00 83.81           C  
ATOM   1413  N   ALA A 178       8.255  13.082   6.164  1.00 82.88           N  
ATOM   1414  CA  ALA A 178       6.881  13.265   5.688  1.00 82.88           C  
ATOM   1415  C   ALA A 178       6.806  13.489   4.174  1.00 82.88           C  
ATOM   1416  CB  ALA A 178       6.230  14.406   6.475  1.00 82.88           C  
ATOM   1417  O   ALA A 178       5.970  12.891   3.490  1.00 82.88           O  
ATOM   1418  N   LYS A 179       7.726  14.293   3.633  1.00 88.38           N  
ATOM   1419  CA  LYS A 179       7.833  14.516   2.192  1.00 88.38           C  
ATOM   1420  C   LYS A 179       8.184  13.225   1.444  1.00 88.38           C  
ATOM   1421  CB  LYS A 179       8.844  15.636   1.930  1.00 88.38           C  
ATOM   1422  O   LYS A 179       7.457  12.856   0.527  1.00 88.38           O  
ATOM   1423  CG  LYS A 179       8.736  16.105   0.479  1.00 88.38           C  
ATOM   1424  CD  LYS A 179       9.860  17.079   0.130  1.00 88.38           C  
ATOM   1425  CE  LYS A 179       9.641  17.536  -1.313  1.00 88.38           C  
ATOM   1426  NZ  LYS A 179      10.914  17.850  -1.993  1.00 88.38           N  
ATOM   1427  N   LYS A 180       9.224  12.502   1.881  1.00 89.44           N  
ATOM   1428  CA  LYS A 180       9.641  11.214   1.289  1.00 89.44           C  
ATOM   1429  C   LYS A 180       8.498  10.200   1.262  1.00 89.44           C  
ATOM   1430  CB  LYS A 180      10.826  10.635   2.083  1.00 89.44           C  
ATOM   1431  O   LYS A 180       8.248   9.559   0.245  1.00 89.44           O  
ATOM   1432  CG  LYS A 180      12.128  11.408   1.839  1.00 89.44           C  
ATOM   1433  CD  LYS A 180      13.294  10.808   2.637  1.00 89.44           C  
ATOM   1434  CE  LYS A 180      14.592  11.520   2.248  1.00 89.44           C  
ATOM   1435  NZ  LYS A 180      15.755  11.008   3.008  1.00 89.44           N  
ATOM   1436  N   MET A 181       7.768  10.093   2.369  1.00 85.88           N  
ATOM   1437  CA  MET A 181       6.627   9.192   2.485  1.00 85.88           C  
ATOM   1438  C   MET A 181       5.479   9.572   1.545  1.00 85.88           C  
ATOM   1439  CB  MET A 181       6.159   9.198   3.943  1.00 85.88           C  
ATOM   1440  O   MET A 181       4.878   8.702   0.919  1.00 85.88           O  
ATOM   1441  CG  MET A 181       5.097   8.135   4.191  1.00 85.88           C  
ATOM   1442  SD  MET A 181       5.668   6.464   3.797  1.00 85.88           S  
ATOM   1443  CE  MET A 181       4.190   5.511   4.154  1.00 85.88           C  
ATOM   1444  N   THR A 182       5.199  10.870   1.419  1.00 88.50           N  
ATOM   1445  CA  THR A 182       4.182  11.385   0.493  1.00 88.50           C  
ATOM   1446  C   THR A 182       4.556  11.075  -0.955  1.00 88.50           C  
ATOM   1447  CB  THR A 182       3.989  12.897   0.679  1.00 88.50           C  
ATOM   1448  O   THR A 182       3.720  10.590  -1.709  1.00 88.50           O  
ATOM   1449  CG2 THR A 182       2.878  13.456  -0.209  1.00 88.50           C  
ATOM   1450  OG1 THR A 182       3.631  13.180   2.014  1.00 88.50           O  
ATOM   1451  N   GLU A 183       5.815  11.286  -1.343  1.00 89.06           N  
ATOM   1452  CA  GLU A 183       6.295  10.993  -2.700  1.00 89.06           C  
ATOM   1453  C   GLU A 183       6.215   9.497  -3.035  1.00 89.06           C  
ATOM   1454  CB  GLU A 183       7.735  11.502  -2.860  1.00 89.06           C  
ATOM   1455  O   GLU A 183       5.750   9.131  -4.114  1.00 89.06           O  
ATOM   1456  CG  GLU A 183       7.822  13.041  -2.894  1.00 89.06           C  
ATOM   1457  CD  GLU A 183       9.267  13.562  -2.982  1.00 89.06           C  
ATOM   1458  OE1 GLU A 183       9.491  14.771  -2.703  1.00 89.06           O  
ATOM   1459  OE2 GLU A 183      10.148  12.759  -3.338  1.00 89.06           O  
ATOM   1460  N   LEU A 184       6.598   8.623  -2.098  1.00 85.12           N  
ATOM   1461  CA  LEU A 184       6.450   7.174  -2.253  1.00 85.12           C  
ATOM   1462  C   LEU A 184       4.977   6.757  -2.365  1.00 85.12           C  
ATOM   1463  CB  LEU A 184       7.086   6.470  -1.050  1.00 85.12           C  
ATOM   1464  O   LEU A 184       4.635   5.937  -3.221  1.00 85.12           O  
ATOM   1465  CG  LEU A 184       8.618   6.459  -0.997  1.00 85.12           C  
ATOM   1466  CD1 LEU A 184       9.080   6.011   0.393  1.00 85.12           C  
ATOM   1467  CD2 LEU A 184       9.205   5.491  -2.020  1.00 85.12           C  
ATOM   1468  N   TYR A 185       4.100   7.322  -1.529  1.00 86.19           N  
ATOM   1469  CA  TYR A 185       2.666   7.041  -1.566  1.00 86.19           C  
ATOM   1470  C   TYR A 185       2.050   7.455  -2.908  1.00 86.19           C  
ATOM   1471  CB  TYR A 185       1.960   7.744  -0.399  1.00 86.19           C  
ATOM   1472  O   TYR A 185       1.404   6.638  -3.566  1.00 86.19           O  
ATOM   1473  CG  TYR A 185       0.466   7.500  -0.405  1.00 86.19           C  
ATOM   1474  CD1 TYR A 185      -0.399   8.397  -1.067  1.00 86.19           C  
ATOM   1475  CD2 TYR A 185      -0.048   6.332   0.188  1.00 86.19           C  
ATOM   1476  CE1 TYR A 185      -1.776   8.120  -1.143  1.00 86.19           C  
ATOM   1477  CE2 TYR A 185      -1.423   6.051   0.104  1.00 86.19           C  
ATOM   1478  OH  TYR A 185      -3.595   6.613  -0.680  1.00 86.19           O  
ATOM   1479  CZ  TYR A 185      -2.284   6.936  -0.573  1.00 86.19           C  
ATOM   1480  N   GLU A 186       2.303   8.690  -3.347  1.00 85.62           N  
ATOM   1481  CA  GLU A 186       1.799   9.220  -4.615  1.00 85.62           C  
ATOM   1482  C   GLU A 186       2.349   8.450  -5.820  1.00 85.62           C  
ATOM   1483  CB  GLU A 186       2.130  10.716  -4.741  1.00 85.62           C  
ATOM   1484  O   GLU A 186       1.607   8.163  -6.759  1.00 85.62           O  
ATOM   1485  CG  GLU A 186       1.259  11.602  -3.836  1.00 85.62           C  
ATOM   1486  CD  GLU A 186      -0.240  11.442  -4.136  1.00 85.62           C  
ATOM   1487  OE1 GLU A 186      -1.039  11.255  -3.199  1.00 85.62           O  
ATOM   1488  OE2 GLU A 186      -0.645  11.434  -5.321  1.00 85.62           O  
ATOM   1489  N   ALA A 187       3.621   8.041  -5.796  1.00 80.19           N  
ATOM   1490  CA  ALA A 187       4.168   7.186  -6.845  1.00 80.19           C  
ATOM   1491  C   ALA A 187       3.444   5.830  -6.903  1.00 80.19           C  
ATOM   1492  CB  ALA A 187       5.670   7.013  -6.614  1.00 80.19           C  
ATOM   1493  O   ALA A 187       3.113   5.327  -7.977  1.00 80.19           O  
ATOM   1494  N   SER A 188       3.150   5.257  -5.739  1.00 77.25           N  
ATOM   1495  CA  SER A 188       2.553   3.929  -5.620  1.00 77.25           C  
ATOM   1496  C   SER A 188       1.077   3.895  -5.994  1.00 77.25           C  
ATOM   1497  CB  SER A 188       2.717   3.422  -4.195  1.00 77.25           C  
ATOM   1498  O   SER A 188       0.633   2.936  -6.621  1.00 77.25           O  
ATOM   1499  OG  SER A 188       4.091   3.399  -3.881  1.00 77.25           O  
ATOM   1500  N   ILE A 189       0.308   4.923  -5.634  1.00 75.62           N  
ATOM   1501  CA  ILE A 189      -1.124   4.981  -5.940  1.00 75.62           C  
ATOM   1502  C   ILE A 189      -1.394   5.370  -7.399  1.00 75.62           C  
ATOM   1503  CB  ILE A 189      -1.837   5.905  -4.931  1.00 75.62           C  
ATOM   1504  O   ILE A 189      -2.326   4.838  -7.997  1.00 75.62           O  
ATOM   1505  CG1 ILE A 189      -3.364   5.707  -4.906  1.00 75.62           C  
ATOM   1506  CG2 ILE A 189      -1.523   7.383  -5.188  1.00 75.62           C  
ATOM   1507  CD1 ILE A 189      -3.784   4.333  -4.375  1.00 75.62           C  
ATOM   1508  N   ASN A 190      -0.566   6.246  -7.981  1.00 73.38           N  
ATOM   1509  CA  ASN A 190      -0.766   6.745  -9.345  1.00 73.38           C  
ATOM   1510  C   ASN A 190      -0.070   5.896 -10.406  1.00 73.38           C  
ATOM   1511  CB  ASN A 190      -0.268   8.192  -9.445  1.00 73.38           C  
ATOM   1512  O   ASN A 190      -0.518   5.879 -11.541  1.00 73.38           O  
ATOM   1513  CG  ASN A 190      -1.053   9.152  -8.573  1.00 73.38           C  
ATOM   1514  ND2 ASN A 190      -0.362   9.918  -7.762  1.00 73.38           N  
ATOM   1515  OD1 ASN A 190      -2.271   9.206  -8.611  1.00 73.38           O  
ATOM   1516  N   TYR A 191       1.033   5.227 -10.068  1.00 66.25           N  
ATOM   1517  CA  TYR A 191       1.828   4.488 -11.050  1.00 66.25           C  
ATOM   1518  C   TYR A 191       2.139   3.067 -10.606  1.00 66.25           C  
ATOM   1519  CB  TYR A 191       3.128   5.248 -11.356  1.00 66.25           C  
ATOM   1520  O   TYR A 191       2.749   2.334 -11.374  1.00 66.25           O  
ATOM   1521  CG  TYR A 191       2.924   6.706 -11.704  1.00 66.25           C  
ATOM   1522  CD1 TYR A 191       2.404   7.067 -12.960  1.00 66.25           C  
ATOM   1523  CD2 TYR A 191       3.211   7.699 -10.751  1.00 66.25           C  
ATOM   1524  CE1 TYR A 191       2.183   8.422 -13.265  1.00 66.25           C  
ATOM   1525  CE2 TYR A 191       2.983   9.056 -11.044  1.00 66.25           C  
ATOM   1526  OH  TYR A 191       2.248  10.724 -12.605  1.00 66.25           O  
ATOM   1527  CZ  TYR A 191       2.470   9.417 -12.309  1.00 66.25           C  
ATOM   1528  N   GLY A 192       1.764   2.663  -9.391  1.00 63.41           N  
ATOM   1529  CA  GLY A 192       2.222   1.433  -8.748  1.00 63.41           C  
ATOM   1530  C   GLY A 192       1.091   0.524  -8.269  1.00 63.41           C  
ATOM   1531  O   GLY A 192       0.025   0.427  -8.878  1.00 63.41           O  
ATOM   1532  N   SER A 193       1.366  -0.234  -7.210  1.00 67.31           N  
ATOM   1533  CA  SER A 193       0.448  -1.216  -6.633  1.00 67.31           C  
ATOM   1534  C   SER A 193      -0.425  -0.565  -5.549  1.00 67.31           C  
ATOM   1535  CB  SER A 193       1.292  -2.359  -6.060  1.00 67.31           C  
ATOM   1536  O   SER A 193       0.107  -0.144  -4.518  1.00 67.31           O  
ATOM   1537  OG  SER A 193       0.524  -3.340  -5.395  1.00 67.31           O  
ATOM   1538  N   PRO A 194      -1.768  -0.549  -5.680  1.00 67.06           N  
ATOM   1539  CA  PRO A 194      -2.641  -0.093  -4.596  1.00 67.06           C  
ATOM   1540  C   PRO A 194      -2.464  -0.908  -3.305  1.00 67.06           C  
ATOM   1541  CB  PRO A 194      -4.066  -0.208  -5.142  1.00 67.06           C  
ATOM   1542  O   PRO A 194      -2.660  -0.397  -2.205  1.00 67.06           O  
ATOM   1543  CG  PRO A 194      -3.884  -0.115  -6.656  1.00 67.06           C  
ATOM   1544  CD  PRO A 194      -2.545  -0.813  -6.883  1.00 67.06           C  
ATOM   1545  N   ALA A 195      -2.041  -2.172  -3.409  1.00 66.69           N  
ATOM   1546  CA  ALA A 195      -1.707  -2.981  -2.240  1.00 66.69           C  
ATOM   1547  C   ALA A 195      -0.483  -2.425  -1.488  1.00 66.69           C  
ATOM   1548  CB  ALA A 195      -1.495  -4.431  -2.687  1.00 66.69           C  
ATOM   1549  O   ALA A 195      -0.470  -2.422  -0.257  1.00 66.69           O  
ATOM   1550  N   PHE A 196       0.505  -1.886  -2.204  1.00 69.12           N  
ATOM   1551  CA  PHE A 196       1.652  -1.224  -1.589  1.00 69.12           C  
ATOM   1552  C   PHE A 196       1.251   0.090  -0.912  1.00 69.12           C  
ATOM   1553  CB  PHE A 196       2.735  -1.002  -2.638  1.00 69.12           C  
ATOM   1554  O   PHE A 196       1.579   0.298   0.256  1.00 69.12           O  
ATOM   1555  CG  PHE A 196       4.027  -0.490  -2.045  1.00 69.12           C  
ATOM   1556  CD1 PHE A 196       4.315   0.880  -2.058  1.00 69.12           C  
ATOM   1557  CD2 PHE A 196       4.951  -1.382  -1.483  1.00 69.12           C  
ATOM   1558  CE1 PHE A 196       5.548   1.357  -1.586  1.00 69.12           C  
ATOM   1559  CE2 PHE A 196       6.191  -0.913  -1.018  1.00 69.12           C  
ATOM   1560  CZ  PHE A 196       6.492   0.458  -1.066  1.00 69.12           C  
ATOM   1561  N   ALA A 197       0.444   0.924  -1.578  1.00 74.38           N  
ATOM   1562  CA  ALA A 197      -0.104   2.147  -0.981  1.00 74.38           C  
ATOM   1563  C   ALA A 197      -0.897   1.856   0.311  1.00 74.38           C  
ATOM   1564  CB  ALA A 197      -0.975   2.846  -2.032  1.00 74.38           C  
ATOM   1565  O   ALA A 197      -0.785   2.570   1.308  1.00 74.38           O  
ATOM   1566  N   LYS A 198      -1.644   0.748   0.350  1.00 76.62           N  
ATOM   1567  CA  LYS A 198      -2.315   0.277   1.567  1.00 76.62           C  
ATOM   1568  C   LYS A 198      -1.331  -0.102   2.676  1.00 76.62           C  
ATOM   1569  CB  LYS A 198      -3.202  -0.907   1.195  1.00 76.62           C  
ATOM   1570  O   LYS A 198      -1.553   0.277   3.826  1.00 76.62           O  
ATOM   1571  CG  LYS A 198      -3.973  -1.456   2.398  1.00 76.62           C  
ATOM   1572  CD  LYS A 198      -4.653  -2.742   1.955  1.00 76.62           C  
ATOM   1573  CE  LYS A 198      -5.561  -3.255   3.058  1.00 76.62           C  
ATOM   1574  NZ  LYS A 198      -6.348  -4.374   2.525  1.00 76.62           N  
ATOM   1575  N   ASN A 199      -0.260  -0.828   2.353  1.00 74.44           N  
ATOM   1576  CA  ASN A 199       0.771  -1.191   3.328  1.00 74.44           C  
ATOM   1577  C   ASN A 199       1.447   0.068   3.903  1.00 74.44           C  
ATOM   1578  CB  ASN A 199       1.795  -2.134   2.676  1.00 74.44           C  
ATOM   1579  O   ASN A 199       1.671   0.157   5.108  1.00 74.44           O  
ATOM   1580  CG  ASN A 199       1.269  -3.513   2.341  1.00 74.44           C  
ATOM   1581  ND2 ASN A 199       2.001  -4.253   1.541  1.00 74.44           N  
ATOM   1582  OD1 ASN A 199       0.228  -3.958   2.802  1.00 74.44           O  
ATOM   1583  N   MET A 200       1.681   1.082   3.069  1.00 76.94           N  
ATOM   1584  CA  MET A 200       2.193   2.386   3.492  1.00 76.94           C  
ATOM   1585  C   MET A 200       1.260   3.087   4.487  1.00 76.94           C  
ATOM   1586  CB  MET A 200       2.406   3.255   2.249  1.00 76.94           C  
ATOM   1587  O   MET A 200       1.705   3.531   5.543  1.00 76.94           O  
ATOM   1588  CG  MET A 200       3.601   2.792   1.419  1.00 76.94           C  
ATOM   1589  SD  MET A 200       4.210   4.112   0.352  1.00 76.94           S  
ATOM   1590  CE  MET A 200       5.814   4.373   1.149  1.00 76.94           C  
ATOM   1591  N   VAL A 201      -0.046   3.119   4.207  1.00 80.06           N  
ATOM   1592  CA  VAL A 201      -1.039   3.653   5.154  1.00 80.06           C  
ATOM   1593  C   VAL A 201      -1.038   2.851   6.452  1.00 80.06           C  
ATOM   1594  CB  VAL A 201      -2.448   3.685   4.533  1.00 80.06           C  
ATOM   1595  O   VAL A 201      -1.088   3.439   7.527  1.00 80.06           O  
ATOM   1596  CG1 VAL A 201      -3.526   4.071   5.556  1.00 80.06           C  
ATOM   1597  CG2 VAL A 201      -2.497   4.710   3.399  1.00 80.06           C  
ATOM   1598  N   SER A 202      -0.942   1.523   6.377  1.00 76.94           N  
ATOM   1599  CA  SER A 202      -0.934   0.669   7.567  1.00 76.94           C  
ATOM   1600  C   SER A 202       0.266   0.919   8.483  1.00 76.94           C  
ATOM   1601  CB  SER A 202      -1.032  -0.798   7.160  1.00 76.94           C  
ATOM   1602  O   SER A 202       0.101   0.918   9.700  1.00 76.94           O  
ATOM   1603  OG  SER A 202       0.192  -1.335   6.705  1.00 76.94           O  
ATOM   1604  N   LEU A 203       1.432   1.221   7.902  1.00 74.81           N  
ATOM   1605  CA  LEU A 203       2.646   1.568   8.635  1.00 74.81           C  
ATOM   1606  C   LEU A 203       2.485   2.893   9.397  1.00 74.81           C  
ATOM   1607  CB  LEU A 203       3.806   1.624   7.620  1.00 74.81           C  
ATOM   1608  O   LEU A 203       2.918   3.000  10.539  1.00 74.81           O  
ATOM   1609  CG  LEU A 203       5.179   1.950   8.236  1.00 74.81           C  
ATOM   1610  CD1 LEU A 203       5.681   0.827   9.143  1.00 74.81           C  
ATOM   1611  CD2 LEU A 203       6.205   2.156   7.124  1.00 74.81           C  
ATOM   1612  N   LEU A 204       1.847   3.895   8.782  1.00 75.56           N  
ATOM   1613  CA  LEU A 204       1.674   5.233   9.370  1.00 75.56           C  
ATOM   1614  C   LEU A 204       0.496   5.338  10.342  1.00 75.56           C  
ATOM   1615  CB  LEU A 204       1.423   6.242   8.246  1.00 75.56           C  
ATOM   1616  O   LEU A 204       0.486   6.198  11.226  1.00 75.56           O  
ATOM   1617  CG  LEU A 204       2.556   6.436   7.247  1.00 75.56           C  
ATOM   1618  CD1 LEU A 204       2.038   7.384   6.164  1.00 75.56           C  
ATOM   1619  CD2 LEU A 204       3.813   7.006   7.902  1.00 75.56           C  
ATOM   1620  N   ALA A 205      -0.537   4.523  10.125  1.00 72.31           N  
ATOM   1621  CA  ALA A 205      -1.823   4.625  10.804  1.00 72.31           C  
ATOM   1622  C   ALA A 205      -1.753   4.334  12.306  1.00 72.31           C  
ATOM   1623  CB  ALA A 205      -2.799   3.663  10.117  1.00 72.31           C  
ATOM   1624  O   ALA A 205      -2.682   4.712  13.025  1.00 72.31           O  
ATOM   1625  N   LEU A 206      -0.706   3.645  12.765  1.00 67.19           N  
ATOM   1626  CA  LEU A 206      -0.679   3.012  14.075  1.00 67.19           C  
ATOM   1627  C   LEU A 206       0.428   3.560  14.975  1.00 67.19           C  
ATOM   1628  CB  LEU A 206      -0.467   1.507  13.898  1.00 67.19           C  
ATOM   1629  O   LEU A 206       1.596   3.555  14.597  1.00 67.19           O  
ATOM   1630  CG  LEU A 206      -1.416   0.727  12.983  1.00 67.19           C  
ATOM   1631  CD1 LEU A 206      -0.975  -0.739  13.094  1.00 67.19           C  
ATOM   1632  CD2 LEU A 206      -2.865   0.906  13.438  1.00 67.19           C  
ATOM   1633  N   ASN A 207       0.074   3.910  16.211  1.00 62.66           N  
ATOM   1634  CA  ASN A 207       1.046   3.980  17.302  1.00 62.66           C  
ATOM   1635  C   ASN A 207       1.140   2.618  18.001  1.00 62.66           C  
ATOM   1636  CB  ASN A 207       0.628   5.061  18.305  1.00 62.66           C  
ATOM   1637  O   ASN A 207       0.220   1.801  17.910  1.00 62.66           O  
ATOM   1638  CG  ASN A 207       0.535   6.437  17.686  1.00 62.66           C  
ATOM   1639  ND2 ASN A 207      -0.649   6.999  17.651  1.00 62.66           N  
ATOM   1640  OD1 ASN A 207       1.502   7.038  17.248  1.00 62.66           O  
ATOM   1641  N   ALA A 208       2.213   2.383  18.759  1.00 58.66           N  
ATOM   1642  CA  ALA A 208       2.329   1.208  19.620  1.00 58.66           C  
ATOM   1643  C   ALA A 208       1.050   0.988  20.465  1.00 58.66           C  
ATOM   1644  CB  ALA A 208       3.572   1.374  20.501  1.00 58.66           C  
ATOM   1645  O   ALA A 208       0.625   1.859  21.223  1.00 58.66           O  
ATOM   1646  N   GLY A 209       0.428  -0.189  20.321  1.00 60.34           N  
ATOM   1647  CA  GLY A 209      -0.820  -0.560  21.007  1.00 60.34           C  
ATOM   1648  C   GLY A 209      -2.114  -0.374  20.199  1.00 60.34           C  
ATOM   1649  O   GLY A 209      -3.150  -0.902  20.616  1.00 60.34           O  
ATOM   1650  N   ASP A 210      -2.056   0.300  19.046  1.00 74.88           N  
ATOM   1651  CA  ASP A 210      -3.134   0.330  18.051  1.00 74.88           C  
ATOM   1652  C   ASP A 210      -3.077  -0.899  17.128  1.00 74.88           C  
ATOM   1653  CB  ASP A 210      -3.079   1.630  17.227  1.00 74.88           C  
ATOM   1654  O   ASP A 210      -2.061  -1.599  17.055  1.00 74.88           O  
ATOM   1655  CG  ASP A 210      -3.376   2.898  18.034  1.00 74.88           C  
ATOM   1656  OD1 ASP A 210      -4.278   2.844  18.909  1.00 74.88           O  
ATOM   1657  OD2 ASP A 210      -2.794   3.955  17.692  1.00 74.88           O  
ATOM   1658  N   TYR A 211      -4.173  -1.151  16.406  1.00 77.56           N  
ATOM   1659  CA  TYR A 211      -4.278  -2.257  15.457  1.00 77.56           C  
ATOM   1660  C   TYR A 211      -4.699  -1.790  14.069  1.00 77.56           C  
ATOM   1661  CB  TYR A 211      -5.284  -3.291  15.948  1.00 77.56           C  
ATOM   1662  O   TYR A 211      -5.641  -1.014  13.946  1.00 77.56           O  
ATOM   1663  CG  TYR A 211      -4.905  -4.004  17.224  1.00 77.56           C  
ATOM   1664  CD1 TYR A 211      -4.209  -5.222  17.139  1.00 77.56           C  
ATOM   1665  CD2 TYR A 211      -5.209  -3.443  18.481  1.00 77.56           C  
ATOM   1666  CE1 TYR A 211      -3.801  -5.881  18.309  1.00 77.56           C  
ATOM   1667  CE2 TYR A 211      -4.801  -4.103  19.657  1.00 77.56           C  
ATOM   1668  OH  TYR A 211      -3.674  -5.983  20.674  1.00 77.56           O  
ATOM   1669  CZ  TYR A 211      -4.091  -5.321  19.565  1.00 77.56           C  
ATOM   1670  N   PHE A 212      -4.079  -2.317  13.019  1.00 78.88           N  
ATOM   1671  CA  PHE A 212      -4.560  -2.168  11.647  1.00 78.88           C  
ATOM   1672  C   PHE A 212      -5.228  -3.456  11.201  1.00 78.88           C  
ATOM   1673  CB  PHE A 212      -3.431  -1.776  10.700  1.00 78.88           C  
ATOM   1674  O   PHE A 212      -4.671  -4.535  11.391  1.00 78.88           O  
ATOM   1675  CG  PHE A 212      -3.890  -1.437   9.311  1.00 78.88           C  
ATOM   1676  CD1 PHE A 212      -4.019  -2.446   8.343  1.00 78.88           C  
ATOM   1677  CD2 PHE A 212      -4.140  -0.093   8.982  1.00 78.88           C  
ATOM   1678  CE1 PHE A 212      -4.366  -2.103   7.029  1.00 78.88           C  
ATOM   1679  CE2 PHE A 212      -4.480   0.251   7.666  1.00 78.88           C  
ATOM   1680  CZ  PHE A 212      -4.574  -0.756   6.689  1.00 78.88           C  
ATOM   1681  N   PHE A 213      -6.421  -3.325  10.635  1.00 81.00           N  
ATOM   1682  CA  PHE A 213      -7.248  -4.410  10.141  1.00 81.00           C  
ATOM   1683  C   PHE A 213      -7.455  -4.234   8.646  1.00 81.00           C  
ATOM   1684  CB  PHE A 213      -8.606  -4.402  10.845  1.00 81.00           C  
ATOM   1685  O   PHE A 213      -7.671  -3.124   8.148  1.00 81.00           O  
ATOM   1686  CG  PHE A 213      -8.665  -5.036  12.218  1.00 81.00           C  
ATOM   1687  CD1 PHE A 213      -7.735  -4.715  13.224  1.00 81.00           C  
ATOM   1688  CD2 PHE A 213      -9.725  -5.907  12.517  1.00 81.00           C  
ATOM   1689  CE1 PHE A 213      -7.911  -5.204  14.528  1.00 81.00           C  
ATOM   1690  CE2 PHE A 213      -9.847  -6.452  13.801  1.00 81.00           C  
ATOM   1691  CZ  PHE A 213      -8.961  -6.078  14.819  1.00 81.00           C  
ATOM   1692  N   ASP A 214      -7.508  -5.352   7.930  1.00 76.12           N  
ATOM   1693  CA  ASP A 214      -8.166  -5.303   6.640  1.00 76.12           C  
ATOM   1694  C   ASP A 214      -9.655  -5.002   6.782  1.00 76.12           C  
ATOM   1695  CB  ASP A 214      -8.005  -6.581   5.832  1.00 76.12           C  
ATOM   1696  O   ASP A 214     -10.314  -5.448   7.721  1.00 76.12           O  
ATOM   1697  CG  ASP A 214      -7.762  -6.159   4.406  1.00 76.12           C  
ATOM   1698  OD1 ASP A 214      -8.549  -5.376   3.833  1.00 76.12           O  
ATOM   1699  OD2 ASP A 214      -6.729  -6.555   3.842  1.00 76.12           O  
ATOM   1700  N   ILE A 215     -10.213  -4.337   5.778  1.00 76.19           N  
ATOM   1701  CA  ILE A 215     -11.646  -4.075   5.692  1.00 76.19           C  
ATOM   1702  C   ILE A 215     -12.454  -5.383   5.548  1.00 76.19           C  
ATOM   1703  CB  ILE A 215     -11.867  -3.043   4.566  1.00 76.19           C  
ATOM   1704  O   ILE A 215     -13.618  -5.451   5.924  1.00 76.19           O  
ATOM   1705  CG1 ILE A 215     -13.070  -2.155   4.913  1.00 76.19           C  
ATOM   1706  CG2 ILE A 215     -11.979  -3.702   3.178  1.00 76.19           C  
ATOM   1707  CD1 ILE A 215     -13.237  -0.940   3.998  1.00 76.19           C  
ATOM   1708  N   GLY A 216     -11.820  -6.459   5.065  1.00 74.25           N  
ATOM   1709  CA  GLY A 216     -12.381  -7.815   5.004  1.00 74.25           C  
ATOM   1710  C   GLY A 216     -12.286  -8.635   6.303  1.00 74.25           C  
ATOM   1711  O   GLY A 216     -12.664  -9.807   6.304  1.00 74.25           O  
ATOM   1712  N   VAL A 217     -11.753  -8.084   7.398  1.00 77.81           N  
ATOM   1713  CA  VAL A 217     -11.570  -8.825   8.660  1.00 77.81           C  
ATOM   1714  C   VAL A 217     -12.728  -8.556   9.615  1.00 77.81           C  
ATOM   1715  CB  VAL A 217     -10.207  -8.508   9.308  1.00 77.81           C  
ATOM   1716  O   VAL A 217     -13.007  -7.408   9.963  1.00 77.81           O  
ATOM   1717  CG1 VAL A 217     -10.048  -9.157  10.690  1.00 77.81           C  
ATOM   1718  CG2 VAL A 217      -9.063  -9.043   8.435  1.00 77.81           C  
ATOM   1719  N   SER A 218     -13.359  -9.626  10.100  1.00 81.75           N  
ATOM   1720  CA  SER A 218     -14.415  -9.562  11.115  1.00 81.75           C  
ATOM   1721  C   SER A 218     -13.895 -10.047  12.472  1.00 81.75           C  
ATOM   1722  CB  SER A 218     -15.642 -10.383  10.701  1.00 81.75           C  
ATOM   1723  O   SER A 218     -13.189 -11.052  12.552  1.00 81.75           O  
ATOM   1724  OG  SER A 218     -15.978 -10.225   9.335  1.00 81.75           O  
ATOM   1725  N   ILE A 219     -14.269  -9.372  13.558  1.00 83.38           N  
ATOM   1726  CA  ILE A 219     -13.953  -9.772  14.936  1.00 83.38           C  
ATOM   1727  C   ILE A 219     -15.005 -10.770  15.425  1.00 83.38           C  
ATOM   1728  CB  ILE A 219     -13.870  -8.536  15.862  1.00 83.38           C  
ATOM   1729  O   ILE A 219     -16.206 -10.529  15.290  1.00 83.38           O  
ATOM   1730  CG1 ILE A 219     -12.737  -7.597  15.410  1.00 83.38           C  
ATOM   1731  CG2 ILE A 219     -13.635  -8.956  17.325  1.00 83.38           C  
ATOM   1732  CD1 ILE A 219     -12.702  -6.246  16.134  1.00 83.38           C  
ATOM   1733  N   LYS A 220     -14.570 -11.874  16.045  1.00 84.56           N  
ATOM   1734  CA  LYS A 220     -15.488 -12.783  16.744  1.00 84.56           C  
ATOM   1735  C   LYS A 220     -15.955 -12.130  18.056  1.00 84.56           C  
ATOM   1736  CB  LYS A 220     -14.808 -14.132  17.013  1.00 84.56           C  
ATOM   1737  O   LYS A 220     -15.096 -11.799  18.873  1.00 84.56           O  
ATOM   1738  CG  LYS A 220     -14.637 -15.001  15.758  1.00 84.56           C  
ATOM   1739  CD  LYS A 220     -15.979 -15.481  15.183  1.00 84.56           C  
ATOM   1740  CE  LYS A 220     -15.740 -16.765  14.385  1.00 84.56           C  
ATOM   1741  NZ  LYS A 220     -16.963 -17.226  13.687  1.00 84.56           N  
ATOM   1742  N   PRO A 221     -17.272 -11.949  18.293  1.00 86.06           N  
ATOM   1743  CA  PRO A 221     -17.777 -11.222  19.465  1.00 86.06           C  
ATOM   1744  C   PRO A 221     -17.320 -11.794  20.816  1.00 86.06           C  
ATOM   1745  CB  PRO A 221     -19.306 -11.290  19.363  1.00 86.06           C  
ATOM   1746  O   PRO A 221     -17.116 -11.056  21.774  1.00 86.06           O  
ATOM   1747  CG  PRO A 221     -19.595 -11.560  17.888  1.00 86.06           C  
ATOM   1748  CD  PRO A 221     -18.366 -12.316  17.401  1.00 86.06           C  
ATOM   1749  N   ASP A 222     -17.160 -13.111  20.896  1.00 84.44           N  
ATOM   1750  CA  ASP A 222     -16.780 -13.875  22.085  1.00 84.44           C  
ATOM   1751  C   ASP A 222     -15.281 -14.230  22.142  1.00 84.44           C  
ATOM   1752  CB  ASP A 222     -17.673 -15.125  22.155  1.00 84.44           C  
ATOM   1753  O   ASP A 222     -14.798 -14.752  23.160  1.00 84.44           O  
ATOM   1754  CG  ASP A 222     -17.576 -16.065  20.939  1.00 84.44           C  
ATOM   1755  OD1 ASP A 222     -17.272 -15.583  19.818  1.00 84.44           O  
ATOM   1756  OD2 ASP A 222     -17.870 -17.260  21.141  1.00 84.44           O  
ATOM   1757  N   GLY A 223     -14.542 -13.898  21.080  1.00 82.81           N  
ATOM   1758  CA  GLY A 223     -13.110 -14.131  20.944  1.00 82.81           C  
ATOM   1759  C   GLY A 223     -12.266 -13.321  21.931  1.00 82.81           C  
ATOM   1760  O   GLY A 223     -12.679 -12.293  22.480  1.00 82.81           O  
ATOM   1761  N   ASN A 224     -11.028 -13.760  22.148  1.00 80.56           N  
ATOM   1762  CA  ASN A 224     -10.078 -13.073  23.021  1.00 80.56           C  
ATOM   1763  C   ASN A 224      -9.687 -11.698  22.476  1.00 80.56           C  
ATOM   1764  CB  ASN A 224      -8.831 -13.941  23.231  1.00 80.56           C  
ATOM   1765  O   ASN A 224      -9.368 -10.812  23.270  1.00 80.56           O  
ATOM   1766  CG  ASN A 224      -9.164 -15.253  23.906  1.00 80.56           C  
ATOM   1767  ND2 ASN A 224      -8.765 -16.353  23.318  1.00 80.56           N  
ATOM   1768  OD1 ASN A 224      -9.784 -15.286  24.960  1.00 80.56           O  
ATOM   1769  N   LEU A 225      -9.749 -11.500  21.155  1.00 80.56           N  
ATOM   1770  CA  LEU A 225      -9.526 -10.203  20.514  1.00 80.56           C  
ATOM   1771  C   LEU A 225     -10.587  -9.175  20.924  1.00 80.56           C  
ATOM   1772  CB  LEU A 225      -9.455 -10.402  18.993  1.00 80.56           C  
ATOM   1773  O   LEU A 225     -10.223  -8.090  21.372  1.00 80.56           O  
ATOM   1774  CG  LEU A 225      -9.265  -9.119  18.165  1.00 80.56           C  
ATOM   1775  CD1 LEU A 225      -7.981  -8.369  18.527  1.00 80.56           C  
ATOM   1776  CD2 LEU A 225      -9.203  -9.510  16.690  1.00 80.56           C  
ATOM   1777  N   ALA A 226     -11.877  -9.523  20.862  1.00 85.38           N  
ATOM   1778  CA  ALA A 226     -12.957  -8.641  21.310  1.00 85.38           C  
ATOM   1779  C   ALA A 226     -12.809  -8.288  22.798  1.00 85.38           C  
ATOM   1780  CB  ALA A 226     -14.304  -9.316  21.035  1.00 85.38           C  
ATOM   1781  O   ALA A 226     -12.801  -7.112  23.166  1.00 85.38           O  
ATOM   1782  N   LYS A 227     -12.577  -9.298  23.650  1.00 83.75           N  
ATOM   1783  CA  LYS A 227     -12.330  -9.106  25.091  1.00 83.75           C  
ATOM   1784  C   LYS A 227     -11.123  -8.200  25.344  1.00 83.75           C  
ATOM   1785  CB  LYS A 227     -12.130 -10.472  25.765  1.00 83.75           C  
ATOM   1786  O   LYS A 227     -11.179  -7.296  26.172  1.00 83.75           O  
ATOM   1787  CG  LYS A 227     -13.428 -11.291  25.801  1.00 83.75           C  
ATOM   1788  CD  LYS A 227     -13.149 -12.744  26.201  1.00 83.75           C  
ATOM   1789  CE  LYS A 227     -14.471 -13.514  26.267  1.00 83.75           C  
ATOM   1790  NZ  LYS A 227     -14.290 -14.947  25.941  1.00 83.75           N  
ATOM   1791  N   HIS A 228     -10.027  -8.401  24.614  1.00 80.44           N  
ATOM   1792  CA  HIS A 228      -8.819  -7.584  24.726  1.00 80.44           C  
ATOM   1793  C   HIS A 228      -9.054  -6.125  24.319  1.00 80.44           C  
ATOM   1794  CB  HIS A 228      -7.722  -8.205  23.852  1.00 80.44           C  
ATOM   1795  O   HIS A 228      -8.602  -5.198  25.002  1.00 80.44           O  
ATOM   1796  CG  HIS A 228      -6.509  -7.325  23.753  1.00 80.44           C  
ATOM   1797  CD2 HIS A 228      -6.179  -6.499  22.712  1.00 80.44           C  
ATOM   1798  ND1 HIS A 228      -5.546  -7.169  24.717  1.00 80.44           N  
ATOM   1799  CE1 HIS A 228      -4.619  -6.323  24.255  1.00 80.44           C  
ATOM   1800  NE2 HIS A 228      -4.997  -5.834  23.066  1.00 80.44           N  
ATOM   1801  N   LEU A 229      -9.743  -5.913  23.202  1.00 81.19           N  
ATOM   1802  CA  LEU A 229     -10.082  -4.592  22.684  1.00 81.19           C  
ATOM   1803  C   LEU A 229     -11.038  -3.847  23.629  1.00 81.19           C  
ATOM   1804  CB  LEU A 229     -10.642  -4.790  21.265  1.00 81.19           C  
ATOM   1805  O   LEU A 229     -10.852  -2.658  23.870  1.00 81.19           O  
ATOM   1806  CG  LEU A 229      -9.563  -5.072  20.197  1.00 81.19           C  
ATOM   1807  CD1 LEU A 229     -10.232  -5.303  18.847  1.00 81.19           C  
ATOM   1808  CD2 LEU A 229      -8.549  -3.936  20.030  1.00 81.19           C  
ATOM   1809  N   ASN A 230     -11.954  -4.561  24.284  1.00 84.00           N  
ATOM   1810  CA  ASN A 230     -12.860  -4.009  25.297  1.00 84.00           C  
ATOM   1811  C   ASN A 230     -12.248  -3.870  26.707  1.00 84.00           C  
ATOM   1812  CB  ASN A 230     -14.149  -4.847  25.288  1.00 84.00           C  
ATOM   1813  O   ASN A 230     -12.929  -3.410  27.633  1.00 84.00           O  
ATOM   1814  CG  ASN A 230     -14.985  -4.591  24.048  1.00 84.00           C  
ATOM   1815  ND2 ASN A 230     -15.680  -5.594  23.564  1.00 84.00           N  
ATOM   1816  OD1 ASN A 230     -15.038  -3.476  23.543  1.00 84.00           O  
ATOM   1817  N   GLY A 231     -10.974  -4.239  26.887  1.00 78.94           N  
ATOM   1818  CA  GLY A 231     -10.279  -4.172  28.178  1.00 78.94           C  
ATOM   1819  C   GLY A 231     -10.769  -5.197  29.208  1.00 78.94           C  
ATOM   1820  O   GLY A 231     -10.603  -4.993  30.406  1.00 78.94           O  
ATOM   1821  N   GLU A 232     -11.388  -6.282  28.748  1.00 80.88           N  
ATOM   1822  CA  GLU A 232     -11.948  -7.375  29.555  1.00 80.88           C  
ATOM   1823  C   GLU A 232     -10.949  -8.517  29.774  1.00 80.88           C  
ATOM   1824  CB  GLU A 232     -13.211  -7.911  28.868  1.00 80.88           C  
ATOM   1825  O   GLU A 232     -11.214  -9.448  30.531  1.00 80.88           O  
ATOM   1826  CG  GLU A 232     -14.315  -6.848  28.795  1.00 80.88           C  
ATOM   1827  CD  GLU A 232     -15.473  -7.237  27.875  1.00 80.88           C  
ATOM   1828  OE1 GLU A 232     -16.265  -6.304  27.600  1.00 80.88           O  
ATOM   1829  OE2 GLU A 232     -15.530  -8.407  27.436  1.00 80.88           O  
ATOM   1830  N   SER A 233      -9.778  -8.455  29.138  1.00 72.56           N  
ATOM   1831  CA  SER A 233      -8.693  -9.405  29.358  1.00 72.56           C  
ATOM   1832  C   SER A 233      -7.388  -8.688  29.703  1.00 72.56           C  
ATOM   1833  CB  SER A 233      -8.562 -10.357  28.161  1.00 72.56           C  
ATOM   1834  O   SER A 233      -7.076  -7.620  29.177  1.00 72.56           O  
ATOM   1835  OG  SER A 233      -7.977  -9.724  27.042  1.00 72.56           O  
ATOM   1836  N   LYS A 234      -6.573  -9.323  30.559  1.00 58.03           N  
ATOM   1837  CA  LYS A 234      -5.175  -8.925  30.823  1.00 58.03           C  
ATOM   1838  C   LYS A 234      -4.229  -9.328  29.683  1.00 58.03           C  
ATOM   1839  CB  LYS A 234      -4.683  -9.498  32.166  1.00 58.03           C  
ATOM   1840  O   LYS A 234      -3.016  -9.383  29.872  1.00 58.03           O  
ATOM   1841  CG  LYS A 234      -5.423  -8.940  33.388  1.00 58.03           C  
ATOM   1842  CD  LYS A 234      -4.757  -9.451  34.675  1.00 58.03           C  
ATOM   1843  CE  LYS A 234      -5.465  -8.893  35.915  1.00 58.03           C  
ATOM   1844  NZ  LYS A 234      -4.818  -9.354  37.171  1.00 58.03           N  
ATOM   1845  N   PHE A 235      -4.773  -9.682  28.518  1.00 54.62           N  
ATOM   1846  CA  PHE A 235      -3.975 -10.088  27.376  1.00 54.62           C  
ATOM   1847  C   PHE A 235      -3.103  -8.900  26.960  1.00 54.62           C  
ATOM   1848  CB  PHE A 235      -4.904 -10.589  26.262  1.00 54.62           C  
ATOM   1849  O   PHE A 235      -3.618  -7.850  26.585  1.00 54.62           O  
ATOM   1850  CG  PHE A 235      -4.212 -11.440  25.219  1.00 54.62           C  
ATOM   1851  CD1 PHE A 235      -3.680 -10.857  24.053  1.00 54.62           C  
ATOM   1852  CD2 PHE A 235      -4.126 -12.833  25.408  1.00 54.62           C  
ATOM   1853  CE1 PHE A 235      -3.077 -11.669  23.075  1.00 54.62           C  
ATOM   1854  CE2 PHE A 235      -3.524 -13.643  24.429  1.00 54.62           C  
ATOM   1855  CZ  PHE A 235      -3.009 -13.061  23.258  1.00 54.62           C  
ATOM   1856  N   SER A 236      -1.786  -9.037  27.073  1.00 52.59           N  
ATOM   1857  CA  SER A 236      -0.833  -8.116  26.460  1.00 52.59           C  
ATOM   1858  C   SER A 236      -0.790  -8.474  24.975  1.00 52.59           C  
ATOM   1859  CB  SER A 236       0.537  -8.256  27.139  1.00 52.59           C  
ATOM   1860  O   SER A 236      -0.435  -9.608  24.651  1.00 52.59           O  
ATOM   1861  OG  SER A 236       0.992  -9.598  27.031  1.00 52.59           O  
ATOM   1862  N   GLY A 237      -1.232  -7.571  24.101  1.00 46.84           N  
ATOM   1863  CA  GLY A 237      -1.283  -7.819  22.659  1.00 46.84           C  
ATOM   1864  C   GLY A 237       0.075  -8.243  22.092  1.00 46.84           C  
ATOM   1865  O   GLY A 237       1.124  -7.973  22.674  1.00 46.84           O  
ATOM   1866  N   GLY A 238       0.035  -8.922  20.955  1.00 44.41           N  
ATOM   1867  CA  GLY A 238       1.185  -9.168  20.097  1.00 44.41           C  
ATOM   1868  C   GLY A 238       0.712  -9.175  18.651  1.00 44.41           C  
ATOM   1869  O   GLY A 238      -0.491  -9.278  18.383  1.00 44.41           O  
ATOM   1870  N   ALA A 239       1.636  -8.987  17.717  1.00 44.56           N  
ATOM   1871  CA  ALA A 239       1.269  -8.930  16.315  1.00 44.56           C  
ATOM   1872  C   ALA A 239       0.999 -10.332  15.752  1.00 44.56           C  
ATOM   1873  CB  ALA A 239       2.345  -8.200  15.541  1.00 44.56           C  
ATOM   1874  O   ALA A 239       1.551 -11.336  16.217  1.00 44.56           O  
ATOM   1875  N   VAL A 240       0.147 -10.403  14.729  1.00 44.28           N  
ATOM   1876  CA  VAL A 240      -0.168 -11.653  14.036  1.00 44.28           C  
ATOM   1877  C   VAL A 240       0.430 -11.596  12.633  1.00 44.28           C  
ATOM   1878  CB  VAL A 240      -1.679 -11.938  14.058  1.00 44.28           C  
ATOM   1879  O   VAL A 240       0.078 -10.749  11.821  1.00 44.28           O  
ATOM   1880  CG1 VAL A 240      -2.007 -13.246  13.328  1.00 44.28           C  
ATOM   1881  CG2 VAL A 240      -2.173 -12.095  15.506  1.00 44.28           C  
ATOM   1882  N   GLY A 241       1.378 -12.500  12.379  1.00 36.00           N  
ATOM   1883  CA  GLY A 241       2.109 -12.598  11.121  1.00 36.00           C  
ATOM   1884  C   GLY A 241       1.369 -13.379  10.029  1.00 36.00           C  
ATOM   1885  O   GLY A 241       0.806 -14.440  10.286  1.00 36.00           O  
ATOM   1886  N   ASN A 242       1.477 -12.813   8.824  1.00 39.31           N  
ATOM   1887  CA  ASN A 242       1.260 -13.300   7.458  1.00 39.31           C  
ATOM   1888  C   ASN A 242       0.000 -14.119   7.123  1.00 39.31           C  
ATOM   1889  CB  ASN A 242       2.569 -13.906   6.893  1.00 39.31           C  
ATOM   1890  O   ASN A 242      -0.065 -15.329   7.315  1.00 39.31           O  
ATOM   1891  CG  ASN A 242       3.276 -12.990   5.899  1.00 39.31           C  
ATOM   1892  ND2 ASN A 242       4.485 -13.313   5.508  1.00 39.31           N  
ATOM   1893  OD1 ASN A 242       2.753 -11.987   5.447  1.00 39.31           O  
ATOM   1894  N   GLY A 243      -0.953 -13.433   6.482  1.00 40.94           N  
ATOM   1895  CA  GLY A 243      -2.066 -14.024   5.728  1.00 40.94           C  
ATOM   1896  C   GLY A 243      -3.390 -13.275   5.894  1.00 40.94           C  
ATOM   1897  O   GLY A 243      -4.200 -13.227   4.971  1.00 40.94           O  
ATOM   1898  N   SER A 244      -3.580 -12.630   7.047  1.00 46.97           N  
ATOM   1899  CA  SER A 244      -4.826 -11.963   7.434  1.00 46.97           C  
ATOM   1900  C   SER A 244      -4.464 -10.713   8.244  1.00 46.97           C  
ATOM   1901  CB  SER A 244      -5.683 -12.941   8.259  1.00 46.97           C  
ATOM   1902  O   SER A 244      -4.044 -10.831   9.388  1.00 46.97           O  
ATOM   1903  OG  SER A 244      -5.884 -14.170   7.570  1.00 46.97           O  
ATOM   1904  N   TYR A 245      -4.524  -9.541   7.608  1.00 58.81           N  
ATOM   1905  CA  TYR A 245      -3.892  -8.260   7.972  1.00 58.81           C  
ATOM   1906  C   TYR A 245      -4.296  -7.661   9.335  1.00 58.81           C  
ATOM   1907  CB  TYR A 245      -4.191  -7.242   6.854  1.00 58.81           C  
ATOM   1908  O   TYR A 245      -4.934  -6.615   9.382  1.00 58.81           O  
ATOM   1909  CG  TYR A 245      -3.912  -7.694   5.436  1.00 58.81           C  
ATOM   1910  CD1 TYR A 245      -2.744  -7.245   4.794  1.00 58.81           C  
ATOM   1911  CD2 TYR A 245      -4.825  -8.516   4.742  1.00 58.81           C  
ATOM   1912  CE1 TYR A 245      -2.489  -7.608   3.460  1.00 58.81           C  
ATOM   1913  CE2 TYR A 245      -4.570  -8.887   3.409  1.00 58.81           C  
ATOM   1914  OH  TYR A 245      -3.168  -8.769   1.473  1.00 58.81           O  
ATOM   1915  CZ  TYR A 245      -3.403  -8.429   2.766  1.00 58.81           C  
ATOM   1916  N   LEU A 246      -3.924  -8.305  10.440  1.00 56.28           N  
ATOM   1917  CA  LEU A 246      -3.989  -7.754  11.791  1.00 56.28           C  
ATOM   1918  C   LEU A 246      -2.575  -7.356  12.238  1.00 56.28           C  
ATOM   1919  CB  LEU A 246      -4.613  -8.792  12.736  1.00 56.28           C  
ATOM   1920  O   LEU A 246      -1.805  -8.203  12.691  1.00 56.28           O  
ATOM   1921  CG  LEU A 246      -4.841  -8.193  14.138  1.00 56.28           C  
ATOM   1922  CD1 LEU A 246      -6.283  -7.752  14.275  1.00 56.28           C  
ATOM   1923  CD2 LEU A 246      -4.570  -9.198  15.251  1.00 56.28           C  
ATOM   1924  N   MET A 247      -2.233  -6.074  12.135  1.00 63.47           N  
ATOM   1925  CA  MET A 247      -0.907  -5.566  12.514  1.00 63.47           C  
ATOM   1926  C   MET A 247      -0.992  -4.711  13.773  1.00 63.47           C  
ATOM   1927  CB  MET A 247      -0.252  -4.824  11.343  1.00 63.47           C  
ATOM   1928  O   MET A 247      -1.913  -3.911  13.910  1.00 63.47           O  
ATOM   1929  CG  MET A 247       0.005  -5.813  10.199  1.00 63.47           C  
ATOM   1930  SD  MET A 247       0.869  -5.148   8.761  1.00 63.47           S  
ATOM   1931  CE  MET A 247      -0.390  -4.020   8.132  1.00 63.47           C  
ATOM   1932  N   GLY A 248      -0.052  -4.901  14.700  1.00 61.41           N  
ATOM   1933  CA  GLY A 248       0.126  -4.007  15.845  1.00 61.41           C  
ATOM   1934  C   GLY A 248       0.956  -2.792  15.442  1.00 61.41           C  
ATOM   1935  O   GLY A 248       1.779  -2.899  14.536  1.00 61.41           O  
ATOM   1936  N   GLY A 249       0.733  -1.651  16.090  1.00 64.06           N  
ATOM   1937  CA  GLY A 249       1.468  -0.432  15.763  1.00 64.06           C  
ATOM   1938  C   GLY A 249       2.953  -0.445  16.104  1.00 64.06           C  
ATOM   1939  O   GLY A 249       3.456  -1.370  16.744  1.00 64.06           O  
ATOM   1940  N   HIS A 250       3.640   0.607  15.662  1.00 70.06           N  
ATOM   1941  CA  HIS A 250       5.100   0.678  15.626  1.00 70.06           C  
ATOM   1942  C   HIS A 250       5.632   1.912  16.361  1.00 70.06           C  
ATOM   1943  CB  HIS A 250       5.560   0.672  14.160  1.00 70.06           C  
ATOM   1944  O   HIS A 250       4.930   2.917  16.501  1.00 70.06           O  
ATOM   1945  CG  HIS A 250       4.975  -0.454  13.346  1.00 70.06           C  
ATOM   1946  CD2 HIS A 250       4.031  -0.344  12.359  1.00 70.06           C  
ATOM   1947  ND1 HIS A 250       5.239  -1.793  13.510  1.00 70.06           N  
ATOM   1948  CE1 HIS A 250       4.481  -2.468  12.633  1.00 70.06           C  
ATOM   1949  NE2 HIS A 250       3.736  -1.631  11.898  1.00 70.06           N  
ATOM   1950  N   ASP A 251       6.887   1.833  16.802  1.00 69.88           N  
ATOM   1951  CA  ASP A 251       7.627   2.990  17.303  1.00 69.88           C  
ATOM   1952  C   ASP A 251       7.998   3.923  16.141  1.00 69.88           C  
ATOM   1953  CB  ASP A 251       8.872   2.542  18.082  1.00 69.88           C  
ATOM   1954  O   ASP A 251       8.259   3.473  15.019  1.00 69.88           O  
ATOM   1955  CG  ASP A 251       8.523   1.713  19.325  1.00 69.88           C  
ATOM   1956  OD1 ASP A 251       7.510   2.039  19.988  1.00 69.88           O  
ATOM   1957  OD2 ASP A 251       9.250   0.728  19.580  1.00 69.88           O  
ATOM   1958  N   LYS A 252       8.026   5.234  16.399  1.00 71.94           N  
ATOM   1959  CA  LYS A 252       8.213   6.246  15.349  1.00 71.94           C  
ATOM   1960  C   LYS A 252       9.565   6.114  14.660  1.00 71.94           C  
ATOM   1961  CB  LYS A 252       8.060   7.655  15.928  1.00 71.94           C  
ATOM   1962  O   LYS A 252       9.634   6.171  13.439  1.00 71.94           O  
ATOM   1963  CG  LYS A 252       6.609   7.952  16.318  1.00 71.94           C  
ATOM   1964  CD  LYS A 252       6.492   9.421  16.722  1.00 71.94           C  
ATOM   1965  CE  LYS A 252       5.037   9.750  17.043  1.00 71.94           C  
ATOM   1966  NZ  LYS A 252       4.880  11.207  17.253  1.00 71.94           N  
ATOM   1967  N   GLU A 253      10.621   5.863  15.422  1.00 75.06           N  
ATOM   1968  CA  GLU A 253      11.987   5.713  14.921  1.00 75.06           C  
ATOM   1969  C   GLU A 253      12.105   4.525  13.950  1.00 75.06           C  
ATOM   1970  CB  GLU A 253      12.950   5.523  16.110  1.00 75.06           C  
ATOM   1971  O   GLU A 253      12.817   4.600  12.947  1.00 75.06           O  
ATOM   1972  CG  GLU A 253      13.028   6.707  17.098  1.00 75.06           C  
ATOM   1973  CD  GLU A 253      11.818   6.872  18.043  1.00 75.06           C  
ATOM   1974  OE1 GLU A 253      11.693   7.961  18.644  1.00 75.06           O  
ATOM   1975  OE2 GLU A 253      10.991   5.934  18.143  1.00 75.06           O  
ATOM   1976  N   ALA A 254      11.358   3.442  14.202  1.00 74.62           N  
ATOM   1977  CA  ALA A 254      11.305   2.290  13.305  1.00 74.62           C  
ATOM   1978  C   ALA A 254      10.605   2.631  11.981  1.00 74.62           C  
ATOM   1979  CB  ALA A 254      10.617   1.125  14.027  1.00 74.62           C  
ATOM   1980  O   ALA A 254      11.052   2.192  10.922  1.00 74.62           O  
ATOM   1981  N   ILE A 255       9.543   3.445  12.024  1.00 75.31           N  
ATOM   1982  CA  ILE A 255       8.850   3.923  10.821  1.00 75.31           C  
ATOM   1983  C   ILE A 255       9.800   4.767   9.964  1.00 75.31           C  
ATOM   1984  CB  ILE A 255       7.561   4.699  11.189  1.00 75.31           C  
ATOM   1985  O   ILE A 255       9.907   4.525   8.763  1.00 75.31           O  
ATOM   1986  CG1 ILE A 255       6.546   3.767  11.892  1.00 75.31           C  
ATOM   1987  CG2 ILE A 255       6.930   5.345   9.939  1.00 75.31           C  
ATOM   1988  CD1 ILE A 255       5.346   4.504  12.504  1.00 75.31           C  
ATOM   1989  N   GLU A 256      10.525   5.717  10.559  1.00 80.25           N  
ATOM   1990  CA  GLU A 256      11.432   6.598   9.807  1.00 80.25           C  
ATOM   1991  C   GLU A 256      12.567   5.828   9.133  1.00 80.25           C  
ATOM   1992  CB  GLU A 256      12.020   7.689  10.708  1.00 80.25           C  
ATOM   1993  O   GLU A 256      12.861   6.068   7.963  1.00 80.25           O  
ATOM   1994  CG  GLU A 256      10.917   8.566  11.302  1.00 80.25           C  
ATOM   1995  CD  GLU A 256      11.426   9.869  11.907  1.00 80.25           C  
ATOM   1996  OE1 GLU A 256      10.578  10.786  12.011  1.00 80.25           O  
ATOM   1997  OE2 GLU A 256      12.610   9.977  12.283  1.00 80.25           O  
ATOM   1998  N   MET A 257      13.149   4.848   9.831  1.00 80.62           N  
ATOM   1999  CA  MET A 257      14.178   3.976   9.263  1.00 80.62           C  
ATOM   2000  C   MET A 257      13.668   3.214   8.033  1.00 80.62           C  
ATOM   2001  CB  MET A 257      14.641   2.999  10.349  1.00 80.62           C  
ATOM   2002  O   MET A 257      14.383   3.096   7.036  1.00 80.62           O  
ATOM   2003  CG  MET A 257      15.835   2.151   9.894  1.00 80.62           C  
ATOM   2004  SD  MET A 257      16.287   0.805  11.025  1.00 80.62           S  
ATOM   2005  CE  MET A 257      16.606   1.737  12.548  1.00 80.62           C  
ATOM   2006  N   VAL A 258      12.430   2.713   8.084  1.00 78.44           N  
ATOM   2007  CA  VAL A 258      11.807   2.021   6.948  1.00 78.44           C  
ATOM   2008  C   VAL A 258      11.545   2.982   5.793  1.00 78.44           C  
ATOM   2009  CB  VAL A 258      10.517   1.304   7.379  1.00 78.44           C  
ATOM   2010  O   VAL A 258      11.834   2.631   4.650  1.00 78.44           O  
ATOM   2011  CG1 VAL A 258       9.734   0.732   6.192  1.00 78.44           C  
ATOM   2012  CG2 VAL A 258      10.854   0.117   8.283  1.00 78.44           C  
ATOM   2013  N   VAL A 259      11.036   4.186   6.068  1.00 82.06           N  
ATOM   2014  CA  VAL A 259      10.793   5.197   5.027  1.00 82.06           C  
ATOM   2015  C   VAL A 259      12.098   5.598   4.344  1.00 82.06           C  
ATOM   2016  CB  VAL A 259      10.052   6.429   5.582  1.00 82.06           C  
ATOM   2017  O   VAL A 259      12.142   5.614   3.119  1.00 82.06           O  
ATOM   2018  CG1 VAL A 259       9.918   7.538   4.526  1.00 82.06           C  
ATOM   2019  CG2 VAL A 259       8.630   6.052   6.017  1.00 82.06           C  
ATOM   2020  N   GLU A 260      13.169   5.855   5.096  1.00 86.00           N  
ATOM   2021  CA  GLU A 260      14.489   6.175   4.535  1.00 86.00           C  
ATOM   2022  C   GLU A 260      15.044   5.043   3.671  1.00 86.00           C  
ATOM   2023  CB  GLU A 260      15.488   6.462   5.673  1.00 86.00           C  
ATOM   2024  O   GLU A 260      15.506   5.265   2.551  1.00 86.00           O  
ATOM   2025  CG  GLU A 260      15.350   7.869   6.266  1.00 86.00           C  
ATOM   2026  CD  GLU A 260      15.723   8.979   5.271  1.00 86.00           C  
ATOM   2027  OE1 GLU A 260      15.539  10.184   5.563  1.00 86.00           O  
ATOM   2028  OE2 GLU A 260      16.151   8.673   4.137  1.00 86.00           O  
ATOM   2029  N   PHE A 261      14.963   3.808   4.170  1.00 82.25           N  
ATOM   2030  CA  PHE A 261      15.409   2.637   3.427  1.00 82.25           C  
ATOM   2031  C   PHE A 261      14.658   2.481   2.101  1.00 82.25           C  
ATOM   2032  CB  PHE A 261      15.235   1.396   4.306  1.00 82.25           C  
ATOM   2033  O   PHE A 261      15.285   2.300   1.058  1.00 82.25           O  
ATOM   2034  CG  PHE A 261      15.555   0.110   3.577  1.00 82.25           C  
ATOM   2035  CD1 PHE A 261      14.519  -0.703   3.083  1.00 82.25           C  
ATOM   2036  CD2 PHE A 261      16.895  -0.248   3.353  1.00 82.25           C  
ATOM   2037  CE1 PHE A 261      14.827  -1.886   2.391  1.00 82.25           C  
ATOM   2038  CE2 PHE A 261      17.205  -1.426   2.652  1.00 82.25           C  
ATOM   2039  CZ  PHE A 261      16.169  -2.248   2.178  1.00 82.25           C  
ATOM   2040  N   LEU A 262      13.326   2.572   2.134  1.00 79.31           N  
ATOM   2041  CA  LEU A 262      12.502   2.483   0.934  1.00 79.31           C  
ATOM   2042  C   LEU A 262      12.780   3.628  -0.027  1.00 79.31           C  
ATOM   2043  CB  LEU A 262      11.020   2.541   1.308  1.00 79.31           C  
ATOM   2044  O   LEU A 262      12.915   3.392  -1.223  1.00 79.31           O  
ATOM   2045  CG  LEU A 262      10.433   1.280   1.946  1.00 79.31           C  
ATOM   2046  CD1 LEU A 262       8.965   1.601   2.233  1.00 79.31           C  
ATOM   2047  CD2 LEU A 262      10.532   0.056   1.031  1.00 79.31           C  
ATOM   2048  N   TYR A 263      12.866   4.852   0.486  1.00 86.62           N  
ATOM   2049  CA  TYR A 263      13.101   6.018  -0.344  1.00 86.62           C  
ATOM   2050  C   TYR A 263      14.422   5.872  -1.101  1.00 86.62           C  
ATOM   2051  CB  TYR A 263      13.029   7.285   0.509  1.00 86.62           C  
ATOM   2052  O   TYR A 263      14.413   5.973  -2.320  1.00 86.62           O  
ATOM   2053  CG  TYR A 263      12.973   8.535  -0.334  1.00 86.62           C  
ATOM   2054  CD1 TYR A 263      14.165   9.201  -0.669  1.00 86.62           C  
ATOM   2055  CD2 TYR A 263      11.735   9.002  -0.820  1.00 86.62           C  
ATOM   2056  CE1 TYR A 263      14.120  10.343  -1.484  1.00 86.62           C  
ATOM   2057  CE2 TYR A 263      11.688  10.142  -1.644  1.00 86.62           C  
ATOM   2058  OH  TYR A 263      12.867  11.892  -2.786  1.00 86.62           O  
ATOM   2059  CZ  TYR A 263      12.885  10.807  -1.980  1.00 86.62           C  
ATOM   2060  N   GLY A 264      15.510   5.490  -0.422  1.00 85.25           N  
ATOM   2061  CA  GLY A 264      16.805   5.252  -1.067  1.00 85.25           C  
ATOM   2062  C   GLY A 264      16.812   4.110  -2.096  1.00 85.25           C  
ATOM   2063  O   GLY A 264      17.602   4.145  -3.039  1.00 85.25           O  
ATOM   2064  N   LEU A 265      15.935   3.104  -1.952  1.00 80.38           N  
ATOM   2065  CA  LEU A 265      15.734   2.067  -2.974  1.00 80.38           C  
ATOM   2066  C   LEU A 265      14.992   2.613  -4.199  1.00 80.38           C  
ATOM   2067  CB  LEU A 265      14.949   0.874  -2.396  1.00 80.38           C  
ATOM   2068  O   LEU A 265      15.433   2.405  -5.326  1.00 80.38           O  
ATOM   2069  CG  LEU A 265      15.723  -0.047  -1.443  1.00 80.38           C  
ATOM   2070  CD1 LEU A 265      14.747  -1.092  -0.900  1.00 80.38           C  
ATOM   2071  CD2 LEU A 265      16.866  -0.784  -2.147  1.00 80.38           C  
ATOM   2072  N   TYR A 266      13.882   3.320  -3.977  1.00 82.50           N  
ATOM   2073  CA  TYR A 266      13.061   3.891  -5.047  1.00 82.50           C  
ATOM   2074  C   TYR A 266      13.779   5.018  -5.787  1.00 82.50           C  
ATOM   2075  CB  TYR A 266      11.736   4.405  -4.472  1.00 82.50           C  
ATOM   2076  O   TYR A 266      13.516   5.225  -6.964  1.00 82.50           O  
ATOM   2077  CG  TYR A 266      10.631   3.369  -4.419  1.00 82.50           C  
ATOM   2078  CD1 TYR A 266       9.542   3.458  -5.307  1.00 82.50           C  
ATOM   2079  CD2 TYR A 266      10.666   2.335  -3.464  1.00 82.50           C  
ATOM   2080  CE1 TYR A 266       8.504   2.512  -5.242  1.00 82.50           C  
ATOM   2081  CE2 TYR A 266       9.613   1.405  -3.381  1.00 82.50           C  
ATOM   2082  OH  TYR A 266       7.532   0.563  -4.280  1.00 82.50           O  
ATOM   2083  CZ  TYR A 266       8.542   1.472  -4.295  1.00 82.50           C  
ATOM   2084  N   THR A 267      14.694   5.739  -5.144  1.00 87.69           N  
ATOM   2085  CA  THR A 267      15.467   6.792  -5.812  1.00 87.69           C  
ATOM   2086  C   THR A 267      16.769   6.311  -6.430  1.00 87.69           C  
ATOM   2087  CB  THR A 267      15.735   7.986  -4.896  1.00 87.69           C  
ATOM   2088  O   THR A 267      17.469   7.101  -7.060  1.00 87.69           O  
ATOM   2089  CG2 THR A 267      14.431   8.659  -4.470  1.00 87.69           C  
ATOM   2090  OG1 THR A 267      16.443   7.553  -3.755  1.00 87.69           O  
ATOM   2091  N   CYS A 268      17.104   5.025  -6.274  1.00 82.88           N  
ATOM   2092  CA  CYS A 268      18.405   4.473  -6.657  1.00 82.88           C  
ATOM   2093  C   CYS A 268      19.596   5.210  -6.004  1.00 82.88           C  
ATOM   2094  CB  CYS A 268      18.509   4.365  -8.191  1.00 82.88           C  
ATOM   2095  O   CYS A 268      20.708   5.155  -6.516  1.00 82.88           O  
ATOM   2096  SG  CYS A 268      17.162   3.334  -8.850  1.00 82.88           S  
ATOM   2097  N   GLU A 269      19.390   5.866  -4.852  1.00 81.19           N  
ATOM   2098  CA  GLU A 269      20.467   6.489  -4.064  1.00 81.19           C  
ATOM   2099  C   GLU A 269      21.479   5.443  -3.581  1.00 81.19           C  
ATOM   2100  CB  GLU A 269      19.837   7.221  -2.867  1.00 81.19           C  
ATOM   2101  O   GLU A 269      22.678   5.700  -3.486  1.00 81.19           O  
ATOM   2102  CG  GLU A 269      20.862   7.920  -1.957  1.00 81.19           C  
ATOM   2103  CD  GLU A 269      20.221   8.664  -0.773  1.00 81.19           C  
ATOM   2104  OE1 GLU A 269      20.994   9.275  -0.001  1.00 81.19           O  
ATOM   2105  OE2 GLU A 269      18.979   8.602  -0.614  1.00 81.19           O  
ATOM   2106  N   ARG A 270      21.001   4.226  -3.310  1.00 67.75           N  
ATOM   2107  CA  ARG A 270      21.861   3.053  -3.157  1.00 67.75           C  
ATOM   2108  C   ARG A 270      21.955   2.374  -4.508  1.00 67.75           C  
ATOM   2109  CB  ARG A 270      21.298   2.114  -2.088  1.00 67.75           C  
ATOM   2110  O   ARG A 270      20.914   2.007  -5.046  1.00 67.75           O  
ATOM   2111  CG  ARG A 270      21.245   2.814  -0.727  1.00 67.75           C  
ATOM   2112  CD  ARG A 270      20.735   1.847   0.336  1.00 67.75           C  
ATOM   2113  NE  ARG A 270      20.591   2.535   1.628  1.00 67.75           N  
ATOM   2114  NH1 ARG A 270      20.207   0.676   2.905  1.00 67.75           N  
ATOM   2115  NH2 ARG A 270      20.198   2.700   3.860  1.00 67.75           N  
ATOM   2116  CZ  ARG A 270      20.334   1.969   2.790  1.00 67.75           C  
ATOM   2117  N   ALA A 271      23.176   2.174  -5.008  1.00 58.16           N  
ATOM   2118  CA  ALA A 271      23.424   1.539  -6.300  1.00 58.16           C  
ATOM   2119  C   ALA A 271      22.611   0.234  -6.419  1.00 58.16           C  
ATOM   2120  CB  ALA A 271      24.930   1.286  -6.454  1.00 58.16           C  
ATOM   2121  O   ALA A 271      22.931  -0.749  -5.736  1.00 58.16           O  
ATOM   2122  N   PRO A 272      21.535   0.212  -7.227  1.00 64.31           N  
ATOM   2123  CA  PRO A 272      20.744  -0.990  -7.385  1.00 64.31           C  
ATOM   2124  C   PRO A 272      21.577  -2.014  -8.152  1.00 64.31           C  
ATOM   2125  CB  PRO A 272      19.484  -0.550  -8.131  1.00 64.31           C  
ATOM   2126  O   PRO A 272      22.434  -1.664  -8.965  1.00 64.31           O  
ATOM   2127  CG  PRO A 272      19.990   0.607  -8.993  1.00 64.31           C  
ATOM   2128  CD  PRO A 272      21.030   1.273  -8.095  1.00 64.31           C  
ATOM   2129  N   THR A 273      21.302  -3.301  -7.946  1.00 66.31           N  
ATOM   2130  CA  THR A 273      21.910  -4.342  -8.787  1.00 66.31           C  
ATOM   2131  C   THR A 273      21.541  -4.139 -10.263  1.00 66.31           C  
ATOM   2132  CB  THR A 273      21.481  -5.738  -8.316  1.00 66.31           C  
ATOM   2133  O   THR A 273      22.336  -4.460 -11.139  1.00 66.31           O  
ATOM   2134  CG2 THR A 273      22.325  -6.854  -8.925  1.00 66.31           C  
ATOM   2135  OG1 THR A 273      21.619  -5.836  -6.915  1.00 66.31           O  
ATOM   2136  N   VAL A 274      20.357  -3.568 -10.525  1.00 77.12           N  
ATOM   2137  CA  VAL A 274      19.847  -3.205 -11.852  1.00 77.12           C  
ATOM   2138  C   VAL A 274      19.141  -1.852 -11.756  1.00 77.12           C  
ATOM   2139  CB  VAL A 274      18.872  -4.290 -12.357  1.00 77.12           C  
ATOM   2140  O   VAL A 274      18.124  -1.726 -11.077  1.00 77.12           O  
ATOM   2141  CG1 VAL A 274      18.230  -3.926 -13.699  1.00 77.12           C  
ATOM   2142  CG2 VAL A 274      19.583  -5.638 -12.537  1.00 77.12           C  
ATOM   2143  N   HIS A 275      19.658  -0.834 -12.441  1.00 86.25           N  
ATOM   2144  CA  HIS A 275      19.019   0.474 -12.518  1.00 86.25           C  
ATOM   2145  C   HIS A 275      17.876   0.440 -13.551  1.00 86.25           C  
ATOM   2146  CB  HIS A 275      20.062   1.550 -12.842  1.00 86.25           C  
ATOM   2147  O   HIS A 275      18.147   0.250 -14.741  1.00 86.25           O  
ATOM   2148  CG  HIS A 275      19.485   2.934 -12.719  1.00 86.25           C  
ATOM   2149  CD2 HIS A 275      19.826   3.883 -11.791  1.00 86.25           C  
ATOM   2150  ND1 HIS A 275      18.475   3.466 -13.490  1.00 86.25           N  
ATOM   2151  CE1 HIS A 275      18.204   4.696 -13.029  1.00 86.25           C  
ATOM   2152  NE2 HIS A 275      18.999   4.982 -12.006  1.00 86.25           N  
ATOM   2153  N   PRO A 276      16.608   0.688 -13.168  1.00 85.56           N  
ATOM   2154  CA  PRO A 276      15.451   0.403 -14.023  1.00 85.56           C  
ATOM   2155  C   PRO A 276      15.430   1.244 -15.307  1.00 85.56           C  
ATOM   2156  CB  PRO A 276      14.226   0.632 -13.129  1.00 85.56           C  
ATOM   2157  O   PRO A 276      15.180   0.715 -16.386  1.00 85.56           O  
ATOM   2158  CG  PRO A 276      14.723   1.606 -12.063  1.00 85.56           C  
ATOM   2159  CD  PRO A 276      16.174   1.174 -11.866  1.00 85.56           C  
ATOM   2160  N   LYS A 277      15.787   2.535 -15.231  1.00 89.50           N  
ATOM   2161  CA  LYS A 277      15.931   3.404 -16.418  1.00 89.50           C  
ATOM   2162  C   LYS A 277      16.934   2.842 -17.435  1.00 89.50           C  
ATOM   2163  CB  LYS A 277      16.339   4.815 -15.965  1.00 89.50           C  
ATOM   2164  O   LYS A 277      16.639   2.780 -18.624  1.00 89.50           O  
ATOM   2165  CG  LYS A 277      16.390   5.868 -17.082  1.00 89.50           C  
ATOM   2166  CD  LYS A 277      16.897   7.195 -16.492  1.00 89.50           C  
ATOM   2167  CE  LYS A 277      17.012   8.298 -17.546  1.00 89.50           C  
ATOM   2168  NZ  LYS A 277      17.758   9.462 -17.003  1.00 89.50           N  
ATOM   2169  N   LYS A 278      18.107   2.397 -16.963  1.00 90.88           N  
ATOM   2170  CA  LYS A 278      19.167   1.852 -17.818  1.00 90.88           C  
ATOM   2171  C   LYS A 278      18.809   0.470 -18.354  1.00 90.88           C  
ATOM   2172  CB  LYS A 278      20.500   1.827 -17.045  1.00 90.88           C  
ATOM   2173  O   LYS A 278      19.124   0.160 -19.496  1.00 90.88           O  
ATOM   2174  CG  LYS A 278      21.721   1.484 -17.921  1.00 90.88           C  
ATOM   2175  CD  LYS A 278      21.966   2.544 -18.996  1.00 90.88           C  
ATOM   2176  CE  LYS A 278      23.099   2.178 -19.952  1.00 90.88           C  
ATOM   2177  NZ  LYS A 278      23.205   3.218 -21.006  1.00 90.88           N  
ATOM   2178  N   ALA A 279      18.130  -0.342 -17.549  1.00 88.88           N  
ATOM   2179  CA  ALA A 279      17.637  -1.646 -17.964  1.00 88.88           C  
ATOM   2180  C   ALA A 279      16.672  -1.536 -19.148  1.00 88.88           C  
ATOM   2181  CB  ALA A 279      16.972  -2.311 -16.762  1.00 88.88           C  
ATOM   2182  O   ALA A 279      16.851  -2.248 -20.131  1.00 88.88           O  
ATOM   2183  N   VAL A 280      15.720  -0.601 -19.085  1.00 90.50           N  
ATOM   2184  CA  VAL A 280      14.816  -0.289 -20.201  1.00 90.50           C  
ATOM   2185  C   VAL A 280      15.590   0.169 -21.436  1.00 90.50           C  
ATOM   2186  CB  VAL A 280      13.800   0.779 -19.770  1.00 90.50           C  
ATOM   2187  O   VAL A 280      15.362  -0.346 -22.522  1.00 90.50           O  
ATOM   2188  CG1 VAL A 280      13.026   1.359 -20.950  1.00 90.50           C  
ATOM   2189  CG2 VAL A 280      12.785   0.183 -18.789  1.00 90.50           C  
ATOM   2190  N   GLU A 281      16.546   1.091 -21.285  1.00 93.00           N  
ATOM   2191  CA  GLU A 281      17.370   1.551 -22.415  1.00 93.00           C  
ATOM   2192  C   GLU A 281      18.105   0.385 -23.100  1.00 93.00           C  
ATOM   2193  CB  GLU A 281      18.389   2.580 -21.899  1.00 93.00           C  
ATOM   2194  O   GLU A 281      18.188   0.327 -24.325  1.00 93.00           O  
ATOM   2195  CG  GLU A 281      19.192   3.284 -23.008  1.00 93.00           C  
ATOM   2196  CD  GLU A 281      20.495   3.882 -22.460  1.00 93.00           C  
ATOM   2197  OE1 GLU A 281      21.555   3.764 -23.113  1.00 93.00           O  
ATOM   2198  OE2 GLU A 281      20.540   4.341 -21.298  1.00 93.00           O  
ATOM   2199  N   ILE A 282      18.628  -0.563 -22.320  1.00 91.25           N  
ATOM   2200  CA  ILE A 282      19.279  -1.762 -22.852  1.00 91.25           C  
ATOM   2201  C   ILE A 282      18.252  -2.651 -23.560  1.00 91.25           C  
ATOM   2202  CB  ILE A 282      20.037  -2.498 -21.726  1.00 91.25           C  
ATOM   2203  O   ILE A 282      18.487  -3.050 -24.697  1.00 91.25           O  
ATOM   2204  CG1 ILE A 282      21.254  -1.663 -21.272  1.00 91.25           C  
ATOM   2205  CG2 ILE A 282      20.511  -3.892 -22.179  1.00 91.25           C  
ATOM   2206  CD1 ILE A 282      21.759  -2.066 -19.885  1.00 91.25           C  
ATOM   2207  N   LEU A 283      17.116  -2.941 -22.922  1.00 89.81           N  
ATOM   2208  CA  LEU A 283      16.051  -3.787 -23.469  1.00 89.81           C  
ATOM   2209  C   LEU A 283      15.492  -3.256 -24.796  1.00 89.81           C  
ATOM   2210  CB  LEU A 283      14.937  -3.928 -22.419  1.00 89.81           C  
ATOM   2211  O   LEU A 283      15.357  -4.042 -25.735  1.00 89.81           O  
ATOM   2212  CG  LEU A 283      15.259  -4.894 -21.270  1.00 89.81           C  
ATOM   2213  CD1 LEU A 283      14.301  -4.691 -20.097  1.00 89.81           C  
ATOM   2214  CD2 LEU A 283      15.141  -6.355 -21.719  1.00 89.81           C  
ATOM   2215  N   ASP A 284      15.274  -1.941 -24.901  1.00 92.12           N  
ATOM   2216  CA  ASP A 284      14.825  -1.252 -26.120  1.00 92.12           C  
ATOM   2217  C   ASP A 284      15.789  -1.488 -27.308  1.00 92.12           C  
ATOM   2218  CB  ASP A 284      14.702   0.269 -25.842  1.00 92.12           C  
ATOM   2219  O   ASP A 284      15.366  -1.514 -28.465  1.00 92.12           O  
ATOM   2220  CG  ASP A 284      13.414   0.747 -25.137  1.00 92.12           C  
ATOM   2221  OD1 ASP A 284      12.316   0.229 -25.418  1.00 92.12           O  
ATOM   2222  OD2 ASP A 284      13.437   1.789 -24.430  1.00 92.12           O  
ATOM   2223  N   ASN A 285      17.083  -1.697 -27.032  1.00 93.00           N  
ATOM   2224  CA  ASN A 285      18.140  -1.845 -28.038  1.00 93.00           C  
ATOM   2225  C   ASN A 285      18.681  -3.282 -28.183  1.00 93.00           C  
ATOM   2226  CB  ASN A 285      19.255  -0.838 -27.714  1.00 93.00           C  
ATOM   2227  O   ASN A 285      19.564  -3.527 -29.009  1.00 93.00           O  
ATOM   2228  CG  ASN A 285      18.798   0.599 -27.889  1.00 93.00           C  
ATOM   2229  ND2 ASN A 285      18.746   1.375 -26.836  1.00 93.00           N  
ATOM   2230  OD1 ASN A 285      18.495   1.055 -28.977  1.00 93.00           O  
ATOM   2231  N   LEU A 286      18.190  -4.246 -27.395  1.00 91.94           N  
ATOM   2232  CA  LEU A 286      18.682  -5.626 -27.423  1.00 91.94           C  
ATOM   2233  C   LEU A 286      18.147  -6.402 -28.633  1.00 91.94           C  
ATOM   2234  CB  LEU A 286      18.346  -6.357 -26.106  1.00 91.94           C  
ATOM   2235  O   LEU A 286      16.940  -6.442 -28.886  1.00 91.94           O  
ATOM   2236  CG  LEU A 286      19.388  -6.194 -24.984  1.00 91.94           C  
ATOM   2237  CD1 LEU A 286      18.847  -6.802 -23.688  1.00 91.94           C  
ATOM   2238  CD2 LEU A 286      20.711  -6.904 -25.280  1.00 91.94           C  
ATOM   2239  N   ASP A 287      19.038  -7.135 -29.305  1.00 90.69           N  
ATOM   2240  CA  ASP A 287      18.709  -8.010 -30.438  1.00 90.69           C  
ATOM   2241  C   ASP A 287      17.584  -8.992 -30.090  1.00 90.69           C  
ATOM   2242  CB  ASP A 287      19.964  -8.775 -30.877  1.00 90.69           C  
ATOM   2243  O   ASP A 287      17.712  -9.778 -29.153  1.00 90.69           O  
ATOM   2244  CG  ASP A 287      19.715  -9.735 -32.050  1.00 90.69           C  
ATOM   2245  OD1 ASP A 287      18.556  -9.808 -32.530  1.00 90.69           O  
ATOM   2246  OD2 ASP A 287      20.705 -10.378 -32.447  1.00 90.69           O  
ATOM   2247  N   LYS A 288      16.484  -8.951 -30.851  1.00 88.81           N  
ATOM   2248  CA  LYS A 288      15.253  -9.720 -30.618  1.00 88.81           C  
ATOM   2249  C   LYS A 288      15.432 -11.236 -30.691  1.00 88.81           C  
ATOM   2250  CB  LYS A 288      14.137  -9.239 -31.561  1.00 88.81           C  
ATOM   2251  O   LYS A 288      14.570 -11.933 -30.163  1.00 88.81           O  
ATOM   2252  CG  LYS A 288      13.697  -7.801 -31.243  1.00 88.81           C  
ATOM   2253  CD  LYS A 288      12.505  -7.359 -32.103  1.00 88.81           C  
ATOM   2254  CE  LYS A 288      12.127  -5.919 -31.730  1.00 88.81           C  
ATOM   2255  NZ  LYS A 288      10.955  -5.419 -32.492  1.00 88.81           N  
ATOM   2256  N   SER A 289      16.511 -11.752 -31.285  1.00 91.88           N  
ATOM   2257  CA  SER A 289      16.761 -13.200 -31.333  1.00 91.88           C  
ATOM   2258  C   SER A 289      17.386 -13.781 -30.064  1.00 91.88           C  
ATOM   2259  CB  SER A 289      17.612 -13.568 -32.549  1.00 91.88           C  
ATOM   2260  O   SER A 289      17.473 -15.002 -29.953  1.00 91.88           O  
ATOM   2261  OG  SER A 289      18.884 -12.970 -32.497  1.00 91.88           O  
ATOM   2262  N   LEU A 290      17.831 -12.943 -29.118  1.00 91.69           N  
ATOM   2263  CA  LEU A 290      18.438 -13.418 -27.873  1.00 91.69           C  
ATOM   2264  C   LEU A 290      17.462 -14.264 -27.056  1.00 91.69           C  
ATOM   2265  CB  LEU A 290      18.941 -12.240 -27.026  1.00 91.69           C  
ATOM   2266  O   LEU A 290      16.291 -13.912 -26.882  1.00 91.69           O  
ATOM   2267  CG  LEU A 290      20.131 -11.481 -27.629  1.00 91.69           C  
ATOM   2268  CD1 LEU A 290      20.441 -10.280 -26.736  1.00 91.69           C  
ATOM   2269  CD2 LEU A 290      21.391 -12.338 -27.737  1.00 91.69           C  
ATOM   2270  N   THR A 291      17.978 -15.350 -26.490  1.00 91.06           N  
ATOM   2271  CA  THR A 291      17.228 -16.191 -25.560  1.00 91.06           C  
ATOM   2272  C   THR A 291      16.931 -15.435 -24.259  1.00 91.06           C  
ATOM   2273  CB  THR A 291      17.968 -17.498 -25.243  1.00 91.06           C  
ATOM   2274  O   THR A 291      17.663 -14.512 -23.889  1.00 91.06           O  
ATOM   2275  CG2 THR A 291      18.303 -18.323 -26.484  1.00 91.06           C  
ATOM   2276  OG1 THR A 291      19.156 -17.235 -24.544  1.00 91.06           O  
ATOM   2277  N   PRO A 292      15.899 -15.841 -23.495  1.00 85.81           N  
ATOM   2278  CA  PRO A 292      15.563 -15.195 -22.227  1.00 85.81           C  
ATOM   2279  C   PRO A 292      16.747 -15.064 -21.254  1.00 85.81           C  
ATOM   2280  CB  PRO A 292      14.448 -16.063 -21.638  1.00 85.81           C  
ATOM   2281  O   PRO A 292      16.907 -14.029 -20.612  1.00 85.81           O  
ATOM   2282  CG  PRO A 292      13.745 -16.624 -22.870  1.00 85.81           C  
ATOM   2283  CD  PRO A 292      14.893 -16.834 -23.851  1.00 85.81           C  
ATOM   2284  N   ASN A 293      17.609 -16.081 -21.167  1.00 84.56           N  
ATOM   2285  CA  ASN A 293      18.769 -16.052 -20.273  1.00 84.56           C  
ATOM   2286  C   ASN A 293      19.821 -15.032 -20.725  1.00 84.56           C  
ATOM   2287  CB  ASN A 293      19.370 -17.462 -20.173  1.00 84.56           C  
ATOM   2288  O   ASN A 293      20.362 -14.306 -19.895  1.00 84.56           O  
ATOM   2289  CG  ASN A 293      18.506 -18.434 -19.390  1.00 84.56           C  
ATOM   2290  ND2 ASN A 293      18.785 -19.710 -19.500  1.00 84.56           N  
ATOM   2291  OD1 ASN A 293      17.579 -18.083 -18.678  1.00 84.56           O  
ATOM   2292  N   GLU A 294      20.075 -14.932 -22.031  1.00 88.50           N  
ATOM   2293  CA  GLU A 294      21.010 -13.946 -22.581  1.00 88.50           C  
ATOM   2294  C   GLU A 294      20.503 -12.517 -22.376  1.00 88.50           C  
ATOM   2295  CB  GLU A 294      21.215 -14.203 -24.075  1.00 88.50           C  
ATOM   2296  O   GLU A 294      21.287 -11.634 -22.032  1.00 88.50           O  
ATOM   2297  CG  GLU A 294      21.975 -15.509 -24.344  1.00 88.50           C  
ATOM   2298  CD  GLU A 294      21.861 -15.931 -25.811  1.00 88.50           C  
ATOM   2299  OE1 GLU A 294      22.896 -16.308 -26.394  1.00 88.50           O  
ATOM   2300  OE2 GLU A 294      20.712 -15.921 -26.316  1.00 88.50           O  
ATOM   2301  N   VAL A 295      19.191 -12.293 -22.519  1.00 87.12           N  
ATOM   2302  CA  VAL A 295      18.556 -11.001 -22.220  1.00 87.12           C  
ATOM   2303  C   VAL A 295      18.787 -10.613 -20.757  1.00 87.12           C  
ATOM   2304  CB  VAL A 295      17.053 -11.032 -22.570  1.00 87.12           C  
ATOM   2305  O   VAL A 295      19.224  -9.494 -20.491  1.00 87.12           O  
ATOM   2306  CG1 VAL A 295      16.319  -9.757 -22.143  1.00 87.12           C  
ATOM   2307  CG2 VAL A 295      16.846 -11.169 -24.084  1.00 87.12           C  
ATOM   2308  N   ILE A 296      18.566 -11.533 -19.808  1.00 84.31           N  
ATOM   2309  CA  ILE A 296      18.804 -11.277 -18.377  1.00 84.31           C  
ATOM   2310  C   ILE A 296      20.266 -10.909 -18.128  1.00 84.31           C  
ATOM   2311  CB  ILE A 296      18.407 -12.488 -17.506  1.00 84.31           C  
ATOM   2312  O   ILE A 296      20.523  -9.872 -17.521  1.00 84.31           O  
ATOM   2313  CG1 ILE A 296      16.888 -12.747 -17.568  1.00 84.31           C  
ATOM   2314  CG2 ILE A 296      18.829 -12.292 -16.033  1.00 84.31           C  
ATOM   2315  CD1 ILE A 296      16.550 -14.154 -17.061  1.00 84.31           C  
ATOM   2316  N   SER A 297      21.217 -11.725 -18.595  1.00 85.31           N  
ATOM   2317  CA  SER A 297      22.646 -11.467 -18.384  1.00 85.31           C  
ATOM   2318  C   SER A 297      23.057 -10.110 -18.950  1.00 85.31           C  
ATOM   2319  CB  SER A 297      23.491 -12.570 -19.026  1.00 85.31           C  
ATOM   2320  O   SER A 297      23.684  -9.315 -18.256  1.00 85.31           O  
ATOM   2321  OG  SER A 297      23.289 -13.793 -18.348  1.00 85.31           O  
ATOM   2322  N   LYS A 298      22.621  -9.782 -20.174  1.00 88.31           N  
ATOM   2323  CA  LYS A 298      22.930  -8.490 -20.797  1.00 88.31           C  
ATOM   2324  C   LYS A 298      22.398  -7.311 -19.996  1.00 88.31           C  
ATOM   2325  CB  LYS A 298      22.379  -8.445 -22.229  1.00 88.31           C  
ATOM   2326  O   LYS A 298      23.114  -6.320 -19.864  1.00 88.31           O  
ATOM   2327  CG  LYS A 298      23.179  -9.302 -23.219  1.00 88.31           C  
ATOM   2328  CD  LYS A 298      24.580  -8.738 -23.480  1.00 88.31           C  
ATOM   2329  CE  LYS A 298      25.287  -9.609 -24.519  1.00 88.31           C  
ATOM   2330  NZ  LYS A 298      26.677  -9.147 -24.747  1.00 88.31           N  
ATOM   2331  N   VAL A 299      21.189  -7.406 -19.452  1.00 87.06           N  
ATOM   2332  CA  VAL A 299      20.643  -6.342 -18.606  1.00 87.06           C  
ATOM   2333  C   VAL A 299      21.400  -6.263 -17.282  1.00 87.06           C  
ATOM   2334  CB  VAL A 299      19.128  -6.503 -18.407  1.00 87.06           C  
ATOM   2335  O   VAL A 299      21.888  -5.193 -16.945  1.00 87.06           O  
ATOM   2336  CG1 VAL A 299      18.588  -5.453 -17.430  1.00 87.06           C  
ATOM   2337  CG2 VAL A 299      18.392  -6.307 -19.737  1.00 87.06           C  
ATOM   2338  N   VAL A 300      21.568  -7.368 -16.553  1.00 82.75           N  
ATOM   2339  CA  VAL A 300      22.215  -7.373 -15.225  1.00 82.75           C  
ATOM   2340  C   VAL A 300      23.654  -6.858 -15.277  1.00 82.75           C  
ATOM   2341  CB  VAL A 300      22.157  -8.783 -14.604  1.00 82.75           C  
ATOM   2342  O   VAL A 300      24.063  -6.072 -14.423  1.00 82.75           O  
ATOM   2343  CG1 VAL A 300      22.984  -8.910 -13.318  1.00 82.75           C  
ATOM   2344  CG2 VAL A 300      20.707  -9.142 -14.243  1.00 82.75           C  
ATOM   2345  N   ASP A 301      24.416  -7.245 -16.297  1.00 84.44           N  
ATOM   2346  CA  ASP A 301      25.828  -6.874 -16.392  1.00 84.44           C  
ATOM   2347  C   ASP A 301      26.025  -5.385 -16.717  1.00 84.44           C  
ATOM   2348  CB  ASP A 301      26.515  -7.765 -17.439  1.00 84.44           C  
ATOM   2349  O   ASP A 301      27.030  -4.792 -16.313  1.00 84.44           O  
ATOM   2350  CG  ASP A 301      26.602  -9.242 -17.032  1.00 84.44           C  
ATOM   2351  OD1 ASP A 301      26.549  -9.527 -15.813  1.00 84.44           O  
ATOM   2352  OD2 ASP A 301      26.767 -10.073 -17.956  1.00 84.44           O  
ATOM   2353  N   ASN A 302      25.063  -4.771 -17.419  1.00 87.19           N  
ATOM   2354  CA  ASN A 302      25.230  -3.452 -18.040  1.00 87.19           C  
ATOM   2355  C   ASN A 302      24.271  -2.376 -17.513  1.00 87.19           C  
ATOM   2356  CB  ASN A 302      25.118  -3.594 -19.566  1.00 87.19           C  
ATOM   2357  O   ASN A 302      24.514  -1.190 -17.736  1.00 87.19           O  
ATOM   2358  CG  ASN A 302      26.166  -4.529 -20.133  1.00 87.19           C  
ATOM   2359  ND2 ASN A 302      25.815  -5.763 -20.397  1.00 87.19           N  
ATOM   2360  OD1 ASN A 302      27.314  -4.177 -20.322  1.00 87.19           O  
ATOM   2361  N   ALA A 303      23.199  -2.739 -16.806  1.00 85.44           N  
ATOM   2362  CA  ALA A 303      22.216  -1.801 -16.266  1.00 85.44           C  
ATOM   2363  C   ALA A 303      22.703  -1.119 -14.980  1.00 85.44           C  
ATOM   2364  CB  ALA A 303      20.861  -2.492 -16.108  1.00 85.44           C  
ATOM   2365  O   ALA A 303      21.983  -1.046 -13.987  1.00 85.44           O  
ATOM   2366  N   LYS A 304      23.937  -0.617 -14.995  1.00 85.38           N  
ATOM   2367  CA  LYS A 304      24.531   0.165 -13.913  1.00 85.38           C  
ATOM   2368  C   LYS A 304      24.503   1.625 -14.326  1.00 85.38           C  
ATOM   2369  CB  LYS A 304      25.954  -0.322 -13.618  1.00 85.38           C  
ATOM   2370  O   LYS A 304      24.998   1.976 -15.395  1.00 85.38           O  
ATOM   2371  CG  LYS A 304      25.953  -1.786 -13.158  1.00 85.38           C  
ATOM   2372  CD  LYS A 304      27.378  -2.292 -12.940  1.00 85.38           C  
ATOM   2373  CE  LYS A 304      27.305  -3.789 -12.633  1.00 85.38           C  
ATOM   2374  NZ  LYS A 304      28.650  -4.405 -12.617  1.00 85.38           N  
ATOM   2375  N   LEU A 305      23.899   2.459 -13.495  1.00 83.50           N  
ATOM   2376  CA  LEU A 305      23.808   3.890 -13.730  1.00 83.50           C  
ATOM   2377  C   LEU A 305      23.933   4.601 -12.388  1.00 83.50           C  
ATOM   2378  CB  LEU A 305      22.482   4.183 -14.452  1.00 83.50           C  
ATOM   2379  O   LEU A 305      23.226   4.253 -11.445  1.00 83.50           O  
ATOM   2380  CG  LEU A 305      22.299   5.642 -14.890  1.00 83.50           C  
ATOM   2381  CD1 LEU A 305      23.298   6.036 -15.980  1.00 83.50           C  
ATOM   2382  CD2 LEU A 305      20.889   5.832 -15.449  1.00 83.50           C  
ATOM   2383  N   ASP A 306      24.854   5.557 -12.324  1.00 84.81           N  
ATOM   2384  CA  ASP A 306      25.062   6.430 -11.167  1.00 84.81           C  
ATOM   2385  C   ASP A 306      24.226   7.706 -11.350  1.00 84.81           C  
ATOM   2386  CB  ASP A 306      26.568   6.670 -10.979  1.00 84.81           C  
ATOM   2387  O   ASP A 306      24.733   8.811 -11.526  1.00 84.81           O  
ATOM   2388  CG  ASP A 306      26.916   7.300  -9.625  1.00 84.81           C  
ATOM   2389  OD1 ASP A 306      26.114   7.140  -8.678  1.00 84.81           O  
ATOM   2390  OD2 ASP A 306      28.037   7.849  -9.528  1.00 84.81           O  
ATOM   2391  N   GLU A 307      22.912   7.512 -11.453  1.00 87.69           N  
ATOM   2392  CA  GLU A 307      21.915   8.571 -11.581  1.00 87.69           C  
ATOM   2393  C   GLU A 307      20.813   8.284 -10.564  1.00 87.69           C  
ATOM   2394  CB  GLU A 307      21.359   8.641 -13.020  1.00 87.69           C  
ATOM   2395  O   GLU A 307      20.338   7.155 -10.461  1.00 87.69           O  
ATOM   2396  CG  GLU A 307      20.506   9.895 -13.282  1.00 87.69           C  
ATOM   2397  CD  GLU A 307      19.751   9.873 -14.627  1.00 87.69           C  
ATOM   2398  OE1 GLU A 307      18.611  10.385 -14.705  1.00 87.69           O  
ATOM   2399  OE2 GLU A 307      20.236   9.336 -15.653  1.00 87.69           O  
ATOM   2400  N   GLN A 308      20.399   9.300  -9.811  1.00 90.31           N  
ATOM   2401  CA  GLN A 308      19.206   9.182  -8.983  1.00 90.31           C  
ATOM   2402  C   GLN A 308      17.966   9.440  -9.829  1.00 90.31           C  
ATOM   2403  CB  GLN A 308      19.252  10.132  -7.786  1.00 90.31           C  
ATOM   2404  O   GLN A 308      17.950  10.331 -10.677  1.00 90.31           O  
ATOM   2405  CG  GLN A 308      20.351   9.733  -6.796  1.00 90.31           C  
ATOM   2406  CD  GLN A 308      20.354  10.597  -5.540  1.00 90.31           C  
ATOM   2407  NE2 GLN A 308      21.355  10.456  -4.702  1.00 90.31           N  
ATOM   2408  OE1 GLN A 308      19.474  11.404  -5.277  1.00 90.31           O  
ATOM   2409  N   ILE A 309      16.907   8.696  -9.545  1.00 88.94           N  
ATOM   2410  CA  ILE A 309      15.596   8.883 -10.164  1.00 88.94           C  
ATOM   2411  C   ILE A 309      14.557   9.217  -9.101  1.00 88.94           C  
ATOM   2412  CB  ILE A 309      15.213   7.674 -11.040  1.00 88.94           C  
ATOM   2413  O   ILE A 309      14.764   9.016  -7.908  1.00 88.94           O  
ATOM   2414  CG1 ILE A 309      15.160   6.355 -10.239  1.00 88.94           C  
ATOM   2415  CG2 ILE A 309      16.172   7.592 -12.242  1.00 88.94           C  
ATOM   2416  CD1 ILE A 309      14.770   5.159 -11.112  1.00 88.94           C  
ATOM   2417  N   THR A 310      13.416   9.747  -9.517  1.00 91.06           N  
ATOM   2418  CA  THR A 310      12.280   9.946  -8.613  1.00 91.06           C  
ATOM   2419  C   THR A 310      11.551   8.622  -8.345  1.00 91.06           C  
ATOM   2420  CB  THR A 310      11.304  10.989  -9.165  1.00 91.06           C  
ATOM   2421  O   THR A 310      11.581   7.720  -9.190  1.00 91.06           O  
ATOM   2422  CG2 THR A 310      11.960  12.350  -9.388  1.00 91.06           C  
ATOM   2423  OG1 THR A 310      10.771  10.557 -10.391  1.00 91.06           O  
ATOM   2424  N   PRO A 311      10.802   8.493  -7.231  1.00 86.81           N  
ATOM   2425  CA  PRO A 311       9.970   7.311  -6.994  1.00 86.81           C  
ATOM   2426  C   PRO A 311       8.976   7.022  -8.132  1.00 86.81           C  
ATOM   2427  CB  PRO A 311       9.250   7.595  -5.671  1.00 86.81           C  
ATOM   2428  O   PRO A 311       8.741   5.865  -8.474  1.00 86.81           O  
ATOM   2429  CG  PRO A 311      10.221   8.513  -4.929  1.00 86.81           C  
ATOM   2430  CD  PRO A 311      10.783   9.369  -6.063  1.00 86.81           C  
ATOM   2431  N   ALA A 312       8.419   8.063  -8.761  1.00 85.94           N  
ATOM   2432  CA  ALA A 312       7.509   7.917  -9.898  1.00 85.94           C  
ATOM   2433  C   ALA A 312       8.216   7.344 -11.139  1.00 85.94           C  
ATOM   2434  CB  ALA A 312       6.880   9.283 -10.193  1.00 85.94           C  
ATOM   2435  O   ALA A 312       7.690   6.439 -11.795  1.00 85.94           O  
ATOM   2436  N   GLU A 313       9.423   7.826 -11.447  1.00 88.44           N  
ATOM   2437  CA  GLU A 313      10.248   7.277 -12.526  1.00 88.44           C  
ATOM   2438  C   GLU A 313      10.633   5.829 -12.248  1.00 88.44           C  
ATOM   2439  CB  GLU A 313      11.519   8.108 -12.695  1.00 88.44           C  
ATOM   2440  O   GLU A 313      10.512   4.993 -13.140  1.00 88.44           O  
ATOM   2441  CG  GLU A 313      11.233   9.435 -13.402  1.00 88.44           C  
ATOM   2442  CD  GLU A 313      12.447  10.356 -13.314  1.00 88.44           C  
ATOM   2443  OE1 GLU A 313      12.875  10.846 -14.380  1.00 88.44           O  
ATOM   2444  OE2 GLU A 313      12.913  10.551 -12.167  1.00 88.44           O  
ATOM   2445  N   PHE A 314      11.030   5.500 -11.017  1.00 85.75           N  
ATOM   2446  CA  PHE A 314      11.366   4.131 -10.636  1.00 85.75           C  
ATOM   2447  C   PHE A 314      10.222   3.165 -10.905  1.00 85.75           C  
ATOM   2448  CB  PHE A 314      11.756   4.100  -9.164  1.00 85.75           C  
ATOM   2449  O   PHE A 314      10.427   2.143 -11.559  1.00 85.75           O  
ATOM   2450  CG  PHE A 314      12.088   2.717  -8.633  1.00 85.75           C  
ATOM   2451  CD1 PHE A 314      11.065   1.855  -8.187  1.00 85.75           C  
ATOM   2452  CD2 PHE A 314      13.426   2.295  -8.563  1.00 85.75           C  
ATOM   2453  CE1 PHE A 314      11.381   0.574  -7.705  1.00 85.75           C  
ATOM   2454  CE2 PHE A 314      13.744   1.018  -8.074  1.00 85.75           C  
ATOM   2455  CZ  PHE A 314      12.719   0.156  -7.647  1.00 85.75           C  
ATOM   2456  N   VAL A 315       9.013   3.494 -10.449  1.00 78.81           N  
ATOM   2457  CA  VAL A 315       7.837   2.645 -10.664  1.00 78.81           C  
ATOM   2458  C   VAL A 315       7.519   2.526 -12.158  1.00 78.81           C  
ATOM   2459  CB  VAL A 315       6.643   3.196  -9.873  1.00 78.81           C  
ATOM   2460  O   VAL A 315       7.252   1.428 -12.653  1.00 78.81           O  
ATOM   2461  CG1 VAL A 315       5.401   2.361 -10.138  1.00 78.81           C  
ATOM   2462  CG2 VAL A 315       6.871   3.122  -8.362  1.00 78.81           C  
ATOM   2463  N   THR A 316       7.610   3.635 -12.895  1.00 82.69           N  
ATOM   2464  CA  THR A 316       7.343   3.680 -14.339  1.00 82.69           C  
ATOM   2465  C   THR A 316       8.328   2.817 -15.128  1.00 82.69           C  
ATOM   2466  CB  THR A 316       7.380   5.130 -14.846  1.00 82.69           C  
ATOM   2467  O   THR A 316       7.914   1.946 -15.896  1.00 82.69           O  
ATOM   2468  CG2 THR A 316       7.070   5.233 -16.340  1.00 82.69           C  
ATOM   2469  OG1 THR A 316       6.404   5.887 -14.175  1.00 82.69           O  
ATOM   2470  N   TYR A 317       9.633   3.014 -14.923  1.00 85.69           N  
ATOM   2471  CA  TYR A 317      10.671   2.245 -15.606  1.00 85.69           C  
ATOM   2472  C   TYR A 317      10.678   0.787 -15.165  1.00 85.69           C  
ATOM   2473  CB  TYR A 317      12.053   2.871 -15.391  1.00 85.69           C  
ATOM   2474  O   TYR A 317      10.862  -0.080 -16.010  1.00 85.69           O  
ATOM   2475  CG  TYR A 317      12.287   4.153 -16.161  1.00 85.69           C  
ATOM   2476  CD1 TYR A 317      12.286   4.131 -17.570  1.00 85.69           C  
ATOM   2477  CD2 TYR A 317      12.538   5.357 -15.479  1.00 85.69           C  
ATOM   2478  CE1 TYR A 317      12.498   5.320 -18.293  1.00 85.69           C  
ATOM   2479  CE2 TYR A 317      12.731   6.552 -16.196  1.00 85.69           C  
ATOM   2480  OH  TYR A 317      12.896   7.686 -18.298  1.00 85.69           O  
ATOM   2481  CZ  TYR A 317      12.703   6.534 -17.605  1.00 85.69           C  
ATOM   2482  N   SER A 318      10.411   0.494 -13.889  1.00 79.94           N  
ATOM   2483  CA  SER A 318      10.291  -0.888 -13.416  1.00 79.94           C  
ATOM   2484  C   SER A 318       9.159  -1.607 -14.144  1.00 79.94           C  
ATOM   2485  CB  SER A 318      10.083  -0.964 -11.903  1.00 79.94           C  
ATOM   2486  O   SER A 318       9.388  -2.664 -14.710  1.00 79.94           O  
ATOM   2487  OG  SER A 318      11.204  -0.425 -11.238  1.00 79.94           O  
ATOM   2488  N   ARG A 319       7.965  -1.010 -14.255  1.00 77.31           N  
ATOM   2489  CA  ARG A 319       6.854  -1.604 -15.023  1.00 77.31           C  
ATOM   2490  C   ARG A 319       7.187  -1.812 -16.497  1.00 77.31           C  
ATOM   2491  CB  ARG A 319       5.620  -0.707 -14.923  1.00 77.31           C  
ATOM   2492  O   ARG A 319       6.839  -2.848 -17.063  1.00 77.31           O  
ATOM   2493  CG  ARG A 319       4.892  -0.896 -13.594  1.00 77.31           C  
ATOM   2494  CD  ARG A 319       3.656   0.005 -13.585  1.00 77.31           C  
ATOM   2495  NE  ARG A 319       2.705  -0.422 -12.552  1.00 77.31           N  
ATOM   2496  NH1 ARG A 319       0.989   1.038 -13.080  1.00 77.31           N  
ATOM   2497  NH2 ARG A 319       0.790  -0.372 -11.366  1.00 77.31           N  
ATOM   2498  CZ  ARG A 319       1.501   0.084 -12.349  1.00 77.31           C  
ATOM   2499  N   LYS A 320       7.836  -0.829 -17.127  1.00 83.19           N  
ATOM   2500  CA  LYS A 320       8.256  -0.939 -18.529  1.00 83.19           C  
ATOM   2501  C   LYS A 320       9.271  -2.078 -18.702  1.00 83.19           C  
ATOM   2502  CB  LYS A 320       8.752   0.429 -19.037  1.00 83.19           C  
ATOM   2503  O   LYS A 320       9.076  -2.926 -19.565  1.00 83.19           O  
ATOM   2504  CG  LYS A 320       9.114   0.333 -20.525  1.00 83.19           C  
ATOM   2505  CD  LYS A 320       9.472   1.656 -21.237  1.00 83.19           C  
ATOM   2506  CE  LYS A 320      10.067   1.163 -22.566  1.00 83.19           C  
ATOM   2507  NZ  LYS A 320      10.917   2.042 -23.399  1.00 83.19           N  
ATOM   2508  N   MET A 321      10.262  -2.154 -17.818  1.00 83.88           N  
ATOM   2509  CA  MET A 321      11.250  -3.231 -17.762  1.00 83.88           C  
ATOM   2510  C   MET A 321      10.584  -4.605 -17.589  1.00 83.88           C  
ATOM   2511  CB  MET A 321      12.216  -2.926 -16.606  1.00 83.88           C  
ATOM   2512  O   MET A 321      10.903  -5.535 -18.323  1.00 83.88           O  
ATOM   2513  CG  MET A 321      13.340  -3.947 -16.460  1.00 83.88           C  
ATOM   2514  SD  MET A 321      14.389  -3.699 -15.000  1.00 83.88           S  
ATOM   2515  CE  MET A 321      13.262  -4.222 -13.678  1.00 83.88           C  
ATOM   2516  N   GLU A 322       9.630  -4.742 -16.660  1.00 78.44           N  
ATOM   2517  CA  GLU A 322       8.878  -5.987 -16.441  1.00 78.44           C  
ATOM   2518  C   GLU A 322       8.107  -6.419 -17.698  1.00 78.44           C  
ATOM   2519  CB  GLU A 322       7.879  -5.828 -15.276  1.00 78.44           C  
ATOM   2520  O   GLU A 322       8.141  -7.592 -18.081  1.00 78.44           O  
ATOM   2521  CG  GLU A 322       8.513  -5.686 -13.879  1.00 78.44           C  
ATOM   2522  CD  GLU A 322       7.482  -5.622 -12.729  1.00 78.44           C  
ATOM   2523  OE1 GLU A 322       7.923  -5.628 -11.552  1.00 78.44           O  
ATOM   2524  OE2 GLU A 322       6.257  -5.512 -12.990  1.00 78.44           O  
ATOM   2525  N   LYS A 323       7.436  -5.467 -18.362  1.00 81.75           N  
ATOM   2526  CA  LYS A 323       6.714  -5.706 -19.617  1.00 81.75           C  
ATOM   2527  C   LYS A 323       7.661  -6.195 -20.713  1.00 81.75           C  
ATOM   2528  CB  LYS A 323       5.971  -4.422 -20.028  1.00 81.75           C  
ATOM   2529  O   LYS A 323       7.379  -7.206 -21.350  1.00 81.75           O  
ATOM   2530  CG  LYS A 323       5.208  -4.602 -21.348  1.00 81.75           C  
ATOM   2531  CD  LYS A 323       4.586  -3.291 -21.843  1.00 81.75           C  
ATOM   2532  CE  LYS A 323       4.123  -3.546 -23.279  1.00 81.75           C  
ATOM   2533  NZ  LYS A 323       3.682  -2.329 -23.993  1.00 81.75           N  
ATOM   2534  N   GLU A 324       8.779  -5.508 -20.913  1.00 84.88           N  
ATOM   2535  CA  GLU A 324       9.752  -5.854 -21.949  1.00 84.88           C  
ATOM   2536  C   GLU A 324      10.396  -7.210 -21.695  1.00 84.88           C  
ATOM   2537  CB  GLU A 324      10.824  -4.770 -22.022  1.00 84.88           C  
ATOM   2538  O   GLU A 324      10.456  -8.039 -22.597  1.00 84.88           O  
ATOM   2539  CG  GLU A 324      10.253  -3.572 -22.773  1.00 84.88           C  
ATOM   2540  CD  GLU A 324      11.183  -2.369 -22.783  1.00 84.88           C  
ATOM   2541  OE1 GLU A 324      10.709  -1.362 -23.339  1.00 84.88           O  
ATOM   2542  OE2 GLU A 324      12.265  -2.406 -22.159  1.00 84.88           O  
ATOM   2543  N   PHE A 325      10.794  -7.509 -20.459  1.00 84.44           N  
ATOM   2544  CA  PHE A 325      11.279  -8.843 -20.124  1.00 84.44           C  
ATOM   2545  C   PHE A 325      10.236  -9.932 -20.434  1.00 84.44           C  
ATOM   2546  CB  PHE A 325      11.676  -8.884 -18.648  1.00 84.44           C  
ATOM   2547  O   PHE A 325      10.581 -10.964 -21.022  1.00 84.44           O  
ATOM   2548  CG  PHE A 325      13.055  -8.378 -18.296  1.00 84.44           C  
ATOM   2549  CD1 PHE A 325      14.187  -8.907 -18.945  1.00 84.44           C  
ATOM   2550  CD2 PHE A 325      13.220  -7.496 -17.215  1.00 84.44           C  
ATOM   2551  CE1 PHE A 325      15.477  -8.567 -18.504  1.00 84.44           C  
ATOM   2552  CE2 PHE A 325      14.511  -7.146 -16.785  1.00 84.44           C  
ATOM   2553  CZ  PHE A 325      15.635  -7.692 -17.421  1.00 84.44           C  
ATOM   2554  N   ALA A 326       8.961  -9.703 -20.105  1.00 82.50           N  
ATOM   2555  CA  ALA A 326       7.888 -10.650 -20.399  1.00 82.50           C  
ATOM   2556  C   ALA A 326       7.680 -10.860 -21.911  1.00 82.50           C  
ATOM   2557  CB  ALA A 326       6.604 -10.173 -19.710  1.00 82.50           C  
ATOM   2558  O   ALA A 326       7.523 -11.999 -22.356  1.00 82.50           O  
ATOM   2559  N   GLU A 327       7.735  -9.794 -22.715  1.00 85.19           N  
ATOM   2560  CA  GLU A 327       7.671  -9.865 -24.186  1.00 85.19           C  
ATOM   2561  C   GLU A 327       8.847 -10.649 -24.783  1.00 85.19           C  
ATOM   2562  CB  GLU A 327       7.632  -8.447 -24.775  1.00 85.19           C  
ATOM   2563  O   GLU A 327       8.709 -11.304 -25.816  1.00 85.19           O  
ATOM   2564  CG  GLU A 327       6.265  -7.783 -24.551  1.00 85.19           C  
ATOM   2565  CD  GLU A 327       6.193  -6.328 -25.040  1.00 85.19           C  
ATOM   2566  OE1 GLU A 327       5.085  -5.748 -24.928  1.00 85.19           O  
ATOM   2567  OE2 GLU A 327       7.212  -5.795 -25.526  1.00 85.19           O  
ATOM   2568  N   ARG A 328       9.988 -10.653 -24.090  1.00 82.38           N  
ATOM   2569  CA  ARG A 328      11.188 -11.427 -24.432  1.00 82.38           C  
ATOM   2570  C   ARG A 328      11.173 -12.851 -23.866  1.00 82.38           C  
ATOM   2571  CB  ARG A 328      12.426 -10.618 -24.007  1.00 82.38           C  
ATOM   2572  O   ARG A 328      12.174 -13.557 -23.950  1.00 82.38           O  
ATOM   2573  CG  ARG A 328      12.490  -9.224 -24.666  1.00 82.38           C  
ATOM   2574  CD  ARG A 328      12.706  -9.249 -26.173  1.00 82.38           C  
ATOM   2575  NE  ARG A 328      14.076  -9.664 -26.463  1.00 82.38           N  
ATOM   2576  NH1 ARG A 328      14.753  -7.872 -27.751  1.00 82.38           N  
ATOM   2577  NH2 ARG A 328      16.191  -9.440 -27.075  1.00 82.38           N  
ATOM   2578  CZ  ARG A 328      14.991  -8.977 -27.102  1.00 82.38           C  
ATOM   2579  N   GLY A 329      10.051 -13.294 -23.294  1.00 82.31           N  
ATOM   2580  CA  GLY A 329       9.874 -14.649 -22.768  1.00 82.31           C  
ATOM   2581  C   GLY A 329      10.599 -14.920 -21.447  1.00 82.31           C  
ATOM   2582  O   GLY A 329      10.705 -16.080 -21.039  1.00 82.31           O  
ATOM   2583  N   VAL A 330      11.088 -13.881 -20.763  1.00 80.19           N  
ATOM   2584  CA  VAL A 330      11.687 -14.003 -19.431  1.00 80.19           C  
ATOM   2585  C   VAL A 330      10.583 -14.254 -18.405  1.00 80.19           C  
ATOM   2586  CB  VAL A 330      12.539 -12.770 -19.082  1.00 80.19           C  
ATOM   2587  O   VAL A 330       9.612 -13.508 -18.303  1.00 80.19           O  
ATOM   2588  CG1 VAL A 330      13.088 -12.855 -17.656  1.00 80.19           C  
ATOM   2589  CG2 VAL A 330      13.722 -12.631 -20.050  1.00 80.19           C  
ATOM   2590  N   LYS A 331      10.729 -15.339 -17.638  1.00 69.75           N  
ATOM   2591  CA  LYS A 331       9.762 -15.778 -16.613  1.00 69.75           C  
ATOM   2592  C   LYS A 331      10.260 -15.566 -15.176  1.00 69.75           C  
ATOM   2593  CB  LYS A 331       9.368 -17.247 -16.860  1.00 69.75           C  
ATOM   2594  O   LYS A 331       9.695 -16.144 -14.253  1.00 69.75           O  
ATOM   2595  CG  LYS A 331       8.666 -17.486 -18.204  1.00 69.75           C  
ATOM   2596  CD  LYS A 331       8.238 -18.955 -18.313  1.00 69.75           C  
ATOM   2597  CE  LYS A 331       7.551 -19.208 -19.656  1.00 69.75           C  
ATOM   2598  NZ  LYS A 331       7.172 -20.635 -19.806  1.00 69.75           N  
ATOM   2599  N   THR A 332      11.358 -14.836 -14.981  1.00 58.38           N  
ATOM   2600  CA  THR A 332      12.050 -14.743 -13.684  1.00 58.38           C  
ATOM   2601  C   THR A 332      11.487 -13.631 -12.797  1.00 58.38           C  
ATOM   2602  CB  THR A 332      13.570 -14.577 -13.856  1.00 58.38           C  
ATOM   2603  O   THR A 332      10.757 -12.757 -13.258  1.00 58.38           O  
ATOM   2604  CG2 THR A 332      14.171 -15.615 -14.804  1.00 58.38           C  
ATOM   2605  OG1 THR A 332      13.876 -13.299 -14.353  1.00 58.38           O  
ATOM   2606  N   THR A 333      11.892 -13.629 -11.524  1.00 53.06           N  
ATOM   2607  CA  THR A 333      11.594 -12.590 -10.519  1.00 53.06           C  
ATOM   2608  C   THR A 333      12.067 -11.183 -10.909  1.00 53.06           C  
ATOM   2609  CB  THR A 333      12.262 -12.960  -9.184  1.00 53.06           C  
ATOM   2610  O   THR A 333      11.638 -10.209 -10.300  1.00 53.06           O  
ATOM   2611  CG2 THR A 333      11.570 -14.136  -8.496  1.00 53.06           C  
ATOM   2612  OG1 THR A 333      13.603 -13.354  -9.410  1.00 53.06           O  
ATOM   2613  N   MET A 334      12.914 -11.038 -11.936  1.00 49.12           N  
ATOM   2614  CA  MET A 334      13.291  -9.730 -12.492  1.00 49.12           C  
ATOM   2615  C   MET A 334      12.127  -9.054 -13.233  1.00 49.12           C  
ATOM   2616  CB  MET A 334      14.494  -9.882 -13.435  1.00 49.12           C  
ATOM   2617  O   MET A 334      12.037  -7.829 -13.229  1.00 49.12           O  
ATOM   2618  CG  MET A 334      15.781 -10.315 -12.722  1.00 49.12           C  
ATOM   2619  SD  MET A 334      16.402  -9.114 -11.511  1.00 49.12           S  
ATOM   2620  CE  MET A 334      18.122  -9.661 -11.370  1.00 49.12           C  
ATOM   2621  N   CYS A 335      11.183  -9.837 -13.779  1.00 47.62           N  
ATOM   2622  CA  CYS A 335       9.882  -9.351 -14.262  1.00 47.62           C  
ATOM   2623  C   CYS A 335       8.946  -8.923 -13.126  1.00 47.62           C  
ATOM   2624  CB  CYS A 335       9.161 -10.445 -15.061  1.00 47.62           C  
ATOM   2625  O   CYS A 335       7.792  -8.588 -13.372  1.00 47.62           O  
ATOM   2626  SG  CYS A 335      10.123 -10.949 -16.498  1.00 47.62           S  
ATOM   2627  N   GLU A 336       9.409  -8.996 -11.885  1.00 49.69           N  
ATOM   2628  CA  GLU A 336       8.626  -8.707 -10.698  1.00 49.69           C  
ATOM   2629  C   GLU A 336       9.353  -7.711  -9.797  1.00 49.69           C  
ATOM   2630  CB  GLU A 336       8.305 -10.017  -9.957  1.00 49.69           C  
ATOM   2631  O   GLU A 336       9.064  -7.670  -8.613  1.00 49.69           O  
ATOM   2632  CG  GLU A 336       7.657 -11.090 -10.834  1.00 49.69           C  
ATOM   2633  CD  GLU A 336       7.029 -12.182  -9.969  1.00 49.69           C  
ATOM   2634  OE1 GLU A 336       5.813 -12.424 -10.179  1.00 49.69           O  
ATOM   2635  OE2 GLU A 336       7.726 -12.719  -9.080  1.00 49.69           O  
ATOM   2636  N   TYR A 337      10.310  -6.926 -10.300  1.00 50.47           N  
ATOM   2637  CA  TYR A 337      11.145  -6.032  -9.491  1.00 50.47           C  
ATOM   2638  C   TYR A 337      10.329  -5.047  -8.627  1.00 50.47           C  
ATOM   2639  CB  TYR A 337      12.097  -5.288 -10.434  1.00 50.47           C  
ATOM   2640  O   TYR A 337      10.646  -4.826  -7.452  1.00 50.47           O  
ATOM   2641  CG  TYR A 337      13.264  -4.623  -9.735  1.00 50.47           C  
ATOM   2642  CD1 TYR A 337      13.291  -3.226  -9.556  1.00 50.47           C  
ATOM   2643  CD2 TYR A 337      14.347  -5.409  -9.293  1.00 50.47           C  
ATOM   2644  CE1 TYR A 337      14.404  -2.619  -8.944  1.00 50.47           C  
ATOM   2645  CE2 TYR A 337      15.450  -4.804  -8.660  1.00 50.47           C  
ATOM   2646  OH  TYR A 337      16.551  -2.820  -7.885  1.00 50.47           O  
ATOM   2647  CZ  TYR A 337      15.480  -3.405  -8.484  1.00 50.47           C  
ATOM   2648  N   ALA A 338       9.211  -4.527  -9.146  1.00 46.91           N  
ATOM   2649  CA  ALA A 338       8.287  -3.722  -8.346  1.00 46.91           C  
ATOM   2650  C   ALA A 338       7.595  -4.575  -7.264  1.00 46.91           C  
ATOM   2651  CB  ALA A 338       7.285  -3.045  -9.287  1.00 46.91           C  
ATOM   2652  O   ALA A 338       7.551  -4.187  -6.097  1.00 46.91           O  
ATOM   2653  N   ARG A 339       7.152  -5.795  -7.603  1.00 51.81           N  
ATOM   2654  CA  ARG A 339       6.583  -6.747  -6.624  1.00 51.81           C  
ATOM   2655  C   ARG A 339       7.616  -7.259  -5.619  1.00 51.81           C  
ATOM   2656  CB  ARG A 339       5.967  -7.973  -7.301  1.00 51.81           C  
ATOM   2657  O   ARG A 339       7.254  -7.601  -4.500  1.00 51.81           O  
ATOM   2658  CG  ARG A 339       4.947  -7.675  -8.398  1.00 51.81           C  
ATOM   2659  CD  ARG A 339       4.383  -9.001  -8.921  1.00 51.81           C  
ATOM   2660  NE  ARG A 339       3.482  -8.756 -10.055  1.00 51.81           N  
ATOM   2661  NH1 ARG A 339       3.953 -10.660 -11.292  1.00 51.81           N  
ATOM   2662  NH2 ARG A 339       2.696  -9.034 -12.151  1.00 51.81           N  
ATOM   2663  CZ  ARG A 339       3.385  -9.493 -11.145  1.00 51.81           C  
ATOM   2664  N   HIS A 340       8.890  -7.323  -5.991  1.00 55.03           N  
ATOM   2665  CA  HIS A 340       9.993  -7.689  -5.117  1.00 55.03           C  
ATOM   2666  C   HIS A 340      10.177  -6.608  -4.061  1.00 55.03           C  
ATOM   2667  CB  HIS A 340      11.281  -7.887  -5.930  1.00 55.03           C  
ATOM   2668  O   HIS A 340      10.373  -6.921  -2.894  1.00 55.03           O  
ATOM   2669  CG  HIS A 340      12.419  -8.375  -5.072  1.00 55.03           C  
ATOM   2670  CD2 HIS A 340      13.531  -7.671  -4.690  1.00 55.03           C  
ATOM   2671  ND1 HIS A 340      12.499  -9.613  -4.480  1.00 55.03           N  
ATOM   2672  CE1 HIS A 340      13.631  -9.658  -3.760  1.00 55.03           C  
ATOM   2673  NE2 HIS A 340      14.295  -8.499  -3.857  1.00 55.03           N  
ATOM   2674  N   THR A 341      10.012  -5.344  -4.444  1.00 55.94           N  
ATOM   2675  CA  THR A 341      10.059  -4.218  -3.513  1.00 55.94           C  
ATOM   2676  C   THR A 341       8.833  -4.222  -2.589  1.00 55.94           C  
ATOM   2677  CB  THR A 341      10.222  -2.903  -4.284  1.00 55.94           C  
ATOM   2678  O   THR A 341       8.984  -4.048  -1.378  1.00 55.94           O  
ATOM   2679  CG2 THR A 341      10.616  -1.776  -3.338  1.00 55.94           C  
ATOM   2680  OG1 THR A 341      11.277  -3.005  -5.219  1.00 55.94           O  
ATOM   2681  N   ASP A 342       7.644  -4.560  -3.109  1.00 54.03           N  
ATOM   2682  CA  ASP A 342       6.441  -4.820  -2.301  1.00 54.03           C  
ATOM   2683  C   ASP A 342       6.651  -5.975  -1.306  1.00 54.03           C  
ATOM   2684  CB  ASP A 342       5.217  -5.156  -3.187  1.00 54.03           C  
ATOM   2685  O   ASP A 342       6.256  -5.881  -0.141  1.00 54.03           O  
ATOM   2686  CG  ASP A 342       4.643  -4.013  -4.033  1.00 54.03           C  
ATOM   2687  OD1 ASP A 342       5.203  -2.903  -3.986  1.00 54.03           O  
ATOM   2688  OD2 ASP A 342       3.585  -4.243  -4.673  1.00 54.03           O  
ATOM   2689  N   ALA A 343       7.295  -7.061  -1.743  1.00 57.66           N  
ATOM   2690  CA  ALA A 343       7.595  -8.227  -0.920  1.00 57.66           C  
ATOM   2691  C   ALA A 343       8.650  -7.915   0.147  1.00 57.66           C  
ATOM   2692  CB  ALA A 343       8.037  -9.382  -1.827  1.00 57.66           C  
ATOM   2693  O   ALA A 343       8.480  -8.303   1.300  1.00 57.66           O  
ATOM   2694  N   VAL A 344       9.711  -7.179  -0.199  1.00 57.47           N  
ATOM   2695  CA  VAL A 344      10.720  -6.688   0.751  1.00 57.47           C  
ATOM   2696  C   VAL A 344      10.056  -5.794   1.790  1.00 57.47           C  
ATOM   2697  CB  VAL A 344      11.865  -5.955   0.021  1.00 57.47           C  
ATOM   2698  O   VAL A 344      10.296  -5.973   2.979  1.00 57.47           O  
ATOM   2699  CG1 VAL A 344      12.790  -5.187   0.978  1.00 57.47           C  
ATOM   2700  CG2 VAL A 344      12.750  -6.958  -0.731  1.00 57.47           C  
ATOM   2701  N   PHE A 345       9.161  -4.895   1.383  1.00 60.12           N  
ATOM   2702  CA  PHE A 345       8.429  -4.046   2.316  1.00 60.12           C  
ATOM   2703  C   PHE A 345       7.499  -4.842   3.235  1.00 60.12           C  
ATOM   2704  CB  PHE A 345       7.648  -3.002   1.525  1.00 60.12           C  
ATOM   2705  O   PHE A 345       7.554  -4.677   4.454  1.00 60.12           O  
ATOM   2706  CG  PHE A 345       6.885  -2.022   2.389  1.00 60.12           C  
ATOM   2707  CD1 PHE A 345       5.521  -1.778   2.154  1.00 60.12           C  
ATOM   2708  CD2 PHE A 345       7.560  -1.290   3.381  1.00 60.12           C  
ATOM   2709  CE1 PHE A 345       4.866  -0.752   2.855  1.00 60.12           C  
ATOM   2710  CE2 PHE A 345       6.890  -0.284   4.095  1.00 60.12           C  
ATOM   2711  CZ  PHE A 345       5.546  -0.001   3.824  1.00 60.12           C  
ATOM   2712  N   GLY A 346       6.699  -5.756   2.679  1.00 59.75           N  
ATOM   2713  CA  GLY A 346       5.840  -6.647   3.458  1.00 59.75           C  
ATOM   2714  C   GLY A 346       6.634  -7.511   4.442  1.00 59.75           C  
ATOM   2715  O   GLY A 346       6.226  -7.675   5.593  1.00 59.75           O  
ATOM   2716  N   ASN A 347       7.807  -8.000   4.033  1.00 60.09           N  
ATOM   2717  CA  ASN A 347       8.721  -8.752   4.889  1.00 60.09           C  
ATOM   2718  C   ASN A 347       9.323  -7.874   5.993  1.00 60.09           C  
ATOM   2719  CB  ASN A 347       9.815  -9.400   4.025  1.00 60.09           C  
ATOM   2720  O   ASN A 347       9.373  -8.305   7.142  1.00 60.09           O  
ATOM   2721  CG  ASN A 347       9.310 -10.572   3.201  1.00 60.09           C  
ATOM   2722  ND2 ASN A 347      10.016 -10.934   2.157  1.00 60.09           N  
ATOM   2723  OD1 ASN A 347       8.315 -11.212   3.505  1.00 60.09           O  
ATOM   2724  N   THR A 348       9.719  -6.637   5.688  1.00 60.81           N  
ATOM   2725  CA  THR A 348      10.234  -5.676   6.676  1.00 60.81           C  
ATOM   2726  C   THR A 348       9.175  -5.321   7.718  1.00 60.81           C  
ATOM   2727  CB  THR A 348      10.757  -4.412   5.982  1.00 60.81           C  
ATOM   2728  O   THR A 348       9.454  -5.393   8.914  1.00 60.81           O  
ATOM   2729  CG2 THR A 348      11.308  -3.384   6.966  1.00 60.81           C  
ATOM   2730  OG1 THR A 348      11.831  -4.763   5.147  1.00 60.81           O  
ATOM   2731  N   ILE A 349       7.937  -5.036   7.298  1.00 58.91           N  
ATOM   2732  CA  ILE A 349       6.808  -4.842   8.222  1.00 58.91           C  
ATOM   2733  C   ILE A 349       6.612  -6.103   9.070  1.00 58.91           C  
ATOM   2734  CB  ILE A 349       5.518  -4.480   7.451  1.00 58.91           C  
ATOM   2735  O   ILE A 349       6.517  -6.030  10.294  1.00 58.91           O  
ATOM   2736  CG1 ILE A 349       5.644  -3.086   6.798  1.00 58.91           C  
ATOM   2737  CG2 ILE A 349       4.307  -4.497   8.404  1.00 58.91           C  
ATOM   2738  CD1 ILE A 349       4.485  -2.739   5.855  1.00 58.91           C  
ATOM   2739  N   THR A 350       6.628  -7.279   8.440  1.00 56.69           N  
ATOM   2740  CA  THR A 350       6.486  -8.560   9.141  1.00 56.69           C  
ATOM   2741  C   THR A 350       7.570  -8.744  10.212  1.00 56.69           C  
ATOM   2742  CB  THR A 350       6.481  -9.727   8.144  1.00 56.69           C  
ATOM   2743  O   THR A 350       7.265  -9.165  11.328  1.00 56.69           O  
ATOM   2744  CG2 THR A 350       6.364 -11.088   8.822  1.00 56.69           C  
ATOM   2745  OG1 THR A 350       5.373  -9.626   7.288  1.00 56.69           O  
ATOM   2746  N   ILE A 351       8.822  -8.372   9.937  1.00 59.84           N  
ATOM   2747  CA  ILE A 351       9.920  -8.407  10.915  1.00 59.84           C  
ATOM   2748  C   ILE A 351       9.647  -7.459  12.089  1.00 59.84           C  
ATOM   2749  CB  ILE A 351      11.270  -8.111  10.222  1.00 59.84           C  
ATOM   2750  O   ILE A 351       9.757  -7.892  13.238  1.00 59.84           O  
ATOM   2751  CG1 ILE A 351      11.662  -9.299   9.313  1.00 59.84           C  
ATOM   2752  CG2 ILE A 351      12.390  -7.854  11.249  1.00 59.84           C  
ATOM   2753  CD1 ILE A 351      12.753  -8.955   8.292  1.00 59.84           C  
ATOM   2754  N   LEU A 352       9.225  -6.218  11.821  1.00 57.19           N  
ATOM   2755  CA  LEU A 352       8.863  -5.248  12.865  1.00 57.19           C  
ATOM   2756  C   LEU A 352       7.716  -5.747  13.752  1.00 57.19           C  
ATOM   2757  CB  LEU A 352       8.478  -3.904  12.221  1.00 57.19           C  
ATOM   2758  O   LEU A 352       7.686  -5.466  14.946  1.00 57.19           O  
ATOM   2759  CG  LEU A 352       9.632  -3.141  11.550  1.00 57.19           C  
ATOM   2760  CD1 LEU A 352       9.073  -1.870  10.917  1.00 57.19           C  
ATOM   2761  CD2 LEU A 352      10.721  -2.746  12.549  1.00 57.19           C  
ATOM   2762  N   THR A 353       6.790  -6.521  13.186  1.00 52.97           N  
ATOM   2763  CA  THR A 353       5.656  -7.091  13.925  1.00 52.97           C  
ATOM   2764  C   THR A 353       6.014  -8.352  14.733  1.00 52.97           C  
ATOM   2765  CB  THR A 353       4.482  -7.364  12.971  1.00 52.97           C  
ATOM   2766  O   THR A 353       5.461  -8.588  15.807  1.00 52.97           O  
ATOM   2767  CG2 THR A 353       3.895  -6.109  12.329  1.00 52.97           C  
ATOM   2768  OG1 THR A 353       4.775  -8.302  11.971  1.00 52.97           O  
ATOM   2769  N   ASN A 354       6.960  -9.173  14.265  1.00 49.38           N  
ATOM   2770  CA  ASN A 354       7.229 -10.509  14.820  1.00 49.38           C  
ATOM   2771  C   ASN A 354       8.013 -10.530  16.144  1.00 49.38           C  
ATOM   2772  CB  ASN A 354       7.953 -11.345  13.751  1.00 49.38           C  
ATOM   2773  O   ASN A 354       8.088 -11.581  16.790  1.00 49.38           O  
ATOM   2774  CG  ASN A 354       7.017 -12.022  12.767  1.00 49.38           C  
ATOM   2775  ND2 ASN A 354       7.532 -12.398  11.623  1.00 49.38           N  
ATOM   2776  OD1 ASN A 354       5.862 -12.319  13.031  1.00 49.38           O  
ATOM   2777  N   SER A 355       8.588  -9.406  16.573  1.00 45.47           N  
ATOM   2778  CA  SER A 355       9.331  -9.297  17.837  1.00 45.47           C  
ATOM   2779  C   SER A 355       8.435  -9.386  19.088  1.00 45.47           C  
ATOM   2780  CB  SER A 355      10.156  -8.005  17.824  1.00 45.47           C  
ATOM   2781  O   SER A 355       8.944  -9.576  20.191  1.00 45.47           O  
ATOM   2782  OG  SER A 355       9.291  -6.917  17.583  1.00 45.47           O  
ATOM   2783  N   VAL A 356       7.102  -9.348  18.938  1.00 45.31           N  
ATOM   2784  CA  VAL A 356       6.136  -9.308  20.052  1.00 45.31           C  
ATOM   2785  C   VAL A 356       5.258 -10.572  20.069  1.00 45.31           C  
ATOM   2786  CB  VAL A 356       5.315  -7.999  20.013  1.00 45.31           C  
ATOM   2787  O   VAL A 356       4.152 -10.614  19.531  1.00 45.31           O  
ATOM   2788  CG1 VAL A 356       4.613  -7.782  21.360  1.00 45.31           C  
ATOM   2789  CG2 VAL A 356       6.184  -6.762  19.743  1.00 45.31           C  
ATOM   2790  N   LYS A 357       5.756 -11.661  20.671  1.00 45.31           N  
ATOM   2791  CA  LYS A 357       5.101 -12.987  20.663  1.00 45.31           C  
ATOM   2792  C   LYS A 357       3.938 -13.117  21.666  1.00 45.31           C  
ATOM   2793  CB  LYS A 357       6.145 -14.101  20.896  1.00 45.31           C  
ATOM   2794  O   LYS A 357       4.131 -13.681  22.740  1.00 45.31           O  
ATOM   2795  CG  LYS A 357       7.065 -14.375  19.698  1.00 45.31           C  
ATOM   2796  CD  LYS A 357       8.013 -15.543  20.021  1.00 45.31           C  
ATOM   2797  CE  LYS A 357       8.918 -15.854  18.823  1.00 45.31           C  
ATOM   2798  NZ  LYS A 357       9.910 -16.916  19.136  1.00 45.31           N  
ATOM   2799  N   LYS A 358       2.719 -12.719  21.273  1.00 52.97           N  
ATOM   2800  CA  LYS A 358       1.430 -13.336  21.690  1.00 52.97           C  
ATOM   2801  C   LYS A 358       0.413 -13.206  20.545  1.00 52.97           C  
ATOM   2802  CB  LYS A 358       0.854 -12.709  22.980  1.00 52.97           C  
ATOM   2803  O   LYS A 358       0.253 -12.116  20.018  1.00 52.97           O  
ATOM   2804  CG  LYS A 358       1.677 -13.046  24.234  1.00 52.97           C  
ATOM   2805  CD  LYS A 358       0.950 -12.729  25.542  1.00 52.97           C  
ATOM   2806  CE  LYS A 358       1.924 -12.931  26.710  1.00 52.97           C  
ATOM   2807  NZ  LYS A 358       1.422 -12.313  27.961  1.00 52.97           N  
ATOM   2808  N   LYS A 359      -0.240 -14.299  20.126  1.00 61.12           N  
ATOM   2809  CA  LYS A 359      -1.023 -14.351  18.871  1.00 61.12           C  
ATOM   2810  C   LYS A 359      -2.527 -14.500  19.122  1.00 61.12           C  
ATOM   2811  CB  LYS A 359      -0.508 -15.483  17.959  1.00 61.12           C  
ATOM   2812  O   LYS A 359      -2.914 -15.259  20.006  1.00 61.12           O  
ATOM   2813  CG  LYS A 359       0.962 -15.307  17.539  1.00 61.12           C  
ATOM   2814  CD  LYS A 359       1.389 -16.399  16.546  1.00 61.12           C  
ATOM   2815  CE  LYS A 359       2.844 -16.191  16.105  1.00 61.12           C  
ATOM   2816  NZ  LYS A 359       3.232 -17.145  15.034  1.00 61.12           N  
ATOM   2817  N   PHE A 360      -3.339 -13.822  18.311  1.00 67.38           N  
ATOM   2818  CA  PHE A 360      -4.757 -14.137  18.102  1.00 67.38           C  
ATOM   2819  C   PHE A 360      -4.891 -15.186  16.990  1.00 67.38           C  
ATOM   2820  CB  PHE A 360      -5.533 -12.857  17.753  1.00 67.38           C  
ATOM   2821  O   PHE A 360      -4.052 -15.233  16.088  1.00 67.38           O  
ATOM   2822  CG  PHE A 360      -5.531 -11.814  18.852  1.00 67.38           C  
ATOM   2823  CD1 PHE A 360      -6.264 -12.042  20.031  1.00 67.38           C  
ATOM   2824  CD2 PHE A 360      -4.783 -10.629  18.713  1.00 67.38           C  
ATOM   2825  CE1 PHE A 360      -6.254 -11.087  21.064  1.00 67.38           C  
ATOM   2826  CE2 PHE A 360      -4.783  -9.669  19.740  1.00 67.38           C  
ATOM   2827  CZ  PHE A 360      -5.522  -9.897  20.914  1.00 67.38           C  
ATOM   2828  N   ALA A 361      -5.924 -16.023  17.049  1.00 66.81           N  
ATOM   2829  CA  ALA A 361      -6.128 -17.135  16.122  1.00 66.81           C  
ATOM   2830  C   ALA A 361      -7.272 -16.871  15.127  1.00 66.81           C  
ATOM   2831  CB  ALA A 361      -6.353 -18.408  16.945  1.00 66.81           C  
ATOM   2832  O   ALA A 361      -8.379 -16.504  15.529  1.00 66.81           O  
ATOM   2833  N   ASP A 362      -7.026 -17.116  13.836  1.00 68.00           N  
ATOM   2834  CA  ASP A 362      -8.078 -17.113  12.808  1.00 68.00           C  
ATOM   2835  C   ASP A 362      -9.128 -18.199  13.106  1.00 68.00           C  
ATOM   2836  CB  ASP A 362      -7.462 -17.291  11.408  1.00 68.00           C  
ATOM   2837  O   ASP A 362      -8.844 -19.221  13.737  1.00 68.00           O  
ATOM   2838  CG  ASP A 362      -8.410 -16.955  10.241  1.00 68.00           C  
ATOM   2839  OD1 ASP A 362      -9.544 -16.468  10.472  1.00 68.00           O  
ATOM   2840  OD2 ASP A 362      -7.959 -17.120   9.088  1.00 68.00           O  
ATOM   2841  N   GLY A 363     -10.374 -17.944  12.722  1.00 70.00           N  
ATOM   2842  CA  GLY A 363     -11.549 -18.746  13.056  1.00 70.00           C  
ATOM   2843  C   GLY A 363     -12.029 -18.605  14.507  1.00 70.00           C  
ATOM   2844  O   GLY A 363     -13.230 -18.737  14.752  1.00 70.00           O  
ATOM   2845  N   THR A 364     -11.130 -18.298  15.451  1.00 74.31           N  
ATOM   2846  CA  THR A 364     -11.426 -18.227  16.896  1.00 74.31           C  
ATOM   2847  C   THR A 364     -11.588 -16.793  17.402  1.00 74.31           C  
ATOM   2848  CB  THR A 364     -10.330 -18.925  17.715  1.00 74.31           C  
ATOM   2849  O   THR A 364     -12.567 -16.475  18.067  1.00 74.31           O  
ATOM   2850  CG2 THR A 364     -10.689 -19.020  19.200  1.00 74.31           C  
ATOM   2851  OG1 THR A 364     -10.102 -20.228  17.227  1.00 74.31           O  
ATOM   2852  N   ASP A 365     -10.636 -15.915  17.092  1.00 75.00           N  
ATOM   2853  CA  ASP A 365     -10.604 -14.527  17.567  1.00 75.00           C  
ATOM   2854  C   ASP A 365     -11.049 -13.534  16.489  1.00 75.00           C  
ATOM   2855  CB  ASP A 365      -9.180 -14.202  18.024  1.00 75.00           C  
ATOM   2856  O   ASP A 365     -11.606 -12.471  16.778  1.00 75.00           O  
ATOM   2857  CG  ASP A 365      -8.749 -14.989  19.259  1.00 75.00           C  
ATOM   2858  OD1 ASP A 365      -9.510 -14.986  20.251  1.00 75.00           O  
ATOM   2859  OD2 ASP A 365      -7.612 -15.507  19.257  1.00 75.00           O  
ATOM   2860  N   PHE A 366     -10.828 -13.899  15.232  1.00 75.56           N  
ATOM   2861  CA  PHE A 366     -11.249 -13.159  14.055  1.00 75.56           C  
ATOM   2862  C   PHE A 366     -11.608 -14.137  12.936  1.00 75.56           C  
ATOM   2863  CB  PHE A 366     -10.147 -12.171  13.642  1.00 75.56           C  
ATOM   2864  O   PHE A 366     -11.304 -15.323  13.015  1.00 75.56           O  
ATOM   2865  CG  PHE A 366      -8.825 -12.802  13.244  1.00 75.56           C  
ATOM   2866  CD1 PHE A 366      -7.842 -13.071  14.217  1.00 75.56           C  
ATOM   2867  CD2 PHE A 366      -8.576 -13.115  11.895  1.00 75.56           C  
ATOM   2868  CE1 PHE A 366      -6.612 -13.639  13.839  1.00 75.56           C  
ATOM   2869  CE2 PHE A 366      -7.350 -13.690  11.521  1.00 75.56           C  
ATOM   2870  CZ  PHE A 366      -6.365 -13.944  12.490  1.00 75.56           C  
ATOM   2871  N   VAL A 367     -12.284 -13.640  11.906  1.00 74.25           N  
ATOM   2872  CA  VAL A 367     -12.545 -14.371  10.666  1.00 74.25           C  
ATOM   2873  C   VAL A 367     -12.018 -13.534   9.524  1.00 74.25           C  
ATOM   2874  CB  VAL A 367     -14.042 -14.662  10.462  1.00 74.25           C  
ATOM   2875  O   VAL A 367     -12.439 -12.387   9.342  1.00 74.25           O  
ATOM   2876  CG1 VAL A 367     -14.296 -15.459   9.176  1.00 74.25           C  
ATOM   2877  CG2 VAL A 367     -14.603 -15.477  11.626  1.00 74.25           C  
ATOM   2878  N   ASN A 368     -11.115 -14.110   8.737  1.00 69.06           N  
ATOM   2879  CA  ASN A 368     -10.718 -13.484   7.492  1.00 69.06           C  
ATOM   2880  C   ASN A 368     -11.713 -13.823   6.369  1.00 69.06           C  
ATOM   2881  CB  ASN A 368      -9.266 -13.850   7.159  1.00 69.06           C  
ATOM   2882  O   ASN A 368     -11.707 -14.925   5.823  1.00 69.06           O  
ATOM   2883  CG  ASN A 368      -8.762 -12.968   6.036  1.00 69.06           C  
ATOM   2884  ND2 ASN A 368      -7.555 -13.155   5.565  1.00 69.06           N  
ATOM   2885  OD1 ASN A 368      -9.457 -12.075   5.581  1.00 69.06           O  
ATOM   2886  N   THR A 369     -12.552 -12.857   5.986  1.00 60.72           N  
ATOM   2887  CA  THR A 369     -13.501 -13.020   4.868  1.00 60.72           C  
ATOM   2888  C   THR A 369     -12.885 -12.666   3.505  1.00 60.72           C  
ATOM   2889  CB  THR A 369     -14.857 -12.337   5.130  1.00 60.72           C  
ATOM   2890  O   THR A 369     -13.590 -12.586   2.498  1.00 60.72           O  
ATOM   2891  CG2 THR A 369     -15.495 -12.821   6.434  1.00 60.72           C  
ATOM   2892  OG1 THR A 369     -14.768 -10.932   5.187  1.00 60.72           O  
ATOM   2893  N   HIS A 370     -11.549 -12.527   3.434  1.00 54.38           N  
ATOM   2894  CA  HIS A 370     -10.810 -12.077   2.243  1.00 54.38           C  
ATOM   2895  C   HIS A 370     -10.986 -12.873   0.964  1.00 54.38           C  
ATOM   2896  CB  HIS A 370      -9.296 -12.011   2.473  1.00 54.38           C  
ATOM   2897  O   HIS A 370     -10.597 -12.371  -0.090  1.00 54.38           O  
ATOM   2898  CG  HIS A 370      -8.793 -10.610   2.406  1.00 54.38           C  
ATOM   2899  CD2 HIS A 370      -8.555  -9.788   3.459  1.00 54.38           C  
ATOM   2900  ND1 HIS A 370      -8.485  -9.953   1.211  1.00 54.38           N  
ATOM   2901  CE1 HIS A 370      -8.027  -8.753   1.568  1.00 54.38           C  
ATOM   2902  NE2 HIS A 370      -8.056  -8.647   2.896  1.00 54.38           N  
ATOM   2903  N   LYS A 371     -11.585 -14.069   1.001  1.00 43.03           N  
ATOM   2904  CA  LYS A 371     -11.875 -14.827  -0.226  1.00 43.03           C  
ATOM   2905  C   LYS A 371     -12.665 -13.998  -1.263  1.00 43.03           C  
ATOM   2906  CB  LYS A 371     -12.560 -16.168   0.108  1.00 43.03           C  
ATOM   2907  O   LYS A 371     -12.645 -14.360  -2.434  1.00 43.03           O  
ATOM   2908  CG  LYS A 371     -11.578 -17.198   0.701  1.00 43.03           C  
ATOM   2909  CD  LYS A 371     -12.229 -18.585   0.843  1.00 43.03           C  
ATOM   2910  CE  LYS A 371     -11.217 -19.624   1.353  1.00 43.03           C  
ATOM   2911  NZ  LYS A 371     -11.810 -20.986   1.440  1.00 43.03           N  
ATOM   2912  N   MET A 372     -13.270 -12.871  -0.860  1.00 35.56           N  
ATOM   2913  CA  MET A 372     -13.999 -11.922  -1.713  1.00 35.56           C  
ATOM   2914  C   MET A 372     -13.363 -10.516  -1.842  1.00 35.56           C  
ATOM   2915  CB  MET A 372     -15.426 -11.800  -1.155  1.00 35.56           C  
ATOM   2916  O   MET A 372     -13.790  -9.755  -2.702  1.00 35.56           O  
ATOM   2917  CG  MET A 372     -16.207 -13.124  -1.174  1.00 35.56           C  
ATOM   2918  SD  MET A 372     -17.075 -13.498  -2.718  1.00 35.56           S  
ATOM   2919  CE  MET A 372     -18.532 -12.448  -2.466  1.00 35.56           C  
ATOM   2920  N   SER A 373     -12.355 -10.135  -1.039  1.00 37.06           N  
ATOM   2921  CA  SER A 373     -11.780  -8.767  -1.026  1.00 37.06           C  
ATOM   2922  C   SER A 373     -10.380  -8.658  -1.627  1.00 37.06           C  
ATOM   2923  CB  SER A 373     -11.848  -8.115   0.359  1.00 37.06           C  
ATOM   2924  O   SER A 373      -9.672  -7.672  -1.402  1.00 37.06           O  
ATOM   2925  OG  SER A 373     -11.110  -8.826   1.324  1.00 37.06           O  
ATOM   2926  N   HIS A 374      -9.962  -9.644  -2.422  1.00 36.00           N  
ATOM   2927  CA  HIS A 374      -8.772  -9.486  -3.239  1.00 36.00           C  
ATOM   2928  C   HIS A 374      -8.978  -8.318  -4.212  1.00 36.00           C  
ATOM   2929  CB  HIS A 374      -8.423 -10.783  -3.980  1.00 36.00           C  
ATOM   2930  O   HIS A 374      -9.552  -8.468  -5.287  1.00 36.00           O  
ATOM   2931  CG  HIS A 374      -7.905 -11.879  -3.087  1.00 36.00           C  
ATOM   2932  CD2 HIS A 374      -8.444 -13.129  -2.954  1.00 36.00           C  
ATOM   2933  ND1 HIS A 374      -6.804 -11.824  -2.258  1.00 36.00           N  
ATOM   2934  CE1 HIS A 374      -6.689 -13.014  -1.645  1.00 36.00           C  
ATOM   2935  NE2 HIS A 374      -7.650 -13.853  -2.062  1.00 36.00           N  
ATOM   2936  N   ILE A 375      -8.331  -7.201  -3.888  1.00 37.41           N  
ATOM   2937  CA  ILE A 375      -7.888  -6.154  -4.823  1.00 37.41           C  
ATOM   2938  C   ILE A 375      -7.050  -6.766  -5.984  1.00 37.41           C  
ATOM   2939  CB  ILE A 375      -7.159  -5.059  -3.989  1.00 37.41           C  
ATOM   2940  O   ILE A 375      -6.727  -6.100  -6.958  1.00 37.41           O  
ATOM   2941  CG1 ILE A 375      -8.162  -4.373  -3.020  1.00 37.41           C  
ATOM   2942  CG2 ILE A 375      -6.463  -3.995  -4.855  1.00 37.41           C  
ATOM   2943  CD1 ILE A 375      -7.528  -3.430  -1.987  1.00 37.41           C  
ATOM   2944  N   HIS A 376      -6.753  -8.072  -5.943  1.00 33.66           N  
ATOM   2945  CA  HIS A 376      -6.181  -8.865  -7.035  1.00 33.66           C  
ATOM   2946  C   HIS A 376      -7.195  -9.654  -7.896  1.00 33.66           C  
ATOM   2947  CB  HIS A 376      -5.081  -9.767  -6.451  1.00 33.66           C  
ATOM   2948  O   HIS A 376      -6.764 -10.409  -8.766  1.00 33.66           O  
ATOM   2949  CG  HIS A 376      -3.959  -8.986  -5.814  1.00 33.66           C  
ATOM   2950  CD2 HIS A 376      -3.167  -9.387  -4.773  1.00 33.66           C  
ATOM   2951  ND1 HIS A 376      -3.520  -7.736  -6.198  1.00 33.66           N  
ATOM   2952  CE1 HIS A 376      -2.487  -7.396  -5.412  1.00 33.66           C  
ATOM   2953  NE2 HIS A 376      -2.249  -8.366  -4.517  1.00 33.66           N  
ATOM   2954  N   LYS A 377      -8.519  -9.530  -7.695  1.00 31.64           N  
ATOM   2955  CA  LYS A 377      -9.530 -10.272  -8.484  1.00 31.64           C  
ATOM   2956  C   LYS A 377     -10.787  -9.506  -8.906  1.00 31.64           C  
ATOM   2957  CB  LYS A 377      -9.893 -11.606  -7.805  1.00 31.64           C  
ATOM   2958  O   LYS A 377     -11.689 -10.133  -9.456  1.00 31.64           O  
ATOM   2959  CG  LYS A 377      -8.868 -12.706  -8.108  1.00 31.64           C  
ATOM   2960  CD  LYS A 377      -9.416 -14.054  -7.635  1.00 31.64           C  
ATOM   2961  CE  LYS A 377      -8.394 -15.168  -7.866  1.00 31.64           C  
ATOM   2962  NZ  LYS A 377      -8.863 -16.437  -7.254  1.00 31.64           N  
ATOM   2963  N   THR A 378     -10.846  -8.183  -8.806  1.00 26.70           N  
ATOM   2964  CA  THR A 378     -11.808  -7.432  -9.624  1.00 26.70           C  
ATOM   2965  C   THR A 378     -11.298  -7.371 -11.063  1.00 26.70           C  
ATOM   2966  CB  THR A 378     -12.168  -6.052  -9.042  1.00 26.70           C  
ATOM   2967  O   THR A 378     -10.687  -6.403 -11.505  1.00 26.70           O  
ATOM   2968  CG2 THR A 378     -13.506  -6.116  -8.305  1.00 26.70           C  
ATOM   2969  OG1 THR A 378     -11.202  -5.620  -8.109  1.00 26.70           O  
ATOM   2970  N   LYS A 379     -11.607  -8.417 -11.845  1.00 28.20           N  
ATOM   2971  CA  LYS A 379     -12.064  -8.136 -13.206  1.00 28.20           C  
ATOM   2972  C   LYS A 379     -13.250  -7.200 -13.023  1.00 28.20           C  
ATOM   2973  CB  LYS A 379     -12.507  -9.407 -13.955  1.00 28.20           C  
ATOM   2974  O   LYS A 379     -14.238  -7.592 -12.412  1.00 28.20           O  
ATOM   2975  CG  LYS A 379     -11.356 -10.046 -14.738  1.00 28.20           C  
ATOM   2976  CD  LYS A 379     -11.843 -11.237 -15.574  1.00 28.20           C  
ATOM   2977  CE  LYS A 379     -10.663 -11.776 -16.389  1.00 28.20           C  
ATOM   2978  NZ  LYS A 379     -11.045 -12.929 -17.238  1.00 28.20           N  
ATOM   2979  N   VAL A 380     -13.121  -5.969 -13.499  1.00 28.30           N  
ATOM   2980  CA  VAL A 380     -14.283  -5.136 -13.785  1.00 28.30           C  
ATOM   2981  C   VAL A 380     -15.077  -5.925 -14.819  1.00 28.30           C  
ATOM   2982  CB  VAL A 380     -13.854  -3.745 -14.299  1.00 28.30           C  
ATOM   2983  O   VAL A 380     -14.746  -5.931 -16.003  1.00 28.30           O  
ATOM   2984  CG1 VAL A 380     -15.064  -2.852 -14.597  1.00 28.30           C  
ATOM   2985  CG2 VAL A 380     -12.978  -3.025 -13.264  1.00 28.30           C  
ATOM   2986  N   GLU A 381     -16.065  -6.692 -14.368  1.00 26.36           N  
ATOM   2987  CA  GLU A 381     -17.157  -7.067 -15.243  1.00 26.36           C  
ATOM   2988  C   GLU A 381     -17.847  -5.752 -15.578  1.00 26.36           C  
ATOM   2989  CB  GLU A 381     -18.092  -8.116 -14.612  1.00 26.36           C  
ATOM   2990  O   GLU A 381     -18.593  -5.183 -14.784  1.00 26.36           O  
ATOM   2991  CG  GLU A 381     -17.377  -9.476 -14.524  1.00 26.36           C  
ATOM   2992  CD  GLU A 381     -18.291 -10.673 -14.220  1.00 26.36           C  
ATOM   2993  OE1 GLU A 381     -17.839 -11.802 -14.542  1.00 26.36           O  
ATOM   2994  OE2 GLU A 381     -19.410 -10.477 -13.708  1.00 26.36           O  
ATOM   2995  N   ALA A 382     -17.527  -5.219 -16.755  1.00 26.84           N  
ATOM   2996  CA  ALA A 382     -18.415  -4.301 -17.427  1.00 26.84           C  
ATOM   2997  C   ALA A 382     -19.694  -5.093 -17.718  1.00 26.84           C  
ATOM   2998  CB  ALA A 382     -17.727  -3.750 -18.683  1.00 26.84           C  
ATOM   2999  O   ALA A 382     -19.861  -5.675 -18.788  1.00 26.84           O  
ATOM   3000  N   HIS A 383     -20.597  -5.157 -16.742  1.00 26.62           N  
ATOM   3001  CA  HIS A 383     -21.995  -5.365 -17.046  1.00 26.62           C  
ATOM   3002  C   HIS A 383     -22.432  -4.127 -17.826  1.00 26.62           C  
ATOM   3003  CB  HIS A 383     -22.812  -5.606 -15.771  1.00 26.62           C  
ATOM   3004  O   HIS A 383     -22.824  -3.108 -17.262  1.00 26.62           O  
ATOM   3005  CG  HIS A 383     -22.541  -6.940 -15.119  1.00 26.62           C  
ATOM   3006  CD2 HIS A 383     -22.269  -7.148 -13.795  1.00 26.62           C  
ATOM   3007  ND1 HIS A 383     -22.556  -8.179 -15.727  1.00 26.62           N  
ATOM   3008  CE1 HIS A 383     -22.279  -9.104 -14.789  1.00 26.62           C  
ATOM   3009  NE2 HIS A 383     -22.135  -8.520 -13.593  1.00 26.62           N  
ATOM   3010  N   HIS A 384     -22.309  -4.200 -19.151  1.00 26.97           N  
ATOM   3011  CA  HIS A 384     -23.180  -3.437 -20.022  1.00 26.97           C  
ATOM   3012  C   HIS A 384     -24.606  -3.828 -19.652  1.00 26.97           C  
ATOM   3013  CB  HIS A 384     -22.867  -3.727 -21.499  1.00 26.97           C  
ATOM   3014  O   HIS A 384     -25.082  -4.906 -20.000  1.00 26.97           O  
ATOM   3015  CG  HIS A 384     -21.689  -2.960 -22.046  1.00 26.97           C  
ATOM   3016  CD2 HIS A 384     -20.962  -3.277 -23.162  1.00 26.97           C  
ATOM   3017  ND1 HIS A 384     -21.214  -1.750 -21.590  1.00 26.97           N  
ATOM   3018  CE1 HIS A 384     -20.225  -1.353 -22.405  1.00 26.97           C  
ATOM   3019  NE2 HIS A 384     -20.029  -2.256 -23.376  1.00 26.97           N  
ATOM   3020  N   VAL A 385     -25.266  -2.956 -18.895  1.00 25.81           N  
ATOM   3021  CA  VAL A 385     -26.720  -2.895 -18.894  1.00 25.81           C  
ATOM   3022  C   VAL A 385     -27.099  -2.518 -20.329  1.00 25.81           C  
ATOM   3023  CB  VAL A 385     -27.233  -1.855 -17.881  1.00 25.81           C  
ATOM   3024  O   VAL A 385     -26.644  -1.471 -20.800  1.00 25.81           O  
ATOM   3025  CG1 VAL A 385     -28.764  -1.802 -17.871  1.00 25.81           C  
ATOM   3026  CG2 VAL A 385     -26.760  -2.197 -16.460  1.00 25.81           C  
ATOM   3027  N   PRO A 386     -27.853  -3.353 -21.062  1.00 26.62           N  
ATOM   3028  CA  PRO A 386     -28.413  -2.934 -22.332  1.00 26.62           C  
ATOM   3029  C   PRO A 386     -29.342  -1.759 -22.039  1.00 26.62           C  
ATOM   3030  CB  PRO A 386     -29.163  -4.144 -22.907  1.00 26.62           C  
ATOM   3031  O   PRO A 386     -30.282  -1.888 -21.254  1.00 26.62           O  
ATOM   3032  CG  PRO A 386     -28.724  -5.317 -22.031  1.00 26.62           C  
ATOM   3033  CD  PRO A 386     -28.351  -4.667 -20.704  1.00 26.62           C  
ATOM   3034  N   VAL A 387     -29.053  -0.609 -22.635  1.00 29.23           N  
ATOM   3035  CA  VAL A 387     -30.044   0.457 -22.746  1.00 29.23           C  
ATOM   3036  C   VAL A 387     -31.096  -0.064 -23.723  1.00 29.23           C  
ATOM   3037  CB  VAL A 387     -29.397   1.772 -23.220  1.00 29.23           C  
ATOM   3038  O   VAL A 387     -30.764  -0.346 -24.876  1.00 29.23           O  
ATOM   3039  CG1 VAL A 387     -30.428   2.899 -23.335  1.00 29.23           C  
ATOM   3040  CG2 VAL A 387     -28.306   2.234 -22.239  1.00 29.23           C  
ATOM   3041  N   LEU A 388     -32.316  -0.273 -23.224  1.00 30.86           N  
ATOM   3042  CA  LEU A 388     -33.520  -0.329 -24.052  1.00 30.86           C  
ATOM   3043  C   LEU A 388     -33.954   1.093 -24.395  1.00 30.86           C  
ATOM   3044  CB  LEU A 388     -34.638  -1.118 -23.334  1.00 30.86           C  
ATOM   3045  O   LEU A 388     -33.901   1.945 -23.476  1.00 30.86           O  
ATOM   3046  CG  LEU A 388     -34.562  -2.639 -23.515  1.00 30.86           C  
ATOM   3047  CD1 LEU A 388     -35.537  -3.310 -22.548  1.00 30.86           C  
ATOM   3048  CD2 LEU A 388     -34.947  -3.059 -24.935  1.00 30.86           C  
ATOM   3049  OXT LEU A 388     -34.326   1.260 -25.575  1.00 30.86           O  
TER    3050      LEU A 388                                                      
ENDMDL                                                                          
END                                                                             
