# Supplementary material for: The RIX domain defines a class of polymorphic T6SS effectors and secreted adaptors
Source: Nat Commun. 2023 Aug 17;14:4983. doi: 10.1038/s41467-023-40659-2 (PMC10435454; doi:10.1038/s41467-023-40659-2)
Supplement: Supplementary file 6 — Supplementary Data S3 [file 41467_2023_40659_MOESM6_ESM.zip › AlphaFold2 PDB files used in this study/WP_012127347.1 Lyz-like.pdb]

HEADER                                            01-JUN-22                     
TITLE     ALPHAFOLD MONOMER V2.0 PREDICTION FOR PESTICIN DOMAIN-CONTAINING      
TITLE    2 PROTEIN (A7MV55)                                                     
COMPND    MOL_ID: 1;                                                            
COMPND   2 MOLECULE: PESTICIN DOMAIN-CONTAINING PROTEIN;                        
COMPND   3 CHAIN: A                                                             
SOURCE    MOL_ID: 1;                                                            
SOURCE   2 ORGANISM_SCIENTIFIC: VIBRIO CAMPBELLII (STRAIN ATCC BAA-1116 /       
SOURCE   3 BB120);                                                              
SOURCE   4 ORGANISM_TAXID: 338187                                               
REMARK   1                                                                      
REMARK   1 REFERENCE 1                                                          
REMARK   1  AUTH   JOHN JUMPER, RICHARD EVANS, ALEXANDER PRITZEL, TIM GREEN,    
REMARK   1  AUTH 2 MICHAEL FIGURNOV, OLAF RONNEBERGER, KATHRYN TUNYASUVUNAKOOL, 
REMARK   1  AUTH 3 RUSS BATES, AUGUSTIN ZIDEK, ANNA POTAPENKO, ALEX BRIDGLAND,  
REMARK   1  AUTH 4 CLEMENS MEYER, SIMON A A KOHL, ANDREW J BALLARD,             
REMARK   1  AUTH 5 ANDREW COWIE, BERNARDINO ROMERA-PAREDES, STANISLAV NIKOLOV,  
REMARK   1  AUTH 6 RISHUB JAIN, JONAS ADLER, TREVOR BACK, STIG PETERSEN,        
REMARK   1  AUTH 7 DAVID REIMAN, ELLEN CLANCY, MICHAL ZIELINSKI,                
REMARK   1  AUTH 8 MARTIN STEINEGGER, MICHALINA PACHOLSKA, TAMAS BERGHAMMER,    
REMARK   1  AUTH 9 DAVID SILVER, ORIOL VINYALS, ANDREW W SENIOR,                
REMARK   1  AUTH10 KORAY KAVUKCUOGLU, PUSHMEET KOHLI, DEMIS HASSABIS            
REMARK   1  TITL   HIGHLY ACCURATE PROTEIN STRUCTURE PREDICTION WITH ALPHAFOLD  
REMARK   1  REF    NATURE                        V. 596   583 2021              
REMARK   1  REFN                   ISSN 0028-0836                               
REMARK   1  PMID   34265844                                                     
REMARK   1  DOI    10.1038/s41586-021-03819-2                                   
REMARK   1                                                                      
REMARK   1 DISCLAIMERS                                                          
REMARK   1 ALPHAFOLD DATA, COPYRIGHT (2021) DEEPMIND TECHNOLOGIES LIMITED. THE  
REMARK   1 INFORMATION PROVIDED IS THEORETICAL MODELLING ONLY AND CAUTION SHOULD
REMARK   1 BE EXERCISED IN ITS USE. IT IS PROVIDED "AS-IS" WITHOUT ANY WARRANTY 
REMARK   1 OF ANY KIND, WHETHER EXPRESSED OR IMPLIED. NO WARRANTY IS GIVEN THAT 
REMARK   1 USE OF THE INFORMATION SHALL NOT INFRINGE THE RIGHTS OF ANY THIRD    
REMARK   1 PARTY. THE INFORMATION IS NOT INTENDED TO BE A SUBSTITUTE FOR        
REMARK   1 PROFESSIONAL MEDICAL ADVICE, DIAGNOSIS, OR TREATMENT, AND DOES NOT   
REMARK   1 CONSTITUTE MEDICAL OR OTHER PROFESSIONAL ADVICE. IT IS AVAILABLE FOR 
REMARK   1 ACADEMIC AND COMMERCIAL PURPOSES, UNDER CC-BY 4.0 LICENCE.           
DBREF  XXXX A    1   299  UNP    A7MV55   A7MV55_VIBCB     1    299             
SEQRES   1 A  299  MET ARG TYR GLN SER PHE PRO SER GLU GLN LEU GLU LYS          
SEQRES   2 A  299  GLN GLU THR THR ARG GLU ARG ALA GLU ARG GLN ARG ARG          
SEQRES   3 A  299  GLU ARG ARG ALA GLU LEU THR TYR THR ALA GLN ASP TYR          
SEQRES   4 A  299  ARG ARG TRP ALA ALA HIS ARG GLU ARG VAL ILE THR GLU          
SEQRES   5 A  299  ARG ASN ALA ALA GLN LYS ALA ALA ASN SER ASN ASP GLU          
SEQRES   6 A  299  MET ASP LYS LYS TRP LEU ASN VAL PRO LYS GLY GLN LEU          
SEQRES   7 A  299  THR PHE SER SER GLU GLY ASN ASP VAL GLU SER SER PRO          
SEQRES   8 A  299  TYR PHE THR ARG ALA PRO HIS ILE PRO HIS ASN ASN GLY          
SEQRES   9 A  299  THR VAL ILE GLY GLU SER GLY ILE THR PHE GLY ARG GLY          
SEQRES  10 A  299  LEU ASP ILE GLY LYS ARG THR SER ASN GLU ILE THR GLN          
SEQRES  11 A  299  LEU PHE ALA ASN VAL ALA LYS HIS CYS ASN PRO ILE SER          
SEQRES  12 A  299  ASP SER LEU LEU LYS TRP LEU GLN GLU GLY ALA GLY LYS          
SEQRES  13 A  299  THR LYS GLN ALA ALA TYR GLU HIS TYR LYS GLN LEU ASP          
SEQRES  14 A  299  ALA ARG VAL ALA LYS GLU GLU GLN VAL LEU THR ARG LYS          
SEQRES  15 A  299  GLN GLN HIS PHE LEU PHE LEU GLU ILE TYR PRO LYS TYR          
SEQRES  16 A  299  GLU LYS GLU THR GLU ARG LEU LEU THR LYS LYS ASP VAL          
SEQRES  17 A  299  LYS GLN ALA TYR GLY SER VAL ASP TRP SER LYS LEU SER          
SEQRES  18 A  299  ASN ASN VAL LYS ASP VAL LEU ILE ASP ILE THR TYR ARG          
SEQRES  19 A  299  GLY ASP ASN THR SER SER SER ASP LYS ARG GLY SER THR          
SEQRES  20 A  299  ARG LYS TRP PHE VAL PRO ALA LEU VAL LYS ASP GLN SER          
SEQRES  21 A  299  SER ASN LEU SER GLY LYS GLU SER HIS PHE PHE LYS VAL          
SEQRES  22 A  299  ILE ALA ASP LYS LYS TRP ILE THR LEU TYR GLY VAL ASP          
SEQRES  23 A  299  GLN ASN ARG PHE GLU LEU ARG LYS SER HIS LEU VAL ASN          
CRYST1    1.000    1.000    1.000  90.00  90.00  90.00 P 1           1          
ORIGX1      1.000000  0.000000  0.000000        0.00000                         
ORIGX2      0.000000  1.000000  0.000000        0.00000                         
ORIGX3      0.000000  0.000000  1.000000        0.00000                         
SCALE1      1.000000  0.000000  0.000000        0.00000                         
SCALE2      0.000000  1.000000  0.000000        0.00000                         
SCALE3      0.000000  0.000000  1.000000        0.00000                         
MODEL        1                                                                  
ATOM      1  N   MET A   1     -46.577-107.468  15.249  1.00 38.59           N  
ATOM      2  CA  MET A   1     -45.275-108.146  15.450  1.00 38.59           C  
ATOM      3  C   MET A   1     -44.206-107.094  15.725  1.00 38.59           C  
ATOM      4  CB  MET A   1     -44.905-109.021  14.241  1.00 38.59           C  
ATOM      5  O   MET A   1     -44.298-106.013  15.161  1.00 38.59           O  
ATOM      6  CG  MET A   1     -45.202-110.494  14.530  1.00 38.59           C  
ATOM      7  SD  MET A   1     -44.785-111.593  13.157  1.00 38.59           S  
ATOM      8  CE  MET A   1     -46.418-111.883  12.423  1.00 38.59           C  
ATOM      9  N   ARG A   2     -43.278-107.381  16.649  1.00 41.50           N  
ATOM     10  CA  ARG A   2     -42.192-106.497  17.118  1.00 41.50           C  
ATOM     11  C   ARG A   2     -41.081-106.318  16.062  1.00 41.50           C  
ATOM     12  CB  ARG A   2     -41.565-107.098  18.398  1.00 41.50           C  
ATOM     13  O   ARG A   2     -40.802-107.259  15.334  1.00 41.50           O  
ATOM     14  CG  ARG A   2     -42.395-106.943  19.685  1.00 41.50           C  
ATOM     15  CD  ARG A   2     -41.685-107.638  20.862  1.00 41.50           C  
ATOM     16  NE  ARG A   2     -42.388-107.438  22.148  1.00 41.50           N  
ATOM     17  NH1 ARG A   2     -41.089-108.843  23.430  1.00 41.50           N  
ATOM     18  NH2 ARG A   2     -42.752-107.711  24.386  1.00 41.50           N  
ATOM     19  CZ  ARG A   2     -42.075-107.997  23.309  1.00 41.50           C  
ATOM     20  N   TYR A   3     -40.493-105.113  16.080  1.00 50.56           N  
ATOM     21  CA  TYR A   3     -39.192-104.598  15.599  1.00 50.56           C  
ATOM     22  C   TYR A   3     -38.235-105.491  14.792  1.00 50.56           C  
ATOM     23  CB  TYR A   3     -38.404-104.136  16.843  1.00 50.56           C  
ATOM     24  O   TYR A   3     -37.925-106.593  15.227  1.00 50.56           O  
ATOM     25  CG  TYR A   3     -38.812-102.782  17.381  1.00 50.56           C  
ATOM     26  CD1 TYR A   3     -38.112-101.637  16.954  1.00 50.56           C  
ATOM     27  CD2 TYR A   3     -39.871-102.659  18.302  1.00 50.56           C  
ATOM     28  CE1 TYR A   3     -38.473-100.365  17.434  1.00 50.56           C  
ATOM     29  CE2 TYR A   3     -40.241-101.385  18.776  1.00 50.56           C  
ATOM     30  OH  TYR A   3     -39.910 -99.016  18.809  1.00 50.56           O  
ATOM     31  CZ  TYR A   3     -39.544-100.237  18.343  1.00 50.56           C  
ATOM     32  N   GLN A   4     -37.571-104.883  13.794  1.00 43.16           N  
ATOM     33  CA  GLN A   4     -36.098-104.816  13.738  1.00 43.16           C  
ATOM     34  C   GLN A   4     -35.601-103.725  12.765  1.00 43.16           C  
ATOM     35  CB  GLN A   4     -35.467-106.183  13.408  1.00 43.16           C  
ATOM     36  O   GLN A   4     -35.971-103.688  11.596  1.00 43.16           O  
ATOM     37  CG  GLN A   4     -34.835-106.798  14.671  1.00 43.16           C  
ATOM     38  CD  GLN A   4     -34.314-108.214  14.471  1.00 43.16           C  
ATOM     39  NE2 GLN A   4     -33.995-108.919  15.534  1.00 43.16           N  
ATOM     40  OE1 GLN A   4     -34.154-108.712  13.373  1.00 43.16           O  
ATOM     41  N   SER A   5     -34.770-102.822  13.282  1.00 50.53           N  
ATOM     42  CA  SER A   5     -33.973-101.834  12.549  1.00 50.53           C  
ATOM     43  C   SER A   5     -32.624-102.430  12.133  1.00 50.53           C  
ATOM     44  CB  SER A   5     -33.721-100.632  13.472  1.00 50.53           C  
ATOM     45  O   SER A   5     -32.008-103.128  12.939  1.00 50.53           O  
ATOM     46  OG  SER A   5     -33.281-101.083  14.746  1.00 50.53           O  
ATOM     47  N   PHE A   6     -32.130-102.080  10.943  1.00 48.81           N  
ATOM     48  CA  PHE A   6     -30.755-102.346  10.497  1.00 48.81           C  
ATOM     49  C   PHE A   6     -29.914-101.051  10.503  1.00 48.81           C  
ATOM     50  CB  PHE A   6     -30.762-102.973   9.094  1.00 48.81           C  
ATOM     51  O   PHE A   6     -30.408-100.028  10.024  1.00 48.81           O  
ATOM     52  CG  PHE A   6     -30.885-104.483   9.098  1.00 48.81           C  
ATOM     53  CD1 PHE A   6     -29.722-105.273   9.177  1.00 48.81           C  
ATOM     54  CD2 PHE A   6     -32.147-105.103   9.027  1.00 48.81           C  
ATOM     55  CE1 PHE A   6     -29.818-106.675   9.182  1.00 48.81           C  
ATOM     56  CE2 PHE A   6     -32.242-106.507   9.032  1.00 48.81           C  
ATOM     57  CZ  PHE A   6     -31.078-107.292   9.109  1.00 48.81           C  
ATOM     58  N   PRO A   7     -28.666-101.069  11.013  1.00 53.81           N  
ATOM     59  CA  PRO A   7     -27.726 -99.950  10.932  1.00 53.81           C  
ATOM     60  C   PRO A   7     -26.810-100.065   9.700  1.00 53.81           C  
ATOM     61  CB  PRO A   7     -26.923-100.049  12.232  1.00 53.81           C  
ATOM     62  O   PRO A   7     -26.474-101.169   9.278  1.00 53.81           O  
ATOM     63  CG  PRO A   7     -26.814-101.560  12.458  1.00 53.81           C  
ATOM     64  CD  PRO A   7     -28.079-102.137  11.815  1.00 53.81           C  
ATOM     65  N   SER A   8     -26.346 -98.936   9.159  1.00 46.72           N  
ATOM     66  CA  SER A   8     -25.174 -98.903   8.270  1.00 46.72           C  
ATOM     67  C   SER A   8     -24.507 -97.528   8.295  1.00 46.72           C  
ATOM     68  CB  SER A   8     -25.556 -99.280   6.839  1.00 46.72           C  
ATOM     69  O   SER A   8     -25.104 -96.525   7.912  1.00 46.72           O  
ATOM     70  OG  SER A   8     -24.444 -99.167   5.975  1.00 46.72           O  
ATOM     71  N   GLU A   9     -23.258 -97.525   8.751  1.00 49.94           N  
ATOM     72  CA  GLU A   9     -22.344 -96.399   8.932  1.00 49.94           C  
ATOM     73  C   GLU A   9     -21.971 -95.692   7.617  1.00 49.94           C  
ATOM     74  CB  GLU A   9     -21.045 -96.951   9.555  1.00 49.94           C  
ATOM     75  O   GLU A   9     -21.593 -96.329   6.635  1.00 49.94           O  
ATOM     76  CG  GLU A   9     -21.205 -97.488  10.986  1.00 49.94           C  
ATOM     77  CD  GLU A   9     -20.025 -98.370  11.426  1.00 49.94           C  
ATOM     78  OE1 GLU A   9     -19.481 -98.107  12.521  1.00 49.94           O  
ATOM     79  OE2 GLU A   9     -19.707 -99.320  10.677  1.00 49.94           O  
ATOM     80  N   GLN A  10     -21.961 -94.358   7.637  1.00 47.38           N  
ATOM     81  CA  GLN A  10     -21.103 -93.543   6.776  1.00 47.38           C  
ATOM     82  C   GLN A  10     -20.233 -92.663   7.681  1.00 47.38           C  
ATOM     83  CB  GLN A  10     -21.920 -92.727   5.758  1.00 47.38           C  
ATOM     84  O   GLN A  10     -20.697 -91.686   8.263  1.00 47.38           O  
ATOM     85  CG  GLN A  10     -22.465 -93.610   4.624  1.00 47.38           C  
ATOM     86  CD  GLN A  10     -23.098 -92.808   3.487  1.00 47.38           C  
ATOM     87  NE2 GLN A  10     -23.107 -93.329   2.279  1.00 47.38           N  
ATOM     88  OE1 GLN A  10     -23.600 -91.711   3.643  1.00 47.38           O  
ATOM     89  N   LEU A  11     -18.966 -93.053   7.843  1.00 47.16           N  
ATOM     90  CA  LEU A  11     -17.943 -92.278   8.545  1.00 47.16           C  
ATOM     91  C   LEU A  11     -17.492 -91.108   7.655  1.00 47.16           C  
ATOM     92  CB  LEU A  11     -16.772 -93.214   8.924  1.00 47.16           C  
ATOM     93  O   LEU A  11     -16.527 -91.223   6.899  1.00 47.16           O  
ATOM     94  CG  LEU A  11     -17.012 -94.042  10.202  1.00 47.16           C  
ATOM     95  CD1 LEU A  11     -16.110 -95.276  10.215  1.00 47.16           C  
ATOM     96  CD2 LEU A  11     -16.699 -93.216  11.454  1.00 47.16           C  
ATOM     97  N   GLU A  12     -18.178 -89.968   7.745  1.00 53.88           N  
ATOM     98  CA  GLU A  12     -17.627 -88.693   7.283  1.00 53.88           C  
ATOM     99  C   GLU A  12     -16.407 -88.344   8.143  1.00 53.88           C  
ATOM    100  CB  GLU A  12     -18.661 -87.559   7.344  1.00 53.88           C  
ATOM    101  O   GLU A  12     -16.504 -88.117   9.352  1.00 53.88           O  
ATOM    102  CG  GLU A  12     -19.641 -87.587   6.163  1.00 53.88           C  
ATOM    103  CD  GLU A  12     -20.569 -86.359   6.140  1.00 53.88           C  
ATOM    104  OE1 GLU A  12     -21.104 -86.068   5.047  1.00 53.88           O  
ATOM    105  OE2 GLU A  12     -20.713 -85.701   7.198  1.00 53.88           O  
ATOM    106  N   LYS A  13     -15.226 -88.324   7.522  1.00 56.66           N  
ATOM    107  CA  LYS A  13     -13.980 -87.925   8.178  1.00 56.66           C  
ATOM    108  C   LYS A  13     -14.081 -86.439   8.547  1.00 56.66           C  
ATOM    109  CB  LYS A  13     -12.789 -88.257   7.254  1.00 56.66           C  
ATOM    110  O   LYS A  13     -13.891 -85.571   7.699  1.00 56.66           O  
ATOM    111  CG  LYS A  13     -11.667 -88.999   7.990  1.00 56.66           C  
ATOM    112  CD  LYS A  13     -10.524 -89.303   7.013  1.00 56.66           C  
ATOM    113  CE  LYS A  13      -9.450 -90.161   7.684  1.00 56.66           C  
ATOM    114  NZ  LYS A  13      -8.327 -90.432   6.754  1.00 56.66           N  
ATOM    115  N   GLN A  14     -14.411 -86.149   9.803  1.00 61.84           N  
ATOM    116  CA  GLN A  14     -14.444 -84.782  10.318  1.00 61.84           C  
ATOM    117  C   GLN A  14     -13.030 -84.191  10.328  1.00 61.84           C  
ATOM    118  CB  GLN A  14     -15.083 -84.731  11.715  1.00 61.84           C  
ATOM    119  O   GLN A  14     -12.110 -84.745  10.930  1.00 61.84           O  
ATOM    120  CG  GLN A  14     -16.612 -84.877  11.653  1.00 61.84           C  
ATOM    121  CD  GLN A  14     -17.285 -84.748  13.017  1.00 61.84           C  
ATOM    122  NE2 GLN A  14     -18.598 -84.705  13.059  1.00 61.84           N  
ATOM    123  OE1 GLN A  14     -16.662 -84.670  14.064  1.00 61.84           O  
ATOM    124  N   GLU A  15     -12.877 -83.058   9.645  1.00 63.41           N  
ATOM    125  CA  GLU A  15     -11.636 -82.288   9.565  1.00 63.41           C  
ATOM    126  C   GLU A  15     -11.176 -81.889  10.978  1.00 63.41           C  
ATOM    127  CB  GLU A  15     -11.904 -81.063   8.670  1.00 63.41           C  
ATOM    128  O   GLU A  15     -11.939 -81.324  11.771  1.00 63.41           O  
ATOM    129  CG  GLU A  15     -10.665 -80.486   7.972  1.00 63.41           C  
ATOM    130  CD  GLU A  15     -11.000 -79.236   7.129  1.00 63.41           C  
ATOM    131  OE1 GLU A  15     -10.300 -78.953   6.130  1.00 63.41           O  
ATOM    132  OE2 GLU A  15     -11.916 -78.463   7.518  1.00 63.41           O  
ATOM    133  N   THR A  16      -9.926 -82.197  11.314  1.00 78.19           N  
ATOM    134  CA  THR A  16      -9.392 -81.974  12.658  1.00 78.19           C  
ATOM    135  C   THR A  16      -9.190 -80.484  12.936  1.00 78.19           C  
ATOM    136  CB  THR A  16      -8.084 -82.742  12.896  1.00 78.19           C  
ATOM    137  O   THR A  16      -8.950 -79.666  12.043  1.00 78.19           O  
ATOM    138  CG2 THR A  16      -8.227 -84.252  12.721  1.00 78.19           C  
ATOM    139  OG1 THR A  16      -7.082 -82.279  12.023  1.00 78.19           O  
ATOM    140  N   THR A  17      -9.201 -80.101  14.214  1.00 71.50           N  
ATOM    141  CA  THR A  17      -8.950 -78.715  14.652  1.00 71.50           C  
ATOM    142  C   THR A  17      -7.622 -78.160  14.113  1.00 71.50           C  
ATOM    143  CB  THR A  17      -8.940 -78.650  16.190  1.00 71.50           C  
ATOM    144  O   THR A  17      -7.510 -76.966  13.828  1.00 71.50           O  
ATOM    145  CG2 THR A  17      -9.167 -77.237  16.721  1.00 71.50           C  
ATOM    146  OG1 THR A  17      -9.971 -79.458  16.710  1.00 71.50           O  
ATOM    147  N   ARG A  18      -6.618 -79.029  13.928  1.00 75.06           N  
ATOM    148  CA  ARG A  18      -5.300 -78.676  13.385  1.00 75.06           C  
ATOM    149  C   ARG A  18      -5.358 -78.342  11.892  1.00 75.06           C  
ATOM    150  CB  ARG A  18      -4.325 -79.823  13.690  1.00 75.06           C  
ATOM    151  O   ARG A  18      -4.768 -77.343  11.485  1.00 75.06           O  
ATOM    152  CG  ARG A  18      -2.871 -79.455  13.363  1.00 75.06           C  
ATOM    153  CD  ARG A  18      -1.937 -80.590  13.790  1.00 75.06           C  
ATOM    154  NE  ARG A  18      -0.539 -80.297  13.430  1.00 75.06           N  
ATOM    155  NH1 ARG A  18       0.446 -81.948  14.696  1.00 75.06           N  
ATOM    156  NH2 ARG A  18       1.714 -80.585  13.462  1.00 75.06           N  
ATOM    157  CZ  ARG A  18       0.529 -80.941  13.868  1.00 75.06           C  
ATOM    158  N   GLU A  19      -6.105 -79.114  11.108  1.00 78.25           N  
ATOM    159  CA  GLU A  19      -6.313 -78.881   9.671  1.00 78.25           C  
ATOM    160  C   GLU A  19      -7.095 -77.582   9.428  1.00 78.25           C  
ATOM    161  CB  GLU A  19      -7.045 -80.091   9.073  1.00 78.25           C  
ATOM    162  O   GLU A  19      -6.685 -76.751   8.614  1.00 78.25           O  
ATOM    163  CG  GLU A  19      -6.121 -81.318   8.966  1.00 78.25           C  
ATOM    164  CD  GLU A  19      -6.882 -82.638   8.782  1.00 78.25           C  
ATOM    165  OE1 GLU A  19      -6.307 -83.563   8.171  1.00 78.25           O  
ATOM    166  OE2 GLU A  19      -7.977 -82.763   9.380  1.00 78.25           O  
ATOM    167  N   ARG A  20      -8.132 -77.314  10.236  1.00 75.81           N  
ATOM    168  CA  ARG A  20      -8.882 -76.047  10.186  1.00 75.81           C  
ATOM    169  C   ARG A  20      -7.997 -74.833  10.495  1.00 75.81           C  
ATOM    170  CB  ARG A  20     -10.084 -76.147  11.138  1.00 75.81           C  
ATOM    171  O   ARG A  20      -8.069 -73.813   9.808  1.00 75.81           O  
ATOM    172  CG  ARG A  20     -11.086 -75.002  10.916  1.00 75.81           C  
ATOM    173  CD  ARG A  20     -12.271 -75.074  11.887  1.00 75.81           C  
ATOM    174  NE  ARG A  20     -13.099 -76.278  11.674  1.00 75.81           N  
ATOM    175  NH1 ARG A  20     -14.738 -75.812  13.221  1.00 75.81           N  
ATOM    176  NH2 ARG A  20     -14.835 -77.702  12.036  1.00 75.81           N  
ATOM    177  CZ  ARG A  20     -14.217 -76.589  12.309  1.00 75.81           C  
ATOM    178  N   ALA A  21      -7.129 -74.944  11.502  1.00 76.75           N  
ATOM    179  CA  ALA A  21      -6.196 -73.881  11.872  1.00 76.75           C  
ATOM    180  C   ALA A  21      -5.082 -73.665  10.829  1.00 76.75           C  
ATOM    181  CB  ALA A  21      -5.606 -74.216  13.247  1.00 76.75           C  
ATOM    182  O   ALA A  21      -4.572 -72.551  10.682  1.00 76.75           O  
ATOM    183  N   GLU A  22      -4.661 -74.704  10.106  1.00 79.00           N  
ATOM    184  CA  GLU A  22      -3.723 -74.569   8.985  1.00 79.00           C  
ATOM    185  C   GLU A  22      -4.375 -73.944   7.752  1.00 79.00           C  
ATOM    186  CB  GLU A  22      -3.070 -75.913   8.646  1.00 79.00           C  
ATOM    187  O   GLU A  22      -3.762 -73.064   7.144  1.00 79.00           O  
ATOM    188  CG  GLU A  22      -1.911 -76.182   9.617  1.00 79.00           C  
ATOM    189  CD  GLU A  22      -1.137 -77.473   9.322  1.00 79.00           C  
ATOM    190  OE1 GLU A  22      -0.265 -77.790  10.168  1.00 79.00           O  
ATOM    191  OE2 GLU A  22      -1.378 -78.087   8.263  1.00 79.00           O  
ATOM    192  N   ARG A  23      -5.627 -74.295   7.437  1.00 79.50           N  
ATOM    193  CA  ARG A  23      -6.394 -73.655   6.360  1.00 79.50           C  
ATOM    194  C   ARG A  23      -6.555 -72.155   6.603  1.00 79.50           C  
ATOM    195  CB  ARG A  23      -7.744 -74.368   6.191  1.00 79.50           C  
ATOM    196  O   ARG A  23      -6.124 -71.364   5.773  1.00 79.50           O  
ATOM    197  CG  ARG A  23      -8.468 -73.852   4.939  1.00 79.50           C  
ATOM    198  CD  ARG A  23      -9.791 -74.576   4.683  1.00 79.50           C  
ATOM    199  NE  ARG A  23     -10.820 -74.210   5.672  1.00 79.50           N  
ATOM    200  NH1 ARG A  23     -11.779 -76.290   5.884  1.00 79.50           N  
ATOM    201  NH2 ARG A  23     -12.612 -74.592   7.031  1.00 79.50           N  
ATOM    202  CZ  ARG A  23     -11.721 -75.028   6.189  1.00 79.50           C  
ATOM    203  N   GLN A  24      -7.003 -71.762   7.795  1.00 77.50           N  
ATOM    204  CA  GLN A  24      -7.130 -70.346   8.172  1.00 77.50           C  
ATOM    205  C   GLN A  24      -5.790 -69.593   8.192  1.00 77.50           C  
ATOM    206  CB  GLN A  24      -7.745 -70.252   9.570  1.00 77.50           C  
ATOM    207  O   GLN A  24      -5.747 -68.374   8.024  1.00 77.50           O  
ATOM    208  CG  GLN A  24      -9.235 -70.608   9.596  1.00 77.50           C  
ATOM    209  CD  GLN A  24      -9.812 -70.511  11.004  1.00 77.50           C  
ATOM    210  NE2 GLN A  24     -11.106 -70.680  11.158  1.00 77.50           N  
ATOM    211  OE1 GLN A  24      -9.122 -70.278  11.987  1.00 77.50           O  
ATOM    212  N   ARG A  25      -4.668 -70.281   8.445  1.00 75.81           N  
ATOM    213  CA  ARG A  25      -3.328 -69.677   8.339  1.00 75.81           C  
ATOM    214  C   ARG A  25      -2.887 -69.515   6.886  1.00 75.81           C  
ATOM    215  CB  ARG A  25      -2.300 -70.483   9.150  1.00 75.81           C  
ATOM    216  O   ARG A  25      -2.229 -68.524   6.579  1.00 75.81           O  
ATOM    217  CG  ARG A  25      -2.344 -70.097  10.635  1.00 75.81           C  
ATOM    218  CD  ARG A  25      -1.273 -70.821  11.461  1.00 75.81           C  
ATOM    219  NE  ARG A  25      -1.605 -72.238  11.698  1.00 75.81           N  
ATOM    220  NH1 ARG A  25       0.186 -72.719  13.061  1.00 75.81           N  
ATOM    221  NH2 ARG A  25      -1.271 -74.328  12.550  1.00 75.81           N  
ATOM    222  CZ  ARG A  25      -0.900 -73.085  12.432  1.00 75.81           C  
ATOM    223  N   ARG A  26      -3.239 -70.453   6.001  1.00 71.25           N  
ATOM    224  CA  ARG A  26      -2.984 -70.353   4.556  1.00 71.25           C  
ATOM    225  C   ARG A  26      -3.845 -69.273   3.906  1.00 71.25           C  
ATOM    226  CB  ARG A  26      -3.192 -71.712   3.873  1.00 71.25           C  
ATOM    227  O   ARG A  26      -3.295 -68.476   3.160  1.00 71.25           O  
ATOM    228  CG  ARG A  26      -2.040 -72.687   4.158  1.00 71.25           C  
ATOM    229  CD  ARG A  26      -2.294 -74.019   3.442  1.00 71.25           C  
ATOM    230  NE  ARG A  26      -1.226 -75.002   3.711  1.00 71.25           N  
ATOM    231  NH1 ARG A  26      -2.141 -76.749   2.528  1.00 71.25           N  
ATOM    232  NH2 ARG A  26      -0.238 -77.058   3.645  1.00 71.25           N  
ATOM    233  CZ  ARG A  26      -1.205 -76.258   3.292  1.00 71.25           C  
ATOM    234  N   GLU A  27      -5.126 -69.189   4.256  1.00 70.44           N  
ATOM    235  CA  GLU A  27      -6.054 -68.148   3.789  1.00 70.44           C  
ATOM    236  C   GLU A  27      -5.563 -66.752   4.195  1.00 70.44           C  
ATOM    237  CB  GLU A  27      -7.463 -68.433   4.337  1.00 70.44           C  
ATOM    238  O   GLU A  27      -5.350 -65.910   3.331  1.00 70.44           O  
ATOM    239  CG  GLU A  27      -8.124 -69.633   3.629  1.00 70.44           C  
ATOM    240  CD  GLU A  27      -9.382 -70.169   4.340  1.00 70.44           C  
ATOM    241  OE1 GLU A  27     -10.022 -71.081   3.770  1.00 70.44           O  
ATOM    242  OE2 GLU A  27      -9.626 -69.800   5.513  1.00 70.44           O  
ATOM    243  N   ARG A  28      -5.210 -66.541   5.472  1.00 69.31           N  
ATOM    244  CA  ARG A  28      -4.642 -65.257   5.929  1.00 69.31           C  
ATOM    245  C   ARG A  28      -3.300 -64.910   5.284  1.00 69.31           C  
ATOM    246  CB  ARG A  28      -4.515 -65.244   7.457  1.00 69.31           C  
ATOM    247  O   ARG A  28      -3.009 -63.741   5.059  1.00 69.31           O  
ATOM    248  CG  ARG A  28      -5.887 -65.027   8.105  1.00 69.31           C  
ATOM    249  CD  ARG A  28      -5.777 -64.856   9.622  1.00 69.31           C  
ATOM    250  NE  ARG A  28      -5.557 -66.138  10.319  1.00 69.31           N  
ATOM    251  NH1 ARG A  28      -5.790 -65.298  12.443  1.00 69.31           N  
ATOM    252  NH2 ARG A  28      -5.544 -67.496  12.156  1.00 69.31           N  
ATOM    253  CZ  ARG A  28      -5.622 -66.306  11.630  1.00 69.31           C  
ATOM    254  N   ARG A  29      -2.454 -65.905   4.988  1.00 61.41           N  
ATOM    255  CA  ARG A  29      -1.210 -65.675   4.233  1.00 61.41           C  
ATOM    256  C   ARG A  29      -1.494 -65.303   2.779  1.00 61.41           C  
ATOM    257  CB  ARG A  29      -0.268 -66.884   4.314  1.00 61.41           C  
ATOM    258  O   ARG A  29      -0.805 -64.431   2.272  1.00 61.41           O  
ATOM    259  CG  ARG A  29       0.575 -66.865   5.595  1.00 61.41           C  
ATOM    260  CD  ARG A  29       1.523 -68.069   5.607  1.00 61.41           C  
ATOM    261  NE  ARG A  29       2.437 -68.037   6.766  1.00 61.41           N  
ATOM    262  NH1 ARG A  29       3.715 -69.852   6.180  1.00 61.41           N  
ATOM    263  NH2 ARG A  29       4.200 -68.721   8.041  1.00 61.41           N  
ATOM    264  CZ  ARG A  29       3.441 -68.867   6.990  1.00 61.41           C  
ATOM    265  N   ALA A  30      -2.491 -65.919   2.147  1.00 60.97           N  
ATOM    266  CA  ALA A  30      -2.911 -65.600   0.784  1.00 60.97           C  
ATOM    267  C   ALA A  30      -3.566 -64.206   0.684  1.00 60.97           C  
ATOM    268  CB  ALA A  30      -3.842 -66.714   0.293  1.00 60.97           C  
ATOM    269  O   ALA A  30      -3.353 -63.494  -0.292  1.00 60.97           O  
ATOM    270  N   GLU A  31      -4.288 -63.770   1.719  1.00 61.25           N  
ATOM    271  CA  GLU A  31      -4.822 -62.402   1.830  1.00 61.25           C  
ATOM    272  C   GLU A  31      -3.723 -61.341   2.010  1.00 61.25           C  
ATOM    273  CB  GLU A  31      -5.788 -62.332   3.021  1.00 61.25           C  
ATOM    274  O   GLU A  31      -3.896 -60.190   1.619  1.00 61.25           O  
ATOM    275  CG  GLU A  31      -7.125 -63.038   2.750  1.00 61.25           C  
ATOM    276  CD  GLU A  31      -8.042 -63.072   3.985  1.00 61.25           C  
ATOM    277  OE1 GLU A  31      -9.214 -63.471   3.812  1.00 61.25           O  
ATOM    278  OE2 GLU A  31      -7.572 -62.737   5.101  1.00 61.25           O  
ATOM    279  N   LEU A  32      -2.576 -61.725   2.581  1.00 60.81           N  
ATOM    280  CA  LEU A  32      -1.420 -60.848   2.805  1.00 60.81           C  
ATOM    281  C   LEU A  32      -0.373 -60.914   1.679  1.00 60.81           C  
ATOM    282  CB  LEU A  32      -0.811 -61.176   4.181  1.00 60.81           C  
ATOM    283  O   LEU A  32       0.638 -60.209   1.744  1.00 60.81           O  
ATOM    284  CG  LEU A  32      -1.675 -60.721   5.372  1.00 60.81           C  
ATOM    285  CD1 LEU A  32      -1.159 -61.375   6.657  1.00 60.81           C  
ATOM    286  CD2 LEU A  32      -1.617 -59.203   5.570  1.00 60.81           C  
ATOM    287  N   THR A  33      -0.576 -61.743   0.650  1.00 66.25           N  
ATOM    288  CA  THR A  33       0.324 -61.809  -0.509  1.00 66.25           C  
ATOM    289  C   THR A  33      -0.095 -60.812  -1.576  1.00 66.25           C  
ATOM    290  CB  THR A  33       0.461 -63.216  -1.107  1.00 66.25           C  
ATOM    291  O   THR A  33      -1.050 -61.027  -2.316  1.00 66.25           O  
ATOM    292  CG2 THR A  33       1.412 -64.075  -0.273  1.00 66.25           C  
ATOM    293  OG1 THR A  33      -0.753 -63.913  -1.201  1.00 66.25           O  
ATOM    294  N   TYR A  34       0.658 -59.721  -1.678  1.00 78.62           N  
ATOM    295  CA  TYR A  34       0.507 -58.755  -2.758  1.00 78.62           C  
ATOM    296  C   TYR A  34       0.907 -59.369  -4.096  1.00 78.62           C  
ATOM    297  CB  TYR A  34       1.338 -57.510  -2.456  1.00 78.62           C  
ATOM    298  O   TYR A  34       1.935 -60.039  -4.219  1.00 78.62           O  
ATOM    299  CG  TYR A  34       0.976 -56.883  -1.131  1.00 78.62           C  
ATOM    300  CD1 TYR A  34      -0.296 -56.301  -0.963  1.00 78.62           C  
ATOM    301  CD2 TYR A  34       1.885 -56.929  -0.057  1.00 78.62           C  
ATOM    302  CE1 TYR A  34      -0.644 -55.726   0.275  1.00 78.62           C  
ATOM    303  CE2 TYR A  34       1.537 -56.361   1.183  1.00 78.62           C  
ATOM    304  OH  TYR A  34      -0.049 -55.156   2.522  1.00 78.62           O  
ATOM    305  CZ  TYR A  34       0.275 -55.747   1.344  1.00 78.62           C  
ATOM    306  N   THR A  35       0.100 -59.116  -5.118  1.00 82.31           N  
ATOM    307  CA  THR A  35       0.354 -59.632  -6.460  1.00 82.31           C  
ATOM    308  C   THR A  35       1.414 -58.795  -7.176  1.00 82.31           C  
ATOM    309  CB  THR A  35      -0.937 -59.681  -7.284  1.00 82.31           C  
ATOM    310  O   THR A  35       1.658 -57.632  -6.846  1.00 82.31           O  
ATOM    311  CG2 THR A  35      -2.053 -60.474  -6.605  1.00 82.31           C  
ATOM    312  OG1 THR A  35      -1.383 -58.370  -7.544  1.00 82.31           O  
ATOM    313  N   ALA A  36       2.007 -59.336  -8.244  1.00 81.31           N  
ATOM    314  CA  ALA A  36       2.879 -58.553  -9.124  1.00 81.31           C  
ATOM    315  C   ALA A  36       2.176 -57.295  -9.683  1.00 81.31           C  
ATOM    316  CB  ALA A  36       3.362 -59.469 -10.255  1.00 81.31           C  
ATOM    317  O   ALA A  36       2.823 -56.278  -9.937  1.00 81.31           O  
ATOM    318  N   GLN A  37       0.849 -57.338  -9.846  1.00 82.31           N  
ATOM    319  CA  GLN A  37       0.044 -56.206 -10.297  1.00 82.31           C  
ATOM    320  C   GLN A  37      -0.090 -55.117  -9.220  1.00 82.31           C  
ATOM    321  CB  GLN A  37      -1.316 -56.742 -10.759  1.00 82.31           C  
ATOM    322  O   GLN A  37      -0.012 -53.933  -9.553  1.00 82.31           O  
ATOM    323  CG  GLN A  37      -2.162 -55.682 -11.481  1.00 82.31           C  
ATOM    324  CD  GLN A  37      -3.441 -56.268 -12.076  1.00 82.31           C  
ATOM    325  NE2 GLN A  37      -4.247 -55.475 -12.746  1.00 82.31           N  
ATOM    326  OE1 GLN A  37      -3.734 -57.444 -11.977  1.00 82.31           O  
ATOM    327  N   ASP A  38      -0.202 -55.485  -7.940  1.00 82.31           N  
ATOM    328  CA  ASP A  38      -0.211 -54.527  -6.825  1.00 82.31           C  
ATOM    329  C   ASP A  38       1.106 -53.756  -6.739  1.00 82.31           C  
ATOM    330  CB  ASP A  38      -0.473 -55.235  -5.491  1.00 82.31           C  
ATOM    331  O   ASP A  38       1.102 -52.525  -6.646  1.00 82.31           O  
ATOM    332  CG  ASP A  38      -1.890 -55.784  -5.422  1.00 82.31           C  
ATOM    333  OD1 ASP A  38      -2.822 -54.947  -5.529  1.00 82.31           O  
ATOM    334  OD2 ASP A  38      -2.003 -57.025  -5.292  1.00 82.31           O  
ATOM    335  N   TYR A  39       2.236 -54.457  -6.874  1.00 83.81           N  
ATOM    336  CA  TYR A  39       3.553 -53.820  -6.909  1.00 83.81           C  
ATOM    337  C   TYR A  39       3.706 -52.858  -8.093  1.00 83.81           C  
ATOM    338  CB  TYR A  39       4.659 -54.881  -6.914  1.00 83.81           C  
ATOM    339  O   TYR A  39       4.236 -51.759  -7.908  1.00 83.81           O  
ATOM    340  CG  TYR A  39       4.866 -55.538  -5.565  1.00 83.81           C  
ATOM    341  CD1 TYR A  39       5.491 -54.820  -4.526  1.00 83.81           C  
ATOM    342  CD2 TYR A  39       4.439 -56.860  -5.342  1.00 83.81           C  
ATOM    343  CE1 TYR A  39       5.678 -55.418  -3.264  1.00 83.81           C  
ATOM    344  CE2 TYR A  39       4.619 -57.460  -4.084  1.00 83.81           C  
ATOM    345  OH  TYR A  39       5.404 -57.324  -1.826  1.00 83.81           O  
ATOM    346  CZ  TYR A  39       5.235 -56.741  -3.041  1.00 83.81           C  
ATOM    347  N   ARG A  40       3.195 -53.215  -9.282  1.00 87.38           N  
ATOM    348  CA  ARG A  40       3.176 -52.322 -10.458  1.00 87.38           C  
ATOM    349  C   ARG A  40       2.313 -51.084 -10.217  1.00 87.38           C  
ATOM    350  CB  ARG A  40       2.679 -53.072 -11.703  1.00 87.38           C  
ATOM    351  O   ARG A  40       2.757 -49.976 -10.505  1.00 87.38           O  
ATOM    352  CG  ARG A  40       3.709 -54.067 -12.254  1.00 87.38           C  
ATOM    353  CD  ARG A  40       3.084 -54.862 -13.406  1.00 87.38           C  
ATOM    354  NE  ARG A  40       3.948 -55.974 -13.839  1.00 87.38           N  
ATOM    355  NH1 ARG A  40       2.659 -56.675 -15.609  1.00 87.38           N  
ATOM    356  NH2 ARG A  40       4.517 -57.792 -15.090  1.00 87.38           N  
ATOM    357  CZ  ARG A  40       3.706 -56.804 -14.840  1.00 87.38           C  
ATOM    358  N   ARG A  41       1.117 -51.247  -9.639  1.00 86.94           N  
ATOM    359  CA  ARG A  41       0.223 -50.126  -9.299  1.00 86.94           C  
ATOM    360  C   ARG A  41       0.884 -49.171  -8.308  1.00 86.94           C  
ATOM    361  CB  ARG A  41      -1.106 -50.675  -8.754  1.00 86.94           C  
ATOM    362  O   ARG A  41       0.830 -47.958  -8.495  1.00 86.94           O  
ATOM    363  CG  ARG A  41      -2.131 -49.554  -8.490  1.00 86.94           C  
ATOM    364  CD  ARG A  41      -3.432 -50.079  -7.869  1.00 86.94           C  
ATOM    365  NE  ARG A  41      -3.203 -50.636  -6.520  1.00 86.94           N  
ATOM    366  NH1 ARG A  41      -5.125 -51.897  -6.345  1.00 86.94           N  
ATOM    367  NH2 ARG A  41      -3.477 -52.187  -4.886  1.00 86.94           N  
ATOM    368  CZ  ARG A  41      -3.944 -51.552  -5.918  1.00 86.94           C  
ATOM    369  N   TRP A  42       1.523 -49.696  -7.264  1.00 87.06           N  
ATOM    370  CA  TRP A  42       2.224 -48.865  -6.288  1.00 87.06           C  
ATOM    371  C   TRP A  42       3.461 -48.185  -6.867  1.00 87.06           C  
ATOM    372  CB  TRP A  42       2.619 -49.705  -5.082  1.00 87.06           C  
ATOM    373  O   TRP A  42       3.715 -47.034  -6.527  1.00 87.06           O  
ATOM    374  CG  TRP A  42       1.505 -50.287  -4.279  1.00 87.06           C  
ATOM    375  CD1 TRP A  42       0.273 -49.760  -4.078  1.00 87.06           C  
ATOM    376  CD2 TRP A  42       1.571 -51.484  -3.458  1.00 87.06           C  
ATOM    377  CE2 TRP A  42       0.344 -51.603  -2.742  1.00 87.06           C  
ATOM    378  CE3 TRP A  42       2.578 -52.439  -3.210  1.00 87.06           C  
ATOM    379  NE1 TRP A  42      -0.427 -50.550  -3.185  1.00 87.06           N  
ATOM    380  CH2 TRP A  42       1.201 -53.479  -1.503  1.00 87.06           C  
ATOM    381  CZ2 TRP A  42       0.149 -52.589  -1.770  1.00 87.06           C  
ATOM    382  CZ3 TRP A  42       2.393 -53.434  -2.239  1.00 87.06           C  
ATOM    383  N   ALA A  43       4.217 -48.857  -7.739  1.00 89.19           N  
ATOM    384  CA  ALA A  43       5.349 -48.249  -8.435  1.00 89.19           C  
ATOM    385  C   ALA A  43       4.898 -47.070  -9.308  1.00 89.19           C  
ATOM    386  CB  ALA A  43       6.086 -49.325  -9.238  1.00 89.19           C  
ATOM    387  O   ALA A  43       5.392 -45.962  -9.116  1.00 89.19           O  
ATOM    388  N   ALA A  44       3.875 -47.273 -10.144  1.00 89.19           N  
ATOM    389  CA  ALA A  44       3.300 -46.217 -10.973  1.00 89.19           C  
ATOM    390  C   ALA A  44       2.752 -45.049 -10.132  1.00 89.19           C  
ATOM    391  CB  ALA A  44       2.200 -46.844 -11.838  1.00 89.19           C  
ATOM    392  O   ALA A  44       2.949 -43.883 -10.467  1.00 89.19           O  
ATOM    393  N   HIS A  45       2.098 -45.340  -9.000  1.00 87.25           N  
ATOM    394  CA  HIS A  45       1.622 -44.299  -8.089  1.00 87.25           C  
ATOM    395  C   HIS A  45       2.774 -43.506  -7.452  1.00 87.25           C  
ATOM    396  CB  HIS A  45       0.720 -44.921  -7.018  1.00 87.25           C  
ATOM    397  O   HIS A  45       2.712 -42.279  -7.405  1.00 87.25           O  
ATOM    398  CG  HIS A  45       0.119 -43.884  -6.104  1.00 87.25           C  
ATOM    399  CD2 HIS A  45       0.445 -43.658  -4.793  1.00 87.25           C  
ATOM    400  ND1 HIS A  45      -0.836 -42.955  -6.449  1.00 87.25           N  
ATOM    401  CE1 HIS A  45      -1.088 -42.199  -5.367  1.00 87.25           C  
ATOM    402  NE2 HIS A  45      -0.333 -42.593  -4.335  1.00 87.25           N  
ATOM    403  N   ARG A  46       3.839 -44.180  -6.995  1.00 87.62           N  
ATOM    404  CA  ARG A  46       5.033 -43.514  -6.448  1.00 87.62           C  
ATOM    405  C   ARG A  46       5.699 -42.621  -7.488  1.00 87.62           C  
ATOM    406  CB  ARG A  46       6.050 -44.539  -5.928  1.00 87.62           C  
ATOM    407  O   ARG A  46       6.002 -41.474  -7.175  1.00 87.62           O  
ATOM    408  CG  ARG A  46       5.654 -45.157  -4.579  1.00 87.62           C  
ATOM    409  CD  ARG A  46       6.789 -46.023  -4.015  1.00 87.62           C  
ATOM    410  NE  ARG A  46       7.177 -47.122  -4.926  1.00 87.62           N  
ATOM    411  NH1 ARG A  46       5.974 -48.827  -3.960  1.00 87.62           N  
ATOM    412  NH2 ARG A  46       7.268 -49.248  -5.728  1.00 87.62           N  
ATOM    413  CZ  ARG A  46       6.803 -48.387  -4.866  1.00 87.62           C  
ATOM    414  N   GLU A  47       5.891 -43.117  -8.708  1.00 90.56           N  
ATOM    415  CA  GLU A  47       6.460 -42.336  -9.811  1.00 90.56           C  
ATOM    416  C   GLU A  47       5.611 -41.105 -10.108  1.00 90.56           C  
ATOM    417  CB  GLU A  47       6.577 -43.200 -11.069  1.00 90.56           C  
ATOM    418  O   GLU A  47       6.142 -39.996 -10.156  1.00 90.56           O  
ATOM    419  CG  GLU A  47       7.770 -44.158 -10.976  1.00 90.56           C  
ATOM    420  CD  GLU A  47       7.860 -45.115 -12.173  1.00 90.56           C  
ATOM    421  OE1 GLU A  47       8.766 -45.974 -12.127  1.00 90.56           O  
ATOM    422  OE2 GLU A  47       7.004 -45.021 -13.082  1.00 90.56           O  
ATOM    423  N   ARG A  48       4.284 -41.260 -10.197  1.00 93.25           N  
ATOM    424  CA  ARG A  48       3.369 -40.131 -10.386  1.00 93.25           C  
ATOM    425  C   ARG A  48       3.531 -39.076  -9.288  1.00 93.25           C  
ATOM    426  CB  ARG A  48       1.927 -40.644 -10.481  1.00 93.25           C  
ATOM    427  O   ARG A  48       3.744 -37.912  -9.605  1.00 93.25           O  
ATOM    428  CG  ARG A  48       0.992 -39.526 -10.960  1.00 93.25           C  
ATOM    429  CD  ARG A  48      -0.477 -39.948 -10.914  1.00 93.25           C  
ATOM    430  NE  ARG A  48      -0.964 -40.026  -9.527  1.00 93.25           N  
ATOM    431  NH1 ARG A  48      -3.033 -40.901  -9.992  1.00 93.25           N  
ATOM    432  NH2 ARG A  48      -2.476 -40.418  -7.883  1.00 93.25           N  
ATOM    433  CZ  ARG A  48      -2.150 -40.452  -9.143  1.00 93.25           C  
ATOM    434  N   VAL A  49       3.507 -39.478  -8.014  1.00 91.69           N  
ATOM    435  CA  VAL A  49       3.655 -38.557  -6.869  1.00 91.69           C  
ATOM    436  C   VAL A  49       5.014 -37.848  -6.877  1.00 91.69           C  
ATOM    437  CB  VAL A  49       3.441 -39.313  -5.541  1.00 91.69           C  
ATOM    438  O   VAL A  49       5.088 -36.653  -6.593  1.00 91.69           O  
ATOM    439  CG1 VAL A  49       3.806 -38.478  -4.302  1.00 91.69           C  
ATOM    440  CG2 VAL A  49       1.971 -39.727  -5.389  1.00 91.69           C  
ATOM    441  N   ILE A  50       6.099 -38.552  -7.211  1.00 89.69           N  
ATOM    442  CA  ILE A  50       7.436 -37.951  -7.342  1.00 89.69           C  
ATOM    443  C   ILE A  50       7.447 -36.926  -8.479  1.00 89.69           C  
ATOM    444  CB  ILE A  50       8.502 -39.053  -7.549  1.00 89.69           C  
ATOM    445  O   ILE A  50       7.979 -35.831  -8.315  1.00 89.69           O  
ATOM    446  CG1 ILE A  50       8.680 -39.861  -6.244  1.00 89.69           C  
ATOM    447  CG2 ILE A  50       9.857 -38.461  -7.986  1.00 89.69           C  
ATOM    448  CD1 ILE A  50       9.449 -41.175  -6.435  1.00 89.69           C  
ATOM    449  N   THR A  51       6.826 -37.253  -9.610  1.00 89.06           N  
ATOM    450  CA  THR A  51       6.767 -36.373 -10.783  1.00 89.06           C  
ATOM    451  C   THR A  51       5.957 -35.111 -10.488  1.00 89.06           C  
ATOM    452  CB  THR A  51       6.186 -37.102 -12.004  1.00 89.06           C  
ATOM    453  O   THR A  51       6.418 -34.008 -10.774  1.00 89.06           O  
ATOM    454  CG2 THR A  51       6.560 -36.384 -13.298  1.00 89.06           C  
ATOM    455  OG1 THR A  51       6.737 -38.386 -12.144  1.00 89.06           O  
ATOM    456  N   GLU A  52       4.799 -35.253  -9.839  1.00 87.62           N  
ATOM    457  CA  GLU A  52       3.963 -34.141  -9.371  1.00 87.62           C  
ATOM    458  C   GLU A  52       4.727 -33.238  -8.392  1.00 87.62           C  
ATOM    459  CB  GLU A  52       2.701 -34.701  -8.689  1.00 87.62           C  
ATOM    460  O   GLU A  52       4.737 -32.017  -8.553  1.00 87.62           O  
ATOM    461  CG  GLU A  52       1.667 -35.274  -9.677  1.00 87.62           C  
ATOM    462  CD  GLU A  52       0.537 -36.071  -8.989  1.00 87.62           C  
ATOM    463  OE1 GLU A  52      -0.308 -36.646  -9.715  1.00 87.62           O  
ATOM    464  OE2 GLU A  52       0.538 -36.191  -7.741  1.00 87.62           O  
ATOM    465  N   ARG A  53       5.436 -33.825  -7.416  1.00 84.44           N  
ATOM    466  CA  ARG A  53       6.271 -33.070  -6.467  1.00 84.44           C  
ATOM    467  C   ARG A  53       7.422 -32.349  -7.156  1.00 84.44           C  
ATOM    468  CB  ARG A  53       6.812 -33.991  -5.370  1.00 84.44           C  
ATOM    469  O   ARG A  53       7.642 -31.179  -6.873  1.00 84.44           O  
ATOM    470  CG  ARG A  53       5.733 -34.310  -4.332  1.00 84.44           C  
ATOM    471  CD  ARG A  53       6.311 -35.249  -3.274  1.00 84.44           C  
ATOM    472  NE  ARG A  53       5.325 -35.531  -2.217  1.00 84.44           N  
ATOM    473  NH1 ARG A  53       6.511 -37.183  -1.158  1.00 84.44           N  
ATOM    474  NH2 ARG A  53       4.504 -36.589  -0.377  1.00 84.44           N  
ATOM    475  CZ  ARG A  53       5.450 -36.430  -1.260  1.00 84.44           C  
ATOM    476  N   ASN A  54       8.120 -33.001  -8.081  1.00 82.44           N  
ATOM    477  CA  ASN A  54       9.216 -32.388  -8.830  1.00 82.44           C  
ATOM    478  C   ASN A  54       8.721 -31.252  -9.732  1.00 82.44           C  
ATOM    479  CB  ASN A  54       9.939 -33.472  -9.645  1.00 82.44           C  
ATOM    480  O   ASN A  54       9.378 -30.217  -9.823  1.00 82.44           O  
ATOM    481  CG  ASN A  54      10.805 -34.384  -8.794  1.00 82.44           C  
ATOM    482  ND2 ASN A  54      11.258 -35.484  -9.349  1.00 82.44           N  
ATOM    483  OD1 ASN A  54      11.123 -34.115  -7.649  1.00 82.44           O  
ATOM    484  N   ALA A  55       7.555 -31.403 -10.364  1.00 74.31           N  
ATOM    485  CA  ALA A  55       6.927 -30.340 -11.142  1.00 74.31           C  
ATOM    486  C   ALA A  55       6.516 -29.156 -10.251  1.00 74.31           C  
ATOM    487  CB  ALA A  55       5.738 -30.930 -11.908  1.00 74.31           C  
ATOM    488  O   ALA A  55       6.816 -28.012 -10.590  1.00 74.31           O  
ATOM    489  N   ALA A  56       5.921 -29.418  -9.083  1.00 70.19           N  
ATOM    490  CA  ALA A  56       5.590 -28.390  -8.097  1.00 70.19           C  
ATOM    491  C   ALA A  56       6.845 -27.679  -7.560  1.00 70.19           C  
ATOM    492  CB  ALA A  56       4.777 -29.037  -6.971  1.00 70.19           C  
ATOM    493  O   ALA A  56       6.864 -26.455  -7.467  1.00 70.19           O  
ATOM    494  N   GLN A  57       7.923 -28.419  -7.284  1.00 66.25           N  
ATOM    495  CA  GLN A  57       9.216 -27.874  -6.866  1.00 66.25           C  
ATOM    496  C   GLN A  57       9.849 -27.019  -7.972  1.00 66.25           C  
ATOM    497  CB  GLN A  57      10.153 -29.036  -6.497  1.00 66.25           C  
ATOM    498  O   GLN A  57      10.381 -25.946  -7.702  1.00 66.25           O  
ATOM    499  CG  GLN A  57      11.357 -28.591  -5.644  1.00 66.25           C  
ATOM    500  CD  GLN A  57      11.181 -28.837  -4.144  1.00 66.25           C  
ATOM    501  NE2 GLN A  57      11.895 -28.127  -3.300  1.00 66.25           N  
ATOM    502  OE1 GLN A  57      10.432 -29.684  -3.688  1.00 66.25           O  
ATOM    503  N   LYS A  58       9.765 -27.459  -9.233  1.00 64.50           N  
ATOM    504  CA  LYS A  58      10.271 -26.719 -10.396  1.00 64.50           C  
ATOM    505  C   LYS A  58       9.456 -25.450 -10.662  1.00 64.50           C  
ATOM    506  CB  LYS A  58      10.316 -27.670 -11.601  1.00 64.50           C  
ATOM    507  O   LYS A  58      10.044 -24.424 -10.982  1.00 64.50           O  
ATOM    508  CG  LYS A  58      11.080 -27.076 -12.792  1.00 64.50           C  
ATOM    509  CD  LYS A  58      11.206 -28.105 -13.925  1.00 64.50           C  
ATOM    510  CE  LYS A  58      11.977 -27.497 -15.102  1.00 64.50           C  
ATOM    511  NZ  LYS A  58      12.115 -28.454 -16.230  1.00 64.50           N  
ATOM    512  N   ALA A  59       8.137 -25.484 -10.472  1.00 60.47           N  
ATOM    513  CA  ALA A  59       7.274 -24.303 -10.531  1.00 60.47           C  
ATOM    514  C   ALA A  59       7.544 -23.334  -9.362  1.00 60.47           C  
ATOM    515  CB  ALA A  59       5.816 -24.774 -10.557  1.00 60.47           C  
ATOM    516  O   ALA A  59       7.656 -22.122  -9.560  1.00 60.47           O  
ATOM    517  N   ALA A  60       7.747 -23.858  -8.149  1.00 58.94           N  
ATOM    518  CA  ALA A  60       8.158 -23.066  -6.992  1.00 58.94           C  
ATOM    519  C   ALA A  60       9.509 -22.369  -7.243  1.00 58.94           C  
ATOM    520  CB  ALA A  60       8.186 -23.969  -5.753  1.00 58.94           C  
ATOM    521  O   ALA A  60       9.624 -21.164  -7.011  1.00 58.94           O  
ATOM    522  N   ASN A  61      10.468 -23.090  -7.834  1.00 61.91           N  
ATOM    523  CA  ASN A  61      11.798 -22.603  -8.214  1.00 61.91           C  
ATOM    524  C   ASN A  61      11.840 -21.834  -9.546  1.00 61.91           C  
ATOM    525  CB  ASN A  61      12.776 -23.791  -8.241  1.00 61.91           C  
ATOM    526  O   ASN A  61      12.918 -21.407  -9.960  1.00 61.91           O  
ATOM    527  CG  ASN A  61      13.129 -24.326  -6.867  1.00 61.91           C  
ATOM    528  ND2 ASN A  61      13.876 -25.403  -6.814  1.00 61.91           N  
ATOM    529  OD1 ASN A  61      12.790 -23.785  -5.830  1.00 61.91           O  
ATOM    530  N   SER A  62      10.706 -21.641 -10.227  1.00 65.25           N  
ATOM    531  CA  SER A  62      10.652 -20.785 -11.410  1.00 65.25           C  
ATOM    532  C   SER A  62      11.054 -19.367 -11.007  1.00 65.25           C  
ATOM    533  CB  SER A  62       9.255 -20.787 -12.034  1.00 65.25           C  
ATOM    534  O   SER A  62      10.376 -18.734 -10.189  1.00 65.25           O  
ATOM    535  OG  SER A  62       9.240 -19.874 -13.108  1.00 65.25           O  
ATOM    536  N   ASN A  63      12.157 -18.877 -11.575  1.00 75.62           N  
ATOM    537  CA  ASN A  63      12.605 -17.494 -11.429  1.00 75.62           C  
ATOM    538  C   ASN A  63      11.873 -16.546 -12.398  1.00 75.62           C  
ATOM    539  CB  ASN A  63      14.139 -17.424 -11.562  1.00 75.62           C  
ATOM    540  O   ASN A  63      12.347 -15.443 -12.647  1.00 75.62           O  
ATOM    541  CG  ASN A  63      14.706 -16.122 -11.010  1.00 75.62           C  
ATOM    542  ND2 ASN A  63      15.821 -15.661 -11.527  1.00 75.62           N  
ATOM    543  OD1 ASN A  63      14.179 -15.537 -10.072  1.00 75.62           O  
ATOM    544  N   ASP A  64      10.739 -16.976 -12.961  1.00 92.19           N  
ATOM    545  CA  ASP A  64       9.892 -16.121 -13.783  1.00 92.19           C  
ATOM    546  C   ASP A  64       9.399 -14.928 -12.951  1.00 92.19           C  
ATOM    547  CB  ASP A  64       8.740 -16.946 -14.374  1.00 92.19           C  
ATOM    548  O   ASP A  64       8.605 -15.064 -12.012  1.00 92.19           O  
ATOM    549  CG  ASP A  64       7.785 -16.113 -15.235  1.00 92.19           C  
ATOM    550  OD1 ASP A  64       8.098 -14.928 -15.492  1.00 92.19           O  
ATOM    551  OD2 ASP A  64       6.723 -16.660 -15.595  1.00 92.19           O  
ATOM    552  N   GLU A  65       9.900 -13.739 -13.285  1.00 94.06           N  
ATOM    553  CA  GLU A  65       9.557 -12.490 -12.609  1.00 94.06           C  
ATOM    554  C   GLU A  65       8.109 -12.056 -12.855  1.00 94.06           C  
ATOM    555  CB  GLU A  65      10.502 -11.377 -13.054  1.00 94.06           C  
ATOM    556  O   GLU A  65       7.567 -11.217 -12.128  1.00 94.06           O  
ATOM    557  CG  GLU A  65      11.971 -11.714 -12.819  1.00 94.06           C  
ATOM    558  CD  GLU A  65      12.774 -10.426 -12.729  1.00 94.06           C  
ATOM    559  OE1 GLU A  65      13.294 -10.177 -11.623  1.00 94.06           O  
ATOM    560  OE2 GLU A  65      12.845  -9.687 -13.731  1.00 94.06           O  
ATOM    561  N   MET A  66       7.472 -12.656 -13.859  1.00 95.00           N  
ATOM    562  CA  MET A  66       6.091 -12.433 -14.248  1.00 95.00           C  
ATOM    563  C   MET A  66       5.163 -13.560 -13.793  1.00 95.00           C  
ATOM    564  CB  MET A  66       6.028 -12.177 -15.763  1.00 95.00           C  
ATOM    565  O   MET A  66       3.988 -13.548 -14.142  1.00 95.00           O  
ATOM    566  CG  MET A  66       6.741 -10.872 -16.145  1.00 95.00           C  
ATOM    567  SD  MET A  66       6.132  -9.387 -15.287  1.00 95.00           S  
ATOM    568  CE  MET A  66       4.489  -9.247 -16.033  1.00 95.00           C  
ATOM    569  N   ASP A  67       5.592 -14.494 -12.951  1.00 94.62           N  
ATOM    570  CA  ASP A  67       4.679 -15.504 -12.410  1.00 94.62           C  
ATOM    571  C   ASP A  67       3.554 -14.852 -11.562  1.00 94.62           C  
ATOM    572  CB  ASP A  67       5.502 -16.551 -11.652  1.00 94.62           C  
ATOM    573  O   ASP A  67       3.784 -13.939 -10.760  1.00 94.62           O  
ATOM    574  CG  ASP A  67       4.724 -17.814 -11.272  1.00 94.62           C  
ATOM    575  OD1 ASP A  67       3.507 -17.703 -10.986  1.00 94.62           O  
ATOM    576  OD2 ASP A  67       5.382 -18.870 -11.151  1.00 94.62           O  
ATOM    577  N   LYS A  68       2.306 -15.320 -11.717  1.00 94.38           N  
ATOM    578  CA  LYS A  68       1.152 -14.843 -10.932  1.00 94.38           C  
ATOM    579  C   LYS A  68       1.300 -15.128  -9.437  1.00 94.38           C  
ATOM    580  CB  LYS A  68      -0.159 -15.456 -11.446  1.00 94.38           C  
ATOM    581  O   LYS A  68       0.648 -14.448  -8.646  1.00 94.38           O  
ATOM    582  CG  LYS A  68      -0.600 -14.860 -12.789  1.00 94.38           C  
ATOM    583  CD  LYS A  68      -1.963 -15.433 -13.201  1.00 94.38           C  
ATOM    584  CE  LYS A  68      -2.412 -14.826 -14.534  1.00 94.38           C  
ATOM    585  NZ  LYS A  68      -3.711 -15.387 -14.986  1.00 94.38           N  
ATOM    586  N   LYS A  69       2.163 -16.065  -9.025  1.00 94.31           N  
ATOM    587  CA  LYS A  69       2.450 -16.322  -7.603  1.00 94.31           C  
ATOM    588  C   LYS A  69       2.899 -15.063  -6.858  1.00 94.31           C  
ATOM    589  CB  LYS A  69       3.467 -17.467  -7.459  1.00 94.31           C  
ATOM    590  O   LYS A  69       2.544 -14.901  -5.696  1.00 94.31           O  
ATOM    591  CG  LYS A  69       4.914 -17.082  -7.815  1.00 94.31           C  
ATOM    592  CD  LYS A  69       5.822 -18.321  -7.847  1.00 94.31           C  
ATOM    593  CE  LYS A  69       7.211 -17.959  -8.383  1.00 94.31           C  
ATOM    594  NZ  LYS A  69       8.051 -19.163  -8.614  1.00 94.31           N  
ATOM    595  N   TRP A  70       3.587 -14.142  -7.541  1.00 96.19           N  
ATOM    596  CA  TRP A  70       4.058 -12.876  -6.969  1.00 96.19           C  
ATOM    597  C   TRP A  70       2.927 -11.898  -6.617  1.00 96.19           C  
ATOM    598  CB  TRP A  70       5.057 -12.239  -7.942  1.00 96.19           C  
ATOM    599  O   TRP A  70       3.165 -10.934  -5.893  1.00 96.19           O  
ATOM    600  CG  TRP A  70       6.249 -13.083  -8.266  1.00 96.19           C  
ATOM    601  CD1 TRP A  70       6.619 -13.495  -9.499  1.00 96.19           C  
ATOM    602  CD2 TRP A  70       7.230 -13.650  -7.349  1.00 96.19           C  
ATOM    603  CE2 TRP A  70       8.131 -14.464  -8.101  1.00 96.19           C  
ATOM    604  CE3 TRP A  70       7.448 -13.556  -5.956  1.00 96.19           C  
ATOM    605  NE1 TRP A  70       7.724 -14.314  -9.410  1.00 96.19           N  
ATOM    606  CH2 TRP A  70       9.338 -15.096  -6.099  1.00 96.19           C  
ATOM    607  CZ2 TRP A  70       9.162 -15.194  -7.492  1.00 96.19           C  
ATOM    608  CZ3 TRP A  70       8.494 -14.266  -5.340  1.00 96.19           C  
ATOM    609  N   LEU A  71       1.692 -12.150  -7.069  1.00 96.31           N  
ATOM    610  CA  LEU A  71       0.508 -11.393  -6.645  1.00 96.31           C  
ATOM    611  C   LEU A  71       0.021 -11.769  -5.234  1.00 96.31           C  
ATOM    612  CB  LEU A  71      -0.625 -11.558  -7.674  1.00 96.31           C  
ATOM    613  O   LEU A  71      -0.859 -11.097  -4.691  1.00 96.31           O  
ATOM    614  CG  LEU A  71      -0.286 -11.085  -9.099  1.00 96.31           C  
ATOM    615  CD1 LEU A  71      -1.481 -11.340 -10.019  1.00 96.31           C  
ATOM    616  CD2 LEU A  71       0.051  -9.592  -9.148  1.00 96.31           C  
ATOM    617  N   ASN A  72       0.595 -12.818  -4.642  1.00 96.44           N  
ATOM    618  CA  ASN A  72       0.395 -13.163  -3.244  1.00 96.44           C  
ATOM    619  C   ASN A  72       1.605 -12.701  -2.433  1.00 96.44           C  
ATOM    620  CB  ASN A  72       0.135 -14.665  -3.099  1.00 96.44           C  
ATOM    621  O   ASN A  72       2.742 -12.995  -2.801  1.00 96.44           O  
ATOM    622  CG  ASN A  72      -1.075 -15.095  -3.898  1.00 96.44           C  
ATOM    623  ND2 ASN A  72      -0.874 -15.846  -4.955  1.00 96.44           N  
ATOM    624  OD1 ASN A  72      -2.206 -14.748  -3.610  1.00 96.44           O  
ATOM    625  N   VAL A  73       1.366 -11.996  -1.333  1.00 96.69           N  
ATOM    626  CA  VAL A  73       2.390 -11.515  -0.401  1.00 96.69           C  
ATOM    627  C   VAL A  73       2.257 -12.231   0.946  1.00 96.69           C  
ATOM    628  CB  VAL A  73       2.361  -9.983  -0.229  1.00 96.69           C  
ATOM    629  O   VAL A  73       1.142 -12.506   1.388  1.00 96.69           O  
ATOM    630  CG1 VAL A  73       2.828  -9.280  -1.508  1.00 96.69           C  
ATOM    631  CG2 VAL A  73       0.984  -9.434   0.153  1.00 96.69           C  
ATOM    632  N   PRO A  74       3.371 -12.517   1.643  1.00 96.31           N  
ATOM    633  CA  PRO A  74       3.336 -13.195   2.941  1.00 96.31           C  
ATOM    634  C   PRO A  74       2.659 -12.372   4.048  1.00 96.31           C  
ATOM    635  CB  PRO A  74       4.807 -13.472   3.276  1.00 96.31           C  
ATOM    636  O   PRO A  74       2.266 -12.924   5.073  1.00 96.31           O  
ATOM    637  CG  PRO A  74       5.566 -12.382   2.518  1.00 96.31           C  
ATOM    638  CD  PRO A  74       4.746 -12.256   1.239  1.00 96.31           C  
ATOM    639  N   LYS A  75       2.543 -11.050   3.870  1.00 95.00           N  
ATOM    640  CA  LYS A  75       1.904 -10.135   4.817  1.00 95.00           C  
ATOM    641  C   LYS A  75       1.324  -8.934   4.084  1.00 95.00           C  
ATOM    642  CB  LYS A  75       2.946  -9.697   5.852  1.00 95.00           C  
ATOM    643  O   LYS A  75       1.920  -8.474   3.115  1.00 95.00           O  
ATOM    644  CG  LYS A  75       2.280  -9.058   7.071  1.00 95.00           C  
ATOM    645  CD  LYS A  75       3.346  -8.714   8.107  1.00 95.00           C  
ATOM    646  CE  LYS A  75       2.670  -8.290   9.403  1.00 95.00           C  
ATOM    647  NZ  LYS A  75       3.672  -8.123  10.468  1.00 95.00           N  
ATOM    648  N   GLY A  76       0.187  -8.420   4.555  1.00 97.06           N  
ATOM    649  CA  GLY A  76      -0.449  -7.243   3.964  1.00 97.06           C  
ATOM    650  C   GLY A  76      -1.210  -7.523   2.670  1.00 97.06           C  
ATOM    651  O   GLY A  76      -1.359  -6.616   1.856  1.00 97.06           O  
ATOM    652  N   GLN A  77      -1.702  -8.753   2.463  1.00 97.62           N  
ATOM    653  CA  GLN A  77      -2.432  -9.128   1.243  1.00 97.62           C  
ATOM    654  C   GLN A  77      -3.656  -8.238   0.995  1.00 97.62           C  
ATOM    655  CB  GLN A  77      -2.857 -10.605   1.317  1.00 97.62           C  
ATOM    656  O   GLN A  77      -3.923  -7.890  -0.157  1.00 97.62           O  
ATOM    657  CG  GLN A  77      -3.486 -11.110   0.000  1.00 97.62           C  
ATOM    658  CD  GLN A  77      -2.491 -11.099  -1.156  1.00 97.62           C  
ATOM    659  NE2 GLN A  77      -2.796 -10.537  -2.306  1.00 97.62           N  
ATOM    660  OE1 GLN A  77      -1.386 -11.584  -1.026  1.00 97.62           O  
ATOM    661  N   LEU A  78      -4.374  -7.841   2.054  1.00 97.75           N  
ATOM    662  CA  LEU A  78      -5.503  -6.910   1.964  1.00 97.75           C  
ATOM    663  C   LEU A  78      -5.075  -5.589   1.312  1.00 97.75           C  
ATOM    664  CB  LEU A  78      -6.079  -6.674   3.375  1.00 97.75           C  
ATOM    665  O   LEU A  78      -5.652  -5.180   0.304  1.00 97.75           O  
ATOM    666  CG  LEU A  78      -7.166  -5.581   3.426  1.00 97.75           C  
ATOM    667  CD1 LEU A  78      -8.412  -5.961   2.628  1.00 97.75           C  
ATOM    668  CD2 LEU A  78      -7.574  -5.316   4.869  1.00 97.75           C  
ATOM    669  N   THR A  79      -4.038  -4.952   1.858  1.00 98.06           N  
ATOM    670  CA  THR A  79      -3.495  -3.690   1.344  1.00 98.06           C  
ATOM    671  C   THR A  79      -2.938  -3.873  -0.058  1.00 98.06           C  
ATOM    672  CB  THR A  79      -2.403  -3.158   2.276  1.00 98.06           C  
ATOM    673  O   THR A  79      -3.341  -3.160  -0.970  1.00 98.06           O  
ATOM    674  CG2 THR A  79      -1.896  -1.776   1.885  1.00 98.06           C  
ATOM    675  OG1 THR A  79      -2.925  -3.050   3.574  1.00 98.06           O  
ATOM    676  N   PHE A  80      -2.099  -4.890  -0.274  1.00 97.75           N  
ATOM    677  CA  PHE A  80      -1.527  -5.188  -1.584  1.00 97.75           C  
ATOM    678  C   PHE A  80      -2.618  -5.305  -2.652  1.00 97.75           C  
ATOM    679  CB  PHE A  80      -0.708  -6.482  -1.498  1.00 97.75           C  
ATOM    680  O   PHE A  80      -2.506  -4.698  -3.712  1.00 97.75           O  
ATOM    681  CG  PHE A  80       0.030  -6.833  -2.776  1.00 97.75           C  
ATOM    682  CD1 PHE A  80      -0.506  -7.764  -3.681  1.00 97.75           C  
ATOM    683  CD2 PHE A  80       1.271  -6.237  -3.054  1.00 97.75           C  
ATOM    684  CE1 PHE A  80       0.193  -8.077  -4.861  1.00 97.75           C  
ATOM    685  CE2 PHE A  80       1.995  -6.586  -4.208  1.00 97.75           C  
ATOM    686  CZ  PHE A  80       1.448  -7.503  -5.122  1.00 97.75           C  
ATOM    687  N   SER A  81      -3.695  -6.043  -2.381  1.00 95.81           N  
ATOM    688  CA  SER A  81      -4.799  -6.245  -3.332  1.00 95.81           C  
ATOM    689  C   SER A  81      -5.660  -4.997  -3.534  1.00 95.81           C  
ATOM    690  CB  SER A  81      -5.699  -7.398  -2.878  1.00 95.81           C  
ATOM    691  O   SER A  81      -6.259  -4.841  -4.593  1.00 95.81           O  
ATOM    692  OG  SER A  81      -4.918  -8.538  -2.570  1.00 95.81           O  
ATOM    693  N   SER A  82      -5.717  -4.113  -2.535  1.00 95.81           N  
ATOM    694  CA  SER A  82      -6.508  -2.881  -2.581  1.00 95.81           C  
ATOM    695  C   SER A  82      -5.795  -1.738  -3.309  1.00 95.81           C  
ATOM    696  CB  SER A  82      -6.863  -2.432  -1.162  1.00 95.81           C  
ATOM    697  O   SER A  82      -6.459  -0.854  -3.848  1.00 95.81           O  
ATOM    698  OG  SER A  82      -7.600  -3.429  -0.484  1.00 95.81           O  
ATOM    699  N   GLU A  83      -4.459  -1.722  -3.314  1.00 94.69           N  
ATOM    700  CA  GLU A  83      -3.652  -0.655  -3.924  1.00 94.69           C  
ATOM    701  C   GLU A  83      -3.666  -0.667  -5.456  1.00 94.69           C  
ATOM    702  CB  GLU A  83      -2.206  -0.741  -3.405  1.00 94.69           C  
ATOM    703  O   GLU A  83      -3.453   0.370  -6.073  1.00 94.69           O  
ATOM    704  CG  GLU A  83      -2.039  -0.260  -1.956  1.00 94.69           C  
ATOM    705  CD  GLU A  83      -2.490   1.191  -1.772  1.00 94.69           C  
ATOM    706  OE1 GLU A  83      -3.513   1.415  -1.077  1.00 94.69           O  
ATOM    707  OE2 GLU A  83      -1.855   2.077  -2.372  1.00 94.69           O  
ATOM    708  N   GLY A  84      -3.942  -1.807  -6.087  1.00 92.81           N  
ATOM    709  CA  GLY A  84      -3.999  -1.874  -7.541  1.00 92.81           C  
ATOM    710  C   GLY A  84      -4.300  -3.264  -8.072  1.00 92.81           C  
ATOM    711  O   GLY A  84      -4.317  -4.256  -7.341  1.00 92.81           O  
ATOM    712  N   ASN A  85      -4.492  -3.344  -9.383  1.00 92.25           N  
ATOM    713  CA  ASN A  85      -4.629  -4.599 -10.104  1.00 92.25           C  
ATOM    714  C   ASN A  85      -3.484  -4.780 -11.104  1.00 92.25           C  
ATOM    715  CB  ASN A  85      -6.057  -4.721 -10.665  1.00 92.25           C  
ATOM    716  O   ASN A  85      -2.499  -4.044 -11.104  1.00 92.25           O  
ATOM    717  CG  ASN A  85      -6.403  -3.763 -11.787  1.00 92.25           C  
ATOM    718  ND2 ASN A  85      -7.669  -3.445 -11.919  1.00 92.25           N  
ATOM    719  OD1 ASN A  85      -5.577  -3.331 -12.570  1.00 92.25           O  
ATOM    720  N   ASP A  86      -3.558  -5.856 -11.872  1.00 92.31           N  
ATOM    721  CA  ASP A  86      -2.518  -6.243 -12.816  1.00 92.31           C  
ATOM    722  C   ASP A  86      -3.095  -6.393 -14.228  1.00 92.31           C  
ATOM    723  CB  ASP A  86      -1.827  -7.475 -12.253  1.00 92.31           C  
ATOM    724  O   ASP A  86      -2.869  -7.378 -14.928  1.00 92.31           O  
ATOM    725  CG  ASP A  86      -0.598  -7.822 -13.060  1.00 92.31           C  
ATOM    726  OD1 ASP A  86       0.165  -6.920 -13.471  1.00 92.31           O  
ATOM    727  OD2 ASP A  86      -0.389  -9.036 -13.208  1.00 92.31           O  
ATOM    728  N   VAL A  87      -3.918  -5.410 -14.597  1.00 92.56           N  
ATOM    729  CA  VAL A  87      -4.591  -5.299 -15.891  1.00 92.56           C  
ATOM    730  C   VAL A  87      -4.132  -3.994 -16.527  1.00 92.56           C  
ATOM    731  CB  VAL A  87      -6.123  -5.315 -15.695  1.00 92.56           C  
ATOM    732  O   VAL A  87      -4.545  -2.940 -16.075  1.00 92.56           O  
ATOM    733  CG1 VAL A  87      -6.861  -5.187 -17.032  1.00 92.56           C  
ATOM    734  CG2 VAL A  87      -6.596  -6.604 -15.007  1.00 92.56           C  
ATOM    735  N   GLU A  88      -3.283  -4.036 -17.552  1.00 89.44           N  
ATOM    736  CA  GLU A  88      -2.621  -2.837 -18.111  1.00 89.44           C  
ATOM    737  C   GLU A  88      -3.586  -1.741 -18.588  1.00 89.44           C  
ATOM    738  CB  GLU A  88      -1.714  -3.265 -19.271  1.00 89.44           C  
ATOM    739  O   GLU A  88      -3.298  -0.558 -18.446  1.00 89.44           O  
ATOM    740  CG  GLU A  88      -0.468  -3.985 -18.739  1.00 89.44           C  
ATOM    741  CD  GLU A  88       0.420  -4.579 -19.837  1.00 89.44           C  
ATOM    742  OE1 GLU A  88       1.216  -5.474 -19.462  1.00 89.44           O  
ATOM    743  OE2 GLU A  88       0.279  -4.165 -21.007  1.00 89.44           O  
ATOM    744  N   SER A  89      -4.765  -2.117 -19.090  1.00 89.38           N  
ATOM    745  CA  SER A  89      -5.799  -1.170 -19.526  1.00 89.38           C  
ATOM    746  C   SER A  89      -6.618  -0.564 -18.379  1.00 89.38           C  
ATOM    747  CB  SER A  89      -6.726  -1.875 -20.519  1.00 89.38           C  
ATOM    748  O   SER A  89      -7.524   0.233 -18.618  1.00 89.38           O  
ATOM    749  OG  SER A  89      -7.439  -2.918 -19.874  1.00 89.38           O  
ATOM    750  N   SER A  90      -6.377  -0.987 -17.137  1.00 91.19           N  
ATOM    751  CA  SER A  90      -7.114  -0.529 -15.964  1.00 91.19           C  
ATOM    752  C   SER A  90      -6.502   0.757 -15.406  1.00 91.19           C  
ATOM    753  CB  SER A  90      -7.097  -1.621 -14.896  1.00 91.19           C  
ATOM    754  O   SER A  90      -5.284   0.824 -15.242  1.00 91.19           O  
ATOM    755  OG  SER A  90      -7.602  -1.186 -13.652  1.00 91.19           O  
ATOM    756  N   PRO A  91      -7.317   1.731 -14.959  1.00 85.62           N  
ATOM    757  CA  PRO A  91      -6.811   2.891 -14.219  1.00 85.62           C  
ATOM    758  C   PRO A  91      -6.142   2.511 -12.884  1.00 85.62           C  
ATOM    759  CB  PRO A  91      -8.038   3.781 -14.003  1.00 85.62           C  
ATOM    760  O   PRO A  91      -5.450   3.325 -12.285  1.00 85.62           O  
ATOM    761  CG  PRO A  91      -9.202   2.790 -13.981  1.00 85.62           C  
ATOM    762  CD  PRO A  91      -8.774   1.745 -15.006  1.00 85.62           C  
ATOM    763  N   TYR A  92      -6.337   1.273 -12.419  1.00 87.44           N  
ATOM    764  CA  TYR A  92      -5.690   0.703 -11.233  1.00 87.44           C  
ATOM    765  C   TYR A  92      -4.417  -0.099 -11.551  1.00 87.44           C  
ATOM    766  CB  TYR A  92      -6.708  -0.135 -10.448  1.00 87.44           C  
ATOM    767  O   TYR A  92      -3.953  -0.865 -10.705  1.00 87.44           O  
ATOM    768  CG  TYR A  92      -7.970   0.611 -10.081  1.00 87.44           C  
ATOM    769  CD1 TYR A  92      -7.920   1.590  -9.071  1.00 87.44           C  
ATOM    770  CD2 TYR A  92      -9.182   0.340 -10.746  1.00 87.44           C  
ATOM    771  CE1 TYR A  92      -9.083   2.296  -8.714  1.00 87.44           C  
ATOM    772  CE2 TYR A  92     -10.348   1.045 -10.391  1.00 87.44           C  
ATOM    773  OH  TYR A  92     -11.428   2.690  -9.027  1.00 87.44           O  
ATOM    774  CZ  TYR A  92     -10.299   2.020  -9.373  1.00 87.44           C  
ATOM    775  N   PHE A  93      -3.866   0.021 -12.762  1.00 93.94           N  
ATOM    776  CA  PHE A  93      -2.579  -0.576 -13.098  1.00 93.94           C  
ATOM    777  C   PHE A  93      -1.432   0.244 -12.505  1.00 93.94           C  
ATOM    778  CB  PHE A  93      -2.424  -0.691 -14.612  1.00 93.94           C  
ATOM    779  O   PHE A  93      -1.066   1.300 -13.012  1.00 93.94           O  
ATOM    780  CG  PHE A  93      -1.169  -1.446 -14.992  1.00 93.94           C  
ATOM    781  CD1 PHE A  93      -0.074  -0.770 -15.561  1.00 93.94           C  
ATOM    782  CD2 PHE A  93      -1.092  -2.829 -14.753  1.00 93.94           C  
ATOM    783  CE1 PHE A  93       1.083  -1.482 -15.918  1.00 93.94           C  
ATOM    784  CE2 PHE A  93       0.061  -3.542 -15.112  1.00 93.94           C  
ATOM    785  CZ  PHE A  93       1.145  -2.870 -15.706  1.00 93.94           C  
ATOM    786  N   THR A  94      -0.842  -0.250 -11.419  1.00 94.62           N  
ATOM    787  CA  THR A  94       0.139   0.519 -10.639  1.00 94.62           C  
ATOM    788  C   THR A  94       1.592   0.165 -10.928  1.00 94.62           C  
ATOM    789  CB  THR A  94      -0.135   0.372  -9.142  1.00 94.62           C  
ATOM    790  O   THR A  94       2.485   0.805 -10.383  1.00 94.62           O  
ATOM    791  CG2 THR A  94      -1.490   0.959  -8.758  1.00 94.62           C  
ATOM    792  OG1 THR A  94      -0.087  -0.998  -8.775  1.00 94.62           O  
ATOM    793  N   ARG A  95       1.874  -0.850 -11.759  1.00 96.50           N  
ATOM    794  CA  ARG A  95       3.259  -1.269 -12.055  1.00 96.50           C  
ATOM    795  C   ARG A  95       4.046  -0.243 -12.871  1.00 96.50           C  
ATOM    796  CB  ARG A  95       3.317  -2.656 -12.729  1.00 96.50           C  
ATOM    797  O   ARG A  95       5.245  -0.437 -12.994  1.00 96.50           O  
ATOM    798  CG  ARG A  95       2.972  -3.793 -11.762  1.00 96.50           C  
ATOM    799  CD  ARG A  95       3.298  -5.203 -12.281  1.00 96.50           C  
ATOM    800  NE  ARG A  95       2.532  -5.593 -13.478  1.00 96.50           N  
ATOM    801  NH1 ARG A  95       4.196  -5.946 -15.044  1.00 96.50           N  
ATOM    802  NH2 ARG A  95       2.073  -6.329 -15.559  1.00 96.50           N  
ATOM    803  CZ  ARG A  95       2.951  -5.942 -14.682  1.00 96.50           C  
ATOM    804  N   ALA A  96       3.411   0.811 -13.386  1.00 95.50           N  
ATOM    805  CA  ALA A  96       4.048   1.946 -14.054  1.00 95.50           C  
ATOM    806  C   ALA A  96       3.983   3.219 -13.181  1.00 95.50           C  
ATOM    807  CB  ALA A  96       3.373   2.156 -15.413  1.00 95.50           C  
ATOM    808  O   ALA A  96       3.043   3.359 -12.382  1.00 95.50           O  
ATOM    809  N   PRO A  97       4.947   4.158 -13.298  1.00 95.56           N  
ATOM    810  CA  PRO A  97       4.875   5.429 -12.595  1.00 95.56           C  
ATOM    811  C   PRO A  97       3.619   6.198 -13.003  1.00 95.56           C  
ATOM    812  CB  PRO A  97       6.151   6.202 -12.945  1.00 95.56           C  
ATOM    813  O   PRO A  97       3.293   6.300 -14.186  1.00 95.56           O  
ATOM    814  CG  PRO A  97       7.122   5.112 -13.384  1.00 95.56           C  
ATOM    815  CD  PRO A  97       6.198   4.089 -14.039  1.00 95.56           C  
ATOM    816  N   HIS A  98       2.927   6.769 -12.028  1.00 92.19           N  
ATOM    817  CA  HIS A  98       1.739   7.581 -12.257  1.00 92.19           C  
ATOM    818  C   HIS A  98       1.708   8.768 -11.299  1.00 92.19           C  
ATOM    819  CB  HIS A  98       0.475   6.710 -12.163  1.00 92.19           C  
ATOM    820  O   HIS A  98       2.369   8.780 -10.264  1.00 92.19           O  
ATOM    821  CG  HIS A  98       0.253   6.051 -10.824  1.00 92.19           C  
ATOM    822  CD2 HIS A  98      -0.653   6.418  -9.867  1.00 92.19           C  
ATOM    823  ND1 HIS A  98       0.893   4.920 -10.368  1.00 92.19           N  
ATOM    824  CE1 HIS A  98       0.390   4.615  -9.162  1.00 92.19           C  
ATOM    825  NE2 HIS A  98      -0.550   5.508  -8.806  1.00 92.19           N  
ATOM    826  N   ILE A  99       0.938   9.792 -11.654  1.00 90.56           N  
ATOM    827  CA  ILE A  99       0.660  10.931 -10.784  1.00 90.56           C  
ATOM    828  C   ILE A  99      -0.811  11.331 -10.947  1.00 90.56           C  
ATOM    829  CB  ILE A  99       1.649  12.089 -11.035  1.00 90.56           C  
ATOM    830  O   ILE A  99      -1.251  11.560 -12.075  1.00 90.56           O  
ATOM    831  CG1 ILE A  99       1.349  13.242 -10.053  1.00 90.56           C  
ATOM    832  CG2 ILE A  99       1.675  12.593 -12.489  1.00 90.56           C  
ATOM    833  CD1 ILE A  99       2.427  14.326 -10.061  1.00 90.56           C  
ATOM    834  N   PRO A 100      -1.597  11.428  -9.860  1.00 84.06           N  
ATOM    835  CA  PRO A 100      -2.985  11.871  -9.949  1.00 84.06           C  
ATOM    836  C   PRO A 100      -3.076  13.332 -10.413  1.00 84.06           C  
ATOM    837  CB  PRO A 100      -3.580  11.667  -8.548  1.00 84.06           C  
ATOM    838  O   PRO A 100      -2.649  14.246  -9.702  1.00 84.06           O  
ATOM    839  CG  PRO A 100      -2.652  10.645  -7.893  1.00 84.06           C  
ATOM    840  CD  PRO A 100      -1.297  10.959  -8.515  1.00 84.06           C  
ATOM    841  N   HIS A 101      -3.665  13.573 -11.586  1.00 84.25           N  
ATOM    842  CA  HIS A 101      -3.857  14.919 -12.125  1.00 84.25           C  
ATOM    843  C   HIS A 101      -5.190  15.069 -12.869  1.00 84.25           C  
ATOM    844  CB  HIS A 101      -2.662  15.303 -13.014  1.00 84.25           C  
ATOM    845  O   HIS A 101      -5.698  14.122 -13.463  1.00 84.25           O  
ATOM    846  CG  HIS A 101      -2.574  14.557 -14.325  1.00 84.25           C  
ATOM    847  CD2 HIS A 101      -1.669  13.587 -14.658  1.00 84.25           C  
ATOM    848  ND1 HIS A 101      -3.391  14.737 -15.421  1.00 84.25           N  
ATOM    849  CE1 HIS A 101      -2.972  13.909 -16.392  1.00 84.25           C  
ATOM    850  NE2 HIS A 101      -1.912  13.206 -15.979  1.00 84.25           N  
ATOM    851  N   ASN A 102      -5.726  16.288 -12.899  1.00 82.62           N  
ATOM    852  CA  ASN A 102      -6.855  16.683 -13.734  1.00 82.62           C  
ATOM    853  C   ASN A 102      -6.353  17.646 -14.818  1.00 82.62           C  
ATOM    854  CB  ASN A 102      -7.942  17.305 -12.843  1.00 82.62           C  
ATOM    855  O   ASN A 102      -5.980  18.776 -14.506  1.00 82.62           O  
ATOM    856  CG  ASN A 102      -9.210  17.601 -13.624  1.00 82.62           C  
ATOM    857  ND2 ASN A 102     -10.133  18.337 -13.054  1.00 82.62           N  
ATOM    858  OD1 ASN A 102      -9.395  17.171 -14.747  1.00 82.62           O  
ATOM    859  N   ASN A 103      -6.274  17.178 -16.069  1.00 82.50           N  
ATOM    860  CA  ASN A 103      -5.784  17.956 -17.218  1.00 82.50           C  
ATOM    861  C   ASN A 103      -4.457  18.697 -16.946  1.00 82.50           C  
ATOM    862  CB  ASN A 103      -6.921  18.861 -17.729  1.00 82.50           C  
ATOM    863  O   ASN A 103      -4.333  19.896 -17.173  1.00 82.50           O  
ATOM    864  CG  ASN A 103      -8.104  18.071 -18.256  1.00 82.50           C  
ATOM    865  ND2 ASN A 103      -9.235  18.707 -18.441  1.00 82.50           N  
ATOM    866  OD1 ASN A 103      -8.026  16.882 -18.518  1.00 82.50           O  
ATOM    867  N   GLY A 104      -3.471  17.980 -16.396  1.00 79.19           N  
ATOM    868  CA  GLY A 104      -2.148  18.515 -16.057  1.00 79.19           C  
ATOM    869  C   GLY A 104      -2.044  19.249 -14.718  1.00 79.19           C  
ATOM    870  O   GLY A 104      -0.938  19.555 -14.283  1.00 79.19           O  
ATOM    871  N   THR A 105      -3.159  19.465 -14.014  1.00 82.38           N  
ATOM    872  CA  THR A 105      -3.148  19.993 -12.641  1.00 82.38           C  
ATOM    873  C   THR A 105      -3.106  18.846 -11.637  1.00 82.38           C  
ATOM    874  CB  THR A 105      -4.368  20.880 -12.372  1.00 82.38           C  
ATOM    875  O   THR A 105      -4.059  18.074 -11.535  1.00 82.38           O  
ATOM    876  CG2 THR A 105      -4.292  21.552 -11.000  1.00 82.38           C  
ATOM    877  OG1 THR A 105      -4.420  21.911 -13.326  1.00 82.38           O  
ATOM    878  N   VAL A 106      -2.016  18.723 -10.880  1.00 85.25           N  
ATOM    879  CA  VAL A 106      -1.865  17.672  -9.860  1.00 85.25           C  
ATOM    880  C   VAL A 106      -2.881  17.845  -8.736  1.00 85.25           C  
ATOM    881  CB  VAL A 106      -0.436  17.626  -9.300  1.00 85.25           C  
ATOM    882  O   VAL A 106      -3.097  18.947  -8.232  1.00 85.25           O  
ATOM    883  CG1 VAL A 106      -0.247  16.559  -8.216  1.00 85.25           C  
ATOM    884  CG2 VAL A 106       0.517  17.302 -10.445  1.00 85.25           C  
ATOM    885  N   ILE A 107      -3.496  16.740  -8.319  1.00 82.81           N  
ATOM    886  CA  ILE A 107      -4.479  16.739  -7.237  1.00 82.81           C  
ATOM    887  C   ILE A 107      -3.747  16.823  -5.892  1.00 82.81           C  
ATOM    888  CB  ILE A 107      -5.405  15.506  -7.339  1.00 82.81           C  
ATOM    889  O   ILE A 107      -2.955  15.947  -5.544  1.00 82.81           O  
ATOM    890  CG1 ILE A 107      -6.160  15.505  -8.692  1.00 82.81           C  
ATOM    891  CG2 ILE A 107      -6.402  15.489  -6.163  1.00 82.81           C  
ATOM    892  CD1 ILE A 107      -6.970  14.232  -8.959  1.00 82.81           C  
ATOM    893  N   GLY A 108      -4.050  17.852  -5.098  1.00 83.06           N  
ATOM    894  CA  GLY A 108      -3.509  18.013  -3.746  1.00 83.06           C  
ATOM    895  C   GLY A 108      -1.985  18.167  -3.717  1.00 83.06           C  
ATOM    896  O   GLY A 108      -1.403  18.855  -4.548  1.00 83.06           O  
ATOM    897  N   GLU A 109      -1.333  17.536  -2.740  1.00 84.56           N  
ATOM    898  CA  GLU A 109       0.132  17.545  -2.590  1.00 84.56           C  
ATOM    899  C   GLU A 109       0.787  16.275  -3.153  1.00 84.56           C  
ATOM    900  CB  GLU A 109       0.545  17.820  -1.135  1.00 84.56           C  
ATOM    901  O   GLU A 109       1.828  15.839  -2.668  1.00 84.56           O  
ATOM    902  CG  GLU A 109      -0.188  19.021  -0.527  1.00 84.56           C  
ATOM    903  CD  GLU A 109       0.620  19.661   0.603  1.00 84.56           C  
ATOM    904  OE1 GLU A 109       0.816  20.899   0.500  1.00 84.56           O  
ATOM    905  OE2 GLU A 109       1.045  18.919   1.511  1.00 84.56           O  
ATOM    906  N   SER A 110       0.151  15.651  -4.148  1.00 87.44           N  
ATOM    907  CA  SER A 110       0.582  14.350  -4.666  1.00 87.44           C  
ATOM    908  C   SER A 110       1.973  14.416  -5.306  1.00 87.44           C  
ATOM    909  CB  SER A 110      -0.441  13.772  -5.650  1.00 87.44           C  
ATOM    910  O   SER A 110       2.323  15.390  -5.983  1.00 87.44           O  
ATOM    911  OG  SER A 110      -1.714  13.673  -5.037  1.00 87.44           O  
ATOM    912  N   GLY A 111       2.760  13.367  -5.075  1.00 93.00           N  
ATOM    913  CA  GLY A 111       3.986  13.060  -5.807  1.00 93.00           C  
ATOM    914  C   GLY A 111       3.749  11.988  -6.872  1.00 93.00           C  
ATOM    915  O   GLY A 111       2.616  11.563  -7.102  1.00 93.00           O  
ATOM    916  N   ILE A 112       4.832  11.548  -7.515  1.00 95.50           N  
ATOM    917  CA  ILE A 112       4.804  10.376  -8.399  1.00 95.50           C  
ATOM    918  C   ILE A 112       4.726   9.110  -7.541  1.00 95.50           C  
ATOM    919  CB  ILE A 112       6.024  10.364  -9.345  1.00 95.50           C  
ATOM    920  O   ILE A 112       5.507   8.921  -6.604  1.00 95.50           O  
ATOM    921  CG1 ILE A 112       5.952  11.517 -10.369  1.00 95.50           C  
ATOM    922  CG2 ILE A 112       6.169   9.020 -10.088  1.00 95.50           C  
ATOM    923  CD1 ILE A 112       7.338  11.928 -10.880  1.00 95.50           C  
ATOM    924  N   THR A 113       3.804   8.228  -7.899  1.00 94.25           N  
ATOM    925  CA  THR A 113       3.601   6.924  -7.278  1.00 94.25           C  
ATOM    926  C   THR A 113       4.001   5.796  -8.222  1.00 94.25           C  
ATOM    927  CB  THR A 113       2.161   6.763  -6.769  1.00 94.25           C  
ATOM    928  O   THR A 113       3.863   5.906  -9.440  1.00 94.25           O  
ATOM    929  CG2 THR A 113       1.939   7.570  -5.492  1.00 94.25           C  
ATOM    930  OG1 THR A 113       1.243   7.280  -7.695  1.00 94.25           O  
ATOM    931  N   PHE A 114       4.531   4.702  -7.673  1.00 95.44           N  
ATOM    932  CA  PHE A 114       5.036   3.566  -8.443  1.00 95.44           C  
ATOM    933  C   PHE A 114       4.820   2.244  -7.699  1.00 95.44           C  
ATOM    934  CB  PHE A 114       6.521   3.811  -8.755  1.00 95.44           C  
ATOM    935  O   PHE A 114       5.038   2.137  -6.493  1.00 95.44           O  
ATOM    936  CG  PHE A 114       7.180   2.850  -9.726  1.00 95.44           C  
ATOM    937  CD1 PHE A 114       8.535   2.507  -9.556  1.00 95.44           C  
ATOM    938  CD2 PHE A 114       6.490   2.390 -10.862  1.00 95.44           C  
ATOM    939  CE1 PHE A 114       9.197   1.722 -10.515  1.00 95.44           C  
ATOM    940  CE2 PHE A 114       7.167   1.638 -11.832  1.00 95.44           C  
ATOM    941  CZ  PHE A 114       8.514   1.305 -11.666  1.00 95.44           C  
ATOM    942  N   GLY A 115       4.358   1.212  -8.396  1.00 95.62           N  
ATOM    943  CA  GLY A 115       3.928  -0.026  -7.754  1.00 95.62           C  
ATOM    944  C   GLY A 115       2.797   0.196  -6.740  1.00 95.62           C  
ATOM    945  O   GLY A 115       2.093   1.206  -6.746  1.00 95.62           O  
ATOM    946  N   ARG A 116       2.627  -0.758  -5.824  1.00 95.50           N  
ATOM    947  CA  ARG A 116       1.561  -0.746  -4.807  1.00 95.50           C  
ATOM    948  C   ARG A 116       1.964   0.049  -3.560  1.00 95.50           C  
ATOM    949  CB  ARG A 116       1.099  -2.190  -4.538  1.00 95.50           C  
ATOM    950  O   ARG A 116       2.029  -0.498  -2.465  1.00 95.50           O  
ATOM    951  CG  ARG A 116       0.294  -2.708  -5.740  1.00 95.50           C  
ATOM    952  CD  ARG A 116       0.052  -4.212  -5.657  1.00 95.50           C  
ATOM    953  NE  ARG A 116      -0.707  -4.683  -6.830  1.00 95.50           N  
ATOM    954  NH1 ARG A 116      -2.024  -6.298  -5.858  1.00 95.50           N  
ATOM    955  NH2 ARG A 116      -1.982  -6.110  -8.057  1.00 95.50           N  
ATOM    956  CZ  ARG A 116      -1.559  -5.690  -6.901  1.00 95.50           C  
ATOM    957  N   GLY A 117       2.263   1.338  -3.739  1.00 88.69           N  
ATOM    958  CA  GLY A 117       2.406   2.312  -2.646  1.00 88.69           C  
ATOM    959  C   GLY A 117       3.797   2.909  -2.409  1.00 88.69           C  
ATOM    960  O   GLY A 117       4.044   3.464  -1.336  1.00 88.69           O  
ATOM    961  N   LEU A 118       4.708   2.862  -3.390  1.00 95.38           N  
ATOM    962  CA  LEU A 118       5.857   3.772  -3.370  1.00 95.38           C  
ATOM    963  C   LEU A 118       5.389   5.163  -3.799  1.00 95.38           C  
ATOM    964  CB  LEU A 118       6.990   3.260  -4.282  1.00 95.38           C  
ATOM    965  O   LEU A 118       5.035   5.349  -4.953  1.00 95.38           O  
ATOM    966  CG  LEU A 118       8.245   4.141  -4.305  1.00 95.38           C  
ATOM    967  CD1 LEU A 118       8.895   4.239  -2.928  1.00 95.38           C  
ATOM    968  CD2 LEU A 118       9.266   3.582  -5.296  1.00 95.38           C  
ATOM    969  N   ASP A 119       5.434   6.135  -2.892  1.00 94.31           N  
ATOM    970  CA  ASP A 119       5.321   7.568  -3.197  1.00 94.31           C  
ATOM    971  C   ASP A 119       6.721   8.188  -3.104  1.00 94.31           C  
ATOM    972  CB  ASP A 119       4.312   8.204  -2.223  1.00 94.31           C  
ATOM    973  O   ASP A 119       7.298   8.270  -2.011  1.00 94.31           O  
ATOM    974  CG  ASP A 119       4.099   9.718  -2.384  1.00 94.31           C  
ATOM    975  OD1 ASP A 119       4.837  10.362  -3.167  1.00 94.31           O  
ATOM    976  OD2 ASP A 119       3.233  10.240  -1.637  1.00 94.31           O  
ATOM    977  N   ILE A 120       7.298   8.581  -4.245  1.00 96.38           N  
ATOM    978  CA  ILE A 120       8.655   9.150  -4.275  1.00 96.38           C  
ATOM    979  C   ILE A 120       8.673  10.613  -3.819  1.00 96.38           C  
ATOM    980  CB  ILE A 120       9.364   8.956  -5.637  1.00 96.38           C  
ATOM    981  O   ILE A 120       9.719  11.108  -3.406  1.00 96.38           O  
ATOM    982  CG1 ILE A 120       8.847   9.930  -6.716  1.00 96.38           C  
ATOM    983  CG2 ILE A 120       9.287   7.485  -6.084  1.00 96.38           C  
ATOM    984  CD1 ILE A 120       9.505   9.753  -8.090  1.00 96.38           C  
ATOM    985  N   GLY A 121       7.525  11.300  -3.819  1.00 95.00           N  
ATOM    986  CA  GLY A 121       7.416  12.686  -3.357  1.00 95.00           C  
ATOM    987  C   GLY A 121       7.648  12.837  -1.851  1.00 95.00           C  
ATOM    988  O   GLY A 121       7.993  13.917  -1.381  1.00 95.00           O  
ATOM    989  N   LYS A 122       7.521  11.744  -1.090  1.00 91.06           N  
ATOM    990  CA  LYS A 122       7.767  11.688   0.363  1.00 91.06           C  
ATOM    991  C   LYS A 122       9.092  11.021   0.728  1.00 91.06           C  
ATOM    992  CB  LYS A 122       6.590  10.995   1.055  1.00 91.06           C  
ATOM    993  O   LYS A 122       9.253  10.569   1.863  1.00 91.06           O  
ATOM    994  CG  LYS A 122       5.295  11.785   0.871  1.00 91.06           C  
ATOM    995  CD  LYS A 122       4.154  11.055   1.571  1.00 91.06           C  
ATOM    996  CE  LYS A 122       2.868  11.809   1.252  1.00 91.06           C  
ATOM    997  NZ  LYS A 122       1.684  11.003   1.610  1.00 91.06           N  
ATOM    998  N   ARG A 123      10.004  10.891  -0.235  1.00 95.62           N  
ATOM    999  CA  ARG A 123      11.282  10.201  -0.066  1.00 95.62           C  
ATOM   1000  C   ARG A 123      12.431  11.028  -0.608  1.00 95.62           C  
ATOM   1001  CB  ARG A 123      11.234   8.822  -0.735  1.00 95.62           C  
ATOM   1002  O   ARG A 123      12.273  11.824  -1.527  1.00 95.62           O  
ATOM   1003  CG  ARG A 123      10.292   7.883   0.028  1.00 95.62           C  
ATOM   1004  CD  ARG A 123      10.341   6.484  -0.575  1.00 95.62           C  
ATOM   1005  NE  ARG A 123       9.452   5.555   0.150  1.00 95.62           N  
ATOM   1006  NH1 ARG A 123      11.017   4.612   1.550  1.00 95.62           N  
ATOM   1007  NH2 ARG A 123       8.943   3.793   1.494  1.00 95.62           N  
ATOM   1008  CZ  ARG A 123       9.808   4.669   1.063  1.00 95.62           C  
ATOM   1009  N   THR A 124      13.598  10.804  -0.035  1.00 97.62           N  
ATOM   1010  CA  THR A 124      14.879  11.292  -0.539  1.00 97.62           C  
ATOM   1011  C   THR A 124      15.414  10.371  -1.634  1.00 97.62           C  
ATOM   1012  CB  THR A 124      15.907  11.400   0.595  1.00 97.62           C  
ATOM   1013  O   THR A 124      15.080   9.187  -1.687  1.00 97.62           O  
ATOM   1014  CG2 THR A 124      15.443  12.301   1.738  1.00 97.62           C  
ATOM   1015  OG1 THR A 124      16.169  10.129   1.135  1.00 97.62           O  
ATOM   1016  N   SER A 125      16.309  10.889  -2.477  1.00 97.75           N  
ATOM   1017  CA  SER A 125      17.010  10.082  -3.488  1.00 97.75           C  
ATOM   1018  C   SER A 125      17.740   8.877  -2.865  1.00 97.75           C  
ATOM   1019  CB  SER A 125      17.985  10.987  -4.247  1.00 97.75           C  
ATOM   1020  O   SER A 125      17.668   7.763  -3.383  1.00 97.75           O  
ATOM   1021  OG  SER A 125      18.742  10.227  -5.155  1.00 97.75           O  
ATOM   1022  N   ASN A 126      18.351   9.056  -1.688  1.00 98.00           N  
ATOM   1023  CA  ASN A 126      19.023   7.972  -0.965  1.00 98.00           C  
ATOM   1024  C   ASN A 126      18.051   6.867  -0.524  1.00 98.00           C  
ATOM   1025  CB  ASN A 126      19.780   8.550   0.242  1.00 98.00           C  
ATOM   1026  O   ASN A 126      18.374   5.688  -0.659  1.00 98.00           O  
ATOM   1027  CG  ASN A 126      21.016   9.341  -0.150  1.00 98.00           C  
ATOM   1028  ND2 ASN A 126      21.638  10.011   0.790  1.00 98.00           N  
ATOM   1029  OD1 ASN A 126      21.441   9.375  -1.289  1.00 98.00           O  
ATOM   1030  N   GLU A 127      16.853   7.221  -0.050  1.00 97.62           N  
ATOM   1031  CA  GLU A 127      15.827   6.227   0.291  1.00 97.62           C  
ATOM   1032  C   GLU A 127      15.363   5.441  -0.941  1.00 97.62           C  
ATOM   1033  CB  GLU A 127      14.612   6.901   0.942  1.00 97.62           C  
ATOM   1034  O   GLU A 127      15.142   4.237  -0.833  1.00 97.62           O  
ATOM   1035  CG  GLU A 127      14.856   7.333   2.393  1.00 97.62           C  
ATOM   1036  CD  GLU A 127      13.682   8.187   2.879  1.00 97.62           C  
ATOM   1037  OE1 GLU A 127      12.959   7.754   3.805  1.00 97.62           O  
ATOM   1038  OE2 GLU A 127      13.477   9.252   2.254  1.00 97.62           O  
ATOM   1039  N   ILE A 128      15.239   6.086  -2.108  1.00 98.19           N  
ATOM   1040  CA  ILE A 128      14.911   5.398  -3.368  1.00 98.19           C  
ATOM   1041  C   ILE A 128      16.011   4.402  -3.743  1.00 98.19           C  
ATOM   1042  CB  ILE A 128      14.645   6.415  -4.504  1.00 98.19           C  
ATOM   1043  O   ILE A 128      15.714   3.236  -4.004  1.00 98.19           O  
ATOM   1044  CG1 ILE A 128      13.452   7.352  -4.207  1.00 98.19           C  
ATOM   1045  CG2 ILE A 128      14.423   5.710  -5.853  1.00 98.19           C  
ATOM   1046  CD1 ILE A 128      12.128   6.655  -3.868  1.00 98.19           C  
ATOM   1047  N   THR A 129      17.276   4.826  -3.700  1.00 97.88           N  
ATOM   1048  CA  THR A 129      18.433   3.951  -3.950  1.00 97.88           C  
ATOM   1049  C   THR A 129      18.407   2.726  -3.045  1.00 97.88           C  
ATOM   1050  CB  THR A 129      19.744   4.709  -3.703  1.00 97.88           C  
ATOM   1051  O   THR A 129      18.543   1.599  -3.513  1.00 97.88           O  
ATOM   1052  CG2 THR A 129      20.990   3.900  -4.060  1.00 97.88           C  
ATOM   1053  OG1 THR A 129      19.762   5.861  -4.506  1.00 97.88           O  
ATOM   1054  N   GLN A 130      18.200   2.932  -1.745  1.00 98.06           N  
ATOM   1055  CA  GLN A 130      18.270   1.852  -0.770  1.00 98.06           C  
ATOM   1056  C   GLN A 130      17.099   0.871  -0.899  1.00 98.06           C  
ATOM   1057  CB  GLN A 130      18.387   2.478   0.621  1.00 98.06           C  
ATOM   1058  O   GLN A 130      17.308  -0.336  -0.786  1.00 98.06           O  
ATOM   1059  CG  GLN A 130      18.938   1.485   1.649  1.00 98.06           C  
ATOM   1060  CD  GLN A 130      19.552   2.195   2.853  1.00 98.06           C  
ATOM   1061  NE2 GLN A 130      20.455   1.556   3.562  1.00 98.06           N  
ATOM   1062  OE1 GLN A 130      19.254   3.331   3.180  1.00 98.06           O  
ATOM   1063  N   LEU A 131      15.895   1.367  -1.208  1.00 97.81           N  
ATOM   1064  CA  LEU A 131      14.741   0.523  -1.521  1.00 97.81           C  
ATOM   1065  C   LEU A 131      15.028  -0.403  -2.705  1.00 97.81           C  
ATOM   1066  CB  LEU A 131      13.532   1.400  -1.872  1.00 97.81           C  
ATOM   1067  O   LEU A 131      14.888  -1.617  -2.581  1.00 97.81           O  
ATOM   1068  CG  LEU A 131      12.763   1.998  -0.690  1.00 97.81           C  
ATOM   1069  CD1 LEU A 131      11.748   2.973  -1.288  1.00 97.81           C  
ATOM   1070  CD2 LEU A 131      12.011   0.935   0.111  1.00 97.81           C  
ATOM   1071  N   PHE A 132      15.449   0.147  -3.846  1.00 98.19           N  
ATOM   1072  CA  PHE A 132      15.667  -0.668  -5.042  1.00 98.19           C  
ATOM   1073  C   PHE A 132      16.897  -1.572  -4.928  1.00 98.19           C  
ATOM   1074  CB  PHE A 132      15.681   0.211  -6.295  1.00 98.19           C  
ATOM   1075  O   PHE A 132      16.871  -2.684  -5.452  1.00 98.19           O  
ATOM   1076  CG  PHE A 132      14.278   0.565  -6.748  1.00 98.19           C  
ATOM   1077  CD1 PHE A 132      13.498  -0.399  -7.415  1.00 98.19           C  
ATOM   1078  CD2 PHE A 132      13.732   1.830  -6.467  1.00 98.19           C  
ATOM   1079  CE1 PHE A 132      12.180  -0.100  -7.801  1.00 98.19           C  
ATOM   1080  CE2 PHE A 132      12.411   2.126  -6.843  1.00 98.19           C  
ATOM   1081  CZ  PHE A 132      11.637   1.163  -7.514  1.00 98.19           C  
ATOM   1082  N   ALA A 133      17.918  -1.174  -4.164  1.00 98.25           N  
ATOM   1083  CA  ALA A 133      19.024  -2.058  -3.806  1.00 98.25           C  
ATOM   1084  C   ALA A 133      18.561  -3.259  -2.961  1.00 98.25           C  
ATOM   1085  CB  ALA A 133      20.089  -1.241  -3.067  1.00 98.25           C  
ATOM   1086  O   ALA A 133      19.075  -4.361  -3.135  1.00 98.25           O  
ATOM   1087  N   ASN A 134      17.586  -3.080  -2.061  1.00 97.81           N  
ATOM   1088  CA  ASN A 134      17.000  -4.195  -1.314  1.00 97.81           C  
ATOM   1089  C   ASN A 134      16.131  -5.089  -2.206  1.00 97.81           C  
ATOM   1090  CB  ASN A 134      16.202  -3.675  -0.114  1.00 97.81           C  
ATOM   1091  O   ASN A 134      16.271  -6.307  -2.151  1.00 97.81           O  
ATOM   1092  CG  ASN A 134      17.046  -3.143   1.024  1.00 97.81           C  
ATOM   1093  ND2 ASN A 134      16.415  -2.466   1.950  1.00 97.81           N  
ATOM   1094  OD1 ASN A 134      18.243  -3.403   1.148  1.00 97.81           O  
ATOM   1095  N   VAL A 135      15.301  -4.504  -3.075  1.00 97.88           N  
ATOM   1096  CA  VAL A 135      14.483  -5.255  -4.045  1.00 97.88           C  
ATOM   1097  C   VAL A 135      15.362  -6.121  -4.957  1.00 97.88           C  
ATOM   1098  CB  VAL A 135      13.598  -4.286  -4.855  1.00 97.88           C  
ATOM   1099  O   VAL A 135      15.094  -7.312  -5.119  1.00 97.88           O  
ATOM   1100  CG1 VAL A 135      12.858  -4.964  -6.011  1.00 97.88           C  
ATOM   1101  CG2 VAL A 135      12.536  -3.649  -3.951  1.00 97.88           C  
ATOM   1102  N   ALA A 136      16.469  -5.569  -5.463  1.00 97.00           N  
ATOM   1103  CA  ALA A 136      17.416  -6.265  -6.338  1.00 97.00           C  
ATOM   1104  C   ALA A 136      18.127  -7.468  -5.682  1.00 97.00           C  
ATOM   1105  CB  ALA A 136      18.430  -5.236  -6.848  1.00 97.00           C  
ATOM   1106  O   ALA A 136      18.732  -8.279  -6.378  1.00 97.00           O  
ATOM   1107  N   LYS A 137      18.037  -7.647  -4.355  1.00 96.56           N  
ATOM   1108  CA  LYS A 137      18.522  -8.872  -3.685  1.00 96.56           C  
ATOM   1109  C   LYS A 137      17.657 -10.094  -3.997  1.00 96.56           C  
ATOM   1110  CB  LYS A 137      18.575  -8.672  -2.165  1.00 96.56           C  
ATOM   1111  O   LYS A 137      18.088 -11.221  -3.768  1.00 96.56           O  
ATOM   1112  CG  LYS A 137      19.584  -7.596  -1.755  1.00 96.56           C  
ATOM   1113  CD  LYS A 137      19.423  -7.246  -0.275  1.00 96.56           C  
ATOM   1114  CE  LYS A 137      20.409  -6.131   0.076  1.00 96.56           C  
ATOM   1115  NZ  LYS A 137      20.078  -5.508   1.378  1.00 96.56           N  
ATOM   1116  N   HIS A 138      16.431  -9.881  -4.473  1.00 95.31           N  
ATOM   1117  CA  HIS A 138      15.428 -10.931  -4.635  1.00 95.31           C  
ATOM   1118  C   HIS A 138      14.980 -11.133  -6.085  1.00 95.31           C  
ATOM   1119  CB  HIS A 138      14.240 -10.587  -3.736  1.00 95.31           C  
ATOM   1120  O   HIS A 138      14.365 -12.154  -6.404  1.00 95.31           O  
ATOM   1121  CG  HIS A 138      14.606 -10.470  -2.279  1.00 95.31           C  
ATOM   1122  CD2 HIS A 138      14.685  -9.323  -1.535  1.00 95.31           C  
ATOM   1123  ND1 HIS A 138      14.973 -11.513  -1.461  1.00 95.31           N  
ATOM   1124  CE1 HIS A 138      15.261 -11.010  -0.251  1.00 95.31           C  
ATOM   1125  NE2 HIS A 138      15.104  -9.680  -0.248  1.00 95.31           N  
ATOM   1126  N   CYS A 139      15.267 -10.186  -6.970  1.00 94.94           N  
ATOM   1127  CA  CYS A 139      14.847 -10.177  -8.366  1.00 94.94           C  
ATOM   1128  C   CYS A 139      15.857  -9.400  -9.217  1.00 94.94           C  
ATOM   1129  CB  CYS A 139      13.428  -9.589  -8.419  1.00 94.94           C  
ATOM   1130  O   CYS A 139      16.792  -8.807  -8.682  1.00 94.94           O  
ATOM   1131  SG  CYS A 139      13.401  -7.845  -7.945  1.00 94.94           S  
ATOM   1132  N   ASN A 140      15.668  -9.384 -10.532  1.00 94.19           N  
ATOM   1133  CA  ASN A 140      16.456  -8.532 -11.405  1.00 94.19           C  
ATOM   1134  C   ASN A 140      16.246  -7.061 -11.007  1.00 94.19           C  
ATOM   1135  CB  ASN A 140      16.066  -8.770 -12.868  1.00 94.19           C  
ATOM   1136  O   ASN A 140      15.116  -6.663 -10.675  1.00 94.19           O  
ATOM   1137  CG  ASN A 140      16.327 -10.187 -13.342  1.00 94.19           C  
ATOM   1138  ND2 ASN A 140      15.498 -10.683 -14.226  1.00 94.19           N  
ATOM   1139  OD1 ASN A 140      17.266 -10.858 -12.937  1.00 94.19           O  
ATOM   1140  N   PRO A 141      17.311  -6.244 -11.019  1.00 96.94           N  
ATOM   1141  CA  PRO A 141      17.187  -4.818 -10.763  1.00 96.94           C  
ATOM   1142  C   PRO A 141      16.321  -4.153 -11.840  1.00 96.94           C  
ATOM   1143  CB  PRO A 141      18.622  -4.283 -10.746  1.00 96.94           C  
ATOM   1144  O   PRO A 141      16.215  -4.639 -12.967  1.00 96.94           O  
ATOM   1145  CG  PRO A 141      19.368  -5.243 -11.672  1.00 96.94           C  
ATOM   1146  CD  PRO A 141      18.674  -6.578 -11.414  1.00 96.94           C  
ATOM   1147  N   ILE A 142      15.699  -3.028 -11.487  1.00 97.38           N  
ATOM   1148  CA  ILE A 142      15.151  -2.112 -12.495  1.00 97.38           C  
ATOM   1149  C   ILE A 142      16.297  -1.505 -13.316  1.00 97.38           C  
ATOM   1150  CB  ILE A 142      14.267  -1.023 -11.853  1.00 97.38           C  
ATOM   1151  O   ILE A 142      17.447  -1.530 -12.874  1.00 97.38           O  
ATOM   1152  CG1 ILE A 142      15.035  -0.157 -10.829  1.00 97.38           C  
ATOM   1153  CG2 ILE A 142      13.023  -1.673 -11.218  1.00 97.38           C  
ATOM   1154  CD1 ILE A 142      14.306   1.146 -10.483  1.00 97.38           C  
ATOM   1155  N   SER A 143      15.997  -0.942 -14.486  1.00 96.94           N  
ATOM   1156  CA  SER A 143      17.026  -0.302 -15.308  1.00 96.94           C  
ATOM   1157  C   SER A 143      17.655   0.907 -14.607  1.00 96.94           C  
ATOM   1158  CB  SER A 143      16.471   0.094 -16.680  1.00 96.94           C  
ATOM   1159  O   SER A 143      17.006   1.619 -13.832  1.00 96.94           O  
ATOM   1160  OG  SER A 143      15.520   1.133 -16.569  1.00 96.94           O  
ATOM   1161  N   ASP A 144      18.925   1.175 -14.917  1.00 97.50           N  
ATOM   1162  CA  ASP A 144      19.649   2.334 -14.383  1.00 97.50           C  
ATOM   1163  C   ASP A 144      18.985   3.660 -14.787  1.00 97.50           C  
ATOM   1164  CB  ASP A 144      21.099   2.322 -14.894  1.00 97.50           C  
ATOM   1165  O   ASP A 144      18.968   4.619 -14.011  1.00 97.50           O  
ATOM   1166  CG  ASP A 144      21.971   1.214 -14.297  1.00 97.50           C  
ATOM   1167  OD1 ASP A 144      21.648   0.740 -13.186  1.00 97.50           O  
ATOM   1168  OD2 ASP A 144      22.984   0.886 -14.951  1.00 97.50           O  
ATOM   1169  N   SER A 145      18.397   3.712 -15.989  1.00 97.62           N  
ATOM   1170  CA  SER A 145      17.646   4.863 -16.504  1.00 97.62           C  
ATOM   1171  C   SER A 145      16.416   5.152 -15.634  1.00 97.62           C  
ATOM   1172  CB  SER A 145      17.242   4.602 -17.967  1.00 97.62           C  
ATOM   1173  O   SER A 145      16.226   6.294 -15.203  1.00 97.62           O  
ATOM   1174  OG  SER A 145      16.393   3.476 -17.983  1.00 97.62           O  
ATOM   1175  N   LEU A 146      15.624   4.122 -15.303  1.00 98.19           N  
ATOM   1176  CA  LEU A 146      14.455   4.245 -14.440  1.00 98.19           C  
ATOM   1177  C   LEU A 146      14.865   4.595 -13.007  1.00 98.19           C  
ATOM   1178  CB  LEU A 146      13.623   2.950 -14.498  1.00 98.19           C  
ATOM   1179  O   LEU A 146      14.272   5.496 -12.413  1.00 98.19           O  
ATOM   1180  CG  LEU A 146      12.384   2.988 -13.583  1.00 98.19           C  
ATOM   1181  CD1 LEU A 146      11.397   4.109 -13.933  1.00 98.19           C  
ATOM   1182  CD2 LEU A 146      11.626   1.667 -13.620  1.00 98.19           C  
ATOM   1183  N   LEU A 147      15.892   3.941 -12.454  1.00 98.44           N  
ATOM   1184  CA  LEU A 147      16.376   4.240 -11.104  1.00 98.44           C  
ATOM   1185  C   LEU A 147      16.833   5.699 -10.989  1.00 98.44           C  
ATOM   1186  CB  LEU A 147      17.500   3.263 -10.721  1.00 98.44           C  
ATOM   1187  O   LEU A 147      16.407   6.406 -10.073  1.00 98.44           O  
ATOM   1188  CG  LEU A 147      18.096   3.517  -9.321  1.00 98.44           C  
ATOM   1189  CD1 LEU A 147      17.050   3.439  -8.202  1.00 98.44           C  
ATOM   1190  CD2 LEU A 147      19.181   2.486  -9.024  1.00 98.44           C  
ATOM   1191  N   LYS A 148      17.636   6.174 -11.947  1.00 98.50           N  
ATOM   1192  CA  LYS A 148      18.085   7.570 -12.007  1.00 98.50           C  
ATOM   1193  C   LYS A 148      16.911   8.537 -12.135  1.00 98.50           C  
ATOM   1194  CB  LYS A 148      19.077   7.712 -13.166  1.00 98.50           C  
ATOM   1195  O   LYS A 148      16.864   9.560 -11.450  1.00 98.50           O  
ATOM   1196  CG  LYS A 148      19.627   9.138 -13.256  1.00 98.50           C  
ATOM   1197  CD  LYS A 148      20.727   9.226 -14.313  1.00 98.50           C  
ATOM   1198  CE  LYS A 148      21.253  10.662 -14.354  1.00 98.50           C  
ATOM   1199  NZ  LYS A 148      22.362  10.799 -15.327  1.00 98.50           N  
ATOM   1200  N   TRP A 149      15.932   8.208 -12.973  1.00 98.62           N  
ATOM   1201  CA  TRP A 149      14.731   9.021 -13.122  1.00 98.62           C  
ATOM   1202  C   TRP A 149      13.922   9.106 -11.817  1.00 98.62           C  
ATOM   1203  CB  TRP A 149      13.902   8.471 -14.281  1.00 98.62           C  
ATOM   1204  O   TRP A 149      13.478  10.194 -11.444  1.00 98.62           O  
ATOM   1205  CG  TRP A 149      12.688   9.283 -14.566  1.00 98.62           C  
ATOM   1206  CD1 TRP A 149      12.612  10.296 -15.457  1.00 98.62           C  
ATOM   1207  CD2 TRP A 149      11.372   9.176 -13.952  1.00 98.62           C  
ATOM   1208  CE2 TRP A 149      10.540  10.163 -14.544  1.00 98.62           C  
ATOM   1209  CE3 TRP A 149      10.784   8.336 -12.980  1.00 98.62           C  
ATOM   1210  NE1 TRP A 149      11.343  10.837 -15.432  1.00 98.62           N  
ATOM   1211  CH2 TRP A 149       8.623   9.432 -13.265  1.00 98.62           C  
ATOM   1212  CZ2 TRP A 149       9.193  10.286 -14.222  1.00 98.62           C  
ATOM   1213  CZ3 TRP A 149       9.425   8.466 -12.633  1.00 98.62           C  
ATOM   1214  N   LEU A 150      13.775   8.001 -11.078  1.00 98.44           N  
ATOM   1215  CA  LEU A 150      13.096   7.978  -9.776  1.00 98.44           C  
ATOM   1216  C   LEU A 150      13.861   8.784  -8.715  1.00 98.44           C  
ATOM   1217  CB  LEU A 150      12.914   6.519  -9.313  1.00 98.44           C  
ATOM   1218  O   LEU A 150      13.248   9.531  -7.954  1.00 98.44           O  
ATOM   1219  CG  LEU A 150      11.912   5.693 -10.139  1.00 98.44           C  
ATOM   1220  CD1 LEU A 150      12.059   4.213  -9.793  1.00 98.44           C  
ATOM   1221  CD2 LEU A 150      10.465   6.097  -9.850  1.00 98.44           C  
ATOM   1222  N   GLN A 151      15.191   8.679  -8.683  1.00 98.44           N  
ATOM   1223  CA  GLN A 151      16.062   9.445  -7.783  1.00 98.44           C  
ATOM   1224  C   GLN A 151      15.921  10.957  -7.988  1.00 98.44           C  
ATOM   1225  CB  GLN A 151      17.517   9.048  -8.048  1.00 98.44           C  
ATOM   1226  O   GLN A 151      15.787  11.708  -7.024  1.00 98.44           O  
ATOM   1227  CG  GLN A 151      17.913   7.698  -7.436  1.00 98.44           C  
ATOM   1228  CD  GLN A 151      19.279   7.236  -7.941  1.00 98.44           C  
ATOM   1229  NE2 GLN A 151      19.953   6.355  -7.246  1.00 98.44           N  
ATOM   1230  OE1 GLN A 151      19.789   7.654  -8.966  1.00 98.44           O  
ATOM   1231  N   GLU A 152      15.914  11.414  -9.239  1.00 98.31           N  
ATOM   1232  CA  GLU A 152      15.739  12.831  -9.574  1.00 98.31           C  
ATOM   1233  C   GLU A 152      14.300  13.326  -9.360  1.00 98.31           C  
ATOM   1234  CB  GLU A 152      16.119  13.033 -11.038  1.00 98.31           C  
ATOM   1235  O   GLU A 152      14.068  14.530  -9.234  1.00 98.31           O  
ATOM   1236  CG  GLU A 152      17.621  12.877 -11.339  1.00 98.31           C  
ATOM   1237  CD  GLU A 152      17.859  12.935 -12.851  1.00 98.31           C  
ATOM   1238  OE1 GLU A 152      18.901  12.481 -13.374  1.00 98.31           O  
ATOM   1239  OE2 GLU A 152      16.943  13.393 -13.564  1.00 98.31           O  
ATOM   1240  N   GLY A 153      13.325  12.414  -9.345  1.00 97.69           N  
ATOM   1241  CA  GLY A 153      11.929  12.695  -9.008  1.00 97.69           C  
ATOM   1242  C   GLY A 153      11.661  12.760  -7.503  1.00 97.69           C  
ATOM   1243  O   GLY A 153      10.632  13.296  -7.088  1.00 97.69           O  
ATOM   1244  N   ALA A 154      12.571  12.228  -6.685  1.00 98.06           N  
ATOM   1245  CA  ALA A 154      12.410  12.129  -5.243  1.00 98.06           C  
ATOM   1246  C   ALA A 154      12.185  13.508  -4.597  1.00 98.06           C  
ATOM   1247  CB  ALA A 154      13.625  11.396  -4.668  1.00 98.06           C  
ATOM   1248  O   ALA A 154      12.847  14.492  -4.930  1.00 98.06           O  
ATOM   1249  N   GLY A 155      11.217  13.591  -3.685  1.00 97.25           N  
ATOM   1250  CA  GLY A 155      10.845  14.826  -2.989  1.00 97.25           C  
ATOM   1251  C   GLY A 155      10.026  15.820  -3.822  1.00 97.25           C  
ATOM   1252  O   GLY A 155       9.512  16.797  -3.274  1.00 97.25           O  
ATOM   1253  N   LYS A 156       9.858  15.597  -5.134  1.00 97.00           N  
ATOM   1254  CA  LYS A 156       9.007  16.454  -5.964  1.00 97.00           C  
ATOM   1255  C   LYS A 156       7.536  16.142  -5.692  1.00 97.00           C  
ATOM   1256  CB  LYS A 156       9.353  16.334  -7.456  1.00 97.00           C  
ATOM   1257  O   LYS A 156       7.110  14.989  -5.702  1.00 97.00           O  
ATOM   1258  CG  LYS A 156      10.791  16.779  -7.768  1.00 97.00           C  
ATOM   1259  CD  LYS A 156      11.078  16.684  -9.271  1.00 97.00           C  
ATOM   1260  CE  LYS A 156      12.528  17.086  -9.558  1.00 97.00           C  
ATOM   1261  NZ  LYS A 156      12.971  16.627 -10.896  1.00 97.00           N  
ATOM   1262  N   THR A 157       6.747  17.194  -5.507  1.00 96.12           N  
ATOM   1263  CA  THR A 157       5.284  17.142  -5.353  1.00 96.12           C  
ATOM   1264  C   THR A 157       4.631  18.197  -6.247  1.00 96.12           C  
ATOM   1265  CB  THR A 157       4.859  17.345  -3.889  1.00 96.12           C  
ATOM   1266  O   THR A 157       5.319  19.069  -6.793  1.00 96.12           O  
ATOM   1267  CG2 THR A 157       5.416  16.274  -2.953  1.00 96.12           C  
ATOM   1268  OG1 THR A 157       5.301  18.595  -3.412  1.00 96.12           O  
ATOM   1269  N   LYS A 158       3.302  18.139  -6.404  1.00 93.44           N  
ATOM   1270  CA  LYS A 158       2.518  19.142  -7.152  1.00 93.44           C  
ATOM   1271  C   LYS A 158       3.075  19.319  -8.575  1.00 93.44           C  
ATOM   1272  CB  LYS A 158       2.448  20.464  -6.343  1.00 93.44           C  
ATOM   1273  O   LYS A 158       3.480  18.348  -9.213  1.00 93.44           O  
ATOM   1274  CG  LYS A 158       1.876  20.297  -4.931  1.00 93.44           C  
ATOM   1275  CD  LYS A 158       1.914  21.606  -4.124  1.00 93.44           C  
ATOM   1276  CE  LYS A 158       1.344  21.290  -2.736  1.00 93.44           C  
ATOM   1277  NZ  LYS A 158       1.498  22.372  -1.733  1.00 93.44           N  
ATOM   1278  N   GLN A 159       3.136  20.556  -9.071  1.00 93.38           N  
ATOM   1279  CA  GLN A 159       3.600  20.852 -10.425  1.00 93.38           C  
ATOM   1280  C   GLN A 159       5.018  20.337 -10.697  1.00 93.38           C  
ATOM   1281  CB  GLN A 159       3.519  22.368 -10.681  1.00 93.38           C  
ATOM   1282  O   GLN A 159       5.266  19.804 -11.771  1.00 93.38           O  
ATOM   1283  CG  GLN A 159       3.599  22.694 -12.185  1.00 93.38           C  
ATOM   1284  CD  GLN A 159       2.433  22.089 -12.964  1.00 93.38           C  
ATOM   1285  NE2 GLN A 159       2.596  21.694 -14.204  1.00 93.38           N  
ATOM   1286  OE1 GLN A 159       1.341  21.930 -12.443  1.00 93.38           O  
ATOM   1287  N   ALA A 160       5.935  20.414  -9.727  1.00 96.12           N  
ATOM   1288  CA  ALA A 160       7.304  19.930  -9.914  1.00 96.12           C  
ATOM   1289  C   ALA A 160       7.351  18.418 -10.197  1.00 96.12           C  
ATOM   1290  CB  ALA A 160       8.127  20.291  -8.673  1.00 96.12           C  
ATOM   1291  O   ALA A 160       8.154  17.967 -11.015  1.00 96.12           O  
ATOM   1292  N   ALA A 161       6.474  17.637  -9.557  1.00 96.31           N  
ATOM   1293  CA  ALA A 161       6.342  16.210  -9.833  1.00 96.31           C  
ATOM   1294  C   ALA A 161       5.761  15.956 -11.227  1.00 96.31           C  
ATOM   1295  CB  ALA A 161       5.474  15.569  -8.750  1.00 96.31           C  
ATOM   1296  O   ALA A 161       6.237  15.071 -11.927  1.00 96.31           O  
ATOM   1297  N   TYR A 162       4.780  16.751 -11.659  1.00 95.81           N  
ATOM   1298  CA  TYR A 162       4.189  16.619 -12.992  1.00 95.81           C  
ATOM   1299  C   TYR A 162       5.160  16.985 -14.118  1.00 95.81           C  
ATOM   1300  CB  TYR A 162       2.931  17.477 -13.074  1.00 95.81           C  
ATOM   1301  O   TYR A 162       5.261  16.264 -15.108  1.00 95.81           O  
ATOM   1302  CG  TYR A 162       2.171  17.298 -14.366  1.00 95.81           C  
ATOM   1303  CD1 TYR A 162       2.134  18.334 -15.318  1.00 95.81           C  
ATOM   1304  CD2 TYR A 162       1.522  16.075 -14.623  1.00 95.81           C  
ATOM   1305  CE1 TYR A 162       1.430  18.153 -16.522  1.00 95.81           C  
ATOM   1306  CE2 TYR A 162       0.846  15.878 -15.840  1.00 95.81           C  
ATOM   1307  OH  TYR A 162       0.132  16.744 -17.956  1.00 95.81           O  
ATOM   1308  CZ  TYR A 162       0.802  16.920 -16.790  1.00 95.81           C  
ATOM   1309  N   GLU A 163       5.926  18.066 -13.958  1.00 96.25           N  
ATOM   1310  CA  GLU A 163       6.967  18.441 -14.919  1.00 96.25           C  
ATOM   1311  C   GLU A 163       8.038  17.355 -15.046  1.00 96.25           C  
ATOM   1312  CB  GLU A 163       7.613  19.780 -14.525  1.00 96.25           C  
ATOM   1313  O   GLU A 163       8.477  17.051 -16.152  1.00 96.25           O  
ATOM   1314  CG  GLU A 163       6.669  20.991 -14.625  1.00 96.25           C  
ATOM   1315  CD  GLU A 163       5.958  21.073 -15.975  1.00 96.25           C  
ATOM   1316  OE1 GLU A 163       4.716  21.238 -16.006  1.00 96.25           O  
ATOM   1317  OE2 GLU A 163       6.611  20.871 -17.021  1.00 96.25           O  
ATOM   1318  N   HIS A 164       8.409  16.718 -13.931  1.00 97.69           N  
ATOM   1319  CA  HIS A 164       9.301  15.557 -13.945  1.00 97.69           C  
ATOM   1320  C   HIS A 164       8.649  14.331 -14.599  1.00 97.69           C  
ATOM   1321  CB  HIS A 164       9.737  15.257 -12.509  1.00 97.69           C  
ATOM   1322  O   HIS A 164       9.283  13.658 -15.410  1.00 97.69           O  
ATOM   1323  CG  HIS A 164      10.837  14.236 -12.457  1.00 97.69           C  
ATOM   1324  CD2 HIS A 164      10.687  12.900 -12.237  1.00 97.69           C  
ATOM   1325  ND1 HIS A 164      12.183  14.516 -12.697  1.00 97.69           N  
ATOM   1326  CE1 HIS A 164      12.809  13.328 -12.653  1.00 97.69           C  
ATOM   1327  NE2 HIS A 164      11.941  12.351 -12.356  1.00 97.69           N  
ATOM   1328  N   TYR A 165       7.373  14.073 -14.293  1.00 97.00           N  
ATOM   1329  CA  TYR A 165       6.588  12.971 -14.853  1.00 97.00           C  
ATOM   1330  C   TYR A 165       6.565  12.995 -16.387  1.00 97.00           C  
ATOM   1331  CB  TYR A 165       5.175  12.953 -14.270  1.00 97.00           C  
ATOM   1332  O   TYR A 165       6.843  11.982 -17.023  1.00 97.00           O  
ATOM   1333  CG  TYR A 165       4.323  11.853 -14.864  1.00 97.00           C  
ATOM   1334  CD1 TYR A 165       3.266  12.181 -15.734  1.00 97.00           C  
ATOM   1335  CD2 TYR A 165       4.630  10.503 -14.602  1.00 97.00           C  
ATOM   1336  CE1 TYR A 165       2.504  11.158 -16.329  1.00 97.00           C  
ATOM   1337  CE2 TYR A 165       3.882   9.480 -15.212  1.00 97.00           C  
ATOM   1338  OH  TYR A 165       2.070   8.819 -16.635  1.00 97.00           O  
ATOM   1339  CZ  TYR A 165       2.811   9.806 -16.070  1.00 97.00           C  
ATOM   1340  N   LYS A 166       6.338  14.170 -16.990  1.00 96.50           N  
ATOM   1341  CA  LYS A 166       6.310  14.353 -18.455  1.00 96.50           C  
ATOM   1342  C   LYS A 166       7.614  13.974 -19.163  1.00 96.50           C  
ATOM   1343  CB  LYS A 166       5.972  15.812 -18.782  1.00 96.50           C  
ATOM   1344  O   LYS A 166       7.606  13.753 -20.369  1.00 96.50           O  
ATOM   1345  CG  LYS A 166       4.497  16.151 -18.514  1.00 96.50           C  
ATOM   1346  CD  LYS A 166       4.146  17.571 -18.980  1.00 96.50           C  
ATOM   1347  CE  LYS A 166       4.943  18.614 -18.194  1.00 96.50           C  
ATOM   1348  NZ  LYS A 166       4.634  20.003 -18.598  1.00 96.50           N  
ATOM   1349  N   GLN A 167       8.729  13.904 -18.440  1.00 97.00           N  
ATOM   1350  CA  GLN A 167      10.026  13.535 -19.007  1.00 97.00           C  
ATOM   1351  C   GLN A 167      10.243  12.018 -19.067  1.00 97.00           C  
ATOM   1352  CB  GLN A 167      11.154  14.198 -18.208  1.00 97.00           C  
ATOM   1353  O   GLN A 167      11.254  11.597 -19.620  1.00 97.00           O  
ATOM   1354  CG  GLN A 167      11.045  15.728 -18.174  1.00 97.00           C  
ATOM   1355  CD  GLN A 167      12.109  16.367 -17.292  1.00 97.00           C  
ATOM   1356  NE2 GLN A 167      12.025  17.660 -17.070  1.00 97.00           N  
ATOM   1357  OE1 GLN A 167      13.030  15.735 -16.793  1.00 97.00           O  
ATOM   1358  N   LEU A 168       9.350  11.202 -18.491  1.00 97.00           N  
ATOM   1359  CA  LEU A 168       9.530   9.751 -18.376  1.00 97.00           C  
ATOM   1360  C   LEU A 168       9.811   9.096 -19.736  1.00 97.00           C  
ATOM   1361  CB  LEU A 168       8.284   9.158 -17.691  1.00 97.00           C  
ATOM   1362  O   LEU A 168      10.832   8.436 -19.898  1.00 97.00           O  
ATOM   1363  CG  LEU A 168       8.333   7.634 -17.480  1.00 97.00           C  
ATOM   1364  CD1 LEU A 168       9.499   7.199 -16.592  1.00 97.00           C  
ATOM   1365  CD2 LEU A 168       7.035   7.168 -16.822  1.00 97.00           C  
ATOM   1366  N   ASP A 169       8.969   9.367 -20.732  1.00 96.44           N  
ATOM   1367  CA  ASP A 169       9.057   8.747 -22.062  1.00 96.44           C  
ATOM   1368  C   ASP A 169      10.294   9.155 -22.857  1.00 96.44           C  
ATOM   1369  CB  ASP A 169       7.793   9.104 -22.857  1.00 96.44           C  
ATOM   1370  O   ASP A 169      10.799   8.379 -23.661  1.00 96.44           O  
ATOM   1371  CG  ASP A 169       6.566   8.366 -22.339  1.00 96.44           C  
ATOM   1372  OD1 ASP A 169       6.725   7.464 -21.485  1.00 96.44           O  
ATOM   1373  OD2 ASP A 169       5.454   8.581 -22.869  1.00 96.44           O  
ATOM   1374  N   ALA A 170      10.802  10.363 -22.618  1.00 97.19           N  
ATOM   1375  CA  ALA A 170      12.019  10.844 -23.258  1.00 97.19           C  
ATOM   1376  C   ALA A 170      13.293  10.281 -22.605  1.00 97.19           C  
ATOM   1377  CB  ALA A 170      11.994  12.376 -23.226  1.00 97.19           C  
ATOM   1378  O   ALA A 170      14.376  10.408 -23.172  1.00 97.19           O  
ATOM   1379  N   ARG A 171      13.192   9.719 -21.392  1.00 97.06           N  
ATOM   1380  CA  ARG A 171      14.349   9.365 -20.554  1.00 97.06           C  
ATOM   1381  C   ARG A 171      14.462   7.886 -20.214  1.00 97.06           C  
ATOM   1382  CB  ARG A 171      14.295  10.189 -19.267  1.00 97.06           C  
ATOM   1383  O   ARG A 171      15.551   7.450 -19.852  1.00 97.06           O  
ATOM   1384  CG  ARG A 171      14.508  11.685 -19.550  1.00 97.06           C  
ATOM   1385  CD  ARG A 171      14.643  12.454 -18.240  1.00 97.06           C  
ATOM   1386  NE  ARG A 171      15.865  12.028 -17.536  1.00 97.06           N  
ATOM   1387  NH1 ARG A 171      15.248  12.690 -15.450  1.00 97.06           N  
ATOM   1388  NH2 ARG A 171      17.264  11.792 -15.773  1.00 97.06           N  
ATOM   1389  CZ  ARG A 171      16.114  12.160 -16.255  1.00 97.06           C  
ATOM   1390  N   VAL A 172      13.364   7.143 -20.294  1.00 96.75           N  
ATOM   1391  CA  VAL A 172      13.277   5.729 -19.922  1.00 96.75           C  
ATOM   1392  C   VAL A 172      12.508   4.995 -21.016  1.00 96.75           C  
ATOM   1393  CB  VAL A 172      12.579   5.565 -18.557  1.00 96.75           C  
ATOM   1394  O   VAL A 172      11.402   5.410 -21.371  1.00 96.75           O  
ATOM   1395  CG1 VAL A 172      12.604   4.105 -18.099  1.00 96.75           C  
ATOM   1396  CG2 VAL A 172      13.232   6.415 -17.455  1.00 96.75           C  
ATOM   1397  N   ALA A 173      13.076   3.911 -21.548  1.00 93.50           N  
ATOM   1398  CA  ALA A 173      12.431   3.107 -22.584  1.00 93.50           C  
ATOM   1399  C   ALA A 173      11.123   2.488 -22.063  1.00 93.50           C  
ATOM   1400  CB  ALA A 173      13.418   2.044 -23.070  1.00 93.50           C  
ATOM   1401  O   ALA A 173      11.032   2.130 -20.890  1.00 93.50           O  
ATOM   1402  N   LYS A 174      10.096   2.369 -22.913  1.00 92.56           N  
ATOM   1403  CA  LYS A 174       8.726   2.005 -22.496  1.00 92.56           C  
ATOM   1404  C   LYS A 174       8.656   0.669 -21.758  1.00 92.56           C  
ATOM   1405  CB  LYS A 174       7.807   1.972 -23.732  1.00 92.56           C  
ATOM   1406  O   LYS A 174       7.954   0.554 -20.758  1.00 92.56           O  
ATOM   1407  CG  LYS A 174       7.347   3.362 -24.195  1.00 92.56           C  
ATOM   1408  CD  LYS A 174       6.378   3.988 -23.182  1.00 92.56           C  
ATOM   1409  CE  LYS A 174       5.799   5.299 -23.704  1.00 92.56           C  
ATOM   1410  NZ  LYS A 174       4.953   5.930 -22.669  1.00 92.56           N  
ATOM   1411  N   GLU A 175       9.412  -0.309 -22.225  1.00 89.69           N  
ATOM   1412  CA  GLU A 175       9.553  -1.643 -21.650  1.00 89.69           C  
ATOM   1413  C   GLU A 175      10.207  -1.642 -20.259  1.00 89.69           C  
ATOM   1414  CB  GLU A 175      10.321  -2.542 -22.642  1.00 89.69           C  
ATOM   1415  O   GLU A 175       9.942  -2.535 -19.459  1.00 89.69           O  
ATOM   1416  CG  GLU A 175      11.744  -2.084 -23.033  1.00 89.69           C  
ATOM   1417  CD  GLU A 175      11.829  -1.142 -24.254  1.00 89.69           C  
ATOM   1418  OE1 GLU A 175      12.844  -1.224 -24.974  1.00 89.69           O  
ATOM   1419  OE2 GLU A 175      10.907  -0.316 -24.463  1.00 89.69           O  
ATOM   1420  N   GLU A 176      11.006  -0.622 -19.936  1.00 93.56           N  
ATOM   1421  CA  GLU A 176      11.670  -0.472 -18.638  1.00 93.56           C  
ATOM   1422  C   GLU A 176      10.814   0.293 -17.620  1.00 93.56           C  
ATOM   1423  CB  GLU A 176      13.006   0.260 -18.808  1.00 93.56           C  
ATOM   1424  O   GLU A 176      11.098   0.260 -16.426  1.00 93.56           O  
ATOM   1425  CG  GLU A 176      14.007  -0.421 -19.752  1.00 93.56           C  
ATOM   1426  CD  GLU A 176      15.348   0.331 -19.799  1.00 93.56           C  
ATOM   1427  OE1 GLU A 176      16.379  -0.327 -20.038  1.00 93.56           O  
ATOM   1428  OE2 GLU A 176      15.373   1.558 -19.517  1.00 93.56           O  
ATOM   1429  N   GLN A 177       9.754   0.980 -18.064  1.00 95.81           N  
ATOM   1430  CA  GLN A 177       8.883   1.784 -17.197  1.00 95.81           C  
ATOM   1431  C   GLN A 177       7.923   0.937 -16.348  1.00 95.81           C  
ATOM   1432  CB  GLN A 177       8.074   2.788 -18.034  1.00 95.81           C  
ATOM   1433  O   GLN A 177       7.191   1.486 -15.526  1.00 95.81           O  
ATOM   1434  CG  GLN A 177       8.927   3.820 -18.786  1.00 95.81           C  
ATOM   1435  CD  GLN A 177       8.083   4.753 -19.648  1.00 95.81           C  
ATOM   1436  NE2 GLN A 177       8.661   5.496 -20.561  1.00 95.81           N  
ATOM   1437  OE1 GLN A 177       6.873   4.852 -19.516  1.00 95.81           O  
ATOM   1438  N   VAL A 178       7.879  -0.384 -16.539  1.00 96.62           N  
ATOM   1439  CA  VAL A 178       6.914  -1.271 -15.882  1.00 96.62           C  
ATOM   1440  C   VAL A 178       7.645  -2.271 -14.994  1.00 96.62           C  
ATOM   1441  CB  VAL A 178       6.012  -1.974 -16.915  1.00 96.62           C  
ATOM   1442  O   VAL A 178       8.441  -3.072 -15.473  1.00 96.62           O  
ATOM   1443  CG1 VAL A 178       4.907  -2.776 -16.215  1.00 96.62           C  
ATOM   1444  CG2 VAL A 178       5.315  -0.972 -17.846  1.00 96.62           C  
ATOM   1445  N   LEU A 179       7.331  -2.280 -13.696  1.00 97.81           N  
ATOM   1446  CA  LEU A 179       7.847  -3.299 -12.779  1.00 97.81           C  
ATOM   1447  C   LEU A 179       7.413  -4.691 -13.223  1.00 97.81           C  
ATOM   1448  CB  LEU A 179       7.338  -3.075 -11.342  1.00 97.81           C  
ATOM   1449  O   LEU A 179       6.265  -4.890 -13.623  1.00 97.81           O  
ATOM   1450  CG  LEU A 179       7.831  -1.786 -10.685  1.00 97.81           C  
ATOM   1451  CD1 LEU A 179       7.229  -1.643  -9.286  1.00 97.81           C  
ATOM   1452  CD2 LEU A 179       9.356  -1.742 -10.568  1.00 97.81           C  
ATOM   1453  N   THR A 180       8.255  -5.695 -13.019  1.00 97.31           N  
ATOM   1454  CA  THR A 180       7.792  -7.086 -13.020  1.00 97.31           C  
ATOM   1455  C   THR A 180       6.894  -7.359 -11.806  1.00 97.31           C  
ATOM   1456  CB  THR A 180       8.954  -8.081 -13.099  1.00 97.31           C  
ATOM   1457  O   THR A 180       6.888  -6.606 -10.822  1.00 97.31           O  
ATOM   1458  CG2 THR A 180       9.903  -7.772 -14.254  1.00 97.31           C  
ATOM   1459  OG1 THR A 180       9.699  -8.083 -11.904  1.00 97.31           O  
ATOM   1460  N   ARG A 181       6.108  -8.447 -11.827  1.00 97.56           N  
ATOM   1461  CA  ARG A 181       5.289  -8.825 -10.656  1.00 97.56           C  
ATOM   1462  C   ARG A 181       6.178  -9.086  -9.436  1.00 97.56           C  
ATOM   1463  CB  ARG A 181       4.414 -10.055 -10.941  1.00 97.56           C  
ATOM   1464  O   ARG A 181       5.834  -8.659  -8.335  1.00 97.56           O  
ATOM   1465  CG  ARG A 181       3.336  -9.836 -12.007  1.00 97.56           C  
ATOM   1466  CD  ARG A 181       2.556 -11.140 -12.227  1.00 97.56           C  
ATOM   1467  NE  ARG A 181       1.432 -10.931 -13.151  1.00 97.56           N  
ATOM   1468  NH1 ARG A 181       2.085 -11.987 -15.102  1.00 97.56           N  
ATOM   1469  NH2 ARG A 181       0.282 -10.754 -15.097  1.00 97.56           N  
ATOM   1470  CZ  ARG A 181       1.284 -11.233 -14.429  1.00 97.56           C  
ATOM   1471  N   LYS A 182       7.335  -9.721  -9.646  1.00 97.56           N  
ATOM   1472  CA  LYS A 182       8.335  -9.998  -8.609  1.00 97.56           C  
ATOM   1473  C   LYS A 182       8.956  -8.718  -8.040  1.00 97.56           C  
ATOM   1474  CB  LYS A 182       9.385 -10.946  -9.197  1.00 97.56           C  
ATOM   1475  O   LYS A 182       9.021  -8.581  -6.821  1.00 97.56           O  
ATOM   1476  CG  LYS A 182      10.229 -11.610  -8.107  1.00 97.56           C  
ATOM   1477  CD  LYS A 182      11.239 -12.586  -8.723  1.00 97.56           C  
ATOM   1478  CE  LYS A 182      11.921 -13.373  -7.604  1.00 97.56           C  
ATOM   1479  NZ  LYS A 182      13.148 -14.052  -8.070  1.00 97.56           N  
ATOM   1480  N   GLN A 183       9.325  -7.750  -8.880  1.00 98.19           N  
ATOM   1481  CA  GLN A 183       9.813  -6.447  -8.408  1.00 98.19           C  
ATOM   1482  C   GLN A 183       8.752  -5.711  -7.577  1.00 98.19           C  
ATOM   1483  CB  GLN A 183      10.224  -5.577  -9.598  1.00 98.19           C  
ATOM   1484  O   GLN A 183       9.055  -5.235  -6.486  1.00 98.19           O  
ATOM   1485  CG  GLN A 183      11.552  -5.992 -10.252  1.00 98.19           C  
ATOM   1486  CD  GLN A 183      11.771  -5.319 -11.603  1.00 98.19           C  
ATOM   1487  NE2 GLN A 183      12.971  -5.355 -12.130  1.00 98.19           N  
ATOM   1488  OE1 GLN A 183      10.861  -4.765 -12.200  1.00 98.19           O  
ATOM   1489  N   GLN A 184       7.491  -5.664  -8.032  1.00 98.31           N  
ATOM   1490  CA  GLN A 184       6.401  -5.043  -7.266  1.00 98.31           C  
ATOM   1491  C   GLN A 184       6.153  -5.750  -5.925  1.00 98.31           C  
ATOM   1492  CB  GLN A 184       5.118  -5.003  -8.113  1.00 98.31           C  
ATOM   1493  O   GLN A 184       5.898  -5.082  -4.923  1.00 98.31           O  
ATOM   1494  CG  GLN A 184       3.951  -4.361  -7.340  1.00 98.31           C  
ATOM   1495  CD  GLN A 184       2.756  -4.070  -8.234  1.00 98.31           C  
ATOM   1496  NE2 GLN A 184       1.931  -5.044  -8.547  1.00 98.31           N  
ATOM   1497  OE1 GLN A 184       2.533  -2.956  -8.673  1.00 98.31           O  
ATOM   1498  N   HIS A 185       6.224  -7.083  -5.901  1.00 97.94           N  
ATOM   1499  CA  HIS A 185       6.086  -7.884  -4.687  1.00 97.94           C  
ATOM   1500  C   HIS A 185       7.119  -7.475  -3.634  1.00 97.94           C  
ATOM   1501  CB  HIS A 185       6.220  -9.367  -5.061  1.00 97.94           C  
ATOM   1502  O   HIS A 185       6.753  -7.106  -2.519  1.00 97.94           O  
ATOM   1503  CG  HIS A 185       6.184 -10.311  -3.891  1.00 97.94           C  
ATOM   1504  CD2 HIS A 185       7.196 -10.562  -3.000  1.00 97.94           C  
ATOM   1505  ND1 HIS A 185       5.151 -11.160  -3.580  1.00 97.94           N  
ATOM   1506  CE1 HIS A 185       5.532 -11.903  -2.529  1.00 97.94           C  
ATOM   1507  NE2 HIS A 185       6.766 -11.569  -2.133  1.00 97.94           N  
ATOM   1508  N   PHE A 186       8.406  -7.490  -3.987  1.00 98.12           N  
ATOM   1509  CA  PHE A 186       9.461  -7.149  -3.034  1.00 98.12           C  
ATOM   1510  C   PHE A 186       9.482  -5.656  -2.700  1.00 98.12           C  
ATOM   1511  CB  PHE A 186      10.812  -7.674  -3.530  1.00 98.12           C  
ATOM   1512  O   PHE A 186       9.702  -5.309  -1.545  1.00 98.12           O  
ATOM   1513  CG  PHE A 186      10.924  -9.179  -3.384  1.00 98.12           C  
ATOM   1514  CD1 PHE A 186      11.045  -9.747  -2.102  1.00 98.12           C  
ATOM   1515  CD2 PHE A 186      10.858 -10.018  -4.511  1.00 98.12           C  
ATOM   1516  CE1 PHE A 186      11.076 -11.143  -1.947  1.00 98.12           C  
ATOM   1517  CE2 PHE A 186      10.867 -11.415  -4.355  1.00 98.12           C  
ATOM   1518  CZ  PHE A 186      10.976 -11.979  -3.072  1.00 98.12           C  
ATOM   1519  N   LEU A 187       9.146  -4.772  -3.647  1.00 98.44           N  
ATOM   1520  CA  LEU A 187       9.000  -3.344  -3.359  1.00 98.44           C  
ATOM   1521  C   LEU A 187       7.909  -3.088  -2.311  1.00 98.44           C  
ATOM   1522  CB  LEU A 187       8.721  -2.585  -4.668  1.00 98.44           C  
ATOM   1523  O   LEU A 187       8.111  -2.299  -1.390  1.00 98.44           O  
ATOM   1524  CG  LEU A 187       8.559  -1.064  -4.485  1.00 98.44           C  
ATOM   1525  CD1 LEU A 187       9.819  -0.409  -3.910  1.00 98.44           C  
ATOM   1526  CD2 LEU A 187       8.240  -0.417  -5.833  1.00 98.44           C  
ATOM   1527  N   PHE A 188       6.769  -3.776  -2.408  1.00 98.38           N  
ATOM   1528  CA  PHE A 188       5.723  -3.686  -1.392  1.00 98.38           C  
ATOM   1529  C   PHE A 188       6.214  -4.178  -0.024  1.00 98.38           C  
ATOM   1530  CB  PHE A 188       4.494  -4.473  -1.849  1.00 98.38           C  
ATOM   1531  O   PHE A 188       5.975  -3.510   0.982  1.00 98.38           O  
ATOM   1532  CG  PHE A 188       3.401  -4.513  -0.803  1.00 98.38           C  
ATOM   1533  CD1 PHE A 188       3.271  -5.629   0.043  1.00 98.38           C  
ATOM   1534  CD2 PHE A 188       2.510  -3.432  -0.677  1.00 98.38           C  
ATOM   1535  CE1 PHE A 188       2.241  -5.666   0.998  1.00 98.38           C  
ATOM   1536  CE2 PHE A 188       1.474  -3.474   0.270  1.00 98.38           C  
ATOM   1537  CZ  PHE A 188       1.335  -4.598   1.102  1.00 98.38           C  
ATOM   1538  N   LEU A 189       6.939  -5.301   0.024  1.00 97.69           N  
ATOM   1539  CA  LEU A 189       7.484  -5.844   1.273  1.00 97.69           C  
ATOM   1540  C   LEU A 189       8.539  -4.942   1.926  1.00 97.69           C  
ATOM   1541  CB  LEU A 189       8.061  -7.248   1.031  1.00 97.69           C  
ATOM   1542  O   LEU A 189       8.647  -4.943   3.149  1.00 97.69           O  
ATOM   1543  CG  LEU A 189       7.022  -8.330   0.694  1.00 97.69           C  
ATOM   1544  CD1 LEU A 189       7.746  -9.666   0.538  1.00 97.69           C  
ATOM   1545  CD2 LEU A 189       5.953  -8.479   1.782  1.00 97.69           C  
ATOM   1546  N   GLU A 190       9.259  -4.131   1.152  1.00 97.38           N  
ATOM   1547  CA  GLU A 190      10.164  -3.108   1.692  1.00 97.38           C  
ATOM   1548  C   GLU A 190       9.409  -1.912   2.304  1.00 97.38           C  
ATOM   1549  CB  GLU A 190      11.099  -2.621   0.574  1.00 97.38           C  
ATOM   1550  O   GLU A 190       9.884  -1.263   3.238  1.00 97.38           O  
ATOM   1551  CG  GLU A 190      12.172  -3.642   0.174  1.00 97.38           C  
ATOM   1552  CD  GLU A 190      13.125  -3.961   1.332  1.00 97.38           C  
ATOM   1553  OE1 GLU A 190      13.358  -5.159   1.595  1.00 97.38           O  
ATOM   1554  OE2 GLU A 190      13.663  -3.000   1.935  1.00 97.38           O  
ATOM   1555  N   ILE A 191       8.212  -1.601   1.800  1.00 96.69           N  
ATOM   1556  CA  ILE A 191       7.432  -0.423   2.211  1.00 96.69           C  
ATOM   1557  C   ILE A 191       6.495  -0.743   3.379  1.00 96.69           C  
ATOM   1558  CB  ILE A 191       6.673   0.139   0.990  1.00 96.69           C  
ATOM   1559  O   ILE A 191       6.411   0.026   4.343  1.00 96.69           O  
ATOM   1560  CG1 ILE A 191       7.686   0.669  -0.050  1.00 96.69           C  
ATOM   1561  CG2 ILE A 191       5.700   1.259   1.403  1.00 96.69           C  
ATOM   1562  CD1 ILE A 191       7.055   0.966  -1.408  1.00 96.69           C  
ATOM   1563  N   TYR A 192       5.794  -1.873   3.306  1.00 97.94           N  
ATOM   1564  CA  TYR A 192       4.733  -2.261   4.233  1.00 97.94           C  
ATOM   1565  C   TYR A 192       5.138  -2.235   5.723  1.00 97.94           C  
ATOM   1566  CB  TYR A 192       4.185  -3.629   3.802  1.00 97.94           C  
ATOM   1567  O   TYR A 192       4.371  -1.695   6.528  1.00 97.94           O  
ATOM   1568  CG  TYR A 192       2.967  -4.064   4.584  1.00 97.94           C  
ATOM   1569  CD1 TYR A 192       3.093  -4.913   5.703  1.00 97.94           C  
ATOM   1570  CD2 TYR A 192       1.701  -3.593   4.194  1.00 97.94           C  
ATOM   1571  CE1 TYR A 192       1.944  -5.309   6.417  1.00 97.94           C  
ATOM   1572  CE2 TYR A 192       0.553  -4.005   4.891  1.00 97.94           C  
ATOM   1573  OH  TYR A 192      -0.464  -5.274   6.629  1.00 97.94           O  
ATOM   1574  CZ  TYR A 192       0.669  -4.872   5.995  1.00 97.94           C  
ATOM   1575  N   PRO A 193       6.340  -2.697   6.138  1.00 97.31           N  
ATOM   1576  CA  PRO A 193       6.735  -2.706   7.548  1.00 97.31           C  
ATOM   1577  C   PRO A 193       6.751  -1.321   8.207  1.00 97.31           C  
ATOM   1578  CB  PRO A 193       8.133  -3.335   7.576  1.00 97.31           C  
ATOM   1579  O   PRO A 193       6.510  -1.207   9.410  1.00 97.31           O  
ATOM   1580  CG  PRO A 193       8.154  -4.222   6.336  1.00 97.31           C  
ATOM   1581  CD  PRO A 193       7.342  -3.398   5.345  1.00 97.31           C  
ATOM   1582  N   LYS A 194       7.008  -0.249   7.440  1.00 96.19           N  
ATOM   1583  CA  LYS A 194       6.924   1.129   7.950  1.00 96.19           C  
ATOM   1584  C   LYS A 194       5.497   1.461   8.386  1.00 96.19           C  
ATOM   1585  CB  LYS A 194       7.423   2.112   6.876  1.00 96.19           C  
ATOM   1586  O   LYS A 194       5.307   2.046   9.448  1.00 96.19           O  
ATOM   1587  CG  LYS A 194       7.365   3.582   7.332  1.00 96.19           C  
ATOM   1588  CD  LYS A 194       7.861   4.527   6.227  1.00 96.19           C  
ATOM   1589  CE  LYS A 194       7.726   5.993   6.665  1.00 96.19           C  
ATOM   1590  NZ  LYS A 194       8.263   6.934   5.643  1.00 96.19           N  
ATOM   1591  N   TYR A 195       4.507   1.073   7.586  1.00 97.62           N  
ATOM   1592  CA  TYR A 195       3.097   1.345   7.858  1.00 97.62           C  
ATOM   1593  C   TYR A 195       2.537   0.487   8.983  1.00 97.62           C  
ATOM   1594  CB  TYR A 195       2.286   1.150   6.581  1.00 97.62           C  
ATOM   1595  O   TYR A 195       1.709   0.967   9.753  1.00 97.62           O  
ATOM   1596  CG  TYR A 195       2.495   2.279   5.602  1.00 97.62           C  
ATOM   1597  CD1 TYR A 195       1.720   3.445   5.732  1.00 97.62           C  
ATOM   1598  CD2 TYR A 195       3.438   2.165   4.564  1.00 97.62           C  
ATOM   1599  CE1 TYR A 195       1.836   4.479   4.787  1.00 97.62           C  
ATOM   1600  CE2 TYR A 195       3.574   3.212   3.632  1.00 97.62           C  
ATOM   1601  OH  TYR A 195       2.860   5.338   2.799  1.00 97.62           O  
ATOM   1602  CZ  TYR A 195       2.759   4.356   3.729  1.00 97.62           C  
ATOM   1603  N   GLU A 196       3.022  -0.743   9.139  1.00 97.88           N  
ATOM   1604  CA  GLU A 196       2.693  -1.556  10.308  1.00 97.88           C  
ATOM   1605  C   GLU A 196       3.155  -0.885  11.609  1.00 97.88           C  
ATOM   1606  CB  GLU A 196       3.286  -2.954  10.141  1.00 97.88           C  
ATOM   1607  O   GLU A 196       2.338  -0.640  12.498  1.00 97.88           O  
ATOM   1608  CG  GLU A 196       2.985  -3.797  11.382  1.00 97.88           C  
ATOM   1609  CD  GLU A 196       3.387  -5.251  11.204  1.00 97.88           C  
ATOM   1610  OE1 GLU A 196       2.730  -6.120  11.821  1.00 97.88           O  
ATOM   1611  OE2 GLU A 196       4.338  -5.557  10.442  1.00 97.88           O  
ATOM   1612  N   LYS A 197       4.440  -0.509  11.687  1.00 98.25           N  
ATOM   1613  CA  LYS A 197       5.003   0.185  12.858  1.00 98.25           C  
ATOM   1614  C   LYS A 197       4.296   1.509  13.128  1.00 98.25           C  
ATOM   1615  CB  LYS A 197       6.499   0.443  12.642  1.00 98.25           C  
ATOM   1616  O   LYS A 197       4.013   1.845  14.275  1.00 98.25           O  
ATOM   1617  CG  LYS A 197       7.327  -0.845  12.714  1.00 98.25           C  
ATOM   1618  CD  LYS A 197       8.804  -0.539  12.442  1.00 98.25           C  
ATOM   1619  CE  LYS A 197       9.612  -1.837  12.505  1.00 98.25           C  
ATOM   1620  NZ  LYS A 197      11.054  -1.602  12.242  1.00 98.25           N  
ATOM   1621  N   GLU A 198       4.002   2.263  12.073  1.00 97.94           N  
ATOM   1622  CA  GLU A 198       3.297   3.535  12.197  1.00 97.94           C  
ATOM   1623  C   GLU A 198       1.861   3.341  12.695  1.00 97.94           C  
ATOM   1624  CB  GLU A 198       3.352   4.271  10.851  1.00 97.94           C  
ATOM   1625  O   GLU A 198       1.399   4.104  13.539  1.00 97.94           O  
ATOM   1626  CG  GLU A 198       2.697   5.658  10.859  1.00 97.94           C  
ATOM   1627  CD  GLU A 198       3.303   6.650  11.864  1.00 97.94           C  
ATOM   1628  OE1 GLU A 198       2.695   7.724  12.064  1.00 97.94           O  
ATOM   1629  OE2 GLU A 198       4.355   6.387  12.491  1.00 97.94           O  
ATOM   1630  N   THR A 199       1.171   2.291  12.243  1.00 98.50           N  
ATOM   1631  CA  THR A 199      -0.171   1.945  12.730  1.00 98.50           C  
ATOM   1632  C   THR A 199      -0.138   1.652  14.223  1.00 98.50           C  
ATOM   1633  CB  THR A 199      -0.752   0.741  11.980  1.00 98.50           C  
ATOM   1634  O   THR A 199      -0.871   2.285  14.980  1.00 98.50           O  
ATOM   1635  CG2 THR A 199      -2.177   0.407  12.417  1.00 98.50           C  
ATOM   1636  OG1 THR A 199      -0.822   1.051  10.614  1.00 98.50           O  
ATOM   1637  N   GLU A 200       0.751   0.762  14.667  1.00 98.50           N  
ATOM   1638  CA  GLU A 200       0.914   0.451  16.089  1.00 98.50           C  
ATOM   1639  C   GLU A 200       1.205   1.718  16.905  1.00 98.50           C  
ATOM   1640  CB  GLU A 200       2.028  -0.591  16.244  1.00 98.50           C  
ATOM   1641  O   GLU A 200       0.522   1.995  17.896  1.00 98.50           O  
ATOM   1642  CG  GLU A 200       2.265  -0.962  17.716  1.00 98.50           C  
ATOM   1643  CD  GLU A 200       3.253  -2.124  17.892  1.00 98.50           C  
ATOM   1644  OE1 GLU A 200       3.299  -2.656  19.024  1.00 98.50           O  
ATOM   1645  OE2 GLU A 200       3.946  -2.485  16.912  1.00 98.50           O  
ATOM   1646  N   ARG A 201       2.148   2.551  16.447  1.00 98.25           N  
ATOM   1647  CA  ARG A 201       2.501   3.818  17.100  1.00 98.25           C  
ATOM   1648  C   ARG A 201       1.302   4.763  17.210  1.00 98.25           C  
ATOM   1649  CB  ARG A 201       3.646   4.467  16.311  1.00 98.25           C  
ATOM   1650  O   ARG A 201       1.080   5.352  18.267  1.00 98.25           O  
ATOM   1651  CG  ARG A 201       4.262   5.661  17.053  1.00 98.25           C  
ATOM   1652  CD  ARG A 201       5.166   6.471  16.115  1.00 98.25           C  
ATOM   1653  NE  ARG A 201       4.387   7.248  15.133  1.00 98.25           N  
ATOM   1654  NH1 ARG A 201       3.773   8.992  16.488  1.00 98.25           N  
ATOM   1655  NH2 ARG A 201       3.166   8.999  14.355  1.00 98.25           N  
ATOM   1656  CZ  ARG A 201       3.776   8.398  15.326  1.00 98.25           C  
ATOM   1657  N   LEU A 202       0.521   4.928  16.142  1.00 97.50           N  
ATOM   1658  CA  LEU A 202      -0.634   5.832  16.112  1.00 97.50           C  
ATOM   1659  C   LEU A 202      -1.786   5.374  17.010  1.00 97.50           C  
ATOM   1660  CB  LEU A 202      -1.133   5.992  14.666  1.00 97.50           C  
ATOM   1661  O   LEU A 202      -2.544   6.226  17.475  1.00 97.50           O  
ATOM   1662  CG  LEU A 202      -0.228   6.854  13.769  1.00 97.50           C  
ATOM   1663  CD1 LEU A 202      -0.752   6.788  12.335  1.00 97.50           C  
ATOM   1664  CD2 LEU A 202      -0.202   8.322  14.213  1.00 97.50           C  
ATOM   1665  N   LEU A 203      -1.918   4.070  17.259  1.00 97.25           N  
ATOM   1666  CA  LEU A 203      -2.946   3.516  18.145  1.00 97.25           C  
ATOM   1667  C   LEU A 203      -2.525   3.498  19.616  1.00 97.25           C  
ATOM   1668  CB  LEU A 203      -3.305   2.097  17.679  1.00 97.25           C  
ATOM   1669  O   LEU A 203      -3.380   3.568  20.494  1.00 97.25           O  
ATOM   1670  CG  LEU A 203      -3.884   2.029  16.260  1.00 97.25           C  
ATOM   1671  CD1 LEU A 203      -4.189   0.580  15.900  1.00 97.25           C  
ATOM   1672  CD2 LEU A 203      -5.152   2.845  16.075  1.00 97.25           C  
ATOM   1673  N   THR A 204      -1.223   3.417  19.888  1.00 96.31           N  
ATOM   1674  CA  THR A 204      -0.687   3.238  21.249  1.00 96.31           C  
ATOM   1675  C   THR A 204      -0.067   4.503  21.845  1.00 96.31           C  
ATOM   1676  CB  THR A 204       0.326   2.088  21.287  1.00 96.31           C  
ATOM   1677  O   THR A 204       0.238   4.537  23.039  1.00 96.31           O  
ATOM   1678  CG2 THR A 204      -0.298   0.746  20.897  1.00 96.31           C  
ATOM   1679  OG1 THR A 204       1.390   2.368  20.411  1.00 96.31           O  
ATOM   1680  N   LYS A 205       0.099   5.571  21.053  1.00 95.94           N  
ATOM   1681  CA  LYS A 205       0.652   6.844  21.535  1.00 95.94           C  
ATOM   1682  C   LYS A 205      -0.189   7.475  22.651  1.00 95.94           C  
ATOM   1683  CB  LYS A 205       0.910   7.819  20.379  1.00 95.94           C  
ATOM   1684  O   LYS A 205      -1.411   7.331  22.718  1.00 95.94           O  
ATOM   1685  CG  LYS A 205      -0.352   8.170  19.579  1.00 95.94           C  
ATOM   1686  CD  LYS A 205      -0.015   9.245  18.540  1.00 95.94           C  
ATOM   1687  CE  LYS A 205      -1.290   9.732  17.850  1.00 95.94           C  
ATOM   1688  NZ  LYS A 205      -1.376  11.208  17.877  1.00 95.94           N  
ATOM   1689  N   LYS A 206       0.495   8.216  23.527  1.00 97.31           N  
ATOM   1690  CA  LYS A 206      -0.029   8.726  24.805  1.00 97.31           C  
ATOM   1691  C   LYS A 206      -1.333   9.522  24.672  1.00 97.31           C  
ATOM   1692  CB  LYS A 206       1.072   9.564  25.478  1.00 97.31           C  
ATOM   1693  O   LYS A 206      -2.253   9.291  25.450  1.00 97.31           O  
ATOM   1694  CG  LYS A 206       0.697  10.023  26.897  1.00 97.31           C  
ATOM   1695  CD  LYS A 206       1.827  10.851  27.525  1.00 97.31           C  
ATOM   1696  CE  LYS A 206       1.412  11.342  28.918  1.00 97.31           C  
ATOM   1697  NZ  LYS A 206       2.463  12.184  29.548  1.00 97.31           N  
ATOM   1698  N   ASP A 207      -1.416  10.430  23.703  1.00 96.06           N  
ATOM   1699  CA  ASP A 207      -2.594  11.280  23.488  1.00 96.06           C  
ATOM   1700  C   ASP A 207      -3.817  10.469  23.044  1.00 96.06           C  
ATOM   1701  CB  ASP A 207      -2.261  12.394  22.475  1.00 96.06           C  
ATOM   1702  O   ASP A 207      -4.920  10.690  23.537  1.00 96.06           O  
ATOM   1703  CG  ASP A 207      -1.907  11.886  21.068  1.00 96.06           C  
ATOM   1704  OD1 ASP A 207      -1.097  10.942  20.945  1.00 96.06           O  
ATOM   1705  OD2 ASP A 207      -2.412  12.413  20.052  1.00 96.06           O  
ATOM   1706  N   VAL A 208      -3.620   9.476  22.174  1.00 96.50           N  
ATOM   1707  CA  VAL A 208      -4.689   8.567  21.734  1.00 96.50           C  
ATOM   1708  C   VAL A 208      -5.156   7.683  22.883  1.00 96.50           C  
ATOM   1709  CB  VAL A 208      -4.225   7.752  20.515  1.00 96.50           C  
ATOM   1710  O   VAL A 208      -6.362   7.570  23.102  1.00 96.50           O  
ATOM   1711  CG1 VAL A 208      -5.084   6.523  20.204  1.00 96.50           C  
ATOM   1712  CG2 VAL A 208      -4.278   8.678  19.295  1.00 96.50           C  
ATOM   1713  N   LYS A 209      -4.222   7.142  23.672  1.00 97.12           N  
ATOM   1714  CA  LYS A 209      -4.551   6.355  24.864  1.00 97.12           C  
ATOM   1715  C   LYS A 209      -5.364   7.158  25.879  1.00 97.12           C  
ATOM   1716  CB  LYS A 209      -3.265   5.776  25.468  1.00 97.12           C  
ATOM   1717  O   LYS A 209      -6.345   6.651  26.414  1.00 97.12           O  
ATOM   1718  CG  LYS A 209      -3.558   4.948  26.727  1.00 97.12           C  
ATOM   1719  CD  LYS A 209      -2.303   4.215  27.209  1.00 97.12           C  
ATOM   1720  CE  LYS A 209      -2.607   3.478  28.517  1.00 97.12           C  
ATOM   1721  NZ  LYS A 209      -1.525   2.530  28.871  1.00 97.12           N  
ATOM   1722  N   GLN A 210      -4.970   8.405  26.136  1.00 97.19           N  
ATOM   1723  CA  GLN A 210      -5.677   9.290  27.061  1.00 97.19           C  
ATOM   1724  C   GLN A 210      -7.069   9.675  26.543  1.00 97.19           C  
ATOM   1725  CB  GLN A 210      -4.805  10.530  27.308  1.00 97.19           C  
ATOM   1726  O   GLN A 210      -8.007   9.754  27.330  1.00 97.19           O  
ATOM   1727  CG  GLN A 210      -5.407  11.470  28.363  1.00 97.19           C  
ATOM   1728  CD  GLN A 210      -4.511  12.664  28.680  1.00 97.19           C  
ATOM   1729  NE2 GLN A 210      -4.901  13.495  29.621  1.00 97.19           N  
ATOM   1730  OE1 GLN A 210      -3.449  12.870  28.112  1.00 97.19           O  
ATOM   1731  N   ALA A 211      -7.210   9.908  25.236  1.00 96.75           N  
ATOM   1732  CA  ALA A 211      -8.468  10.349  24.646  1.00 96.75           C  
ATOM   1733  C   ALA A 211      -9.490   9.217  24.457  1.00 96.75           C  
ATOM   1734  CB  ALA A 211      -8.153  11.035  23.311  1.00 96.75           C  
ATOM   1735  O   ALA A 211     -10.688   9.454  24.602  1.00 96.75           O  
ATOM   1736  N   TYR A 212      -9.039   8.015  24.085  1.00 97.25           N  
ATOM   1737  CA  TYR A 212      -9.918   6.953  23.575  1.00 97.25           C  
ATOM   1738  C   TYR A 212      -9.760   5.601  24.284  1.00 97.25           C  
ATOM   1739  CB  TYR A 212      -9.694   6.809  22.059  1.00 97.25           C  
ATOM   1740  O   TYR A 212     -10.523   4.681  23.994  1.00 97.25           O  
ATOM   1741  CG  TYR A 212      -9.804   8.089  21.240  1.00 97.25           C  
ATOM   1742  CD1 TYR A 212     -10.837   9.019  21.474  1.00 97.25           C  
ATOM   1743  CD2 TYR A 212      -8.844   8.361  20.248  1.00 97.25           C  
ATOM   1744  CE1 TYR A 212     -10.869  10.238  20.771  1.00 97.25           C  
ATOM   1745  CE2 TYR A 212      -8.883   9.565  19.521  1.00 97.25           C  
ATOM   1746  OH  TYR A 212      -9.914  11.690  19.111  1.00 97.25           O  
ATOM   1747  CZ  TYR A 212      -9.888  10.513  19.794  1.00 97.25           C  
ATOM   1748  N   GLY A 213      -8.810   5.473  25.213  1.00 97.00           N  
ATOM   1749  CA  GLY A 213      -8.500   4.224  25.907  1.00 97.00           C  
ATOM   1750  C   GLY A 213      -7.308   3.471  25.308  1.00 97.00           C  
ATOM   1751  O   GLY A 213      -6.756   3.837  24.274  1.00 97.00           O  
ATOM   1752  N   SER A 214      -6.873   2.416  26.000  1.00 97.44           N  
ATOM   1753  CA  SER A 214      -5.667   1.659  25.644  1.00 97.44           C  
ATOM   1754  C   SER A 214      -6.004   0.482  24.737  1.00 97.44           C  
ATOM   1755  CB  SER A 214      -4.970   1.159  26.914  1.00 97.44           C  
ATOM   1756  O   SER A 214      -6.714  -0.423  25.162  1.00 97.44           O  
ATOM   1757  OG  SER A 214      -3.599   0.875  26.680  1.00 97.44           O  
ATOM   1758  N   VAL A 215      -5.434   0.461  23.533  1.00 97.75           N  
ATOM   1759  CA  VAL A 215      -5.447  -0.716  22.656  1.00 97.75           C  
ATOM   1760  C   VAL A 215      -4.207  -1.560  22.937  1.00 97.75           C  
ATOM   1761  CB  VAL A 215      -5.536  -0.302  21.175  1.00 97.75           C  
ATOM   1762  O   VAL A 215      -3.088  -1.047  22.920  1.00 97.75           O  
ATOM   1763  CG1 VAL A 215      -5.452  -1.504  20.226  1.00 97.75           C  
ATOM   1764  CG2 VAL A 215      -6.864   0.415  20.896  1.00 97.75           C  
ATOM   1765  N   ASP A 216      -4.394  -2.852  23.193  1.00 97.62           N  
ATOM   1766  CA  ASP A 216      -3.299  -3.822  23.294  1.00 97.62           C  
ATOM   1767  C   ASP A 216      -3.038  -4.422  21.907  1.00 97.62           C  
ATOM   1768  CB  ASP A 216      -3.639  -4.874  24.364  1.00 97.62           C  
ATOM   1769  O   ASP A 216      -3.731  -5.349  21.482  1.00 97.62           O  
ATOM   1770  CG  ASP A 216      -2.512  -5.875  24.648  1.00 97.62           C  
ATOM   1771  OD1 ASP A 216      -1.578  -5.995  23.815  1.00 97.62           O  
ATOM   1772  OD2 ASP A 216      -2.628  -6.549  25.703  1.00 97.62           O  
ATOM   1773  N   TRP A 217      -2.066  -3.863  21.178  1.00 97.69           N  
ATOM   1774  CA  TRP A 217      -1.740  -4.274  19.806  1.00 97.69           C  
ATOM   1775  C   TRP A 217      -1.432  -5.772  19.695  1.00 97.69           C  
ATOM   1776  CB  TRP A 217      -0.541  -3.457  19.308  1.00 97.69           C  
ATOM   1777  O   TRP A 217      -1.836  -6.422  18.728  1.00 97.69           O  
ATOM   1778  CG  TRP A 217      -0.084  -3.802  17.923  1.00 97.69           C  
ATOM   1779  CD1 TRP A 217       1.051  -4.467  17.610  1.00 97.69           C  
ATOM   1780  CD2 TRP A 217      -0.691  -3.438  16.648  1.00 97.69           C  
ATOM   1781  CE2 TRP A 217       0.123  -3.952  15.595  1.00 97.69           C  
ATOM   1782  CE3 TRP A 217      -1.829  -2.689  16.275  1.00 97.69           C  
ATOM   1783  NE1 TRP A 217       1.181  -4.554  16.239  1.00 97.69           N  
ATOM   1784  CH2 TRP A 217      -1.340  -3.027  13.905  1.00 97.69           C  
ATOM   1785  CZ2 TRP A 217      -0.187  -3.756  14.242  1.00 97.69           C  
ATOM   1786  CZ3 TRP A 217      -2.157  -2.496  14.919  1.00 97.69           C  
ATOM   1787  N   SER A 218      -0.774  -6.350  20.704  1.00 97.06           N  
ATOM   1788  CA  SER A 218      -0.377  -7.760  20.695  1.00 97.06           C  
ATOM   1789  C   SER A 218      -1.581  -8.707  20.643  1.00 97.06           C  
ATOM   1790  CB  SER A 218       0.514  -8.062  21.904  1.00 97.06           C  
ATOM   1791  O   SER A 218      -1.518  -9.728  19.960  1.00 97.06           O  
ATOM   1792  OG  SER A 218      -0.219  -8.140  23.112  1.00 97.06           O  
ATOM   1793  N   LYS A 219      -2.698  -8.315  21.273  1.00 96.44           N  
ATOM   1794  CA  LYS A 219      -3.937  -9.102  21.375  1.00 96.44           C  
ATOM   1795  C   LYS A 219      -4.904  -8.923  20.207  1.00 96.44           C  
ATOM   1796  CB  LYS A 219      -4.642  -8.766  22.694  1.00 96.44           C  
ATOM   1797  O   LYS A 219      -5.921  -9.608  20.164  1.00 96.44           O  
ATOM   1798  CG  LYS A 219      -3.846  -9.256  23.904  1.00 96.44           C  
ATOM   1799  CD  LYS A 219      -4.618  -8.934  25.182  1.00 96.44           C  
ATOM   1800  CE  LYS A 219      -3.748  -9.308  26.379  1.00 96.44           C  
ATOM   1801  NZ  LYS A 219      -4.117  -8.491  27.548  1.00 96.44           N  
ATOM   1802  N   LEU A 220      -4.641  -8.004  19.278  1.00 97.00           N  
ATOM   1803  CA  LEU A 220      -5.472  -7.874  18.079  1.00 97.00           C  
ATOM   1804  C   LEU A 220      -5.247  -9.073  17.149  1.00 97.00           C  
ATOM   1805  CB  LEU A 220      -5.195  -6.545  17.358  1.00 97.00           C  
ATOM   1806  O   LEU A 220      -4.103  -9.480  16.919  1.00 97.00           O  
ATOM   1807  CG  LEU A 220      -5.483  -5.274  18.171  1.00 97.00           C  
ATOM   1808  CD1 LEU A 220      -5.084  -4.065  17.328  1.00 97.00           C  
ATOM   1809  CD2 LEU A 220      -6.957  -5.141  18.552  1.00 97.00           C  
ATOM   1810  N   SER A 221      -6.331  -9.602  16.576  1.00 96.00           N  
ATOM   1811  CA  SER A 221      -6.247 -10.632  15.537  1.00 96.00           C  
ATOM   1812  C   SER A 221      -5.555 -10.090  14.282  1.00 96.00           C  
ATOM   1813  CB  SER A 221      -7.635 -11.189  15.195  1.00 96.00           C  
ATOM   1814  O   SER A 221      -5.560  -8.883  14.022  1.00 96.00           O  
ATOM   1815  OG  SER A 221      -8.417 -10.235  14.501  1.00 96.00           O  
ATOM   1816  N   ASN A 222      -4.975 -10.983  13.476  1.00 96.12           N  
ATOM   1817  CA  ASN A 222      -4.287 -10.587  12.244  1.00 96.12           C  
ATOM   1818  C   ASN A 222      -5.222  -9.852  11.274  1.00 96.12           C  
ATOM   1819  CB  ASN A 222      -3.642 -11.821  11.596  1.00 96.12           C  
ATOM   1820  O   ASN A 222      -4.825  -8.840  10.709  1.00 96.12           O  
ATOM   1821  CG  ASN A 222      -2.459 -12.353  12.387  1.00 96.12           C  
ATOM   1822  ND2 ASN A 222      -2.090 -13.591  12.164  1.00 96.12           N  
ATOM   1823  OD1 ASN A 222      -1.861 -11.682  13.217  1.00 96.12           O  
ATOM   1824  N   ASN A 223      -6.486 -10.269  11.173  1.00 97.06           N  
ATOM   1825  CA  ASN A 223      -7.460  -9.624  10.291  1.00 97.06           C  
ATOM   1826  C   ASN A 223      -7.767  -8.184  10.721  1.00 97.06           C  
ATOM   1827  CB  ASN A 223      -8.730 -10.489  10.238  1.00 97.06           C  
ATOM   1828  O   ASN A 223      -7.855  -7.284   9.886  1.00 97.06           O  
ATOM   1829  CG  ASN A 223      -8.477 -11.859   9.625  1.00 97.06           C  
ATOM   1830  ND2 ASN A 223      -9.411 -12.763   9.698  1.00 97.06           N  
ATOM   1831  OD1 ASN A 223      -7.390 -12.170   9.167  1.00 97.06           O  
ATOM   1832  N   VAL A 224      -7.872  -7.934  12.032  1.00 98.12           N  
ATOM   1833  CA  VAL A 224      -8.036  -6.572  12.560  1.00 98.12           C  
ATOM   1834  C   VAL A 224      -6.779  -5.740  12.300  1.00 98.12           C  
ATOM   1835  CB  VAL A 224      -8.412  -6.603  14.054  1.00 98.12           C  
ATOM   1836  O   VAL A 224      -6.894  -4.595  11.861  1.00 98.12           O  
ATOM   1837  CG1 VAL A 224      -8.396  -5.208  14.688  1.00 98.12           C  
ATOM   1838  CG2 VAL A 224      -9.824  -7.170  14.243  1.00 98.12           C  
ATOM   1839  N   LYS A 225      -5.583  -6.309  12.510  1.00 98.31           N  
ATOM   1840  CA  LYS A 225      -4.310  -5.633  12.211  1.00 98.31           C  
ATOM   1841  C   LYS A 225      -4.206  -5.257  10.736  1.00 98.31           C  
ATOM   1842  CB  LYS A 225      -3.108  -6.492  12.631  1.00 98.31           C  
ATOM   1843  O   LYS A 225      -3.921  -4.102  10.451  1.00 98.31           O  
ATOM   1844  CG  LYS A 225      -2.957  -6.569  14.153  1.00 98.31           C  
ATOM   1845  CD  LYS A 225      -1.825  -7.528  14.541  1.00 98.31           C  
ATOM   1846  CE  LYS A 225      -1.718  -7.543  16.065  1.00 98.31           C  
ATOM   1847  NZ  LYS A 225      -0.954  -8.693  16.591  1.00 98.31           N  
ATOM   1848  N   ASP A 226      -4.499  -6.169   9.814  1.00 98.38           N  
ATOM   1849  CA  ASP A 226      -4.435  -5.906   8.372  1.00 98.38           C  
ATOM   1850  C   ASP A 226      -5.350  -4.747   7.957  1.00 98.38           C  
ATOM   1851  CB  ASP A 226      -4.834  -7.165   7.595  1.00 98.38           C  
ATOM   1852  O   ASP A 226      -4.926  -3.859   7.219  1.00 98.38           O  
ATOM   1853  CG  ASP A 226      -3.769  -8.264   7.553  1.00 98.38           C  
ATOM   1854  OD1 ASP A 226      -2.570  -7.974   7.781  1.00 98.38           O  
ATOM   1855  OD2 ASP A 226      -4.179  -9.395   7.205  1.00 98.38           O  
ATOM   1856  N   VAL A 227      -6.585  -4.697   8.473  1.00 98.62           N  
ATOM   1857  CA  VAL A 227      -7.510  -3.586   8.188  1.00 98.62           C  
ATOM   1858  C   VAL A 227      -7.001  -2.272   8.778  1.00 98.62           C  
ATOM   1859  CB  VAL A 227      -8.933  -3.906   8.679  1.00 98.62           C  
ATOM   1860  O   VAL A 227      -7.059  -1.241   8.111  1.00 98.62           O  
ATOM   1861  CG1 VAL A 227      -9.889  -2.711   8.544  1.00 98.62           C  
ATOM   1862  CG2 VAL A 227      -9.530  -5.045   7.851  1.00 98.62           C  
ATOM   1863  N   LEU A 228      -6.471  -2.280  10.003  1.00 98.75           N  
ATOM   1864  CA  LEU A 228      -5.895  -1.080  10.621  1.00 98.75           C  
ATOM   1865  C   LEU A 228      -4.664  -0.574   9.863  1.00 98.75           C  
ATOM   1866  CB  LEU A 228      -5.538  -1.376  12.086  1.00 98.75           C  
ATOM   1867  O   LEU A 228      -4.492   0.639   9.713  1.00 98.75           O  
ATOM   1868  CG  LEU A 228      -6.768  -1.531  12.990  1.00 98.75           C  
ATOM   1869  CD1 LEU A 228      -6.352  -2.157  14.320  1.00 98.75           C  
ATOM   1870  CD2 LEU A 228      -7.431  -0.178  13.263  1.00 98.75           C  
ATOM   1871  N   ILE A 229      -3.831  -1.488   9.368  1.00 98.69           N  
ATOM   1872  CA  ILE A 229      -2.662  -1.144   8.563  1.00 98.69           C  
ATOM   1873  C   ILE A 229      -3.109  -0.568   7.223  1.00 98.69           C  
ATOM   1874  CB  ILE A 229      -1.694  -2.335   8.415  1.00 98.69           C  
ATOM   1875  O   ILE A 229      -2.595   0.478   6.846  1.00 98.69           O  
ATOM   1876  CG1 ILE A 229      -1.138  -2.752   9.796  1.00 98.69           C  
ATOM   1877  CG2 ILE A 229      -0.521  -1.926   7.501  1.00 98.69           C  
ATOM   1878  CD1 ILE A 229      -0.525  -4.159   9.812  1.00 98.69           C  
ATOM   1879  N   ASP A 230      -4.111  -1.147   6.555  1.00 98.56           N  
ATOM   1880  CA  ASP A 230      -4.670  -0.596   5.313  1.00 98.56           C  
ATOM   1881  C   ASP A 230      -5.263   0.813   5.500  1.00 98.56           C  
ATOM   1882  CB  ASP A 230      -5.739  -1.547   4.758  1.00 98.56           C  
ATOM   1883  O   ASP A 230      -5.043   1.702   4.674  1.00 98.56           O  
ATOM   1884  CG  ASP A 230      -6.255  -1.020   3.421  1.00 98.56           C  
ATOM   1885  OD1 ASP A 230      -5.521  -1.150   2.422  1.00 98.56           O  
ATOM   1886  OD2 ASP A 230      -7.351  -0.413   3.404  1.00 98.56           O  
ATOM   1887  N   ILE A 231      -5.967   1.053   6.614  1.00 98.31           N  
ATOM   1888  CA  ILE A 231      -6.475   2.385   6.983  1.00 98.31           C  
ATOM   1889  C   ILE A 231      -5.310   3.378   7.104  1.00 98.31           C  
ATOM   1890  CB  ILE A 231      -7.315   2.294   8.282  1.00 98.31           C  
ATOM   1891  O   ILE A 231      -5.381   4.492   6.585  1.00 98.31           O  
ATOM   1892  CG1 ILE A 231      -8.644   1.561   8.005  1.00 98.31           C  
ATOM   1893  CG2 ILE A 231      -7.656   3.661   8.907  1.00 98.31           C  
ATOM   1894  CD1 ILE A 231      -9.370   1.125   9.281  1.00 98.31           C  
ATOM   1895  N   THR A 232      -4.209   2.997   7.750  1.00 98.00           N  
ATOM   1896  CA  THR A 232      -3.022   3.861   7.840  1.00 98.00           C  
ATOM   1897  C   THR A 232      -2.325   4.021   6.485  1.00 98.00           C  
ATOM   1898  CB  THR A 232      -2.045   3.331   8.893  1.00 98.00           C  
ATOM   1899  O   THR A 232      -1.951   5.139   6.138  1.00 98.00           O  
ATOM   1900  CG2 THR A 232      -0.878   4.281   9.161  1.00 98.00           C  
ATOM   1901  OG1 THR A 232      -2.705   3.167  10.131  1.00 98.00           O  
ATOM   1902  N   TYR A 233      -2.197   2.945   5.703  1.00 96.81           N  
ATOM   1903  CA  TYR A 233      -1.520   2.913   4.402  1.00 96.81           C  
ATOM   1904  C   TYR A 233      -2.157   3.879   3.406  1.00 96.81           C  
ATOM   1905  CB  TYR A 233      -1.520   1.479   3.854  1.00 96.81           C  
ATOM   1906  O   TYR A 233      -1.464   4.700   2.806  1.00 96.81           O  
ATOM   1907  CG  TYR A 233      -0.451   1.225   2.812  1.00 96.81           C  
ATOM   1908  CD1 TYR A 233      -0.661   1.538   1.453  1.00 96.81           C  
ATOM   1909  CD2 TYR A 233       0.758   0.630   3.215  1.00 96.81           C  
ATOM   1910  CE1 TYR A 233       0.338   1.248   0.501  1.00 96.81           C  
ATOM   1911  CE2 TYR A 233       1.763   0.359   2.272  1.00 96.81           C  
ATOM   1912  OH  TYR A 233       2.528   0.300   0.042  1.00 96.81           O  
ATOM   1913  CZ  TYR A 233       1.554   0.657   0.915  1.00 96.81           C  
ATOM   1914  N   ARG A 234      -3.492   3.857   3.315  1.00 94.69           N  
ATOM   1915  CA  ARG A 234      -4.271   4.765   2.462  1.00 94.69           C  
ATOM   1916  C   ARG A 234      -4.262   6.223   2.944  1.00 94.69           C  
ATOM   1917  CB  ARG A 234      -5.701   4.208   2.370  1.00 94.69           C  
ATOM   1918  O   ARG A 234      -4.539   7.128   2.162  1.00 94.69           O  
ATOM   1919  CG  ARG A 234      -6.543   4.988   1.352  1.00 94.69           C  
ATOM   1920  CD  ARG A 234      -7.904   4.344   1.113  1.00 94.69           C  
ATOM   1921  NE  ARG A 234      -8.687   5.150   0.172  1.00 94.69           N  
ATOM   1922  NH1 ARG A 234      -9.837   6.591   1.604  1.00 94.69           N  
ATOM   1923  NH2 ARG A 234     -10.002   6.795  -0.576  1.00 94.69           N  
ATOM   1924  CZ  ARG A 234      -9.492   6.164   0.430  1.00 94.69           C  
ATOM   1925  N   GLY A 235      -3.981   6.467   4.227  1.00 94.00           N  
ATOM   1926  CA  GLY A 235      -4.111   7.795   4.846  1.00 94.00           C  
ATOM   1927  C   GLY A 235      -5.502   8.085   5.430  1.00 94.00           C  
ATOM   1928  O   GLY A 235      -5.907   9.244   5.565  1.00 94.00           O  
ATOM   1929  N   ASP A 236      -6.236   7.034   5.793  1.00 96.75           N  
ATOM   1930  CA  ASP A 236      -7.538   7.097   6.460  1.00 96.75           C  
ATOM   1931  C   ASP A 236      -7.429   7.153   7.989  1.00 96.75           C  
ATOM   1932  CB  ASP A 236      -8.365   5.877   6.046  1.00 96.75           C  
ATOM   1933  O   ASP A 236      -8.422   7.408   8.667  1.00 96.75           O  
ATOM   1934  CG  ASP A 236      -8.887   5.944   4.625  1.00 96.75           C  
ATOM   1935  OD1 ASP A 236      -8.959   7.056   4.062  1.00 96.75           O  
ATOM   1936  OD2 ASP A 236      -9.237   4.862   4.094  1.00 96.75           O  
ATOM   1937  N   ASN A 237      -6.242   6.931   8.559  1.00 97.06           N  
ATOM   1938  CA  ASN A 237      -5.988   7.022   9.999  1.00 97.06           C  
ATOM   1939  C   ASN A 237      -5.737   8.482  10.432  1.00 97.06           C  
ATOM   1940  CB  ASN A 237      -4.829   6.075  10.360  1.00 97.06           C  
ATOM   1941  O   ASN A 237      -4.593   8.930  10.566  1.00 97.06           O  
ATOM   1942  CG  ASN A 237      -4.674   5.859  11.852  1.00 97.06           C  
ATOM   1943  ND2 ASN A 237      -3.952   4.837  12.233  1.00 97.06           N  
ATOM   1944  OD1 ASN A 237      -5.174   6.596  12.692  1.00 97.06           O  
ATOM   1945  N   THR A 238      -6.806   9.243  10.658  1.00 95.38           N  
ATOM   1946  CA  THR A 238      -6.763  10.701  10.825  1.00 95.38           C  
ATOM   1947  C   THR A 238      -6.889  11.152  12.287  1.00 95.38           C  
ATOM   1948  CB  THR A 238      -7.834  11.376   9.960  1.00 95.38           C  
ATOM   1949  O   THR A 238      -7.521  10.497  13.121  1.00 95.38           O  
ATOM   1950  CG2 THR A 238      -7.711  11.040   8.478  1.00 95.38           C  
ATOM   1951  OG1 THR A 238      -9.113  10.982  10.370  1.00 95.38           O  
ATOM   1952  N   SER A 239      -6.265  12.290  12.626  1.00 93.62           N  
ATOM   1953  CA  SER A 239      -6.479  13.029  13.890  1.00 93.62           C  
ATOM   1954  C   SER A 239      -7.613  14.038  13.759  1.00 93.62           C  
ATOM   1955  CB  SER A 239      -5.221  13.794  14.373  1.00 93.62           C  
ATOM   1956  O   SER A 239      -8.112  14.305  12.672  1.00 93.62           O  
ATOM   1957  OG  SER A 239      -4.353  14.135  13.321  1.00 93.62           O  
ATOM   1958  N   SER A 240      -7.952  14.679  14.879  1.00 90.62           N  
ATOM   1959  CA  SER A 240      -8.818  15.862  14.926  1.00 90.62           C  
ATOM   1960  C   SER A 240      -8.345  17.028  14.053  1.00 90.62           C  
ATOM   1961  CB  SER A 240      -8.907  16.352  16.376  1.00 90.62           C  
ATOM   1962  O   SER A 240      -9.154  17.884  13.727  1.00 90.62           O  
ATOM   1963  OG  SER A 240      -7.611  16.409  16.951  1.00 90.62           O  
ATOM   1964  N   SER A 241      -7.066  17.065  13.672  1.00 89.81           N  
ATOM   1965  CA  SER A 241      -6.498  18.079  12.780  1.00 89.81           C  
ATOM   1966  C   SER A 241      -6.790  17.845  11.292  1.00 89.81           C  
ATOM   1967  CB  SER A 241      -4.985  18.143  13.007  1.00 89.81           C  
ATOM   1968  O   SER A 241      -6.527  18.733  10.487  1.00 89.81           O  
ATOM   1969  OG  SER A 241      -4.382  16.890  12.701  1.00 89.81           O  
ATOM   1970  N   ASP A 242      -7.278  16.665  10.893  1.00 91.62           N  
ATOM   1971  CA  ASP A 242      -7.668  16.413   9.502  1.00 91.62           C  
ATOM   1972  C   ASP A 242      -9.006  17.101   9.206  1.00 91.62           C  
ATOM   1973  CB  ASP A 242      -7.730  14.903   9.225  1.00 91.62           C  
ATOM   1974  O   ASP A 242      -9.953  17.008   9.990  1.00 91.62           O  
ATOM   1975  CG  ASP A 242      -7.870  14.539   7.735  1.00 91.62           C  
ATOM   1976  OD1 ASP A 242      -8.862  14.940   7.086  1.00 91.62           O  
ATOM   1977  OD2 ASP A 242      -7.008  13.806   7.206  1.00 91.62           O  
ATOM   1978  N   LYS A 243      -9.111  17.751   8.045  1.00 90.00           N  
ATOM   1979  CA  LYS A 243     -10.327  18.441   7.586  1.00 90.00           C  
ATOM   1980  C   LYS A 243     -11.564  17.535   7.497  1.00 90.00           C  
ATOM   1981  CB  LYS A 243     -10.037  19.122   6.238  1.00 90.00           C  
ATOM   1982  O   LYS A 243     -12.683  18.027   7.576  1.00 90.00           O  
ATOM   1983  CG  LYS A 243      -9.757  18.118   5.104  1.00 90.00           C  
ATOM   1984  CD  LYS A 243      -9.404  18.833   3.797  1.00 90.00           C  
ATOM   1985  CE  LYS A 243      -9.160  17.795   2.695  1.00 90.00           C  
ATOM   1986  NZ  LYS A 243      -8.857  18.445   1.395  1.00 90.00           N  
ATOM   1987  N   ARG A 244     -11.373  16.221   7.331  1.00 90.12           N  
ATOM   1988  CA  ARG A 244     -12.437  15.199   7.298  1.00 90.12           C  
ATOM   1989  C   ARG A 244     -12.846  14.730   8.703  1.00 90.12           C  
ATOM   1990  CB  ARG A 244     -11.968  14.000   6.455  1.00 90.12           C  
ATOM   1991  O   ARG A 244     -13.732  13.890   8.845  1.00 90.12           O  
ATOM   1992  CG  ARG A 244     -11.569  14.357   5.011  1.00 90.12           C  
ATOM   1993  CD  ARG A 244     -10.865  13.181   4.323  1.00 90.12           C  
ATOM   1994  NE  ARG A 244      -9.530  12.923   4.909  1.00 90.12           N  
ATOM   1995  NH1 ARG A 244      -9.116  10.879   3.917  1.00 90.12           N  
ATOM   1996  NH2 ARG A 244      -7.621  11.765   5.320  1.00 90.12           N  
ATOM   1997  CZ  ARG A 244      -8.765  11.861   4.707  1.00 90.12           C  
ATOM   1998  N   GLY A 245     -12.186  15.230   9.747  1.00 92.19           N  
ATOM   1999  CA  GLY A 245     -12.349  14.796  11.131  1.00 92.19           C  
ATOM   2000  C   GLY A 245     -11.505  13.570  11.496  1.00 92.19           C  
ATOM   2001  O   GLY A 245     -10.820  12.979  10.662  1.00 92.19           O  
ATOM   2002  N   SER A 246     -11.569  13.185  12.774  1.00 95.06           N  
ATOM   2003  CA  SER A 246     -10.778  12.097  13.368  1.00 95.06           C  
ATOM   2004  C   SER A 246     -11.459  10.739  13.202  1.00 95.06           C  
ATOM   2005  CB  SER A 246     -10.578  12.386  14.862  1.00 95.06           C  
ATOM   2006  O   SER A 246     -12.419  10.444  13.918  1.00 95.06           O  
ATOM   2007  OG  SER A 246      -9.742  11.432  15.497  1.00 95.06           O  
ATOM   2008  N   THR A 247     -10.929   9.871  12.341  1.00 97.06           N  
ATOM   2009  CA  THR A 247     -11.353   8.463  12.284  1.00 97.06           C  
ATOM   2010  C   THR A 247     -10.940   7.715  13.548  1.00 97.06           C  
ATOM   2011  CB  THR A 247     -10.787   7.741  11.060  1.00 97.06           C  
ATOM   2012  O   THR A 247     -11.686   6.857  14.019  1.00 97.06           O  
ATOM   2013  CG2 THR A 247     -11.363   8.289   9.763  1.00 97.06           C  
ATOM   2014  OG1 THR A 247      -9.393   7.886  11.020  1.00 97.06           O  
ATOM   2015  N   ARG A 248      -9.824   8.104  14.188  1.00 96.94           N  
ATOM   2016  CA  ARG A 248      -9.397   7.527  15.475  1.00 96.94           C  
ATOM   2017  C   ARG A 248     -10.446   7.689  16.574  1.00 96.94           C  
ATOM   2018  CB  ARG A 248      -8.059   8.128  15.930  1.00 96.94           C  
ATOM   2019  O   ARG A 248     -10.660   6.752  17.334  1.00 96.94           O  
ATOM   2020  CG  ARG A 248      -6.889   7.584  15.103  1.00 96.94           C  
ATOM   2021  CD  ARG A 248      -5.531   7.997  15.686  1.00 96.94           C  
ATOM   2022  NE  ARG A 248      -5.152   9.384  15.339  1.00 96.94           N  
ATOM   2023  NH1 ARG A 248      -3.868   8.871  13.499  1.00 96.94           N  
ATOM   2024  NH2 ARG A 248      -3.952  10.950  14.177  1.00 96.94           N  
ATOM   2025  CZ  ARG A 248      -4.339   9.725  14.350  1.00 96.94           C  
ATOM   2026  N   LYS A 249     -11.156   8.825  16.615  1.00 96.56           N  
ATOM   2027  CA  LYS A 249     -12.269   9.054  17.563  1.00 96.56           C  
ATOM   2028  C   LYS A 249     -13.388   8.022  17.406  1.00 96.56           C  
ATOM   2029  CB  LYS A 249     -12.819  10.483  17.379  1.00 96.56           C  
ATOM   2030  O   LYS A 249     -14.154   7.800  18.337  1.00 96.56           O  
ATOM   2031  CG  LYS A 249     -13.917  10.842  18.399  1.00 96.56           C  
ATOM   2032  CD  LYS A 249     -14.400  12.291  18.266  1.00 96.56           C  
ATOM   2033  CE  LYS A 249     -15.533  12.534  19.276  1.00 96.56           C  
ATOM   2034  NZ  LYS A 249     -16.089  13.909  19.188  1.00 96.56           N  
ATOM   2035  N   TRP A 250     -13.497   7.420  16.229  1.00 96.00           N  
ATOM   2036  CA  TRP A 250     -14.560   6.493  15.898  1.00 96.00           C  
ATOM   2037  C   TRP A 250     -14.147   5.039  16.112  1.00 96.00           C  
ATOM   2038  CB  TRP A 250     -14.984   6.781  14.464  1.00 96.00           C  
ATOM   2039  O   TRP A 250     -14.823   4.317  16.842  1.00 96.00           O  
ATOM   2040  CG  TRP A 250     -16.182   6.052  13.983  1.00 96.00           C  
ATOM   2041  CD1 TRP A 250     -17.148   5.474  14.736  1.00 96.00           C  
ATOM   2042  CD2 TRP A 250     -16.546   5.823  12.598  1.00 96.00           C  
ATOM   2043  CE2 TRP A 250     -17.774   5.108  12.583  1.00 96.00           C  
ATOM   2044  CE3 TRP A 250     -15.945   6.131  11.359  1.00 96.00           C  
ATOM   2045  NE1 TRP A 250     -18.109   4.939  13.906  1.00 96.00           N  
ATOM   2046  CH2 TRP A 250     -17.761   5.037  10.170  1.00 96.00           C  
ATOM   2047  CZ2 TRP A 250     -18.378   4.714  11.394  1.00 96.00           C  
ATOM   2048  CZ3 TRP A 250     -16.548   5.738  10.153  1.00 96.00           C  
ATOM   2049  N   PHE A 251     -13.029   4.612  15.521  1.00 97.69           N  
ATOM   2050  CA  PHE A 251     -12.658   3.200  15.549  1.00 97.69           C  
ATOM   2051  C   PHE A 251     -11.819   2.796  16.772  1.00 97.69           C  
ATOM   2052  CB  PHE A 251     -12.030   2.798  14.211  1.00 97.69           C  
ATOM   2053  O   PHE A 251     -11.873   1.634  17.162  1.00 97.69           O  
ATOM   2054  CG  PHE A 251     -10.655   3.355  13.936  1.00 97.69           C  
ATOM   2055  CD1 PHE A 251     -10.461   4.329  12.939  1.00 97.69           C  
ATOM   2056  CD2 PHE A 251      -9.556   2.873  14.660  1.00 97.69           C  
ATOM   2057  CE1 PHE A 251      -9.175   4.846  12.699  1.00 97.69           C  
ATOM   2058  CE2 PHE A 251      -8.286   3.410  14.437  1.00 97.69           C  
ATOM   2059  CZ  PHE A 251      -8.086   4.397  13.460  1.00 97.69           C  
ATOM   2060  N   VAL A 252     -11.075   3.706  17.422  1.00 98.38           N  
ATOM   2061  CA  VAL A 252     -10.257   3.334  18.599  1.00 98.38           C  
ATOM   2062  C   VAL A 252     -11.129   2.929  19.795  1.00 98.38           C  
ATOM   2063  CB  VAL A 252      -9.200   4.394  18.980  1.00 98.38           C  
ATOM   2064  O   VAL A 252     -10.891   1.850  20.334  1.00 98.38           O  
ATOM   2065  CG1 VAL A 252      -8.392   3.975  20.213  1.00 98.38           C  
ATOM   2066  CG2 VAL A 252      -8.203   4.607  17.834  1.00 98.38           C  
ATOM   2067  N   PRO A 253     -12.184   3.680  20.181  1.00 98.44           N  
ATOM   2068  CA  PRO A 253     -13.080   3.235  21.251  1.00 98.44           C  
ATOM   2069  C   PRO A 253     -13.775   1.903  20.938  1.00 98.44           C  
ATOM   2070  CB  PRO A 253     -14.110   4.356  21.421  1.00 98.44           C  
ATOM   2071  O   PRO A 253     -14.017   1.105  21.841  1.00 98.44           O  
ATOM   2072  CG  PRO A 253     -13.389   5.591  20.895  1.00 98.44           C  
ATOM   2073  CD  PRO A 253     -12.553   5.024  19.752  1.00 98.44           C  
ATOM   2074  N   ALA A 254     -14.072   1.647  19.658  1.00 98.44           N  
ATOM   2075  CA  ALA A 254     -14.646   0.382  19.215  1.00 98.44           C  
ATOM   2076  C   ALA A 254     -13.683  -0.790  19.470  1.00 98.44           C  
ATOM   2077  CB  ALA A 254     -15.044   0.516  17.742  1.00 98.44           C  
ATOM   2078  O   ALA A 254     -14.088  -1.772  20.086  1.00 98.44           O  
ATOM   2079  N   LEU A 255     -12.401  -0.640  19.112  1.00 98.44           N  
ATOM   2080  CA  LEU A 255     -11.360  -1.633  19.408  1.00 98.44           C  
ATOM   2081  C   LEU A 255     -11.214  -1.886  20.913  1.00 98.44           C  
ATOM   2082  CB  LEU A 255     -10.005  -1.158  18.858  1.00 98.44           C  
ATOM   2083  O   LEU A 255     -11.161  -3.036  21.338  1.00 98.44           O  
ATOM   2084  CG  LEU A 255      -9.891  -1.103  17.329  1.00 98.44           C  
ATOM   2085  CD1 LEU A 255      -8.603  -0.357  16.978  1.00 98.44           C  
ATOM   2086  CD2 LEU A 255      -9.840  -2.497  16.708  1.00 98.44           C  
ATOM   2087  N   VAL A 256     -11.171  -0.826  21.728  1.00 98.38           N  
ATOM   2088  CA  VAL A 256     -11.058  -0.948  23.194  1.00 98.38           C  
ATOM   2089  C   VAL A 256     -12.238  -1.737  23.760  1.00 98.38           C  
ATOM   2090  CB  VAL A 256     -10.967   0.443  23.853  1.00 98.38           C  
ATOM   2091  O   VAL A 256     -12.055  -2.637  24.584  1.00 98.38           O  
ATOM   2092  CG1 VAL A 256     -11.010   0.378  25.386  1.00 98.38           C  
ATOM   2093  CG2 VAL A 256      -9.656   1.139  23.466  1.00 98.38           C  
ATOM   2094  N   LYS A 257     -13.455  -1.443  23.288  1.00 98.19           N  
ATOM   2095  CA  LYS A 257     -14.657  -2.159  23.711  1.00 98.19           C  
ATOM   2096  C   LYS A 257     -14.610  -3.626  23.297  1.00 98.19           C  
ATOM   2097  CB  LYS A 257     -15.897  -1.439  23.177  1.00 98.19           C  
ATOM   2098  O   LYS A 257     -14.868  -4.489  24.134  1.00 98.19           O  
ATOM   2099  CG  LYS A 257     -17.149  -2.053  23.806  1.00 98.19           C  
ATOM   2100  CD  LYS A 257     -18.384  -1.201  23.526  1.00 98.19           C  
ATOM   2101  CE  LYS A 257     -19.569  -1.921  24.170  1.00 98.19           C  
ATOM   2102  NZ  LYS A 257     -20.857  -1.397  23.677  1.00 98.19           N  
ATOM   2103  N   ASP A 258     -14.209  -3.907  22.063  1.00 98.25           N  
ATOM   2104  CA  ASP A 258     -14.076  -5.274  21.562  1.00 98.25           C  
ATOM   2105  C   ASP A 258     -13.059  -6.084  22.367  1.00 98.25           C  
ATOM   2106  CB  ASP A 258     -13.710  -5.254  20.073  1.00 98.25           C  
ATOM   2107  O   ASP A 258     -13.358  -7.212  22.745  1.00 98.25           O  
ATOM   2108  CG  ASP A 258     -14.860  -4.756  19.201  1.00 98.25           C  
ATOM   2109  OD1 ASP A 258     -16.035  -4.866  19.622  1.00 98.25           O  
ATOM   2110  OD2 ASP A 258     -14.596  -4.276  18.079  1.00 98.25           O  
ATOM   2111  N   GLN A 259     -11.913  -5.498  22.733  1.00 96.62           N  
ATOM   2112  CA  GLN A 259     -10.930  -6.162  23.596  1.00 96.62           C  
ATOM   2113  C   GLN A 259     -11.467  -6.414  25.010  1.00 96.62           C  
ATOM   2114  CB  GLN A 259      -9.629  -5.344  23.658  1.00 96.62           C  
ATOM   2115  O   GLN A 259     -11.238  -7.485  25.566  1.00 96.62           O  
ATOM   2116  CG  GLN A 259      -8.878  -5.376  22.321  1.00 96.62           C  
ATOM   2117  CD  GLN A 259      -7.460  -4.827  22.425  1.00 96.62           C  
ATOM   2118  NE2 GLN A 259      -6.484  -5.632  22.069  1.00 96.62           N  
ATOM   2119  OE1 GLN A 259      -7.201  -3.696  22.809  1.00 96.62           O  
ATOM   2120  N   SER A 260     -12.206  -5.460  25.589  1.00 96.12           N  
ATOM   2121  CA  SER A 260     -12.790  -5.616  26.931  1.00 96.12           C  
ATOM   2122  C   SER A 260     -13.897  -6.674  26.994  1.00 96.12           C  
ATOM   2123  CB  SER A 260     -13.328  -4.272  27.431  1.00 96.12           C  
ATOM   2124  O   SER A 260     -14.095  -7.299  28.030  1.00 96.12           O  
ATOM   2125  OG  SER A 260     -14.519  -3.891  26.762  1.00 96.12           O  
ATOM   2126  N   SER A 261     -14.616  -6.866  25.885  1.00 96.38           N  
ATOM   2127  CA  SER A 261     -15.777  -7.759  25.780  1.00 96.38           C  
ATOM   2128  C   SER A 261     -15.477  -9.037  24.984  1.00 96.38           C  
ATOM   2129  CB  SER A 261     -16.951  -6.992  25.162  1.00 96.38           C  
ATOM   2130  O   SER A 261     -16.384  -9.828  24.747  1.00 96.38           O  
ATOM   2131  OG  SER A 261     -17.276  -5.848  25.936  1.00 96.38           O  
ATOM   2132  N   ASN A 262     -14.223  -9.230  24.559  1.00 94.56           N  
ATOM   2133  CA  ASN A 262     -13.768 -10.330  23.707  1.00 94.56           C  
ATOM   2134  C   ASN A 262     -14.631 -10.534  22.440  1.00 94.56           C  
ATOM   2135  CB  ASN A 262     -13.598 -11.584  24.579  1.00 94.56           C  
ATOM   2136  O   ASN A 262     -14.985 -11.658  22.082  1.00 94.56           O  
ATOM   2137  CG  ASN A 262     -12.787 -12.658  23.883  1.00 94.56           C  
ATOM   2138  ND2 ASN A 262     -13.182 -13.904  24.000  1.00 94.56           N  
ATOM   2139  OD1 ASN A 262     -11.771 -12.401  23.258  1.00 94.56           O  
ATOM   2140  N   LEU A 263     -15.004  -9.436  21.773  1.00 95.56           N  
ATOM   2141  CA  LEU A 263     -15.832  -9.461  20.565  1.00 95.56           C  
ATOM   2142  C   LEU A 263     -14.975  -9.506  19.298  1.00 95.56           C  
ATOM   2143  CB  LEU A 263     -16.799  -8.266  20.530  1.00 95.56           C  
ATOM   2144  O   LEU A 263     -13.932  -8.863  19.198  1.00 95.56           O  
ATOM   2145  CG  LEU A 263     -17.841  -8.235  21.660  1.00 95.56           C  
ATOM   2146  CD1 LEU A 263     -18.643  -6.936  21.571  1.00 95.56           C  
ATOM   2147  CD2 LEU A 263     -18.818  -9.410  21.584  1.00 95.56           C  
ATOM   2148  N   SER A 264     -15.450 -10.242  18.296  1.00 93.50           N  
ATOM   2149  CA  SER A 264     -14.814 -10.362  16.982  1.00 93.50           C  
ATOM   2150  C   SER A 264     -15.863 -10.590  15.888  1.00 93.50           C  
ATOM   2151  CB  SER A 264     -13.766 -11.480  17.006  1.00 93.50           C  
ATOM   2152  O   SER A 264     -17.061 -10.695  16.170  1.00 93.50           O  
ATOM   2153  OG  SER A 264     -14.366 -12.731  17.262  1.00 93.50           O  
ATOM   2154  N   GLY A 265     -15.432 -10.608  14.624  1.00 93.12           N  
ATOM   2155  CA  GLY A 265     -16.323 -10.826  13.487  1.00 93.12           C  
ATOM   2156  C   GLY A 265     -17.429  -9.772  13.387  1.00 93.12           C  
ATOM   2157  O   GLY A 265     -17.246  -8.612  13.768  1.00 93.12           O  
ATOM   2158  N   LYS A 266     -18.601 -10.187  12.893  1.00 95.94           N  
ATOM   2159  CA  LYS A 266     -19.755  -9.303  12.637  1.00 95.94           C  
ATOM   2160  C   LYS A 266     -20.329  -8.641  13.894  1.00 95.94           C  
ATOM   2161  CB  LYS A 266     -20.864 -10.081  11.914  1.00 95.94           C  
ATOM   2162  O   LYS A 266     -20.917  -7.564  13.801  1.00 95.94           O  
ATOM   2163  CG  LYS A 266     -20.439 -10.535  10.510  1.00 95.94           C  
ATOM   2164  CD  LYS A 266     -21.594 -11.247   9.798  1.00 95.94           C  
ATOM   2165  CE  LYS A 266     -21.135 -11.719   8.416  1.00 95.94           C  
ATOM   2166  NZ  LYS A 266     -22.182 -12.515   7.729  1.00 95.94           N  
ATOM   2167  N   GLU A 267     -20.136  -9.257  15.058  1.00 95.62           N  
ATOM   2168  CA  GLU A 267     -20.660  -8.737  16.323  1.00 95.62           C  
ATOM   2169  C   GLU A 267     -19.804  -7.609  16.906  1.00 95.62           C  
ATOM   2170  CB  GLU A 267     -20.837  -9.885  17.331  1.00 95.62           C  
ATOM   2171  O   GLU A 267     -20.319  -6.768  17.655  1.00 95.62           O  
ATOM   2172  CG  GLU A 267     -21.839 -10.951  16.854  1.00 95.62           C  
ATOM   2173  CD  GLU A 267     -23.153 -10.328  16.351  1.00 95.62           C  
ATOM   2174  OE1 GLU A 267     -23.599 -10.736  15.256  1.00 95.62           O  
ATOM   2175  OE2 GLU A 267     -23.634  -9.366  17.001  1.00 95.62           O  
ATOM   2176  N   SER A 268     -18.528  -7.545  16.509  1.00 97.69           N  
ATOM   2177  CA  SER A 268     -17.580  -6.540  16.986  1.00 97.69           C  
ATOM   2178  C   SER A 268     -18.008  -5.111  16.645  1.00 97.69           C  
ATOM   2179  CB  SER A 268     -16.160  -6.844  16.496  1.00 97.69           C  
ATOM   2180  O   SER A 268     -18.596  -4.810  15.598  1.00 97.69           O  
ATOM   2181  OG  SER A 268     -15.999  -6.579  15.117  1.00 97.69           O  
ATOM   2182  N   HIS A 269     -17.706  -4.193  17.553  1.00 98.44           N  
ATOM   2183  CA  HIS A 269     -17.892  -2.768  17.352  1.00 98.44           C  
ATOM   2184  C   HIS A 269     -17.009  -2.257  16.217  1.00 98.44           C  
ATOM   2185  CB  HIS A 269     -17.613  -2.038  18.670  1.00 98.44           C  
ATOM   2186  O   HIS A 269     -17.472  -1.443  15.420  1.00 98.44           O  
ATOM   2187  CG  HIS A 269     -18.698  -2.285  19.680  1.00 98.44           C  
ATOM   2188  CD2 HIS A 269     -18.696  -3.179  20.717  1.00 98.44           C  
ATOM   2189  ND1 HIS A 269     -19.944  -1.708  19.633  1.00 98.44           N  
ATOM   2190  CE1 HIS A 269     -20.692  -2.258  20.596  1.00 98.44           C  
ATOM   2191  NE2 HIS A 269     -19.966  -3.116  21.323  1.00 98.44           N  
ATOM   2192  N   PHE A 270     -15.776  -2.750  16.095  1.00 98.50           N  
ATOM   2193  CA  PHE A 270     -14.874  -2.378  15.014  1.00 98.50           C  
ATOM   2194  C   PHE A 270     -15.437  -2.786  13.649  1.00 98.50           C  
ATOM   2195  CB  PHE A 270     -13.487  -2.973  15.272  1.00 98.50           C  
ATOM   2196  O   PHE A 270     -15.448  -1.958  12.742  1.00 98.50           O  
ATOM   2197  CG  PHE A 270     -12.449  -2.536  14.255  1.00 98.50           C  
ATOM   2198  CD1 PHE A 270     -11.867  -3.474  13.382  1.00 98.50           C  
ATOM   2199  CD2 PHE A 270     -12.064  -1.183  14.180  1.00 98.50           C  
ATOM   2200  CE1 PHE A 270     -10.904  -3.062  12.444  1.00 98.50           C  
ATOM   2201  CE2 PHE A 270     -11.109  -0.774  13.231  1.00 98.50           C  
ATOM   2202  CZ  PHE A 270     -10.531  -1.712  12.364  1.00 98.50           C  
ATOM   2203  N   PHE A 271     -16.019  -3.985  13.504  1.00 98.50           N  
ATOM   2204  CA  PHE A 271     -16.709  -4.367  12.265  1.00 98.50           C  
ATOM   2205  C   PHE A 271     -17.832  -3.391  11.912  1.00 98.50           C  
ATOM   2206  CB  PHE A 271     -17.267  -5.789  12.375  1.00 98.50           C  
ATOM   2207  O   PHE A 271     -17.918  -2.948  10.769  1.00 98.50           O  
ATOM   2208  CG  PHE A 271     -18.082  -6.213  11.169  1.00 98.50           C  
ATOM   2209  CD1 PHE A 271     -19.476  -6.018  11.143  1.00 98.50           C  
ATOM   2210  CD2 PHE A 271     -17.437  -6.776  10.056  1.00 98.50           C  
ATOM   2211  CE1 PHE A 271     -20.219  -6.383  10.006  1.00 98.50           C  
ATOM   2212  CE2 PHE A 271     -18.177  -7.134   8.916  1.00 98.50           C  
ATOM   2213  CZ  PHE A 271     -19.568  -6.939   8.891  1.00 98.50           C  
ATOM   2214  N   LYS A 272     -18.659  -2.996  12.888  1.00 98.38           N  
ATOM   2215  CA  LYS A 272     -19.741  -2.017  12.675  1.00 98.38           C  
ATOM   2216  C   LYS A 272     -19.201  -0.660  12.212  1.00 98.38           C  
ATOM   2217  CB  LYS A 272     -20.588  -1.889  13.953  1.00 98.38           C  
ATOM   2218  O   LYS A 272     -19.814  -0.033  11.354  1.00 98.38           O  
ATOM   2219  CG  LYS A 272     -21.388  -3.173  14.226  1.00 98.38           C  
ATOM   2220  CD  LYS A 272     -21.930  -3.256  15.661  1.00 98.38           C  
ATOM   2221  CE  LYS A 272     -22.684  -4.589  15.801  1.00 98.38           C  
ATOM   2222  NZ  LYS A 272     -22.714  -5.125  17.185  1.00 98.38           N  
ATOM   2223  N   VAL A 273     -18.041  -0.236  12.721  1.00 98.25           N  
ATOM   2224  CA  VAL A 273     -17.344   0.972  12.247  1.00 98.25           C  
ATOM   2225  C   VAL A 273     -16.862   0.809  10.805  1.00 98.25           C  
ATOM   2226  CB  VAL A 273     -16.170   1.351  13.174  1.00 98.25           C  
ATOM   2227  O   VAL A 273     -17.076   1.696   9.986  1.00 98.25           O  
ATOM   2228  CG1 VAL A 273     -15.346   2.504  12.587  1.00 98.25           C  
ATOM   2229  CG2 VAL A 273     -16.676   1.763  14.561  1.00 98.25           C  
ATOM   2230  N   ILE A 274     -16.235  -0.316  10.462  1.00 98.31           N  
ATOM   2231  CA  ILE A 274     -15.749  -0.584   9.099  1.00 98.31           C  
ATOM   2232  C   ILE A 274     -16.901  -0.762   8.098  1.00 98.31           C  
ATOM   2233  CB  ILE A 274     -14.763  -1.772   9.128  1.00 98.31           C  
ATOM   2234  O   ILE A 274     -16.758  -0.408   6.931  1.00 98.31           O  
ATOM   2235  CG1 ILE A 274     -13.517  -1.462   9.995  1.00 98.31           C  
ATOM   2236  CG2 ILE A 274     -14.307  -2.190   7.722  1.00 98.31           C  
ATOM   2237  CD1 ILE A 274     -12.795  -0.142   9.703  1.00 98.31           C  
ATOM   2238  N   ALA A 275     -18.061  -1.236   8.551  1.00 98.00           N  
ATOM   2239  CA  ALA A 275     -19.253  -1.432   7.733  1.00 98.00           C  
ATOM   2240  C   ALA A 275     -20.103  -0.165   7.517  1.00 98.00           C  
ATOM   2241  CB  ALA A 275     -20.069  -2.576   8.346  1.00 98.00           C  
ATOM   2242  O   ALA A 275     -21.086  -0.213   6.773  1.00 98.00           O  
ATOM   2243  N   ASP A 276     -19.760   0.961   8.139  1.00 98.00           N  
ATOM   2244  CA  ASP A 276     -20.510   2.209   7.994  1.00 98.00           C  
ATOM   2245  C   ASP A 276     -20.094   2.960   6.713  1.00 98.00           C  
ATOM   2246  CB  ASP A 276     -20.395   3.001   9.302  1.00 98.00           C  
ATOM   2247  O   ASP A 276     -18.917   3.180   6.414  1.00 98.00           O  
ATOM   2248  CG  ASP A 276     -21.031   4.409   9.327  1.00 98.00           C  
ATOM   2249  OD1 ASP A 276     -21.133   5.056   8.262  1.00 98.00           O  
ATOM   2250  OD2 ASP A 276     -21.405   4.886  10.425  1.00 98.00           O  
ATOM   2251  N   LYS A 277     -21.103   3.383   5.941  1.00 97.38           N  
ATOM   2252  CA  LYS A 277     -20.949   4.030   4.630  1.00 97.38           C  
ATOM   2253  C   LYS A 277     -20.236   5.386   4.674  1.00 97.38           C  
ATOM   2254  CB  LYS A 277     -22.318   4.164   3.947  1.00 97.38           C  
ATOM   2255  O   LYS A 277     -19.856   5.875   3.612  1.00 97.38           O  
ATOM   2256  CG  LYS A 277     -22.919   2.802   3.568  1.00 97.38           C  
ATOM   2257  CD  LYS A 277     -24.211   2.993   2.763  1.00 97.38           C  
ATOM   2258  CE  LYS A 277     -24.772   1.635   2.328  1.00 97.38           C  
ATOM   2259  NZ  LYS A 277     -25.996   1.787   1.499  1.00 97.38           N  
ATOM   2260  N   LYS A 278     -19.986   5.977   5.849  1.00 96.00           N  
ATOM   2261  CA  LYS A 278     -19.132   7.171   5.997  1.00 96.00           C  
ATOM   2262  C   LYS A 278     -17.738   6.976   5.411  1.00 96.00           C  
ATOM   2263  CB  LYS A 278     -18.999   7.544   7.474  1.00 96.00           C  
ATOM   2264  O   LYS A 278     -17.153   7.946   4.934  1.00 96.00           O  
ATOM   2265  CG  LYS A 278     -20.271   8.203   8.011  1.00 96.00           C  
ATOM   2266  CD  LYS A 278     -20.147   8.342   9.527  1.00 96.00           C  
ATOM   2267  CE  LYS A 278     -21.456   8.873  10.100  1.00 96.00           C  
ATOM   2268  NZ  LYS A 278     -21.478   8.675  11.563  1.00 96.00           N  
ATOM   2269  N   TRP A 279     -17.210   5.749   5.389  1.00 97.38           N  
ATOM   2270  CA  TRP A 279     -15.959   5.462   4.683  1.00 97.38           C  
ATOM   2271  C   TRP A 279     -16.026   5.876   3.212  1.00 97.38           C  
ATOM   2272  CB  TRP A 279     -15.610   3.981   4.836  1.00 97.38           C  
ATOM   2273  O   TRP A 279     -15.097   6.510   2.721  1.00 97.38           O  
ATOM   2274  CG  TRP A 279     -15.138   3.637   6.211  1.00 97.38           C  
ATOM   2275  CD1 TRP A 279     -15.778   2.835   7.087  1.00 97.38           C  
ATOM   2276  CD2 TRP A 279     -13.954   4.124   6.913  1.00 97.38           C  
ATOM   2277  CE2 TRP A 279     -13.938   3.558   8.224  1.00 97.38           C  
ATOM   2278  CE3 TRP A 279     -12.910   5.013   6.583  1.00 97.38           C  
ATOM   2279  NE1 TRP A 279     -15.097   2.820   8.283  1.00 97.38           N  
ATOM   2280  CH2 TRP A 279     -11.880   4.698   8.781  1.00 97.38           C  
ATOM   2281  CZ2 TRP A 279     -12.913   3.817   9.145  1.00 97.38           C  
ATOM   2282  CZ3 TRP A 279     -11.905   5.315   7.517  1.00 97.38           C  
ATOM   2283  N   ILE A 280     -17.149   5.612   2.548  1.00 96.62           N  
ATOM   2284  CA  ILE A 280     -17.379   5.984   1.151  1.00 96.62           C  
ATOM   2285  C   ILE A 280     -17.722   7.473   1.046  1.00 96.62           C  
ATOM   2286  CB  ILE A 280     -18.478   5.085   0.536  1.00 96.62           C  
ATOM   2287  O   ILE A 280     -17.073   8.211   0.311  1.00 96.62           O  
ATOM   2288  CG1 ILE A 280     -18.073   3.590   0.569  1.00 96.62           C  
ATOM   2289  CG2 ILE A 280     -18.778   5.518  -0.912  1.00 96.62           C  
ATOM   2290  CD1 ILE A 280     -19.269   2.647   0.407  1.00 96.62           C  
ATOM   2291  N   THR A 281     -18.724   7.935   1.798  1.00 94.94           N  
ATOM   2292  CA  THR A 281     -19.318   9.264   1.582  1.00 94.94           C  
ATOM   2293  C   THR A 281     -18.492  10.420   2.139  1.00 94.94           C  
ATOM   2294  CB  THR A 281     -20.740   9.342   2.153  1.00 94.94           C  
ATOM   2295  O   THR A 281     -18.531  11.509   1.576  1.00 94.94           O  
ATOM   2296  CG2 THR A 281     -21.688   8.343   1.488  1.00 94.94           C  
ATOM   2297  OG1 THR A 281     -20.751   9.059   3.534  1.00 94.94           O  
ATOM   2298  N   LEU A 282     -17.745  10.205   3.227  1.00 93.19           N  
ATOM   2299  CA  LEU A 282     -16.962  11.247   3.901  1.00 93.19           C  
ATOM   2300  C   LEU A 282     -15.451  11.070   3.699  1.00 93.19           C  
ATOM   2301  CB  LEU A 282     -17.351  11.263   5.392  1.00 93.19           C  
ATOM   2302  O   LEU A 282     -14.734  12.050   3.501  1.00 93.19           O  
ATOM   2303  CG  LEU A 282     -16.629  12.334   6.230  1.00 93.19           C  
ATOM   2304  CD1 LEU A 282     -16.938  13.753   5.749  1.00 93.19           C  
ATOM   2305  CD2 LEU A 282     -17.070  12.216   7.689  1.00 93.19           C  
ATOM   2306  N   TYR A 283     -14.959   9.829   3.741  1.00 93.44           N  
ATOM   2307  CA  TYR A 283     -13.524   9.528   3.623  1.00 93.44           C  
ATOM   2308  C   TYR A 283     -13.099   9.091   2.212  1.00 93.44           C  
ATOM   2309  CB  TYR A 283     -13.107   8.547   4.726  1.00 93.44           C  
ATOM   2310  O   TYR A 283     -11.910   8.853   1.968  1.00 93.44           O  
ATOM   2311  CG  TYR A 283     -13.361   9.086   6.123  1.00 93.44           C  
ATOM   2312  CD1 TYR A 283     -12.534  10.104   6.636  1.00 93.44           C  
ATOM   2313  CD2 TYR A 283     -14.443   8.611   6.891  1.00 93.44           C  
ATOM   2314  CE1 TYR A 283     -12.806  10.671   7.895  1.00 93.44           C  
ATOM   2315  CE2 TYR A 283     -14.702   9.154   8.164  1.00 93.44           C  
ATOM   2316  OH  TYR A 283     -14.156  10.756   9.868  1.00 93.44           O  
ATOM   2317  CZ  TYR A 283     -13.894  10.199   8.658  1.00 93.44           C  
ATOM   2318  N   GLY A 284     -14.050   9.032   1.272  1.00 93.25           N  
ATOM   2319  CA  GLY A 284     -13.809   8.780  -0.147  1.00 93.25           C  
ATOM   2320  C   GLY A 284     -13.224   7.403  -0.447  1.00 93.25           C  
ATOM   2321  O   GLY A 284     -12.518   7.268  -1.440  1.00 93.25           O  
ATOM   2322  N   VAL A 285     -13.406   6.416   0.435  1.00 95.06           N  
ATOM   2323  CA  VAL A 285     -12.999   5.021   0.206  1.00 95.06           C  
ATOM   2324  C   VAL A 285     -13.826   4.463  -0.948  1.00 95.06           C  
ATOM   2325  CB  VAL A 285     -13.173   4.159   1.474  1.00 95.06           C  
ATOM   2326  O   VAL A 285     -15.049   4.596  -0.954  1.00 95.06           O  
ATOM   2327  CG1 VAL A 285     -12.714   2.712   1.263  1.00 95.06           C  
ATOM   2328  CG2 VAL A 285     -12.351   4.693   2.655  1.00 95.06           C  
ATOM   2329  N   ASP A 286     -13.174   3.850  -1.933  1.00 93.81           N  
ATOM   2330  CA  ASP A 286     -13.879   3.233  -3.051  1.00 93.81           C  
ATOM   2331  C   ASP A 286     -14.667   1.990  -2.603  1.00 93.81           C  
ATOM   2332  CB  ASP A 286     -12.888   2.913  -4.176  1.00 93.81           C  
ATOM   2333  O   ASP A 286     -14.352   1.348  -1.596  1.00 93.81           O  
ATOM   2334  CG  ASP A 286     -11.941   1.794  -3.755  1.00 93.81           C  
ATOM   2335  OD1 ASP A 286     -12.288   0.625  -4.037  1.00 93.81           O  
ATOM   2336  OD2 ASP A 286     -10.926   2.113  -3.092  1.00 93.81           O  
ATOM   2337  N   GLN A 287     -15.705   1.639  -3.366  1.00 95.62           N  
ATOM   2338  CA  GLN A 287     -16.611   0.544  -3.017  1.00 95.62           C  
ATOM   2339  C   GLN A 287     -15.883  -0.803  -2.878  1.00 95.62           C  
ATOM   2340  CB  GLN A 287     -17.720   0.468  -4.080  1.00 95.62           C  
ATOM   2341  O   GLN A 287     -16.215  -1.580  -1.984  1.00 95.62           O  
ATOM   2342  CG  GLN A 287     -18.820  -0.555  -3.751  1.00 95.62           C  
ATOM   2343  CD  GLN A 287     -19.598  -0.218  -2.481  1.00 95.62           C  
ATOM   2344  NE2 GLN A 287     -19.878  -1.188  -1.641  1.00 95.62           N  
ATOM   2345  OE1 GLN A 287     -19.978   0.914  -2.229  1.00 95.62           O  
ATOM   2346  N   ASN A 288     -14.881  -1.076  -3.720  1.00 94.00           N  
ATOM   2347  CA  ASN A 288     -14.160  -2.348  -3.691  1.00 94.00           C  
ATOM   2348  C   ASN A 288     -13.336  -2.466  -2.409  1.00 94.00           C  
ATOM   2349  CB  ASN A 288     -13.272  -2.486  -4.938  1.00 94.00           C  
ATOM   2350  O   ASN A 288     -13.437  -3.467  -1.701  1.00 94.00           O  
ATOM   2351  CG  ASN A 288     -14.055  -2.613  -6.229  1.00 94.00           C  
ATOM   2352  ND2 ASN A 288     -13.435  -2.316  -7.346  1.00 94.00           N  
ATOM   2353  OD1 ASN A 288     -15.214  -2.987  -6.264  1.00 94.00           O  
ATOM   2354  N   ARG A 289     -12.571  -1.426  -2.061  1.00 96.38           N  
ATOM   2355  CA  ARG A 289     -11.780  -1.403  -0.826  1.00 96.38           C  
ATOM   2356  C   ARG A 289     -12.660  -1.444   0.423  1.00 96.38           C  
ATOM   2357  CB  ARG A 289     -10.861  -0.179  -0.855  1.00 96.38           C  
ATOM   2358  O   ARG A 289     -12.316  -2.129   1.385  1.00 96.38           O  
ATOM   2359  CG  ARG A 289      -9.836  -0.230   0.286  1.00 96.38           C  
ATOM   2360  CD  ARG A 289      -8.853   0.940   0.227  1.00 96.38           C  
ATOM   2361  NE  ARG A 289      -8.002   0.927  -0.983  1.00 96.38           N  
ATOM   2362  NH1 ARG A 289      -6.014   1.537   0.004  1.00 96.38           N  
ATOM   2363  NH2 ARG A 289      -6.059   1.283  -2.147  1.00 96.38           N  
ATOM   2364  CZ  ARG A 289      -6.721   1.249  -1.040  1.00 96.38           C  
ATOM   2365  N   PHE A 290     -13.805  -0.761   0.411  1.00 97.81           N  
ATOM   2366  CA  PHE A 290     -14.789  -0.831   1.494  1.00 97.81           C  
ATOM   2367  C   PHE A 290     -15.277  -2.270   1.736  1.00 97.81           C  
ATOM   2368  CB  PHE A 290     -15.953   0.114   1.175  1.00 97.81           C  
ATOM   2369  O   PHE A 290     -15.244  -2.750   2.871  1.00 97.81           O  
ATOM   2370  CG  PHE A 290     -17.127  -0.002   2.125  1.00 97.81           C  
ATOM   2371  CD1 PHE A 290     -18.275  -0.715   1.736  1.00 97.81           C  
ATOM   2372  CD2 PHE A 290     -17.081   0.610   3.390  1.00 97.81           C  
ATOM   2373  CE1 PHE A 290     -19.395  -0.768   2.582  1.00 97.81           C  
ATOM   2374  CE2 PHE A 290     -18.198   0.548   4.242  1.00 97.81           C  
ATOM   2375  CZ  PHE A 290     -19.363  -0.121   3.828  1.00 97.81           C  
ATOM   2376  N   GLU A 291     -15.674  -2.988   0.681  1.00 97.12           N  
ATOM   2377  CA  GLU A 291     -16.126  -4.378   0.814  1.00 97.12           C  
ATOM   2378  C   GLU A 291     -14.986  -5.340   1.178  1.00 97.12           C  
ATOM   2379  CB  GLU A 291     -16.856  -4.843  -0.456  1.00 97.12           C  
ATOM   2380  O   GLU A 291     -15.182  -6.224   2.016  1.00 97.12           O  
ATOM   2381  CG  GLU A 291     -18.191  -4.117  -0.708  1.00 97.12           C  
ATOM   2382  CD  GLU A 291     -19.194  -4.184   0.463  1.00 97.12           C  
ATOM   2383  OE1 GLU A 291     -20.022  -3.256   0.612  1.00 97.12           O  
ATOM   2384  OE2 GLU A 291     -19.161  -5.122   1.293  1.00 97.12           O  
ATOM   2385  N   LEU A 292     -13.777  -5.133   0.642  1.00 96.56           N  
ATOM   2386  CA  LEU A 292     -12.597  -5.916   1.018  1.00 96.56           C  
ATOM   2387  C   LEU A 292     -12.322  -5.812   2.522  1.00 96.56           C  
ATOM   2388  CB  LEU A 292     -11.369  -5.477   0.203  1.00 96.56           C  
ATOM   2389  O   LEU A 292     -12.263  -6.843   3.190  1.00 96.56           O  
ATOM   2390  CG  LEU A 292     -11.332  -6.001  -1.244  1.00 96.56           C  
ATOM   2391  CD1 LEU A 292     -10.172  -5.343  -1.992  1.00 96.56           C  
ATOM   2392  CD2 LEU A 292     -11.129  -7.518  -1.301  1.00 96.56           C  
ATOM   2393  N   ARG A 293     -12.261  -4.595   3.084  1.00 97.56           N  
ATOM   2394  CA  ARG A 293     -12.067  -4.391   4.533  1.00 97.56           C  
ATOM   2395  C   ARG A 293     -13.129  -5.116   5.365  1.00 97.56           C  
ATOM   2396  CB  ARG A 293     -12.084  -2.892   4.873  1.00 97.56           C  
ATOM   2397  O   ARG A 293     -12.791  -5.764   6.352  1.00 97.56           O  
ATOM   2398  CG  ARG A 293     -10.838  -2.119   4.420  1.00 97.56           C  
ATOM   2399  CD  ARG A 293     -11.026  -0.624   4.728  1.00 97.56           C  
ATOM   2400  NE  ARG A 293      -9.840   0.164   4.351  1.00 97.56           N  
ATOM   2401  NH1 ARG A 293     -10.593   2.330   4.707  1.00 97.56           N  
ATOM   2402  NH2 ARG A 293      -8.564   1.988   3.946  1.00 97.56           N  
ATOM   2403  CZ  ARG A 293      -9.683   1.474   4.343  1.00 97.56           C  
ATOM   2404  N   LYS A 294     -14.404  -5.037   4.968  1.00 96.38           N  
ATOM   2405  CA  LYS A 294     -15.506  -5.717   5.672  1.00 96.38           C  
ATOM   2406  C   LYS A 294     -15.377  -7.233   5.623  1.00 96.38           C  
ATOM   2407  CB  LYS A 294     -16.851  -5.322   5.064  1.00 96.38           C  
ATOM   2408  O   LYS A 294     -15.501  -7.879   6.658  1.00 96.38           O  
ATOM   2409  CG  LYS A 294     -17.272  -3.896   5.430  1.00 96.38           C  
ATOM   2410  CD  LYS A 294     -18.453  -3.475   4.556  1.00 96.38           C  
ATOM   2411  CE  LYS A 294     -19.713  -4.324   4.762  1.00 96.38           C  
ATOM   2412  NZ  LYS A 294     -20.532  -4.294   3.528  1.00 96.38           N  
ATOM   2413  N   SER A 295     -15.151  -7.795   4.436  1.00 96.38           N  
ATOM   2414  CA  SER A 295     -15.007  -9.244   4.264  1.00 96.38           C  
ATOM   2415  C   SER A 295     -13.812  -9.791   5.047  1.00 96.38           C  
ATOM   2416  CB  SER A 295     -14.897  -9.599   2.778  1.00 96.38           C  
ATOM   2417  O   SER A 295     -13.932 -10.830   5.691  1.00 96.38           O  
ATOM   2418  OG  SER A 295     -13.702  -9.114   2.205  1.00 96.38           O  
ATOM   2419  N   HIS A 296     -12.703  -9.042   5.091  1.00 96.81           N  
ATOM   2420  CA  HIS A 296     -11.478  -9.447   5.782  1.00 96.81           C  
ATOM   2421  C   HIS A 296     -11.687  -9.643   7.285  1.00 96.81           C  
ATOM   2422  CB  HIS A 296     -10.374  -8.415   5.510  1.00 96.81           C  
ATOM   2423  O   HIS A 296     -11.066 -10.511   7.879  1.00 96.81           O  
ATOM   2424  CG  HIS A 296      -8.994  -8.982   5.713  1.00 96.81           C  
ATOM   2425  CD2 HIS A 296      -8.155  -8.752   6.765  1.00 96.81           C  
ATOM   2426  ND1 HIS A 296      -8.371  -9.851   4.819  1.00 96.81           N  
ATOM   2427  CE1 HIS A 296      -7.182 -10.145   5.365  1.00 96.81           C  
ATOM   2428  NE2 HIS A 296      -7.013  -9.489   6.520  1.00 96.81           N  
ATOM   2429  N   LEU A 297     -12.594  -8.881   7.905  1.00 96.38           N  
ATOM   2430  CA  LEU A 297     -12.912  -8.998   9.335  1.00 96.38           C  
ATOM   2431  C   LEU A 297     -13.805 -10.191   9.697  1.00 96.38           C  
ATOM   2432  CB  LEU A 297     -13.586  -7.701   9.808  1.00 96.38           C  
ATOM   2433  O   LEU A 297     -13.980 -10.465  10.884  1.00 96.38           O  
ATOM   2434  CG  LEU A 297     -12.669  -6.476   9.831  1.00 96.38           C  
ATOM   2435  CD1 LEU A 297     -13.472  -5.257  10.280  1.00 96.38           C  
ATOM   2436  CD2 LEU A 297     -11.483  -6.643  10.783  1.00 96.38           C  
ATOM   2437  N   VAL A 298     -14.414 -10.849   8.710  1.00 92.19           N  
ATOM   2438  CA  VAL A 298     -15.332 -11.983   8.916  1.00 92.19           C  
ATOM   2439  C   VAL A 298     -14.664 -13.320   8.593  1.00 92.19           C  
ATOM   2440  CB  VAL A 298     -16.608 -11.787   8.075  1.00 92.19           C  
ATOM   2441  O   VAL A 298     -15.111 -14.346   9.104  1.00 92.19           O  
ATOM   2442  CG1 VAL A 298     -17.653 -12.895   8.263  1.00 92.19           C  
ATOM   2443  CG2 VAL A 298     -17.307 -10.469   8.442  1.00 92.19           C  
ATOM   2444  N   ASN A 299     -13.631 -13.291   7.751  1.00 72.44           N  
ATOM   2445  CA  ASN A 299     -12.846 -14.461   7.364  1.00 72.44           C  
ATOM   2446  C   ASN A 299     -11.904 -14.937   8.474  1.00 72.44           C  
ATOM   2447  CB  ASN A 299     -12.096 -14.133   6.059  1.00 72.44           C  
ATOM   2448  O   ASN A 299     -11.664 -14.165   9.431  1.00 72.44           O  
ATOM   2449  CG  ASN A 299     -12.992 -13.896   4.853  1.00 72.44           C  
ATOM   2450  ND2 ASN A 299     -12.459 -13.260   3.836  1.00 72.44           N  
ATOM   2451  OD1 ASN A 299     -14.150 -14.279   4.772  1.00 72.44           O  
ATOM   2452  OXT ASN A 299     -11.400 -16.063   8.301  1.00 72.44           O  
TER    2453      ASN A 299                                                      
ENDMDL                                                                          
END                                                                             
