# Supplementary material for: The RIX domain defines a class of polymorphic T6SS effectors and secreted adaptors
Source: Nat Commun. 2023 Aug 17;14:4983. doi: 10.1038/s41467-023-40659-2 (PMC10435454; doi:10.1038/s41467-023-40659-2)
Supplement: Supplementary file 6 — Supplementary Data S3 [file 41467_2023_40659_MOESM6_ESM.zip › AlphaFold2 PDB files used in this study/WP_012533558.1 Unknown_3.pdb]

HEADER                                            01-JUN-22                     
TITLE     ALPHAFOLD MONOMER V2.0 PREDICTION FOR UNCHARACTERIZED PROTEIN         
TITLE    2 (B5FD54)                                                             
COMPND    MOL_ID: 1;                                                            
COMPND   2 MOLECULE: UNCHARACTERIZED PROTEIN;                                   
COMPND   3 CHAIN: A                                                             
SOURCE    MOL_ID: 1;                                                            
SOURCE   2 ORGANISM_SCIENTIFIC: ALIIVIBRIO FISCHERI (STRAIN MJ11);              
SOURCE   3 ORGANISM_TAXID: 388396                                               
REMARK   1                                                                      
REMARK   1 REFERENCE 1                                                          
REMARK   1  AUTH   JOHN JUMPER, RICHARD EVANS, ALEXANDER PRITZEL, TIM GREEN,    
REMARK   1  AUTH 2 MICHAEL FIGURNOV, OLAF RONNEBERGER, KATHRYN TUNYASUVUNAKOOL, 
REMARK   1  AUTH 3 RUSS BATES, AUGUSTIN ZIDEK, ANNA POTAPENKO, ALEX BRIDGLAND,  
REMARK   1  AUTH 4 CLEMENS MEYER, SIMON A A KOHL, ANDREW J BALLARD,             
REMARK   1  AUTH 5 ANDREW COWIE, BERNARDINO ROMERA-PAREDES, STANISLAV NIKOLOV,  
REMARK   1  AUTH 6 RISHUB JAIN, JONAS ADLER, TREVOR BACK, STIG PETERSEN,        
REMARK   1  AUTH 7 DAVID REIMAN, ELLEN CLANCY, MICHAL ZIELINSKI,                
REMARK   1  AUTH 8 MARTIN STEINEGGER, MICHALINA PACHOLSKA, TAMAS BERGHAMMER,    
REMARK   1  AUTH 9 DAVID SILVER, ORIOL VINYALS, ANDREW W SENIOR,                
REMARK   1  AUTH10 KORAY KAVUKCUOGLU, PUSHMEET KOHLI, DEMIS HASSABIS            
REMARK   1  TITL   HIGHLY ACCURATE PROTEIN STRUCTURE PREDICTION WITH ALPHAFOLD  
REMARK   1  REF    NATURE                        V. 596   583 2021              
REMARK   1  REFN                   ISSN 0028-0836                               
REMARK   1  PMID   34265844                                                     
REMARK   1  DOI    10.1038/s41586-021-03819-2                                   
REMARK   1                                                                      
REMARK   1 DISCLAIMERS                                                          
REMARK   1 ALPHAFOLD DATA, COPYRIGHT (2021) DEEPMIND TECHNOLOGIES LIMITED. THE  
REMARK   1 INFORMATION PROVIDED IS THEORETICAL MODELLING ONLY AND CAUTION SHOULD
REMARK   1 BE EXERCISED IN ITS USE. IT IS PROVIDED "AS-IS" WITHOUT ANY WARRANTY 
REMARK   1 OF ANY KIND, WHETHER EXPRESSED OR IMPLIED. NO WARRANTY IS GIVEN THAT 
REMARK   1 USE OF THE INFORMATION SHALL NOT INFRINGE THE RIGHTS OF ANY THIRD    
REMARK   1 PARTY. THE INFORMATION IS NOT INTENDED TO BE A SUBSTITUTE FOR        
REMARK   1 PROFESSIONAL MEDICAL ADVICE, DIAGNOSIS, OR TREATMENT, AND DOES NOT   
REMARK   1 CONSTITUTE MEDICAL OR OTHER PROFESSIONAL ADVICE. IT IS AVAILABLE FOR 
REMARK   1 ACADEMIC AND COMMERCIAL PURPOSES, UNDER CC-BY 4.0 LICENCE.           
DBREF  XXXX A    1   232  UNP    B5FD54   B5FD54_ALIFM     1    232             
SEQRES   1 A  232  MET ARG LYS HIS SER THR SER ASN SER TYR GLN ARG GLU          
SEQRES   2 A  232  LYS GLN GLU THR THR LYS GLU ARG ALA ASP ARG GLN ARG          
SEQRES   3 A  232  GLN VAL ARG ARG ALA GLU LEU THR VAL LEU ALA SER ASP          
SEQRES   4 A  232  GLU GLN ARG TRP ALA ARG ASN ARG GLU ARG VAL ILE ARG          
SEQRES   5 A  232  GLU ARG GLU VAL ALA GLN GLU LYS LEU ILE GLU LYS ASN          
SEQRES   6 A  232  LYS PRO TYR GLN MET TYR MET GLN GLN HIS LYS LEU ARG          
SEQRES   7 A  232  PHE ASP ALA MET LYS ASN ALA ASP PHE ILE GLU HIS ILE          
SEQRES   8 A  232  SER GLU TYR HIS ALA PRO GLY THR ILE SER MET THR HIS          
SEQRES   9 A  232  GLY ASN ASN CYS PHE ILE GLN ALA PHE THR SER ASP GLU          
SEQRES  10 A  232  TRP ILE CYS ILE ASN ASN PHE ARG LYS ASP GLU ASP CYS          
SEQRES  11 A  232  GLY TYR TYR MET SER ASP VAL PHE VAL GLU GLN TYR ARG          
SEQRES  12 A  232  ARG ILE ALA THR ARG ASP GLY PHE LEU GLY GLU LEU PRO          
SEQRES  13 A  232  SER LYS ILE LYS ARG ILE ASN ILE CYS ASN SER GLU THR          
SEQRES  14 A  232  GLN LYS ASN LEU ILE ASP SER GLN GLY MET SER GLU SER          
SEQRES  15 A  232  GLU ARG LEU VAL SER PHE LEU THR LYS THR GLN ASN GLY          
SEQRES  16 A  232  LYS SER THR VAL ARG ILE CYS LYS ALA PHE GLY LEU SER          
SEQRES  17 A  232  PRO LYS GLY LEU SER ILE GLY ASN ASP GLU ASP GLY PHE          
SEQRES  18 A  232  ASN VAL ILE ILE SER VAL GLU GLN GLU VAL VAL                  
CRYST1    1.000    1.000    1.000  90.00  90.00  90.00 P 1           1          
ORIGX1      1.000000  0.000000  0.000000        0.00000                         
ORIGX2      0.000000  1.000000  0.000000        0.00000                         
ORIGX3      0.000000  0.000000  1.000000        0.00000                         
SCALE1      1.000000  0.000000  0.000000        0.00000                         
SCALE2      0.000000  1.000000  0.000000        0.00000                         
SCALE3      0.000000  0.000000  1.000000        0.00000                         
MODEL        1                                                                  
ATOM      1  N   MET A   1      57.643 -77.266 -43.498  1.00 43.69           N  
ATOM      2  CA  MET A   1      56.598 -76.250 -43.234  1.00 43.69           C  
ATOM      3  C   MET A   1      57.233 -75.016 -42.597  1.00 43.69           C  
ATOM      4  CB  MET A   1      55.509 -76.817 -42.306  1.00 43.69           C  
ATOM      5  O   MET A   1      57.667 -75.097 -41.456  1.00 43.69           O  
ATOM      6  CG  MET A   1      54.457 -77.648 -43.044  1.00 43.69           C  
ATOM      7  SD  MET A   1      53.237 -78.344 -41.903  1.00 43.69           S  
ATOM      8  CE  MET A   1      51.898 -78.779 -43.047  1.00 43.69           C  
ATOM      9  N   ARG A   2      57.329 -73.893 -43.321  1.00 39.84           N  
ATOM     10  CA  ARG A   2      57.736 -72.578 -42.786  1.00 39.84           C  
ATOM     11  C   ARG A   2      56.622 -71.586 -43.121  1.00 39.84           C  
ATOM     12  CB  ARG A   2      59.101 -72.127 -43.359  1.00 39.84           C  
ATOM     13  O   ARG A   2      56.242 -71.476 -44.280  1.00 39.84           O  
ATOM     14  CG  ARG A   2      60.242 -72.236 -42.332  1.00 39.84           C  
ATOM     15  CD  ARG A   2      61.583 -71.784 -42.931  1.00 39.84           C  
ATOM     16  NE  ARG A   2      62.690 -71.893 -41.956  1.00 39.84           N  
ATOM     17  NH1 ARG A   2      64.445 -71.654 -43.430  1.00 39.84           N  
ATOM     18  NH2 ARG A   2      64.864 -71.956 -41.263  1.00 39.84           N  
ATOM     19  CZ  ARG A   2      63.988 -71.834 -42.221  1.00 39.84           C  
ATOM     20  N   LYS A   3      56.053 -70.956 -42.092  1.00 42.59           N  
ATOM     21  CA  LYS A   3      54.912 -70.036 -42.184  1.00 42.59           C  
ATOM     22  C   LYS A   3      55.342 -68.741 -42.886  1.00 42.59           C  
ATOM     23  CB  LYS A   3      54.371 -69.742 -40.767  1.00 42.59           C  
ATOM     24  O   LYS A   3      56.325 -68.132 -42.473  1.00 42.59           O  
ATOM     25  CG  LYS A   3      53.763 -70.969 -40.058  1.00 42.59           C  
ATOM     26  CD  LYS A   3      53.216 -70.602 -38.666  1.00 42.59           C  
ATOM     27  CE  LYS A   3      52.544 -71.808 -37.989  1.00 42.59           C  
ATOM     28  NZ  LYS A   3      51.976 -71.460 -36.658  1.00 42.59           N  
ATOM     29  N   HIS A   4      54.604 -68.318 -43.912  1.00 41.81           N  
ATOM     30  CA  HIS A   4      54.709 -66.965 -44.457  1.00 41.81           C  
ATOM     31  C   HIS A   4      54.080 -65.985 -43.461  1.00 41.81           C  
ATOM     32  CB  HIS A   4      54.035 -66.887 -45.836  1.00 41.81           C  
ATOM     33  O   HIS A   4      52.916 -66.134 -43.099  1.00 41.81           O  
ATOM     34  CG  HIS A   4      54.846 -67.544 -46.923  1.00 41.81           C  
ATOM     35  CD2 HIS A   4      54.577 -68.728 -47.557  1.00 41.81           C  
ATOM     36  ND1 HIS A   4      56.012 -67.050 -47.468  1.00 41.81           N  
ATOM     37  CE1 HIS A   4      56.436 -67.918 -48.401  1.00 41.81           C  
ATOM     38  NE2 HIS A   4      55.601 -68.963 -48.479  1.00 41.81           N  
ATOM     39  N   SER A   5      54.865 -65.013 -42.995  1.00 44.72           N  
ATOM     40  CA  SER A   5      54.373 -63.911 -42.171  1.00 44.72           C  
ATOM     41  C   SER A   5      53.810 -62.836 -43.100  1.00 44.72           C  
ATOM     42  CB  SER A   5      55.495 -63.369 -41.276  1.00 44.72           C  
ATOM     43  O   SER A   5      54.545 -62.248 -43.892  1.00 44.72           O  
ATOM     44  OG  SER A   5      54.943 -62.848 -40.086  1.00 44.72           O  
ATOM     45  N   THR A   6      52.498 -62.629 -43.051  1.00 49.03           N  
ATOM     46  CA  THR A   6      51.774 -61.558 -43.747  1.00 49.03           C  
ATOM     47  C   THR A   6      52.261 -60.189 -43.274  1.00 49.03           C  
ATOM     48  CB  THR A   6      50.262 -61.695 -43.479  1.00 49.03           C  
ATOM     49  O   THR A   6      52.322 -59.937 -42.070  1.00 49.03           O  
ATOM     50  CG2 THR A   6      49.605 -62.645 -44.478  1.00 49.03           C  
ATOM     51  OG1 THR A   6      50.032 -62.231 -42.190  1.00 49.03           O  
ATOM     52  N   SER A   7      52.604 -59.295 -44.210  1.00 49.31           N  
ATOM     53  CA  SER A   7      52.991 -57.919 -43.891  1.00 49.31           C  
ATOM     54  C   SER A   7      51.833 -57.200 -43.204  1.00 49.31           C  
ATOM     55  CB  SER A   7      53.422 -57.142 -45.141  1.00 49.31           C  
ATOM     56  O   SER A   7      50.739 -57.095 -43.756  1.00 49.31           O  
ATOM     57  OG  SER A   7      52.343 -56.982 -46.038  1.00 49.31           O  
ATOM     58  N   ASN A   8      52.092 -56.712 -41.998  1.00 46.00           N  
ATOM     59  CA  ASN A   8      51.132 -56.011 -41.169  1.00 46.00           C  
ATOM     60  C   ASN A   8      50.769 -54.655 -41.799  1.00 46.00           C  
ATOM     61  CB  ASN A   8      51.780 -55.902 -39.780  1.00 46.00           C  
ATOM     62  O   ASN A   8      51.596 -53.743 -41.841  1.00 46.00           O  
ATOM     63  CG  ASN A   8      50.780 -55.567 -38.703  1.00 46.00           C  
ATOM     64  ND2 ASN A   8      51.090 -55.916 -37.480  1.00 46.00           N  
ATOM     65  OD1 ASN A   8      49.711 -55.042 -38.947  1.00 46.00           O  
ATOM     66  N   SER A   9      49.546 -54.529 -42.318  1.00 46.91           N  
ATOM     67  CA  SER A   9      48.996 -53.281 -42.845  1.00 46.91           C  
ATOM     68  C   SER A   9      48.514 -52.385 -41.699  1.00 46.91           C  
ATOM     69  CB  SER A   9      47.882 -53.569 -43.863  1.00 46.91           C  
ATOM     70  O   SER A   9      47.318 -52.132 -41.558  1.00 46.91           O  
ATOM     71  OG  SER A   9      46.783 -54.196 -43.235  1.00 46.91           O  
ATOM     72  N   TYR A  10      49.431 -51.888 -40.869  1.00 44.34           N  
ATOM     73  CA  TYR A  10      49.104 -50.746 -40.020  1.00 44.34           C  
ATOM     74  C   TYR A  10      49.007 -49.515 -40.916  1.00 44.34           C  
ATOM     75  CB  TYR A  10      50.095 -50.575 -38.864  1.00 44.34           C  
ATOM     76  O   TYR A  10      50.013 -48.940 -41.340  1.00 44.34           O  
ATOM     77  CG  TYR A  10      49.833 -51.517 -37.704  1.00 44.34           C  
ATOM     78  CD1 TYR A  10      48.644 -51.404 -36.954  1.00 44.34           C  
ATOM     79  CD2 TYR A  10      50.790 -52.481 -37.347  1.00 44.34           C  
ATOM     80  CE1 TYR A  10      48.372 -52.305 -35.905  1.00 44.34           C  
ATOM     81  CE2 TYR A  10      50.550 -53.331 -36.252  1.00 44.34           C  
ATOM     82  OH  TYR A  10      49.069 -54.206 -34.598  1.00 44.34           O  
ATOM     83  CZ  TYR A  10      49.319 -53.295 -35.574  1.00 44.34           C  
ATOM     84  N   GLN A  11      47.769 -49.142 -41.239  1.00 49.19           N  
ATOM     85  CA  GLN A  11      47.435 -47.821 -41.742  1.00 49.19           C  
ATOM     86  C   GLN A  11      48.130 -46.794 -40.841  1.00 49.19           C  
ATOM     87  CB  GLN A  11      45.907 -47.639 -41.712  1.00 49.19           C  
ATOM     88  O   GLN A  11      47.869 -46.724 -39.642  1.00 49.19           O  
ATOM     89  CG  GLN A  11      45.182 -48.475 -42.781  1.00 49.19           C  
ATOM     90  CD  GLN A  11      43.664 -48.330 -42.693  1.00 49.19           C  
ATOM     91  NE2 GLN A  11      42.960 -48.238 -43.800  1.00 49.19           N  
ATOM     92  OE1 GLN A  11      43.073 -48.311 -41.632  1.00 49.19           O  
ATOM     93  N   ARG A  12      49.073 -46.032 -41.407  1.00 47.69           N  
ATOM     94  CA  ARG A  12      49.656 -44.870 -40.738  1.00 47.69           C  
ATOM     95  C   ARG A  12      48.542 -43.843 -40.573  1.00 47.69           C  
ATOM     96  CB  ARG A  12      50.824 -44.285 -41.555  1.00 47.69           C  
ATOM     97  O   ARG A  12      48.320 -43.036 -41.473  1.00 47.69           O  
ATOM     98  CG  ARG A  12      52.125 -45.094 -41.488  1.00 47.69           C  
ATOM     99  CD  ARG A  12      53.191 -44.390 -42.343  1.00 47.69           C  
ATOM    100  NE  ARG A  12      54.496 -45.077 -42.295  1.00 47.69           N  
ATOM    101  NH1 ARG A  12      55.638 -43.647 -43.687  1.00 47.69           N  
ATOM    102  NH2 ARG A  12      56.703 -45.382 -42.780  1.00 47.69           N  
ATOM    103  CZ  ARG A  12      55.601 -44.701 -42.918  1.00 47.69           C  
ATOM    104  N   GLU A  13      47.843 -43.864 -39.446  1.00 56.94           N  
ATOM    105  CA  GLU A  13      47.124 -42.678 -38.997  1.00 56.94           C  
ATOM    106  C   GLU A  13      48.167 -41.568 -38.859  1.00 56.94           C  
ATOM    107  CB  GLU A  13      46.378 -42.929 -37.680  1.00 56.94           C  
ATOM    108  O   GLU A  13      49.106 -41.667 -38.065  1.00 56.94           O  
ATOM    109  CG  GLU A  13      45.100 -43.750 -37.910  1.00 56.94           C  
ATOM    110  CD  GLU A  13      44.261 -43.917 -36.633  1.00 56.94           C  
ATOM    111  OE1 GLU A  13      43.065 -44.245 -36.781  1.00 56.94           O  
ATOM    112  OE2 GLU A  13      44.819 -43.710 -35.530  1.00 56.94           O  
ATOM    113  N   LYS A  14      48.078 -40.549 -39.722  1.00 62.91           N  
ATOM    114  CA  LYS A  14      48.926 -39.362 -39.622  1.00 62.91           C  
ATOM    115  C   LYS A  14      48.680 -38.749 -38.246  1.00 62.91           C  
ATOM    116  CB  LYS A  14      48.596 -38.347 -40.731  1.00 62.91           C  
ATOM    117  O   LYS A  14      47.636 -38.145 -38.021  1.00 62.91           O  
ATOM    118  CG  LYS A  14      49.358 -38.586 -42.042  1.00 62.91           C  
ATOM    119  CD  LYS A  14      48.994 -37.477 -43.040  1.00 62.91           C  
ATOM    120  CE  LYS A  14      49.833 -37.553 -44.319  1.00 62.91           C  
ATOM    121  NZ  LYS A  14      49.483 -36.443 -45.242  1.00 62.91           N  
ATOM    122  N   GLN A  15      49.636 -38.917 -37.336  1.00 66.50           N  
ATOM    123  CA  GLN A  15      49.629 -38.197 -36.072  1.00 66.50           C  
ATOM    124  C   GLN A  15      49.786 -36.713 -36.379  1.00 66.50           C  
ATOM    125  CB  GLN A  15      50.731 -38.693 -35.132  1.00 66.50           C  
ATOM    126  O   GLN A  15      50.774 -36.282 -36.972  1.00 66.50           O  
ATOM    127  CG  GLN A  15      50.397 -40.075 -34.553  1.00 66.50           C  
ATOM    128  CD  GLN A  15      51.417 -40.544 -33.520  1.00 66.50           C  
ATOM    129  NE2 GLN A  15      51.186 -41.672 -32.887  1.00 66.50           N  
ATOM    130  OE1 GLN A  15      52.432 -39.921 -33.258  1.00 66.50           O  
ATOM    131  N   GLU A  16      48.764 -35.957 -36.013  1.00 72.38           N  
ATOM    132  CA  GLU A  16      48.704 -34.524 -36.234  1.00 72.38           C  
ATOM    133  C   GLU A  16      49.795 -33.810 -35.436  1.00 72.38           C  
ATOM    134  CB  GLU A  16      47.312 -34.077 -35.817  1.00 72.38           C  
ATOM    135  O   GLU A  16      49.971 -34.029 -34.232  1.00 72.38           O  
ATOM    136  CG  GLU A  16      46.983 -32.640 -36.212  1.00 72.38           C  
ATOM    137  CD  GLU A  16      45.577 -32.281 -35.748  1.00 72.38           C  
ATOM    138  OE1 GLU A  16      45.152 -31.116 -35.909  1.00 72.38           O  
ATOM    139  OE2 GLU A  16      44.919 -33.127 -35.088  1.00 72.38           O  
ATOM    140  N   THR A  17      50.528 -32.937 -36.115  1.00 83.50           N  
ATOM    141  CA  THR A  17      51.590 -32.146 -35.502  1.00 83.50           C  
ATOM    142  C   THR A  17      51.009 -31.091 -34.559  1.00 83.50           C  
ATOM    143  CB  THR A  17      52.485 -31.489 -36.562  1.00 83.50           C  
ATOM    144  O   THR A  17      49.877 -30.626 -34.708  1.00 83.50           O  
ATOM    145  CG2 THR A  17      53.114 -32.494 -37.527  1.00 83.50           C  
ATOM    146  OG1 THR A  17      51.743 -30.566 -37.316  1.00 83.50           O  
ATOM    147  N   THR A  18      51.805 -30.638 -33.589  1.00 78.75           N  
ATOM    148  CA  THR A  18      51.405 -29.567 -32.658  1.00 78.75           C  
ATOM    149  C   THR A  18      50.962 -28.293 -33.388  1.00 78.75           C  
ATOM    150  CB  THR A  18      52.570 -29.238 -31.712  1.00 78.75           C  
ATOM    151  O   THR A  18      50.048 -27.607 -32.933  1.00 78.75           O  
ATOM    152  CG2 THR A  18      52.157 -28.360 -30.534  1.00 78.75           C  
ATOM    153  OG1 THR A  18      53.086 -30.434 -31.177  1.00 78.75           O  
ATOM    154  N   LYS A  19      51.570 -28.002 -34.547  1.00 82.19           N  
ATOM    155  CA  LYS A  19      51.220 -26.861 -35.400  1.00 82.19           C  
ATOM    156  C   LYS A  19      49.847 -27.036 -36.054  1.00 82.19           C  
ATOM    157  CB  LYS A  19      52.335 -26.657 -36.435  1.00 82.19           C  
ATOM    158  O   LYS A  19      49.021 -26.138 -35.956  1.00 82.19           O  
ATOM    159  CG  LYS A  19      52.125 -25.368 -37.239  1.00 82.19           C  
ATOM    160  CD  LYS A  19      53.267 -25.160 -38.237  1.00 82.19           C  
ATOM    161  CE  LYS A  19      52.989 -23.892 -39.047  1.00 82.19           C  
ATOM    162  NZ  LYS A  19      54.029 -23.668 -40.080  1.00 82.19           N  
ATOM    163  N   GLU A  20      49.576 -28.204 -36.632  1.00 83.38           N  
ATOM    164  CA  GLU A  20      48.267 -28.526 -37.224  1.00 83.38           C  
ATOM    165  C   GLU A  20      47.149 -28.482 -36.170  1.00 83.38           C  
ATOM    166  CB  GLU A  20      48.342 -29.912 -37.876  1.00 83.38           C  
ATOM    167  O   GLU A  20      46.093 -27.891 -36.407  1.00 83.38           O  
ATOM    168  CG  GLU A  20      49.173 -29.924 -39.172  1.00 83.38           C  
ATOM    169  CD  GLU A  20      49.588 -31.340 -39.606  1.00 83.38           C  
ATOM    170  OE1 GLU A  20      49.831 -31.546 -40.814  1.00 83.38           O  
ATOM    171  OE2 GLU A  20      49.780 -32.191 -38.706  1.00 83.38           O  
ATOM    172  N   ARG A  21      47.419 -28.978 -34.952  1.00 82.38           N  
ATOM    173  CA  ARG A  21      46.473 -28.890 -33.832  1.00 82.38           C  
ATOM    174  C   ARG A  21      46.173 -27.443 -33.441  1.00 82.38           C  
ATOM    175  CB  ARG A  21      47.003 -29.716 -32.651  1.00 82.38           C  
ATOM    176  O   ARG A  21      45.007 -27.110 -33.219  1.00 82.38           O  
ATOM    177  CG  ARG A  21      46.009 -29.767 -31.476  1.00 82.38           C  
ATOM    178  CD  ARG A  21      46.567 -30.555 -30.286  1.00 82.38           C  
ATOM    179  NE  ARG A  21      46.787 -31.977 -30.612  1.00 82.38           N  
ATOM    180  NH1 ARG A  21      48.085 -32.515 -28.793  1.00 82.38           N  
ATOM    181  NH2 ARG A  21      47.640 -34.067 -30.334  1.00 82.38           N  
ATOM    182  CZ  ARG A  21      47.499 -32.843 -29.913  1.00 82.38           C  
ATOM    183  N   ALA A  22      47.199 -26.597 -33.354  1.00 82.19           N  
ATOM    184  CA  ALA A  22      47.040 -25.180 -33.038  1.00 82.19           C  
ATOM    185  C   ALA A  22      46.268 -24.430 -34.139  1.00 82.19           C  
ATOM    186  CB  ALA A  22      48.428 -24.576 -32.799  1.00 82.19           C  
ATOM    187  O   ALA A  22      45.372 -23.641 -33.829  1.00 82.19           O  
ATOM    188  N   ASP A  23      46.549 -24.717 -35.412  1.00 86.69           N  
ATOM    189  CA  ASP A  23      45.864 -24.102 -36.552  1.00 86.69           C  
ATOM    190  C   ASP A  23      44.390 -24.515 -36.625  1.00 86.69           C  
ATOM    191  CB  ASP A  23      46.613 -24.428 -37.859  1.00 86.69           C  
ATOM    192  O   ASP A  23      43.519 -23.658 -36.797  1.00 86.69           O  
ATOM    193  CG  ASP A  23      47.883 -23.582 -38.057  1.00 86.69           C  
ATOM    194  OD1 ASP A  23      47.911 -22.435 -37.546  1.00 86.69           O  
ATOM    195  OD2 ASP A  23      48.799 -24.045 -38.776  1.00 86.69           O  
ATOM    196  N   ARG A  24      44.074 -25.793 -36.384  1.00 83.75           N  
ATOM    197  CA  ARG A  24      42.686 -26.263 -36.290  1.00 83.75           C  
ATOM    198  C   ARG A  24      41.943 -25.596 -35.134  1.00 83.75           C  
ATOM    199  CB  ARG A  24      42.682 -27.789 -36.170  1.00 83.75           C  
ATOM    200  O   ARG A  24      40.838 -25.104 -35.331  1.00 83.75           O  
ATOM    201  CG  ARG A  24      41.250 -28.364 -36.140  1.00 83.75           C  
ATOM    202  CD  ARG A  24      41.254 -29.884 -35.964  1.00 83.75           C  
ATOM    203  NE  ARG A  24      42.021 -30.244 -34.768  1.00 83.75           N  
ATOM    204  NH1 ARG A  24      42.197 -32.528 -35.042  1.00 83.75           N  
ATOM    205  NH2 ARG A  24      43.563 -31.422 -33.693  1.00 83.75           N  
ATOM    206  CZ  ARG A  24      42.557 -31.406 -34.498  1.00 83.75           C  
ATOM    207  N   GLN A  25      42.544 -25.513 -33.945  1.00 82.94           N  
ATOM    208  CA  GLN A  25      41.924 -24.814 -32.810  1.00 82.94           C  
ATOM    209  C   GLN A  25      41.683 -23.330 -33.111  1.00 82.94           C  
ATOM    210  CB  GLN A  25      42.800 -24.949 -31.559  1.00 82.94           C  
ATOM    211  O   GLN A  25      40.650 -22.780 -32.734  1.00 82.94           O  
ATOM    212  CG  GLN A  25      42.698 -26.340 -30.920  1.00 82.94           C  
ATOM    213  CD  GLN A  25      43.540 -26.458 -29.653  1.00 82.94           C  
ATOM    214  NE2 GLN A  25      43.533 -27.602 -29.005  1.00 82.94           N  
ATOM    215  OE1 GLN A  25      44.188 -25.528 -29.198  1.00 82.94           O  
ATOM    216  N   ARG A  26      42.604 -22.675 -33.826  1.00 83.44           N  
ATOM    217  CA  ARG A  26      42.445 -21.282 -34.255  1.00 83.44           C  
ATOM    218  C   ARG A  26      41.311 -21.117 -35.269  1.00 83.44           C  
ATOM    219  CB  ARG A  26      43.789 -20.798 -34.808  1.00 83.44           C  
ATOM    220  O   ARG A  26      40.581 -20.132 -35.191  1.00 83.44           O  
ATOM    221  CG  ARG A  26      43.795 -19.290 -35.073  1.00 83.44           C  
ATOM    222  CD  ARG A  26      45.150 -18.889 -35.654  1.00 83.44           C  
ATOM    223  NE  ARG A  26      45.222 -17.434 -35.887  1.00 83.44           N  
ATOM    224  NH1 ARG A  26      46.662 -17.496 -37.677  1.00 83.44           N  
ATOM    225  NH2 ARG A  26      45.952 -15.528 -36.893  1.00 83.44           N  
ATOM    226  CZ  ARG A  26      45.941 -16.831 -36.817  1.00 83.44           C  
ATOM    227  N   GLN A  27      41.157 -22.056 -36.201  1.00 80.44           N  
ATOM    228  CA  GLN A  27      40.057 -22.062 -37.170  1.00 80.44           C  
ATOM    229  C   GLN A  27      38.703 -22.320 -36.501  1.00 80.44           C  
ATOM    230  CB  GLN A  27      40.327 -23.100 -38.264  1.00 80.44           C  
ATOM    231  O   GLN A  27      37.752 -21.609 -36.807  1.00 80.44           O  
ATOM    232  CG  GLN A  27      41.426 -22.646 -39.237  1.00 80.44           C  
ATOM    233  CD  GLN A  27      41.728 -23.697 -40.302  1.00 80.44           C  
ATOM    234  NE2 GLN A  27      42.656 -23.439 -41.196  1.00 80.44           N  
ATOM    235  OE1 GLN A  27      41.142 -24.761 -40.365  1.00 80.44           O  
ATOM    236  N   VAL A  28      38.633 -23.248 -35.541  1.00 77.44           N  
ATOM    237  CA  VAL A  28      37.419 -23.516 -34.751  1.00 77.44           C  
ATOM    238  C   VAL A  28      37.005 -22.278 -33.958  1.00 77.44           C  
ATOM    239  CB  VAL A  28      37.610 -24.741 -33.837  1.00 77.44           C  
ATOM    240  O   VAL A  28      35.879 -21.823 -34.112  1.00 77.44           O  
ATOM    241  CG1 VAL A  28      36.452 -24.932 -32.852  1.00 77.44           C  
ATOM    242  CG2 VAL A  28      37.709 -26.023 -34.675  1.00 77.44           C  
ATOM    243  N   ARG A  29      37.929 -21.642 -33.220  1.00 75.75           N  
ATOM    244  CA  ARG A  29      37.621 -20.394 -32.494  1.00 75.75           C  
ATOM    245  C   ARG A  29      37.191 -19.267 -33.425  1.00 75.75           C  
ATOM    246  CB  ARG A  29      38.823 -19.916 -31.678  1.00 75.75           C  
ATOM    247  O   ARG A  29      36.316 -18.484 -33.082  1.00 75.75           O  
ATOM    248  CG  ARG A  29      39.103 -20.798 -30.460  1.00 75.75           C  
ATOM    249  CD  ARG A  29      40.253 -20.171 -29.663  1.00 75.75           C  
ATOM    250  NE  ARG A  29      41.014 -21.184 -28.915  1.00 75.75           N  
ATOM    251  NH1 ARG A  29      42.761 -19.830 -28.298  1.00 75.75           N  
ATOM    252  NH2 ARG A  29      42.842 -22.012 -27.835  1.00 75.75           N  
ATOM    253  CZ  ARG A  29      42.196 -21.006 -28.353  1.00 75.75           C  
ATOM    254  N   ARG A  30      37.809 -19.155 -34.607  1.00 73.81           N  
ATOM    255  CA  ARG A  30      37.379 -18.182 -35.619  1.00 73.81           C  
ATOM    256  C   ARG A  30      35.962 -18.469 -36.095  1.00 73.81           C  
ATOM    257  CB  ARG A  30      38.348 -18.143 -36.806  1.00 73.81           C  
ATOM    258  O   ARG A  30      35.190 -17.527 -36.179  1.00 73.81           O  
ATOM    259  CG  ARG A  30      39.450 -17.101 -36.596  1.00 73.81           C  
ATOM    260  CD  ARG A  30      40.357 -17.068 -37.831  1.00 73.81           C  
ATOM    261  NE  ARG A  30      41.012 -15.755 -37.994  1.00 73.81           N  
ATOM    262  NH1 ARG A  30      41.699 -16.054 -40.167  1.00 73.81           N  
ATOM    263  NH2 ARG A  30      41.994 -14.074 -39.181  1.00 73.81           N  
ATOM    264  CZ  ARG A  30      41.566 -15.303 -39.107  1.00 73.81           C  
ATOM    265  N   ALA A  31      35.622 -19.723 -36.378  1.00 70.31           N  
ATOM    266  CA  ALA A  31      34.280 -20.112 -36.798  1.00 70.31           C  
ATOM    267  C   ALA A  31      33.236 -19.872 -35.692  1.00 70.31           C  
ATOM    268  CB  ALA A  31      34.319 -21.574 -37.256  1.00 70.31           C  
ATOM    269  O   ALA A  31      32.181 -19.325 -35.981  1.00 70.31           O  
ATOM    270  N   GLU A  32      33.557 -20.181 -34.432  1.00 71.06           N  
ATOM    271  CA  GLU A  32      32.704 -19.899 -33.263  1.00 71.06           C  
ATOM    272  C   GLU A  32      32.461 -18.398 -33.048  1.00 71.06           C  
ATOM    273  CB  GLU A  32      33.370 -20.469 -31.999  1.00 71.06           C  
ATOM    274  O   GLU A  32      31.382 -17.996 -32.623  1.00 71.06           O  
ATOM    275  CG  GLU A  32      33.315 -22.002 -31.914  1.00 71.06           C  
ATOM    276  CD  GLU A  32      34.147 -22.574 -30.751  1.00 71.06           C  
ATOM    277  OE1 GLU A  32      34.026 -23.796 -30.509  1.00 71.06           O  
ATOM    278  OE2 GLU A  32      34.955 -21.825 -30.149  1.00 71.06           O  
ATOM    279  N   LEU A  33      33.458 -17.561 -33.350  1.00 75.69           N  
ATOM    280  CA  LEU A  33      33.376 -16.102 -33.232  1.00 75.69           C  
ATOM    281  C   LEU A  33      32.862 -15.416 -34.507  1.00 75.69           C  
ATOM    282  CB  LEU A  33      34.760 -15.560 -32.832  1.00 75.69           C  
ATOM    283  O   LEU A  33      32.694 -14.195 -34.516  1.00 75.69           O  
ATOM    284  CG  LEU A  33      35.218 -15.962 -31.418  1.00 75.69           C  
ATOM    285  CD1 LEU A  33      36.692 -15.586 -31.240  1.00 75.69           C  
ATOM    286  CD2 LEU A  33      34.411 -15.250 -30.330  1.00 75.69           C  
ATOM    287  N   THR A  34      32.641 -16.162 -35.595  1.00 80.50           N  
ATOM    288  CA  THR A  34      32.141 -15.590 -36.846  1.00 80.50           C  
ATOM    289  C   THR A  34      30.635 -15.434 -36.738  1.00 80.50           C  
ATOM    290  CB  THR A  34      32.521 -16.417 -38.081  1.00 80.50           C  
ATOM    291  O   THR A  34      29.888 -16.400 -36.840  1.00 80.50           O  
ATOM    292  CG2 THR A  34      32.054 -15.755 -39.379  1.00 80.50           C  
ATOM    293  OG1 THR A  34      33.923 -16.488 -38.201  1.00 80.50           O  
ATOM    294  N   VAL A  35      30.194 -14.194 -36.557  1.00 76.69           N  
ATOM    295  CA  VAL A  35      28.782 -13.830 -36.659  1.00 76.69           C  
ATOM    296  C   VAL A  35      28.314 -14.086 -38.088  1.00 76.69           C  
ATOM    297  CB  VAL A  35      28.579 -12.358 -36.271  1.00 76.69           C  
ATOM    298  O   VAL A  35      28.855 -13.516 -39.037  1.00 76.69           O  
ATOM    299  CG1 VAL A  35      27.109 -11.940 -36.381  1.00 76.69           C  
ATOM    300  CG2 VAL A  35      29.057 -12.118 -34.831  1.00 76.69           C  
ATOM    301  N   LEU A  36      27.313 -14.948 -38.246  1.00 86.62           N  
ATOM    302  CA  LEU A  36      26.697 -15.225 -39.538  1.00 86.62           C  
ATOM    303  C   LEU A  36      25.466 -14.338 -39.749  1.00 86.62           C  
ATOM    304  CB  LEU A  36      26.356 -16.725 -39.624  1.00 86.62           C  
ATOM    305  O   LEU A  36      24.824 -13.893 -38.798  1.00 86.62           O  
ATOM    306  CG  LEU A  36      27.567 -17.672 -39.493  1.00 86.62           C  
ATOM    307  CD1 LEU A  36      27.077 -19.120 -39.505  1.00 86.62           C  
ATOM    308  CD2 LEU A  36      28.567 -17.501 -40.641  1.00 86.62           C  
ATOM    309  N   ALA A  37      25.049 -14.167 -41.005  1.00 84.31           N  
ATOM    310  CA  ALA A  37      23.797 -13.474 -41.332  1.00 84.31           C  
ATOM    311  C   ALA A  37      22.573 -14.091 -40.612  1.00 84.31           C  
ATOM    312  CB  ALA A  37      23.625 -13.516 -42.855  1.00 84.31           C  
ATOM    313  O   ALA A  37      21.630 -13.392 -40.242  1.00 84.31           O  
ATOM    314  N   SER A  38      22.597 -15.402 -40.345  1.00 85.81           N  
ATOM    315  CA  SER A  38      21.571 -16.088 -39.550  1.00 85.81           C  
ATOM    316  C   SER A  38      21.566 -15.678 -38.073  1.00 85.81           C  
ATOM    317  CB  SER A  38      21.771 -17.603 -39.652  1.00 85.81           C  
ATOM    318  O   SER A  38      20.500 -15.658 -37.453  1.00 85.81           O  
ATOM    319  OG  SER A  38      23.099 -17.971 -39.320  1.00 85.81           O  
ATOM    320  N   ASP A  39      22.726 -15.343 -37.498  1.00 87.56           N  
ATOM    321  CA  ASP A  39      22.819 -14.838 -36.126  1.00 87.56           C  
ATOM    322  C   ASP A  39      22.218 -13.437 -36.029  1.00 87.56           C  
ATOM    323  CB  ASP A  39      24.268 -14.824 -35.622  1.00 87.56           C  
ATOM    324  O   ASP A  39      21.434 -13.178 -35.116  1.00 87.56           O  
ATOM    325  CG  ASP A  39      24.847 -16.228 -35.499  1.00 87.56           C  
ATOM    326  OD1 ASP A  39      24.209 -17.055 -34.793  1.00 87.56           O  
ATOM    327  OD2 ASP A  39      25.911 -16.458 -36.102  1.00 87.56           O  
ATOM    328  N   GLU A  40      22.484 -12.572 -37.012  1.00 88.75           N  
ATOM    329  CA  GLU A  40      21.868 -11.244 -37.091  1.00 88.75           C  
ATOM    330  C   GLU A  40      20.342 -11.326 -37.196  1.00 88.75           C  
ATOM    331  CB  GLU A  40      22.416 -10.452 -38.280  1.00 88.75           C  
ATOM    332  O   GLU A  40      19.638 -10.634 -36.456  1.00 88.75           O  
ATOM    333  CG  GLU A  40      23.898 -10.095 -38.117  1.00 88.75           C  
ATOM    334  CD  GLU A  40      24.380  -9.131 -39.210  1.00 88.75           C  
ATOM    335  OE1 GLU A  40      25.426  -8.491 -38.973  1.00 88.75           O  
ATOM    336  OE2 GLU A  40      23.689  -9.023 -40.249  1.00 88.75           O  
ATOM    337  N   GLN A  41      19.815 -12.225 -38.035  1.00 91.38           N  
ATOM    338  CA  GLN A  41      18.373 -12.476 -38.146  1.00 91.38           C  
ATOM    339  C   GLN A  41      17.774 -13.030 -36.846  1.00 91.38           C  
ATOM    340  CB  GLN A  41      18.110 -13.481 -39.272  1.00 91.38           C  
ATOM    341  O   GLN A  41      16.667 -12.653 -36.449  1.00 91.38           O  
ATOM    342  CG  GLN A  41      18.323 -12.899 -40.675  1.00 91.38           C  
ATOM    343  CD  GLN A  41      18.138 -13.954 -41.762  1.00 91.38           C  
ATOM    344  NE2 GLN A  41      18.280 -13.588 -43.016  1.00 91.38           N  
ATOM    345  OE1 GLN A  41      17.848 -15.115 -41.510  1.00 91.38           O  
ATOM    346  N   ARG A  42      18.478 -13.936 -36.153  1.00 92.19           N  
ATOM    347  CA  ARG A  42      18.051 -14.445 -34.839  1.00 92.19           C  
ATOM    348  C   ARG A  42      18.018 -13.320 -33.807  1.00 92.19           C  
ATOM    349  CB  ARG A  42      18.977 -15.592 -34.401  1.00 92.19           C  
ATOM    350  O   ARG A  42      17.044 -13.212 -33.064  1.00 92.19           O  
ATOM    351  CG  ARG A  42      18.525 -16.239 -33.077  1.00 92.19           C  
ATOM    352  CD  ARG A  42      19.500 -17.324 -32.599  1.00 92.19           C  
ATOM    353  NE  ARG A  42      20.808 -16.749 -32.220  1.00 92.19           N  
ATOM    354  NH1 ARG A  42      22.216 -18.319 -33.172  1.00 92.19           N  
ATOM    355  NH2 ARG A  42      23.048 -16.432 -32.418  1.00 92.19           N  
ATOM    356  CZ  ARG A  42      22.004 -17.182 -32.582  1.00 92.19           C  
ATOM    357  N   TRP A  43      19.046 -12.476 -33.761  1.00 92.88           N  
ATOM    358  CA  TRP A  43      19.100 -11.343 -32.843  1.00 92.88           C  
ATOM    359  C   TRP A  43      18.049 -10.286 -33.164  1.00 92.88           C  
ATOM    360  CB  TRP A  43      20.494 -10.725 -32.841  1.00 92.88           C  
ATOM    361  O   TRP A  43      17.445  -9.769 -32.233  1.00 92.88           O  
ATOM    362  CG  TRP A  43      21.609 -11.591 -32.349  1.00 92.88           C  
ATOM    363  CD1 TRP A  43      21.541 -12.536 -31.381  1.00 92.88           C  
ATOM    364  CD2 TRP A  43      23.009 -11.525 -32.746  1.00 92.88           C  
ATOM    365  CE2 TRP A  43      23.739 -12.477 -31.974  1.00 92.88           C  
ATOM    366  CE3 TRP A  43      23.738 -10.721 -33.645  1.00 92.88           C  
ATOM    367  NE1 TRP A  43      22.797 -13.068 -31.160  1.00 92.88           N  
ATOM    368  CH2 TRP A  43      25.823 -11.797 -32.977  1.00 92.88           C  
ATOM    369  CZ2 TRP A  43      25.126 -12.625 -32.085  1.00 92.88           C  
ATOM    370  CZ3 TRP A  43      25.132 -10.850 -33.753  1.00 92.88           C  
ATOM    371  N   ALA A  44      17.775 -10.002 -34.439  1.00 94.50           N  
ATOM    372  CA  ALA A  44      16.701  -9.098 -34.846  1.00 94.50           C  
ATOM    373  C   ALA A  44      15.338  -9.590 -34.341  1.00 94.50           C  
ATOM    374  CB  ALA A  44      16.735  -8.932 -36.369  1.00 94.50           C  
ATOM    375  O   ALA A  44      14.666  -8.866 -33.610  1.00 94.50           O  
ATOM    376  N   ARG A  45      14.999 -10.862 -34.598  1.00 93.75           N  
ATOM    377  CA  ARG A  45      13.760 -11.478 -34.092  1.00 93.75           C  
ATOM    378  C   ARG A  45      13.674 -11.466 -32.565  1.00 93.75           C  
ATOM    379  CB  ARG A  45      13.632 -12.914 -34.619  1.00 93.75           C  
ATOM    380  O   ARG A  45      12.614 -11.192 -32.009  1.00 93.75           O  
ATOM    381  CG  ARG A  45      13.290 -12.944 -36.116  1.00 93.75           C  
ATOM    382  CD  ARG A  45      13.024 -14.371 -36.611  1.00 93.75           C  
ATOM    383  NE  ARG A  45      14.245 -15.202 -36.633  1.00 93.75           N  
ATOM    384  NH1 ARG A  45      13.242 -17.135 -37.366  1.00 93.75           N  
ATOM    385  NH2 ARG A  45      15.448 -17.100 -37.040  1.00 93.75           N  
ATOM    386  CZ  ARG A  45      14.306 -16.470 -37.006  1.00 93.75           C  
ATOM    387  N   ASN A  46      14.781 -11.747 -31.872  1.00 95.31           N  
ATOM    388  CA  ASN A  46      14.822 -11.679 -30.410  1.00 95.31           C  
ATOM    389  C   ASN A  46      14.645 -10.245 -29.894  1.00 95.31           C  
ATOM    390  CB  ASN A  46      16.131 -12.294 -29.886  1.00 95.31           C  
ATOM    391  O   ASN A  46      13.920 -10.055 -28.924  1.00 95.31           O  
ATOM    392  CG  ASN A  46      16.125 -13.811 -29.810  1.00 95.31           C  
ATOM    393  ND2 ASN A  46      17.256 -14.401 -29.503  1.00 95.31           N  
ATOM    394  OD1 ASN A  46      15.119 -14.494 -29.940  1.00 95.31           O  
ATOM    395  N   ARG A  47      15.264  -9.242 -30.532  1.00 95.00           N  
ATOM    396  CA  ARG A  47      15.089  -7.827 -30.173  1.00 95.00           C  
ATOM    397  C   ARG A  47      13.637  -7.396 -30.336  1.00 95.00           C  
ATOM    398  CB  ARG A  47      16.004  -6.920 -31.010  1.00 95.00           C  
ATOM    399  O   ARG A  47      13.082  -6.846 -29.396  1.00 95.00           O  
ATOM    400  CG  ARG A  47      17.468  -6.938 -30.542  1.00 95.00           C  
ATOM    401  CD  ARG A  47      18.321  -5.928 -31.324  1.00 95.00           C  
ATOM    402  NE  ARG A  47      18.371  -6.213 -32.776  1.00 95.00           N  
ATOM    403  NH1 ARG A  47      20.441  -7.214 -32.881  1.00 95.00           N  
ATOM    404  NH2 ARG A  47      19.283  -6.890 -34.753  1.00 95.00           N  
ATOM    405  CZ  ARG A  47      19.358  -6.771 -33.457  1.00 95.00           C  
ATOM    406  N   GLU A  48      13.013  -7.701 -31.471  1.00 96.50           N  
ATOM    407  CA  GLU A  48      11.592  -7.408 -31.705  1.00 96.50           C  
ATOM    408  C   GLU A  48      10.689  -8.078 -30.668  1.00 96.50           C  
ATOM    409  CB  GLU A  48      11.174  -7.925 -33.082  1.00 96.50           C  
ATOM    410  O   GLU A  48       9.771  -7.449 -30.147  1.00 96.50           O  
ATOM    411  CG  GLU A  48      11.716  -7.086 -34.242  1.00 96.50           C  
ATOM    412  CD  GLU A  48      11.391  -7.730 -35.598  1.00 96.50           C  
ATOM    413  OE1 GLU A  48      11.964  -7.254 -36.600  1.00 96.50           O  
ATOM    414  OE2 GLU A  48      10.620  -8.724 -35.619  1.00 96.50           O  
ATOM    415  N   ARG A  49      10.958  -9.347 -30.331  1.00 96.56           N  
ATOM    416  CA  ARG A  49      10.213 -10.050 -29.282  1.00 96.56           C  
ATOM    417  C   ARG A  49      10.349  -9.343 -27.931  1.00 96.56           C  
ATOM    418  CB  ARG A  49      10.645 -11.523 -29.208  1.00 96.56           C  
ATOM    419  O   ARG A  49       9.332  -9.067 -27.311  1.00 96.56           O  
ATOM    420  CG  ARG A  49       9.730 -12.289 -28.240  1.00 96.56           C  
ATOM    421  CD  ARG A  49      10.137 -13.750 -28.028  1.00 96.56           C  
ATOM    422  NE  ARG A  49      11.392 -13.855 -27.263  1.00 96.56           N  
ATOM    423  NH1 ARG A  49      12.626 -15.082 -28.763  1.00 96.56           N  
ATOM    424  NH2 ARG A  49      13.570 -14.396 -26.873  1.00 96.56           N  
ATOM    425  CZ  ARG A  49      12.514 -14.445 -27.631  1.00 96.56           C  
ATOM    426  N   VAL A  50      11.573  -9.020 -27.513  1.00 95.88           N  
ATOM    427  CA  VAL A  50      11.838  -8.343 -26.231  1.00 95.88           C  
ATOM    428  C   VAL A  50      11.206  -6.951 -26.189  1.00 95.88           C  
ATOM    429  CB  VAL A  50      13.355  -8.266 -25.965  1.00 95.88           C  
ATOM    430  O   VAL A  50      10.688  -6.559 -25.149  1.00 95.88           O  
ATOM    431  CG1 VAL A  50      13.721  -7.361 -24.779  1.00 95.88           C  
ATOM    432  CG2 VAL A  50      13.918  -9.660 -25.657  1.00 95.88           C  
ATOM    433  N   ILE A  51      11.224  -6.205 -27.298  1.00 95.62           N  
ATOM    434  CA  ILE A  51      10.554  -4.901 -27.393  1.00 95.62           C  
ATOM    435  C   ILE A  51       9.049  -5.072 -27.176  1.00 95.62           C  
ATOM    436  CB  ILE A  51      10.890  -4.198 -28.727  1.00 95.62           C  
ATOM    437  O   ILE A  51       8.512  -4.442 -26.272  1.00 95.62           O  
ATOM    438  CG1 ILE A  51      12.368  -3.739 -28.718  1.00 95.62           C  
ATOM    439  CG2 ILE A  51       9.974  -2.984 -28.967  1.00 95.62           C  
ATOM    440  CD1 ILE A  51      12.908  -3.375 -30.108  1.00 95.62           C  
ATOM    441  N   ARG A  52       8.396  -5.994 -27.898  1.00 95.44           N  
ATOM    442  CA  ARG A  52       6.960  -6.269 -27.716  1.00 95.44           C  
ATOM    443  C   ARG A  52       6.618  -6.715 -26.295  1.00 95.44           C  
ATOM    444  CB  ARG A  52       6.483  -7.332 -28.713  1.00 95.44           C  
ATOM    445  O   ARG A  52       5.627  -6.272 -25.729  1.00 95.44           O  
ATOM    446  CG  ARG A  52       6.352  -6.776 -30.136  1.00 95.44           C  
ATOM    447  CD  ARG A  52       5.613  -7.766 -31.046  1.00 95.44           C  
ATOM    448  NE  ARG A  52       6.387  -9.007 -31.278  1.00 95.44           N  
ATOM    449  NH1 ARG A  52       6.710  -8.782 -33.547  1.00 95.44           N  
ATOM    450  NH2 ARG A  52       7.623 -10.502 -32.480  1.00 95.44           N  
ATOM    451  CZ  ARG A  52       6.893  -9.423 -32.427  1.00 95.44           C  
ATOM    452  N   GLU A  53       7.430  -7.588 -25.702  1.00 95.31           N  
ATOM    453  CA  GLU A  53       7.241  -8.037 -24.315  1.00 95.31           C  
ATOM    454  C   GLU A  53       7.334  -6.864 -23.326  1.00 95.31           C  
ATOM    455  CB  GLU A  53       8.283  -9.117 -23.971  1.00 95.31           C  
ATOM    456  O   GLU A  53       6.538  -6.787 -22.389  1.00 95.31           O  
ATOM    457  CG  GLU A  53       7.970 -10.485 -24.608  1.00 95.31           C  
ATOM    458  CD  GLU A  53       9.128 -11.502 -24.511  1.00 95.31           C  
ATOM    459  OE1 GLU A  53       8.972 -12.624 -25.053  1.00 95.31           O  
ATOM    460  OE2 GLU A  53      10.215 -11.163 -23.988  1.00 95.31           O  
ATOM    461  N   ARG A  54       8.262  -5.925 -23.553  1.00 93.44           N  
ATOM    462  CA  ARG A  54       8.402  -4.706 -22.744  1.00 93.44           C  
ATOM    463  C   ARG A  54       7.248  -3.733 -22.946  1.00 93.44           C  
ATOM    464  CB  ARG A  54       9.728  -4.007 -23.057  1.00 93.44           C  
ATOM    465  O   ARG A  54       6.772  -3.194 -21.956  1.00 93.44           O  
ATOM    466  CG  ARG A  54      10.917  -4.745 -22.439  1.00 93.44           C  
ATOM    467  CD  ARG A  54      12.207  -4.075 -22.910  1.00 93.44           C  
ATOM    468  NE  ARG A  54      13.387  -4.697 -22.288  1.00 93.44           N  
ATOM    469  NH1 ARG A  54      14.935  -3.203 -23.077  1.00 93.44           N  
ATOM    470  NH2 ARG A  54      15.587  -4.872 -21.740  1.00 93.44           N  
ATOM    471  CZ  ARG A  54      14.627  -4.258 -22.373  1.00 93.44           C  
ATOM    472  N   GLU A  55       6.788  -3.537 -24.178  1.00 93.88           N  
ATOM    473  CA  GLU A  55       5.624  -2.697 -24.488  1.00 93.88           C  
ATOM    474  C   GLU A  55       4.378  -3.222 -23.767  1.00 93.88           C  
ATOM    475  CB  GLU A  55       5.397  -2.649 -26.008  1.00 93.88           C  
ATOM    476  O   GLU A  55       3.743  -2.484 -23.019  1.00 93.88           O  
ATOM    477  CG  GLU A  55       6.448  -1.784 -26.725  1.00 93.88           C  
ATOM    478  CD  GLU A  55       6.406  -1.896 -28.260  1.00 93.88           C  
ATOM    479  OE1 GLU A  55       7.058  -1.046 -28.909  1.00 93.88           O  
ATOM    480  OE2 GLU A  55       5.815  -2.869 -28.788  1.00 93.88           O  
ATOM    481  N   VAL A  56       4.101  -4.527 -23.864  1.00 93.88           N  
ATOM    482  CA  VAL A  56       2.980  -5.163 -23.151  1.00 93.88           C  
ATOM    483  C   VAL A  56       3.139  -5.054 -21.631  1.00 93.88           C  
ATOM    484  CB  VAL A  56       2.843  -6.637 -23.581  1.00 93.88           C  
ATOM    485  O   VAL A  56       2.161  -4.816 -20.921  1.00 93.88           O  
ATOM    486  CG1 VAL A  56       1.828  -7.421 -22.733  1.00 93.88           C  
ATOM    487  CG2 VAL A  56       2.378  -6.738 -25.039  1.00 93.88           C  
ATOM    488  N   ALA A  57       4.350  -5.236 -21.095  1.00 89.25           N  
ATOM    489  CA  ALA A  57       4.599  -5.070 -19.662  1.00 89.25           C  
ATOM    490  C   ALA A  57       4.373  -3.619 -19.206  1.00 89.25           C  
ATOM    491  CB  ALA A  57       6.018  -5.551 -19.339  1.00 89.25           C  
ATOM    492  O   ALA A  57       3.790  -3.391 -18.146  1.00 89.25           O  
ATOM    493  N   GLN A  58       4.783  -2.646 -20.020  1.00 88.12           N  
ATOM    494  CA  GLN A  58       4.596  -1.226 -19.754  1.00 88.12           C  
ATOM    495  C   GLN A  58       3.118  -0.827 -19.815  1.00 88.12           C  
ATOM    496  CB  GLN A  58       5.455  -0.427 -20.743  1.00 88.12           C  
ATOM    497  O   GLN A  58       2.649  -0.132 -18.919  1.00 88.12           O  
ATOM    498  CG  GLN A  58       5.391   1.080 -20.467  1.00 88.12           C  
ATOM    499  CD  GLN A  58       6.338   1.888 -21.348  1.00 88.12           C  
ATOM    500  NE2 GLN A  58       6.349   3.194 -21.202  1.00 88.12           N  
ATOM    501  OE1 GLN A  58       7.095   1.390 -22.163  1.00 88.12           O  
ATOM    502  N   GLU A  59       2.362  -1.299 -20.806  1.00 89.31           N  
ATOM    503  CA  GLU A  59       0.913  -1.075 -20.894  1.00 89.31           C  
ATOM    504  C   GLU A  59       0.178  -1.650 -19.678  1.00 89.31           C  
ATOM    505  CB  GLU A  59       0.361  -1.723 -22.168  1.00 89.31           C  
ATOM    506  O   GLU A  59      -0.639  -0.964 -19.062  1.00 89.31           O  
ATOM    507  CG  GLU A  59       0.711  -0.924 -23.430  1.00 89.31           C  
ATOM    508  CD  GLU A  59       0.199  -1.598 -24.714  1.00 89.31           C  
ATOM    509  OE1 GLU A  59       0.313  -0.948 -25.777  1.00 89.31           O  
ATOM    510  OE2 GLU A  59      -0.311  -2.742 -24.633  1.00 89.31           O  
ATOM    511  N   LYS A  60       0.524  -2.878 -19.269  1.00 87.88           N  
ATOM    512  CA  LYS A  60      -0.027  -3.493 -18.052  1.00 87.88           C  
ATOM    513  C   LYS A  60       0.295  -2.680 -16.803  1.00 87.88           C  
ATOM    514  CB  LYS A  60       0.505  -4.920 -17.891  1.00 87.88           C  
ATOM    515  O   LYS A  60      -0.570  -2.527 -15.945  1.00 87.88           O  
ATOM    516  CG  LYS A  60      -0.180  -5.886 -18.861  1.00 87.88           C  
ATOM    517  CD  LYS A  60       0.431  -7.279 -18.706  1.00 87.88           C  
ATOM    518  CE  LYS A  60      -0.246  -8.233 -19.687  1.00 87.88           C  
ATOM    519  NZ  LYS A  60       0.261  -9.615 -19.521  1.00 87.88           N  
ATOM    520  N   LEU A  61       1.517  -2.155 -16.698  1.00 86.50           N  
ATOM    521  CA  LEU A  61       1.919  -1.297 -15.587  1.00 86.50           C  
ATOM    522  C   LEU A  61       1.136   0.026 -15.592  1.00 86.50           C  
ATOM    523  CB  LEU A  61       3.442  -1.081 -15.655  1.00 86.50           C  
ATOM    524  O   LEU A  61       0.701   0.481 -14.538  1.00 86.50           O  
ATOM    525  CG  LEU A  61       4.023  -0.313 -14.455  1.00 86.50           C  
ATOM    526  CD1 LEU A  61       3.870  -1.093 -13.147  1.00 86.50           C  
ATOM    527  CD2 LEU A  61       5.507  -0.040 -14.683  1.00 86.50           C  
ATOM    528  N   ILE A  62       0.910   0.632 -16.761  1.00 87.38           N  
ATOM    529  CA  ILE A  62       0.113   1.859 -16.894  1.00 87.38           C  
ATOM    530  C   ILE A  62      -1.326   1.622 -16.426  1.00 87.38           C  
ATOM    531  CB  ILE A  62       0.176   2.402 -18.341  1.00 87.38           C  
ATOM    532  O   ILE A  62      -1.805   2.368 -15.571  1.00 87.38           O  
ATOM    533  CG1 ILE A  62       1.584   2.973 -18.626  1.00 87.38           C  
ATOM    534  CG2 ILE A  62      -0.885   3.496 -18.580  1.00 87.38           C  
ATOM    535  CD1 ILE A  62       1.872   3.182 -20.118  1.00 87.38           C  
ATOM    536  N   GLU A  63      -1.993   0.575 -16.921  1.00 87.75           N  
ATOM    537  CA  GLU A  63      -3.374   0.282 -16.517  1.00 87.75           C  
ATOM    538  C   GLU A  63      -3.449  -0.057 -15.021  1.00 87.75           C  
ATOM    539  CB  GLU A  63      -3.964  -0.837 -17.394  1.00 87.75           C  
ATOM    540  O   GLU A  63      -4.323   0.445 -14.315  1.00 87.75           O  
ATOM    541  CG  GLU A  63      -5.485  -1.037 -17.199  1.00 87.75           C  
ATOM    542  CD  GLU A  63      -6.357   0.192 -17.565  1.00 87.75           C  
ATOM    543  OE1 GLU A  63      -7.496   0.342 -17.060  1.00 87.75           O  
ATOM    544  OE2 GLU A  63      -5.927   1.075 -18.341  1.00 87.75           O  
ATOM    545  N   LYS A  64      -2.465  -0.804 -14.500  1.00 86.69           N  
ATOM    546  CA  LYS A  64      -2.347  -1.112 -13.068  1.00 86.69           C  
ATOM    547  C   LYS A  64      -2.266   0.132 -12.184  1.00 86.69           C  
ATOM    548  CB  LYS A  64      -1.151  -2.063 -12.860  1.00 86.69           C  
ATOM    549  O   LYS A  64      -2.824   0.143 -11.092  1.00 86.69           O  
ATOM    550  CG  LYS A  64      -0.707  -2.245 -11.398  1.00 86.69           C  
ATOM    551  CD  LYS A  64       0.189  -3.479 -11.223  1.00 86.69           C  
ATOM    552  CE  LYS A  64       0.340  -3.760  -9.725  1.00 86.69           C  
ATOM    553  NZ  LYS A  64       0.971  -5.072  -9.455  1.00 86.69           N  
ATOM    554  N   ASN A  65      -1.621   1.190 -12.663  1.00 89.75           N  
ATOM    555  CA  ASN A  65      -1.399   2.413 -11.892  1.00 89.75           C  
ATOM    556  C   ASN A  65      -2.455   3.489 -12.088  1.00 89.75           C  
ATOM    557  CB  ASN A  65      -0.010   2.940 -12.233  1.00 89.75           C  
ATOM    558  O   ASN A  65      -2.391   4.539 -11.447  1.00 89.75           O  
ATOM    559  CG  ASN A  65       1.018   1.976 -11.717  1.00 89.75           C  
ATOM    560  ND2 ASN A  65       2.087   1.805 -12.442  1.00 89.75           N  
ATOM    561  OD1 ASN A  65       0.853   1.369 -10.675  1.00 89.75           O  
ATOM    562  N   LYS A  66      -3.434   3.247 -12.952  1.00 93.69           N  
ATOM    563  CA  LYS A  66      -4.504   4.194 -13.243  1.00 93.69           C  
ATOM    564  C   LYS A  66      -5.272   4.649 -11.993  1.00 93.69           C  
ATOM    565  CB  LYS A  66      -5.375   3.532 -14.297  1.00 93.69           C  
ATOM    566  O   LYS A  66      -5.469   5.858 -11.876  1.00 93.69           O  
ATOM    567  CG  LYS A  66      -6.460   4.414 -14.921  1.00 93.69           C  
ATOM    568  CD  LYS A  66      -7.138   3.454 -15.895  1.00 93.69           C  
ATOM    569  CE  LYS A  66      -8.166   4.012 -16.858  1.00 93.69           C  
ATOM    570  NZ  LYS A  66      -8.448   2.895 -17.794  1.00 93.69           N  
ATOM    571  N   PRO A  67      -5.622   3.785 -11.012  1.00 96.06           N  
ATOM    572  CA  PRO A  67      -6.257   4.238  -9.771  1.00 96.06           C  
ATOM    573  C   PRO A  67      -5.396   5.249  -9.004  1.00 96.06           C  
ATOM    574  CB  PRO A  67      -6.510   2.971  -8.946  1.00 96.06           C  
ATOM    575  O   PRO A  67      -5.885   6.310  -8.617  1.00 96.06           O  
ATOM    576  CG  PRO A  67      -6.591   1.874 -10.006  1.00 96.06           C  
ATOM    577  CD  PRO A  67      -5.546   2.327 -11.013  1.00 96.06           C  
ATOM    578  N   TYR A  68      -4.095   4.969  -8.882  1.00 95.25           N  
ATOM    579  CA  TYR A  68      -3.123   5.860  -8.247  1.00 95.25           C  
ATOM    580  C   TYR A  68      -3.015   7.204  -8.979  1.00 95.25           C  
ATOM    581  CB  TYR A  68      -1.772   5.130  -8.158  1.00 95.25           C  
ATOM    582  O   TYR A  68      -3.095   8.265  -8.357  1.00 95.25           O  
ATOM    583  CG  TYR A  68      -0.589   6.064  -8.030  1.00 95.25           C  
ATOM    584  CD1 TYR A  68       0.198   6.361  -9.161  1.00 95.25           C  
ATOM    585  CD2 TYR A  68      -0.334   6.696  -6.801  1.00 95.25           C  
ATOM    586  CE1 TYR A  68       1.228   7.315  -9.069  1.00 95.25           C  
ATOM    587  CE2 TYR A  68       0.704   7.640  -6.703  1.00 95.25           C  
ATOM    588  OH  TYR A  68       2.414   8.923  -7.745  1.00 95.25           O  
ATOM    589  CZ  TYR A  68       1.468   7.961  -7.841  1.00 95.25           C  
ATOM    590  N   GLN A  69      -2.894   7.182 -10.308  1.00 94.38           N  
ATOM    591  CA  GLN A  69      -2.808   8.398 -11.119  1.00 94.38           C  
ATOM    592  C   GLN A  69      -4.079   9.249 -11.001  1.00 94.38           C  
ATOM    593  CB  GLN A  69      -2.567   8.018 -12.584  1.00 94.38           C  
ATOM    594  O   GLN A  69      -4.001  10.466 -10.818  1.00 94.38           O  
ATOM    595  CG  GLN A  69      -1.167   7.433 -12.823  1.00 94.38           C  
ATOM    596  CD  GLN A  69      -0.954   7.020 -14.275  1.00 94.38           C  
ATOM    597  NE2 GLN A  69       0.255   6.671 -14.655  1.00 94.38           N  
ATOM    598  OE1 GLN A  69      -1.850   7.012 -15.101  1.00 94.38           O  
ATOM    599  N   MET A  70      -5.250   8.610 -11.047  1.00 96.06           N  
ATOM    600  CA  MET A  70      -6.535   9.281 -10.860  1.00 96.06           C  
ATOM    601  C   MET A  70      -6.654   9.880  -9.458  1.00 96.06           C  
ATOM    602  CB  MET A  70      -7.687   8.302 -11.113  1.00 96.06           C  
ATOM    603  O   MET A  70      -7.094  11.022  -9.332  1.00 96.06           O  
ATOM    604  CG  MET A  70      -7.838   7.961 -12.599  1.00 96.06           C  
ATOM    605  SD  MET A  70      -9.172   6.785 -12.959  1.00 96.06           S  
ATOM    606  CE  MET A  70     -10.626   7.812 -12.625  1.00 96.06           C  
ATOM    607  N   TYR A  71      -6.220   9.163  -8.416  1.00 97.00           N  
ATOM    608  CA  TYR A  71      -6.214   9.671  -7.043  1.00 97.00           C  
ATOM    609  C   TYR A  71      -5.352  10.935  -6.921  1.00 97.00           C  
ATOM    610  CB  TYR A  71      -5.726   8.574  -6.084  1.00 97.00           C  
ATOM    611  O   TYR A  71      -5.817  11.956  -6.405  1.00 97.00           O  
ATOM    612  CG  TYR A  71      -5.869   8.951  -4.622  1.00 97.00           C  
ATOM    613  CD1 TYR A  71      -4.912   9.774  -3.995  1.00 97.00           C  
ATOM    614  CD2 TYR A  71      -6.993   8.511  -3.898  1.00 97.00           C  
ATOM    615  CE1 TYR A  71      -5.093  10.180  -2.657  1.00 97.00           C  
ATOM    616  CE2 TYR A  71      -7.152   8.875  -2.547  1.00 97.00           C  
ATOM    617  OH  TYR A  71      -6.428  10.142  -0.651  1.00 97.00           O  
ATOM    618  CZ  TYR A  71      -6.211   9.722  -1.927  1.00 97.00           C  
ATOM    619  N   MET A  72      -4.124  10.897  -7.453  1.00 95.00           N  
ATOM    620  CA  MET A  72      -3.211  12.047  -7.476  1.00 95.00           C  
ATOM    621  C   MET A  72      -3.850  13.265  -8.158  1.00 95.00           C  
ATOM    622  CB  MET A  72      -1.901  11.675  -8.191  1.00 95.00           C  
ATOM    623  O   MET A  72      -3.774  14.384  -7.648  1.00 95.00           O  
ATOM    624  CG  MET A  72      -1.011  10.732  -7.375  1.00 95.00           C  
ATOM    625  SD  MET A  72      -0.328  11.421  -5.844  1.00 95.00           S  
ATOM    626  CE  MET A  72       0.784  12.716  -6.439  1.00 95.00           C  
ATOM    627  N   GLN A  73      -4.523  13.049  -9.291  1.00 96.00           N  
ATOM    628  CA  GLN A  73      -5.180  14.112 -10.048  1.00 96.00           C  
ATOM    629  C   GLN A  73      -6.399  14.691  -9.314  1.00 96.00           C  
ATOM    630  CB  GLN A  73      -5.566  13.556 -11.425  1.00 96.00           C  
ATOM    631  O   GLN A  73      -6.536  15.911  -9.209  1.00 96.00           O  
ATOM    632  CG  GLN A  73      -6.102  14.650 -12.361  1.00 96.00           C  
ATOM    633  CD  GLN A  73      -6.506  14.110 -13.729  1.00 96.00           C  
ATOM    634  NE2 GLN A  73      -6.754  14.970 -14.693  1.00 96.00           N  
ATOM    635  OE1 GLN A  73      -6.629  12.923 -13.966  1.00 96.00           O  
ATOM    636  N   GLN A  74      -7.280  13.833  -8.796  1.00 97.38           N  
ATOM    637  CA  GLN A  74      -8.525  14.239  -8.133  1.00 97.38           C  
ATOM    638  C   GLN A  74      -8.277  14.987  -6.820  1.00 97.38           C  
ATOM    639  CB  GLN A  74      -9.378  12.995  -7.852  1.00 97.38           C  
ATOM    640  O   GLN A  74      -9.071  15.845  -6.433  1.00 97.38           O  
ATOM    641  CG  GLN A  74     -10.016  12.421  -9.125  1.00 97.38           C  
ATOM    642  CD  GLN A  74     -10.781  11.126  -8.865  1.00 97.38           C  
ATOM    643  NE2 GLN A  74     -11.257  10.466  -9.897  1.00 97.38           N  
ATOM    644  OE1 GLN A  74     -10.999  10.692  -7.747  1.00 97.38           O  
ATOM    645  N   HIS A  75      -7.178  14.683  -6.130  1.00 96.75           N  
ATOM    646  CA  HIS A  75      -6.869  15.242  -4.816  1.00 96.75           C  
ATOM    647  C   HIS A  75      -5.745  16.279  -4.829  1.00 96.75           C  
ATOM    648  CB  HIS A  75      -6.677  14.101  -3.812  1.00 96.75           C  
ATOM    649  O   HIS A  75      -5.191  16.584  -3.776  1.00 96.75           O  
ATOM    650  CG  HIS A  75      -7.937  13.294  -3.639  1.00 96.75           C  
ATOM    651  CD2 HIS A  75      -8.066  11.941  -3.779  1.00 96.75           C  
ATOM    652  ND1 HIS A  75      -9.196  13.799  -3.404  1.00 96.75           N  
ATOM    653  CE1 HIS A  75     -10.057  12.771  -3.392  1.00 96.75           C  
ATOM    654  NE2 HIS A  75      -9.413  11.614  -3.569  1.00 96.75           N  
ATOM    655  N   LYS A  76      -5.462  16.893  -5.986  1.00 96.19           N  
ATOM    656  CA  LYS A  76      -4.405  17.904  -6.158  1.00 96.19           C  
ATOM    657  C   LYS A  76      -4.358  18.963  -5.044  1.00 96.19           C  
ATOM    658  CB  LYS A  76      -4.552  18.540  -7.544  1.00 96.19           C  
ATOM    659  O   LYS A  76      -3.302  19.183  -4.466  1.00 96.19           O  
ATOM    660  CG  LYS A  76      -3.347  19.439  -7.839  1.00 96.19           C  
ATOM    661  CD  LYS A  76      -3.438  20.055  -9.233  1.00 96.19           C  
ATOM    662  CE  LYS A  76      -2.232  20.981  -9.399  1.00 96.19           C  
ATOM    663  NZ  LYS A  76      -2.292  21.735 -10.672  1.00 96.19           N  
ATOM    664  N   LEU A  77      -5.503  19.545  -4.673  1.00 96.44           N  
ATOM    665  CA  LEU A  77      -5.570  20.571  -3.619  1.00 96.44           C  
ATOM    666  C   LEU A  77      -5.138  20.060  -2.231  1.00 96.44           C  
ATOM    667  CB  LEU A  77      -7.000  21.138  -3.538  1.00 96.44           C  
ATOM    668  O   LEU A  77      -4.650  20.838  -1.417  1.00 96.44           O  
ATOM    669  CG  LEU A  77      -7.474  21.909  -4.783  1.00 96.44           C  
ATOM    670  CD1 LEU A  77      -8.927  22.343  -4.584  1.00 96.44           C  
ATOM    671  CD2 LEU A  77      -6.633  23.157  -5.056  1.00 96.44           C  
ATOM    672  N   ARG A  78      -5.289  18.759  -1.949  1.00 95.81           N  
ATOM    673  CA  ARG A  78      -4.813  18.151  -0.696  1.00 95.81           C  
ATOM    674  C   ARG A  78      -3.299  17.964  -0.708  1.00 95.81           C  
ATOM    675  CB  ARG A  78      -5.500  16.808  -0.429  1.00 95.81           C  
ATOM    676  O   ARG A  78      -2.660  18.157   0.321  1.00 95.81           O  
ATOM    677  CG  ARG A  78      -7.028  16.914  -0.386  1.00 95.81           C  
ATOM    678  CD  ARG A  78      -7.578  15.582   0.115  1.00 95.81           C  
ATOM    679  NE  ARG A  78      -9.050  15.547   0.111  1.00 95.81           N  
ATOM    680  NH1 ARG A  78      -9.212  13.281  -0.190  1.00 95.81           N  
ATOM    681  NH2 ARG A  78     -11.074  14.525  -0.015  1.00 95.81           N  
ATOM    682  CZ  ARG A  78      -9.770  14.451  -0.030  1.00 95.81           C  
ATOM    683  N   PHE A  79      -2.720  17.649  -1.867  1.00 95.81           N  
ATOM    684  CA  PHE A  79      -1.265  17.645  -2.047  1.00 95.81           C  
ATOM    685  C   PHE A  79      -0.682  19.058  -1.918  1.00 95.81           C  
ATOM    686  CB  PHE A  79      -0.885  16.972  -3.368  1.00 95.81           C  
ATOM    687  O   PHE A  79       0.344  19.248  -1.269  1.00 95.81           O  
ATOM    688  CG  PHE A  79      -1.305  15.517  -3.429  1.00 95.81           C  
ATOM    689  CD1 PHE A  79      -0.653  14.557  -2.633  1.00 95.81           C  
ATOM    690  CD2 PHE A  79      -2.373  15.123  -4.252  1.00 95.81           C  
ATOM    691  CE1 PHE A  79      -1.077  13.217  -2.657  1.00 95.81           C  
ATOM    692  CE2 PHE A  79      -2.811  13.790  -4.259  1.00 95.81           C  
ATOM    693  CZ  PHE A  79      -2.160  12.834  -3.465  1.00 95.81           C  
ATOM    694  N   ASP A  80      -1.387  20.073  -2.421  1.00 95.25           N  
ATOM    695  CA  ASP A  80      -0.995  21.471  -2.221  1.00 95.25           C  
ATOM    696  C   ASP A  80      -1.029  21.871  -0.731  1.00 95.25           C  
ATOM    697  CB  ASP A  80      -1.887  22.403  -3.060  1.00 95.25           C  
ATOM    698  O   ASP A  80      -0.173  22.634  -0.279  1.00 95.25           O  
ATOM    699  CG  ASP A  80      -1.721  22.245  -4.579  1.00 95.25           C  
ATOM    700  OD1 ASP A  80      -0.606  21.899  -5.029  1.00 95.25           O  
ATOM    701  OD2 ASP A  80      -2.701  22.534  -5.307  1.00 95.25           O  
ATOM    702  N   ALA A  81      -1.962  21.323   0.059  1.00 94.62           N  
ATOM    703  CA  ALA A  81      -2.046  21.564   1.504  1.00 94.62           C  
ATOM    704  C   ALA A  81      -0.865  20.971   2.301  1.00 94.62           C  
ATOM    705  CB  ALA A  81      -3.390  21.031   2.020  1.00 94.62           C  
ATOM    706  O   ALA A  81      -0.556  21.451   3.390  1.00 94.62           O  
ATOM    707  N   MET A  82      -0.173  19.964   1.758  1.00 94.56           N  
ATOM    708  CA  MET A  82       1.017  19.348   2.364  1.00 94.56           C  
ATOM    709  C   MET A  82       2.337  19.810   1.725  1.00 94.56           C  
ATOM    710  CB  MET A  82       0.876  17.816   2.390  1.00 94.56           C  
ATOM    711  O   MET A  82       3.390  19.267   2.041  1.00 94.56           O  
ATOM    712  CG  MET A  82       0.806  17.232   0.981  1.00 94.56           C  
ATOM    713  SD  MET A  82       0.667  15.434   0.892  1.00 94.56           S  
ATOM    714  CE  MET A  82      -1.127  15.274   0.955  1.00 94.56           C  
ATOM    715  N   LYS A  83       2.323  20.823   0.846  1.00 92.50           N  
ATOM    716  CA  LYS A  83       3.528  21.274   0.117  1.00 92.50           C  
ATOM    717  C   LYS A  83       4.674  21.758   1.018  1.00 92.50           C  
ATOM    718  CB  LYS A  83       3.136  22.356  -0.900  1.00 92.50           C  
ATOM    719  O   LYS A  83       5.826  21.711   0.607  1.00 92.50           O  
ATOM    720  CG  LYS A  83       2.829  23.703  -0.228  1.00 92.50           C  
ATOM    721  CD  LYS A  83       2.314  24.729  -1.231  1.00 92.50           C  
ATOM    722  CE  LYS A  83       2.030  26.027  -0.476  1.00 92.50           C  
ATOM    723  NZ  LYS A  83       1.555  27.080  -1.401  1.00 92.50           N  
ATOM    724  N   ASN A  84       4.338  22.234   2.218  1.00 91.25           N  
ATOM    725  CA  ASN A  84       5.284  22.719   3.225  1.00 91.25           C  
ATOM    726  C   ASN A  84       5.547  21.675   4.325  1.00 91.25           C  
ATOM    727  CB  ASN A  84       4.748  24.026   3.833  1.00 91.25           C  
ATOM    728  O   ASN A  84       6.095  22.018   5.367  1.00 91.25           O  
ATOM    729  CG  ASN A  84       4.595  25.182   2.864  1.00 91.25           C  
ATOM    730  ND2 ASN A  84       3.720  26.107   3.182  1.00 91.25           N  
ATOM    731  OD1 ASN A  84       5.233  25.312   1.834  1.00 91.25           O  
ATOM    732  N   ALA A  85       5.089  20.434   4.144  1.00 96.00           N  
ATOM    733  CA  ALA A  85       5.388  19.356   5.070  1.00 96.00           C  
ATOM    734  C   ALA A  85       6.846  18.907   4.912  1.00 96.00           C  
ATOM    735  CB  ALA A  85       4.412  18.201   4.833  1.00 96.00           C  
ATOM    736  O   ALA A  85       7.365  18.823   3.795  1.00 96.00           O  
ATOM    737  N   ASP A  86       7.472  18.554   6.027  1.00 97.44           N  
ATOM    738  CA  ASP A  86       8.828  18.026   6.042  1.00 97.44           C  
ATOM    739  C   ASP A  86       8.784  16.520   5.799  1.00 97.44           C  
ATOM    740  CB  ASP A  86       9.516  18.349   7.370  1.00 97.44           C  
ATOM    741  O   ASP A  86       8.189  15.769   6.575  1.00 97.44           O  
ATOM    742  CG  ASP A  86       9.688  19.849   7.592  1.00 97.44           C  
ATOM    743  OD1 ASP A  86      10.160  20.521   6.649  1.00 97.44           O  
ATOM    744  OD2 ASP A  86       9.355  20.295   8.713  1.00 97.44           O  
ATOM    745  N   PHE A  87       9.423  16.074   4.719  1.00 97.25           N  
ATOM    746  CA  PHE A  87       9.602  14.659   4.408  1.00 97.25           C  
ATOM    747  C   PHE A  87      11.039  14.254   4.715  1.00 97.25           C  
ATOM    748  CB  PHE A  87       9.245  14.368   2.947  1.00 97.25           C  
ATOM    749  O   PHE A  87      11.975  14.849   4.184  1.00 97.25           O  
ATOM    750  CG  PHE A  87       7.766  14.463   2.631  1.00 97.25           C  
ATOM    751  CD1 PHE A  87       6.973  13.300   2.588  1.00 97.25           C  
ATOM    752  CD2 PHE A  87       7.181  15.715   2.367  1.00 97.25           C  
ATOM    753  CE1 PHE A  87       5.607  13.391   2.264  1.00 97.25           C  
ATOM    754  CE2 PHE A  87       5.816  15.805   2.047  1.00 97.25           C  
ATOM    755  CZ  PHE A  87       5.029  14.643   1.994  1.00 97.25           C  
ATOM    756  N   ILE A  88      11.207  13.227   5.542  1.00 96.94           N  
ATOM    757  CA  ILE A  88      12.515  12.713   5.950  1.00 96.94           C  
ATOM    758  C   ILE A  88      12.564  11.231   5.603  1.00 96.94           C  
ATOM    759  CB  ILE A  88      12.789  12.975   7.447  1.00 96.94           C  
ATOM    760  O   ILE A  88      11.766  10.437   6.102  1.00 96.94           O  
ATOM    761  CG1 ILE A  88      12.677  14.480   7.792  1.00 96.94           C  
ATOM    762  CG2 ILE A  88      14.174  12.422   7.834  1.00 96.94           C  
ATOM    763  CD1 ILE A  88      12.682  14.771   9.297  1.00 96.94           C  
ATOM    764  N   GLU A  89      13.493  10.866   4.731  1.00 95.62           N  
ATOM    765  CA  GLU A  89      13.786   9.475   4.403  1.00 95.62           C  
ATOM    766  C   GLU A  89      14.780   8.919   5.422  1.00 95.62           C  
ATOM    767  CB  GLU A  89      14.335   9.367   2.979  1.00 95.62           C  
ATOM    768  O   GLU A  89      15.828   9.516   5.678  1.00 95.62           O  
ATOM    769  CG  GLU A  89      13.315   9.843   1.931  1.00 95.62           C  
ATOM    770  CD  GLU A  89      13.855   9.763   0.499  1.00 95.62           C  
ATOM    771  OE1 GLU A  89      13.203  10.352  -0.393  1.00 95.62           O  
ATOM    772  OE2 GLU A  89      14.885   9.078   0.290  1.00 95.62           O  
ATOM    773  N   HIS A  90      14.455   7.771   6.008  1.00 93.69           N  
ATOM    774  CA  HIS A  90      15.268   7.151   7.049  1.00 93.69           C  
ATOM    775  C   HIS A  90      16.114   6.046   6.432  1.00 93.69           C  
ATOM    776  CB  HIS A  90      14.375   6.651   8.185  1.00 93.69           C  
ATOM    777  O   HIS A  90      15.626   4.956   6.146  1.00 93.69           O  
ATOM    778  CG  HIS A  90      13.635   7.767   8.872  1.00 93.69           C  
ATOM    779  CD2 HIS A  90      12.412   8.251   8.512  1.00 93.69           C  
ATOM    780  ND1 HIS A  90      14.146   8.550   9.906  1.00 93.69           N  
ATOM    781  CE1 HIS A  90      13.212   9.475  10.159  1.00 93.69           C  
ATOM    782  NE2 HIS A  90      12.163   9.324   9.335  1.00 93.69           N  
ATOM    783  N   ILE A  91      17.394   6.344   6.214  1.00 86.62           N  
ATOM    784  CA  ILE A  91      18.376   5.400   5.671  1.00 86.62           C  
ATOM    785  C   ILE A  91      19.265   4.940   6.829  1.00 86.62           C  
ATOM    786  CB  ILE A  91      19.154   6.014   4.480  1.00 86.62           C  
ATOM    787  O   ILE A  91      20.372   5.438   7.022  1.00 86.62           O  
ATOM    788  CG1 ILE A  91      18.200   6.637   3.429  1.00 86.62           C  
ATOM    789  CG2 ILE A  91      20.031   4.923   3.831  1.00 86.62           C  
ATOM    790  CD1 ILE A  91      18.913   7.365   2.283  1.00 86.62           C  
ATOM    791  N   SER A  92      18.749   4.036   7.662  1.00 87.94           N  
ATOM    792  CA  SER A  92      19.524   3.411   8.737  1.00 87.94           C  
ATOM    793  C   SER A  92      19.087   1.970   8.984  1.00 87.94           C  
ATOM    794  CB  SER A  92      19.468   4.240  10.030  1.00 87.94           C  
ATOM    795  O   SER A  92      17.957   1.599   8.681  1.00 87.94           O  
ATOM    796  OG  SER A  92      18.259   4.089  10.753  1.00 87.94           O  
ATOM    797  N   GLU A  93      19.978   1.167   9.570  1.00 86.19           N  
ATOM    798  CA  GLU A  93      19.713  -0.233   9.950  1.00 86.19           C  
ATOM    799  C   GLU A  93      18.624  -0.386  11.026  1.00 86.19           C  
ATOM    800  CB  GLU A  93      21.034  -0.878  10.411  1.00 86.19           C  
ATOM    801  O   GLU A  93      18.055  -1.460  11.188  1.00 86.19           O  
ATOM    802  CG  GLU A  93      21.590  -0.259  11.711  1.00 86.19           C  
ATOM    803  CD  GLU A  93      22.988  -0.762  12.106  1.00 86.19           C  
ATOM    804  OE1 GLU A  93      23.558  -0.150  13.043  1.00 86.19           O  
ATOM    805  OE2 GLU A  93      23.493  -1.705  11.455  1.00 86.19           O  
ATOM    806  N   TYR A  94      18.313   0.698  11.741  1.00 86.81           N  
ATOM    807  CA  TYR A  94      17.289   0.735  12.788  1.00 86.81           C  
ATOM    808  C   TYR A  94      15.868   0.915  12.239  1.00 86.81           C  
ATOM    809  CB  TYR A  94      17.630   1.852  13.786  1.00 86.81           C  
ATOM    810  O   TYR A  94      14.908   0.854  13.004  1.00 86.81           O  
ATOM    811  CG  TYR A  94      19.001   1.704  14.413  1.00 86.81           C  
ATOM    812  CD1 TYR A  94      19.197   0.768  15.446  1.00 86.81           C  
ATOM    813  CD2 TYR A  94      20.092   2.443  13.914  1.00 86.81           C  
ATOM    814  CE1 TYR A  94      20.488   0.551  15.966  1.00 86.81           C  
ATOM    815  CE2 TYR A  94      21.388   2.199  14.405  1.00 86.81           C  
ATOM    816  OH  TYR A  94      22.849   0.911  15.793  1.00 86.81           O  
ATOM    817  CZ  TYR A  94      21.588   1.241  15.420  1.00 86.81           C  
ATOM    818  N   HIS A  95      15.722   1.163  10.934  1.00 89.25           N  
ATOM    819  CA  HIS A  95      14.430   1.331  10.279  1.00 89.25           C  
ATOM    820  C   HIS A  95      14.226   0.271   9.199  1.00 89.25           C  
ATOM    821  CB  HIS A  95      14.306   2.745   9.702  1.00 89.25           C  
ATOM    822  O   HIS A  95      15.173  -0.216   8.583  1.00 89.25           O  
ATOM    823  CG  HIS A  95      14.326   3.825  10.750  1.00 89.25           C  
ATOM    824  CD2 HIS A  95      13.267   4.299  11.474  1.00 89.25           C  
ATOM    825  ND1 HIS A  95      15.436   4.519  11.155  1.00 89.25           N  
ATOM    826  CE1 HIS A  95      15.057   5.403  12.092  1.00 89.25           C  
ATOM    827  NE2 HIS A  95      13.738   5.306  12.322  1.00 89.25           N  
ATOM    828  N   ALA A  96      12.962  -0.059   8.930  1.00 91.94           N  
ATOM    829  CA  ALA A  96      12.626  -0.918   7.804  1.00 91.94           C  
ATOM    830  C   ALA A  96      13.078  -0.274   6.472  1.00 91.94           C  
ATOM    831  CB  ALA A  96      11.121  -1.207   7.829  1.00 91.94           C  
ATOM    832  O   ALA A  96      13.059   0.959   6.346  1.00 91.94           O  
ATOM    833  N   PRO A  97      13.448  -1.067   5.452  1.00 94.50           N  
ATOM    834  CA  PRO A  97      13.767  -0.542   4.128  1.00 94.50           C  
ATOM    835  C   PRO A  97      12.650   0.350   3.574  1.00 94.50           C  
ATOM    836  CB  PRO A  97      14.003  -1.767   3.244  1.00 94.50           C  
ATOM    837  O   PRO A  97      11.467   0.053   3.726  1.00 94.50           O  
ATOM    838  CG  PRO A  97      14.472  -2.824   4.241  1.00 94.50           C  
ATOM    839  CD  PRO A  97      13.652  -2.507   5.488  1.00 94.50           C  
ATOM    840  N   GLY A  98      13.029   1.466   2.949  1.00 96.56           N  
ATOM    841  CA  GLY A  98      12.062   2.412   2.387  1.00 96.56           C  
ATOM    842  C   GLY A  98      11.285   3.224   3.429  1.00 96.56           C  
ATOM    843  O   GLY A  98      10.233   3.770   3.095  1.00 96.56           O  
ATOM    844  N   THR A  99      11.763   3.306   4.679  1.00 98.06           N  
ATOM    845  CA  THR A  99      11.109   4.119   5.715  1.00 98.06           C  
ATOM    846  C   THR A  99      11.180   5.609   5.387  1.00 98.06           C  
ATOM    847  CB  THR A  99      11.634   3.847   7.132  1.00 98.06           C  
ATOM    848  O   THR A  99      12.235   6.161   5.070  1.00 98.06           O  
ATOM    849  CG2 THR A  99      10.938   4.689   8.205  1.00 98.06           C  
ATOM    850  OG1 THR A  99      11.343   2.525   7.500  1.00 98.06           O  
ATOM    851  N   ILE A 100      10.042   6.280   5.520  1.00 98.38           N  
ATOM    852  CA  ILE A 100       9.883   7.717   5.329  1.00 98.38           C  
ATOM    853  C   ILE A 100       8.915   8.265   6.369  1.00 98.38           C  
ATOM    854  CB  ILE A 100       9.450   8.026   3.880  1.00 98.38           C  
ATOM    855  O   ILE A 100       7.872   7.671   6.653  1.00 98.38           O  
ATOM    856  CG1 ILE A 100       9.394   9.546   3.609  1.00 98.38           C  
ATOM    857  CG2 ILE A 100       8.138   7.320   3.494  1.00 98.38           C  
ATOM    858  CD1 ILE A 100       9.224   9.912   2.128  1.00 98.38           C  
ATOM    859  N   SER A 101       9.250   9.425   6.923  1.00 97.75           N  
ATOM    860  CA  SER A 101       8.351  10.194   7.770  1.00 97.75           C  
ATOM    861  C   SER A 101       7.915  11.479   7.088  1.00 97.75           C  
ATOM    862  CB  SER A 101       8.951  10.475   9.145  1.00 97.75           C  
ATOM    863  O   SER A 101       8.683  12.090   6.351  1.00 97.75           O  
ATOM    864  OG  SER A 101      10.090  11.300   9.058  1.00 97.75           O  
ATOM    865  N   MET A 102       6.693  11.904   7.375  1.00 97.38           N  
ATOM    866  CA  MET A 102       6.205  13.242   7.083  1.00 97.38           C  
ATOM    867  C   MET A 102       5.772  13.908   8.389  1.00 97.38           C  
ATOM    868  CB  MET A 102       5.053  13.187   6.077  1.00 97.38           C  
ATOM    869  O   MET A 102       4.962  13.337   9.127  1.00 97.38           O  
ATOM    870  CG  MET A 102       4.665  14.592   5.597  1.00 97.38           C  
ATOM    871  SD  MET A 102       2.889  14.806   5.315  1.00 97.38           S  
ATOM    872  CE  MET A 102       2.387  15.183   7.010  1.00 97.38           C  
ATOM    873  N   THR A 103       6.261  15.119   8.641  1.00 97.12           N  
ATOM    874  CA  THR A 103       5.806  15.984   9.735  1.00 97.12           C  
ATOM    875  C   THR A 103       5.247  17.290   9.191  1.00 97.12           C  
ATOM    876  CB  THR A 103       6.904  16.257  10.773  1.00 97.12           C  
ATOM    877  O   THR A 103       5.812  17.889   8.280  1.00 97.12           O  
ATOM    878  CG2 THR A 103       7.247  14.988  11.552  1.00 97.12           C  
ATOM    879  OG1 THR A 103       8.104  16.683  10.180  1.00 97.12           O  
ATOM    880  N   HIS A 104       4.116  17.737   9.733  1.00 95.06           N  
ATOM    881  CA  HIS A 104       3.514  19.023   9.378  1.00 95.06           C  
ATOM    882  C   HIS A 104       2.618  19.495  10.525  1.00 95.06           C  
ATOM    883  CB  HIS A 104       2.729  18.865   8.067  1.00 95.06           C  
ATOM    884  O   HIS A 104       1.600  18.862  10.814  1.00 95.06           O  
ATOM    885  CG  HIS A 104       2.103  20.126   7.526  1.00 95.06           C  
ATOM    886  CD2 HIS A 104       2.602  21.400   7.593  1.00 95.06           C  
ATOM    887  ND1 HIS A 104       0.947  20.190   6.784  1.00 95.06           N  
ATOM    888  CE1 HIS A 104       0.719  21.476   6.466  1.00 95.06           C  
ATOM    889  NE2 HIS A 104       1.707  22.249   6.935  1.00 95.06           N  
ATOM    890  N   GLY A 105       3.013  20.574  11.203  1.00 92.25           N  
ATOM    891  CA  GLY A 105       2.396  20.956  12.477  1.00 92.25           C  
ATOM    892  C   GLY A 105       2.591  19.861  13.530  1.00 92.25           C  
ATOM    893  O   GLY A 105       3.689  19.328  13.679  1.00 92.25           O  
ATOM    894  N   ASN A 106       1.517  19.481  14.223  1.00 94.56           N  
ATOM    895  CA  ASN A 106       1.516  18.398  15.212  1.00 94.56           C  
ATOM    896  C   ASN A 106       1.236  17.013  14.606  1.00 94.56           C  
ATOM    897  CB  ASN A 106       0.495  18.722  16.308  1.00 94.56           C  
ATOM    898  O   ASN A 106       1.075  16.033  15.344  1.00 94.56           O  
ATOM    899  CG  ASN A 106       0.770  20.040  16.991  1.00 94.56           C  
ATOM    900  ND2 ASN A 106      -0.210  20.909  17.030  1.00 94.56           N  
ATOM    901  OD1 ASN A 106       1.845  20.269  17.520  1.00 94.56           O  
ATOM    902  N   ASN A 107       1.139  16.919  13.278  1.00 96.19           N  
ATOM    903  CA  ASN A 107       0.909  15.662  12.580  1.00 96.19           C  
ATOM    904  C   ASN A 107       2.228  14.950  12.273  1.00 96.19           C  
ATOM    905  CB  ASN A 107       0.079  15.907  11.313  1.00 96.19           C  
ATOM    906  O   ASN A 107       3.206  15.581  11.869  1.00 96.19           O  
ATOM    907  CG  ASN A 107      -1.305  16.441  11.605  1.00 96.19           C  
ATOM    908  ND2 ASN A 107      -1.977  17.015  10.639  1.00 96.19           N  
ATOM    909  OD1 ASN A 107      -1.835  16.262  12.685  1.00 96.19           O  
ATOM    910  N   CYS A 108       2.232  13.625  12.417  1.00 96.50           N  
ATOM    911  CA  CYS A 108       3.374  12.765  12.135  1.00 96.50           C  
ATOM    912  C   CYS A 108       2.904  11.441  11.524  1.00 96.50           C  
ATOM    913  CB  CYS A 108       4.166  12.553  13.430  1.00 96.50           C  
ATOM    914  O   CYS A 108       2.101  10.716  12.121  1.00 96.50           O  
ATOM    915  SG  CYS A 108       5.612  11.503  13.103  1.00 96.50           S  
ATOM    916  N   PHE A 109       3.431  11.120  10.344  1.00 97.38           N  
ATOM    917  CA  PHE A 109       3.147   9.875   9.632  1.00 97.38           C  
ATOM    918  C   PHE A 109       4.452   9.196   9.256  1.00 97.38           C  
ATOM    919  CB  PHE A 109       2.308  10.134   8.378  1.00 97.38           C  
ATOM    920  O   PHE A 109       5.301   9.820   8.628  1.00 97.38           O  
ATOM    921  CG  PHE A 109       1.043  10.918   8.642  1.00 97.38           C  
ATOM    922  CD1 PHE A 109      -0.160  10.264   8.959  1.00 97.38           C  
ATOM    923  CD2 PHE A 109       1.087  12.318   8.609  1.00 97.38           C  
ATOM    924  CE1 PHE A 109      -1.308  11.017   9.261  1.00 97.38           C  
ATOM    925  CE2 PHE A 109      -0.066  13.071   8.864  1.00 97.38           C  
ATOM    926  CZ  PHE A 109      -1.265  12.422   9.198  1.00 97.38           C  
ATOM    927  N   ILE A 110       4.603   7.925   9.603  1.00 97.38           N  
ATOM    928  CA  ILE A 110       5.791   7.124   9.316  1.00 97.38           C  
ATOM    929  C   ILE A 110       5.327   5.833   8.664  1.00 97.38           C  
ATOM    930  CB  ILE A 110       6.626   6.837  10.583  1.00 97.38           C  
ATOM    931  O   ILE A 110       4.533   5.097   9.255  1.00 97.38           O  
ATOM    932  CG1 ILE A 110       6.906   8.123  11.395  1.00 97.38           C  
ATOM    933  CG2 ILE A 110       7.943   6.154  10.171  1.00 97.38           C  
ATOM    934  CD1 ILE A 110       7.676   7.884  12.699  1.00 97.38           C  
ATOM    935  N   GLN A 111       5.836   5.567   7.468  1.00 97.88           N  
ATOM    936  CA  GLN A 111       5.565   4.346   6.715  1.00 97.88           C  
ATOM    937  C   GLN A 111       6.876   3.785   6.174  1.00 97.88           C  
ATOM    938  CB  GLN A 111       4.623   4.598   5.527  1.00 97.88           C  
ATOM    939  O   GLN A 111       7.868   4.508   6.098  1.00 97.88           O  
ATOM    940  CG  GLN A 111       3.513   5.627   5.718  1.00 97.88           C  
ATOM    941  CD  GLN A 111       2.436   5.315   6.733  1.00 97.88           C  
ATOM    942  NE2 GLN A 111       1.466   6.188   6.818  1.00 97.88           N  
ATOM    943  OE1 GLN A 111       2.425   4.356   7.472  1.00 97.88           O  
ATOM    944  N   ALA A 112       6.851   2.534   5.734  1.00 97.81           N  
ATOM    945  CA  ALA A 112       7.918   1.937   4.942  1.00 97.81           C  
ATOM    946  C   ALA A 112       7.342   1.266   3.692  1.00 97.81           C  
ATOM    947  CB  ALA A 112       8.718   0.975   5.820  1.00 97.81           C  
ATOM    948  O   ALA A 112       6.252   0.690   3.750  1.00 97.81           O  
ATOM    949  N   PHE A 113       8.065   1.354   2.576  1.00 98.25           N  
ATOM    950  CA  PHE A 113       7.619   0.844   1.281  1.00 98.25           C  
ATOM    951  C   PHE A 113       8.712   0.029   0.594  1.00 98.25           C  
ATOM    952  CB  PHE A 113       7.205   2.009   0.369  1.00 98.25           C  
ATOM    953  O   PHE A 113       9.797   0.542   0.330  1.00 98.25           O  
ATOM    954  CG  PHE A 113       6.109   2.894   0.912  1.00 98.25           C  
ATOM    955  CD1 PHE A 113       4.770   2.567   0.665  1.00 98.25           C  
ATOM    956  CD2 PHE A 113       6.418   4.052   1.645  1.00 98.25           C  
ATOM    957  CE1 PHE A 113       3.742   3.382   1.148  1.00 98.25           C  
ATOM    958  CE2 PHE A 113       5.383   4.864   2.134  1.00 98.25           C  
ATOM    959  CZ  PHE A 113       4.039   4.534   1.890  1.00 98.25           C  
ATOM    960  N   THR A 114       8.376  -1.199   0.214  1.00 97.25           N  
ATOM    961  CA  THR A 114       9.066  -1.979  -0.819  1.00 97.25           C  
ATOM    962  C   THR A 114       8.079  -2.302  -1.949  1.00 97.25           C  
ATOM    963  CB  THR A 114       9.692  -3.254  -0.223  1.00 97.25           C  
ATOM    964  O   THR A 114       6.894  -1.950  -1.873  1.00 97.25           O  
ATOM    965  CG2 THR A 114      10.684  -2.934   0.901  1.00 97.25           C  
ATOM    966  OG1 THR A 114       8.690  -4.089   0.300  1.00 97.25           O  
ATOM    967  N   SER A 115       8.544  -2.956  -3.019  1.00 95.81           N  
ATOM    968  CA  SER A 115       7.665  -3.379  -4.119  1.00 95.81           C  
ATOM    969  C   SER A 115       6.629  -4.431  -3.712  1.00 95.81           C  
ATOM    970  CB  SER A 115       8.481  -3.920  -5.292  1.00 95.81           C  
ATOM    971  O   SER A 115       5.592  -4.553  -4.362  1.00 95.81           O  
ATOM    972  OG  SER A 115       9.407  -4.917  -4.904  1.00 95.81           O  
ATOM    973  N   ASP A 116       6.878  -5.175  -2.635  1.00 95.75           N  
ATOM    974  CA  ASP A 116       6.080  -6.324  -2.213  1.00 95.75           C  
ATOM    975  C   ASP A 116       5.330  -6.120  -0.887  1.00 95.75           C  
ATOM    976  CB  ASP A 116       6.992  -7.560  -2.165  1.00 95.75           C  
ATOM    977  O   ASP A 116       4.287  -6.757  -0.675  1.00 95.75           O  
ATOM    978  CG  ASP A 116       8.083  -7.509  -1.084  1.00 95.75           C  
ATOM    979  OD1 ASP A 116       8.655  -6.414  -0.854  1.00 95.75           O  
ATOM    980  OD2 ASP A 116       8.336  -8.583  -0.499  1.00 95.75           O  
ATOM    981  N   GLU A 117       5.804  -5.216  -0.024  1.00 96.38           N  
ATOM    982  CA  GLU A 117       5.267  -4.992   1.316  1.00 96.38           C  
ATOM    983  C   GLU A 117       5.245  -3.508   1.702  1.00 96.38           C  
ATOM    984  CB  GLU A 117       6.077  -5.817   2.331  1.00 96.38           C  
ATOM    985  O   GLU A 117       6.228  -2.780   1.562  1.00 96.38           O  
ATOM    986  CG  GLU A 117       5.514  -5.672   3.749  1.00 96.38           C  
ATOM    987  CD  GLU A 117       6.116  -6.692   4.717  1.00 96.38           C  
ATOM    988  OE1 GLU A 117       6.978  -6.339   5.553  1.00 96.38           O  
ATOM    989  OE2 GLU A 117       5.587  -7.827   4.797  1.00 96.38           O  
ATOM    990  N   TRP A 118       4.114  -3.059   2.254  1.00 98.25           N  
ATOM    991  CA  TRP A 118       3.984  -1.725   2.843  1.00 98.25           C  
ATOM    992  C   TRP A 118       3.717  -1.815   4.340  1.00 98.25           C  
ATOM    993  CB  TRP A 118       2.878  -0.931   2.149  1.00 98.25           C  
ATOM    994  O   TRP A 118       2.877  -2.600   4.782  1.00 98.25           O  
ATOM    995  CG  TRP A 118       3.053  -0.642   0.690  1.00 98.25           C  
ATOM    996  CD1 TRP A 118       4.167  -0.837  -0.054  1.00 98.25           C  
ATOM    997  CD2 TRP A 118       2.064  -0.103  -0.234  1.00 98.25           C  
ATOM    998  CE2 TRP A 118       2.675   0.046  -1.515  1.00 98.25           C  
ATOM    999  CE3 TRP A 118       0.688   0.201  -0.132  1.00 98.25           C  
ATOM   1000  NE1 TRP A 118       3.947  -0.458  -1.356  1.00 98.25           N  
ATOM   1001  CH2 TRP A 118       0.601   0.806  -2.493  1.00 98.25           C  
ATOM   1002  CZ2 TRP A 118       1.962   0.508  -2.629  1.00 98.25           C  
ATOM   1003  CZ3 TRP A 118      -0.039   0.643  -1.253  1.00 98.25           C  
ATOM   1004  N   ILE A 119       4.379  -0.973   5.128  1.00 97.19           N  
ATOM   1005  CA  ILE A 119       4.286  -0.990   6.588  1.00 97.19           C  
ATOM   1006  C   ILE A 119       3.768   0.351   7.083  1.00 97.19           C  
ATOM   1007  CB  ILE A 119       5.633  -1.358   7.246  1.00 97.19           C  
ATOM   1008  O   ILE A 119       4.362   1.395   6.831  1.00 97.19           O  
ATOM   1009  CG1 ILE A 119       6.243  -2.626   6.599  1.00 97.19           C  
ATOM   1010  CG2 ILE A 119       5.436  -1.538   8.765  1.00 97.19           C  
ATOM   1011  CD1 ILE A 119       7.581  -3.065   7.201  1.00 97.19           C  
ATOM   1012  N   CYS A 120       2.671   0.300   7.833  1.00 96.56           N  
ATOM   1013  CA  CYS A 120       2.125   1.420   8.571  1.00 96.56           C  
ATOM   1014  C   CYS A 120       2.694   1.455   9.987  1.00 96.56           C  
ATOM   1015  CB  CYS A 120       0.590   1.367   8.581  1.00 96.56           C  
ATOM   1016  O   CYS A 120       2.261   0.657  10.821  1.00 96.56           O  
ATOM   1017  SG  CYS A 120      -0.127   1.487   6.922  1.00 96.56           S  
ATOM   1018  N   ILE A 121       3.628   2.373  10.251  1.00 93.56           N  
ATOM   1019  CA  ILE A 121       4.361   2.448  11.525  1.00 93.56           C  
ATOM   1020  C   ILE A 121       3.694   3.445  12.469  1.00 93.56           C  
ATOM   1021  CB  ILE A 121       5.856   2.786  11.292  1.00 93.56           C  
ATOM   1022  O   ILE A 121       3.373   3.121  13.608  1.00 93.56           O  
ATOM   1023  CG1 ILE A 121       6.499   1.783  10.304  1.00 93.56           C  
ATOM   1024  CG2 ILE A 121       6.600   2.859  12.641  1.00 93.56           C  
ATOM   1025  CD1 ILE A 121       7.962   2.063   9.941  1.00 93.56           C  
ATOM   1026  N   ASN A 122       3.459   4.667  11.994  1.00 91.50           N  
ATOM   1027  CA  ASN A 122       2.885   5.734  12.802  1.00 91.50           C  
ATOM   1028  C   ASN A 122       1.960   6.612  11.955  1.00 91.50           C  
ATOM   1029  CB  ASN A 122       4.032   6.526  13.445  1.00 91.50           C  
ATOM   1030  O   ASN A 122       2.284   6.940  10.821  1.00 91.50           O  
ATOM   1031  CG  ASN A 122       3.540   7.488  14.496  1.00 91.50           C  
ATOM   1032  ND2 ASN A 122       4.435   8.128  15.208  1.00 91.50           N  
ATOM   1033  OD1 ASN A 122       2.351   7.669  14.681  1.00 91.50           O  
ATOM   1034  N   ASN A 123       0.792   6.974  12.486  1.00 92.62           N  
ATOM   1035  CA  ASN A 123      -0.240   7.715  11.763  1.00 92.62           C  
ATOM   1036  C   ASN A 123      -0.963   8.731  12.663  1.00 92.62           C  
ATOM   1037  CB  ASN A 123      -1.197   6.706  11.098  1.00 92.62           C  
ATOM   1038  O   ASN A 123      -2.195   8.760  12.714  1.00 92.62           O  
ATOM   1039  CG  ASN A 123      -0.525   5.968   9.964  1.00 92.62           C  
ATOM   1040  ND2 ASN A 123      -0.218   4.700  10.096  1.00 92.62           N  
ATOM   1041  OD1 ASN A 123      -0.280   6.536   8.921  1.00 92.62           O  
ATOM   1042  N   PHE A 124      -0.213   9.550  13.401  1.00 92.25           N  
ATOM   1043  CA  PHE A 124      -0.792  10.568  14.275  1.00 92.25           C  
ATOM   1044  C   PHE A 124      -1.209  11.811  13.487  1.00 92.25           C  
ATOM   1045  CB  PHE A 124       0.164  10.926  15.420  1.00 92.25           C  
ATOM   1046  O   PHE A 124      -0.382  12.560  12.970  1.00 92.25           O  
ATOM   1047  CG  PHE A 124       0.415   9.805  16.414  1.00 92.25           C  
ATOM   1048  CD1 PHE A 124      -0.658   9.131  17.033  1.00 92.25           C  
ATOM   1049  CD2 PHE A 124       1.733   9.439  16.732  1.00 92.25           C  
ATOM   1050  CE1 PHE A 124      -0.410   8.057  17.906  1.00 92.25           C  
ATOM   1051  CE2 PHE A 124       1.982   8.348  17.587  1.00 92.25           C  
ATOM   1052  CZ  PHE A 124       0.909   7.650  18.164  1.00 92.25           C  
ATOM   1053  N   ARG A 125      -2.519  12.065  13.464  1.00 93.25           N  
ATOM   1054  CA  ARG A 125      -3.133  13.269  12.898  1.00 93.25           C  
ATOM   1055  C   ARG A 125      -3.822  14.051  14.015  1.00 93.25           C  
ATOM   1056  CB  ARG A 125      -4.081  12.848  11.768  1.00 93.25           C  
ATOM   1057  O   ARG A 125      -5.009  13.861  14.244  1.00 93.25           O  
ATOM   1058  CG  ARG A 125      -4.640  14.042  10.977  1.00 93.25           C  
ATOM   1059  CD  ARG A 125      -5.482  13.487   9.822  1.00 93.25           C  
ATOM   1060  NE  ARG A 125      -6.080  14.542   8.983  1.00 93.25           N  
ATOM   1061  NH1 ARG A 125      -8.256  14.425   9.732  1.00 93.25           N  
ATOM   1062  NH2 ARG A 125      -7.703  15.853   8.128  1.00 93.25           N  
ATOM   1063  CZ  ARG A 125      -7.340  14.928   8.955  1.00 93.25           C  
ATOM   1064  N   LYS A 126      -3.049  14.847  14.755  1.00 93.12           N  
ATOM   1065  CA  LYS A 126      -3.547  15.689  15.855  1.00 93.12           C  
ATOM   1066  C   LYS A 126      -4.254  16.945  15.345  1.00 93.12           C  
ATOM   1067  CB  LYS A 126      -2.384  16.083  16.772  1.00 93.12           C  
ATOM   1068  O   LYS A 126      -5.276  17.330  15.896  1.00 93.12           O  
ATOM   1069  CG  LYS A 126      -1.836  14.893  17.571  1.00 93.12           C  
ATOM   1070  CD  LYS A 126      -0.727  15.375  18.510  1.00 93.12           C  
ATOM   1071  CE  LYS A 126      -0.194  14.225  19.366  1.00 93.12           C  
ATOM   1072  NZ  LYS A 126       0.878  14.702  20.273  1.00 93.12           N  
ATOM   1073  N   ASP A 127      -3.733  17.540  14.279  1.00 93.38           N  
ATOM   1074  CA  ASP A 127      -4.330  18.689  13.611  1.00 93.38           C  
ATOM   1075  C   ASP A 127      -5.227  18.169  12.478  1.00 93.38           C  
ATOM   1076  CB  ASP A 127      -3.240  19.648  13.100  1.00 93.38           C  
ATOM   1077  O   ASP A 127      -4.750  17.813  11.394  1.00 93.38           O  
ATOM   1078  CG  ASP A 127      -2.251  20.135  14.171  1.00 93.38           C  
ATOM   1079  OD1 ASP A 127      -2.597  20.217  15.371  1.00 93.38           O  
ATOM   1080  OD2 ASP A 127      -1.088  20.396  13.792  1.00 93.38           O  
ATOM   1081  N   GLU A 128      -6.530  18.065  12.741  1.00 91.94           N  
ATOM   1082  CA  GLU A 128      -7.495  17.519  11.777  1.00 91.94           C  
ATOM   1083  C   GLU A 128      -7.898  18.516  10.677  1.00 91.94           C  
ATOM   1084  CB  GLU A 128      -8.733  16.966  12.497  1.00 91.94           C  
ATOM   1085  O   GLU A 128      -8.243  18.091   9.570  1.00 91.94           O  
ATOM   1086  CG  GLU A 128      -8.398  15.750  13.380  1.00 91.94           C  
ATOM   1087  CD  GLU A 128      -9.641  15.000  13.891  1.00 91.94           C  
ATOM   1088  OE1 GLU A 128      -9.472  14.142  14.786  1.00 91.94           O  
ATOM   1089  OE2 GLU A 128     -10.725  15.165  13.287  1.00 91.94           O  
ATOM   1090  N   ASP A 129      -7.765  19.818  10.930  1.00 92.38           N  
ATOM   1091  CA  ASP A 129      -8.111  20.906  10.001  1.00 92.38           C  
ATOM   1092  C   ASP A 129      -6.942  21.295   9.075  1.00 92.38           C  
ATOM   1093  CB  ASP A 129      -8.690  22.097  10.783  1.00 92.38           C  
ATOM   1094  O   ASP A 129      -6.776  22.443   8.671  1.00 92.38           O  
ATOM   1095  CG  ASP A 129     -10.015  21.759  11.471  1.00 92.38           C  
ATOM   1096  OD1 ASP A 129     -10.797  20.979  10.879  1.00 92.38           O  
ATOM   1097  OD2 ASP A 129     -10.233  22.295  12.578  1.00 92.38           O  
ATOM   1098  N   CYS A 130      -6.096  20.324   8.723  1.00 92.81           N  
ATOM   1099  CA  CYS A 130      -4.870  20.537   7.950  1.00 92.81           C  
ATOM   1100  C   CYS A 130      -5.045  20.437   6.420  1.00 92.81           C  
ATOM   1101  CB  CYS A 130      -3.816  19.566   8.490  1.00 92.81           C  
ATOM   1102  O   CYS A 130      -4.076  20.578   5.677  1.00 92.81           O  
ATOM   1103  SG  CYS A 130      -4.322  17.848   8.160  1.00 92.81           S  
ATOM   1104  N   GLY A 131      -6.259  20.168   5.926  1.00 95.19           N  
ATOM   1105  CA  GLY A 131      -6.567  20.114   4.487  1.00 95.19           C  
ATOM   1106  C   GLY A 131      -6.165  18.822   3.757  1.00 95.19           C  
ATOM   1107  O   GLY A 131      -6.423  18.698   2.561  1.00 95.19           O  
ATOM   1108  N   TYR A 132      -5.592  17.838   4.455  1.00 95.62           N  
ATOM   1109  CA  TYR A 132      -5.247  16.519   3.910  1.00 95.62           C  
ATOM   1110  C   TYR A 132      -5.583  15.389   4.894  1.00 95.62           C  
ATOM   1111  CB  TYR A 132      -3.764  16.491   3.505  1.00 95.62           C  
ATOM   1112  O   TYR A 132      -5.768  15.601   6.097  1.00 95.62           O  
ATOM   1113  CG  TYR A 132      -2.809  16.717   4.660  1.00 95.62           C  
ATOM   1114  CD1 TYR A 132      -2.387  18.021   4.969  1.00 95.62           C  
ATOM   1115  CD2 TYR A 132      -2.405  15.640   5.470  1.00 95.62           C  
ATOM   1116  CE1 TYR A 132      -1.601  18.260   6.108  1.00 95.62           C  
ATOM   1117  CE2 TYR A 132      -1.599  15.871   6.600  1.00 95.62           C  
ATOM   1118  OH  TYR A 132      -0.498  17.404   8.074  1.00 95.62           O  
ATOM   1119  CZ  TYR A 132      -1.203  17.184   6.931  1.00 95.62           C  
ATOM   1120  N   TYR A 133      -5.656  14.164   4.380  1.00 94.56           N  
ATOM   1121  CA  TYR A 133      -5.857  12.934   5.140  1.00 94.56           C  
ATOM   1122  C   TYR A 133      -4.615  12.042   5.088  1.00 94.56           C  
ATOM   1123  CB  TYR A 133      -7.087  12.187   4.603  1.00 94.56           C  
ATOM   1124  O   TYR A 133      -3.754  12.179   4.223  1.00 94.56           O  
ATOM   1125  CG  TYR A 133      -8.387  12.951   4.755  1.00 94.56           C  
ATOM   1126  CD1 TYR A 133      -9.052  12.974   5.998  1.00 94.56           C  
ATOM   1127  CD2 TYR A 133      -8.907  13.667   3.661  1.00 94.56           C  
ATOM   1128  CE1 TYR A 133     -10.237  13.719   6.151  1.00 94.56           C  
ATOM   1129  CE2 TYR A 133     -10.099  14.402   3.808  1.00 94.56           C  
ATOM   1130  OH  TYR A 133     -11.901  15.162   5.181  1.00 94.56           O  
ATOM   1131  CZ  TYR A 133     -10.760  14.437   5.053  1.00 94.56           C  
ATOM   1132  N   MET A 134      -4.558  11.060   5.990  1.00 94.25           N  
ATOM   1133  CA  MET A 134      -3.484  10.061   6.029  1.00 94.25           C  
ATOM   1134  C   MET A 134      -3.308   9.322   4.692  1.00 94.25           C  
ATOM   1135  CB  MET A 134      -3.779   9.099   7.189  1.00 94.25           C  
ATOM   1136  O   MET A 134      -2.178   9.048   4.311  1.00 94.25           O  
ATOM   1137  CG  MET A 134      -2.818   7.912   7.310  1.00 94.25           C  
ATOM   1138  SD  MET A 134      -3.338   6.492   6.309  1.00 94.25           S  
ATOM   1139  CE  MET A 134      -2.682   5.132   7.304  1.00 94.25           C  
ATOM   1140  N   SER A 135      -4.389   9.056   3.945  1.00 96.00           N  
ATOM   1141  CA  SER A 135      -4.288   8.426   2.621  1.00 96.00           C  
ATOM   1142  C   SER A 135      -3.556   9.303   1.606  1.00 96.00           C  
ATOM   1143  CB  SER A 135      -5.673   8.045   2.085  1.00 96.00           C  
ATOM   1144  O   SER A 135      -2.818   8.774   0.787  1.00 96.00           O  
ATOM   1145  OG  SER A 135      -6.568   9.148   2.080  1.00 96.00           O  
ATOM   1146  N   ASP A 136      -3.706  10.628   1.684  1.00 97.31           N  
ATOM   1147  CA  ASP A 136      -2.989  11.551   0.801  1.00 97.31           C  
ATOM   1148  C   ASP A 136      -1.484  11.535   1.124  1.00 97.31           C  
ATOM   1149  CB  ASP A 136      -3.580  12.968   0.918  1.00 97.31           C  
ATOM   1150  O   ASP A 136      -0.655  11.415   0.225  1.00 97.31           O  
ATOM   1151  CG  ASP A 136      -5.100  13.045   0.774  1.00 97.31           C  
ATOM   1152  OD1 ASP A 136      -5.653  12.551  -0.231  1.00 97.31           O  
ATOM   1153  OD2 ASP A 136      -5.763  13.592   1.683  1.00 97.31           O  
ATOM   1154  N   VAL A 137      -1.135  11.559   2.416  1.00 97.75           N  
ATOM   1155  CA  VAL A 137       0.260  11.449   2.880  1.00 97.75           C  
ATOM   1156  C   VAL A 137       0.877  10.121   2.449  1.00 97.75           C  
ATOM   1157  CB  VAL A 137       0.356  11.595   4.411  1.00 97.75           C  
ATOM   1158  O   VAL A 137       1.979  10.096   1.910  1.00 97.75           O  
ATOM   1159  CG1 VAL A 137       1.806  11.484   4.887  1.00 97.75           C  
ATOM   1160  CG2 VAL A 137      -0.211  12.941   4.872  1.00 97.75           C  
ATOM   1161  N   PHE A 138       0.147   9.021   2.635  1.00 98.31           N  
ATOM   1162  CA  PHE A 138       0.590   7.677   2.275  1.00 98.31           C  
ATOM   1163  C   PHE A 138       0.895   7.563   0.776  1.00 98.31           C  
ATOM   1164  CB  PHE A 138      -0.508   6.694   2.704  1.00 98.31           C  
ATOM   1165  O   PHE A 138       1.926   7.016   0.390  1.00 98.31           O  
ATOM   1166  CG  PHE A 138      -0.078   5.248   2.699  1.00 98.31           C  
ATOM   1167  CD1 PHE A 138      -0.042   4.524   1.498  1.00 98.31           C  
ATOM   1168  CD2 PHE A 138       0.299   4.627   3.901  1.00 98.31           C  
ATOM   1169  CE1 PHE A 138       0.348   3.179   1.507  1.00 98.31           C  
ATOM   1170  CE2 PHE A 138       0.743   3.296   3.902  1.00 98.31           C  
ATOM   1171  CZ  PHE A 138       0.754   2.565   2.704  1.00 98.31           C  
ATOM   1172  N   VAL A 139       0.025   8.121  -0.072  1.00 98.00           N  
ATOM   1173  CA  VAL A 139       0.204   8.136  -1.530  1.00 98.00           C  
ATOM   1174  C   VAL A 139       1.435   8.954  -1.939  1.00 98.00           C  
ATOM   1175  CB  VAL A 139      -1.085   8.644  -2.206  1.00 98.00           C  
ATOM   1176  O   VAL A 139       2.209   8.513  -2.791  1.00 98.00           O  
ATOM   1177  CG1 VAL A 139      -0.898   8.892  -3.698  1.00 98.00           C  
ATOM   1178  CG2 VAL A 139      -2.218   7.613  -2.096  1.00 98.00           C  
ATOM   1179  N   GLU A 140       1.657  10.115  -1.321  1.00 97.69           N  
ATOM   1180  CA  GLU A 140       2.830  10.952  -1.601  1.00 97.69           C  
ATOM   1181  C   GLU A 140       4.137  10.307  -1.110  1.00 97.69           C  
ATOM   1182  CB  GLU A 140       2.598  12.343  -0.987  1.00 97.69           C  
ATOM   1183  O   GLU A 140       5.159  10.361  -1.796  1.00 97.69           O  
ATOM   1184  CG  GLU A 140       3.771  13.325  -1.123  1.00 97.69           C  
ATOM   1185  CD  GLU A 140       4.243  13.612  -2.556  1.00 97.69           C  
ATOM   1186  OE1 GLU A 140       5.350  14.195  -2.681  1.00 97.69           O  
ATOM   1187  OE2 GLU A 140       3.584  13.245  -3.555  1.00 97.69           O  
ATOM   1188  N   GLN A 141       4.110   9.640   0.044  1.00 98.38           N  
ATOM   1189  CA  GLN A 141       5.257   8.901   0.568  1.00 98.38           C  
ATOM   1190  C   GLN A 141       5.609   7.690  -0.305  1.00 98.38           C  
ATOM   1191  CB  GLN A 141       4.972   8.474   2.008  1.00 98.38           C  
ATOM   1192  O   GLN A 141       6.781   7.521  -0.648  1.00 98.38           O  
ATOM   1193  CG  GLN A 141       5.063   9.637   3.002  1.00 98.38           C  
ATOM   1194  CD  GLN A 141       4.747   9.194   4.423  1.00 98.38           C  
ATOM   1195  NE2 GLN A 141       5.499   9.642   5.404  1.00 98.38           N  
ATOM   1196  OE1 GLN A 141       3.806   8.464   4.678  1.00 98.38           O  
ATOM   1197  N   TYR A 142       4.609   6.913  -0.742  1.00 98.38           N  
ATOM   1198  CA  TYR A 142       4.805   5.852  -1.732  1.00 98.38           C  
ATOM   1199  C   TYR A 142       5.446   6.410  -3.000  1.00 98.38           C  
ATOM   1200  CB  TYR A 142       3.472   5.183  -2.093  1.00 98.38           C  
ATOM   1201  O   TYR A 142       6.458   5.886  -3.452  1.00 98.38           O  
ATOM   1202  CG  TYR A 142       3.572   4.297  -3.324  1.00 98.38           C  
ATOM   1203  CD1 TYR A 142       3.134   4.773  -4.578  1.00 98.38           C  
ATOM   1204  CD2 TYR A 142       4.163   3.024  -3.226  1.00 98.38           C  
ATOM   1205  CE1 TYR A 142       3.236   3.952  -5.719  1.00 98.38           C  
ATOM   1206  CE2 TYR A 142       4.273   2.206  -4.366  1.00 98.38           C  
ATOM   1207  OH  TYR A 142       3.821   1.836  -6.682  1.00 98.38           O  
ATOM   1208  CZ  TYR A 142       3.786   2.658  -5.605  1.00 98.38           C  
ATOM   1209  N   ARG A 143       4.906   7.508  -3.553  1.00 97.31           N  
ATOM   1210  CA  ARG A 143       5.444   8.121  -4.773  1.00 97.31           C  
ATOM   1211  C   ARG A 143       6.929   8.439  -4.627  1.00 97.31           C  
ATOM   1212  CB  ARG A 143       4.647   9.386  -5.116  1.00 97.31           C  
ATOM   1213  O   ARG A 143       7.692   8.146  -5.543  1.00 97.31           O  
ATOM   1214  CG  ARG A 143       5.108   9.999  -6.449  1.00 97.31           C  
ATOM   1215  CD  ARG A 143       4.418  11.346  -6.699  1.00 97.31           C  
ATOM   1216  NE  ARG A 143       4.970  12.407  -5.837  1.00 97.31           N  
ATOM   1217  NH1 ARG A 143       6.927  12.772  -6.986  1.00 97.31           N  
ATOM   1218  NH2 ARG A 143       6.510  13.910  -5.119  1.00 97.31           N  
ATOM   1219  CZ  ARG A 143       6.125  13.025  -5.985  1.00 97.31           C  
ATOM   1220  N   ARG A 144       7.340   9.036  -3.506  1.00 97.38           N  
ATOM   1221  CA  ARG A 144       8.741   9.408  -3.250  1.00 97.38           C  
ATOM   1222  C   ARG A 144       9.647   8.185  -3.191  1.00 97.38           C  
ATOM   1223  CB  ARG A 144       8.835  10.230  -1.959  1.00 97.38           C  
ATOM   1224  O   ARG A 144      10.595   8.109  -3.969  1.00 97.38           O  
ATOM   1225  CG  ARG A 144       8.267  11.634  -2.178  1.00 97.38           C  
ATOM   1226  CD  ARG A 144       8.197  12.397  -0.859  1.00 97.38           C  
ATOM   1227  NE  ARG A 144       7.660  13.744  -1.095  1.00 97.38           N  
ATOM   1228  NH1 ARG A 144       9.503  15.007  -0.532  1.00 97.38           N  
ATOM   1229  NH2 ARG A 144       7.580  15.985  -1.150  1.00 97.38           N  
ATOM   1230  CZ  ARG A 144       8.259  14.901  -0.915  1.00 97.38           C  
ATOM   1231  N   ILE A 145       9.310   7.215  -2.342  1.00 98.12           N  
ATOM   1232  CA  ILE A 145      10.141   6.022  -2.141  1.00 98.12           C  
ATOM   1233  C   ILE A 145      10.165   5.141  -3.389  1.00 98.12           C  
ATOM   1234  CB  ILE A 145       9.688   5.264  -0.874  1.00 98.12           C  
ATOM   1235  O   ILE A 145      11.238   4.788  -3.865  1.00 98.12           O  
ATOM   1236  CG1 ILE A 145       9.880   6.120   0.399  1.00 98.12           C  
ATOM   1237  CG2 ILE A 145      10.443   3.933  -0.731  1.00 98.12           C  
ATOM   1238  CD1 ILE A 145      11.336   6.536   0.671  1.00 98.12           C  
ATOM   1239  N   ALA A 146       9.010   4.873  -3.995  1.00 97.31           N  
ATOM   1240  CA  ALA A 146       8.925   4.039  -5.187  1.00 97.31           C  
ATOM   1241  C   ALA A 146       9.620   4.672  -6.404  1.00 97.31           C  
ATOM   1242  CB  ALA A 146       7.450   3.728  -5.449  1.00 97.31           C  
ATOM   1243  O   ALA A 146      10.194   3.958  -7.223  1.00 97.31           O  
ATOM   1244  N   THR A 147       9.622   6.007  -6.519  1.00 96.12           N  
ATOM   1245  CA  THR A 147      10.403   6.702  -7.560  1.00 96.12           C  
ATOM   1246  C   THR A 147      11.900   6.578  -7.300  1.00 96.12           C  
ATOM   1247  CB  THR A 147      10.038   8.191  -7.670  1.00 96.12           C  
ATOM   1248  O   THR A 147      12.647   6.258  -8.221  1.00 96.12           O  
ATOM   1249  CG2 THR A 147      10.792   8.911  -8.788  1.00 96.12           C  
ATOM   1250  OG1 THR A 147       8.670   8.347  -7.961  1.00 96.12           O  
ATOM   1251  N   ARG A 148      12.341   6.823  -6.059  1.00 95.88           N  
ATOM   1252  CA  ARG A 148      13.754   6.749  -5.662  1.00 95.88           C  
ATOM   1253  C   ARG A 148      14.333   5.352  -5.890  1.00 95.88           C  
ATOM   1254  CB  ARG A 148      13.853   7.147  -4.183  1.00 95.88           C  
ATOM   1255  O   ARG A 148      15.424   5.231  -6.437  1.00 95.88           O  
ATOM   1256  CG  ARG A 148      15.298   7.198  -3.659  1.00 95.88           C  
ATOM   1257  CD  ARG A 148      15.291   7.196  -2.130  1.00 95.88           C  
ATOM   1258  NE  ARG A 148      14.946   5.865  -1.612  1.00 95.88           N  
ATOM   1259  NH1 ARG A 148      14.855   6.363   0.615  1.00 95.88           N  
ATOM   1260  NH2 ARG A 148      14.432   4.286  -0.076  1.00 95.88           N  
ATOM   1261  CZ  ARG A 148      14.748   5.513  -0.364  1.00 95.88           C  
ATOM   1262  N   ASP A 149      13.581   4.324  -5.507  1.00 96.00           N  
ATOM   1263  CA  ASP A 149      14.034   2.929  -5.514  1.00 96.00           C  
ATOM   1264  C   ASP A 149      13.661   2.175  -6.801  1.00 96.00           C  
ATOM   1265  CB  ASP A 149      13.488   2.226  -4.265  1.00 96.00           C  
ATOM   1266  O   ASP A 149      13.989   1.001  -6.949  1.00 96.00           O  
ATOM   1267  CG  ASP A 149      14.067   2.756  -2.953  1.00 96.00           C  
ATOM   1268  OD1 ASP A 149      15.039   3.540  -2.975  1.00 96.00           O  
ATOM   1269  OD2 ASP A 149      13.535   2.427  -1.871  1.00 96.00           O  
ATOM   1270  N   GLY A 150      12.998   2.838  -7.754  1.00 95.69           N  
ATOM   1271  CA  GLY A 150      12.739   2.285  -9.085  1.00 95.69           C  
ATOM   1272  C   GLY A 150      11.608   1.257  -9.164  1.00 95.69           C  
ATOM   1273  O   GLY A 150      11.582   0.484 -10.117  1.00 95.69           O  
ATOM   1274  N   PHE A 151      10.668   1.263  -8.215  1.00 95.38           N  
ATOM   1275  CA  PHE A 151       9.494   0.377  -8.204  1.00 95.38           C  
ATOM   1276  C   PHE A 151       8.163   1.133  -8.333  1.00 95.38           C  
ATOM   1277  CB  PHE A 151       9.546  -0.564  -6.993  1.00 95.38           C  
ATOM   1278  O   PHE A 151       7.104   0.613  -7.980  1.00 95.38           O  
ATOM   1279  CG  PHE A 151       9.307   0.079  -5.638  1.00 95.38           C  
ATOM   1280  CD1 PHE A 151      10.400   0.510  -4.865  1.00 95.38           C  
ATOM   1281  CD2 PHE A 151       8.004   0.179  -5.110  1.00 95.38           C  
ATOM   1282  CE1 PHE A 151      10.190   1.039  -3.578  1.00 95.38           C  
ATOM   1283  CE2 PHE A 151       7.794   0.732  -3.836  1.00 95.38           C  
ATOM   1284  CZ  PHE A 151       8.887   1.164  -3.072  1.00 95.38           C  
ATOM   1285  N   LEU A 152       8.180   2.381  -8.821  1.00 94.12           N  
ATOM   1286  CA  LEU A 152       6.954   3.154  -9.022  1.00 94.12           C  
ATOM   1287  C   LEU A 152       5.976   2.380  -9.911  1.00 94.12           C  
ATOM   1288  CB  LEU A 152       7.258   4.549  -9.589  1.00 94.12           C  
ATOM   1289  O   LEU A 152       6.232   2.119 -11.084  1.00 94.12           O  
ATOM   1290  CG  LEU A 152       6.005   5.446  -9.676  1.00 94.12           C  
ATOM   1291  CD1 LEU A 152       5.477   5.855  -8.296  1.00 94.12           C  
ATOM   1292  CD2 LEU A 152       6.336   6.719 -10.452  1.00 94.12           C  
ATOM   1293  N   GLY A 153       4.830   2.054  -9.327  1.00 91.44           N  
ATOM   1294  CA  GLY A 153       3.774   1.286  -9.954  1.00 91.44           C  
ATOM   1295  C   GLY A 153       3.719  -0.198  -9.603  1.00 91.44           C  
ATOM   1296  O   GLY A 153       2.755  -0.896  -9.926  1.00 91.44           O  
ATOM   1297  N   GLU A 154       4.739  -0.695  -8.918  1.00 93.62           N  
ATOM   1298  CA  GLU A 154       4.669  -1.980  -8.248  1.00 93.62           C  
ATOM   1299  C   GLU A 154       3.852  -1.808  -6.965  1.00 93.62           C  
ATOM   1300  CB  GLU A 154       6.062  -2.576  -8.026  1.00 93.62           C  
ATOM   1301  O   GLU A 154       4.048  -0.865  -6.189  1.00 93.62           O  
ATOM   1302  CG  GLU A 154       6.788  -2.743  -9.376  1.00 93.62           C  
ATOM   1303  CD  GLU A 154       8.135  -3.469  -9.286  1.00 93.62           C  
ATOM   1304  OE1 GLU A 154       8.921  -3.323 -10.246  1.00 93.62           O  
ATOM   1305  OE2 GLU A 154       8.353  -4.210  -8.302  1.00 93.62           O  
ATOM   1306  N   LEU A 155       2.866  -2.688  -6.804  1.00 94.94           N  
ATOM   1307  CA  LEU A 155       1.911  -2.664  -5.702  1.00 94.94           C  
ATOM   1308  C   LEU A 155       2.122  -3.912  -4.842  1.00 94.94           C  
ATOM   1309  CB  LEU A 155       0.463  -2.587  -6.221  1.00 94.94           C  
ATOM   1310  O   LEU A 155       2.381  -4.982  -5.405  1.00 94.94           O  
ATOM   1311  CG  LEU A 155       0.106  -1.377  -7.101  1.00 94.94           C  
ATOM   1312  CD1 LEU A 155      -1.375  -1.460  -7.479  1.00 94.94           C  
ATOM   1313  CD2 LEU A 155       0.353  -0.045  -6.398  1.00 94.94           C  
ATOM   1314  N   PRO A 156       1.964  -3.796  -3.518  1.00 97.12           N  
ATOM   1315  CA  PRO A 156       2.328  -4.830  -2.574  1.00 97.12           C  
ATOM   1316  C   PRO A 156       1.323  -5.974  -2.626  1.00 97.12           C  
ATOM   1317  CB  PRO A 156       2.308  -4.142  -1.206  1.00 97.12           C  
ATOM   1318  O   PRO A 156       0.187  -5.822  -3.078  1.00 97.12           O  
ATOM   1319  CG  PRO A 156       1.136  -3.183  -1.379  1.00 97.12           C  
ATOM   1320  CD  PRO A 156       1.378  -2.682  -2.803  1.00 97.12           C  
ATOM   1321  N   SER A 157       1.720  -7.104  -2.053  1.00 97.25           N  
ATOM   1322  CA  SER A 157       0.794  -8.185  -1.696  1.00 97.25           C  
ATOM   1323  C   SER A 157       0.331  -8.096  -0.239  1.00 97.25           C  
ATOM   1324  CB  SER A 157       1.451  -9.534  -1.986  1.00 97.25           C  
ATOM   1325  O   SER A 157      -0.604  -8.790   0.169  1.00 97.25           O  
ATOM   1326  OG  SER A 157       2.598  -9.736  -1.174  1.00 97.25           O  
ATOM   1327  N   LYS A 158       0.990  -7.256   0.574  1.00 96.81           N  
ATOM   1328  CA  LYS A 158       0.739  -7.134   2.013  1.00 96.81           C  
ATOM   1329  C   LYS A 158       0.839  -5.693   2.489  1.00 96.81           C  
ATOM   1330  CB  LYS A 158       1.726  -8.010   2.799  1.00 96.81           C  
ATOM   1331  O   LYS A 158       1.774  -4.971   2.151  1.00 96.81           O  
ATOM   1332  CG  LYS A 158       1.574  -9.500   2.465  1.00 96.81           C  
ATOM   1333  CD  LYS A 158       2.620 -10.334   3.199  1.00 96.81           C  
ATOM   1334  CE  LYS A 158       2.603 -11.753   2.628  1.00 96.81           C  
ATOM   1335  NZ  LYS A 158       3.737 -12.541   3.161  1.00 96.81           N  
ATOM   1336  N   ILE A 159      -0.101  -5.314   3.349  1.00 97.88           N  
ATOM   1337  CA  ILE A 159      -0.038  -4.087   4.139  1.00 97.88           C  
ATOM   1338  C   ILE A 159       0.021  -4.487   5.610  1.00 97.88           C  
ATOM   1339  CB  ILE A 159      -1.215  -3.139   3.823  1.00 97.88           C  
ATOM   1340  O   ILE A 159      -0.906  -5.109   6.128  1.00 97.88           O  
ATOM   1341  CG1 ILE A 159      -1.221  -2.770   2.320  1.00 97.88           C  
ATOM   1342  CG2 ILE A 159      -1.120  -1.878   4.708  1.00 97.88           C  
ATOM   1343  CD1 ILE A 159      -2.384  -1.868   1.890  1.00 97.88           C  
ATOM   1344  N   LYS A 160       1.100  -4.119   6.295  1.00 96.25           N  
ATOM   1345  CA  LYS A 160       1.259  -4.307   7.736  1.00 96.25           C  
ATOM   1346  C   LYS A 160       0.852  -3.048   8.476  1.00 96.25           C  
ATOM   1347  CB  LYS A 160       2.701  -4.703   8.070  1.00 96.25           C  
ATOM   1348  O   LYS A 160       1.117  -1.939   8.026  1.00 96.25           O  
ATOM   1349  CG  LYS A 160       3.049  -6.091   7.522  1.00 96.25           C  
ATOM   1350  CD  LYS A 160       4.454  -6.491   7.976  1.00 96.25           C  
ATOM   1351  CE  LYS A 160       4.767  -7.939   7.595  1.00 96.25           C  
ATOM   1352  NZ  LYS A 160       6.231  -8.142   7.491  1.00 96.25           N  
ATOM   1353  N   ARG A 161       0.236  -3.207   9.637  1.00 94.62           N  
ATOM   1354  CA  ARG A 161       0.046  -2.138  10.619  1.00 94.62           C  
ATOM   1355  C   ARG A 161       0.692  -2.600  11.902  1.00 94.62           C  
ATOM   1356  CB  ARG A 161      -1.438  -1.866  10.837  1.00 94.62           C  
ATOM   1357  O   ARG A 161       0.249  -3.605  12.454  1.00 94.62           O  
ATOM   1358  CG  ARG A 161      -2.148  -1.332   9.592  1.00 94.62           C  
ATOM   1359  CD  ARG A 161      -2.642   0.082   9.862  1.00 94.62           C  
ATOM   1360  NE  ARG A 161      -3.334   0.604   8.686  1.00 94.62           N  
ATOM   1361  NH1 ARG A 161      -3.950   2.641   9.560  1.00 94.62           N  
ATOM   1362  NH2 ARG A 161      -4.550   2.066   7.507  1.00 94.62           N  
ATOM   1363  CZ  ARG A 161      -3.925   1.768   8.593  1.00 94.62           C  
ATOM   1364  N   ILE A 162       1.720  -1.884  12.329  1.00 92.25           N  
ATOM   1365  CA  ILE A 162       2.492  -2.257  13.508  1.00 92.25           C  
ATOM   1366  C   ILE A 162       2.199  -1.312  14.666  1.00 92.25           C  
ATOM   1367  CB  ILE A 162       3.993  -2.410  13.193  1.00 92.25           C  
ATOM   1368  O   ILE A 162       1.767  -0.177  14.452  1.00 92.25           O  
ATOM   1369  CG1 ILE A 162       4.668  -1.079  12.807  1.00 92.25           C  
ATOM   1370  CG2 ILE A 162       4.182  -3.478  12.097  1.00 92.25           C  
ATOM   1371  CD1 ILE A 162       6.194  -1.209  12.732  1.00 92.25           C  
ATOM   1372  N   ASN A 163       2.417  -1.801  15.884  1.00 87.94           N  
ATOM   1373  CA  ASN A 163       2.322  -1.039  17.126  1.00 87.94           C  
ATOM   1374  C   ASN A 163       0.978  -0.305  17.262  1.00 87.94           C  
ATOM   1375  CB  ASN A 163       3.569  -0.144  17.268  1.00 87.94           C  
ATOM   1376  O   ASN A 163       0.913   0.871  17.633  1.00 87.94           O  
ATOM   1377  CG  ASN A 163       4.858  -0.951  17.274  1.00 87.94           C  
ATOM   1378  ND2 ASN A 163       5.993  -0.324  17.084  1.00 87.94           N  
ATOM   1379  OD1 ASN A 163       4.870  -2.155  17.418  1.00 87.94           O  
ATOM   1380  N   ILE A 164      -0.127  -0.992  16.939  1.00 90.38           N  
ATOM   1381  CA  ILE A 164      -1.469  -0.421  17.061  1.00 90.38           C  
ATOM   1382  C   ILE A 164      -1.725  -0.111  18.532  1.00 90.38           C  
ATOM   1383  CB  ILE A 164      -2.557  -1.354  16.482  1.00 90.38           C  
ATOM   1384  O   ILE A 164      -1.966  -1.012  19.327  1.00 90.38           O  
ATOM   1385  CG1 ILE A 164      -2.323  -1.532  14.966  1.00 90.38           C  
ATOM   1386  CG2 ILE A 164      -3.963  -0.786  16.782  1.00 90.38           C  
ATOM   1387  CD1 ILE A 164      -3.324  -2.457  14.267  1.00 90.38           C  
ATOM   1388  N   CYS A 165      -1.729   1.175  18.873  1.00 87.62           N  
ATOM   1389  CA  CYS A 165      -1.951   1.673  20.232  1.00 87.62           C  
ATOM   1390  C   CYS A 165      -3.368   2.224  20.466  1.00 87.62           C  
ATOM   1391  CB  CYS A 165      -0.862   2.711  20.521  1.00 87.62           C  
ATOM   1392  O   CYS A 165      -3.729   2.572  21.587  1.00 87.62           O  
ATOM   1393  SG  CYS A 165      -1.018   4.131  19.392  1.00 87.62           S  
ATOM   1394  N   ASN A 166      -4.193   2.317  19.416  1.00 87.50           N  
ATOM   1395  CA  ASN A 166      -5.579   2.761  19.534  1.00 87.50           C  
ATOM   1396  C   ASN A 166      -6.415   1.684  20.247  1.00 87.50           C  
ATOM   1397  CB  ASN A 166      -6.114   3.110  18.134  1.00 87.50           C  
ATOM   1398  O   ASN A 166      -6.651   0.611  19.687  1.00 87.50           O  
ATOM   1399  CG  ASN A 166      -7.583   3.486  18.165  1.00 87.50           C  
ATOM   1400  ND2 ASN A 166      -7.926   4.749  18.104  1.00 87.50           N  
ATOM   1401  OD1 ASN A 166      -8.451   2.637  18.231  1.00 87.50           O  
ATOM   1402  N   SER A 167      -6.887   2.000  21.454  1.00 90.81           N  
ATOM   1403  CA  SER A 167      -7.614   1.072  22.329  1.00 90.81           C  
ATOM   1404  C   SER A 167      -8.873   0.485  21.689  1.00 90.81           C  
ATOM   1405  CB  SER A 167      -7.990   1.783  23.634  1.00 90.81           C  
ATOM   1406  O   SER A 167      -9.129  -0.704  21.837  1.00 90.81           O  
ATOM   1407  OG  SER A 167      -8.691   2.988  23.362  1.00 90.81           O  
ATOM   1408  N   GLU A 168      -9.625   1.275  20.920  1.00 92.81           N  
ATOM   1409  CA  GLU A 168     -10.827   0.804  20.215  1.00 92.81           C  
ATOM   1410  C   GLU A 168     -10.486  -0.251  19.152  1.00 92.81           C  
ATOM   1411  CB  GLU A 168     -11.532   2.016  19.577  1.00 92.81           C  
ATOM   1412  O   GLU A 168     -11.179  -1.255  18.996  1.00 92.81           O  
ATOM   1413  CG  GLU A 168     -12.903   1.692  18.965  1.00 92.81           C  
ATOM   1414  CD  GLU A 168     -13.942   1.217  19.995  1.00 92.81           C  
ATOM   1415  OE1 GLU A 168     -14.929   0.585  19.557  1.00 92.81           O  
ATOM   1416  OE2 GLU A 168     -13.754   1.492  21.202  1.00 92.81           O  
ATOM   1417  N   THR A 169      -9.374  -0.059  18.438  1.00 93.44           N  
ATOM   1418  CA  THR A 169      -8.885  -1.025  17.448  1.00 93.44           C  
ATOM   1419  C   THR A 169      -8.393  -2.295  18.133  1.00 93.44           C  
ATOM   1420  CB  THR A 169      -7.775  -0.422  16.577  1.00 93.44           C  
ATOM   1421  O   THR A 169      -8.754  -3.384  17.698  1.00 93.44           O  
ATOM   1422  CG2 THR A 169      -7.332  -1.363  15.455  1.00 93.44           C  
ATOM   1423  OG1 THR A 169      -8.236   0.774  15.975  1.00 93.44           O  
ATOM   1424  N   GLN A 170      -7.620  -2.171  19.217  1.00 92.62           N  
ATOM   1425  CA  GLN A 170      -7.165  -3.322  20.004  1.00 92.62           C  
ATOM   1426  C   GLN A 170      -8.352  -4.124  20.546  1.00 92.62           C  
ATOM   1427  CB  GLN A 170      -6.296  -2.854  21.176  1.00 92.62           C  
ATOM   1428  O   GLN A 170      -8.415  -5.336  20.356  1.00 92.62           O  
ATOM   1429  CG  GLN A 170      -4.952  -2.240  20.761  1.00 92.62           C  
ATOM   1430  CD  GLN A 170      -4.152  -1.789  21.980  1.00 92.62           C  
ATOM   1431  NE2 GLN A 170      -2.881  -1.503  21.844  1.00 92.62           N  
ATOM   1432  OE1 GLN A 170      -4.652  -1.662  23.084  1.00 92.62           O  
ATOM   1433  N   LYS A 171      -9.341  -3.444  21.137  1.00 93.69           N  
ATOM   1434  CA  LYS A 171     -10.572  -4.066  21.628  1.00 93.69           C  
ATOM   1435  C   LYS A 171     -11.314  -4.799  20.514  1.00 93.69           C  
ATOM   1436  CB  LYS A 171     -11.444  -2.998  22.296  1.00 93.69           C  
ATOM   1437  O   LYS A 171     -11.658  -5.960  20.687  1.00 93.69           O  
ATOM   1438  CG  LYS A 171     -12.720  -3.635  22.849  1.00 93.69           C  
ATOM   1439  CD  LYS A 171     -13.560  -2.619  23.614  1.00 93.69           C  
ATOM   1440  CE  LYS A 171     -14.809  -3.351  24.097  1.00 93.69           C  
ATOM   1441  NZ  LYS A 171     -15.671  -2.447  24.890  1.00 93.69           N  
ATOM   1442  N   ASN A 172     -11.493  -4.175  19.348  1.00 94.62           N  
ATOM   1443  CA  ASN A 172     -12.142  -4.835  18.215  1.00 94.62           C  
ATOM   1444  C   ASN A 172     -11.404  -6.109  17.766  1.00 94.62           C  
ATOM   1445  CB  ASN A 172     -12.254  -3.842  17.050  1.00 94.62           C  
ATOM   1446  O   ASN A 172     -12.046  -7.103  17.431  1.00 94.62           O  
ATOM   1447  CG  ASN A 172     -13.049  -4.437  15.903  1.00 94.62           C  
ATOM   1448  ND2 ASN A 172     -14.355  -4.452  16.016  1.00 94.62           N  
ATOM   1449  OD1 ASN A 172     -12.533  -4.912  14.903  1.00 94.62           O  
ATOM   1450  N   LEU A 173     -10.068  -6.089  17.761  1.00 91.69           N  
ATOM   1451  CA  LEU A 173      -9.249  -7.251  17.407  1.00 91.69           C  
ATOM   1452  C   LEU A 173      -9.365  -8.377  18.445  1.00 91.69           C  
ATOM   1453  CB  LEU A 173      -7.785  -6.809  17.228  1.00 91.69           C  
ATOM   1454  O   LEU A 173      -9.435  -9.541  18.060  1.00 91.69           O  
ATOM   1455  CG  LEU A 173      -7.532  -5.930  15.989  1.00 91.69           C  
ATOM   1456  CD1 LEU A 173      -6.114  -5.360  16.048  1.00 91.69           C  
ATOM   1457  CD2 LEU A 173      -7.692  -6.709  14.681  1.00 91.69           C  
ATOM   1458  N   ILE A 174      -9.438  -8.043  19.736  1.00 92.00           N  
ATOM   1459  CA  ILE A 174      -9.660  -9.009  20.824  1.00 92.00           C  
ATOM   1460  C   ILE A 174     -11.070  -9.609  20.727  1.00 92.00           C  
ATOM   1461  CB  ILE A 174      -9.406  -8.338  22.194  1.00 92.00           C  
ATOM   1462  O   ILE A 174     -11.220 -10.828  20.668  1.00 92.00           O  
ATOM   1463  CG1 ILE A 174      -7.919  -7.937  22.352  1.00 92.00           C  
ATOM   1464  CG2 ILE A 174      -9.816  -9.273  23.348  1.00 92.00           C  
ATOM   1465  CD1 ILE A 174      -7.698  -6.913  23.476  1.00 92.00           C  
ATOM   1466  N   ASP A 175     -12.096  -8.764  20.621  1.00 92.94           N  
ATOM   1467  CA  ASP A 175     -13.507  -9.175  20.576  1.00 92.94           C  
ATOM   1468  C   ASP A 175     -13.836 -10.030  19.334  1.00 92.94           C  
ATOM   1469  CB  ASP A 175     -14.410  -7.922  20.602  1.00 92.94           C  
ATOM   1470  O   ASP A 175     -14.834 -10.750  19.307  1.00 92.94           O  
ATOM   1471  CG  ASP A 175     -14.411  -7.121  21.918  1.00 92.94           C  
ATOM   1472  OD1 ASP A 175     -13.880  -7.613  22.937  1.00 92.94           O  
ATOM   1473  OD2 ASP A 175     -14.989  -6.005  21.911  1.00 92.94           O  
ATOM   1474  N   SER A 176     -13.002  -9.967  18.290  1.00 91.75           N  
ATOM   1475  CA  SER A 176     -13.179 -10.715  17.040  1.00 91.75           C  
ATOM   1476  C   SER A 176     -12.351 -12.000  16.940  1.00 91.75           C  
ATOM   1477  CB  SER A 176     -12.964  -9.807  15.827  1.00 91.75           C  
ATOM   1478  O   SER A 176     -12.407 -12.668  15.908  1.00 91.75           O  
ATOM   1479  OG  SER A 176     -11.671  -9.243  15.826  1.00 91.75           O  
ATOM   1480  N   GLN A 177     -11.622 -12.405  17.988  1.00 87.62           N  
ATOM   1481  CA  GLN A 177     -10.794 -13.623  17.958  1.00 87.62           C  
ATOM   1482  C   GLN A 177     -11.584 -14.911  17.672  1.00 87.62           C  
ATOM   1483  CB  GLN A 177     -10.036 -13.781  19.283  1.00 87.62           C  
ATOM   1484  O   GLN A 177     -11.033 -15.831  17.074  1.00 87.62           O  
ATOM   1485  CG  GLN A 177      -8.846 -12.819  19.388  1.00 87.62           C  
ATOM   1486  CD  GLN A 177      -8.034 -13.021  20.664  1.00 87.62           C  
ATOM   1487  NE2 GLN A 177      -6.948 -12.298  20.830  1.00 87.62           N  
ATOM   1488  OE1 GLN A 177      -8.326 -13.837  21.521  1.00 87.62           O  
ATOM   1489  N   GLY A 178     -12.862 -14.970  18.061  1.00 88.81           N  
ATOM   1490  CA  GLY A 178     -13.743 -16.114  17.797  1.00 88.81           C  
ATOM   1491  C   GLY A 178     -14.418 -16.116  16.419  1.00 88.81           C  
ATOM   1492  O   GLY A 178     -15.161 -17.045  16.119  1.00 88.81           O  
ATOM   1493  N   MET A 179     -14.210 -15.082  15.598  1.00 93.88           N  
ATOM   1494  CA  MET A 179     -14.823 -14.961  14.270  1.00 93.88           C  
ATOM   1495  C   MET A 179     -14.002 -15.694  13.203  1.00 93.88           C  
ATOM   1496  CB  MET A 179     -14.988 -13.481  13.892  1.00 93.88           C  
ATOM   1497  O   MET A 179     -12.791 -15.882  13.351  1.00 93.88           O  
ATOM   1498  CG  MET A 179     -15.872 -12.708  14.874  1.00 93.88           C  
ATOM   1499  SD  MET A 179     -16.077 -10.950  14.465  1.00 93.88           S  
ATOM   1500  CE  MET A 179     -17.032 -10.447  15.919  1.00 93.88           C  
ATOM   1501  N   SER A 180     -14.638 -16.043  12.079  1.00 94.12           N  
ATOM   1502  CA  SER A 180     -13.894 -16.486  10.894  1.00 94.12           C  
ATOM   1503  C   SER A 180     -12.955 -15.381  10.386  1.00 94.12           C  
ATOM   1504  CB  SER A 180     -14.847 -16.933   9.783  1.00 94.12           C  
ATOM   1505  O   SER A 180     -13.148 -14.194  10.666  1.00 94.12           O  
ATOM   1506  OG  SER A 180     -15.574 -15.831   9.289  1.00 94.12           O  
ATOM   1507  N   GLU A 181     -11.928 -15.743   9.609  1.00 93.06           N  
ATOM   1508  CA  GLU A 181     -10.990 -14.756   9.058  1.00 93.06           C  
ATOM   1509  C   GLU A 181     -11.701 -13.668   8.240  1.00 93.06           C  
ATOM   1510  CB  GLU A 181      -9.917 -15.462   8.218  1.00 93.06           C  
ATOM   1511  O   GLU A 181     -11.425 -12.483   8.429  1.00 93.06           O  
ATOM   1512  CG  GLU A 181      -8.837 -14.460   7.780  1.00 93.06           C  
ATOM   1513  CD  GLU A 181      -7.739 -15.064   6.901  1.00 93.06           C  
ATOM   1514  OE1 GLU A 181      -6.945 -14.239   6.388  1.00 93.06           O  
ATOM   1515  OE2 GLU A 181      -7.705 -16.306   6.763  1.00 93.06           O  
ATOM   1516  N   SER A 182     -12.658 -14.050   7.392  1.00 93.56           N  
ATOM   1517  CA  SER A 182     -13.407 -13.111   6.555  1.00 93.56           C  
ATOM   1518  C   SER A 182     -14.272 -12.153   7.381  1.00 93.56           C  
ATOM   1519  CB  SER A 182     -14.283 -13.880   5.563  1.00 93.56           C  
ATOM   1520  O   SER A 182     -14.261 -10.948   7.132  1.00 93.56           O  
ATOM   1521  OG  SER A 182     -13.508 -14.810   4.831  1.00 93.56           O  
ATOM   1522  N   GLU A 183     -14.984 -12.645   8.398  1.00 96.19           N  
ATOM   1523  CA  GLU A 183     -15.791 -11.797   9.290  1.00 96.19           C  
ATOM   1524  C   GLU A 183     -14.919 -10.840  10.103  1.00 96.19           C  
ATOM   1525  CB  GLU A 183     -16.568 -12.676  10.267  1.00 96.19           C  
ATOM   1526  O   GLU A 183     -15.248  -9.662  10.264  1.00 96.19           O  
ATOM   1527  CG  GLU A 183     -17.716 -13.435   9.596  1.00 96.19           C  
ATOM   1528  CD  GLU A 183     -18.259 -14.525  10.525  1.00 96.19           C  
ATOM   1529  OE1 GLU A 183     -19.497 -14.642  10.615  1.00 96.19           O  
ATOM   1530  OE2 GLU A 183     -17.410 -15.246  11.113  1.00 96.19           O  
ATOM   1531  N   ARG A 184     -13.772 -11.328  10.577  1.00 95.31           N  
ATOM   1532  CA  ARG A 184     -12.800 -10.533  11.322  1.00 95.31           C  
ATOM   1533  C   ARG A 184     -12.173  -9.446  10.452  1.00 95.31           C  
ATOM   1534  CB  ARG A 184     -11.772 -11.501  11.900  1.00 95.31           C  
ATOM   1535  O   ARG A 184     -12.073  -8.306  10.903  1.00 95.31           O  
ATOM   1536  CG  ARG A 184     -10.755 -10.811  12.814  1.00 95.31           C  
ATOM   1537  CD  ARG A 184      -9.874 -11.818  13.554  1.00 95.31           C  
ATOM   1538  NE  ARG A 184      -9.427 -12.917  12.677  1.00 95.31           N  
ATOM   1539  NH1 ARG A 184      -8.343 -14.133  14.277  1.00 95.31           N  
ATOM   1540  NH2 ARG A 184      -8.657 -15.017  12.251  1.00 95.31           N  
ATOM   1541  CZ  ARG A 184      -8.814 -14.015  13.068  1.00 95.31           C  
ATOM   1542  N   LEU A 185     -11.825  -9.754   9.199  1.00 96.81           N  
ATOM   1543  CA  LEU A 185     -11.378  -8.762   8.218  1.00 96.81           C  
ATOM   1544  C   LEU A 185     -12.445  -7.678   8.022  1.00 96.81           C  
ATOM   1545  CB  LEU A 185     -11.021  -9.464   6.892  1.00 96.81           C  
ATOM   1546  O   LEU A 185     -12.140  -6.492   8.137  1.00 96.81           O  
ATOM   1547  CG  LEU A 185     -10.651  -8.503   5.742  1.00 96.81           C  
ATOM   1548  CD1 LEU A 185      -9.359  -7.725   6.001  1.00 96.81           C  
ATOM   1549  CD2 LEU A 185     -10.478  -9.287   4.446  1.00 96.81           C  
ATOM   1550  N   VAL A 186     -13.705  -8.064   7.791  1.00 97.50           N  
ATOM   1551  CA  VAL A 186     -14.815  -7.109   7.634  1.00 97.50           C  
ATOM   1552  C   VAL A 186     -14.986  -6.252   8.890  1.00 97.50           C  
ATOM   1553  CB  VAL A 186     -16.124  -7.838   7.271  1.00 97.50           C  
ATOM   1554  O   VAL A 186     -15.106  -5.029   8.782  1.00 97.50           O  
ATOM   1555  CG1 VAL A 186     -17.343  -6.904   7.309  1.00 97.50           C  
ATOM   1556  CG2 VAL A 186     -16.041  -8.413   5.852  1.00 97.50           C  
ATOM   1557  N   SER A 187     -14.950  -6.856  10.081  1.00 96.69           N  
ATOM   1558  CA  SER A 187     -15.018  -6.136  11.357  1.00 96.69           C  
ATOM   1559  C   SER A 187     -13.896  -5.105  11.468  1.00 96.69           C  
ATOM   1560  CB  SER A 187     -14.966  -7.117  12.535  1.00 96.69           C  
ATOM   1561  O   SER A 187     -14.175  -3.925  11.685  1.00 96.69           O  
ATOM   1562  OG  SER A 187     -14.979  -6.407  13.766  1.00 96.69           O  
ATOM   1563  N   PHE A 188     -12.646  -5.511  11.230  1.00 96.75           N  
ATOM   1564  CA  PHE A 188     -11.497  -4.613  11.271  1.00 96.75           C  
ATOM   1565  C   PHE A 188     -11.664  -3.443  10.295  1.00 96.75           C  
ATOM   1566  CB  PHE A 188     -10.220  -5.406  10.973  1.00 96.75           C  
ATOM   1567  O   PHE A 188     -11.595  -2.285  10.717  1.00 96.75           O  
ATOM   1568  CG  PHE A 188      -8.986  -4.537  10.823  1.00 96.75           C  
ATOM   1569  CD1 PHE A 188      -8.444  -4.292   9.546  1.00 96.75           C  
ATOM   1570  CD2 PHE A 188      -8.390  -3.957  11.958  1.00 96.75           C  
ATOM   1571  CE1 PHE A 188      -7.310  -3.472   9.407  1.00 96.75           C  
ATOM   1572  CE2 PHE A 188      -7.255  -3.139  11.818  1.00 96.75           C  
ATOM   1573  CZ  PHE A 188      -6.717  -2.894  10.542  1.00 96.75           C  
ATOM   1574  N   LEU A 189     -11.938  -3.727   9.015  1.00 97.62           N  
ATOM   1575  CA  LEU A 189     -12.039  -2.729   7.944  1.00 97.62           C  
ATOM   1576  C   LEU A 189     -13.169  -1.715   8.160  1.00 97.62           C  
ATOM   1577  CB  LEU A 189     -12.219  -3.433   6.591  1.00 97.62           C  
ATOM   1578  O   LEU A 189     -13.025  -0.549   7.790  1.00 97.62           O  
ATOM   1579  CG  LEU A 189     -11.002  -4.232   6.087  1.00 97.62           C  
ATOM   1580  CD1 LEU A 189     -11.389  -4.870   4.756  1.00 97.62           C  
ATOM   1581  CD2 LEU A 189      -9.736  -3.396   5.875  1.00 97.62           C  
ATOM   1582  N   THR A 190     -14.286  -2.139   8.753  1.00 97.00           N  
ATOM   1583  CA  THR A 190     -15.491  -1.301   8.877  1.00 97.00           C  
ATOM   1584  C   THR A 190     -15.621  -0.616  10.233  1.00 97.00           C  
ATOM   1585  CB  THR A 190     -16.765  -2.101   8.579  1.00 97.00           C  
ATOM   1586  O   THR A 190     -16.112   0.515  10.298  1.00 97.00           O  
ATOM   1587  CG2 THR A 190     -16.785  -2.648   7.152  1.00 97.00           C  
ATOM   1588  OG1 THR A 190     -16.903  -3.179   9.472  1.00 97.00           O  
ATOM   1589  N   LYS A 191     -15.164  -1.252  11.318  1.00 96.31           N  
ATOM   1590  CA  LYS A 191     -15.367  -0.754  12.687  1.00 96.31           C  
ATOM   1591  C   LYS A 191     -14.180   0.043  13.219  1.00 96.31           C  
ATOM   1592  CB  LYS A 191     -15.747  -1.910  13.628  1.00 96.31           C  
ATOM   1593  O   LYS A 191     -14.385   0.944  14.026  1.00 96.31           O  
ATOM   1594  CG  LYS A 191     -17.028  -2.634  13.172  1.00 96.31           C  
ATOM   1595  CD  LYS A 191     -17.427  -3.727  14.167  1.00 96.31           C  
ATOM   1596  CE  LYS A 191     -18.687  -4.460  13.692  1.00 96.31           C  
ATOM   1597  NZ  LYS A 191     -18.988  -5.627  14.560  1.00 96.31           N  
ATOM   1598  N   THR A 192     -12.962  -0.198  12.733  1.00 95.38           N  
ATOM   1599  CA  THR A 192     -11.751   0.444  13.279  1.00 95.38           C  
ATOM   1600  C   THR A 192     -11.261   1.610  12.416  1.00 95.38           C  
ATOM   1601  CB  THR A 192     -10.626  -0.568  13.539  1.00 95.38           C  
ATOM   1602  O   THR A 192     -11.446   1.628  11.198  1.00 95.38           O  
ATOM   1603  CG2 THR A 192     -11.110  -1.844  14.225  1.00 95.38           C  
ATOM   1604  OG1 THR A 192      -9.977  -0.912  12.343  1.00 95.38           O  
ATOM   1605  N   GLN A 193     -10.601   2.602  13.024  1.00 92.69           N  
ATOM   1606  CA  GLN A 193      -9.986   3.711  12.272  1.00 92.69           C  
ATOM   1607  C   GLN A 193      -8.824   3.229  11.389  1.00 92.69           C  
ATOM   1608  CB  GLN A 193      -9.504   4.804  13.243  1.00 92.69           C  
ATOM   1609  O   GLN A 193      -8.647   3.694  10.256  1.00 92.69           O  
ATOM   1610  CG  GLN A 193     -10.653   5.526  13.967  1.00 92.69           C  
ATOM   1611  CD  GLN A 193     -11.605   6.269  13.028  1.00 92.69           C  
ATOM   1612  NE2 GLN A 193     -12.823   6.531  13.449  1.00 92.69           N  
ATOM   1613  OE1 GLN A 193     -11.304   6.610  11.897  1.00 92.69           O  
ATOM   1614  N   ASN A 194      -8.065   2.240  11.870  1.00 94.12           N  
ATOM   1615  CA  ASN A 194      -6.995   1.612  11.101  1.00 94.12           C  
ATOM   1616  C   ASN A 194      -7.544   0.877   9.877  1.00 94.12           C  
ATOM   1617  CB  ASN A 194      -6.177   0.698  12.026  1.00 94.12           C  
ATOM   1618  O   ASN A 194      -7.054   1.081   8.771  1.00 94.12           O  
ATOM   1619  CG  ASN A 194      -5.236   1.486  12.918  1.00 94.12           C  
ATOM   1620  ND2 ASN A 194      -4.525   0.832  13.797  1.00 94.12           N  
ATOM   1621  OD1 ASN A 194      -5.079   2.689  12.798  1.00 94.12           O  
ATOM   1622  N   GLY A 195      -8.620   0.114  10.035  1.00 95.94           N  
ATOM   1623  CA  GLY A 195      -9.296  -0.538   8.923  1.00 95.94           C  
ATOM   1624  C   GLY A 195      -9.869   0.449   7.909  1.00 95.94           C  
ATOM   1625  O   GLY A 195      -9.589   0.332   6.717  1.00 95.94           O  
ATOM   1626  N   LYS A 196     -10.572   1.492   8.367  1.00 96.12           N  
ATOM   1627  CA  LYS A 196     -11.128   2.537   7.487  1.00 96.12           C  
ATOM   1628  C   LYS A 196     -10.049   3.247   6.671  1.00 96.12           C  
ATOM   1629  CB  LYS A 196     -11.904   3.563   8.323  1.00 96.12           C  
ATOM   1630  O   LYS A 196     -10.249   3.509   5.486  1.00 96.12           O  
ATOM   1631  CG  LYS A 196     -13.236   3.004   8.840  1.00 96.12           C  
ATOM   1632  CD  LYS A 196     -13.865   3.967   9.856  1.00 96.12           C  
ATOM   1633  CE  LYS A 196     -15.096   3.301  10.474  1.00 96.12           C  
ATOM   1634  NZ  LYS A 196     -15.701   4.111  11.558  1.00 96.12           N  
ATOM   1635  N   SER A 197      -8.905   3.560   7.280  1.00 95.38           N  
ATOM   1636  CA  SER A 197      -7.777   4.149   6.547  1.00 95.38           C  
ATOM   1637  C   SER A 197      -7.121   3.146   5.593  1.00 95.38           C  
ATOM   1638  CB  SER A 197      -6.764   4.817   7.483  1.00 95.38           C  
ATOM   1639  O   SER A 197      -6.755   3.541   4.492  1.00 95.38           O  
ATOM   1640  OG  SER A 197      -6.370   3.961   8.531  1.00 95.38           O  
ATOM   1641  N   THR A 198      -7.059   1.851   5.933  1.00 97.12           N  
ATOM   1642  CA  THR A 198      -6.587   0.802   5.009  1.00 97.12           C  
ATOM   1643  C   THR A 198      -7.490   0.709   3.785  1.00 97.12           C  
ATOM   1644  CB  THR A 198      -6.483  -0.571   5.693  1.00 97.12           C  
ATOM   1645  O   THR A 198      -6.978   0.669   2.673  1.00 97.12           O  
ATOM   1646  CG2 THR A 198      -6.046  -1.694   4.753  1.00 97.12           C  
ATOM   1647  OG1 THR A 198      -5.494  -0.518   6.695  1.00 97.12           O  
ATOM   1648  N   VAL A 199      -8.815   0.771   3.953  1.00 97.88           N  
ATOM   1649  CA  VAL A 199      -9.759   0.812   2.821  1.00 97.88           C  
ATOM   1650  C   VAL A 199      -9.493   2.020   1.919  1.00 97.88           C  
ATOM   1651  CB  VAL A 199     -11.223   0.820   3.310  1.00 97.88           C  
ATOM   1652  O   VAL A 199      -9.534   1.888   0.700  1.00 97.88           O  
ATOM   1653  CG1 VAL A 199     -12.227   1.023   2.165  1.00 97.88           C  
ATOM   1654  CG2 VAL A 199     -11.584  -0.498   4.001  1.00 97.88           C  
ATOM   1655  N   ARG A 200      -9.204   3.198   2.487  1.00 97.38           N  
ATOM   1656  CA  ARG A 200      -8.901   4.406   1.696  1.00 97.38           C  
ATOM   1657  C   ARG A 200      -7.594   4.278   0.917  1.00 97.38           C  
ATOM   1658  CB  ARG A 200      -8.861   5.653   2.585  1.00 97.38           C  
ATOM   1659  O   ARG A 200      -7.574   4.647  -0.251  1.00 97.38           O  
ATOM   1660  CG  ARG A 200     -10.245   6.020   3.132  1.00 97.38           C  
ATOM   1661  CD  ARG A 200     -10.123   7.232   4.059  1.00 97.38           C  
ATOM   1662  NE  ARG A 200     -11.393   7.509   4.756  1.00 97.38           N  
ATOM   1663  NH1 ARG A 200     -11.122   9.781   5.001  1.00 97.38           N  
ATOM   1664  NH2 ARG A 200     -12.928   8.787   5.849  1.00 97.38           N  
ATOM   1665  CZ  ARG A 200     -11.805   8.687   5.195  1.00 97.38           C  
ATOM   1666  N   ILE A 201      -6.549   3.727   1.537  1.00 97.81           N  
ATOM   1667  CA  ILE A 201      -5.285   3.411   0.855  1.00 97.81           C  
ATOM   1668  C   ILE A 201      -5.547   2.417  -0.274  1.00 97.81           C  
ATOM   1669  CB  ILE A 201      -4.243   2.864   1.857  1.00 97.81           C  
ATOM   1670  O   ILE A 201      -5.189   2.681  -1.412  1.00 97.81           O  
ATOM   1671  CG1 ILE A 201      -3.779   3.993   2.801  1.00 97.81           C  
ATOM   1672  CG2 ILE A 201      -3.028   2.251   1.131  1.00 97.81           C  
ATOM   1673  CD1 ILE A 201      -3.079   3.464   4.057  1.00 97.81           C  
ATOM   1674  N   CYS A 202      -6.237   1.313   0.012  1.00 97.69           N  
ATOM   1675  CA  CYS A 202      -6.515   0.289  -0.987  1.00 97.69           C  
ATOM   1676  C   CYS A 202      -7.262   0.876  -2.194  1.00 97.69           C  
ATOM   1677  CB  CYS A 202      -7.282  -0.862  -0.326  1.00 97.69           C  
ATOM   1678  O   CYS A 202      -6.827   0.695  -3.325  1.00 97.69           O  
ATOM   1679  SG  CYS A 202      -6.216  -1.758   0.835  1.00 97.69           S  
ATOM   1680  N   LYS A 203      -8.290   1.700  -1.961  1.00 96.69           N  
ATOM   1681  CA  LYS A 203      -9.000   2.421  -3.030  1.00 96.69           C  
ATOM   1682  C   LYS A 203      -8.097   3.351  -3.840  1.00 96.69           C  
ATOM   1683  CB  LYS A 203     -10.162   3.223  -2.437  1.00 96.69           C  
ATOM   1684  O   LYS A 203      -8.245   3.407  -5.055  1.00 96.69           O  
ATOM   1685  CG  LYS A 203     -11.326   2.306  -2.057  1.00 96.69           C  
ATOM   1686  CD  LYS A 203     -12.470   3.123  -1.454  1.00 96.69           C  
ATOM   1687  CE  LYS A 203     -13.626   2.169  -1.154  1.00 96.69           C  
ATOM   1688  NZ  LYS A 203     -14.858   2.900  -0.776  1.00 96.69           N  
ATOM   1689  N   ALA A 204      -7.169   4.061  -3.196  1.00 97.00           N  
ATOM   1690  CA  ALA A 204      -6.232   4.948  -3.887  1.00 97.00           C  
ATOM   1691  C   ALA A 204      -5.320   4.196  -4.868  1.00 97.00           C  
ATOM   1692  CB  ALA A 204      -5.406   5.714  -2.846  1.00 97.00           C  
ATOM   1693  O   ALA A 204      -4.890   4.774  -5.858  1.00 97.00           O  
ATOM   1694  N   PHE A 205      -5.057   2.911  -4.620  1.00 96.88           N  
ATOM   1695  CA  PHE A 205      -4.169   2.079  -5.434  1.00 96.88           C  
ATOM   1696  C   PHE A 205      -4.890   0.985  -6.236  1.00 96.88           C  
ATOM   1697  CB  PHE A 205      -3.074   1.513  -4.521  1.00 96.88           C  
ATOM   1698  O   PHE A 205      -4.227   0.200  -6.904  1.00 96.88           O  
ATOM   1699  CG  PHE A 205      -2.105   2.572  -4.040  1.00 96.88           C  
ATOM   1700  CD1 PHE A 205      -1.094   3.028  -4.903  1.00 96.88           C  
ATOM   1701  CD2 PHE A 205      -2.192   3.096  -2.738  1.00 96.88           C  
ATOM   1702  CE1 PHE A 205      -0.174   3.989  -4.461  1.00 96.88           C  
ATOM   1703  CE2 PHE A 205      -1.279   4.067  -2.299  1.00 96.88           C  
ATOM   1704  CZ  PHE A 205      -0.257   4.502  -3.158  1.00 96.88           C  
ATOM   1705  N   GLY A 206      -6.227   0.910  -6.192  1.00 96.19           N  
ATOM   1706  CA  GLY A 206      -6.980  -0.179  -6.832  1.00 96.19           C  
ATOM   1707  C   GLY A 206      -6.669  -1.553  -6.238  1.00 96.19           C  
ATOM   1708  O   GLY A 206      -6.576  -2.545  -6.957  1.00 96.19           O  
ATOM   1709  N   LEU A 207      -6.444  -1.599  -4.928  1.00 97.12           N  
ATOM   1710  CA  LEU A 207      -6.234  -2.818  -4.163  1.00 97.12           C  
ATOM   1711  C   LEU A 207      -7.521  -3.229  -3.448  1.00 97.12           C  
ATOM   1712  CB  LEU A 207      -5.080  -2.630  -3.164  1.00 97.12           C  
ATOM   1713  O   LEU A 207      -8.348  -2.404  -3.061  1.00 97.12           O  
ATOM   1714  CG  LEU A 207      -3.707  -2.337  -3.793  1.00 97.12           C  
ATOM   1715  CD1 LEU A 207      -2.715  -1.949  -2.696  1.00 97.12           C  
ATOM   1716  CD2 LEU A 207      -3.173  -3.560  -4.536  1.00 97.12           C  
ATOM   1717  N   SER A 208      -7.623  -4.522  -3.191  1.00 97.00           N  
ATOM   1718  CA  SER A 208      -8.731  -5.186  -2.529  1.00 97.00           C  
ATOM   1719  C   SER A 208      -8.172  -6.036  -1.378  1.00 97.00           C  
ATOM   1720  CB  SER A 208      -9.458  -6.048  -3.567  1.00 97.00           C  
ATOM   1721  O   SER A 208      -7.390  -6.956  -1.634  1.00 97.00           O  
ATOM   1722  OG  SER A 208     -10.797  -5.637  -3.739  1.00 97.00           O  
ATOM   1723  N   PRO A 209      -8.533  -5.762  -0.110  1.00 97.62           N  
ATOM   1724  CA  PRO A 209      -8.155  -6.607   1.024  1.00 97.62           C  
ATOM   1725  C   PRO A 209      -8.751  -8.015   0.912  1.00 97.62           C  
ATOM   1726  CB  PRO A 209      -8.684  -5.885   2.266  1.00 97.62           C  
ATOM   1727  O   PRO A 209      -9.941  -8.153   0.625  1.00 97.62           O  
ATOM   1728  CG  PRO A 209      -8.822  -4.431   1.821  1.00 97.62           C  
ATOM   1729  CD  PRO A 209      -9.221  -4.568   0.355  1.00 97.62           C  
ATOM   1730  N   LYS A 210      -7.950  -9.053   1.172  1.00 96.88           N  
ATOM   1731  CA  LYS A 210      -8.353 -10.466   1.037  1.00 96.88           C  
ATOM   1732  C   LYS A 210      -8.302 -11.263   2.334  1.00 96.88           C  
ATOM   1733  CB  LYS A 210      -7.487 -11.155  -0.029  1.00 96.88           C  
ATOM   1734  O   LYS A 210      -9.092 -12.185   2.498  1.00 96.88           O  
ATOM   1735  CG  LYS A 210      -7.608 -10.546  -1.430  1.00 96.88           C  
ATOM   1736  CD  LYS A 210      -9.044 -10.526  -1.971  1.00 96.88           C  
ATOM   1737  CE  LYS A 210      -9.015  -9.970  -3.393  1.00 96.88           C  
ATOM   1738  NZ  LYS A 210     -10.363  -9.892  -3.995  1.00 96.88           N  
ATOM   1739  N   GLY A 211      -7.421 -10.894   3.255  1.00 95.75           N  
ATOM   1740  CA  GLY A 211      -7.205 -11.632   4.495  1.00 95.75           C  
ATOM   1741  C   GLY A 211      -6.669 -10.744   5.604  1.00 95.75           C  
ATOM   1742  O   GLY A 211      -6.188  -9.633   5.357  1.00 95.75           O  
ATOM   1743  N   LEU A 212      -6.783 -11.234   6.834  1.00 95.75           N  
ATOM   1744  CA  LEU A 212      -6.335 -10.536   8.035  1.00 95.75           C  
ATOM   1745  C   LEU A 212      -5.696 -11.529   8.998  1.00 95.75           C  
ATOM   1746  CB  LEU A 212      -7.512  -9.809   8.702  1.00 95.75           C  
ATOM   1747  O   LEU A 212      -6.369 -12.381   9.577  1.00 95.75           O  
ATOM   1748  CG  LEU A 212      -7.110  -8.980   9.938  1.00 95.75           C  
ATOM   1749  CD1 LEU A 212      -6.287  -7.745   9.572  1.00 95.75           C  
ATOM   1750  CD2 LEU A 212      -8.367  -8.473  10.629  1.00 95.75           C  
ATOM   1751  N   SER A 213      -4.402 -11.352   9.228  1.00 92.06           N  
ATOM   1752  CA  SER A 213      -3.654 -12.056  10.267  1.00 92.06           C  
ATOM   1753  C   SER A 213      -3.269 -11.085  11.378  1.00 92.06           C  
ATOM   1754  CB  SER A 213      -2.421 -12.722   9.662  1.00 92.06           C  
ATOM   1755  O   SER A 213      -2.930  -9.934  11.107  1.00 92.06           O  
ATOM   1756  OG  SER A 213      -2.807 -13.625   8.645  1.00 92.06           O  
ATOM   1757  N   ILE A 214      -3.318 -11.542  12.627  1.00 88.06           N  
ATOM   1758  CA  ILE A 214      -2.867 -10.774  13.793  1.00 88.06           C  
ATOM   1759  C   ILE A 214      -1.479 -11.296  14.167  1.00 88.06           C  
ATOM   1760  CB  ILE A 214      -3.884 -10.866  14.956  1.00 88.06           C  
ATOM   1761  O   ILE A 214      -1.319 -12.498  14.373  1.00 88.06           O  
ATOM   1762  CG1 ILE A 214      -5.285 -10.379  14.503  1.00 88.06           C  
ATOM   1763  CG2 ILE A 214      -3.384 -10.041  16.157  1.00 88.06           C  
ATOM   1764  CD1 ILE A 214      -6.389 -10.533  15.558  1.00 88.06           C  
ATOM   1765  N   GLY A 215      -0.490 -10.406  14.209  1.00 73.50           N  
ATOM   1766  CA  GLY A 215       0.832 -10.689  14.758  1.00 73.50           C  
ATOM   1767  C   GLY A 215       0.839 -10.322  16.238  1.00 73.50           C  
ATOM   1768  O   GLY A 215       0.492  -9.194  16.587  1.00 73.50           O  
ATOM   1769  N   ASN A 216       1.190 -11.281  17.090  1.00 57.19           N  
ATOM   1770  CA  ASN A 216       1.442 -11.053  18.511  1.00 57.19           C  
ATOM   1771  C   ASN A 216       2.951 -11.159  18.718  1.00 57.19           C  
ATOM   1772  CB  ASN A 216       0.672 -12.072  19.368  1.00 57.19           C  
ATOM   1773  O   ASN A 216       3.443 -12.168  19.221  1.00 57.19           O  
ATOM   1774  CG  ASN A 216      -0.833 -11.907  19.377  1.00 57.19           C  
ATOM   1775  ND2 ASN A 216      -1.538 -12.965  19.707  1.00 57.19           N  
ATOM   1776  OD1 ASN A 216      -1.414 -10.865  19.131  1.00 57.19           O  
ATOM   1777  N   ASP A 217       3.676 -10.153  18.254  1.00 56.19           N  
ATOM   1778  CA  ASP A 217       5.108 -10.049  18.510  1.00 56.19           C  
ATOM   1779  C   ASP A 217       5.286  -9.253  19.820  1.00 56.19           C  
ATOM   1780  CB  ASP A 217       5.835  -9.446  17.293  1.00 56.19           C  
ATOM   1781  O   ASP A 217       4.347  -8.587  20.270  1.00 56.19           O  
ATOM   1782  CG  ASP A 217       5.318  -9.925  15.917  1.00 56.19           C  
ATOM   1783  OD1 ASP A 217       4.838 -11.075  15.780  1.00 56.19           O  
ATOM   1784  OD2 ASP A 217       5.327  -9.089  14.983  1.00 56.19           O  
ATOM   1785  N   GLU A 218       6.463  -9.312  20.454  1.00 51.88           N  
ATOM   1786  CA  GLU A 218       6.727  -8.674  21.764  1.00 51.88           C  
ATOM   1787  C   GLU A 218       6.463  -7.147  21.784  1.00 51.88           C  
ATOM   1788  CB  GLU A 218       8.167  -8.997  22.225  1.00 51.88           C  
ATOM   1789  O   GLU A 218       6.284  -6.565  22.854  1.00 51.88           O  
ATOM   1790  CG  GLU A 218       8.369 -10.490  22.558  1.00 51.88           C  
ATOM   1791  CD  GLU A 218       9.755 -10.838  23.144  1.00 51.88           C  
ATOM   1792  OE1 GLU A 218       9.879 -11.966  23.678  1.00 51.88           O  
ATOM   1793  OE2 GLU A 218      10.685 -10.007  23.057  1.00 51.88           O  
ATOM   1794  N   ASP A 219       6.345  -6.517  20.611  1.00 55.78           N  
ATOM   1795  CA  ASP A 219       6.232  -5.067  20.415  1.00 55.78           C  
ATOM   1796  C   ASP A 219       4.788  -4.513  20.361  1.00 55.78           C  
ATOM   1797  CB  ASP A 219       7.032  -4.696  19.158  1.00 55.78           C  
ATOM   1798  O   ASP A 219       4.588  -3.295  20.308  1.00 55.78           O  
ATOM   1799  CG  ASP A 219       8.528  -4.995  19.305  1.00 55.78           C  
ATOM   1800  OD1 ASP A 219       9.088  -4.665  20.374  1.00 55.78           O  
ATOM   1801  OD2 ASP A 219       9.105  -5.506  18.319  1.00 55.78           O  
ATOM   1802  N   GLY A 220       3.757  -5.368  20.425  1.00 70.69           N  
ATOM   1803  CA  GLY A 220       2.352  -4.950  20.563  1.00 70.69           C  
ATOM   1804  C   GLY A 220       1.395  -5.508  19.503  1.00 70.69           C  
ATOM   1805  O   GLY A 220       1.676  -6.494  18.831  1.00 70.69           O  
ATOM   1806  N   PHE A 221       0.206  -4.898  19.375  1.00 84.00           N  
ATOM   1807  CA  PHE A 221      -0.813  -5.358  18.422  1.00 84.00           C  
ATOM   1808  C   PHE A 221      -0.409  -5.034  16.983  1.00 84.00           C  
ATOM   1809  CB  PHE A 221      -2.195  -4.761  18.738  1.00 84.00           C  
ATOM   1810  O   PHE A 221      -0.478  -3.877  16.556  1.00 84.00           O  
ATOM   1811  CG  PHE A 221      -2.957  -5.503  19.814  1.00 84.00           C  
ATOM   1812  CD1 PHE A 221      -3.764  -6.604  19.469  1.00 84.00           C  
ATOM   1813  CD2 PHE A 221      -2.846  -5.109  21.160  1.00 84.00           C  
ATOM   1814  CE1 PHE A 221      -4.451  -7.314  20.469  1.00 84.00           C  
ATOM   1815  CE2 PHE A 221      -3.539  -5.814  22.158  1.00 84.00           C  
ATOM   1816  CZ  PHE A 221      -4.329  -6.924  21.813  1.00 84.00           C  
ATOM   1817  N   ASN A 222      -0.082  -6.076  16.222  1.00 91.12           N  
ATOM   1818  CA  ASN A 222       0.242  -5.981  14.807  1.00 91.12           C  
ATOM   1819  C   ASN A 222      -0.846  -6.667  13.978  1.00 91.12           C  
ATOM   1820  CB  ASN A 222       1.647  -6.569  14.572  1.00 91.12           C  
ATOM   1821  O   ASN A 222      -1.399  -7.695  14.368  1.00 91.12           O  
ATOM   1822  CG  ASN A 222       2.729  -5.836  15.354  1.00 91.12           C  
ATOM   1823  ND2 ASN A 222       3.834  -6.475  15.657  1.00 91.12           N  
ATOM   1824  OD1 ASN A 222       2.604  -4.657  15.650  1.00 91.12           O  
ATOM   1825  N   VAL A 223      -1.152  -6.125  12.800  1.00 93.62           N  
ATOM   1826  CA  VAL A 223      -1.986  -6.830  11.819  1.00 93.62           C  
ATOM   1827  C   VAL A 223      -1.352  -6.817  10.441  1.00 93.62           C  
ATOM   1828  CB  VAL A 223      -3.448  -6.352  11.768  1.00 93.62           C  
ATOM   1829  O   VAL A 223      -0.746  -5.830  10.022  1.00 93.62           O  
ATOM   1830  CG1 VAL A 223      -4.158  -6.500  13.116  1.00 93.62           C  
ATOM   1831  CG2 VAL A 223      -3.610  -4.903  11.318  1.00 93.62           C  
ATOM   1832  N   ILE A 224      -1.530  -7.919   9.726  1.00 95.50           N  
ATOM   1833  CA  ILE A 224      -1.097  -8.109   8.348  1.00 95.50           C  
ATOM   1834  C   ILE A 224      -2.353  -8.289   7.507  1.00 95.50           C  
ATOM   1835  CB  ILE A 224      -0.139  -9.312   8.215  1.00 95.50           C  
ATOM   1836  O   ILE A 224      -3.142  -9.204   7.742  1.00 95.50           O  
ATOM   1837  CG1 ILE A 224       0.989  -9.254   9.274  1.00 95.50           C  
ATOM   1838  CG2 ILE A 224       0.407  -9.364   6.774  1.00 95.50           C  
ATOM   1839  CD1 ILE A 224       2.026 -10.378   9.173  1.00 95.50           C  
ATOM   1840  N   ILE A 225      -2.530  -7.406   6.532  1.00 97.25           N  
ATOM   1841  CA  ILE A 225      -3.614  -7.463   5.561  1.00 97.25           C  
ATOM   1842  C   ILE A 225      -3.027  -7.971   4.249  1.00 97.25           C  
ATOM   1843  CB  ILE A 225      -4.296  -6.083   5.403  1.00 97.25           C  
ATOM   1844  O   ILE A 225      -2.182  -7.293   3.662  1.00 97.25           O  
ATOM   1845  CG1 ILE A 225      -4.823  -5.498   6.737  1.00 97.25           C  
ATOM   1846  CG2 ILE A 225      -5.487  -6.210   4.438  1.00 97.25           C  
ATOM   1847  CD1 ILE A 225      -3.821  -4.606   7.481  1.00 97.25           C  
ATOM   1848  N   SER A 226      -3.464  -9.141   3.780  1.00 97.50           N  
ATOM   1849  CA  SER A 226      -3.191  -9.538   2.396  1.00 97.50           C  
ATOM   1850  C   SER A 226      -4.063  -8.710   1.460  1.00 97.50           C  
ATOM   1851  CB  SER A 226      -3.371 -11.040   2.158  1.00 97.50           C  
ATOM   1852  O   SER A 226      -5.249  -8.482   1.722  1.00 97.50           O  
ATOM   1853  OG  SER A 226      -4.681 -11.456   2.470  1.00 97.50           O  
ATOM   1854  N   VAL A 227      -3.465  -8.218   0.384  1.00 97.62           N  
ATOM   1855  CA  VAL A 227      -4.133  -7.384  -0.611  1.00 97.62           C  
ATOM   1856  C   VAL A 227      -3.836  -7.916  -2.000  1.00 97.62           C  
ATOM   1857  CB  VAL A 227      -3.757  -5.893  -0.491  1.00 97.62           C  
ATOM   1858  O   VAL A 227      -2.755  -8.429  -2.274  1.00 97.62           O  
ATOM   1859  CG1 VAL A 227      -4.250  -5.285   0.828  1.00 97.62           C  
ATOM   1860  CG2 VAL A 227      -2.250  -5.635  -0.584  1.00 97.62           C  
ATOM   1861  N   GLU A 228      -4.811  -7.771  -2.883  1.00 95.62           N  
ATOM   1862  CA  GLU A 228      -4.670  -8.086  -4.297  1.00 95.62           C  
ATOM   1863  C   GLU A 228      -5.134  -6.900  -5.119  1.00 95.62           C  
ATOM   1864  CB  GLU A 228      -5.487  -9.325  -4.661  1.00 95.62           C  
ATOM   1865  O   GLU A 228      -5.976  -6.117  -4.682  1.00 95.62           O  
ATOM   1866  CG  GLU A 228      -4.893 -10.606  -4.064  1.00 95.62           C  
ATOM   1867  CD  GLU A 228      -5.745 -11.847  -4.367  1.00 95.62           C  
ATOM   1868  OE1 GLU A 228      -5.324 -12.942  -3.940  1.00 95.62           O  
ATOM   1869  OE2 GLU A 228      -6.845 -11.695  -4.953  1.00 95.62           O  
ATOM   1870  N   GLN A 229      -4.604  -6.773  -6.324  1.00 90.50           N  
ATOM   1871  CA  GLN A 229      -5.086  -5.770  -7.251  1.00 90.50           C  
ATOM   1872  C   GLN A 229      -6.485  -6.137  -7.757  1.00 90.50           C  
ATOM   1873  CB  GLN A 229      -4.064  -5.644  -8.371  1.00 90.50           C  
ATOM   1874  O   GLN A 229      -6.750  -7.293  -8.087  1.00 90.50           O  
ATOM   1875  CG  GLN A 229      -4.348  -4.404  -9.207  1.00 90.50           C  
ATOM   1876  CD  GLN A 229      -3.396  -4.301 -10.374  1.00 90.50           C  
ATOM   1877  NE2 GLN A 229      -3.731  -3.466 -11.320  1.00 90.50           N  
ATOM   1878  OE1 GLN A 229      -2.359  -4.951 -10.462  1.00 90.50           O  
ATOM   1879  N   GLU A 230      -7.375  -5.152  -7.834  1.00 84.81           N  
ATOM   1880  CA  GLU A 230      -8.670  -5.330  -8.481  1.00 84.81           C  
ATOM   1881  C   GLU A 230      -8.467  -5.521  -9.985  1.00 84.81           C  
ATOM   1882  CB  GLU A 230      -9.623  -4.167  -8.155  1.00 84.81           C  
ATOM   1883  O   GLU A 230      -7.775  -4.743 -10.646  1.00 84.81           O  
ATOM   1884  CG  GLU A 230      -9.993  -4.216  -6.664  1.00 84.81           C  
ATOM   1885  CD  GLU A 230     -11.041  -3.194  -6.203  1.00 84.81           C  
ATOM   1886  OE1 GLU A 230     -11.449  -3.345  -5.025  1.00 84.81           O  
ATOM   1887  OE2 GLU A 230     -11.417  -2.284  -6.973  1.00 84.81           O  
ATOM   1888  N   VAL A 231      -9.056  -6.589 -10.522  1.00 66.00           N  
ATOM   1889  CA  VAL A 231      -9.152  -6.784 -11.967  1.00 66.00           C  
ATOM   1890  C   VAL A 231     -10.270  -5.860 -12.443  1.00 66.00           C  
ATOM   1891  CB  VAL A 231      -9.416  -8.259 -12.330  1.00 66.00           C  
ATOM   1892  O   VAL A 231     -11.432  -6.099 -12.114  1.00 66.00           O  
ATOM   1893  CG1 VAL A 231      -9.331  -8.463 -13.847  1.00 66.00           C  
ATOM   1894  CG2 VAL A 231      -8.394  -9.203 -11.674  1.00 66.00           C  
ATOM   1895  N   VAL A 232      -9.896  -4.776 -13.125  1.00 52.81           N  
ATOM   1896  CA  VAL A 232     -10.825  -3.819 -13.751  1.00 52.81           C  
ATOM   1897  C   VAL A 232     -11.311  -4.365 -15.086  1.00 52.81           C  
ATOM   1898  CB  VAL A 232     -10.190  -2.427 -13.904  1.00 52.81           C  
ATOM   1899  O   VAL A 232     -10.466  -4.910 -15.833  1.00 52.81           O  
ATOM   1900  CG1 VAL A 232     -11.209  -1.408 -14.433  1.00 52.81           C  
ATOM   1901  CG2 VAL A 232      -9.674  -1.898 -12.556  1.00 52.81           C  
ATOM   1902  OXT VAL A 232     -12.528  -4.219 -15.323  1.00 52.81           O  
TER    1903      VAL A 232                                                      
ENDMDL                                                                          
END                                                                             
