# Supplementary material for: The RIX domain defines a class of polymorphic T6SS effectors and secreted adaptors
Source: Nat Commun. 2023 Aug 17;14:4983. doi: 10.1038/s41467-023-40659-2 (PMC10435454; doi:10.1038/s41467-023-40659-2)
Supplement: Supplementary file 6 — Supplementary Data S3 [file 41467_2023_40659_MOESM6_ESM.zip › AlphaFold2 PDB files used in this study/WP_015297525.1 Tme.pdb]

MODEL     1                                                                     
ATOM      1  N   MET A   1      54.045 -38.314  21.626  1.00 42.84           N  
ATOM      2  CA  MET A   1      53.338 -38.066  20.373  1.00 42.84           C  
ATOM      3  C   MET A   1      53.182 -36.569  20.124  1.00 42.84           C  
ATOM      4  CB  MET A   1      51.964 -38.739  20.388  1.00 42.84           C  
ATOM      5  O   MET A   1      52.559 -35.864  20.920  1.00 42.84           O  
ATOM      6  CG  MET A   1      52.004 -40.220  20.049  1.00 42.84           C  
ATOM      7  SD  MET A   1      50.334 -40.916  19.740  1.00 42.84           S  
ATOM      8  CE  MET A   1      50.460 -42.472  20.664  1.00 42.84           C  
ATOM      9  N   ARG A   2      54.253 -35.897  19.645  1.00 42.22           N  
ATOM     10  CA  ARG A   2      54.514 -34.512  19.266  1.00 42.22           C  
ATOM     11  C   ARG A   2      53.631 -34.088  18.098  1.00 42.22           C  
ATOM     12  CB  ARG A   2      55.989 -34.322  18.904  1.00 42.22           C  
ATOM     13  O   ARG A   2      53.565 -34.779  17.079  1.00 42.22           O  
ATOM     14  CG  ARG A   2      56.863 -33.911  20.077  1.00 42.22           C  
ATOM     15  CD  ARG A   2      58.298 -33.643  19.645  1.00 42.22           C  
ATOM     16  NE  ARG A   2      59.170 -33.402  20.791  1.00 42.22           N  
ATOM     17  NH1 ARG A   2      60.534 -31.891  19.697  1.00 42.22           N  
ATOM     18  NH2 ARG A   2      60.939 -32.431  21.888  1.00 42.22           N  
ATOM     19  CZ  ARG A   2      60.213 -32.575  20.789  1.00 42.22           C  
ATOM     20  N   TYR A   3      52.403 -33.575  18.348  1.00 42.67           N  
ATOM     21  CA  TYR A   3      51.412 -32.892  17.523  1.00 42.67           C  
ATOM     22  C   TYR A   3      52.078 -31.885  16.593  1.00 42.67           C  
ATOM     23  CB  TYR A   3      50.376 -32.185  18.402  1.00 42.67           C  
ATOM     24  O   TYR A   3      52.836 -31.022  17.043  1.00 42.67           O  
ATOM     25  CG  TYR A   3      49.000 -32.121  17.786  1.00 42.67           C  
ATOM     26  CD1 TYR A   3      48.573 -30.984  17.103  1.00 42.67           C  
ATOM     27  CD2 TYR A   3      48.123 -33.196  17.886  1.00 42.67           C  
ATOM     28  CE1 TYR A   3      47.305 -30.920  16.535  1.00 42.67           C  
ATOM     29  CE2 TYR A   3      46.852 -33.142  17.322  1.00 42.67           C  
ATOM     30  OH  TYR A   3      45.197 -31.944  16.089  1.00 42.67           O  
ATOM     31  CZ  TYR A   3      46.453 -32.002  16.649  1.00 42.67           C  
ATOM     32  N   GLU A   4      52.510 -32.266  15.387  1.00 47.33           N  
ATOM     33  CA  GLU A   4      52.947 -31.518  14.212  1.00 47.33           C  
ATOM     34  C   GLU A   4      51.811 -30.674  13.640  1.00 47.33           C  
ATOM     35  CB  GLU A   4      53.487 -32.469  13.140  1.00 47.33           C  
ATOM     36  O   GLU A   4      50.735 -31.195  13.338  1.00 47.33           O  
ATOM     37  CG  GLU A   4      54.922 -32.913  13.378  1.00 47.33           C  
ATOM     38  CD  GLU A   4      55.578 -33.511  12.143  1.00 47.33           C  
ATOM     39  OE1 GLU A   4      56.791 -33.817  12.189  1.00 47.33           O  
ATOM     40  OE2 GLU A   4      54.874 -33.672  11.122  1.00 47.33           O  
ATOM     41  N   SER A   5      51.538 -29.435  14.135  1.00 57.36           N  
ATOM     42  CA  SER A   5      50.635 -28.392  13.657  1.00 57.36           C  
ATOM     43  C   SER A   5      50.867 -28.094  12.180  1.00 57.36           C  
ATOM     44  CB  SER A   5      50.810 -27.114  14.477  1.00 57.36           C  
ATOM     45  O   SER A   5      52.006 -28.109  11.709  1.00 57.36           O  
ATOM     46  OG  SER A   5      52.145 -26.645  14.399  1.00 57.36           O  
ATOM     47  N   ALA A   6      50.002 -28.590  11.277  1.00 58.43           N  
ATOM     48  CA  ALA A   6      49.805 -28.226   9.876  1.00 58.43           C  
ATOM     49  C   ALA A   6      50.231 -26.783   9.619  1.00 58.43           C  
ATOM     50  CB  ALA A   6      48.346 -28.427   9.474  1.00 58.43           C  
ATOM     51  O   ALA A   6      50.099 -25.925  10.495  1.00 58.43           O  
ATOM     52  N   PRO A   7      51.210 -26.523   8.635  1.00 54.67           N  
ATOM     53  CA  PRO A   7      51.655 -25.218   8.140  1.00 54.67           C  
ATOM     54  C   PRO A   7      50.512 -24.213   8.017  1.00 54.67           C  
ATOM     55  CB  PRO A   7      52.246 -25.544   6.767  1.00 54.67           C  
ATOM     56  O   PRO A   7      49.387 -24.590   7.680  1.00 54.67           O  
ATOM     57  CG  PRO A   7      51.807 -26.945   6.485  1.00 54.67           C  
ATOM     58  CD  PRO A   7      51.205 -27.517   7.736  1.00 54.67           C  
ATOM     59  N   VAL A   8      50.382 -23.283   9.039  1.00 53.60           N  
ATOM     60  CA  VAL A   8      49.591 -22.057   9.060  1.00 53.60           C  
ATOM     61  C   VAL A   8      49.396 -21.544   7.635  1.00 53.60           C  
ATOM     62  CB  VAL A   8      50.255 -20.968   9.932  1.00 53.60           C  
ATOM     63  O   VAL A   8      50.367 -21.346   6.901  1.00 53.60           O  
ATOM     64  CG1 VAL A   8      49.437 -19.679   9.903  1.00 53.60           C  
ATOM     65  CG2 VAL A   8      50.425 -21.465  11.367  1.00 53.60           C  
ATOM     66  N   ALA A   9      48.496 -22.152   6.816  1.00 56.43           N  
ATOM     67  CA  ALA A   9      48.019 -21.548   5.575  1.00 56.43           C  
ATOM     68  C   ALA A   9      48.112 -20.026   5.634  1.00 56.43           C  
ATOM     69  CB  ALA A   9      46.582 -21.979   5.291  1.00 56.43           C  
ATOM     70  O   ALA A   9      47.940 -19.428   6.699  1.00 56.43           O  
ATOM     71  N   PRO A  10      48.926 -19.364   4.693  1.00 52.11           N  
ATOM     72  CA  PRO A  10      49.145 -17.918   4.629  1.00 52.11           C  
ATOM     73  C   PRO A  10      47.894 -17.115   4.979  1.00 52.11           C  
ATOM     74  CB  PRO A  10      49.552 -17.687   3.171  1.00 52.11           C  
ATOM     75  O   PRO A  10      46.777 -17.550   4.690  1.00 52.11           O  
ATOM     76  CG  PRO A  10      49.230 -18.971   2.477  1.00 52.11           C  
ATOM     77  CD  PRO A  10      48.878 -19.998   3.514  1.00 52.11           C  
ATOM     78  N   LYS A  11      47.830 -16.577   6.190  1.00 55.12           N  
ATOM     79  CA  LYS A  11      46.963 -15.535   6.734  1.00 55.12           C  
ATOM     80  C   LYS A  11      46.219 -14.803   5.620  1.00 55.12           C  
ATOM     81  CB  LYS A  11      47.775 -14.539   7.563  1.00 55.12           C  
ATOM     82  O   LYS A  11      46.840 -14.252   4.709  1.00 55.12           O  
ATOM     83  CG  LYS A  11      47.838 -14.875   9.046  1.00 55.12           C  
ATOM     84  CD  LYS A  11      48.653 -13.846   9.819  1.00 55.12           C  
ATOM     85  CE  LYS A  11      48.803 -14.235  11.283  1.00 55.12           C  
ATOM     86  NZ  LYS A  11      49.628 -13.245  12.038  1.00 55.12           N  
ATOM     87  N   GLU A  12      45.351 -15.482   4.766  1.00 57.59           N  
ATOM     88  CA  GLU A  12      44.402 -14.724   3.956  1.00 57.59           C  
ATOM     89  C   GLU A  12      44.132 -13.350   4.564  1.00 57.59           C  
ATOM     90  CB  GLU A  12      43.091 -15.497   3.800  1.00 57.59           C  
ATOM     91  O   GLU A  12      43.891 -13.234   5.767  1.00 57.59           O  
ATOM     92  CG  GLU A  12      43.101 -16.501   2.656  1.00 57.59           C  
ATOM     93  CD  GLU A  12      41.746 -17.147   2.412  1.00 57.59           C  
ATOM     94  OE1 GLU A  12      41.626 -17.969   1.476  1.00 57.59           O  
ATOM     95  OE2 GLU A  12      40.797 -16.826   3.162  1.00 57.59           O  
ATOM     96  N   ARG A  13      45.073 -12.372   4.241  1.00 63.30           N  
ATOM     97  CA  ARG A  13      44.736 -10.997   4.594  1.00 63.30           C  
ATOM     98  C   ARG A  13      43.236 -10.841   4.822  1.00 63.30           C  
ATOM     99  CB  ARG A  13      45.203 -10.032   3.502  1.00 63.30           C  
ATOM    100  O   ARG A  13      42.430 -11.247   3.982  1.00 63.30           O  
ATOM    101  CG  ARG A  13      45.478  -8.622   4.002  1.00 63.30           C  
ATOM    102  CD  ARG A  13      45.795  -7.670   2.858  1.00 63.30           C  
ATOM    103  NE  ARG A  13      47.233  -7.464   2.710  1.00 63.30           N  
ATOM    104  NH1 ARG A  13      47.045  -5.362   1.770  1.00 63.30           N  
ATOM    105  NH2 ARG A  13      49.114  -6.290   2.110  1.00 63.30           N  
ATOM    106  CZ  ARG A  13      47.794  -6.373   2.197  1.00 63.30           C  
ATOM    107  N   GLN A  14      42.781 -10.904   6.023  1.00 64.13           N  
ATOM    108  CA  GLN A  14      41.406 -10.628   6.426  1.00 64.13           C  
ATOM    109  C   GLN A  14      40.926  -9.293   5.864  1.00 64.13           C  
ATOM    110  CB  GLN A  14      41.282 -10.632   7.950  1.00 64.13           C  
ATOM    111  O   GLN A  14      41.628  -8.285   5.959  1.00 64.13           O  
ATOM    112  CG  GLN A  14      41.172 -12.025   8.555  1.00 64.13           C  
ATOM    113  CD  GLN A  14      40.909 -11.997  10.049  1.00 64.13           C  
ATOM    114  NE2 GLN A  14      41.010 -13.156  10.691  1.00 64.13           N  
ATOM    115  OE1 GLN A  14      40.618 -10.942  10.622  1.00 64.13           O  
ATOM    116  N   GLU A  15      40.179  -9.367   4.777  1.00 71.09           N  
ATOM    117  CA  GLU A  15      39.531  -8.214   4.158  1.00 71.09           C  
ATOM    118  C   GLU A  15      38.771  -7.388   5.191  1.00 71.09           C  
ATOM    119  CB  GLU A  15      38.582  -8.665   3.044  1.00 71.09           C  
ATOM    120  O   GLU A  15      38.187  -7.938   6.127  1.00 71.09           O  
ATOM    121  CG  GLU A  15      39.288  -9.029   1.746  1.00 71.09           C  
ATOM    122  CD  GLU A  15      38.331  -9.443   0.639  1.00 71.09           C  
ATOM    123  OE1 GLU A  15      38.792  -9.702  -0.496  1.00 71.09           O  
ATOM    124  OE2 GLU A  15      37.111  -9.507   0.908  1.00 71.09           O  
ATOM    125  N   THR A  16      39.079  -6.114   5.202  1.00 79.58           N  
ATOM    126  CA  THR A  16      38.257  -5.176   5.958  1.00 79.58           C  
ATOM    127  C   THR A  16      36.826  -5.162   5.429  1.00 79.58           C  
ATOM    128  CB  THR A  16      38.842  -3.752   5.905  1.00 79.58           C  
ATOM    129  O   THR A  16      36.562  -5.645   4.325  1.00 79.58           O  
ATOM    130  CG2 THR A  16      40.272  -3.725   6.433  1.00 79.58           C  
ATOM    131  OG1 THR A  16      38.836  -3.290   4.549  1.00 79.58           O  
ATOM    132  N   THR A  17      35.834  -4.994   6.287  1.00 79.16           N  
ATOM    133  CA  THR A  17      34.413  -4.920   5.966  1.00 79.16           C  
ATOM    134  C   THR A  17      34.183  -4.059   4.727  1.00 79.16           C  
ATOM    135  CB  THR A  17      33.603  -4.353   7.146  1.00 79.16           C  
ATOM    136  O   THR A  17      33.368  -4.403   3.868  1.00 79.16           O  
ATOM    137  CG2 THR A  17      32.108  -4.581   6.946  1.00 79.16           C  
ATOM    138  OG1 THR A  17      34.016  -4.999   8.356  1.00 79.16           O  
ATOM    139  N   ARG A  18      34.990  -2.994   4.557  1.00 81.63           N  
ATOM    140  CA  ARG A  18      34.862  -2.086   3.422  1.00 81.63           C  
ATOM    141  C   ARG A  18      35.358  -2.742   2.138  1.00 81.63           C  
ATOM    142  CB  ARG A  18      35.634  -0.790   3.681  1.00 81.63           C  
ATOM    143  O   ARG A  18      34.737  -2.601   1.083  1.00 81.63           O  
ATOM    144  CG  ARG A  18      34.882   0.213   4.541  1.00 81.63           C  
ATOM    145  CD  ARG A  18      35.619   1.543   4.631  1.00 81.63           C  
ATOM    146  NE  ARG A  18      34.961   2.462   5.555  1.00 81.63           N  
ATOM    147  NH1 ARG A  18      36.590   4.095   5.416  1.00 81.63           N  
ATOM    148  NH2 ARG A  18      34.756   4.409   6.755  1.00 81.63           N  
ATOM    149  CZ  ARG A  18      35.437   3.653   5.907  1.00 81.63           C  
ATOM    150  N   GLN A  19      36.384  -3.491   2.194  1.00 85.27           N  
ATOM    151  CA  GLN A  19      36.961  -4.205   1.060  1.00 85.27           C  
ATOM    152  C   GLN A  19      36.042  -5.330   0.592  1.00 85.27           C  
ATOM    153  CB  GLN A  19      38.337  -4.767   1.422  1.00 85.27           C  
ATOM    154  O   GLN A  19      35.877  -5.544  -0.610  1.00 85.27           O  
ATOM    155  CG  GLN A  19      39.436  -3.715   1.480  1.00 85.27           C  
ATOM    156  CD  GLN A  19      40.789  -4.298   1.841  1.00 85.27           C  
ATOM    157  NE2 GLN A  19      41.790  -3.435   1.976  1.00 85.27           N  
ATOM    158  OE1 GLN A  19      40.933  -5.515   1.999  1.00 85.27           O  
ATOM    159  N   ARG A  20      35.420  -5.966   1.592  1.00 82.32           N  
ATOM    160  CA  ARG A  20      34.479  -7.035   1.275  1.00 82.32           C  
ATOM    161  C   ARG A  20      33.237  -6.485   0.581  1.00 82.32           C  
ATOM    162  CB  ARG A  20      34.078  -7.793   2.542  1.00 82.32           C  
ATOM    163  O   ARG A  20      32.759  -7.062  -0.398  1.00 82.32           O  
ATOM    164  CG  ARG A  20      33.274  -9.056   2.277  1.00 82.32           C  
ATOM    165  CD  ARG A  20      32.831  -9.724   3.571  1.00 82.32           C  
ATOM    166  NE  ARG A  20      33.972 -10.165   4.368  1.00 82.32           N  
ATOM    167  NH1 ARG A  20      32.857 -10.077   6.390  1.00 82.32           N  
ATOM    168  NH2 ARG A  20      35.054 -10.729   6.314  1.00 82.32           N  
ATOM    169  CZ  ARG A  20      33.958 -10.323   5.689  1.00 82.32           C  
ATOM    170  N   ALA A  21      32.775  -5.372   1.055  1.00 82.12           N  
ATOM    171  CA  ALA A  21      31.589  -4.757   0.464  1.00 82.12           C  
ATOM    172  C   ALA A  21      31.873  -4.271  -0.954  1.00 82.12           C  
ATOM    173  CB  ALA A  21      31.100  -3.600   1.332  1.00 82.12           C  
ATOM    174  O   ALA A  21      31.042  -4.434  -1.851  1.00 82.12           O  
ATOM    175  N   ALA A  22      33.091  -3.713  -1.191  1.00 87.49           N  
ATOM    176  CA  ALA A  22      33.486  -3.209  -2.504  1.00 87.49           C  
ATOM    177  C   ALA A  22      33.642  -4.350  -3.505  1.00 87.49           C  
ATOM    178  CB  ALA A  22      34.786  -2.415  -2.400  1.00 87.49           C  
ATOM    179  O   ALA A  22      33.242  -4.225  -4.665  1.00 87.49           O  
ATOM    180  N   ARG A  23      34.128  -5.508  -3.117  1.00 88.03           N  
ATOM    181  CA  ARG A  23      34.265  -6.681  -3.973  1.00 88.03           C  
ATOM    182  C   ARG A  23      32.899  -7.230  -4.373  1.00 88.03           C  
ATOM    183  CB  ARG A  23      35.081  -7.768  -3.270  1.00 88.03           C  
ATOM    184  O   ARG A  23      32.671  -7.549  -5.542  1.00 88.03           O  
ATOM    185  CG  ARG A  23      35.448  -8.940  -4.166  1.00 88.03           C  
ATOM    186  CD  ARG A  23      36.121 -10.059  -3.384  1.00 88.03           C  
ATOM    187  NE  ARG A  23      36.073  -9.816  -1.945  1.00 88.03           N  
ATOM    188  NH1 ARG A  23      37.859 -11.192  -1.444  1.00 88.03           N  
ATOM    189  NH2 ARG A  23      36.767 -10.068   0.229  1.00 88.03           N  
ATOM    190  CZ  ARG A  23      36.900 -10.359  -1.056  1.00 88.03           C  
ATOM    191  N   GLN A  24      32.068  -7.248  -3.334  1.00 84.39           N  
ATOM    192  CA  GLN A  24      30.728  -7.765  -3.593  1.00 84.39           C  
ATOM    193  C   GLN A  24      29.971  -6.866  -4.567  1.00 84.39           C  
ATOM    194  CB  GLN A  24      29.943  -7.903  -2.288  1.00 84.39           C  
ATOM    195  O   GLN A  24      29.250  -7.356  -5.439  1.00 84.39           O  
ATOM    196  CG  GLN A  24      30.361  -9.099  -1.443  1.00 84.39           C  
ATOM    197  CD  GLN A  24      29.555  -9.223  -0.164  1.00 84.39           C  
ATOM    198  NE2 GLN A  24      29.867 -10.236   0.637  1.00 84.39           N  
ATOM    199  OE1 GLN A  24      28.660  -8.415   0.103  1.00 84.39           O  
ATOM    200  N   ARG A  25      30.256  -5.573  -4.344  1.00 84.87           N  
ATOM    201  CA  ARG A  25      29.625  -4.603  -5.233  1.00 84.87           C  
ATOM    202  C   ARG A  25      30.131  -4.761  -6.663  1.00 84.87           C  
ATOM    203  CB  ARG A  25      29.879  -3.177  -4.742  1.00 84.87           C  
ATOM    204  O   ARG A  25      29.345  -4.732  -7.613  1.00 84.87           O  
ATOM    205  CG  ARG A  25      29.017  -2.127  -5.425  1.00 84.87           C  
ATOM    206  CD  ARG A  25      29.183  -0.756  -4.784  1.00 84.87           C  
ATOM    207  NE  ARG A  25      28.307   0.236  -5.400  1.00 84.87           N  
ATOM    208  NH1 ARG A  25      28.892   1.947  -3.962  1.00 84.87           N  
ATOM    209  NH2 ARG A  25      27.362   2.317  -5.629  1.00 84.87           N  
ATOM    210  CZ  ARG A  25      28.189   1.498  -4.996  1.00 84.87           C  
ATOM    211  N   ARG A  26      31.437  -5.015  -6.867  1.00 86.78           N  
ATOM    212  CA  ARG A  26      32.050  -5.193  -8.179  1.00 86.78           C  
ATOM    213  C   ARG A  26      31.592  -6.495  -8.826  1.00 86.78           C  
ATOM    214  CB  ARG A  26      33.576  -5.172  -8.066  1.00 86.78           C  
ATOM    215  O   ARG A  26      31.323  -6.536 -10.028  1.00 86.78           O  
ATOM    216  CG  ARG A  26      34.173  -3.774  -8.034  1.00 86.78           C  
ATOM    217  CD  ARG A  26      35.694  -3.810  -7.983  1.00 86.78           C  
ATOM    218  NE  ARG A  26      36.262  -2.470  -7.875  1.00 86.78           N  
ATOM    219  NH1 ARG A  26      38.462  -3.174  -7.918  1.00 86.78           N  
ATOM    220  NH2 ARG A  26      37.971  -0.941  -7.745  1.00 86.78           N  
ATOM    221  CZ  ARG A  26      37.563  -2.198  -7.846  1.00 86.78           C  
ATOM    222  N   GLU A  27      31.453  -7.527  -8.026  1.00 85.70           N  
ATOM    223  CA  GLU A  27      30.997  -8.828  -8.507  1.00 85.70           C  
ATOM    224  C   GLU A  27      29.545  -8.767  -8.972  1.00 85.70           C  
ATOM    225  CB  GLU A  27      31.156  -9.890  -7.416  1.00 85.70           C  
ATOM    226  O   GLU A  27      29.187  -9.368  -9.987  1.00 85.70           O  
ATOM    227  CG  GLU A  27      32.594 -10.340  -7.199  1.00 85.70           C  
ATOM    228  CD  GLU A  27      32.737 -11.387  -6.106  1.00 85.70           C  
ATOM    229  OE1 GLU A  27      33.870 -11.862  -5.866  1.00 85.70           O  
ATOM    230  OE2 GLU A  27      31.707 -11.735  -5.486  1.00 85.70           O  
ATOM    231  N   ARG A  28      28.768  -7.940  -8.211  1.00 82.52           N  
ATOM    232  CA  ARG A  28      27.365  -7.788  -8.582  1.00 82.52           C  
ATOM    233  C   ARG A  28      27.223  -6.978  -9.866  1.00 82.52           C  
ATOM    234  CB  ARG A  28      26.579  -7.121  -7.452  1.00 82.52           C  
ATOM    235  O   ARG A  28      26.396  -7.300 -10.722  1.00 82.52           O  
ATOM    236  CG  ARG A  28      26.248  -8.053  -6.297  1.00 82.52           C  
ATOM    237  CD  ARG A  28      24.762  -8.039  -5.969  1.00 82.52           C  
ATOM    238  NE  ARG A  28      24.493  -7.338  -4.716  1.00 82.52           N  
ATOM    239  NH1 ARG A  28      22.458  -6.480  -5.393  1.00 82.52           N  
ATOM    240  NH2 ARG A  28      23.262  -6.017  -3.297  1.00 82.52           N  
ATOM    241  CZ  ARG A  28      23.405  -6.613  -4.472  1.00 82.52           C  
ATOM    242  N   GLN A  29      28.193  -6.039  -9.943  1.00 83.12           N  
ATOM    243  CA  GLN A  29      28.164  -5.200 -11.137  1.00 83.12           C  
ATOM    244  C   GLN A  29      28.546  -5.999 -12.380  1.00 83.12           C  
ATOM    245  CB  GLN A  29      29.101  -4.002 -10.974  1.00 83.12           C  
ATOM    246  O   GLN A  29      27.942  -5.831 -13.441  1.00 83.12           O  
ATOM    247  CG  GLN A  29      28.527  -2.884 -10.115  1.00 83.12           C  
ATOM    248  CD  GLN A  29      29.434  -1.671 -10.046  1.00 83.12           C  
ATOM    249  NE2 GLN A  29      28.967  -0.617  -9.386  1.00 83.12           N  
ATOM    250  OE1 GLN A  29      30.548  -1.680 -10.581  1.00 83.12           O  
ATOM    251  N   GLU A  30      29.508  -6.877 -12.206  1.00 82.36           N  
ATOM    252  CA  GLU A  30      29.978  -7.698 -13.319  1.00 82.36           C  
ATOM    253  C   GLU A  30      28.946  -8.758 -13.696  1.00 82.36           C  
ATOM    254  CB  GLU A  30      31.312  -8.363 -12.971  1.00 82.36           C  
ATOM    255  O   GLU A  30      28.787  -9.085 -14.874  1.00 82.36           O  
ATOM    256  CG  GLU A  30      32.499  -7.411 -12.994  1.00 82.36           C  
ATOM    257  CD  GLU A  30      33.804  -8.069 -12.577  1.00 82.36           C  
ATOM    258  OE1 GLU A  30      34.853  -7.384 -12.567  1.00 82.36           O  
ATOM    259  OE2 GLU A  30      33.779  -9.279 -12.259  1.00 82.36           O  
ATOM    260  N   GLU A  31      28.201  -9.269 -12.622  1.00 75.16           N  
ATOM    261  CA  GLU A  31      27.154 -10.259 -12.856  1.00 75.16           C  
ATOM    262  C   GLU A  31      25.968  -9.643 -13.593  1.00 75.16           C  
ATOM    263  CB  GLU A  31      26.689 -10.874 -11.533  1.00 75.16           C  
ATOM    264  O   GLU A  31      25.340 -10.300 -14.426  1.00 75.16           O  
ATOM    265  CG  GLU A  31      27.581 -12.001 -11.033  1.00 75.16           C  
ATOM    266  CD  GLU A  31      27.080 -12.636  -9.746  1.00 75.16           C  
ATOM    267  OE1 GLU A  31      27.742 -13.564  -9.229  1.00 75.16           O  
ATOM    268  OE2 GLU A  31      26.016 -12.202  -9.250  1.00 75.16           O  
ATOM    269  N   LEU A  32      25.719  -8.346 -13.355  1.00 75.35           N  
ATOM    270  CA  LEU A  32      24.527  -7.717 -13.914  1.00 75.35           C  
ATOM    271  C   LEU A  32      24.845  -7.031 -15.239  1.00 75.35           C  
ATOM    272  CB  LEU A  32      23.943  -6.703 -12.928  1.00 75.35           C  
ATOM    273  O   LEU A  32      23.978  -6.384 -15.831  1.00 75.35           O  
ATOM    274  CG  LEU A  32      23.272  -7.280 -11.680  1.00 75.35           C  
ATOM    275  CD1 LEU A  32      23.090  -6.193 -10.626  1.00 75.35           C  
ATOM    276  CD2 LEU A  32      21.932  -7.914 -12.038  1.00 75.35           C  
ATOM    277  N   ARG A  33      26.225  -7.092 -15.579  1.00 80.88           N  
ATOM    278  CA  ARG A  33      26.663  -6.473 -16.825  1.00 80.88           C  
ATOM    279  C   ARG A  33      26.084  -7.202 -18.033  1.00 80.88           C  
ATOM    280  CB  ARG A  33      28.191  -6.453 -16.909  1.00 80.88           C  
ATOM    281  O   ARG A  33      26.235  -8.419 -18.161  1.00 80.88           O  
ATOM    282  CG  ARG A  33      28.736  -5.582 -18.029  1.00 80.88           C  
ATOM    283  CD  ARG A  33      30.254  -5.485 -17.981  1.00 80.88           C  
ATOM    284  NE  ARG A  33      30.888  -6.649 -18.594  1.00 80.88           N  
ATOM    285  NH1 ARG A  33      32.901  -5.593 -19.007  1.00 80.88           N  
ATOM    286  NH2 ARG A  33      32.608  -7.787 -19.605  1.00 80.88           N  
ATOM    287  CZ  ARG A  33      32.131  -6.674 -19.067  1.00 80.88           C  
ATOM    288  N   TYR A  34      25.239  -6.541 -18.627  1.00 74.39           N  
ATOM    289  CA  TYR A  34      24.508  -6.945 -19.822  1.00 74.39           C  
ATOM    290  C   TYR A  34      25.465  -7.360 -20.933  1.00 74.39           C  
ATOM    291  CB  TYR A  34      23.604  -5.808 -20.310  1.00 74.39           C  
ATOM    292  O   TYR A  34      26.396  -6.623 -21.266  1.00 74.39           O  
ATOM    293  CG  TYR A  34      22.953  -6.080 -21.644  1.00 74.39           C  
ATOM    294  CD1 TYR A  34      23.463  -5.525 -22.816  1.00 74.39           C  
ATOM    295  CD2 TYR A  34      21.827  -6.890 -21.736  1.00 74.39           C  
ATOM    296  CE1 TYR A  34      22.866  -5.771 -24.048  1.00 74.39           C  
ATOM    297  CE2 TYR A  34      21.221  -7.143 -22.963  1.00 74.39           C  
ATOM    298  OH  TYR A  34      21.151  -6.826 -25.328  1.00 74.39           O  
ATOM    299  CZ  TYR A  34      21.747  -6.580 -24.111  1.00 74.39           C  
ATOM    300  N   THR A  35      25.354  -8.632 -21.470  1.00 82.80           N  
ATOM    301  CA  THR A  35      26.139  -9.108 -22.603  1.00 82.80           C  
ATOM    302  C   THR A  35      25.231  -9.482 -23.771  1.00 82.80           C  
ATOM    303  CB  THR A  35      27.004 -10.321 -22.214  1.00 82.80           C  
ATOM    304  O   THR A  35      24.011  -9.570 -23.613  1.00 82.80           O  
ATOM    305  CG2 THR A  35      27.945  -9.978 -21.063  1.00 82.80           C  
ATOM    306  OG1 THR A  35      26.151 -11.400 -21.814  1.00 82.80           O  
ATOM    307  N   ALA A  36      25.715  -9.332 -24.943  1.00 84.79           N  
ATOM    308  CA  ALA A  36      25.024  -9.685 -26.180  1.00 84.79           C  
ATOM    309  C   ALA A  36      24.444 -11.094 -26.102  1.00 84.79           C  
ATOM    310  CB  ALA A  36      25.972  -9.569 -27.371  1.00 84.79           C  
ATOM    311  O   ALA A  36      23.366 -11.360 -26.639  1.00 84.79           O  
ATOM    312  N   SER A  37      25.091 -12.039 -25.397  1.00 83.77           N  
ATOM    313  CA  SER A  37      24.610 -13.401 -25.194  1.00 83.77           C  
ATOM    314  C   SER A  37      23.333 -13.418 -24.360  1.00 83.77           C  
ATOM    315  CB  SER A  37      25.683 -14.254 -24.516  1.00 83.77           C  
ATOM    316  O   SER A  37      22.445 -14.240 -24.591  1.00 83.77           O  
ATOM    317  OG  SER A  37      25.903 -13.821 -23.185  1.00 83.77           O  
ATOM    318  N   ASP A  38      23.163 -12.420 -23.459  1.00 79.97           N  
ATOM    319  CA  ASP A  38      21.978 -12.296 -22.616  1.00 79.97           C  
ATOM    320  C   ASP A  38      20.753 -11.909 -23.442  1.00 79.97           C  
ATOM    321  CB  ASP A  38      22.212 -11.266 -21.508  1.00 79.97           C  
ATOM    322  O   ASP A  38      19.664 -12.448 -23.237  1.00 79.97           O  
ATOM    323  CG  ASP A  38      23.185 -11.748 -20.447  1.00 79.97           C  
ATOM    324  OD1 ASP A  38      23.271 -12.972 -20.208  1.00 79.97           O  
ATOM    325  OD2 ASP A  38      23.870 -10.896 -19.841  1.00 79.97           O  
ATOM    326  N   GLU A  39      21.014 -11.035 -24.454  1.00 80.83           N  
ATOM    327  CA  GLU A  39      19.944 -10.590 -25.342  1.00 80.83           C  
ATOM    328  C   GLU A  39      19.421 -11.742 -26.195  1.00 80.83           C  
ATOM    329  CB  GLU A  39      20.429  -9.448 -26.239  1.00 80.83           C  
ATOM    330  O   GLU A  39      18.210 -11.880 -26.385  1.00 80.83           O  
ATOM    331  CG  GLU A  39      20.319  -8.073 -25.597  1.00 80.83           C  
ATOM    332  CD  GLU A  39      20.601  -6.935 -26.565  1.00 80.83           C  
ATOM    333  OE1 GLU A  39      20.462  -5.755 -26.171  1.00 80.83           O  
ATOM    334  OE2 GLU A  39      20.963  -7.226 -27.727  1.00 80.83           O  
ATOM    335  N   LYS A  40      20.361 -12.540 -26.731  1.00 82.71           N  
ATOM    336  CA  LYS A  40      19.988 -13.704 -27.529  1.00 82.71           C  
ATOM    337  C   LYS A  40      19.192 -14.708 -26.700  1.00 82.71           C  
ATOM    338  CB  LYS A  40      21.231 -14.376 -28.114  1.00 82.71           C  
ATOM    339  O   LYS A  40      18.193 -15.256 -27.169  1.00 82.71           O  
ATOM    340  CG  LYS A  40      21.764 -13.705 -29.371  1.00 82.71           C  
ATOM    341  CD  LYS A  40      22.935 -14.478 -29.964  1.00 82.71           C  
ATOM    342  CE  LYS A  40      23.550 -13.743 -31.147  1.00 82.71           C  
ATOM    343  NZ  LYS A  40      24.721 -14.480 -31.709  1.00 82.71           N  
ATOM    344  N   ARG A  41      19.644 -14.873 -25.459  1.00 79.77           N  
ATOM    345  CA  ARG A  41      18.956 -15.772 -24.539  1.00 79.77           C  
ATOM    346  C   ARG A  41      17.546 -15.274 -24.238  1.00 79.77           C  
ATOM    347  CB  ARG A  41      19.748 -15.920 -23.238  1.00 79.77           C  
ATOM    348  O   ARG A  41      16.590 -16.052 -24.255  1.00 79.77           O  
ATOM    349  CG  ARG A  41      19.279 -17.067 -22.357  1.00 79.77           C  
ATOM    350  CD  ARG A  41      20.167 -17.238 -21.133  1.00 79.77           C  
ATOM    351  NE  ARG A  41      19.595 -16.590 -19.957  1.00 79.77           N  
ATOM    352  NH1 ARG A  41      21.470 -16.868 -18.636  1.00 79.77           N  
ATOM    353  NH2 ARG A  41      19.613 -15.824 -17.792  1.00 79.77           N  
ATOM    354  CZ  ARG A  41      20.227 -16.429 -18.798  1.00 79.77           C  
ATOM    355  N   TRP A  42      17.386 -13.914 -24.069  1.00 77.49           N  
ATOM    356  CA  TRP A  42      16.092 -13.313 -23.763  1.00 77.49           C  
ATOM    357  C   TRP A  42      15.154 -13.398 -24.962  1.00 77.49           C  
ATOM    358  CB  TRP A  42      16.265 -11.852 -23.337  1.00 77.49           C  
ATOM    359  O   TRP A  42      13.960 -13.664 -24.807  1.00 77.49           O  
ATOM    360  CG  TRP A  42      16.910 -11.681 -21.994  1.00 77.49           C  
ATOM    361  CD1 TRP A  42      16.996 -12.612 -20.997  1.00 77.49           C  
ATOM    362  CD2 TRP A  42      17.557 -10.504 -21.501  1.00 77.49           C  
ATOM    363  CE2 TRP A  42      18.013 -10.793 -20.196  1.00 77.49           C  
ATOM    364  CE3 TRP A  42      17.797  -9.232 -22.037  1.00 77.49           C  
ATOM    365  NE1 TRP A  42      17.658 -12.084 -19.912  1.00 77.49           N  
ATOM    366  CH2 TRP A  42      18.916  -8.618 -19.967  1.00 77.49           C  
ATOM    367  CZ2 TRP A  42      18.695  -9.855 -19.418  1.00 77.49           C  
ATOM    368  CZ3 TRP A  42      18.476  -8.299 -21.262  1.00 77.49           C  
ATOM    369  N   ALA A  43      15.810 -13.223 -26.174  1.00 82.38           N  
ATOM    370  CA  ALA A  43      15.039 -13.289 -27.413  1.00 82.38           C  
ATOM    371  C   ALA A  43      14.502 -14.698 -27.650  1.00 82.38           C  
ATOM    372  CB  ALA A  43      15.894 -12.843 -28.596  1.00 82.38           C  
ATOM    373  O   ALA A  43      13.347 -14.870 -28.045  1.00 82.38           O  
ATOM    374  N   GLU A  44      15.339 -15.711 -27.352  1.00 82.34           N  
ATOM    375  CA  GLU A  44      14.930 -17.105 -27.496  1.00 82.34           C  
ATOM    376  C   GLU A  44      13.834 -17.465 -26.497  1.00 82.34           C  
ATOM    377  CB  GLU A  44      16.130 -18.039 -27.320  1.00 82.34           C  
ATOM    378  O   GLU A  44      12.877 -18.161 -26.842  1.00 82.34           O  
ATOM    379  CG  GLU A  44      17.096 -18.028 -28.496  1.00 82.34           C  
ATOM    380  CD  GLU A  44      18.319 -18.905 -28.276  1.00 82.34           C  
ATOM    381  OE1 GLU A  44      19.201 -18.950 -29.163  1.00 82.34           O  
ATOM    382  OE2 GLU A  44      18.394 -19.553 -27.208  1.00 82.34           O  
ATOM    383  N   ILE A  45      13.950 -16.970 -25.321  1.00 82.42           N  
ATOM    384  CA  ILE A  45      12.980 -17.249 -24.268  1.00 82.42           C  
ATOM    385  C   ILE A  45      11.653 -16.568 -24.594  1.00 82.42           C  
ATOM    386  CB  ILE A  45      13.496 -16.784 -22.887  1.00 82.42           C  
ATOM    387  O   ILE A  45      10.585 -17.159 -24.417  1.00 82.42           O  
ATOM    388  CG1 ILE A  45      14.682 -17.647 -22.442  1.00 82.42           C  
ATOM    389  CG2 ILE A  45      12.370 -16.822 -21.849  1.00 82.42           C  
ATOM    390  CD1 ILE A  45      15.365 -17.154 -21.174  1.00 82.42           C  
ATOM    391  N   ARG A  46      11.799 -15.311 -25.121  1.00 78.61           N  
ATOM    392  CA  ARG A  46      10.604 -14.570 -25.511  1.00 78.61           C  
ATOM    393  C   ARG A  46       9.817 -15.321 -26.580  1.00 78.61           C  
ATOM    394  CB  ARG A  46      10.978 -13.176 -26.020  1.00 78.61           C  
ATOM    395  O   ARG A  46       8.589 -15.409 -26.507  1.00 78.61           O  
ATOM    396  CG  ARG A  46      10.944 -12.099 -24.948  1.00 78.61           C  
ATOM    397  CD  ARG A  46      11.200 -10.715 -25.529  1.00 78.61           C  
ATOM    398  NE  ARG A  46      12.618 -10.503 -25.810  1.00 78.61           N  
ATOM    399  NH1 ARG A  46      12.523  -8.203 -25.615  1.00 78.61           N  
ATOM    400  NH2 ARG A  46      14.509  -9.236 -26.110  1.00 78.61           N  
ATOM    401  CZ  ARG A  46      13.214  -9.314 -25.844  1.00 78.61           C  
ATOM    402  N   GLU A  47      10.579 -15.890 -27.557  1.00 79.74           N  
ATOM    403  CA  GLU A  47       9.951 -16.620 -28.654  1.00 79.74           C  
ATOM    404  C   GLU A  47       9.339 -17.930 -28.167  1.00 79.74           C  
ATOM    405  CB  GLU A  47      10.966 -16.895 -29.767  1.00 79.74           C  
ATOM    406  O   GLU A  47       8.248 -18.309 -28.599  1.00 79.74           O  
ATOM    407  CG  GLU A  47      11.290 -15.677 -30.620  1.00 79.74           C  
ATOM    408  CD  GLU A  47      11.783 -16.034 -32.013  1.00 79.74           C  
ATOM    409  OE1 GLU A  47      11.907 -15.125 -32.864  1.00 79.74           O  
ATOM    410  OE2 GLU A  47      12.046 -17.233 -32.255  1.00 79.74           O  
ATOM    411  N   ARG A  48       9.981 -18.584 -27.296  1.00 78.56           N  
ATOM    412  CA  ARG A  48       9.491 -19.832 -26.720  1.00 78.56           C  
ATOM    413  C   ARG A  48       8.220 -19.599 -25.910  1.00 78.56           C  
ATOM    414  CB  ARG A  48      10.564 -20.474 -25.838  1.00 78.56           C  
ATOM    415  O   ARG A  48       7.265 -20.372 -26.007  1.00 78.56           O  
ATOM    416  CG  ARG A  48      10.191 -21.855 -25.321  1.00 78.56           C  
ATOM    417  CD  ARG A  48      11.228 -22.391 -24.345  1.00 78.56           C  
ATOM    418  NE  ARG A  48      11.628 -21.378 -23.373  1.00 78.56           N  
ATOM    419  NH1 ARG A  48      13.689 -22.322 -22.928  1.00 78.56           N  
ATOM    420  NH2 ARG A  48      13.049 -20.398 -21.858  1.00 78.56           N  
ATOM    421  CZ  ARG A  48      12.788 -21.368 -22.722  1.00 78.56           C  
ATOM    422  N   VAL A  49       8.191 -18.521 -25.095  1.00 70.93           N  
ATOM    423  CA  VAL A  49       7.051 -18.205 -24.240  1.00 70.93           C  
ATOM    424  C   VAL A  49       5.841 -17.850 -25.102  1.00 70.93           C  
ATOM    425  CB  VAL A  49       7.373 -17.046 -23.271  1.00 70.93           C  
ATOM    426  O   VAL A  49       4.723 -18.290 -24.824  1.00 70.93           O  
ATOM    427  CG1 VAL A  49       6.102 -16.544 -22.587  1.00 70.93           C  
ATOM    428  CG2 VAL A  49       8.402 -17.490 -22.233  1.00 70.93           C  
ATOM    429  N   LEU A  50       6.111 -17.120 -26.138  1.00 72.57           N  
ATOM    430  CA  LEU A  50       5.018 -16.752 -27.032  1.00 72.57           C  
ATOM    431  C   LEU A  50       4.434 -17.986 -27.712  1.00 72.57           C  
ATOM    432  CB  LEU A  50       5.502 -15.754 -28.088  1.00 72.57           C  
ATOM    433  O   LEU A  50       3.215 -18.100 -27.858  1.00 72.57           O  
ATOM    434  CG  LEU A  50       5.730 -14.319 -27.610  1.00 72.57           C  
ATOM    435  CD1 LEU A  50       6.406 -13.498 -28.703  1.00 72.57           C  
ATOM    436  CD2 LEU A  50       4.410 -13.679 -27.192  1.00 72.57           C  
ATOM    437  N   ARG A  51       5.318 -18.903 -28.147  1.00 75.28           N  
ATOM    438  CA  ARG A  51       4.892 -20.162 -28.748  1.00 75.28           C  
ATOM    439  C   ARG A  51       4.080 -20.994 -27.761  1.00 75.28           C  
ATOM    440  CB  ARG A  51       6.102 -20.962 -29.235  1.00 75.28           C  
ATOM    441  O   ARG A  51       3.034 -21.542 -28.115  1.00 75.28           O  
ATOM    442  CG  ARG A  51       6.658 -20.487 -30.569  1.00 75.28           C  
ATOM    443  CD  ARG A  51       7.642 -21.489 -31.158  1.00 75.28           C  
ATOM    444  NE  ARG A  51       8.719 -21.801 -30.223  1.00 75.28           N  
ATOM    445  NH1 ARG A  51      10.312 -22.162 -31.857  1.00 75.28           N  
ATOM    446  NH2 ARG A  51      10.864 -22.380 -29.643  1.00 75.28           N  
ATOM    447  CZ  ARG A  51       9.963 -22.113 -30.577  1.00 75.28           C  
ATOM    448  N   ASP A  52       4.564 -21.122 -26.563  1.00 69.73           N  
ATOM    449  CA  ASP A  52       3.890 -21.901 -25.528  1.00 69.73           C  
ATOM    450  C   ASP A  52       2.531 -21.298 -25.184  1.00 69.73           C  
ATOM    451  CB  ASP A  52       4.760 -21.990 -24.272  1.00 69.73           C  
ATOM    452  O   ASP A  52       1.565 -22.026 -24.947  1.00 69.73           O  
ATOM    453  CG  ASP A  52       5.949 -22.919 -24.439  1.00 69.73           C  
ATOM    454  OD1 ASP A  52       6.034 -23.623 -25.469  1.00 69.73           O  
ATOM    455  OD2 ASP A  52       6.808 -22.950 -23.531  1.00 69.73           O  
ATOM    456  N   ARG A  53       2.484 -20.001 -25.203  1.00 61.19           N  
ATOM    457  CA  ARG A  53       1.247 -19.292 -24.890  1.00 61.19           C  
ATOM    458  C   ARG A  53       0.211 -19.483 -25.992  1.00 61.19           C  
ATOM    459  CB  ARG A  53       1.521 -17.801 -24.681  1.00 61.19           C  
ATOM    460  O   ARG A  53      -0.978 -19.646 -25.712  1.00 61.19           O  
ATOM    461  CG  ARG A  53       1.951 -17.445 -23.267  1.00 61.19           C  
ATOM    462  CD  ARG A  53       1.946 -15.940 -23.037  1.00 61.19           C  
ATOM    463  NE  ARG A  53       2.505 -15.592 -21.734  1.00 61.19           N  
ATOM    464  NH1 ARG A  53       2.466 -13.311 -22.096  1.00 61.19           N  
ATOM    465  NH2 ARG A  53       3.251 -14.148 -20.112  1.00 61.19           N  
ATOM    466  CZ  ARG A  53       2.740 -14.351 -21.317  1.00 61.19           C  
ATOM    467  N   GLN A  54       0.676 -19.501 -27.193  1.00 68.98           N  
ATOM    468  CA  GLN A  54      -0.214 -19.763 -28.319  1.00 68.98           C  
ATOM    469  C   GLN A  54      -0.739 -21.195 -28.284  1.00 68.98           C  
ATOM    470  CB  GLN A  54       0.504 -19.499 -29.644  1.00 68.98           C  
ATOM    471  O   GLN A  54      -1.917 -21.437 -28.555  1.00 68.98           O  
ATOM    472  CG  GLN A  54       0.145 -18.165 -30.283  1.00 68.98           C  
ATOM    473  CD  GLN A  54       1.123 -17.750 -31.366  1.00 68.98           C  
ATOM    474  NE2 GLN A  54       0.740 -16.759 -32.163  1.00 68.98           N  
ATOM    475  OE1 GLN A  54       2.215 -18.316 -31.484  1.00 68.98           O  
ATOM    476  N   GLU A  55       0.174 -22.124 -27.899  1.00 68.55           N  
ATOM    477  CA  GLU A  55      -0.221 -23.526 -27.802  1.00 68.55           C  
ATOM    478  C   GLU A  55      -1.213 -23.743 -26.664  1.00 68.55           C  
ATOM    479  CB  GLU A  55       1.008 -24.419 -27.606  1.00 68.55           C  
ATOM    480  O   GLU A  55      -2.096 -24.599 -26.757  1.00 68.55           O  
ATOM    481  CG  GLU A  55       1.820 -24.635 -28.875  1.00 68.55           C  
ATOM    482  CD  GLU A  55       3.049 -25.503 -28.660  1.00 68.55           C  
ATOM    483  OE1 GLU A  55       3.801 -25.742 -29.632  1.00 68.55           O  
ATOM    484  OE2 GLU A  55       3.261 -25.949 -27.511  1.00 68.55           O  
ATOM    485  N   ALA A  56      -1.068 -22.890 -25.652  1.00 64.92           N  
ATOM    486  CA  ALA A  56      -1.988 -23.004 -24.523  1.00 64.92           C  
ATOM    487  C   ALA A  56      -3.268 -22.214 -24.777  1.00 64.92           C  
ATOM    488  CB  ALA A  56      -1.316 -22.523 -23.239  1.00 64.92           C  
ATOM    489  O   ALA A  56      -4.171 -22.196 -23.937  1.00 64.92           O  
ATOM    490  N   GLY A  57      -3.402 -21.772 -26.012  1.00 49.23           N  
ATOM    491  CA  GLY A  57      -4.647 -21.103 -26.353  1.00 49.23           C  
ATOM    492  C   GLY A  57      -4.774 -19.725 -25.729  1.00 49.23           C  
ATOM    493  O   GLY A  57      -5.884 -19.221 -25.547  1.00 49.23           O  
ATOM    494  N   LEU A  58      -3.654 -19.128 -25.237  1.00 50.86           N  
ATOM    495  CA  LEU A  58      -3.631 -17.812 -24.609  1.00 50.86           C  
ATOM    496  C   LEU A  58      -3.082 -16.762 -25.569  1.00 50.86           C  
ATOM    497  CB  LEU A  58      -2.788 -17.842 -23.332  1.00 50.86           C  
ATOM    498  O   LEU A  58      -2.711 -15.663 -25.149  1.00 50.86           O  
ATOM    499  CG  LEU A  58      -3.300 -18.737 -22.202  1.00 50.86           C  
ATOM    500  CD1 LEU A  58      -2.228 -18.906 -21.131  1.00 50.86           C  
ATOM    501  CD2 LEU A  58      -4.578 -18.162 -21.601  1.00 50.86           C  
ATOM    502  N   GLY A  59      -2.888 -17.195 -26.822  1.00 46.37           N  
ATOM    503  CA  GLY A  59      -2.062 -16.590 -27.854  1.00 46.37           C  
ATOM    504  C   GLY A  59      -2.805 -15.562 -28.686  1.00 46.37           C  
ATOM    505  O   GLY A  59      -2.221 -14.565 -29.116  1.00 46.37           O  
ATOM    506  N   GLN A  60      -3.836 -14.691 -28.069  1.00 38.81           N  
ATOM    507  CA  GLN A  60      -4.330 -13.508 -28.766  1.00 38.81           C  
ATOM    508  C   GLN A  60      -5.763 -13.184 -28.353  1.00 38.81           C  
ATOM    509  CB  GLN A  60      -4.253 -13.706 -30.281  1.00 38.81           C  
ATOM    510  O   GLN A  60      -6.656 -14.025 -28.476  1.00 38.81           O  
ATOM    511  CG  GLN A  60      -3.284 -12.760 -30.977  1.00 38.81           C  
ATOM    512  CD  GLN A  60      -3.102 -13.083 -32.448  1.00 38.81           C  
ATOM    513  NE2 GLN A  60      -2.147 -12.416 -33.088  1.00 38.81           N  
ATOM    514  OE1 GLN A  60      -3.812 -13.927 -33.004  1.00 38.81           O  
ATOM    515  N   ILE A  61      -6.083 -12.647 -27.166  1.00 35.21           N  
ATOM    516  CA  ILE A  61      -7.410 -12.208 -26.745  1.00 35.21           C  
ATOM    517  C   ILE A  61      -7.899 -11.090 -27.662  1.00 35.21           C  
ATOM    518  CB  ILE A  61      -7.407 -11.733 -25.275  1.00 35.21           C  
ATOM    519  O   ILE A  61      -7.273 -10.030 -27.748  1.00 35.21           O  
ATOM    520  CG1 ILE A  61      -6.662 -12.738 -24.390  1.00 35.21           C  
ATOM    521  CG2 ILE A  61      -8.839 -11.519 -24.774  1.00 35.21           C  
ATOM    522  CD1 ILE A  61      -6.422 -12.252 -22.967  1.00 35.21           C  
ATOM    523  N   SER A  62      -7.980 -11.257 -29.026  1.00 32.17           N  
ATOM    524  CA  SER A  62      -8.821 -10.552 -29.988  1.00 32.17           C  
ATOM    525  C   SER A  62     -10.301 -10.758 -29.685  1.00 32.17           C  
ATOM    526  CB  SER A  62      -8.514 -11.019 -31.412  1.00 32.17           C  
ATOM    527  O   SER A  62     -10.709 -11.844 -29.265  1.00 32.17           O  
ATOM    528  OG  SER A  62      -8.843 -12.388 -31.574  1.00 32.17           O  
ATOM    529  N   GLN A  63     -10.997  -9.918 -28.909  1.00 29.24           N  
ATOM    530  CA  GLN A  63     -12.365  -9.508 -29.207  1.00 29.24           C  
ATOM    531  C   GLN A  63     -13.375 -10.384 -28.470  1.00 29.24           C  
ATOM    532  CB  GLN A  63     -12.626  -9.561 -30.714  1.00 29.24           C  
ATOM    533  O   GLN A  63     -13.346 -11.610 -28.592  1.00 29.24           O  
ATOM    534  CG  GLN A  63     -12.465  -8.218 -31.413  1.00 29.24           C  
ATOM    535  CD  GLN A  63     -12.718  -8.299 -32.906  1.00 29.24           C  
ATOM    536  NE2 GLN A  63     -12.783  -7.145 -33.561  1.00 29.24           N  
ATOM    537  OE1 GLN A  63     -12.854  -9.391 -33.468  1.00 29.24           O  
ATOM    538  N   GLY A  64     -13.688 -10.170 -27.201  1.00 27.69           N  
ATOM    539  CA  GLY A  64     -15.075 -10.365 -26.810  1.00 27.69           C  
ATOM    540  C   GLY A  64     -15.336 -11.728 -26.198  1.00 27.69           C  
ATOM    541  O   GLY A  64     -15.023 -12.756 -26.803  1.00 27.69           O  
ATOM    542  N   LEU A  65     -15.097 -12.077 -24.907  1.00 24.31           N  
ATOM    543  CA  LEU A  65     -16.056 -13.002 -24.311  1.00 24.31           C  
ATOM    544  C   LEU A  65     -15.393 -13.851 -23.232  1.00 24.31           C  
ATOM    545  CB  LEU A  65     -16.667 -13.906 -25.385  1.00 24.31           C  
ATOM    546  O   LEU A  65     -14.316 -14.411 -23.450  1.00 24.31           O  
ATOM    547  CG  LEU A  65     -18.083 -13.554 -25.842  1.00 24.31           C  
ATOM    548  CD1 LEU A  65     -18.161 -13.542 -27.365  1.00 24.31           C  
ATOM    549  CD2 LEU A  65     -19.093 -14.536 -25.258  1.00 24.31           C  
ATOM    550  N   LYS A  66     -15.562 -13.581 -21.865  1.00 25.39           N  
ATOM    551  CA  LYS A  66     -16.086 -14.248 -20.676  1.00 25.39           C  
ATOM    552  C   LYS A  66     -14.993 -14.443 -19.629  1.00 25.39           C  
ATOM    553  CB  LYS A  66     -16.705 -15.597 -21.046  1.00 25.39           C  
ATOM    554  O   LYS A  66     -14.440 -15.537 -19.498  1.00 25.39           O  
ATOM    555  CG  LYS A  66     -18.176 -15.520 -21.425  1.00 25.39           C  
ATOM    556  CD  LYS A  66     -18.759 -16.903 -21.686  1.00 25.39           C  
ATOM    557  CE  LYS A  66     -20.218 -16.824 -22.116  1.00 25.39           C  
ATOM    558  NZ  LYS A  66     -20.803 -18.179 -22.340  1.00 25.39           N  
ATOM    559  N   THR A  67     -14.310 -13.437 -19.024  1.00 29.87           N  
ATOM    560  CA  THR A  67     -13.394 -13.260 -17.903  1.00 29.87           C  
ATOM    561  C   THR A  67     -14.088 -13.573 -16.581  1.00 29.87           C  
ATOM    562  CB  THR A  67     -12.831 -11.827 -17.863  1.00 29.87           C  
ATOM    563  O   THR A  67     -13.481 -14.150 -15.676  1.00 29.87           O  
ATOM    564  CG2 THR A  67     -11.332 -11.832 -17.582  1.00 29.87           C  
ATOM    565  OG1 THR A  67     -13.066 -11.192 -19.126  1.00 29.87           O  
ATOM    566  N   PRO A  68     -15.539 -13.894 -16.578  1.00 32.69           N  
ATOM    567  CA  PRO A  68     -15.707 -14.193 -15.154  1.00 32.69           C  
ATOM    568  C   PRO A  68     -15.832 -15.690 -14.876  1.00 32.69           C  
ATOM    569  CB  PRO A  68     -17.002 -13.461 -14.790  1.00 32.69           C  
ATOM    570  O   PRO A  68     -15.582 -16.136 -13.754  1.00 32.69           O  
ATOM    571  CG  PRO A  68     -17.525 -12.942 -16.091  1.00 32.69           C  
ATOM    572  CD  PRO A  68     -16.643 -13.448 -17.196  1.00 32.69           C  
ATOM    573  N   GLN A  69     -15.462 -16.651 -15.783  1.00 26.39           N  
ATOM    574  CA  GLN A  69     -15.541 -18.058 -15.407  1.00 26.39           C  
ATOM    575  C   GLN A  69     -14.149 -18.662 -15.241  1.00 26.39           C  
ATOM    576  CB  GLN A  69     -16.335 -18.848 -16.449  1.00 26.39           C  
ATOM    577  O   GLN A  69     -13.935 -19.513 -14.374  1.00 26.39           O  
ATOM    578  CG  GLN A  69     -17.630 -19.443 -15.913  1.00 26.39           C  
ATOM    579  CD  GLN A  69     -18.637 -19.739 -17.008  1.00 26.39           C  
ATOM    580  NE2 GLN A  69     -19.861 -20.074 -16.614  1.00 26.39           N  
ATOM    581  OE1 GLN A  69     -18.318 -19.667 -18.199  1.00 26.39           O  
ATOM    582  N   ILE A  70     -13.055 -17.985 -15.705  1.00 28.91           N  
ATOM    583  CA  ILE A  70     -11.714 -18.535 -15.538  1.00 28.91           C  
ATOM    584  C   ILE A  70     -11.137 -18.089 -14.197  1.00 28.91           C  
ATOM    585  CB  ILE A  70     -10.781 -18.108 -16.693  1.00 28.91           C  
ATOM    586  O   ILE A  70     -10.466 -18.866 -13.513  1.00 28.91           O  
ATOM    587  CG1 ILE A  70     -11.265 -18.704 -18.019  1.00 28.91           C  
ATOM    588  CG2 ILE A  70      -9.336 -18.523 -16.400  1.00 28.91           C  
ATOM    589  CD1 ILE A  70     -10.563 -18.137 -19.246  1.00 28.91           C  
ATOM    590  N   LEU A  71     -11.699 -16.898 -13.664  1.00 28.59           N  
ATOM    591  CA  LEU A  71     -11.285 -16.433 -12.345  1.00 28.59           C  
ATOM    592  C   LEU A  71     -11.962 -17.244 -11.245  1.00 28.59           C  
ATOM    593  CB  LEU A  71     -11.612 -14.947 -12.174  1.00 28.59           C  
ATOM    594  O   LEU A  71     -11.358 -17.509 -10.203  1.00 28.59           O  
ATOM    595  CG  LEU A  71     -10.548 -13.959 -12.655  1.00 28.59           C  
ATOM    596  CD1 LEU A  71     -11.199 -12.654 -13.102  1.00 28.59           C  
ATOM    597  CD2 LEU A  71      -9.521 -13.701 -11.558  1.00 28.59           C  
ATOM    598  N   SER A  72     -13.128 -17.971 -11.635  1.00 27.30           N  
ATOM    599  CA  SER A  72     -13.839 -18.787 -10.656  1.00 27.30           C  
ATOM    600  C   SER A  72     -13.238 -20.185 -10.559  1.00 27.30           C  
ATOM    601  CB  SER A  72     -15.322 -18.885 -11.016  1.00 27.30           C  
ATOM    602  O   SER A  72     -13.173 -20.765  -9.473  1.00 27.30           O  
ATOM    603  OG  SER A  72     -15.822 -17.626 -11.435  1.00 27.30           O  
ATOM    604  N   ASP A  73     -12.481 -20.596 -11.607  1.00 28.36           N  
ATOM    605  CA  ASP A  73     -11.905 -21.935 -11.539  1.00 28.36           C  
ATOM    606  C   ASP A  73     -10.481 -21.894 -10.989  1.00 28.36           C  
ATOM    607  CB  ASP A  73     -11.917 -22.596 -12.919  1.00 28.36           C  
ATOM    608  O   ASP A  73     -10.020 -22.856 -10.372  1.00 28.36           O  
ATOM    609  CG  ASP A  73     -13.267 -23.189 -13.281  1.00 28.36           C  
ATOM    610  OD1 ASP A  73     -14.170 -23.222 -12.418  1.00 28.36           O  
ATOM    611  OD2 ASP A  73     -13.428 -23.629 -14.440  1.00 28.36           O  
ATOM    612  N   SER A  74      -9.819 -20.594 -10.892  1.00 28.61           N  
ATOM    613  CA  SER A  74      -8.431 -20.511 -10.449  1.00 28.61           C  
ATOM    614  C   SER A  74      -8.344 -20.305  -8.940  1.00 28.61           C  
ATOM    615  CB  SER A  74      -7.705 -19.375 -11.170  1.00 28.61           C  
ATOM    616  O   SER A  74      -7.303 -20.561  -8.332  1.00 28.61           O  
ATOM    617  OG  SER A  74      -8.431 -18.960 -12.314  1.00 28.61           O  
ATOM    618  N   ILE A  75      -9.563 -19.933  -8.349  1.00 30.48           N  
ATOM    619  CA  ILE A  75      -9.608 -19.825  -6.894  1.00 30.48           C  
ATOM    620  C   ILE A  75      -9.671 -21.220  -6.275  1.00 30.48           C  
ATOM    621  CB  ILE A  75     -10.813 -18.977  -6.428  1.00 30.48           C  
ATOM    622  O   ILE A  75      -9.145 -21.445  -5.183  1.00 30.48           O  
ATOM    623  CG1 ILE A  75     -10.638 -17.517  -6.861  1.00 30.48           C  
ATOM    624  CG2 ILE A  75     -10.991 -19.081  -4.910  1.00 30.48           C  
ATOM    625  CD1 ILE A  75     -11.899 -16.675  -6.723  1.00 30.48           C  
ATOM    626  N   GLY A  76      -9.774 -22.333  -7.231  1.00 28.99           N  
ATOM    627  CA  GLY A  76      -9.775 -23.669  -6.656  1.00 28.99           C  
ATOM    628  C   GLY A  76      -8.529 -24.464  -6.994  1.00 28.99           C  
ATOM    629  O   GLY A  76      -8.357 -25.589  -6.520  1.00 28.99           O  
ATOM    630  N   LEU A  77      -7.389 -23.944  -7.248  1.00 28.29           N  
ATOM    631  CA  LEU A  77      -6.270 -24.870  -7.379  1.00 28.29           C  
ATOM    632  C   LEU A  77      -5.190 -24.567  -6.346  1.00 28.29           C  
ATOM    633  CB  LEU A  77      -5.678 -24.799  -8.790  1.00 28.29           C  
ATOM    634  O   LEU A  77      -4.754 -23.421  -6.216  1.00 28.29           O  
ATOM    635  CG  LEU A  77      -6.136 -25.879  -9.772  1.00 28.29           C  
ATOM    636  CD1 LEU A  77      -7.003 -25.266 -10.867  1.00 28.29           C  
ATOM    637  CD2 LEU A  77      -4.934 -26.598 -10.375  1.00 28.29           C  
ATOM    638  N   GLN A  78      -5.355 -24.977  -5.082  1.00 31.68           N  
ATOM    639  CA  GLN A  78      -4.509 -25.497  -4.013  1.00 31.68           C  
ATOM    640  C   GLN A  78      -3.086 -25.742  -4.506  1.00 31.68           C  
ATOM    641  CB  GLN A  78      -5.097 -26.790  -3.444  1.00 31.68           C  
ATOM    642  O   GLN A  78      -2.432 -26.697  -4.083  1.00 31.68           O  
ATOM    643  CG  GLN A  78      -5.807 -26.608  -2.109  1.00 31.68           C  
ATOM    644  CD  GLN A  78      -6.599 -27.834  -1.694  1.00 31.68           C  
ATOM    645  NE2 GLN A  78      -7.387 -27.698  -0.633  1.00 31.68           N  
ATOM    646  OE1 GLN A  78      -6.503 -28.893  -2.321  1.00 31.68           O  
ATOM    647  N   CYS A  79      -2.421 -24.761  -5.169  1.00 33.61           N  
ATOM    648  CA  CYS A  79      -0.976 -24.906  -5.307  1.00 33.61           C  
ATOM    649  C   CYS A  79      -0.245 -23.738  -4.656  1.00 33.61           C  
ATOM    650  CB  CYS A  79      -0.586 -25.006  -6.781  1.00 33.61           C  
ATOM    651  O   CYS A  79      -0.654 -22.585  -4.804  1.00 33.61           O  
ATOM    652  SG  CYS A  79      -0.993 -26.596  -7.536  1.00 33.61           S  
ATOM    653  N   SER A  80       0.022 -23.788  -3.344  1.00 39.24           N  
ATOM    654  CA  SER A  80       0.708 -22.890  -2.421  1.00 39.24           C  
ATOM    655  C   SER A  80       1.700 -21.995  -3.157  1.00 39.24           C  
ATOM    656  CB  SER A  80       1.435 -23.687  -1.337  1.00 39.24           C  
ATOM    657  O   SER A  80       2.473 -22.470  -3.991  1.00 39.24           O  
ATOM    658  OG  SER A  80       2.714 -23.135  -1.079  1.00 39.24           O  
ATOM    659  N   LEU A  81       1.272 -21.016  -3.962  1.00 38.35           N  
ATOM    660  CA  LEU A  81       1.961 -19.824  -4.445  1.00 38.35           C  
ATOM    661  C   LEU A  81       3.471 -19.968  -4.289  1.00 38.35           C  
ATOM    662  CB  LEU A  81       1.474 -18.582  -3.694  1.00 38.35           C  
ATOM    663  O   LEU A  81       4.229 -19.619  -5.197  1.00 38.35           O  
ATOM    664  CG  LEU A  81       2.009 -17.237  -4.189  1.00 38.35           C  
ATOM    665  CD1 LEU A  81       1.461 -16.928  -5.578  1.00 38.35           C  
ATOM    666  CD2 LEU A  81       1.652 -16.126  -3.208  1.00 38.35           C  
ATOM    667  N   ASP A  82       3.888 -20.763  -3.223  1.00 37.85           N  
ATOM    668  CA  ASP A  82       5.311 -20.947  -2.954  1.00 37.85           C  
ATOM    669  C   ASP A  82       5.913 -22.005  -3.876  1.00 37.85           C  
ATOM    670  CB  ASP A  82       5.535 -21.336  -1.491  1.00 37.85           C  
ATOM    671  O   ASP A  82       7.009 -21.820  -4.409  1.00 37.85           O  
ATOM    672  CG  ASP A  82       5.638 -20.136  -0.567  1.00 37.85           C  
ATOM    673  OD1 ASP A  82       5.781 -18.996  -1.060  1.00 37.85           O  
ATOM    674  OD2 ASP A  82       5.578 -20.331   0.667  1.00 37.85           O  
ATOM    675  N   ASP A  83       5.122 -23.068  -4.221  1.00 38.69           N  
ATOM    676  CA  ASP A  83       5.576 -24.188  -5.040  1.00 38.69           C  
ATOM    677  C   ASP A  83       5.630 -23.803  -6.516  1.00 38.69           C  
ATOM    678  CB  ASP A  83       4.661 -25.400  -4.846  1.00 38.69           C  
ATOM    679  O   ASP A  83       6.563 -24.181  -7.228  1.00 38.69           O  
ATOM    680  CG  ASP A  83       5.017 -26.221  -3.619  1.00 38.69           C  
ATOM    681  OD1 ASP A  83       6.101 -26.006  -3.034  1.00 38.69           O  
ATOM    682  OD2 ASP A  83       4.207 -27.092  -3.234  1.00 38.69           O  
ATOM    683  N   GLU A  84       4.791 -22.857  -6.988  1.00 42.35           N  
ATOM    684  CA  GLU A  84       4.750 -22.383  -8.368  1.00 42.35           C  
ATOM    685  C   GLU A  84       5.822 -21.326  -8.621  1.00 42.35           C  
ATOM    686  CB  GLU A  84       3.366 -21.818  -8.701  1.00 42.35           C  
ATOM    687  O   GLU A  84       6.426 -21.292  -9.695  1.00 42.35           O  
ATOM    688  CG  GLU A  84       2.849 -22.228 -10.072  1.00 42.35           C  
ATOM    689  CD  GLU A  84       1.414 -22.730 -10.047  1.00 42.35           C  
ATOM    690  OE1 GLU A  84       0.929 -23.234 -11.085  1.00 42.35           O  
ATOM    691  OE2 GLU A  84       0.769 -22.617  -8.981  1.00 42.35           O  
ATOM    692  N   MET A  85       6.306 -20.687  -7.600  1.00 36.16           N  
ATOM    693  CA  MET A  85       7.277 -19.597  -7.578  1.00 36.16           C  
ATOM    694  C   MET A  85       8.703 -20.138  -7.581  1.00 36.16           C  
ATOM    695  CB  MET A  85       7.058 -18.707  -6.353  1.00 36.16           C  
ATOM    696  O   MET A  85       9.584 -19.572  -8.229  1.00 36.16           O  
ATOM    697  CG  MET A  85       5.800 -17.857  -6.430  1.00 36.16           C  
ATOM    698  SD  MET A  85       5.647 -16.699  -5.015  1.00 36.16           S  
ATOM    699  CE  MET A  85       7.089 -15.638  -5.312  1.00 36.16           C  
ATOM    700  N   ALA A  86       8.947 -21.337  -6.938  1.00 37.23           N  
ATOM    701  CA  ALA A  86      10.209 -22.071  -6.927  1.00 37.23           C  
ATOM    702  C   ALA A  86      10.432 -22.798  -8.251  1.00 37.23           C  
ATOM    703  CB  ALA A  86      10.238 -23.064  -5.767  1.00 37.23           C  
ATOM    704  O   ALA A  86      11.560 -22.870  -8.744  1.00 37.23           O  
ATOM    705  N   LYS A  87       9.323 -23.141  -8.961  1.00 38.83           N  
ATOM    706  CA  LYS A  87       9.420 -23.889 -10.211  1.00 38.83           C  
ATOM    707  C   LYS A  87       9.792 -22.971 -11.372  1.00 38.83           C  
ATOM    708  CB  LYS A  87       8.104 -24.607 -10.511  1.00 38.83           C  
ATOM    709  O   LYS A  87      10.500 -23.383 -12.294  1.00 38.83           O  
ATOM    710  CG  LYS A  87       8.138 -26.103 -10.236  1.00 38.83           C  
ATOM    711  CD  LYS A  87       6.815 -26.768 -10.595  1.00 38.83           C  
ATOM    712  CE  LYS A  87       6.810 -28.244 -10.220  1.00 38.83           C  
ATOM    713  NZ  LYS A  87       5.499 -28.889 -10.527  1.00 38.83           N  
ATOM    714  N   ASN A  88       9.628 -21.690 -11.317  1.00 38.43           N  
ATOM    715  CA  ASN A  88       9.962 -20.833 -12.449  1.00 38.43           C  
ATOM    716  C   ASN A  88      11.176 -19.958 -12.150  1.00 38.43           C  
ATOM    717  CB  ASN A  88       8.764 -19.965 -12.838  1.00 38.43           C  
ATOM    718  O   ASN A  88      11.520 -19.076 -12.939  1.00 38.43           O  
ATOM    719  CG  ASN A  88       7.720 -20.730 -13.627  1.00 38.43           C  
ATOM    720  ND2 ASN A  88       6.495 -20.217 -13.643  1.00 38.43           N  
ATOM    721  OD1 ASN A  88       8.011 -21.774 -14.217  1.00 38.43           O  
ATOM    722  N   HIS A  89      12.186 -20.413 -11.332  1.00 30.82           N  
ATOM    723  CA  HIS A  89      13.412 -19.693 -11.009  1.00 30.82           C  
ATOM    724  C   HIS A  89      13.171 -18.188 -10.964  1.00 30.82           C  
ATOM    725  CB  HIS A  89      14.508 -20.019 -12.025  1.00 30.82           C  
ATOM    726  O   HIS A  89      13.785 -17.434 -11.723  1.00 30.82           O  
ATOM    727  CG  HIS A  89      15.077 -21.394 -11.873  1.00 30.82           C  
ATOM    728  CD2 HIS A  89      15.720 -22.193 -12.757  1.00 30.82           C  
ATOM    729  ND1 HIS A  89      15.009 -22.101 -10.692  1.00 30.82           N  
ATOM    730  CE1 HIS A  89      15.589 -23.279 -10.857  1.00 30.82           C  
ATOM    731  NE2 HIS A  89      16.029 -23.359 -12.101  1.00 30.82           N  
ATOM    732  N   GLN A  90      12.081 -17.760 -10.476  1.00 30.55           N  
ATOM    733  CA  GLN A  90      11.654 -16.365 -10.442  1.00 30.55           C  
ATOM    734  C   GLN A  90      11.442 -15.889  -9.008  1.00 30.55           C  
ATOM    735  CB  GLN A  90      10.370 -16.176 -11.253  1.00 30.55           C  
ATOM    736  O   GLN A  90      10.904 -16.625  -8.177  1.00 30.55           O  
ATOM    737  CG  GLN A  90      10.573 -16.275 -12.758  1.00 30.55           C  
ATOM    738  CD  GLN A  90       9.295 -16.040 -13.540  1.00 30.55           C  
ATOM    739  NE2 GLN A  90       9.432 -15.746 -14.828  1.00 30.55           N  
ATOM    740  OE1 GLN A  90       8.191 -16.122 -12.990  1.00 30.55           O  
ATOM    741  N   HIS A  91      12.223 -14.849  -8.649  1.00 29.21           N  
ATOM    742  CA  HIS A  91      12.334 -14.146  -7.375  1.00 29.21           C  
ATOM    743  C   HIS A  91      11.234 -13.100  -7.226  1.00 29.21           C  
ATOM    744  CB  HIS A  91      13.708 -13.486  -7.245  1.00 29.21           C  
ATOM    745  O   HIS A  91      10.980 -12.325  -8.150  1.00 29.21           O  
ATOM    746  CG  HIS A  91      14.617 -14.179  -6.281  1.00 29.21           C  
ATOM    747  CD2 HIS A  91      15.459 -15.226  -6.449  1.00 29.21           C  
ATOM    748  ND1 HIS A  91      14.725 -13.805  -4.960  1.00 29.21           N  
ATOM    749  CE1 HIS A  91      15.598 -14.593  -4.355  1.00 29.21           C  
ATOM    750  NE2 HIS A  91      16.058 -15.465  -5.236  1.00 29.21           N  
ATOM    751  N   VAL A  92      10.067 -13.385  -6.791  1.00 31.79           N  
ATOM    752  CA  VAL A  92       9.061 -12.444  -6.309  1.00 31.79           C  
ATOM    753  C   VAL A  92       9.642 -11.602  -5.175  1.00 31.79           C  
ATOM    754  CB  VAL A  92       7.785 -13.172  -5.832  1.00 31.79           C  
ATOM    755  O   VAL A  92      10.305 -12.130  -4.279  1.00 31.79           O  
ATOM    756  CG1 VAL A  92       6.769 -12.175  -5.279  1.00 31.79           C  
ATOM    757  CG2 VAL A  92       7.175 -13.982  -6.975  1.00 31.79           C  
ATOM    758  N   LEU A  93       9.897 -10.320  -5.537  1.00 30.51           N  
ATOM    759  CA  LEU A  93      10.361  -9.354  -4.546  1.00 30.51           C  
ATOM    760  C   LEU A  93       9.199  -8.842  -3.702  1.00 30.51           C  
ATOM    761  CB  LEU A  93      11.066  -8.181  -5.231  1.00 30.51           C  
ATOM    762  O   LEU A  93       8.225  -8.308  -4.237  1.00 30.51           O  
ATOM    763  CG  LEU A  93      11.736  -7.161  -4.309  1.00 30.51           C  
ATOM    764  CD1 LEU A  93      13.017  -7.742  -3.719  1.00 30.51           C  
ATOM    765  CD2 LEU A  93      12.027  -5.868  -5.063  1.00 30.51           C  
ATOM    766  N   ILE A  94       8.887  -9.459  -2.644  1.00 32.23           N  
ATOM    767  CA  ILE A  94       7.994  -8.920  -1.623  1.00 32.23           C  
ATOM    768  C   ILE A  94       8.707  -7.817  -0.845  1.00 32.23           C  
ATOM    769  CB  ILE A  94       7.505 -10.025  -0.660  1.00 32.23           C  
ATOM    770  O   ILE A  94       9.757  -8.052  -0.242  1.00 32.23           O  
ATOM    771  CG1 ILE A  94       6.815 -11.149  -1.443  1.00 32.23           C  
ATOM    772  CG2 ILE A  94       6.568  -9.441   0.401  1.00 32.23           C  
ATOM    773  CD1 ILE A  94       6.453 -12.361  -0.596  1.00 32.23           C  
ATOM    774  N   THR A  95       8.578  -6.656  -1.265  1.00 32.11           N  
ATOM    775  CA  THR A  95       9.271  -5.502  -0.702  1.00 32.11           C  
ATOM    776  C   THR A  95       8.365  -4.746   0.266  1.00 32.11           C  
ATOM    777  CB  THR A  95       9.756  -4.547  -1.808  1.00 32.11           C  
ATOM    778  O   THR A  95       7.139  -4.849   0.186  1.00 32.11           O  
ATOM    779  CG2 THR A  95      10.723  -5.250  -2.756  1.00 32.11           C  
ATOM    780  OG1 THR A  95       8.627  -4.079  -2.556  1.00 32.11           O  
ATOM    781  N   ASP A  96       8.994  -4.471   1.264  1.00 32.42           N  
ATOM    782  CA  ASP A  96       8.360  -3.521   2.173  1.00 32.42           C  
ATOM    783  C   ASP A  96       8.093  -2.189   1.476  1.00 32.42           C  
ATOM    784  CB  ASP A  96       9.229  -3.301   3.412  1.00 32.42           C  
ATOM    785  O   ASP A  96       8.523  -1.980   0.339  1.00 32.42           O  
ATOM    786  CG  ASP A  96      10.535  -2.591   3.102  1.00 32.42           C  
ATOM    787  OD1 ASP A  96      10.765  -2.221   1.930  1.00 32.42           O  
ATOM    788  OD2 ASP A  96      11.343  -2.401   4.037  1.00 32.42           O  
ATOM    789  N   LEU A  97       7.114  -1.501   1.916  1.00 35.58           N  
ATOM    790  CA  LEU A  97       6.552  -0.299   1.311  1.00 35.58           C  
ATOM    791  C   LEU A  97       7.654   0.682   0.924  1.00 35.58           C  
ATOM    792  CB  LEU A  97       5.567   0.374   2.271  1.00 35.58           C  
ATOM    793  O   LEU A  97       7.630   1.250  -0.170  1.00 35.58           O  
ATOM    794  CG  LEU A  97       4.756   1.540   1.703  1.00 35.58           C  
ATOM    795  CD1 LEU A  97       3.889   1.067   0.541  1.00 35.58           C  
ATOM    796  CD2 LEU A  97       3.900   2.177   2.792  1.00 35.58           C  
ATOM    797  N   GLU A  98       8.615   0.726   1.814  1.00 39.76           N  
ATOM    798  CA  GLU A  98       9.730   1.631   1.550  1.00 39.76           C  
ATOM    799  C   GLU A  98      10.547   1.164   0.349  1.00 39.76           C  
ATOM    800  CB  GLU A  98      10.628   1.752   2.784  1.00 39.76           C  
ATOM    801  O   GLU A  98      10.921   1.970  -0.506  1.00 39.76           O  
ATOM    802  CG  GLU A  98      11.708   2.816   2.655  1.00 39.76           C  
ATOM    803  CD  GLU A  98      12.488   3.039   3.942  1.00 39.76           C  
ATOM    804  OE1 GLU A  98      13.379   3.918   3.968  1.00 39.76           O  
ATOM    805  OE2 GLU A  98      12.205   2.327   4.932  1.00 39.76           O  
ATOM    806  N   ASP A  99      10.707  -0.107   0.255  1.00 39.57           N  
ATOM    807  CA  ASP A  99      11.511  -0.715  -0.800  1.00 39.57           C  
ATOM    808  C   ASP A  99      10.773  -0.691  -2.136  1.00 39.57           C  
ATOM    809  CB  ASP A  99      11.883  -2.153  -0.430  1.00 39.57           C  
ATOM    810  O   ASP A  99      11.386  -0.489  -3.186  1.00 39.57           O  
ATOM    811  CG  ASP A  99      12.919  -2.231   0.678  1.00 39.57           C  
ATOM    812  OD1 ASP A  99      13.611  -1.224   0.938  1.00 39.57           O  
ATOM    813  OD2 ASP A  99      13.046  -3.311   1.294  1.00 39.57           O  
ATOM    814  N   ALA A 100       9.371  -0.830  -2.022  1.00 42.65           N  
ATOM    815  CA  ALA A 100       8.541  -0.737  -3.220  1.00 42.65           C  
ATOM    816  C   ALA A 100       8.601   0.664  -3.822  1.00 42.65           C  
ATOM    817  CB  ALA A 100       7.096  -1.113  -2.897  1.00 42.65           C  
ATOM    818  O   ALA A 100       8.700   0.819  -5.042  1.00 42.65           O  
ATOM    819  N   HIS A 101       8.637   1.598  -2.883  1.00 39.88           N  
ATOM    820  CA  HIS A 101       8.726   3.008  -3.243  1.00 39.88           C  
ATOM    821  C   HIS A 101      10.062   3.325  -3.906  1.00 39.88           C  
ATOM    822  CB  HIS A 101       8.531   3.889  -2.007  1.00 39.88           C  
ATOM    823  O   HIS A 101      10.108   4.039  -4.910  1.00 39.88           O  
ATOM    824  CG  HIS A 101       7.567   5.014  -2.219  1.00 39.88           C  
ATOM    825  CD2 HIS A 101       7.773   6.313  -2.536  1.00 39.88           C  
ATOM    826  ND1 HIS A 101       6.203   4.856  -2.102  1.00 39.88           N  
ATOM    827  CE1 HIS A 101       5.610   6.014  -2.341  1.00 39.88           C  
ATOM    828  NE2 HIS A 101       6.541   6.915  -2.607  1.00 39.88           N  
ATOM    829  N   LYS A 102      11.126   2.841  -3.405  1.00 40.98           N  
ATOM    830  CA  LYS A 102      12.465   3.067  -3.940  1.00 40.98           C  
ATOM    831  C   LYS A 102      12.627   2.414  -5.310  1.00 40.98           C  
ATOM    832  CB  LYS A 102      13.526   2.533  -2.977  1.00 40.98           C  
ATOM    833  O   LYS A 102      13.215   3.004  -6.219  1.00 40.98           O  
ATOM    834  CG  LYS A 102      13.724   3.391  -1.736  1.00 40.98           C  
ATOM    835  CD  LYS A 102      14.800   2.816  -0.824  1.00 40.98           C  
ATOM    836  CE  LYS A 102      14.927   3.615   0.466  1.00 40.98           C  
ATOM    837  NZ  LYS A 102      15.916   3.003   1.402  1.00 40.98           N  
ATOM    838  N   ILE A 103      12.035   1.251  -5.393  1.00 42.27           N  
ATOM    839  CA  ILE A 103      12.132   0.473  -6.624  1.00 42.27           C  
ATOM    840  C   ILE A 103      11.344   1.163  -7.734  1.00 42.27           C  
ATOM    841  CB  ILE A 103      11.622  -0.971  -6.421  1.00 42.27           C  
ATOM    842  O   ILE A 103      11.824   1.282  -8.864  1.00 42.27           O  
ATOM    843  CG1 ILE A 103      12.536  -1.730  -5.452  1.00 42.27           C  
ATOM    844  CG2 ILE A 103      11.521  -1.701  -7.764  1.00 42.27           C  
ATOM    845  CD1 ILE A 103      12.007  -3.098  -5.045  1.00 42.27           C  
ATOM    846  N   LEU A 104      10.211   1.702  -7.333  1.00 43.30           N  
ATOM    847  CA  LEU A 104       9.372   2.413  -8.292  1.00 43.30           C  
ATOM    848  C   LEU A 104      10.017   3.732  -8.705  1.00 43.30           C  
ATOM    849  CB  LEU A 104       7.984   2.674  -7.701  1.00 43.30           C  
ATOM    850  O   LEU A 104       9.998   4.095  -9.884  1.00 43.30           O  
ATOM    851  CG  LEU A 104       6.901   3.118  -8.685  1.00 43.30           C  
ATOM    852  CD1 LEU A 104       6.408   1.929  -9.503  1.00 43.30           C  
ATOM    853  CD2 LEU A 104       5.744   3.780  -7.944  1.00 43.30           C  
ATOM    854  N   HIS A 105      10.497   4.399  -7.624  1.00 38.61           N  
ATOM    855  CA  HIS A 105      11.232   5.636  -7.860  1.00 38.61           C  
ATOM    856  C   HIS A 105      12.382   5.416  -8.837  1.00 38.61           C  
ATOM    857  CB  HIS A 105      11.765   6.202  -6.542  1.00 38.61           C  
ATOM    858  O   HIS A 105      12.576   6.208  -9.762  1.00 38.61           O  
ATOM    859  CG  HIS A 105      12.419   7.540  -6.684  1.00 38.61           C  
ATOM    860  CD2 HIS A 105      13.722   7.901  -6.636  1.00 38.61           C  
ATOM    861  ND1 HIS A 105      11.704   8.698  -6.902  1.00 38.61           N  
ATOM    862  CE1 HIS A 105      12.543   9.717  -6.983  1.00 38.61           C  
ATOM    863  NE2 HIS A 105      13.774   9.261  -6.825  1.00 38.61           N  
ATOM    864  N   ASN A 106      13.084   4.364  -8.698  1.00 40.40           N  
ATOM    865  CA  ASN A 106      14.252   4.064  -9.519  1.00 40.40           C  
ATOM    866  C   ASN A 106      13.852   3.632 -10.927  1.00 40.40           C  
ATOM    867  CB  ASN A 106      15.113   2.986  -8.857  1.00 40.40           C  
ATOM    868  O   ASN A 106      14.512   3.993 -11.903  1.00 40.40           O  
ATOM    869  CG  ASN A 106      15.899   3.512  -7.672  1.00 40.40           C  
ATOM    870  ND2 ASN A 106      16.319   2.610  -6.793  1.00 40.40           N  
ATOM    871  OD1 ASN A 106      16.125   4.718  -7.548  1.00 40.40           O  
ATOM    872  N   VAL A 107      12.684   2.835 -11.057  1.00 39.40           N  
ATOM    873  CA  VAL A 107      12.160   2.368 -12.336  1.00 39.40           C  
ATOM    874  C   VAL A 107      11.661   3.556 -13.155  1.00 39.40           C  
ATOM    875  CB  VAL A 107      11.024   1.339 -12.142  1.00 39.40           C  
ATOM    876  O   VAL A 107      11.907   3.634 -14.361  1.00 39.40           O  
ATOM    877  CG1 VAL A 107      10.335   1.038 -13.472  1.00 39.40           C  
ATOM    878  CG2 VAL A 107      11.567   0.057 -11.516  1.00 39.40           C  
ATOM    879  N   TRP A 108      11.090   4.534 -12.430  1.00 35.96           N  
ATOM    880  CA  TRP A 108      10.476   5.705 -13.048  1.00 35.96           C  
ATOM    881  C   TRP A 108      11.533   6.735 -13.434  1.00 35.96           C  
ATOM    882  CB  TRP A 108       9.450   6.336 -12.103  1.00 35.96           C  
ATOM    883  O   TRP A 108      11.475   7.315 -14.520  1.00 35.96           O  
ATOM    884  CG  TRP A 108       8.604   7.396 -12.743  1.00 35.96           C  
ATOM    885  CD1 TRP A 108       8.890   8.729 -12.843  1.00 35.96           C  
ATOM    886  CD2 TRP A 108       7.330   7.211 -13.368  1.00 35.96           C  
ATOM    887  CE2 TRP A 108       6.902   8.476 -13.826  1.00 35.96           C  
ATOM    888  CE3 TRP A 108       6.510   6.096 -13.585  1.00 35.96           C  
ATOM    889  NE1 TRP A 108       7.870   9.384 -13.494  1.00 35.96           N  
ATOM    890  CH2 TRP A 108       4.902   7.550 -14.690  1.00 35.96           C  
ATOM    891  CZ2 TRP A 108       5.686   8.657 -14.490  1.00 35.96           C  
ATOM    892  CZ3 TRP A 108       5.300   6.278 -14.246  1.00 35.96           C  
ATOM    893  N   LEU A 109      12.582   6.928 -12.599  1.00 34.15           N  
ATOM    894  CA  LEU A 109      13.770   7.702 -12.942  1.00 34.15           C  
ATOM    895  C   LEU A 109      14.466   7.117 -14.166  1.00 34.15           C  
ATOM    896  CB  LEU A 109      14.741   7.744 -11.760  1.00 34.15           C  
ATOM    897  O   LEU A 109      14.909   7.858 -15.047  1.00 34.15           O  
ATOM    898  CG  LEU A 109      14.639   8.963 -10.841  1.00 34.15           C  
ATOM    899  CD1 LEU A 109      15.156   8.620  -9.447  1.00 34.15           C  
ATOM    900  CD2 LEU A 109      15.408  10.142 -11.427  1.00 34.15           C  
ATOM    901  N   ASP A 110      14.454   5.786 -14.186  1.00 35.62           N  
ATOM    902  CA  ASP A 110      15.095   5.116 -15.314  1.00 35.62           C  
ATOM    903  C   ASP A 110      14.270   5.275 -16.589  1.00 35.62           C  
ATOM    904  CB  ASP A 110      15.306   3.632 -15.006  1.00 35.62           C  
ATOM    905  O   ASP A 110      14.819   5.293 -17.692  1.00 35.62           O  
ATOM    906  CG  ASP A 110      16.690   3.332 -14.456  1.00 35.62           C  
ATOM    907  OD1 ASP A 110      17.489   4.274 -14.267  1.00 35.62           O  
ATOM    908  OD2 ASP A 110      16.985   2.141 -14.214  1.00 35.62           O  
ATOM    909  N   SER A 111      12.869   5.580 -16.479  1.00 35.05           N  
ATOM    910  CA  SER A 111      11.986   5.771 -17.626  1.00 35.05           C  
ATOM    911  C   SER A 111      12.030   7.211 -18.124  1.00 35.05           C  
ATOM    912  CB  SER A 111      10.550   5.391 -17.266  1.00 35.05           C  
ATOM    913  O   SER A 111      11.495   7.521 -19.191  1.00 35.05           O  
ATOM    914  OG  SER A 111       9.995   6.325 -16.356  1.00 35.05           O  
ATOM    915  N   GLY A 112      12.923   8.158 -17.625  1.00 35.04           N  
ATOM    916  CA  GLY A 112      13.265   9.469 -18.153  1.00 35.04           C  
ATOM    917  C   GLY A 112      12.180  10.505 -17.925  1.00 35.04           C  
ATOM    918  O   GLY A 112      12.192  11.571 -18.545  1.00 35.04           O  
ATOM    919  N   LYS A 113      11.286  10.448 -16.865  1.00 36.14           N  
ATOM    920  CA  LYS A 113      10.239  11.443 -16.647  1.00 36.14           C  
ATOM    921  C   LYS A 113      10.432  12.161 -15.314  1.00 36.14           C  
ATOM    922  CB  LYS A 113       8.858  10.789 -16.695  1.00 36.14           C  
ATOM    923  O   LYS A 113      10.923  11.570 -14.350  1.00 36.14           O  
ATOM    924  CG  LYS A 113       8.449  10.306 -18.078  1.00 36.14           C  
ATOM    925  CD  LYS A 113       6.948  10.061 -18.165  1.00 36.14           C  
ATOM    926  CE  LYS A 113       6.546   9.523 -19.531  1.00 36.14           C  
ATOM    927  NZ  LYS A 113       5.064   9.393 -19.661  1.00 36.14           N  
ATOM    928  N   ASP A 114      10.649  13.535 -15.389  1.00 39.00           N  
ATOM    929  CA  ASP A 114      10.849  14.769 -14.636  1.00 39.00           C  
ATOM    930  C   ASP A 114      10.521  14.570 -13.158  1.00 39.00           C  
ATOM    931  CB  ASP A 114       9.995  15.897 -15.217  1.00 39.00           C  
ATOM    932  O   ASP A 114       9.374  14.287 -12.804  1.00 39.00           O  
ATOM    933  CG  ASP A 114      10.702  17.241 -15.209  1.00 39.00           C  
ATOM    934  OD1 ASP A 114      11.818  17.339 -14.655  1.00 39.00           O  
ATOM    935  OD2 ASP A 114      10.136  18.211 -15.758  1.00 39.00           O  
ATOM    936  N   VAL A 115      11.431  14.257 -12.237  1.00 31.20           N  
ATOM    937  CA  VAL A 115      11.741  13.914 -10.853  1.00 31.20           C  
ATOM    938  C   VAL A 115      11.341  15.065  -9.933  1.00 31.20           C  
ATOM    939  CB  VAL A 115      13.240  13.583 -10.672  1.00 31.20           C  
ATOM    940  O   VAL A 115      10.973  14.845  -8.777  1.00 31.20           O  
ATOM    941  CG1 VAL A 115      13.486  12.916  -9.320  1.00 31.20           C  
ATOM    942  CG2 VAL A 115      13.729  12.689 -11.810  1.00 31.20           C  
ATOM    943  N   ALA A 116      11.022  16.312 -10.523  1.00 38.83           N  
ATOM    944  CA  ALA A 116      10.792  17.481  -9.678  1.00 38.83           C  
ATOM    945  C   ALA A 116       9.354  17.515  -9.169  1.00 38.83           C  
ATOM    946  CB  ALA A 116      11.113  18.763 -10.443  1.00 38.83           C  
ATOM    947  O   ALA A 116       9.106  17.869  -8.013  1.00 38.83           O  
ATOM    948  N   ALA A 117       8.390  16.918  -9.829  1.00 38.09           N  
ATOM    949  CA  ALA A 117       6.975  16.840  -9.473  1.00 38.09           C  
ATOM    950  C   ALA A 117       6.715  15.685  -8.510  1.00 38.09           C  
ATOM    951  CB  ALA A 117       6.119  16.685 -10.728  1.00 38.09           C  
ATOM    952  O   ALA A 117       5.897  15.804  -7.595  1.00 38.09           O  
ATOM    953  N   LEU A 118       7.640  14.748  -8.426  1.00 32.15           N  
ATOM    954  CA  LEU A 118       7.527  13.635  -7.490  1.00 32.15           C  
ATOM    955  C   LEU A 118       8.138  13.994  -6.140  1.00 32.15           C  
ATOM    956  CB  LEU A 118       8.210  12.387  -8.057  1.00 32.15           C  
ATOM    957  O   LEU A 118       7.588  13.648  -5.093  1.00 32.15           O  
ATOM    958  CG  LEU A 118       7.488  11.057  -7.832  1.00 32.15           C  
ATOM    959  CD1 LEU A 118       7.346  10.302  -9.149  1.00 32.15           C  
ATOM    960  CD2 LEU A 118       8.231  10.213  -6.802  1.00 32.15           C  
ATOM    961  N   ALA A 119       9.265  14.782  -6.214  1.00 34.26           N  
ATOM    962  CA  ALA A 119       9.892  15.202  -4.963  1.00 34.26           C  
ATOM    963  C   ALA A 119       8.940  16.056  -4.131  1.00 34.26           C  
ATOM    964  CB  ALA A 119      11.181  15.970  -5.246  1.00 34.26           C  
ATOM    965  O   ALA A 119       8.865  15.904  -2.910  1.00 34.26           O  
ATOM    966  N   ALA A 120       8.088  16.778  -4.926  1.00 36.52           N  
ATOM    967  CA  ALA A 120       7.131  17.649  -4.249  1.00 36.52           C  
ATOM    968  C   ALA A 120       5.936  16.853  -3.732  1.00 36.52           C  
ATOM    969  CB  ALA A 120       6.663  18.758  -5.188  1.00 36.52           C  
ATOM    970  O   ALA A 120       5.443  17.106  -2.630  1.00 36.52           O  
ATOM    971  N   SER A 121       5.586  15.732  -4.409  1.00 31.37           N  
ATOM    972  CA  SER A 121       4.524  14.820  -3.997  1.00 31.37           C  
ATOM    973  C   SER A 121       4.996  13.887  -2.886  1.00 31.37           C  
ATOM    974  CB  SER A 121       4.030  13.998  -5.188  1.00 31.37           C  
ATOM    975  O   SER A 121       4.240  13.583  -1.961  1.00 31.37           O  
ATOM    976  OG  SER A 121       5.062  13.163  -5.685  1.00 31.37           O  
ATOM    977  N   ILE A 122       6.366  13.670  -2.820  1.00 33.15           N  
ATOM    978  CA  ILE A 122       7.008  12.843  -1.803  1.00 33.15           C  
ATOM    979  C   ILE A 122       7.106  13.619  -0.492  1.00 33.15           C  
ATOM    980  CB  ILE A 122       8.410  12.377  -2.256  1.00 33.15           C  
ATOM    981  O   ILE A 122       6.855  13.069   0.583  1.00 33.15           O  
ATOM    982  CG1 ILE A 122       8.296  11.412  -3.442  1.00 33.15           C  
ATOM    983  CG2 ILE A 122       9.166  11.728  -1.093  1.00 33.15           C  
ATOM    984  CD1 ILE A 122       9.634  11.014  -4.047  1.00 33.15           C  
ATOM    985  N   ASN A 123       7.384  14.972  -0.643  1.00 33.01           N  
ATOM    986  CA  ASN A 123       7.497  15.852   0.516  1.00 33.01           C  
ATOM    987  C   ASN A 123       6.134  16.135   1.141  1.00 33.01           C  
ATOM    988  CB  ASN A 123       8.186  17.163   0.129  1.00 33.01           C  
ATOM    989  O   ASN A 123       6.012  16.210   2.365  1.00 33.01           O  
ATOM    990  CG  ASN A 123       9.682  17.129   0.369  1.00 33.01           C  
ATOM    991  ND2 ASN A 123      10.410  18.019  -0.296  1.00 33.01           N  
ATOM    992  OD1 ASN A 123      10.181  16.310   1.146  1.00 33.01           O  
ATOM    993  N   THR A 124       5.090  16.072   0.304  1.00 31.96           N  
ATOM    994  CA  THR A 124       3.722  16.224   0.787  1.00 31.96           C  
ATOM    995  C   THR A 124       3.210  14.916   1.382  1.00 31.96           C  
ATOM    996  CB  THR A 124       2.779  16.683  -0.341  1.00 31.96           C  
ATOM    997  O   THR A 124       2.537  14.918   2.415  1.00 31.96           O  
ATOM    998  CG2 THR A 124       1.505  17.301   0.225  1.00 31.96           C  
ATOM    999  OG1 THR A 124       3.450  17.655  -1.151  1.00 31.96           O  
ATOM   1000  N   ALA A 125       3.766  13.759   0.937  1.00 28.25           N  
ATOM   1001  CA  ALA A 125       3.479  12.435   1.482  1.00 28.25           C  
ATOM   1002  C   ALA A 125       4.213  12.214   2.801  1.00 28.25           C  
ATOM   1003  CB  ALA A 125       3.860  11.351   0.476  1.00 28.25           C  
ATOM   1004  O   ALA A 125       3.680  11.582   3.717  1.00 28.25           O  
ATOM   1005  N   LYS A 126       5.435  12.913   2.997  1.00 26.42           N  
ATOM   1006  CA  LYS A 126       6.259  12.873   4.201  1.00 26.42           C  
ATOM   1007  C   LYS A 126       5.580  13.602   5.357  1.00 26.42           C  
ATOM   1008  CB  LYS A 126       7.634  13.486   3.931  1.00 26.42           C  
ATOM   1009  O   LYS A 126       5.633  13.147   6.501  1.00 26.42           O  
ATOM   1010  CG  LYS A 126       8.755  12.464   3.815  1.00 26.42           C  
ATOM   1011  CD  LYS A 126      10.106  13.138   3.609  1.00 26.42           C  
ATOM   1012  CE  LYS A 126      11.221  12.115   3.435  1.00 26.42           C  
ATOM   1013  NZ  LYS A 126      12.550  12.770   3.248  1.00 26.42           N  
ATOM   1014  N   SER A 127       4.798  14.807   5.120  1.00 32.31           N  
ATOM   1015  CA  SER A 127       4.123  15.599   6.142  1.00 32.31           C  
ATOM   1016  C   SER A 127       2.792  14.970   6.540  1.00 32.31           C  
ATOM   1017  CB  SER A 127       3.892  17.028   5.648  1.00 32.31           C  
ATOM   1018  O   SER A 127       2.379  15.059   7.698  1.00 32.31           O  
ATOM   1019  OG  SER A 127       2.712  17.106   4.868  1.00 32.31           O  
ATOM   1020  N   TRP A 128       2.165  13.907   5.847  1.00 28.14           N  
ATOM   1021  CA  TRP A 128       0.932  13.137   5.971  1.00 28.14           C  
ATOM   1022  C   TRP A 128       1.186  11.813   6.683  1.00 28.14           C  
ATOM   1023  CB  TRP A 128       0.317  12.879   4.592  1.00 28.14           C  
ATOM   1024  O   TRP A 128       0.277  11.241   7.289  1.00 28.14           O  
ATOM   1025  CG  TRP A 128      -1.180  12.965   4.568  1.00 28.14           C  
ATOM   1026  CD1 TRP A 128      -1.946  14.074   4.795  1.00 28.14           C  
ATOM   1027  CD2 TRP A 128      -2.092  11.894   4.304  1.00 28.14           C  
ATOM   1028  CE2 TRP A 128      -3.398  12.428   4.388  1.00 28.14           C  
ATOM   1029  CE3 TRP A 128      -1.932  10.535   4.004  1.00 28.14           C  
ATOM   1030  NE1 TRP A 128      -3.280  13.758   4.689  1.00 28.14           N  
ATOM   1031  CH2 TRP A 128      -4.353  10.320   3.891  1.00 28.14           C  
ATOM   1032  CZ2 TRP A 128      -4.538  11.647   4.183  1.00 28.14           C  
ATOM   1033  CZ3 TRP A 128      -3.068   9.760   3.800  1.00 28.14           C  
ATOM   1034  N   PHE A 129       2.519  11.247   6.838  1.00 26.72           N  
ATOM   1035  CA  PHE A 129       3.168  10.121   7.499  1.00 26.72           C  
ATOM   1036  C   PHE A 129       3.058  10.247   9.014  1.00 26.72           C  
ATOM   1037  CB  PHE A 129       4.640  10.030   7.086  1.00 26.72           C  
ATOM   1038  O   PHE A 129       3.211   9.260   9.737  1.00 26.72           O  
ATOM   1039  CG  PHE A 129       4.881   9.146   5.891  1.00 26.72           C  
ATOM   1040  CD1 PHE A 129       4.984   7.768   6.038  1.00 26.72           C  
ATOM   1041  CD2 PHE A 129       5.005   9.695   4.621  1.00 26.72           C  
ATOM   1042  CE1 PHE A 129       5.208   6.949   4.934  1.00 26.72           C  
ATOM   1043  CE2 PHE A 129       5.228   8.882   3.514  1.00 26.72           C  
ATOM   1044  CZ  PHE A 129       5.330   7.509   3.672  1.00 26.72           C  
ATOM   1045  N   ASN A 130       2.327  11.285   9.628  1.00 29.17           N  
ATOM   1046  CA  ASN A 130       2.313  11.362  11.085  1.00 29.17           C  
ATOM   1047  C   ASN A 130       0.958  10.954  11.655  1.00 29.17           C  
ATOM   1048  CB  ASN A 130       2.684  12.771  11.552  1.00 29.17           C  
ATOM   1049  O   ASN A 130       0.793  10.865  12.873  1.00 29.17           O  
ATOM   1050  CG  ASN A 130       4.173  13.041  11.470  1.00 29.17           C  
ATOM   1051  ND2 ASN A 130       4.548  14.314  11.509  1.00 29.17           N  
ATOM   1052  OD1 ASN A 130       4.980  12.113  11.370  1.00 29.17           O  
ATOM   1053  N   HIS A 131       0.001  10.127  10.938  1.00 29.73           N  
ATOM   1054  CA  HIS A 131      -1.187   9.670  11.652  1.00 29.73           C  
ATOM   1055  C   HIS A 131      -1.393   8.169  11.474  1.00 29.73           C  
ATOM   1056  CB  HIS A 131      -2.425  10.430  11.173  1.00 29.73           C  
ATOM   1057  O   HIS A 131      -1.513   7.684  10.347  1.00 29.73           O  
ATOM   1058  CG  HIS A 131      -2.522  11.820  11.716  1.00 29.73           C  
ATOM   1059  CD2 HIS A 131      -2.496  13.022  11.093  1.00 29.73           C  
ATOM   1060  ND1 HIS A 131      -2.664  12.085  13.061  1.00 29.73           N  
ATOM   1061  CE1 HIS A 131      -2.721  13.394  13.242  1.00 29.73           C  
ATOM   1062  NE2 HIS A 131      -2.621  13.985  12.063  1.00 29.73           N  
ATOM   1063  N   THR A 132      -0.661   7.173  12.161  1.00 32.55           N  
ATOM   1064  CA  THR A 132      -0.177   5.798  12.219  1.00 32.55           C  
ATOM   1065  C   THR A 132      -1.285   4.854  12.678  1.00 32.55           C  
ATOM   1066  CB  THR A 132       1.033   5.672  13.163  1.00 32.55           C  
ATOM   1067  O   THR A 132      -1.962   5.121  13.673  1.00 32.55           O  
ATOM   1068  CG2 THR A 132       2.305   6.189  12.498  1.00 32.55           C  
ATOM   1069  OG1 THR A 132       0.786   6.431  14.352  1.00 32.55           O  
ATOM   1070  N   GLU A 133      -2.055   4.102  11.765  1.00 36.34           N  
ATOM   1071  CA  GLU A 133      -2.782   2.899  12.157  1.00 36.34           C  
ATOM   1072  C   GLU A 133      -1.892   1.663  12.070  1.00 36.34           C  
ATOM   1073  CB  GLU A 133      -4.026   2.714  11.284  1.00 36.34           C  
ATOM   1074  O   GLU A 133      -1.045   1.562  11.180  1.00 36.34           O  
ATOM   1075  CG  GLU A 133      -5.126   3.729  11.557  1.00 36.34           C  
ATOM   1076  CD  GLU A 133      -6.401   3.459  10.774  1.00 36.34           C  
ATOM   1077  OE1 GLU A 133      -7.403   4.181  10.977  1.00 36.34           O  
ATOM   1078  OE2 GLU A 133      -6.397   2.517   9.950  1.00 36.34           O  
ATOM   1079  N   PRO A 134      -2.129   0.647  12.963  1.00 38.55           N  
ATOM   1080  CA  PRO A 134      -1.374  -0.597  13.130  1.00 38.55           C  
ATOM   1081  C   PRO A 134      -1.643  -1.606  12.016  1.00 38.55           C  
ATOM   1082  CB  PRO A 134      -1.866  -1.129  14.479  1.00 38.55           C  
ATOM   1083  O   PRO A 134      -2.757  -1.667  11.490  1.00 38.55           O  
ATOM   1084  CG  PRO A 134      -3.075  -0.309  14.795  1.00 38.55           C  
ATOM   1085  CD  PRO A 134      -3.123   0.855  13.846  1.00 38.55           C  
ATOM   1086  N   MET A 135      -0.608  -2.111  11.201  1.00 38.01           N  
ATOM   1087  CA  MET A 135      -0.581  -3.199  10.227  1.00 38.01           C  
ATOM   1088  C   MET A 135      -0.553  -4.554  10.925  1.00 38.01           C  
ATOM   1089  CB  MET A 135       0.629  -3.063   9.301  1.00 38.01           C  
ATOM   1090  O   MET A 135       0.169  -4.737  11.907  1.00 38.01           O  
ATOM   1091  CG  MET A 135       0.571  -1.847   8.390  1.00 38.01           C  
ATOM   1092  SD  MET A 135       1.966  -1.794   7.199  1.00 38.01           S  
ATOM   1093  CE  MET A 135       1.433  -3.068   6.024  1.00 38.01           C  
ATOM   1094  N   PHE A 136      -1.513  -5.498  10.265  1.00 43.19           N  
ATOM   1095  CA  PHE A 136      -1.633  -6.875  10.730  1.00 43.19           C  
ATOM   1096  C   PHE A 136      -1.325  -7.855   9.604  1.00 43.19           C  
ATOM   1097  CB  PHE A 136      -3.038  -7.136  11.283  1.00 43.19           C  
ATOM   1098  O   PHE A 136      -1.606  -7.577   8.437  1.00 43.19           O  
ATOM   1099  CG  PHE A 136      -3.423  -6.223  12.415  1.00 43.19           C  
ATOM   1100  CD1 PHE A 136      -3.034  -6.507  13.719  1.00 43.19           C  
ATOM   1101  CD2 PHE A 136      -4.175  -5.080  12.176  1.00 43.19           C  
ATOM   1102  CE1 PHE A 136      -3.390  -5.663  14.769  1.00 43.19           C  
ATOM   1103  CE2 PHE A 136      -4.534  -4.232  13.220  1.00 43.19           C  
ATOM   1104  CZ  PHE A 136      -4.141  -4.526  14.516  1.00 43.19           C  
ATOM   1105  N   ASP A 137      -0.543  -8.824   9.684  1.00 47.29           N  
ATOM   1106  CA  ASP A 137      -0.256  -9.955   8.807  1.00 47.29           C  
ATOM   1107  C   ASP A 137      -1.530 -10.727   8.473  1.00 47.29           C  
ATOM   1108  CB  ASP A 137       0.771 -10.888   9.452  1.00 47.29           C  
ATOM   1109  O   ASP A 137      -2.027 -11.501   9.295  1.00 47.29           O  
ATOM   1110  CG  ASP A 137       1.209 -12.014   8.533  1.00 47.29           C  
ATOM   1111  OD1 ASP A 137       0.791 -12.037   7.355  1.00 47.29           O  
ATOM   1112  OD2 ASP A 137       1.976 -12.888   8.992  1.00 47.29           O  
ATOM   1113  N   ALA A 138      -2.213 -10.333   7.257  1.00 41.81           N  
ATOM   1114  CA  ALA A 138      -3.474 -10.900   6.788  1.00 41.81           C  
ATOM   1115  C   ALA A 138      -3.385 -12.420   6.677  1.00 41.81           C  
ATOM   1116  CB  ALA A 138      -3.862 -10.294   5.441  1.00 41.81           C  
ATOM   1117  O   ALA A 138      -4.333 -13.130   7.021  1.00 41.81           O  
ATOM   1118  N   ALA A 139      -2.200 -12.893   6.218  1.00 39.94           N  
ATOM   1119  CA  ALA A 139      -1.982 -14.330   6.071  1.00 39.94           C  
ATOM   1120  C   ALA A 139      -1.972 -15.025   7.429  1.00 39.94           C  
ATOM   1121  CB  ALA A 139      -0.674 -14.597   5.330  1.00 39.94           C  
ATOM   1122  O   ALA A 139      -2.556 -16.099   7.588  1.00 39.94           O  
ATOM   1123  N   SER A 140      -1.338 -14.371   8.436  1.00 47.65           N  
ATOM   1124  CA  SER A 140      -1.295 -14.948   9.775  1.00 47.65           C  
ATOM   1125  C   SER A 140      -2.669 -14.912  10.437  1.00 47.65           C  
ATOM   1126  CB  SER A 140      -0.281 -14.206  10.647  1.00 47.65           C  
ATOM   1127  O   SER A 140      -3.079 -15.879  11.081  1.00 47.65           O  
ATOM   1128  OG  SER A 140      -0.888 -13.742  11.841  1.00 47.65           O  
ATOM   1129  N   ILE A 141      -3.428 -13.778  10.182  1.00 49.63           N  
ATOM   1130  CA  ILE A 141      -4.764 -13.591  10.737  1.00 49.63           C  
ATOM   1131  C   ILE A 141      -5.729 -14.593  10.108  1.00 49.63           C  
ATOM   1132  CB  ILE A 141      -5.270 -12.148  10.517  1.00 49.63           C  
ATOM   1133  O   ILE A 141      -6.540 -15.206  10.806  1.00 49.63           O  
ATOM   1134  CG1 ILE A 141      -4.408 -11.153  11.302  1.00 49.63           C  
ATOM   1135  CG2 ILE A 141      -6.745 -12.027  10.913  1.00 49.63           C  
ATOM   1136  CD1 ILE A 141      -4.773  -9.695  11.063  1.00 49.63           C  
ATOM   1137  N   ALA A 142      -5.647 -14.715   8.754  1.00 47.91           N  
ATOM   1138  CA  ALA A 142      -6.498 -15.654   8.028  1.00 47.91           C  
ATOM   1139  C   ALA A 142      -6.203 -17.094   8.440  1.00 47.91           C  
ATOM   1140  CB  ALA A 142      -6.312 -15.486   6.522  1.00 47.91           C  
ATOM   1141  O   ALA A 142      -7.117 -17.913   8.554  1.00 47.91           O  
ATOM   1142  N   LYS A 143      -4.899 -17.395   8.621  1.00 50.31           N  
ATOM   1143  CA  LYS A 143      -4.491 -18.723   9.070  1.00 50.31           C  
ATOM   1144  C   LYS A 143      -4.994 -19.003  10.484  1.00 50.31           C  
ATOM   1145  CB  LYS A 143      -2.969 -18.864   9.018  1.00 50.31           C  
ATOM   1146  O   LYS A 143      -5.442 -20.113  10.780  1.00 50.31           O  
ATOM   1147  CG  LYS A 143      -2.477 -20.300   9.129  1.00 50.31           C  
ATOM   1148  CD  LYS A 143      -0.961 -20.382   9.001  1.00 50.31           C  
ATOM   1149  CE  LYS A 143      -0.458 -21.803   9.217  1.00 50.31           C  
ATOM   1150  NZ  LYS A 143       1.025 -21.895   9.058  1.00 50.31           N  
ATOM   1151  N   GLN A 144      -5.104 -17.937  11.179  1.00 50.32           N  
ATOM   1152  CA  GLN A 144      -5.428 -18.127  12.589  1.00 50.32           C  
ATOM   1153  C   GLN A 144      -6.937 -18.216  12.800  1.00 50.32           C  
ATOM   1154  CB  GLN A 144      -4.846 -16.991  13.432  1.00 50.32           C  
ATOM   1155  O   GLN A 144      -7.408 -19.003  13.623  1.00 50.32           O  
ATOM   1156  CG  GLN A 144      -3.339 -17.082  13.630  1.00 50.32           C  
ATOM   1157  CD  GLN A 144      -2.794 -15.970  14.506  1.00 50.32           C  
ATOM   1158  NE2 GLN A 144      -1.471 -15.878  14.593  1.00 50.32           N  
ATOM   1159  OE1 GLN A 144      -3.555 -15.199  15.099  1.00 50.32           O  
ATOM   1160  N   PHE A 145      -7.694 -17.490  11.891  1.00 54.06           N  
ATOM   1161  CA  PHE A 145      -9.136 -17.415  12.096  1.00 54.06           C  
ATOM   1162  C   PHE A 145      -9.876 -18.218  11.034  1.00 54.06           C  
ATOM   1163  CB  PHE A 145      -9.607 -15.957  12.076  1.00 54.06           C  
ATOM   1164  O   PHE A 145     -11.106 -18.296  11.052  1.00 54.06           O  
ATOM   1165  CG  PHE A 145      -9.231 -15.181  13.309  1.00 54.06           C  
ATOM   1166  CD1 PHE A 145      -9.931 -15.354  14.497  1.00 54.06           C  
ATOM   1167  CD2 PHE A 145      -8.178 -14.276  13.280  1.00 54.06           C  
ATOM   1168  CE1 PHE A 145      -9.585 -14.637  15.640  1.00 54.06           C  
ATOM   1169  CE2 PHE A 145      -7.826 -13.556  14.418  1.00 54.06           C  
ATOM   1170  CZ  PHE A 145      -8.532 -13.737  15.596  1.00 54.06           C  
ATOM   1171  N   GLY A 146      -9.055 -18.687   9.947  1.00 48.15           N  
ATOM   1172  CA  GLY A 146      -9.342 -19.314   8.667  1.00 48.15           C  
ATOM   1173  C   GLY A 146     -10.568 -20.207   8.702  1.00 48.15           C  
ATOM   1174  O   GLY A 146     -11.327 -20.266   7.732  1.00 48.15           O  
ATOM   1175  N   ASP A 147     -11.169 -20.483   9.868  1.00 49.49           N  
ATOM   1176  CA  ASP A 147     -12.331 -21.362   9.781  1.00 49.49           C  
ATOM   1177  C   ASP A 147     -13.417 -20.936  10.766  1.00 49.49           C  
ATOM   1178  CB  ASP A 147     -11.926 -22.814  10.041  1.00 49.49           C  
ATOM   1179  O   ASP A 147     -14.508 -21.510  10.782  1.00 49.49           O  
ATOM   1180  CG  ASP A 147     -11.344 -23.496   8.815  1.00 49.49           C  
ATOM   1181  OD1 ASP A 147     -11.471 -22.953   7.697  1.00 49.49           O  
ATOM   1182  OD2 ASP A 147     -10.756 -24.588   8.969  1.00 49.49           O  
ATOM   1183  N   MET A 148     -13.200 -19.903  11.519  1.00 52.48           N  
ATOM   1184  CA  MET A 148     -14.169 -19.479  12.526  1.00 52.48           C  
ATOM   1185  C   MET A 148     -14.668 -18.067  12.240  1.00 52.48           C  
ATOM   1186  CB  MET A 148     -13.554 -19.543  13.925  1.00 52.48           C  
ATOM   1187  O   MET A 148     -13.924 -17.234  11.720  1.00 52.48           O  
ATOM   1188  CG  MET A 148     -13.180 -20.949  14.367  1.00 52.48           C  
ATOM   1189  SD  MET A 148     -12.592 -21.007  16.104  1.00 52.48           S  
ATOM   1190  CE  MET A 148     -11.027 -20.104  15.942  1.00 52.48           C  
ATOM   1191  N   ASN A 149     -15.900 -17.924  11.611  1.00 56.56           N  
ATOM   1192  CA  ASN A 149     -16.562 -16.642  11.392  1.00 56.56           C  
ATOM   1193  C   ASN A 149     -16.194 -15.630  12.472  1.00 56.56           C  
ATOM   1194  CB  ASN A 149     -18.080 -16.825  11.330  1.00 56.56           C  
ATOM   1195  O   ASN A 149     -17.066 -15.132  13.186  1.00 56.56           O  
ATOM   1196  CG  ASN A 149     -18.586 -17.038   9.917  1.00 56.56           C  
ATOM   1197  ND2 ASN A 149     -19.873 -17.335   9.787  1.00 56.56           N  
ATOM   1198  OD1 ASN A 149     -17.825 -16.938   8.951  1.00 56.56           O  
ATOM   1199  N   ILE A 150     -14.950 -15.501  12.730  1.00 62.78           N  
ATOM   1200  CA  ILE A 150     -14.524 -14.546  13.748  1.00 62.78           C  
ATOM   1201  C   ILE A 150     -14.251 -13.190  13.101  1.00 62.78           C  
ATOM   1202  CB  ILE A 150     -13.270 -15.044  14.500  1.00 62.78           C  
ATOM   1203  O   ILE A 150     -13.583 -13.111  12.067  1.00 62.78           O  
ATOM   1204  CG1 ILE A 150     -13.560 -16.378  15.197  1.00 62.78           C  
ATOM   1205  CG2 ILE A 150     -12.791 -13.993  15.506  1.00 62.78           C  
ATOM   1206  CD1 ILE A 150     -12.334 -17.027  15.827  1.00 62.78           C  
ATOM   1207  N   LYS A 151     -14.903 -12.185  13.580  1.00 63.71           N  
ATOM   1208  CA  LYS A 151     -14.700 -10.800  13.165  1.00 63.71           C  
ATOM   1209  C   LYS A 151     -13.841 -10.044  14.175  1.00 63.71           C  
ATOM   1210  CB  LYS A 151     -16.043 -10.091  12.984  1.00 63.71           C  
ATOM   1211  O   LYS A 151     -13.994 -10.222  15.385  1.00 63.71           O  
ATOM   1212  CG  LYS A 151     -16.885 -10.642  11.843  1.00 63.71           C  
ATOM   1213  CD  LYS A 151     -18.181  -9.860  11.677  1.00 63.71           C  
ATOM   1214  CE  LYS A 151     -19.044 -10.436  10.562  1.00 63.71           C  
ATOM   1215  NZ  LYS A 151     -20.319  -9.676  10.399  1.00 63.71           N  
ATOM   1216  N   ALA A 152     -12.789  -9.420  13.714  1.00 60.36           N  
ATOM   1217  CA  ALA A 152     -11.951  -8.563  14.550  1.00 60.36           C  
ATOM   1218  C   ALA A 152     -12.156  -7.091  14.204  1.00 60.36           C  
ATOM   1219  CB  ALA A 152     -10.481  -8.944  14.395  1.00 60.36           C  
ATOM   1220  O   ALA A 152     -12.102  -6.708  13.033  1.00 60.36           O  
ATOM   1221  N   ASP A 153     -12.552  -6.332  15.207  1.00 59.39           N  
ATOM   1222  CA  ASP A 153     -12.770  -4.899  15.032  1.00 59.39           C  
ATOM   1223  C   ASP A 153     -11.720  -4.087  15.786  1.00 59.39           C  
ATOM   1224  CB  ASP A 153     -14.174  -4.509  15.500  1.00 59.39           C  
ATOM   1225  O   ASP A 153     -11.354  -4.430  16.912  1.00 59.39           O  
ATOM   1226  CG  ASP A 153     -15.262  -4.932  14.529  1.00 59.39           C  
ATOM   1227  OD1 ASP A 153     -14.976  -5.087  13.322  1.00 59.39           O  
ATOM   1228  OD2 ASP A 153     -16.417  -5.107  14.974  1.00 59.39           O  
ATOM   1229  N   LEU A 154     -11.193  -3.119  15.072  1.00 54.15           N  
ATOM   1230  CA  LEU A 154     -10.278  -2.182  15.715  1.00 54.15           C  
ATOM   1231  C   LEU A 154     -11.036  -0.988  16.287  1.00 54.15           C  
ATOM   1232  CB  LEU A 154      -9.218  -1.700  14.722  1.00 54.15           C  
ATOM   1233  O   LEU A 154     -11.825  -0.354  15.583  1.00 54.15           O  
ATOM   1234  CG  LEU A 154      -8.118  -2.701  14.365  1.00 54.15           C  
ATOM   1235  CD1 LEU A 154      -7.853  -2.685  12.864  1.00 54.15           C  
ATOM   1236  CD2 LEU A 154      -6.842  -2.393  15.142  1.00 54.15           C  
ATOM   1237  N   VAL A 155     -10.942  -0.866  17.611  1.00 64.43           N  
ATOM   1238  CA  VAL A 155     -11.631   0.214  18.310  1.00 64.43           C  
ATOM   1239  C   VAL A 155     -10.611   1.109  19.012  1.00 64.43           C  
ATOM   1240  CB  VAL A 155     -12.653  -0.332  19.331  1.00 64.43           C  
ATOM   1241  O   VAL A 155      -9.676   0.615  19.646  1.00 64.43           O  
ATOM   1242  CG1 VAL A 155     -13.389   0.814  20.024  1.00 64.43           C  
ATOM   1243  CG2 VAL A 155     -13.645  -1.269  18.644  1.00 64.43           C  
ATOM   1244  N   GLU A 156     -10.718   2.421  18.666  1.00 59.55           N  
ATOM   1245  CA  GLU A 156      -9.901   3.414  19.357  1.00 59.55           C  
ATOM   1246  C   GLU A 156     -10.624   3.970  20.580  1.00 59.55           C  
ATOM   1247  CB  GLU A 156      -9.521   4.554  18.408  1.00 59.55           C  
ATOM   1248  O   GLU A 156     -11.755   4.450  20.475  1.00 59.55           O  
ATOM   1249  CG  GLU A 156      -8.505   5.525  18.989  1.00 59.55           C  
ATOM   1250  CD  GLU A 156      -8.078   6.606  18.007  1.00 59.55           C  
ATOM   1251  OE1 GLU A 156      -7.322   7.521  18.403  1.00 59.55           O  
ATOM   1252  OE2 GLU A 156      -8.504   6.536  16.833  1.00 59.55           O  
ATOM   1253  N   SER A 157     -10.042   3.723  21.737  1.00 57.72           N  
ATOM   1254  CA  SER A 157     -10.557   4.285  22.981  1.00 57.72           C  
ATOM   1255  C   SER A 157      -9.445   4.940  23.793  1.00 57.72           C  
ATOM   1256  CB  SER A 157     -11.240   3.202  23.817  1.00 57.72           C  
ATOM   1257  O   SER A 157      -8.397   4.333  24.024  1.00 57.72           O  
ATOM   1258  OG  SER A 157     -11.788   3.752  25.002  1.00 57.72           O  
ATOM   1259  N   ARG A 158      -9.597   6.231  24.124  1.00 65.25           N  
ATOM   1260  CA  ARG A 158      -8.669   7.014  24.933  1.00 65.25           C  
ATOM   1261  C   ARG A 158      -7.288   7.066  24.287  1.00 65.25           C  
ATOM   1262  CB  ARG A 158      -8.564   6.432  26.345  1.00 65.25           C  
ATOM   1263  O   ARG A 158      -6.271   6.941  24.972  1.00 65.25           O  
ATOM   1264  CG  ARG A 158      -9.852   6.530  27.148  1.00 65.25           C  
ATOM   1265  CD  ARG A 158      -9.671   6.015  28.569  1.00 65.25           C  
ATOM   1266  NE  ARG A 158     -10.929   6.024  29.310  1.00 65.25           N  
ATOM   1267  NH1 ARG A 158     -10.084   4.933  31.163  1.00 65.25           N  
ATOM   1268  NH2 ARG A 158     -12.285   5.572  31.107  1.00 65.25           N  
ATOM   1269  CZ  ARG A 158     -11.096   5.509  30.525  1.00 65.25           C  
ATOM   1270  N   GLY A 159      -7.280   7.124  22.970  1.00 57.80           N  
ATOM   1271  CA  GLY A 159      -6.009   7.316  22.290  1.00 57.80           C  
ATOM   1272  C   GLY A 159      -5.257   6.019  22.052  1.00 57.80           C  
ATOM   1273  O   GLY A 159      -4.151   6.028  21.509  1.00 57.80           O  
ATOM   1274  N   LYS A 160      -5.745   4.951  22.578  1.00 61.25           N  
ATOM   1275  CA  LYS A 160      -5.146   3.631  22.412  1.00 61.25           C  
ATOM   1276  C   LYS A 160      -5.989   2.757  21.487  1.00 61.25           C  
ATOM   1277  CB  LYS A 160      -4.973   2.945  23.768  1.00 61.25           C  
ATOM   1278  O   LYS A 160      -7.212   2.896  21.438  1.00 61.25           O  
ATOM   1279  CG  LYS A 160      -3.987   3.643  24.693  1.00 61.25           C  
ATOM   1280  CD  LYS A 160      -3.824   2.889  26.007  1.00 61.25           C  
ATOM   1281  CE  LYS A 160      -2.879   3.614  26.955  1.00 61.25           C  
ATOM   1282  NZ  LYS A 160      -2.725   2.885  28.249  1.00 61.25           N  
ATOM   1283  N   ILE A 161      -5.384   2.012  20.598  1.00 60.99           N  
ATOM   1284  CA  ILE A 161      -6.079   1.142  19.656  1.00 60.99           C  
ATOM   1285  C   ILE A 161      -6.277  -0.239  20.278  1.00 60.99           C  
ATOM   1286  CB  ILE A 161      -5.309   1.024  18.322  1.00 60.99           C  
ATOM   1287  O   ILE A 161      -5.336  -0.822  20.821  1.00 60.99           O  
ATOM   1288  CG1 ILE A 161      -5.092   2.411  17.706  1.00 60.99           C  
ATOM   1289  CG2 ILE A 161      -6.052   0.103  17.349  1.00 60.99           C  
ATOM   1290  CD1 ILE A 161      -4.228   2.403  16.452  1.00 60.99           C  
ATOM   1291  N   PHE A 162      -7.537  -0.671  20.304  1.00 69.45           N  
ATOM   1292  CA  PHE A 162      -7.905  -1.982  20.826  1.00 69.45           C  
ATOM   1293  C   PHE A 162      -8.434  -2.879  19.713  1.00 69.45           C  
ATOM   1294  CB  PHE A 162      -8.954  -1.847  21.934  1.00 69.45           C  
ATOM   1295  O   PHE A 162      -8.919  -2.389  18.692  1.00 69.45           O  
ATOM   1296  CG  PHE A 162      -8.474  -1.074  23.133  1.00 69.45           C  
ATOM   1297  CD1 PHE A 162      -7.903  -1.730  24.217  1.00 69.45           C  
ATOM   1298  CD2 PHE A 162      -8.593   0.309  23.176  1.00 69.45           C  
ATOM   1299  CE1 PHE A 162      -7.458  -1.018  25.329  1.00 69.45           C  
ATOM   1300  CE2 PHE A 162      -8.150   1.028  24.283  1.00 69.45           C  
ATOM   1301  CZ  PHE A 162      -7.584   0.363  25.358  1.00 69.45           C  
ATOM   1302  N   VAL A 163      -8.219  -4.137  19.863  1.00 66.40           N  
ATOM   1303  CA  VAL A 163      -8.826  -5.113  18.965  1.00 66.40           C  
ATOM   1304  C   VAL A 163      -9.907  -5.896  19.707  1.00 66.40           C  
ATOM   1305  CB  VAL A 163      -7.772  -6.081  18.383  1.00 66.40           C  
ATOM   1306  O   VAL A 163      -9.701  -6.325  20.845  1.00 66.40           O  
ATOM   1307  CG1 VAL A 163      -7.147  -6.929  19.490  1.00 66.40           C  
ATOM   1308  CG2 VAL A 163      -8.401  -6.973  17.313  1.00 66.40           C  
ATOM   1309  N   ALA A 164     -11.073  -5.946  19.149  1.00 71.00           N  
ATOM   1310  CA  ALA A 164     -12.178  -6.738  19.682  1.00 71.00           C  
ATOM   1311  C   ALA A 164     -12.555  -7.867  18.726  1.00 71.00           C  
ATOM   1312  CB  ALA A 164     -13.388  -5.848  19.954  1.00 71.00           C  
ATOM   1313  O   ALA A 164     -12.635  -7.660  17.513  1.00 71.00           O  
ATOM   1314  N   PHE A 165     -12.648  -9.027  19.310  1.00 73.43           N  
ATOM   1315  CA  PHE A 165     -12.963 -10.217  18.530  1.00 73.43           C  
ATOM   1316  C   PHE A 165     -14.406 -10.650  18.762  1.00 73.43           C  
ATOM   1317  CB  PHE A 165     -12.009 -11.362  18.884  1.00 73.43           C  
ATOM   1318  O   PHE A 165     -14.875 -10.680  19.901  1.00 73.43           O  
ATOM   1319  CG  PHE A 165     -10.561 -11.048  18.619  1.00 73.43           C  
ATOM   1320  CD1 PHE A 165     -10.029 -11.179  17.342  1.00 73.43           C  
ATOM   1321  CD2 PHE A 165      -9.731 -10.622  19.648  1.00 73.43           C  
ATOM   1322  CE1 PHE A 165      -8.689 -10.890  17.094  1.00 73.43           C  
ATOM   1323  CE2 PHE A 165      -8.391 -10.331  19.408  1.00 73.43           C  
ATOM   1324  CZ  PHE A 165      -7.872 -10.467  18.131  1.00 73.43           C  
ATOM   1325  N   ASN A 166     -15.119 -10.780  17.660  1.00 67.41           N  
ATOM   1326  CA  ASN A 166     -16.486 -11.290  17.704  1.00 67.41           C  
ATOM   1327  C   ASN A 166     -16.670 -12.480  16.767  1.00 67.41           C  
ATOM   1328  CB  ASN A 166     -17.483 -10.182  17.358  1.00 67.41           C  
ATOM   1329  O   ASN A 166     -16.123 -12.497  15.663  1.00 67.41           O  
ATOM   1330  CG  ASN A 166     -17.575  -9.121  18.437  1.00 67.41           C  
ATOM   1331  ND2 ASN A 166     -18.204  -7.998  18.112  1.00 67.41           N  
ATOM   1332  OD1 ASN A 166     -17.083  -9.308  19.553  1.00 67.41           O  
ATOM   1333  N   GLY A 167     -17.198 -13.478  17.282  1.00 70.08           N  
ATOM   1334  CA  GLY A 167     -17.462 -14.646  16.457  1.00 70.08           C  
ATOM   1335  C   GLY A 167     -18.809 -15.284  16.739  1.00 70.08           C  
ATOM   1336  O   GLY A 167     -19.381 -15.090  17.814  1.00 70.08           O  
ATOM   1337  N   THR A 168     -19.432 -15.786  15.670  1.00 67.42           N  
ATOM   1338  CA  THR A 168     -20.687 -16.520  15.789  1.00 67.42           C  
ATOM   1339  C   THR A 168     -20.523 -17.955  15.298  1.00 67.42           C  
ATOM   1340  CB  THR A 168     -21.814 -15.830  15.000  1.00 67.42           C  
ATOM   1341  O   THR A 168     -19.653 -18.239  14.471  1.00 67.42           O  
ATOM   1342  CG2 THR A 168     -22.127 -14.453  15.577  1.00 67.42           C  
ATOM   1343  OG1 THR A 168     -21.411 -15.682  13.632  1.00 67.42           O  
ATOM   1344  N   ASP A 169     -21.071 -18.866  16.067  1.00 66.94           N  
ATOM   1345  CA  ASP A 169     -21.097 -20.245  15.588  1.00 66.94           C  
ATOM   1346  C   ASP A 169     -21.992 -20.383  14.359  1.00 66.94           C  
ATOM   1347  CB  ASP A 169     -21.573 -21.189  16.694  1.00 66.94           C  
ATOM   1348  O   ASP A 169     -22.557 -19.397  13.882  1.00 66.94           O  
ATOM   1349  CG  ASP A 169     -23.050 -21.033  17.012  1.00 66.94           C  
ATOM   1350  OD1 ASP A 169     -23.760 -20.314  16.276  1.00 66.94           O  
ATOM   1351  OD2 ASP A 169     -23.507 -21.631  18.010  1.00 66.94           O  
ATOM   1352  N   GLN A 170     -22.016 -21.485  13.651  1.00 67.89           N  
ATOM   1353  CA  GLN A 170     -22.801 -21.761  12.452  1.00 67.89           C  
ATOM   1354  C   GLN A 170     -24.279 -21.457  12.680  1.00 67.89           C  
ATOM   1355  CB  GLN A 170     -22.625 -23.218  12.019  1.00 67.89           C  
ATOM   1356  O   GLN A 170     -25.010 -21.159  11.734  1.00 67.89           O  
ATOM   1357  CG  GLN A 170     -21.211 -23.559  11.570  1.00 67.89           C  
ATOM   1358  CD  GLN A 170     -21.073 -24.998  11.107  1.00 67.89           C  
ATOM   1359  NE2 GLN A 170     -19.896 -25.347  10.599  1.00 67.89           N  
ATOM   1360  OE1 GLN A 170     -22.017 -25.789  11.206  1.00 67.89           O  
ATOM   1361  N   ASN A 171     -24.698 -21.426  13.956  1.00 71.51           N  
ATOM   1362  CA  ASN A 171     -26.100 -21.204  14.293  1.00 71.51           C  
ATOM   1363  C   ASN A 171     -26.366 -19.743  14.648  1.00 71.51           C  
ATOM   1364  CB  ASN A 171     -26.526 -22.116  15.445  1.00 71.51           C  
ATOM   1365  O   ASN A 171     -27.498 -19.374  14.967  1.00 71.51           O  
ATOM   1366  CG  ASN A 171     -26.452 -23.586  15.084  1.00 71.51           C  
ATOM   1367  ND2 ASN A 171     -26.157 -24.425  16.070  1.00 71.51           N  
ATOM   1368  OD1 ASN A 171     -26.657 -23.965  13.928  1.00 71.51           O  
ATOM   1369  N   GLY A 172     -25.352 -18.888  14.520  1.00 68.33           N  
ATOM   1370  CA  GLY A 172     -25.541 -17.470  14.783  1.00 68.33           C  
ATOM   1371  C   GLY A 172     -25.363 -17.105  16.244  1.00 68.33           C  
ATOM   1372  O   GLY A 172     -25.587 -15.957  16.635  1.00 68.33           O  
ATOM   1373  N   LYS A 173     -25.132 -18.124  17.163  1.00 74.01           N  
ATOM   1374  CA  LYS A 173     -24.903 -17.866  18.582  1.00 74.01           C  
ATOM   1375  C   LYS A 173     -23.496 -17.327  18.823  1.00 74.01           C  
ATOM   1376  CB  LYS A 173     -25.123 -19.139  19.401  1.00 74.01           C  
ATOM   1377  O   LYS A 173     -22.530 -17.809  18.228  1.00 74.01           O  
ATOM   1378  CG  LYS A 173     -25.289 -18.893  20.894  1.00 74.01           C  
ATOM   1379  CD  LYS A 173     -25.568 -20.188  21.646  1.00 74.01           C  
ATOM   1380  CE  LYS A 173     -25.593 -19.967  23.152  1.00 74.01           C  
ATOM   1381  NZ  LYS A 173     -25.780 -21.248  23.897  1.00 74.01           N  
ATOM   1382  N   VAL A 174     -23.459 -16.242  19.623  1.00 71.78           N  
ATOM   1383  CA  VAL A 174     -22.188 -15.589  19.921  1.00 71.78           C  
ATOM   1384  C   VAL A 174     -21.270 -16.558  20.663  1.00 71.78           C  
ATOM   1385  CB  VAL A 174     -22.393 -14.304  20.755  1.00 71.78           C  
ATOM   1386  O   VAL A 174     -21.699 -17.235  21.600  1.00 71.78           O  
ATOM   1387  CG1 VAL A 174     -21.056 -13.613  21.019  1.00 71.78           C  
ATOM   1388  CG2 VAL A 174     -23.357 -13.356  20.045  1.00 71.78           C  
ATOM   1389  N   LEU A 175     -20.158 -16.815  20.079  1.00 69.28           N  
ATOM   1390  CA  LEU A 175     -19.131 -17.600  20.755  1.00 69.28           C  
ATOM   1391  C   LEU A 175     -18.572 -16.846  21.956  1.00 69.28           C  
ATOM   1392  CB  LEU A 175     -17.999 -17.950  19.785  1.00 69.28           C  
ATOM   1393  O   LEU A 175     -18.288 -15.649  21.866  1.00 69.28           O  
ATOM   1394  CG  LEU A 175     -18.355 -18.904  18.644  1.00 69.28           C  
ATOM   1395  CD1 LEU A 175     -17.252 -18.903  17.590  1.00 69.28           C  
ATOM   1396  CD2 LEU A 175     -18.590 -20.313  19.178  1.00 69.28           C  
ATOM   1397  N   LYS A 176     -18.646 -17.538  23.183  1.00 78.66           N  
ATOM   1398  CA  LYS A 176     -18.139 -16.913  24.402  1.00 78.66           C  
ATOM   1399  C   LYS A 176     -16.613 -16.923  24.430  1.00 78.66           C  
ATOM   1400  CB  LYS A 176     -18.691 -17.623  25.639  1.00 78.66           C  
ATOM   1401  O   LYS A 176     -15.987 -15.924  24.789  1.00 78.66           O  
ATOM   1402  CG  LYS A 176     -20.145 -17.296  25.943  1.00 78.66           C  
ATOM   1403  CD  LYS A 176     -20.598 -17.926  27.254  1.00 78.66           C  
ATOM   1404  CE  LYS A 176     -22.069 -17.647  27.531  1.00 78.66           C  
ATOM   1405  NZ  LYS A 176     -22.521 -18.275  28.808  1.00 78.66           N  
ATOM   1406  N   HIS A 177     -15.970 -18.003  24.000  1.00 75.28           N  
ATOM   1407  CA  HIS A 177     -14.517 -18.117  23.967  1.00 75.28           C  
ATOM   1408  C   HIS A 177     -14.053 -18.904  22.746  1.00 75.28           C  
ATOM   1409  CB  HIS A 177     -14.002 -18.780  25.246  1.00 75.28           C  
ATOM   1410  O   HIS A 177     -14.773 -19.777  22.255  1.00 75.28           O  
ATOM   1411  CG  HIS A 177     -14.388 -18.055  26.495  1.00 75.28           C  
ATOM   1412  CD2 HIS A 177     -15.353 -18.311  27.410  1.00 75.28           C  
ATOM   1413  ND1 HIS A 177     -13.747 -16.911  26.919  1.00 75.28           N  
ATOM   1414  CE1 HIS A 177     -14.303 -16.494  28.045  1.00 75.28           C  
ATOM   1415  NE2 HIS A 177     -15.279 -17.326  28.364  1.00 75.28           N  
ATOM   1416  N   ALA A 178     -12.965 -18.434  22.145  1.00 69.73           N  
ATOM   1417  CA  ALA A 178     -12.306 -19.189  21.082  1.00 69.73           C  
ATOM   1418  C   ALA A 178     -10.823 -19.382  21.385  1.00 69.73           C  
ATOM   1419  CB  ALA A 178     -12.485 -18.484  19.739  1.00 69.73           C  
ATOM   1420  O   ALA A 178     -10.187 -18.510  21.982  1.00 69.73           O  
ATOM   1421  N   LEU A 179     -10.407 -20.657  21.169  1.00 62.87           N  
ATOM   1422  CA  LEU A 179      -8.988 -20.950  21.342  1.00 62.87           C  
ATOM   1423  C   LEU A 179      -8.222 -20.707  20.046  1.00 62.87           C  
ATOM   1424  CB  LEU A 179      -8.792 -22.397  21.801  1.00 62.87           C  
ATOM   1425  O   LEU A 179      -8.501 -21.342  19.026  1.00 62.87           O  
ATOM   1426  CG  LEU A 179      -7.468 -22.713  22.499  1.00 62.87           C  
ATOM   1427  CD1 LEU A 179      -7.623 -22.591  24.011  1.00 62.87           C  
ATOM   1428  CD2 LEU A 179      -6.981 -24.107  22.117  1.00 62.87           C  
ATOM   1429  N   VAL A 180      -7.461 -19.621  20.030  1.00 61.82           N  
ATOM   1430  CA  VAL A 180      -6.600 -19.290  18.900  1.00 61.82           C  
ATOM   1431  C   VAL A 180      -5.135 -19.421  19.310  1.00 61.82           C  
ATOM   1432  CB  VAL A 180      -6.880 -17.865  18.372  1.00 61.82           C  
ATOM   1433  O   VAL A 180      -4.669 -18.713  20.206  1.00 61.82           O  
ATOM   1434  CG1 VAL A 180      -6.017 -17.564  17.148  1.00 61.82           C  
ATOM   1435  CG2 VAL A 180      -8.362 -17.702  18.038  1.00 61.82           C  
ATOM   1436  N   ASN A 181      -4.377 -20.387  18.717  1.00 56.17           N  
ATOM   1437  CA  ASN A 181      -2.975 -20.701  18.972  1.00 56.17           C  
ATOM   1438  C   ASN A 181      -2.713 -20.926  20.459  1.00 56.17           C  
ATOM   1439  CB  ASN A 181      -2.069 -19.589  18.437  1.00 56.17           C  
ATOM   1440  O   ASN A 181      -1.717 -20.442  20.999  1.00 56.17           O  
ATOM   1441  CG  ASN A 181      -0.653 -20.064  18.179  1.00 56.17           C  
ATOM   1442  ND2 ASN A 181       0.294 -19.133  18.186  1.00 56.17           N  
ATOM   1443  OD1 ASN A 181      -0.412 -21.256  17.974  1.00 56.17           O  
ATOM   1444  N   GLY A 182      -3.617 -21.572  21.128  1.00 64.38           N  
ATOM   1445  CA  GLY A 182      -3.406 -21.974  22.509  1.00 64.38           C  
ATOM   1446  C   GLY A 182      -3.895 -20.945  23.511  1.00 64.38           C  
ATOM   1447  O   GLY A 182      -3.789 -21.151  24.722  1.00 64.38           O  
ATOM   1448  N   SER A 183      -4.293 -19.698  22.986  1.00 65.55           N  
ATOM   1449  CA  SER A 183      -4.781 -18.650  23.876  1.00 65.55           C  
ATOM   1450  C   SER A 183      -6.295 -18.494  23.768  1.00 65.55           C  
ATOM   1451  CB  SER A 183      -4.099 -17.318  23.561  1.00 65.55           C  
ATOM   1452  O   SER A 183      -6.845 -18.476  22.665  1.00 65.55           O  
ATOM   1453  OG  SER A 183      -2.712 -17.385  23.841  1.00 65.55           O  
ATOM   1454  N   ARG A 184      -6.931 -18.516  24.950  1.00 70.92           N  
ATOM   1455  CA  ARG A 184      -8.378 -18.345  25.024  1.00 70.92           C  
ATOM   1456  C   ARG A 184      -8.770 -16.888  24.802  1.00 70.92           C  
ATOM   1457  CB  ARG A 184      -8.909 -18.831  26.375  1.00 70.92           C  
ATOM   1458  O   ARG A 184      -8.281 -15.996  25.497  1.00 70.92           O  
ATOM   1459  CG  ARG A 184     -10.421 -18.977  26.426  1.00 70.92           C  
ATOM   1460  CD  ARG A 184     -10.882 -19.620  27.727  1.00 70.92           C  
ATOM   1461  NE  ARG A 184     -12.333 -19.770  27.769  1.00 70.92           N  
ATOM   1462  NH1 ARG A 184     -12.413 -20.381  29.996  1.00 70.92           N  
ATOM   1463  NH2 ARG A 184     -14.346 -20.235  28.773  1.00 70.92           N  
ATOM   1464  CZ  ARG A 184     -13.027 -20.129  28.846  1.00 70.92           C  
ATOM   1465  N   ILE A 185      -9.536 -16.664  23.681  1.00 71.53           N  
ATOM   1466  CA  ILE A 185      -9.974 -15.312  23.353  1.00 71.53           C  
ATOM   1467  C   ILE A 185     -11.476 -15.183  23.593  1.00 71.53           C  
ATOM   1468  CB  ILE A 185      -9.632 -14.946  21.891  1.00 71.53           C  
ATOM   1469  O   ILE A 185     -12.257 -16.030  23.152  1.00 71.53           O  
ATOM   1470  CG1 ILE A 185      -8.131 -15.120  21.634  1.00 71.53           C  
ATOM   1471  CG2 ILE A 185     -10.080 -13.517  21.572  1.00 71.53           C  
ATOM   1472  CD1 ILE A 185      -7.677 -14.640  20.262  1.00 71.53           C  
ATOM   1473  N   ASN A 186     -11.804 -14.060  24.304  1.00 75.18           N  
ATOM   1474  CA  ASN A 186     -13.213 -13.741  24.505  1.00 75.18           C  
ATOM   1475  C   ASN A 186     -13.848 -13.184  23.233  1.00 75.18           C  
ATOM   1476  CB  ASN A 186     -13.380 -12.751  25.659  1.00 75.18           C  
ATOM   1477  O   ASN A 186     -13.340 -12.225  22.650  1.00 75.18           O  
ATOM   1478  CG  ASN A 186     -14.821 -12.622  26.114  1.00 75.18           C  
ATOM   1479  ND2 ASN A 186     -15.014 -12.236  27.369  1.00 75.18           N  
ATOM   1480  OD1 ASN A 186     -15.752 -12.867  25.343  1.00 75.18           O  
ATOM   1481  N   MET A 187     -14.967 -13.827  22.816  1.00 70.86           N  
ATOM   1482  CA  MET A 187     -15.592 -13.476  21.544  1.00 70.86           C  
ATOM   1483  C   MET A 187     -16.809 -12.584  21.763  1.00 70.86           C  
ATOM   1484  CB  MET A 187     -15.998 -14.737  20.778  1.00 70.86           C  
ATOM   1485  O   MET A 187     -17.635 -12.422  20.863  1.00 70.86           O  
ATOM   1486  CG  MET A 187     -14.834 -15.660  20.456  1.00 70.86           C  
ATOM   1487  SD  MET A 187     -13.714 -14.960  19.183  1.00 70.86           S  
ATOM   1488  CE  MET A 187     -12.236 -15.974  19.465  1.00 70.86           C  
ATOM   1489  N   ASN A 188     -16.990 -12.047  22.945  1.00 73.81           N  
ATOM   1490  CA  ASN A 188     -18.122 -11.191  23.281  1.00 73.81           C  
ATOM   1491  C   ASN A 188     -17.807  -9.719  23.029  1.00 73.81           C  
ATOM   1492  CB  ASN A 188     -18.541 -11.402  24.738  1.00 73.81           C  
ATOM   1493  O   ASN A 188     -18.545  -8.837  23.471  1.00 73.81           O  
ATOM   1494  CG  ASN A 188     -19.289 -12.704  24.948  1.00 73.81           C  
ATOM   1495  ND2 ASN A 188     -19.598 -13.015  26.201  1.00 73.81           N  
ATOM   1496  OD1 ASN A 188     -19.585 -13.425  23.992  1.00 73.81           O  
ATOM   1497  N   GLY A 189     -16.665  -9.457  22.327  1.00 69.73           N  
ATOM   1498  CA  GLY A 189     -16.347  -8.070  22.026  1.00 69.73           C  
ATOM   1499  C   GLY A 189     -15.401  -7.444  23.032  1.00 69.73           C  
ATOM   1500  O   GLY A 189     -15.296  -6.218  23.114  1.00 69.73           O  
ATOM   1501  N   LYS A 190     -14.885  -8.308  23.947  1.00 79.73           N  
ATOM   1502  CA  LYS A 190     -13.884  -7.793  24.878  1.00 79.73           C  
ATOM   1503  C   LYS A 190     -12.716  -7.155  24.132  1.00 79.73           C  
ATOM   1504  CB  LYS A 190     -13.376  -8.910  25.791  1.00 79.73           C  
ATOM   1505  O   LYS A 190     -12.240  -7.697  23.133  1.00 79.73           O  
ATOM   1506  CG  LYS A 190     -12.433  -8.433  26.887  1.00 79.73           C  
ATOM   1507  CD  LYS A 190     -12.128  -9.544  27.883  1.00 79.73           C  
ATOM   1508  CE  LYS A 190     -11.242  -9.049  29.019  1.00 79.73           C  
ATOM   1509  NZ  LYS A 190     -11.009 -10.111  30.043  1.00 79.73           N  
ATOM   1510  N   LYS A 191     -12.286  -5.954  24.574  1.00 77.32           N  
ATOM   1511  CA  LYS A 191     -11.261  -5.151  23.913  1.00 77.32           C  
ATOM   1512  C   LYS A 191      -9.870  -5.491  24.440  1.00 77.32           C  
ATOM   1513  CB  LYS A 191     -11.543  -3.659  24.102  1.00 77.32           C  
ATOM   1514  O   LYS A 191      -9.661  -5.562  25.653  1.00 77.32           O  
ATOM   1515  CG  LYS A 191     -12.869  -3.201  23.514  1.00 77.32           C  
ATOM   1516  CD  LYS A 191     -13.103  -1.715  23.754  1.00 77.32           C  
ATOM   1517  CE  LYS A 191     -14.478  -1.278  23.265  1.00 77.32           C  
ATOM   1518  NZ  LYS A 191     -14.727   0.170  23.534  1.00 77.32           N  
ATOM   1519  N   TYR A 192      -9.019  -5.866  23.565  1.00 74.21           N  
ATOM   1520  CA  TYR A 192      -7.625  -6.119  23.912  1.00 74.21           C  
ATOM   1521  C   TYR A 192      -6.710  -5.066  23.297  1.00 74.21           C  
ATOM   1522  CB  TYR A 192      -7.200  -7.515  23.447  1.00 74.21           C  
ATOM   1523  O   TYR A 192      -6.859  -4.714  22.124  1.00 74.21           O  
ATOM   1524  CG  TYR A 192      -8.045  -8.628  24.016  1.00 74.21           C  
ATOM   1525  CD1 TYR A 192      -7.764  -9.172  25.268  1.00 74.21           C  
ATOM   1526  CD2 TYR A 192      -9.125  -9.139  23.305  1.00 74.21           C  
ATOM   1527  CE1 TYR A 192      -8.539 -10.199  25.796  1.00 74.21           C  
ATOM   1528  CE2 TYR A 192      -9.907 -10.166  23.823  1.00 74.21           C  
ATOM   1529  OH  TYR A 192     -10.377 -11.705  25.586  1.00 74.21           O  
ATOM   1530  CZ  TYR A 192      -9.607 -10.689  25.068  1.00 74.21           C  
ATOM   1531  N   PRO A 193      -5.877  -4.542  24.169  1.00 74.40           N  
ATOM   1532  CA  PRO A 193      -4.887  -3.652  23.558  1.00 74.40           C  
ATOM   1533  C   PRO A 193      -4.042  -4.351  22.495  1.00 74.40           C  
ATOM   1534  CB  PRO A 193      -4.022  -3.220  24.745  1.00 74.40           C  
ATOM   1535  O   PRO A 193      -3.730  -5.536  22.630  1.00 74.40           O  
ATOM   1536  CG  PRO A 193      -4.768  -3.689  25.952  1.00 74.40           C  
ATOM   1537  CD  PRO A 193      -5.747  -4.745  25.527  1.00 74.40           C  
ATOM   1538  N   LEU A 194      -3.729  -3.678  21.268  1.00 61.82           N  
ATOM   1539  CA  LEU A 194      -3.003  -4.243  20.136  1.00 61.82           C  
ATOM   1540  C   LEU A 194      -1.634  -4.757  20.570  1.00 61.82           C  
ATOM   1541  CB  LEU A 194      -2.842  -3.199  19.028  1.00 61.82           C  
ATOM   1542  O   LEU A 194      -1.124  -5.728  20.006  1.00 61.82           O  
ATOM   1543  CG  LEU A 194      -3.926  -3.182  17.949  1.00 61.82           C  
ATOM   1544  CD1 LEU A 194      -4.329  -1.748  17.625  1.00 61.82           C  
ATOM   1545  CD2 LEU A 194      -3.445  -3.904  16.695  1.00 61.82           C  
ATOM   1546  N   ASN A 195      -1.031  -4.188  21.588  1.00 62.11           N  
ATOM   1547  CA  ASN A 195       0.295  -4.585  22.050  1.00 62.11           C  
ATOM   1548  C   ASN A 195       0.216  -5.687  23.102  1.00 62.11           C  
ATOM   1549  CB  ASN A 195       1.055  -3.377  22.601  1.00 62.11           C  
ATOM   1550  O   ASN A 195       1.242  -6.132  23.620  1.00 62.11           O  
ATOM   1551  CG  ASN A 195       0.313  -2.684  23.727  1.00 62.11           C  
ATOM   1552  ND2 ASN A 195       1.020  -1.846  24.476  1.00 62.11           N  
ATOM   1553  OD1 ASN A 195      -0.886  -2.902  23.923  1.00 62.11           O  
ATOM   1554  N   SER A 196      -1.071  -6.111  23.441  1.00 65.36           N  
ATOM   1555  CA  SER A 196      -1.226  -7.163  24.441  1.00 65.36           C  
ATOM   1556  C   SER A 196      -0.793  -8.518  23.890  1.00 65.36           C  
ATOM   1557  CB  SER A 196      -2.676  -7.238  24.920  1.00 65.36           C  
ATOM   1558  O   SER A 196      -0.756  -8.716  22.674  1.00 65.36           O  
ATOM   1559  OG  SER A 196      -3.512  -7.774  23.909  1.00 65.36           O  
ATOM   1560  N   PHE A 197      -0.245  -9.299  24.806  1.00 69.06           N  
ATOM   1561  CA  PHE A 197       0.202 -10.650  24.489  1.00 69.06           C  
ATOM   1562  C   PHE A 197      -0.889 -11.425  23.760  1.00 69.06           C  
ATOM   1563  CB  PHE A 197       0.614 -11.394  25.763  1.00 69.06           C  
ATOM   1564  O   PHE A 197      -0.616 -12.118  22.778  1.00 69.06           O  
ATOM   1565  CG  PHE A 197       1.134 -12.784  25.512  1.00 69.06           C  
ATOM   1566  CD1 PHE A 197       0.334 -13.894  25.754  1.00 69.06           C  
ATOM   1567  CD2 PHE A 197       2.423 -12.980  25.035  1.00 69.06           C  
ATOM   1568  CE1 PHE A 197       0.813 -15.182  25.523  1.00 69.06           C  
ATOM   1569  CE2 PHE A 197       2.909 -14.264  24.802  1.00 69.06           C  
ATOM   1570  CZ  PHE A 197       2.103 -15.363  25.048  1.00 69.06           C  
ATOM   1571  N   LYS A 198      -2.135 -11.240  24.102  1.00 64.57           N  
ATOM   1572  CA  LYS A 198      -3.270 -11.954  23.524  1.00 64.57           C  
ATOM   1573  C   LYS A 198      -3.515 -11.520  22.081  1.00 64.57           C  
ATOM   1574  CB  LYS A 198      -4.530 -11.728  24.360  1.00 64.57           C  
ATOM   1575  O   LYS A 198      -3.790 -12.353  21.215  1.00 64.57           O  
ATOM   1576  CG  LYS A 198      -4.639 -12.640  25.573  1.00 64.57           C  
ATOM   1577  CD  LYS A 198      -5.952 -12.426  26.316  1.00 64.57           C  
ATOM   1578  CE  LYS A 198      -5.927 -13.074  27.694  1.00 64.57           C  
ATOM   1579  NZ  LYS A 198      -7.252 -13.665  28.052  1.00 64.57           N  
ATOM   1580  N   ALA A 199      -3.379 -10.203  21.718  1.00 61.49           N  
ATOM   1581  CA  ALA A 199      -3.492  -9.640  20.375  1.00 61.49           C  
ATOM   1582  C   ALA A 199      -2.338 -10.100  19.489  1.00 61.49           C  
ATOM   1583  CB  ALA A 199      -3.534  -8.115  20.439  1.00 61.49           C  
ATOM   1584  O   ALA A 199      -2.539 -10.423  18.316  1.00 61.49           O  
ATOM   1585  N   MET A 200      -1.177 -10.287  20.079  1.00 60.50           N  
ATOM   1586  CA  MET A 200       0.014 -10.702  19.344  1.00 60.50           C  
ATOM   1587  C   MET A 200      -0.053 -12.184  18.992  1.00 60.50           C  
ATOM   1588  CB  MET A 200       1.277 -10.414  20.157  1.00 60.50           C  
ATOM   1589  O   MET A 200       0.314 -12.581  17.885  1.00 60.50           O  
ATOM   1590  CG  MET A 200       1.606  -8.935  20.275  1.00 60.50           C  
ATOM   1591  SD  MET A 200       3.132  -8.629  21.248  1.00 60.50           S  
ATOM   1592  CE  MET A 200       4.386  -9.177  20.056  1.00 60.50           C  
ATOM   1593  N   GLN A 201      -0.587 -12.936  19.925  1.00 59.84           N  
ATOM   1594  CA  GLN A 201      -0.678 -14.378  19.721  1.00 59.84           C  
ATOM   1595  C   GLN A 201      -1.702 -14.717  18.642  1.00 59.84           C  
ATOM   1596  CB  GLN A 201      -1.039 -15.084  21.028  1.00 59.84           C  
ATOM   1597  O   GLN A 201      -1.573 -15.730  17.952  1.00 59.84           O  
ATOM   1598  CG  GLN A 201       0.154 -15.343  21.938  1.00 59.84           C  
ATOM   1599  CD  GLN A 201      -0.195 -16.212  23.132  1.00 59.84           C  
ATOM   1600  NE2 GLN A 201       0.789 -16.468  23.987  1.00 59.84           N  
ATOM   1601  OE1 GLN A 201      -1.340 -16.648  23.285  1.00 59.84           O  
ATOM   1602  N   THR A 202      -2.718 -13.883  18.584  1.00 58.39           N  
ATOM   1603  CA  THR A 202      -3.761 -14.116  17.590  1.00 58.39           C  
ATOM   1604  C   THR A 202      -3.367 -13.518  16.243  1.00 58.39           C  
ATOM   1605  CB  THR A 202      -5.107 -13.523  18.044  1.00 58.39           C  
ATOM   1606  O   THR A 202      -4.128 -13.597  15.276  1.00 58.39           O  
ATOM   1607  CG2 THR A 202      -5.623 -14.223  19.297  1.00 58.39           C  
ATOM   1608  OG1 THR A 202      -4.938 -12.128  18.325  1.00 58.39           O  
ATOM   1609  N   GLY A 203      -2.135 -13.034  16.155  1.00 56.17           N  
ATOM   1610  CA  GLY A 203      -1.635 -12.535  14.884  1.00 56.17           C  
ATOM   1611  C   GLY A 203      -1.884 -11.051  14.687  1.00 56.17           C  
ATOM   1612  O   GLY A 203      -1.607 -10.507  13.616  1.00 56.17           O  
ATOM   1613  N   PHE A 204      -2.459 -10.493  15.876  1.00 55.08           N  
ATOM   1614  CA  PHE A 204      -2.763  -9.072  15.751  1.00 55.08           C  
ATOM   1615  C   PHE A 204      -1.668  -8.226  16.391  1.00 55.08           C  
ATOM   1616  CB  PHE A 204      -4.116  -8.752  16.392  1.00 55.08           C  
ATOM   1617  O   PHE A 204      -1.889  -7.596  17.427  1.00 55.08           O  
ATOM   1618  CG  PHE A 204      -5.293  -9.027  15.495  1.00 55.08           C  
ATOM   1619  CD1 PHE A 204      -5.776  -8.046  14.638  1.00 55.08           C  
ATOM   1620  CD2 PHE A 204      -5.917 -10.268  15.510  1.00 55.08           C  
ATOM   1621  CE1 PHE A 204      -6.865  -8.298  13.807  1.00 55.08           C  
ATOM   1622  CE2 PHE A 204      -7.005 -10.527  14.682  1.00 55.08           C  
ATOM   1623  CZ  PHE A 204      -7.479  -9.541  13.833  1.00 55.08           C  
ATOM   1624  N   SER A 205      -0.323  -8.639  16.129  1.00 51.22           N  
ATOM   1625  CA  SER A 205       0.825  -7.846  16.558  1.00 51.22           C  
ATOM   1626  C   SER A 205       1.287  -6.900  15.455  1.00 51.22           C  
ATOM   1627  CB  SER A 205       1.979  -8.756  16.978  1.00 51.22           C  
ATOM   1628  O   SER A 205       1.519  -7.326  14.321  1.00 51.22           O  
ATOM   1629  OG  SER A 205       3.112  -8.545  16.153  1.00 51.22           O  
ATOM   1630  N   PRO A 206       0.961  -5.626  15.635  1.00 46.47           N  
ATOM   1631  CA  PRO A 206       1.361  -4.654  14.615  1.00 46.47           C  
ATOM   1632  C   PRO A 206       2.850  -4.724  14.286  1.00 46.47           C  
ATOM   1633  CB  PRO A 206       1.005  -3.308  15.252  1.00 46.47           C  
ATOM   1634  O   PRO A 206       3.678  -4.887  15.186  1.00 46.47           O  
ATOM   1635  CG  PRO A 206       0.526  -3.650  16.626  1.00 46.47           C  
ATOM   1636  CD  PRO A 206       0.580  -5.142  16.792  1.00 46.47           C  
ATOM   1637  N   LYS A 207       3.310  -5.374  13.175  1.00 45.66           N  
ATOM   1638  CA  LYS A 207       4.674  -5.507  12.672  1.00 45.66           C  
ATOM   1639  C   LYS A 207       5.321  -4.140  12.469  1.00 45.66           C  
ATOM   1640  CB  LYS A 207       4.688  -6.294  11.360  1.00 45.66           C  
ATOM   1641  O   LYS A 207       6.513  -3.966  12.731  1.00 45.66           O  
ATOM   1642  CG  LYS A 207       4.504  -7.794  11.536  1.00 45.66           C  
ATOM   1643  CD  LYS A 207       4.786  -8.547  10.243  1.00 45.66           C  
ATOM   1644  CE  LYS A 207       4.626 -10.050  10.424  1.00 45.66           C  
ATOM   1645  NZ  LYS A 207       4.902 -10.794   9.159  1.00 45.66           N  
ATOM   1646  N   SER A 208       4.771  -3.078  12.877  1.00 38.08           N  
ATOM   1647  CA  SER A 208       5.374  -1.763  12.682  1.00 38.08           C  
ATOM   1648  C   SER A 208       4.309  -0.680  12.551  1.00 38.08           C  
ATOM   1649  CB  SER A 208       6.269  -1.762  11.442  1.00 38.08           C  
ATOM   1650  O   SER A 208       3.283  -0.886  11.899  1.00 38.08           O  
ATOM   1651  OG  SER A 208       5.521  -2.082  10.281  1.00 38.08           O  
ATOM   1652  N   ARG A 209       3.750   0.056  13.652  1.00 30.64           N  
ATOM   1653  CA  ARG A 209       3.045   1.332  13.719  1.00 30.64           C  
ATOM   1654  C   ARG A 209       3.506   2.271  12.609  1.00 30.64           C  
ATOM   1655  CB  ARG A 209       3.256   1.992  15.084  1.00 30.64           C  
ATOM   1656  O   ARG A 209       4.707   2.479  12.423  1.00 30.64           O  
ATOM   1657  CG  ARG A 209       2.503   1.314  16.218  1.00 30.64           C  
ATOM   1658  CD  ARG A 209       2.539   2.144  17.494  1.00 30.64           C  
ATOM   1659  NE  ARG A 209       2.939   1.343  18.647  1.00 30.64           N  
ATOM   1660  NH1 ARG A 209       2.363   2.938  20.216  1.00 30.64           N  
ATOM   1661  NH2 ARG A 209       3.240   0.929  20.886  1.00 30.64           N  
ATOM   1662  CZ  ARG A 209       2.846   1.738  19.914  1.00 30.64           C  
ATOM   1663  N   VAL A 210       3.159   2.097  11.275  1.00 33.31           N  
ATOM   1664  CA  VAL A 210       3.693   3.006  10.266  1.00 33.31           C  
ATOM   1665  C   VAL A 210       3.063   4.387  10.430  1.00 33.31           C  
ATOM   1666  CB  VAL A 210       3.448   2.474   8.836  1.00 33.31           C  
ATOM   1667  O   VAL A 210       1.851   4.504  10.624  1.00 33.31           O  
ATOM   1668  CG1 VAL A 210       4.289   3.247   7.821  1.00 33.31           C  
ATOM   1669  CG2 VAL A 210       3.757   0.980   8.763  1.00 33.31           C  
ATOM   1670  N   ALA A 211       3.290   5.353  11.381  1.00 29.13           N  
ATOM   1671  CA  ALA A 211       3.238   6.733  10.905  1.00 29.13           C  
ATOM   1672  C   ALA A 211       2.907   6.787   9.416  1.00 29.13           C  
ATOM   1673  CB  ALA A 211       4.564   7.440  11.177  1.00 29.13           C  
ATOM   1674  O   ALA A 211       2.391   7.794   8.925  1.00 29.13           O  
ATOM   1675  N   ASN A 212       1.844   5.999   8.772  1.00 28.61           N  
ATOM   1676  CA  ASN A 212       1.463   6.422   7.429  1.00 28.61           C  
ATOM   1677  C   ASN A 212       0.511   5.424   6.776  1.00 28.61           C  
ATOM   1678  CB  ASN A 212       2.704   6.621   6.556  1.00 28.61           C  
ATOM   1679  O   ASN A 212       0.907   4.304   6.450  1.00 28.61           O  
ATOM   1680  CG  ASN A 212       3.423   7.922   6.852  1.00 28.61           C  
ATOM   1681  ND2 ASN A 212       4.714   7.969   6.543  1.00 28.61           N  
ATOM   1682  OD1 ASN A 212       2.825   8.876   7.354  1.00 28.61           O  
ATOM   1683  N   PHE A 213      -0.752   5.084   7.240  1.00 27.51           N  
ATOM   1684  CA  PHE A 213      -1.428   4.547   6.064  1.00 27.51           C  
ATOM   1685  C   PHE A 213      -2.816   4.032   6.425  1.00 27.51           C  
ATOM   1686  CB  PHE A 213      -0.599   3.424   5.433  1.00 27.51           C  
ATOM   1687  O   PHE A 213      -2.950   3.090   7.209  1.00 27.51           O  
ATOM   1688  CG  PHE A 213      -0.095   3.744   4.052  1.00 27.51           C  
ATOM   1689  CD1 PHE A 213      -0.866   3.457   2.932  1.00 27.51           C  
ATOM   1690  CD2 PHE A 213       1.150   4.333   3.873  1.00 27.51           C  
ATOM   1691  CE1 PHE A 213      -0.402   3.752   1.652  1.00 27.51           C  
ATOM   1692  CE2 PHE A 213       1.620   4.631   2.597  1.00 27.51           C  
ATOM   1693  CZ  PHE A 213       0.843   4.339   1.488  1.00 27.51           C  
ATOM   1694  N   LYS A 214      -3.903   4.841   6.622  1.00 29.70           N  
ATOM   1695  CA  LYS A 214      -5.349   4.644   6.661  1.00 29.70           C  
ATOM   1696  C   LYS A 214      -5.829   3.852   5.448  1.00 29.70           C  
ATOM   1697  CB  LYS A 214      -6.072   5.990   6.727  1.00 29.70           C  
ATOM   1698  O   LYS A 214      -5.588   4.248   4.306  1.00 29.70           O  
ATOM   1699  CG  LYS A 214      -6.522   6.383   8.127  1.00 29.70           C  
ATOM   1700  CD  LYS A 214      -7.349   7.662   8.109  1.00 29.70           C  
ATOM   1701  CE  LYS A 214      -7.766   8.078   9.513  1.00 29.70           C  
ATOM   1702  NZ  LYS A 214      -8.793   9.163   9.488  1.00 29.70           N  
ATOM   1703  N   GLY A 215      -5.990   2.500   5.366  1.00 30.77           N  
ATOM   1704  CA  GLY A 215      -7.049   1.528   5.589  1.00 30.77           C  
ATOM   1705  C   GLY A 215      -8.048   1.463   4.449  1.00 30.77           C  
ATOM   1706  O   GLY A 215      -8.665   0.421   4.217  1.00 30.77           O  
ATOM   1707  N   ALA A 216      -7.594   1.285   3.142  1.00 27.90           N  
ATOM   1708  CA  ALA A 216      -8.339   0.780   1.991  1.00 27.90           C  
ATOM   1709  C   ALA A 216      -7.626   1.117   0.685  1.00 27.90           C  
ATOM   1710  CB  ALA A 216      -9.756   1.350   1.983  1.00 27.90           C  
ATOM   1711  O   ALA A 216      -7.603   0.307  -0.244  1.00 27.90           O  
ATOM   1712  N   GLY A 217      -6.745   2.044   0.769  1.00 33.04           N  
ATOM   1713  CA  GLY A 217      -6.026   2.486  -0.415  1.00 33.04           C  
ATOM   1714  C   GLY A 217      -4.691   1.789  -0.597  1.00 33.04           C  
ATOM   1715  O   GLY A 217      -4.349   1.372  -1.706  1.00 33.04           O  
ATOM   1716  N   VAL A 218      -3.985   1.444   0.474  1.00 34.97           N  
ATOM   1717  CA  VAL A 218      -2.740   0.685   0.440  1.00 34.97           C  
ATOM   1718  C   VAL A 218      -3.041  -0.793   0.204  1.00 34.97           C  
ATOM   1719  CB  VAL A 218      -1.932   0.863   1.745  1.00 34.97           C  
ATOM   1720  O   VAL A 218      -2.339  -1.462  -0.558  1.00 34.97           O  
ATOM   1721  CG1 VAL A 218      -0.729  -0.079   1.768  1.00 34.97           C  
ATOM   1722  CG2 VAL A 218      -1.481   2.314   1.900  1.00 34.97           C  
ATOM   1723  N   LEU A 219      -4.182  -1.294   0.986  1.00 33.26           N  
ATOM   1724  CA  LEU A 219      -4.612  -2.652   0.672  1.00 33.26           C  
ATOM   1725  C   LEU A 219      -4.961  -2.785  -0.806  1.00 33.26           C  
ATOM   1726  CB  LEU A 219      -5.817  -3.045   1.531  1.00 33.26           C  
ATOM   1727  O   LEU A 219      -4.624  -3.787  -1.441  1.00 33.26           O  
ATOM   1728  CG  LEU A 219      -5.688  -4.344   2.327  1.00 33.26           C  
ATOM   1729  CD1 LEU A 219      -5.628  -4.046   3.822  1.00 33.26           C  
ATOM   1730  CD2 LEU A 219      -6.847  -5.283   2.010  1.00 33.26           C  
ATOM   1731  N   THR A 220      -5.661  -1.686  -1.373  1.00 36.41           N  
ATOM   1732  CA  THR A 220      -5.990  -1.678  -2.794  1.00 36.41           C  
ATOM   1733  C   THR A 220      -4.726  -1.572  -3.641  1.00 36.41           C  
ATOM   1734  CB  THR A 220      -6.942  -0.518  -3.140  1.00 36.41           C  
ATOM   1735  O   THR A 220      -4.593  -2.260  -4.656  1.00 36.41           O  
ATOM   1736  CG2 THR A 220      -7.462  -0.641  -4.569  1.00 36.41           C  
ATOM   1737  OG1 THR A 220      -8.053  -0.533  -2.236  1.00 36.41           O  
ATOM   1738  N   PHE A 221      -3.782  -0.765  -2.994  1.00 43.49           N  
ATOM   1739  CA  PHE A 221      -2.495  -0.635  -3.666  1.00 43.49           C  
ATOM   1740  C   PHE A 221      -1.721  -1.947  -3.613  1.00 43.49           C  
ATOM   1741  CB  PHE A 221      -1.668   0.488  -3.032  1.00 43.49           C  
ATOM   1742  O   PHE A 221      -1.190  -2.402  -4.628  1.00 43.49           O  
ATOM   1743  CG  PHE A 221      -0.225   0.495  -3.461  1.00 43.49           C  
ATOM   1744  CD1 PHE A 221       0.775   0.074  -2.593  1.00 43.49           C  
ATOM   1745  CD2 PHE A 221       0.131   0.925  -4.733  1.00 43.49           C  
ATOM   1746  CE1 PHE A 221       2.111   0.080  -2.988  1.00 43.49           C  
ATOM   1747  CE2 PHE A 221       1.464   0.933  -5.134  1.00 43.49           C  
ATOM   1748  CZ  PHE A 221       2.452   0.512  -4.260  1.00 43.49           C  
ATOM   1749  N   VAL A 222      -1.612  -2.443  -2.341  1.00 39.78           N  
ATOM   1750  CA  VAL A 222      -0.865  -3.679  -2.136  1.00 39.78           C  
ATOM   1751  C   VAL A 222      -1.493  -4.805  -2.954  1.00 39.78           C  
ATOM   1752  CB  VAL A 222      -0.814  -4.070  -0.642  1.00 39.78           C  
ATOM   1753  O   VAL A 222      -0.787  -5.557  -3.630  1.00 39.78           O  
ATOM   1754  CG1 VAL A 222      -0.194  -5.455  -0.467  1.00 39.78           C  
ATOM   1755  CG2 VAL A 222      -0.033  -3.027   0.156  1.00 39.78           C  
ATOM   1756  N   VAL A 223      -2.832  -4.842  -2.908  1.00 39.61           N  
ATOM   1757  CA  VAL A 223      -3.568  -5.861  -3.650  1.00 39.61           C  
ATOM   1758  C   VAL A 223      -3.445  -5.599  -5.149  1.00 39.61           C  
ATOM   1759  CB  VAL A 223      -5.056  -5.900  -3.237  1.00 39.61           C  
ATOM   1760  O   VAL A 223      -3.202  -6.523  -5.930  1.00 39.61           O  
ATOM   1761  CG1 VAL A 223      -5.847  -6.834  -4.151  1.00 39.61           C  
ATOM   1762  CG2 VAL A 223      -5.193  -6.332  -1.778  1.00 39.61           C  
ATOM   1763  N   SER A 224      -3.582  -4.297  -5.592  1.00 41.77           N  
ATOM   1764  CA  SER A 224      -3.446  -3.930  -6.997  1.00 41.77           C  
ATOM   1765  C   SER A 224      -2.019  -4.147  -7.490  1.00 41.77           C  
ATOM   1766  CB  SER A 224      -3.851  -2.471  -7.212  1.00 41.77           C  
ATOM   1767  O   SER A 224      -1.808  -4.645  -8.598  1.00 41.77           O  
ATOM   1768  OG  SER A 224      -5.230  -2.287  -6.941  1.00 41.77           O  
ATOM   1769  N   ALA A 225      -1.075  -3.840  -6.589  1.00 43.86           N  
ATOM   1770  CA  ALA A 225       0.319  -4.087  -6.947  1.00 43.86           C  
ATOM   1771  C   ALA A 225       0.599  -5.582  -7.065  1.00 43.86           C  
ATOM   1772  CB  ALA A 225       1.253  -3.454  -5.918  1.00 43.86           C  
ATOM   1773  O   ALA A 225       1.307  -6.017  -7.976  1.00 43.86           O  
ATOM   1774  N   SER A 226       0.010  -6.272  -6.076  1.00 40.12           N  
ATOM   1775  CA  SER A 226       0.181  -7.722  -6.065  1.00 40.12           C  
ATOM   1776  C   SER A 226      -0.467  -8.364  -7.287  1.00 40.12           C  
ATOM   1777  CB  SER A 226      -0.410  -8.322  -4.789  1.00 40.12           C  
ATOM   1778  O   SER A 226       0.131  -9.230  -7.930  1.00 40.12           O  
ATOM   1779  OG  SER A 226       0.220  -7.782  -3.640  1.00 40.12           O  
ATOM   1780  N   ILE A 227      -1.694  -7.829  -7.646  1.00 41.11           N  
ATOM   1781  CA  ILE A 227      -2.421  -8.354  -8.796  1.00 41.11           C  
ATOM   1782  C   ILE A 227      -1.723  -7.930 -10.086  1.00 41.11           C  
ATOM   1783  CB  ILE A 227      -3.891  -7.878  -8.801  1.00 41.11           C  
ATOM   1784  O   ILE A 227      -1.550  -8.739 -11.001  1.00 41.11           O  
ATOM   1785  CG1 ILE A 227      -4.653  -8.483  -7.616  1.00 41.11           C  
ATOM   1786  CG2 ILE A 227      -4.570  -8.234 -10.127  1.00 41.11           C  
ATOM   1787  CD1 ILE A 227      -6.051  -7.913  -7.422  1.00 41.11           C  
ATOM   1788  N   ALA A 228      -1.380  -6.678 -10.099  1.00 43.68           N  
ATOM   1789  CA  ALA A 228      -0.729  -6.147 -11.294  1.00 43.68           C  
ATOM   1790  C   ALA A 228       0.638  -6.792 -11.506  1.00 43.68           C  
ATOM   1791  CB  ALA A 228      -0.588  -4.630 -11.195  1.00 43.68           C  
ATOM   1792  O   ALA A 228       1.034  -7.064 -12.642  1.00 43.68           O  
ATOM   1793  N   THR A 229       1.257  -7.032 -10.333  1.00 42.94           N  
ATOM   1794  CA  THR A 229       2.542  -7.718 -10.414  1.00 42.94           C  
ATOM   1795  C   THR A 229       2.354  -9.169 -10.846  1.00 42.94           C  
ATOM   1796  CB  THR A 229       3.285  -7.673  -9.066  1.00 42.94           C  
ATOM   1797  O   THR A 229       3.125  -9.686 -11.658  1.00 42.94           O  
ATOM   1798  CG2 THR A 229       4.675  -8.291  -9.184  1.00 42.94           C  
ATOM   1799  OG1 THR A 229       3.414  -6.310  -8.643  1.00 42.94           O  
ATOM   1800  N   SER A 230       1.293  -9.757 -10.236  1.00 38.82           N  
ATOM   1801  CA  SER A 230       0.932 -11.108 -10.654  1.00 38.82           C  
ATOM   1802  C   SER A 230       0.582 -11.153 -12.138  1.00 38.82           C  
ATOM   1803  CB  SER A 230      -0.245 -11.629  -9.828  1.00 38.82           C  
ATOM   1804  O   SER A 230       1.003 -12.064 -12.853  1.00 38.82           O  
ATOM   1805  OG  SER A 230      -0.600 -12.940 -10.230  1.00 38.82           O  
ATOM   1806  N   ASP A 231      -0.155 -10.127 -12.598  1.00 40.31           N  
ATOM   1807  CA  ASP A 231      -0.567 -10.048 -13.996  1.00 40.31           C  
ATOM   1808  C   ASP A 231       0.620  -9.728 -14.902  1.00 40.31           C  
ATOM   1809  CB  ASP A 231      -1.662  -8.994 -14.173  1.00 40.31           C  
ATOM   1810  O   ASP A 231       0.717 -10.250 -16.014  1.00 40.31           O  
ATOM   1811  CG  ASP A 231      -3.021  -9.462 -13.682  1.00 40.31           C  
ATOM   1812  OD1 ASP A 231      -3.197 -10.676 -13.441  1.00 40.31           O  
ATOM   1813  OD2 ASP A 231      -3.924  -8.610 -13.537  1.00 40.31           O  
ATOM   1814  N   LEU A 232       1.476  -8.812 -14.286  1.00 37.95           N  
ATOM   1815  CA  LEU A 232       2.713  -8.498 -14.993  1.00 37.95           C  
ATOM   1816  C   LEU A 232       3.592  -9.737 -15.125  1.00 37.95           C  
ATOM   1817  CB  LEU A 232       3.478  -7.389 -14.268  1.00 37.95           C  
ATOM   1818  O   LEU A 232       4.180  -9.977 -16.182  1.00 37.95           O  
ATOM   1819  CG  LEU A 232       4.752  -6.886 -14.951  1.00 37.95           C  
ATOM   1820  CD1 LEU A 232       4.414  -6.231 -16.286  1.00 37.95           C  
ATOM   1821  CD2 LEU A 232       5.496  -5.912 -14.044  1.00 37.95           C  
ATOM   1822  N   VAL A 233       3.559 -10.545 -14.033  1.00 36.52           N  
ATOM   1823  CA  VAL A 233       4.420 -11.718 -13.912  1.00 36.52           C  
ATOM   1824  C   VAL A 233       3.803 -12.892 -14.668  1.00 36.52           C  
ATOM   1825  CB  VAL A 233       4.655 -12.099 -12.433  1.00 36.52           C  
ATOM   1826  O   VAL A 233       4.509 -13.640 -15.348  1.00 36.52           O  
ATOM   1827  CG1 VAL A 233       5.417 -13.419 -12.331  1.00 36.52           C  
ATOM   1828  CG2 VAL A 233       5.408 -10.986 -11.708  1.00 36.52           C  
ATOM   1829  N   PHE A 234       2.501 -13.011 -14.676  1.00 38.78           N  
ATOM   1830  CA  PHE A 234       1.851 -14.234 -15.131  1.00 38.78           C  
ATOM   1831  C   PHE A 234       1.157 -14.013 -16.470  1.00 38.78           C  
ATOM   1832  CB  PHE A 234       0.840 -14.726 -14.090  1.00 38.78           C  
ATOM   1833  O   PHE A 234       0.907 -14.967 -17.210  1.00 38.78           O  
ATOM   1834  CG  PHE A 234       1.471 -15.217 -12.816  1.00 38.78           C  
ATOM   1835  CD1 PHE A 234       2.212 -16.393 -12.798  1.00 38.78           C  
ATOM   1836  CD2 PHE A 234       1.324 -14.503 -11.634  1.00 38.78           C  
ATOM   1837  CE1 PHE A 234       2.797 -16.850 -11.620  1.00 38.78           C  
ATOM   1838  CE2 PHE A 234       1.906 -14.953 -10.452  1.00 38.78           C  
ATOM   1839  CZ  PHE A 234       2.641 -16.127 -10.447  1.00 38.78           C  
ATOM   1840  N   LYS A 235       0.940 -12.678 -16.810  1.00 39.48           N  
ATOM   1841  CA  LYS A 235       0.241 -12.386 -18.058  1.00 39.48           C  
ATOM   1842  C   LYS A 235       1.175 -11.730 -19.071  1.00 39.48           C  
ATOM   1843  CB  LYS A 235      -0.967 -11.485 -17.799  1.00 39.48           C  
ATOM   1844  O   LYS A 235       1.847 -10.745 -18.756  1.00 39.48           O  
ATOM   1845  CG  LYS A 235      -2.076 -12.151 -16.998  1.00 39.48           C  
ATOM   1846  CD  LYS A 235      -3.290 -11.241 -16.859  1.00 39.48           C  
ATOM   1847  CE  LYS A 235      -4.377 -11.883 -16.007  1.00 39.48           C  
ATOM   1848  NZ  LYS A 235      -5.566 -10.992 -15.862  1.00 39.48           N  
ATOM   1849  N   ASP A 236       1.372 -12.477 -20.128  1.00 39.49           N  
ATOM   1850  CA  ASP A 236       2.335 -12.069 -21.146  1.00 39.49           C  
ATOM   1851  C   ASP A 236       1.927 -10.745 -21.789  1.00 39.49           C  
ATOM   1852  CB  ASP A 236       2.476 -13.153 -22.216  1.00 39.49           C  
ATOM   1853  O   ASP A 236       2.783  -9.951 -22.183  1.00 39.49           O  
ATOM   1854  CG  ASP A 236       3.357 -14.309 -21.777  1.00 39.49           C  
ATOM   1855  OD1 ASP A 236       4.157 -14.141 -20.832  1.00 39.49           O  
ATOM   1856  OD2 ASP A 236       3.252 -15.397 -22.384  1.00 39.49           O  
ATOM   1857  N   ASP A 237       0.649 -10.472 -21.748  1.00 43.12           N  
ATOM   1858  CA  ASP A 237       0.166  -9.263 -22.407  1.00 43.12           C  
ATOM   1859  C   ASP A 237       0.096  -8.094 -21.427  1.00 43.12           C  
ATOM   1860  CB  ASP A 237      -1.208  -9.506 -23.035  1.00 43.12           C  
ATOM   1861  O   ASP A 237      -0.314  -6.991 -21.797  1.00 43.12           O  
ATOM   1862  CG  ASP A 237      -2.191 -10.156 -22.077  1.00 43.12           C  
ATOM   1863  OD1 ASP A 237      -1.759 -10.720 -21.049  1.00 43.12           O  
ATOM   1864  OD2 ASP A 237      -3.409 -10.107 -22.355  1.00 43.12           O  
ATOM   1865  N   TYR A 238       0.515  -8.404 -20.209  1.00 35.61           N  
ATOM   1866  CA  TYR A 238       0.530  -7.338 -19.214  1.00 35.61           C  
ATOM   1867  C   TYR A 238       1.910  -6.699 -19.121  1.00 35.61           C  
ATOM   1868  CB  TYR A 238       0.110  -7.876 -17.843  1.00 35.61           C  
ATOM   1869  O   TYR A 238       2.904  -7.386 -18.876  1.00 35.61           O  
ATOM   1870  CG  TYR A 238      -0.439  -6.817 -16.918  1.00 35.61           C  
ATOM   1871  CD1 TYR A 238       0.371  -6.213 -15.960  1.00 35.61           C  
ATOM   1872  CD2 TYR A 238      -1.770  -6.420 -16.999  1.00 35.61           C  
ATOM   1873  CE1 TYR A 238      -0.131  -5.239 -15.104  1.00 35.61           C  
ATOM   1874  CE2 TYR A 238      -2.283  -5.447 -16.148  1.00 35.61           C  
ATOM   1875  OH  TYR A 238      -1.959  -3.898 -14.361  1.00 35.61           O  
ATOM   1876  CZ  TYR A 238      -1.457  -4.862 -15.206  1.00 35.61           C  
ATOM   1877  N   HIS A 239       2.005  -5.511 -19.566  1.00 38.98           N  
ATOM   1878  CA  HIS A 239       3.265  -4.776 -19.600  1.00 38.98           C  
ATOM   1879  C   HIS A 239       3.426  -3.902 -18.361  1.00 38.98           C  
ATOM   1880  CB  HIS A 239       3.350  -3.917 -20.863  1.00 38.98           C  
ATOM   1881  O   HIS A 239       2.449  -3.617 -17.666  1.00 38.98           O  
ATOM   1882  CG  HIS A 239       3.388  -4.713 -22.129  1.00 38.98           C  
ATOM   1883  CD2 HIS A 239       2.437  -4.938 -23.066  1.00 38.98           C  
ATOM   1884  ND1 HIS A 239       4.511  -5.393 -22.547  1.00 38.98           N  
ATOM   1885  CE1 HIS A 239       4.249  -6.004 -23.690  1.00 38.98           C  
ATOM   1886  NE2 HIS A 239       2.997  -5.744 -24.027  1.00 38.98           N  
ATOM   1887  N   LEU A 240       4.690  -3.792 -18.141  1.00 39.20           N  
ATOM   1888  CA  LEU A 240       5.093  -2.981 -16.998  1.00 39.20           C  
ATOM   1889  C   LEU A 240       4.338  -1.656 -16.978  1.00 39.20           C  
ATOM   1890  CB  LEU A 240       6.602  -2.722 -17.030  1.00 39.20           C  
ATOM   1891  O   LEU A 240       3.943  -1.178 -15.912  1.00 39.20           O  
ATOM   1892  CG  LEU A 240       7.229  -2.206 -15.734  1.00 39.20           C  
ATOM   1893  CD1 LEU A 240       8.077  -3.296 -15.086  1.00 39.20           C  
ATOM   1894  CD2 LEU A 240       8.065  -0.960 -16.003  1.00 39.20           C  
ATOM   1895  N   VAL A 241       4.027  -1.181 -18.219  1.00 40.20           N  
ATOM   1896  CA  VAL A 241       3.278   0.068 -18.314  1.00 40.20           C  
ATOM   1897  C   VAL A 241       1.862  -0.136 -17.782  1.00 40.20           C  
ATOM   1898  CB  VAL A 241       3.231   0.592 -19.767  1.00 40.20           C  
ATOM   1899  O   VAL A 241       1.293   0.760 -17.152  1.00 40.20           O  
ATOM   1900  CG1 VAL A 241       2.364   1.846 -19.861  1.00 40.20           C  
ATOM   1901  CG2 VAL A 241       4.642   0.874 -20.278  1.00 40.20           C  
ATOM   1902  N   ASP A 242       1.291  -1.339 -17.975  1.00 42.28           N  
ATOM   1903  CA  ASP A 242      -0.020  -1.743 -17.476  1.00 42.28           C  
ATOM   1904  C   ASP A 242      -0.004  -1.905 -15.958  1.00 42.28           C  
ATOM   1905  CB  ASP A 242      -0.468  -3.047 -18.140  1.00 42.28           C  
ATOM   1906  O   ASP A 242      -0.957  -1.522 -15.277  1.00 42.28           O  
ATOM   1907  CG  ASP A 242      -0.720  -2.897 -19.630  1.00 42.28           C  
ATOM   1908  OD1 ASP A 242      -1.211  -1.832 -20.063  1.00 42.28           O  
ATOM   1909  OD2 ASP A 242      -0.426  -3.855 -20.379  1.00 42.28           O  
ATOM   1910  N   TRP A 243       1.087  -2.292 -15.529  1.00 47.33           N  
ATOM   1911  CA  TRP A 243       1.314  -2.415 -14.093  1.00 47.33           C  
ATOM   1912  C   TRP A 243       1.298  -1.047 -13.420  1.00 47.33           C  
ATOM   1913  CB  TRP A 243       2.647  -3.118 -13.817  1.00 47.33           C  
ATOM   1914  O   TRP A 243       0.617  -0.853 -12.411  1.00 47.33           O  
ATOM   1915  CG  TRP A 243       2.877  -3.442 -12.372  1.00 47.33           C  
ATOM   1916  CD1 TRP A 243       2.512  -4.584 -11.715  1.00 47.33           C  
ATOM   1917  CD2 TRP A 243       3.520  -2.609 -11.402  1.00 47.33           C  
ATOM   1918  CE2 TRP A 243       3.512  -3.312 -10.177  1.00 47.33           C  
ATOM   1919  CE3 TRP A 243       4.105  -1.337 -11.451  1.00 47.33           C  
ATOM   1920  NE1 TRP A 243       2.891  -4.512 -10.394  1.00 47.33           N  
ATOM   1921  CH2 TRP A 243       4.632  -1.536  -9.084  1.00 47.33           C  
ATOM   1922  CZ2 TRP A 243       4.066  -2.782  -9.009  1.00 47.33           C  
ATOM   1923  CZ3 TRP A 243       4.657  -0.812 -10.288  1.00 47.33           C  
ATOM   1924  N   PHE A 244       2.137  -0.132 -14.048  1.00 42.35           N  
ATOM   1925  CA  PHE A 244       2.224   1.211 -13.487  1.00 42.35           C  
ATOM   1926  C   PHE A 244       0.868   1.906 -13.534  1.00 42.35           C  
ATOM   1927  CB  PHE A 244       3.266   2.044 -14.241  1.00 42.35           C  
ATOM   1928  O   PHE A 244       0.490   2.606 -12.593  1.00 42.35           O  
ATOM   1929  CG  PHE A 244       4.672   1.854 -13.739  1.00 42.35           C  
ATOM   1930  CD1 PHE A 244       5.074   2.409 -12.531  1.00 42.35           C  
ATOM   1931  CD2 PHE A 244       5.592   1.120 -14.477  1.00 42.35           C  
ATOM   1932  CE1 PHE A 244       6.375   2.236 -12.064  1.00 42.35           C  
ATOM   1933  CE2 PHE A 244       6.894   0.942 -14.017  1.00 42.35           C  
ATOM   1934  CZ  PHE A 244       7.284   1.502 -12.811  1.00 42.35           C  
ATOM   1935  N   GLY A 245       0.152   1.612 -14.616  1.00 42.82           N  
ATOM   1936  CA  GLY A 245      -1.171   2.192 -14.784  1.00 42.82           C  
ATOM   1937  C   GLY A 245      -2.172   1.703 -13.754  1.00 42.82           C  
ATOM   1938  O   GLY A 245      -2.936   2.496 -13.198  1.00 42.82           O  
ATOM   1939  N   ASN A 246      -2.130   0.421 -13.408  1.00 47.38           N  
ATOM   1940  CA  ASN A 246      -3.081  -0.218 -12.505  1.00 47.38           C  
ATOM   1941  C   ASN A 246      -2.738   0.057 -11.044  1.00 47.38           C  
ATOM   1942  CB  ASN A 246      -3.138  -1.725 -12.762  1.00 47.38           C  
ATOM   1943  O   ASN A 246      -3.619   0.374 -10.243  1.00 47.38           O  
ATOM   1944  CG  ASN A 246      -4.006  -2.082 -13.952  1.00 47.38           C  
ATOM   1945  ND2 ASN A 246      -3.796  -3.271 -14.504  1.00 47.38           N  
ATOM   1946  OD1 ASN A 246      -4.859  -1.295 -14.373  1.00 47.38           O  
ATOM   1947  N   VAL A 247      -1.390   0.018 -10.783  1.00 45.70           N  
ATOM   1948  CA  VAL A 247      -0.914   0.305  -9.434  1.00 45.70           C  
ATOM   1949  C   VAL A 247      -1.017   1.803  -9.157  1.00 45.70           C  
ATOM   1950  CB  VAL A 247       0.540  -0.177  -9.230  1.00 45.70           C  
ATOM   1951  O   VAL A 247      -1.469   2.213  -8.085  1.00 45.70           O  
ATOM   1952  CG1 VAL A 247       1.068   0.264  -7.866  1.00 45.70           C  
ATOM   1953  CG2 VAL A 247       0.623  -1.695  -9.373  1.00 45.70           C  
ATOM   1954  N   GLY A 248      -0.596   2.615 -10.161  1.00 44.82           N  
ATOM   1955  CA  GLY A 248      -0.658   4.067 -10.097  1.00 44.82           C  
ATOM   1956  C   GLY A 248      -2.075   4.599  -9.992  1.00 44.82           C  
ATOM   1957  O   GLY A 248      -2.342   5.519  -9.216  1.00 44.82           O  
ATOM   1958  N   SER A 249      -3.078   4.065 -10.732  1.00 44.45           N  
ATOM   1959  CA  SER A 249      -4.492   4.426 -10.738  1.00 44.45           C  
ATOM   1960  C   SER A 249      -5.140   4.145  -9.387  1.00 44.45           C  
ATOM   1961  CB  SER A 249      -5.234   3.665 -11.838  1.00 44.45           C  
ATOM   1962  O   SER A 249      -5.914   4.961  -8.882  1.00 44.45           O  
ATOM   1963  OG  SER A 249      -6.635   3.840 -11.712  1.00 44.45           O  
ATOM   1964  N   ASP A 250      -4.838   3.085  -8.777  1.00 44.64           N  
ATOM   1965  CA  ASP A 250      -5.382   2.693  -7.481  1.00 44.64           C  
ATOM   1966  C   ASP A 250      -4.880   3.616  -6.373  1.00 44.64           C  
ATOM   1967  CB  ASP A 250      -5.016   1.242  -7.161  1.00 44.64           C  
ATOM   1968  O   ASP A 250      -5.624   3.941  -5.445  1.00 44.64           O  
ATOM   1969  CG  ASP A 250      -5.842   0.236  -7.945  1.00 44.64           C  
ATOM   1970  OD1 ASP A 250      -6.884   0.618  -8.520  1.00 44.64           O  
ATOM   1971  OD2 ASP A 250      -5.448  -0.950  -7.986  1.00 44.64           O  
ATOM   1972  N   MET A 251      -3.646   3.993  -6.606  1.00 43.91           N  
ATOM   1973  CA  MET A 251      -3.059   4.991  -5.717  1.00 43.91           C  
ATOM   1974  C   MET A 251      -3.803   6.318  -5.823  1.00 43.91           C  
ATOM   1975  CB  MET A 251      -1.578   5.195  -6.040  1.00 43.91           C  
ATOM   1976  O   MET A 251      -4.114   6.943  -4.808  1.00 43.91           O  
ATOM   1977  CG  MET A 251      -0.638   4.624  -4.990  1.00 43.91           C  
ATOM   1978  SD  MET A 251       1.129   4.890  -5.409  1.00 43.91           S  
ATOM   1979  CE  MET A 251       1.199   6.703  -5.366  1.00 43.91           C  
ATOM   1980  N   PHE A 252      -4.065   6.732  -7.036  1.00 42.84           N  
ATOM   1981  CA  PHE A 252      -4.784   7.973  -7.302  1.00 42.84           C  
ATOM   1982  C   PHE A 252      -6.225   7.879  -6.816  1.00 42.84           C  
ATOM   1983  CB  PHE A 252      -4.754   8.302  -8.798  1.00 42.84           C  
ATOM   1984  O   PHE A 252      -6.744   8.819  -6.210  1.00 42.84           O  
ATOM   1985  CG  PHE A 252      -5.261   9.680  -9.126  1.00 42.84           C  
ATOM   1986  CD1 PHE A 252      -6.548   9.865  -9.615  1.00 42.84           C  
ATOM   1987  CD2 PHE A 252      -4.449  10.793  -8.945  1.00 42.84           C  
ATOM   1988  CE1 PHE A 252      -7.020  11.140  -9.920  1.00 42.84           C  
ATOM   1989  CE2 PHE A 252      -4.913  12.070  -9.247  1.00 42.84           C  
ATOM   1990  CZ  PHE A 252      -6.199  12.241  -9.735  1.00 42.84           C  
ATOM   1991  N   LYS A 253      -6.881   6.828  -7.082  1.00 40.10           N  
ATOM   1992  CA  LYS A 253      -8.236   6.577  -6.600  1.00 40.10           C  
ATOM   1993  C   LYS A 253      -8.297   6.631  -5.076  1.00 40.10           C  
ATOM   1994  CB  LYS A 253      -8.741   5.222  -7.098  1.00 40.10           C  
ATOM   1995  O   LYS A 253      -9.234   7.194  -4.507  1.00 40.10           O  
ATOM   1996  CG  LYS A 253      -9.251   5.239  -8.531  1.00 40.10           C  
ATOM   1997  CD  LYS A 253      -9.833   3.890  -8.934  1.00 40.10           C  
ATOM   1998  CE  LYS A 253     -10.210   3.861 -10.409  1.00 40.10           C  
ATOM   1999  NZ  LYS A 253     -10.751   2.529 -10.816  1.00 40.10           N  
ATOM   2000  N   PHE A 254      -7.191   6.240  -4.590  1.00 40.56           N  
ATOM   2001  CA  PHE A 254      -7.106   6.214  -3.134  1.00 40.56           C  
ATOM   2002  C   PHE A 254      -6.865   7.614  -2.581  1.00 40.56           C  
ATOM   2003  CB  PHE A 254      -5.990   5.270  -2.676  1.00 40.56           C  
ATOM   2004  O   PHE A 254      -7.464   8.001  -1.576  1.00 40.56           O  
ATOM   2005  CG  PHE A 254      -5.713   5.329  -1.199  1.00 40.56           C  
ATOM   2006  CD1 PHE A 254      -4.597   6.000  -0.713  1.00 40.56           C  
ATOM   2007  CD2 PHE A 254      -6.569   4.714  -0.294  1.00 40.56           C  
ATOM   2008  CE1 PHE A 254      -4.338   6.057   0.654  1.00 40.56           C  
ATOM   2009  CE2 PHE A 254      -6.316   4.767   1.074  1.00 40.56           C  
ATOM   2010  CZ  PHE A 254      -5.200   5.438   1.546  1.00 40.56           C  
ATOM   2011  N   MET A 255      -6.035   8.373  -3.235  1.00 38.72           N  
ATOM   2012  CA  MET A 255      -5.759   9.773  -2.928  1.00 38.72           C  
ATOM   2013  C   MET A 255      -7.014  10.623  -3.093  1.00 38.72           C  
ATOM   2014  CB  MET A 255      -4.642  10.311  -3.824  1.00 38.72           C  
ATOM   2015  O   MET A 255      -7.285  11.503  -2.273  1.00 38.72           O  
ATOM   2016  CG  MET A 255      -3.249   9.884  -3.390  1.00 38.72           C  
ATOM   2017  SD  MET A 255      -1.932  10.609  -4.442  1.00 38.72           S  
ATOM   2018  CE  MET A 255      -2.004  12.339  -3.899  1.00 38.72           C  
ATOM   2019  N   LEU A 256      -7.759  10.364  -4.003  1.00 34.88           N  
ATOM   2020  CA  LEU A 256      -9.013  11.063  -4.262  1.00 34.88           C  
ATOM   2021  C   LEU A 256     -10.077  10.666  -3.245  1.00 34.88           C  
ATOM   2022  CB  LEU A 256      -9.508  10.766  -5.680  1.00 34.88           C  
ATOM   2023  O   LEU A 256     -10.843  11.513  -2.779  1.00 34.88           O  
ATOM   2024  CG  LEU A 256      -9.243  11.845  -6.731  1.00 34.88           C  
ATOM   2025  CD1 LEU A 256      -8.946  11.206  -8.083  1.00 34.88           C  
ATOM   2026  CD2 LEU A 256     -10.431  12.796  -6.833  1.00 34.88           C  
ATOM   2027  N   GLN A 257     -10.079   9.414  -2.856  1.00 34.97           N  
ATOM   2028  CA  GLN A 257     -11.065   8.894  -1.914  1.00 34.97           C  
ATOM   2029  C   GLN A 257     -10.749   9.335  -0.488  1.00 34.97           C  
ATOM   2030  CB  GLN A 257     -11.127   7.367  -1.989  1.00 34.97           C  
ATOM   2031  O   GLN A 257     -11.658   9.603   0.301  1.00 34.97           O  
ATOM   2032  CG  GLN A 257     -12.340   6.837  -2.741  1.00 34.97           C  
ATOM   2033  CD  GLN A 257     -12.268   5.343  -2.993  1.00 34.97           C  
ATOM   2034  NE2 GLN A 257     -13.296   4.800  -3.636  1.00 34.97           N  
ATOM   2035  OE1 GLN A 257     -11.296   4.682  -2.613  1.00 34.97           O  
ATOM   2036  N   SER A 258      -9.518   9.640  -0.172  1.00 34.08           N  
ATOM   2037  CA  SER A 258      -9.121  10.082   1.161  1.00 34.08           C  
ATOM   2038  C   SER A 258      -9.006  11.602   1.227  1.00 34.08           C  
ATOM   2039  CB  SER A 258      -7.792   9.444   1.565  1.00 34.08           C  
ATOM   2040  O   SER A 258      -9.127  12.192   2.302  1.00 34.08           O  
ATOM   2041  OG  SER A 258      -6.870   9.478   0.489  1.00 34.08           O  
ATOM   2042  N   ALA A 259      -8.842  12.288   0.059  1.00 33.52           N  
ATOM   2043  CA  ALA A 259      -8.780  13.747   0.037  1.00 33.52           C  
ATOM   2044  C   ALA A 259     -10.168  14.353  -0.148  1.00 33.52           C  
ATOM   2045  CB  ALA A 259      -7.843  14.223  -1.071  1.00 33.52           C  
ATOM   2046  O   ALA A 259     -10.350  15.269  -0.953  1.00 33.52           O  
ATOM   2047  N   VAL A 260     -11.234  13.792   0.408  1.00 31.72           N  
ATOM   2048  CA  VAL A 260     -12.439  14.615   0.384  1.00 31.72           C  
ATOM   2049  C   VAL A 260     -12.678  15.222   1.765  1.00 31.72           C  
ATOM   2050  CB  VAL A 260     -13.674  13.800  -0.061  1.00 31.72           C  
ATOM   2051  O   VAL A 260     -13.384  16.224   1.896  1.00 31.72           O  
ATOM   2052  CG1 VAL A 260     -14.936  14.660  -0.010  1.00 31.72           C  
ATOM   2053  CG2 VAL A 260     -13.464  13.237  -1.465  1.00 31.72           C  
ATOM   2054  N   GLY A 261     -11.769  15.940   2.460  1.00 34.49           N  
ATOM   2055  CA  GLY A 261     -12.567  16.897   3.210  1.00 34.49           C  
ATOM   2056  C   GLY A 261     -11.741  18.013   3.820  1.00 34.49           C  
ATOM   2057  O   GLY A 261     -12.246  19.116   4.041  1.00 34.49           O  
ATOM   2058  N   GLU A 262     -10.914  18.852   3.057  1.00 28.28           N  
ATOM   2059  CA  GLU A 262     -10.788  20.292   3.261  1.00 28.28           C  
ATOM   2060  C   GLU A 262      -9.373  20.772   2.951  1.00 28.28           C  
ATOM   2061  CB  GLU A 262     -11.169  20.668   4.695  1.00 28.28           C  
ATOM   2062  O   GLU A 262      -9.184  21.881   2.448  1.00 28.28           O  
ATOM   2063  CG  GLU A 262     -12.649  20.969   4.880  1.00 28.28           C  
ATOM   2064  CD  GLU A 262     -13.000  21.403   6.294  1.00 28.28           C  
ATOM   2065  OE1 GLU A 262     -14.190  21.686   6.564  1.00 28.28           O  
ATOM   2066  OE2 GLU A 262     -12.079  21.460   7.139  1.00 28.28           O  
ATOM   2067  N   ALA A 263      -8.400  20.090   2.253  1.00 29.18           N  
ATOM   2068  CA  ALA A 263      -7.136  20.735   1.908  1.00 29.18           C  
ATOM   2069  C   ALA A 263      -6.821  20.567   0.424  1.00 29.18           C  
ATOM   2070  CB  ALA A 263      -6.000  20.169   2.757  1.00 29.18           C  
ATOM   2071  O   ALA A 263      -6.251  21.464  -0.201  1.00 29.18           O  
ATOM   2072  N   ALA A 264      -7.635  19.849  -0.424  1.00 32.44           N  
ATOM   2073  CA  ALA A 264      -7.390  19.743  -1.860  1.00 32.44           C  
ATOM   2074  C   ALA A 264      -8.308  20.676  -2.644  1.00 32.44           C  
ATOM   2075  CB  ALA A 264      -7.577  18.301  -2.327  1.00 32.44           C  
ATOM   2076  O   ALA A 264      -7.895  21.268  -3.644  1.00 32.44           O  
ATOM   2077  N   LEU A 265      -9.299  21.236  -1.838  1.00 28.92           N  
ATOM   2078  CA  LEU A 265     -10.188  22.285  -2.326  1.00 28.92           C  
ATOM   2079  C   LEU A 265      -9.728  23.656  -1.844  1.00 28.92           C  
ATOM   2080  CB  LEU A 265     -11.626  22.025  -1.868  1.00 28.92           C  
ATOM   2081  O   LEU A 265      -9.768  24.630  -2.599  1.00 28.92           O  
ATOM   2082  CG  LEU A 265     -12.586  21.476  -2.924  1.00 28.92           C  
ATOM   2083  CD1 LEU A 265     -13.640  20.588  -2.271  1.00 28.92           C  
ATOM   2084  CD2 LEU A 265     -13.242  22.616  -3.695  1.00 28.92           C  
ATOM   2085  N   PHE A 266      -8.721  23.681  -0.862  1.00 24.53           N  
ATOM   2086  CA  PHE A 266      -8.220  24.943  -0.330  1.00 24.53           C  
ATOM   2087  C   PHE A 266      -6.819  25.234  -0.856  1.00 24.53           C  
ATOM   2088  CB  PHE A 266      -8.209  24.915   1.202  1.00 24.53           C  
ATOM   2089  O   PHE A 266      -6.488  26.385  -1.149  1.00 24.53           O  
ATOM   2090  CG  PHE A 266      -9.054  25.987   1.834  1.00 24.53           C  
ATOM   2091  CD1 PHE A 266      -8.528  27.249   2.085  1.00 24.53           C  
ATOM   2092  CD2 PHE A 266     -10.376  25.734   2.178  1.00 24.53           C  
ATOM   2093  CE1 PHE A 266      -9.308  28.243   2.671  1.00 24.53           C  
ATOM   2094  CE2 PHE A 266     -11.161  26.723   2.763  1.00 24.53           C  
ATOM   2095  CZ  PHE A 266     -10.625  27.977   3.010  1.00 24.53           C  
ATOM   2096  N   ALA A 267      -6.109  24.356  -1.448  1.00 27.36           N  
ATOM   2097  CA  ALA A 267      -4.793  24.645  -2.012  1.00 27.36           C  
ATOM   2098  C   ALA A 267      -4.876  24.852  -3.522  1.00 27.36           C  
ATOM   2099  CB  ALA A 267      -3.815  23.518  -1.686  1.00 27.36           C  
ATOM   2100  O   ALA A 267      -4.146  25.672  -4.083  1.00 27.36           O  
ATOM   2101  N   ALA A 268      -6.071  24.554  -4.075  1.00 29.42           N  
ATOM   2102  CA  ALA A 268      -6.424  24.822  -5.467  1.00 29.42           C  
ATOM   2103  C   ALA A 268      -7.081  26.192  -5.612  1.00 29.42           C  
ATOM   2104  CB  ALA A 268      -7.350  23.732  -6.001  1.00 29.42           C  
ATOM   2105  O   ALA A 268      -6.869  26.887  -6.608  1.00 29.42           O  
ATOM   2106  N   ALA A 269      -7.402  26.777  -4.402  1.00 26.05           N  
ATOM   2107  CA  ALA A 269      -7.896  28.150  -4.345  1.00 26.05           C  
ATOM   2108  C   ALA A 269      -6.784  29.116  -3.946  1.00 26.05           C  
ATOM   2109  CB  ALA A 269      -9.064  28.256  -3.367  1.00 26.05           C  
ATOM   2110  O   ALA A 269      -6.714  30.237  -4.456  1.00 26.05           O  
ATOM   2111  N   VAL A 270      -5.539  28.536  -3.534  1.00 24.70           N  
ATOM   2112  CA  VAL A 270      -4.612  29.541  -3.025  1.00 24.70           C  
ATOM   2113  C   VAL A 270      -3.338  29.543  -3.866  1.00 24.70           C  
ATOM   2114  CB  VAL A 270      -4.269  29.296  -1.538  1.00 24.70           C  
ATOM   2115  O   VAL A 270      -2.769  30.603  -4.140  1.00 24.70           O  
ATOM   2116  CG1 VAL A 270      -3.157  30.236  -1.078  1.00 24.70           C  
ATOM   2117  CG2 VAL A 270      -5.514  29.468  -0.669  1.00 24.70           C  
ATOM   2118  N   LEU A 271      -3.137  28.802  -4.981  1.00 27.48           N  
ATOM   2119  CA  LEU A 271      -1.833  29.098  -5.564  1.00 27.48           C  
ATOM   2120  C   LEU A 271      -1.879  28.989  -7.084  1.00 27.48           C  
ATOM   2121  CB  LEU A 271      -0.769  28.150  -5.005  1.00 27.48           C  
ATOM   2122  O   LEU A 271      -1.978  27.888  -7.629  1.00 27.48           O  
ATOM   2123  CG  LEU A 271      -0.308  28.418  -3.571  1.00 27.48           C  
ATOM   2124  CD1 LEU A 271       0.386  27.186  -2.999  1.00 27.48           C  
ATOM   2125  CD2 LEU A 271       0.617  29.629  -3.524  1.00 27.48           C  
ATOM   2126  N   GLY A 272      -2.826  29.657  -7.785  1.00 31.31           N  
ATOM   2127  CA  GLY A 272      -2.766  30.386  -9.042  1.00 31.31           C  
ATOM   2128  C   GLY A 272      -1.532  30.060  -9.862  1.00 31.31           C  
ATOM   2129  O   GLY A 272      -1.130  30.842 -10.726  1.00 31.31           O  
ATOM   2130  N   GLN A 273      -1.240  28.759 -10.307  1.00 27.12           N  
ATOM   2131  CA  GLN A 273      -0.217  28.431 -11.295  1.00 27.12           C  
ATOM   2132  C   GLN A 273      -0.185  26.932 -11.576  1.00 27.12           C  
ATOM   2133  CB  GLN A 273       1.157  28.906 -10.822  1.00 27.12           C  
ATOM   2134  O   GLN A 273      -0.449  26.121 -10.685  1.00 27.12           O  
ATOM   2135  CG  GLN A 273       1.258  30.415 -10.642  1.00 27.12           C  
ATOM   2136  CD  GLN A 273       1.109  31.173 -11.948  1.00 27.12           C  
ATOM   2137  NE2 GLN A 273       0.337  32.254 -11.921  1.00 27.12           N  
ATOM   2138  OE1 GLN A 273       1.685  30.791 -12.972  1.00 27.12           O  
ATOM   2139  N   PRO A 274       0.160  26.509 -12.849  1.00 31.44           N  
ATOM   2140  CA  PRO A 274      -0.081  25.366 -13.733  1.00 31.44           C  
ATOM   2141  C   PRO A 274       0.531  24.071 -13.205  1.00 31.44           C  
ATOM   2142  CB  PRO A 274       0.583  25.789 -15.046  1.00 31.44           C  
ATOM   2143  O   PRO A 274       1.259  23.388 -13.930  1.00 31.44           O  
ATOM   2144  CG  PRO A 274       1.710  26.681 -14.633  1.00 31.44           C  
ATOM   2145  CD  PRO A 274       1.680  26.827 -13.139  1.00 31.44           C  
ATOM   2146  N   ILE A 275       0.179  23.590 -11.891  1.00 26.16           N  
ATOM   2147  CA  ILE A 275       0.168  22.220 -11.390  1.00 26.16           C  
ATOM   2148  C   ILE A 275      -1.144  21.540 -11.776  1.00 26.16           C  
ATOM   2149  CB  ILE A 275       0.364  22.177  -9.858  1.00 26.16           C  
ATOM   2150  O   ILE A 275      -1.303  20.331 -11.586  1.00 26.16           O  
ATOM   2151  CG1 ILE A 275       1.702  22.819  -9.473  1.00 26.16           C  
ATOM   2152  CG2 ILE A 275       0.280  20.737  -9.343  1.00 26.16           C  
ATOM   2153  CD1 ILE A 275       1.948  22.884  -7.972  1.00 26.16           C  
ATOM   2154  N   ILE A 276      -1.732  22.242 -12.843  1.00 25.58           N  
ATOM   2155  CA  ILE A 276      -2.973  21.791 -13.463  1.00 25.58           C  
ATOM   2156  C   ILE A 276      -2.657  20.879 -14.646  1.00 25.58           C  
ATOM   2157  CB  ILE A 276      -3.840  22.984 -13.924  1.00 25.58           C  
ATOM   2158  O   ILE A 276      -3.429  19.970 -14.961  1.00 25.58           O  
ATOM   2159  CG1 ILE A 276      -4.273  23.826 -12.718  1.00 25.58           C  
ATOM   2160  CG2 ILE A 276      -5.057  22.494 -14.715  1.00 25.58           C  
ATOM   2161  CD1 ILE A 276      -5.438  24.765 -13.004  1.00 25.58           C  
ATOM   2162  N   ILE A 277      -1.358  20.467 -14.989  1.00 25.09           N  
ATOM   2163  CA  ILE A 277      -1.280  19.601 -16.161  1.00 25.09           C  
ATOM   2164  C   ILE A 277      -1.115  18.149 -15.720  1.00 25.09           C  
ATOM   2165  CB  ILE A 277      -0.119  20.014 -17.093  1.00 25.09           C  
ATOM   2166  O   ILE A 277      -1.725  17.245 -16.295  1.00 25.09           O  
ATOM   2167  CG1 ILE A 277      -0.402  21.381 -17.726  1.00 25.09           C  
ATOM   2168  CG2 ILE A 277       0.115  18.949 -18.168  1.00 25.09           C  
ATOM   2169  CD1 ILE A 277       0.767  21.950 -18.518  1.00 25.09           C  
ATOM   2170  N   GLY A 278      -0.922  17.858 -14.417  1.00 24.85           N  
ATOM   2171  CA  GLY A 278      -0.837  16.454 -14.045  1.00 24.85           C  
ATOM   2172  C   GLY A 278      -2.010  15.987 -13.204  1.00 24.85           C  
ATOM   2173  O   GLY A 278      -2.529  14.888 -13.408  1.00 24.85           O  
ATOM   2174  N   ALA A 279      -2.624  17.020 -12.512  1.00 28.79           N  
ATOM   2175  CA  ALA A 279      -3.802  16.770 -11.686  1.00 28.79           C  
ATOM   2176  C   ALA A 279      -5.086  17.030 -12.468  1.00 28.79           C  
ATOM   2177  CB  ALA A 279      -3.764  17.636 -10.429  1.00 28.79           C  
ATOM   2178  O   ALA A 279      -6.060  16.284 -12.341  1.00 28.79           O  
ATOM   2179  N   ILE A 280      -4.899  17.847 -13.620  1.00 24.55           N  
ATOM   2180  CA  ILE A 280      -5.894  18.137 -14.647  1.00 24.55           C  
ATOM   2181  C   ILE A 280      -5.738  17.157 -15.808  1.00 24.55           C  
ATOM   2182  CB  ILE A 280      -5.775  19.592 -15.154  1.00 24.55           C  
ATOM   2183  O   ILE A 280      -6.730  16.698 -16.379  1.00 24.55           O  
ATOM   2184  CG1 ILE A 280      -6.162  20.577 -14.046  1.00 24.55           C  
ATOM   2185  CG2 ILE A 280      -6.640  19.801 -16.401  1.00 24.55           C  
ATOM   2186  CD1 ILE A 280      -5.979  22.040 -14.426  1.00 24.55           C  
ATOM   2187  N   ALA A 281      -4.533  16.356 -15.952  1.00 27.54           N  
ATOM   2188  CA  ALA A 281      -4.429  15.334 -16.990  1.00 27.54           C  
ATOM   2189  C   ALA A 281      -5.046  14.017 -16.527  1.00 27.54           C  
ATOM   2190  CB  ALA A 281      -2.970  15.124 -17.387  1.00 27.54           C  
ATOM   2191  O   ALA A 281      -5.743  13.347 -17.293  1.00 27.54           O  
ATOM   2192  N   VAL A 282      -5.409  13.877 -15.238  1.00 30.65           N  
ATOM   2193  CA  VAL A 282      -6.035  12.626 -14.824  1.00 30.65           C  
ATOM   2194  C   VAL A 282      -7.462  12.893 -14.350  1.00 30.65           C  
ATOM   2195  CB  VAL A 282      -5.225  11.928 -13.708  1.00 30.65           C  
ATOM   2196  O   VAL A 282      -8.384  12.145 -14.684  1.00 30.65           O  
ATOM   2197  CG1 VAL A 282      -5.987  10.722 -13.161  1.00 30.65           C  
ATOM   2198  CG2 VAL A 282      -3.853  11.506 -14.229  1.00 30.65           C  
ATOM   2199  N   THR A 283      -7.699  14.262 -13.708  1.00 25.59           N  
ATOM   2200  CA  THR A 283      -9.058  14.707 -13.420  1.00 25.59           C  
ATOM   2201  C   THR A 283      -9.715  15.284 -14.671  1.00 25.59           C  
ATOM   2202  CB  THR A 283      -9.075  15.759 -12.296  1.00 25.59           C  
ATOM   2203  O   THR A 283     -10.893  15.032 -14.932  1.00 25.59           O  
ATOM   2204  CG2 THR A 283     -10.308  15.600 -11.412  1.00 25.59           C  
ATOM   2205  OG1 THR A 283      -7.901  15.608 -11.489  1.00 25.59           O  
ATOM   2206  N   ALA A 284      -8.903  15.884 -15.678  1.00 26.89           N  
ATOM   2207  CA  ALA A 284      -9.315  16.253 -17.030  1.00 26.89           C  
ATOM   2208  C   ALA A 284      -9.417  15.023 -17.928  1.00 26.89           C  
ATOM   2209  CB  ALA A 284      -8.338  17.263 -17.627  1.00 26.89           C  
ATOM   2210  O   ALA A 284     -10.331  14.921 -18.750  1.00 26.89           O  
ATOM   2211  N   THR A 285      -8.719  13.689 -17.537  1.00 28.06           N  
ATOM   2212  CA  THR A 285      -8.889  12.419 -18.234  1.00 28.06           C  
ATOM   2213  C   THR A 285     -10.166  11.719 -17.779  1.00 28.06           C  
ATOM   2214  CB  THR A 285      -7.682  11.490 -18.007  1.00 28.06           C  
ATOM   2215  O   THR A 285     -10.908  11.174 -18.600  1.00 28.06           O  
ATOM   2216  CG2 THR A 285      -7.243  10.830 -19.309  1.00 28.06           C  
ATOM   2217  OG1 THR A 285      -6.591  12.255 -17.479  1.00 28.06           O  
ATOM   2218  N   TYR A 286     -10.684  12.090 -16.625  1.00 27.60           N  
ATOM   2219  CA  TYR A 286     -11.882  11.409 -16.147  1.00 27.60           C  
ATOM   2220  C   TYR A 286     -13.119  12.276 -16.347  1.00 27.60           C  
ATOM   2221  CB  TYR A 286     -11.737  11.042 -14.667  1.00 27.60           C  
ATOM   2222  O   TYR A 286     -14.157  11.792 -16.807  1.00 27.60           O  
ATOM   2223  CG  TYR A 286     -12.667   9.941 -14.220  1.00 27.60           C  
ATOM   2224  CD1 TYR A 286     -13.893  10.235 -13.628  1.00 27.60           C  
ATOM   2225  CD2 TYR A 286     -12.322   8.604 -14.389  1.00 27.60           C  
ATOM   2226  CE1 TYR A 286     -14.753   9.223 -13.213  1.00 27.60           C  
ATOM   2227  CE2 TYR A 286     -13.175   7.584 -13.978  1.00 27.60           C  
ATOM   2228  OH  TYR A 286     -15.233   6.898 -12.984  1.00 27.60           O  
ATOM   2229  CZ  TYR A 286     -14.386   7.903 -13.393  1.00 27.60           C  
ATOM   2230  N   LEU A 287     -12.985  13.691 -16.297  1.00 27.96           N  
ATOM   2231  CA  LEU A 287     -14.152  14.539 -16.514  1.00 27.96           C  
ATOM   2232  C   LEU A 287     -14.190  15.055 -17.949  1.00 27.96           C  
ATOM   2233  CB  LEU A 287     -14.147  15.717 -15.536  1.00 27.96           C  
ATOM   2234  O   LEU A 287     -15.261  15.142 -18.553  1.00 27.96           O  
ATOM   2235  CG  LEU A 287     -14.574  15.408 -14.100  1.00 27.96           C  
ATOM   2236  CD1 LEU A 287     -14.257  16.588 -13.188  1.00 27.96           C  
ATOM   2237  CD2 LEU A 287     -16.059  15.067 -14.045  1.00 27.96           C  
ATOM   2238  N   LEU A 288     -13.040  15.076 -18.786  1.00 27.78           N  
ATOM   2239  CA  LEU A 288     -12.918  15.373 -20.209  1.00 27.78           C  
ATOM   2240  C   LEU A 288     -13.045  14.101 -21.042  1.00 27.78           C  
ATOM   2241  CB  LEU A 288     -11.580  16.056 -20.502  1.00 27.78           C  
ATOM   2242  O   LEU A 288     -13.638  14.119 -22.123  1.00 27.78           O  
ATOM   2243  CG  LEU A 288     -11.539  17.574 -20.316  1.00 27.78           C  
ATOM   2244  CD1 LEU A 288     -10.096  18.066 -20.284  1.00 27.78           C  
ATOM   2245  CD2 LEU A 288     -12.321  18.270 -21.425  1.00 27.78           C  
ATOM   2246  N   ILE A 289     -12.803  12.788 -20.468  1.00 28.25           N  
ATOM   2247  CA  ILE A 289     -13.049  11.502 -21.111  1.00 28.25           C  
ATOM   2248  C   ILE A 289     -14.542  11.186 -21.079  1.00 28.25           C  
ATOM   2249  CB  ILE A 289     -12.247  10.369 -20.434  1.00 28.25           C  
ATOM   2250  O   ILE A 289     -15.108  10.727 -22.074  1.00 28.25           O  
ATOM   2251  CG1 ILE A 289     -10.749  10.529 -20.721  1.00 28.25           C  
ATOM   2252  CG2 ILE A 289     -12.750   8.999 -20.897  1.00 28.25           C  
ATOM   2253  CD1 ILE A 289      -9.862   9.581 -19.926  1.00 28.25           C  
ATOM   2254  N   GLU A 290     -15.261  11.764 -20.121  1.00 29.15           N  
ATOM   2255  CA  GLU A 290     -16.696  11.501 -20.073  1.00 29.15           C  
ATOM   2256  C   GLU A 290     -17.484  12.604 -20.774  1.00 29.15           C  
ATOM   2257  CB  GLU A 290     -17.169  11.356 -18.624  1.00 29.15           C  
ATOM   2258  O   GLU A 290     -18.452  12.328 -21.485  1.00 29.15           O  
ATOM   2259  CG  GLU A 290     -17.110   9.929 -18.098  1.00 29.15           C  
ATOM   2260  CD  GLU A 290     -18.471   9.381 -17.697  1.00 29.15           C  
ATOM   2261  OE1 GLU A 290     -18.579   8.163 -17.428  1.00 29.15           O  
ATOM   2262  OE2 GLU A 290     -19.436  10.176 -17.652  1.00 29.15           O  
ATOM   2263  N   TRP A 291     -16.997  13.920 -20.753  1.00 29.98           N  
ATOM   2264  CA  TRP A 291     -17.700  14.997 -21.443  1.00 29.98           C  
ATOM   2265  C   TRP A 291     -17.161  15.181 -22.857  1.00 29.98           C  
ATOM   2266  CB  TRP A 291     -17.576  16.307 -20.661  1.00 29.98           C  
ATOM   2267  O   TRP A 291     -17.932  15.336 -23.807  1.00 29.98           O  
ATOM   2268  CG  TRP A 291     -18.331  17.452 -21.268  1.00 29.98           C  
ATOM   2269  CD1 TRP A 291     -19.680  17.670 -21.213  1.00 29.98           C  
ATOM   2270  CD2 TRP A 291     -17.780  18.533 -22.025  1.00 29.98           C  
ATOM   2271  CE2 TRP A 291     -18.853  19.372 -22.399  1.00 29.98           C  
ATOM   2272  CE3 TRP A 291     -16.481  18.875 -22.425  1.00 29.98           C  
ATOM   2273  NE1 TRP A 291     -20.000  18.824 -21.891  1.00 29.98           N  
ATOM   2274  CH2 TRP A 291     -17.386  20.844 -23.531  1.00 29.98           C  
ATOM   2275  CZ2 TRP A 291     -18.666  20.533 -23.153  1.00 29.98           C  
ATOM   2276  CZ3 TRP A 291     -16.297  20.030 -23.176  1.00 29.98           C  
ATOM   2277  N   ALA A 292     -15.774  14.955 -23.147  1.00 28.73           N  
ATOM   2278  CA  ALA A 292     -15.211  15.064 -24.491  1.00 28.73           C  
ATOM   2279  C   ALA A 292     -15.381  13.760 -25.264  1.00 28.73           C  
ATOM   2280  CB  ALA A 292     -13.735  15.448 -24.419  1.00 28.73           C  
ATOM   2281  O   ALA A 292     -15.623  13.776 -26.474  1.00 28.73           O  
ATOM   2282  N   TRP A 293     -15.568  12.515 -24.643  1.00 29.31           N  
ATOM   2283  CA  TRP A 293     -15.833  11.199 -25.215  1.00 29.31           C  
ATOM   2284  C   TRP A 293     -17.288  11.080 -25.657  1.00 29.31           C  
ATOM   2285  CB  TRP A 293     -15.502  10.097 -24.205  1.00 29.31           C  
ATOM   2286  O   TRP A 293     -17.581  10.478 -26.693  1.00 29.31           O  
ATOM   2287  CG  TRP A 293     -14.677   8.980 -24.770  1.00 29.31           C  
ATOM   2288  CD1 TRP A 293     -14.686   8.519 -26.058  1.00 29.31           C  
ATOM   2289  CD2 TRP A 293     -13.725   8.179 -24.064  1.00 29.31           C  
ATOM   2290  CE2 TRP A 293     -13.193   7.251 -24.987  1.00 29.31           C  
ATOM   2291  CE3 TRP A 293     -13.269   8.156 -22.739  1.00 29.31           C  
ATOM   2292  NE1 TRP A 293     -13.795   7.480 -26.195  1.00 29.31           N  
ATOM   2293  CH2 TRP A 293     -11.798   6.308 -23.324  1.00 29.31           C  
ATOM   2294  CZ2 TRP A 293     -12.226   6.309 -24.626  1.00 29.31           C  
ATOM   2295  CZ3 TRP A 293     -12.307   7.218 -22.382  1.00 29.31           C  
ATOM   2296  N   GLY A 294     -18.164  11.978 -25.140  1.00 33.06           N  
ATOM   2297  CA  GLY A 294     -19.551  12.009 -25.576  1.00 33.06           C  
ATOM   2298  C   GLY A 294     -19.827  13.080 -26.615  1.00 33.06           C  
ATOM   2299  O   GLY A 294     -20.526  12.831 -27.599  1.00 33.06           O  
ATOM   2300  N   GLU A 295     -18.990  14.209 -26.610  1.00 34.16           N  
ATOM   2301  CA  GLU A 295     -19.322  15.307 -27.513  1.00 34.16           C  
ATOM   2302  C   GLU A 295     -18.310  15.413 -28.650  1.00 34.16           C  
ATOM   2303  CB  GLU A 295     -19.394  16.630 -26.748  1.00 34.16           C  
ATOM   2304  O   GLU A 295     -18.677  15.698 -29.791  1.00 34.16           O  
ATOM   2305  CG  GLU A 295     -20.648  17.442 -27.039  1.00 34.16           C  
ATOM   2306  CD  GLU A 295     -20.843  18.609 -26.084  1.00 34.16           C  
ATOM   2307  OE1 GLU A 295     -21.880  19.304 -26.178  1.00 34.16           O  
ATOM   2308  OE2 GLU A 295     -19.950  18.831 -25.236  1.00 34.16           O  
ATOM   2309  N   TYR A 296     -17.045  14.772 -28.675  1.00 33.86           N  
ATOM   2310  CA  TYR A 296     -16.279  14.976 -29.900  1.00 33.86           C  
ATOM   2311  C   TYR A 296     -15.758  13.652 -30.445  1.00 33.86           C  
ATOM   2312  CB  TYR A 296     -15.109  15.933 -29.649  1.00 33.86           C  
ATOM   2313  O   TYR A 296     -14.973  13.631 -31.395  1.00 33.86           O  
ATOM   2314  CG  TYR A 296     -15.480  17.391 -29.775  1.00 33.86           C  
ATOM   2315  CD1 TYR A 296     -15.562  18.003 -31.024  1.00 33.86           C  
ATOM   2316  CD2 TYR A 296     -15.747  18.159 -28.647  1.00 33.86           C  
ATOM   2317  CE1 TYR A 296     -15.901  19.347 -31.145  1.00 33.86           C  
ATOM   2318  CE2 TYR A 296     -16.087  19.504 -28.757  1.00 33.86           C  
ATOM   2319  OH  TYR A 296     -16.498  21.418 -30.122  1.00 33.86           O  
ATOM   2320  CZ  TYR A 296     -16.162  20.087 -30.008  1.00 33.86           C  
ATOM   2321  N   LYS A 297     -16.472  12.494 -30.299  1.00 34.74           N  
ATOM   2322  CA  LYS A 297     -16.214  11.194 -30.909  1.00 34.74           C  
ATOM   2323  C   LYS A 297     -14.725  11.001 -31.183  1.00 34.74           C  
ATOM   2324  CB  LYS A 297     -17.009  11.042 -32.206  1.00 34.74           C  
ATOM   2325  O   LYS A 297     -14.318  10.820 -32.333  1.00 34.74           O  
ATOM   2326  CG  LYS A 297     -18.444  10.577 -32.002  1.00 34.74           C  
ATOM   2327  CD  LYS A 297     -19.168  10.399 -33.330  1.00 34.74           C  
ATOM   2328  CE  LYS A 297     -20.618   9.979 -33.125  1.00 34.74           C  
ATOM   2329  NZ  LYS A 297     -21.335   9.812 -34.425  1.00 34.74           N  
ATOM   2330  N   ILE A 298     -13.777  11.277 -30.273  1.00 30.17           N  
ATOM   2331  CA  ILE A 298     -12.324  11.175 -30.192  1.00 30.17           C  
ATOM   2332  C   ILE A 298     -11.901   9.714 -30.321  1.00 30.17           C  
ATOM   2333  CB  ILE A 298     -11.788  11.774 -28.872  1.00 30.17           C  
ATOM   2334  O   ILE A 298     -10.828   9.416 -30.850  1.00 30.17           O  
ATOM   2335  CG1 ILE A 298     -12.063  13.281 -28.819  1.00 30.17           C  
ATOM   2336  CG2 ILE A 298     -10.293  11.483 -28.715  1.00 30.17           C  
ATOM   2337  CD1 ILE A 298     -11.864  13.898 -27.441  1.00 30.17           C  
ATOM   2338  N   SER A 299     -12.988   8.712 -30.274  1.00 33.47           N  
ATOM   2339  CA  SER A 299     -12.675   7.314 -30.552  1.00 33.47           C  
ATOM   2340  C   SER A 299     -12.273   7.116 -32.009  1.00 33.47           C  
ATOM   2341  CB  SER A 299     -13.871   6.421 -30.218  1.00 33.47           C  
ATOM   2342  O   SER A 299     -11.306   6.409 -32.301  1.00 33.47           O  
ATOM   2343  OG  SER A 299     -13.661   5.102 -30.693  1.00 33.47           O  
ATOM   2344  N   GLN A 300     -12.714   8.081 -32.791  1.00 33.41           N  
ATOM   2345  CA  GLN A 300     -12.476   7.875 -34.215  1.00 33.41           C  
ATOM   2346  C   GLN A 300     -11.156   8.506 -34.649  1.00 33.41           C  
ATOM   2347  CB  GLN A 300     -13.629   8.449 -35.041  1.00 33.41           C  
ATOM   2348  O   GLN A 300     -10.435   7.943 -35.475  1.00 33.41           O  
ATOM   2349  CG  GLN A 300     -14.757   7.458 -35.293  1.00 33.41           C  
ATOM   2350  CD  GLN A 300     -15.830   8.012 -36.211  1.00 33.41           C  
ATOM   2351  NE2 GLN A 300     -16.827   7.190 -36.521  1.00 33.41           N  
ATOM   2352  OE1 GLN A 300     -15.764   9.169 -36.638  1.00 33.41           O  
ATOM   2353  N   THR A 301     -10.618   9.448 -33.811  1.00 30.95           N  
ATOM   2354  CA  THR A 301      -9.398  10.126 -34.236  1.00 30.95           C  
ATOM   2355  C   THR A 301      -8.163   9.376 -33.746  1.00 30.95           C  
ATOM   2356  CB  THR A 301      -9.358  11.577 -33.723  1.00 30.95           C  
ATOM   2357  O   THR A 301      -7.176   9.252 -34.474  1.00 30.95           O  
ATOM   2358  CG2 THR A 301      -8.408  12.430 -34.558  1.00 30.95           C  
ATOM   2359  OG1 THR A 301     -10.674  12.140 -33.795  1.00 30.95           O  
ATOM   2360  N   ILE A 302      -8.268   8.649 -32.531  1.00 32.82           N  
ATOM   2361  CA  ILE A 302      -7.174   7.868 -31.964  1.00 32.82           C  
ATOM   2362  C   ILE A 302      -6.997   6.576 -32.758  1.00 32.82           C  
ATOM   2363  CB  ILE A 302      -7.419   7.551 -30.472  1.00 32.82           C  
ATOM   2364  O   ILE A 302      -5.872   6.182 -33.073  1.00 32.82           O  
ATOM   2365  CG1 ILE A 302      -7.361   8.835 -29.637  1.00 32.82           C  
ATOM   2366  CG2 ILE A 302      -6.405   6.521 -29.965  1.00 32.82           C  
ATOM   2367  CD1 ILE A 302      -7.749   8.642 -28.177  1.00 32.82           C  
ATOM   2368  N   VAL A 303      -8.114   6.071 -33.329  1.00 31.79           N  
ATOM   2369  CA  VAL A 303      -8.069   4.902 -34.203  1.00 31.79           C  
ATOM   2370  C   VAL A 303      -7.505   5.297 -35.566  1.00 31.79           C  
ATOM   2371  CB  VAL A 303      -9.466   4.264 -34.368  1.00 31.79           C  
ATOM   2372  O   VAL A 303      -6.666   4.588 -36.126  1.00 31.79           O  
ATOM   2373  CG1 VAL A 303      -9.437   3.172 -35.437  1.00 31.79           C  
ATOM   2374  CG2 VAL A 303      -9.956   3.699 -33.036  1.00 31.79           C  
ATOM   2375  N   GLU A 304      -7.760   6.546 -35.966  1.00 30.41           N  
ATOM   2376  CA  GLU A 304      -7.248   6.992 -37.258  1.00 30.41           C  
ATOM   2377  C   GLU A 304      -5.758   7.314 -37.180  1.00 30.41           C  
ATOM   2378  CB  GLU A 304      -8.025   8.214 -37.753  1.00 30.41           C  
ATOM   2379  O   GLU A 304      -4.996   6.977 -38.089  1.00 30.41           O  
ATOM   2380  CG  GLU A 304      -8.716   8.003 -39.093  1.00 30.41           C  
ATOM   2381  CD  GLU A 304      -9.538   9.201 -39.540  1.00 30.41           C  
ATOM   2382  OE1 GLU A 304     -10.166   9.137 -40.621  1.00 30.41           O  
ATOM   2383  OE2 GLU A 304      -9.553  10.213 -38.803  1.00 30.41           O  
ATOM   2384  N   ARG A 305      -5.322   7.773 -35.960  1.00 28.87           N  
ATOM   2385  CA  ARG A 305      -3.911   8.133 -35.860  1.00 28.87           C  
ATOM   2386  C   ARG A 305      -3.052   6.905 -35.578  1.00 28.87           C  
ATOM   2387  CB  ARG A 305      -3.699   9.183 -34.768  1.00 28.87           C  
ATOM   2388  O   ARG A 305      -1.927   6.802 -36.071  1.00 28.87           O  
ATOM   2389  CG  ARG A 305      -3.789  10.617 -35.266  1.00 28.87           C  
ATOM   2390  CD  ARG A 305      -2.847  11.539 -34.505  1.00 28.87           C  
ATOM   2391  NE  ARG A 305      -3.158  12.945 -34.746  1.00 28.87           N  
ATOM   2392  NH1 ARG A 305      -1.435  13.762 -33.441  1.00 28.87           N  
ATOM   2393  NH2 ARG A 305      -2.849  15.209 -34.519  1.00 28.87           N  
ATOM   2394  CZ  ARG A 305      -2.480  13.969 -34.235  1.00 28.87           C  
ATOM   2395  N   LEU A 306      -3.591   5.900 -34.896  1.00 30.16           N  
ATOM   2396  CA  LEU A 306      -2.911   4.628 -34.677  1.00 30.16           C  
ATOM   2397  C   LEU A 306      -2.913   3.785 -35.948  1.00 30.16           C  
ATOM   2398  CB  LEU A 306      -3.576   3.854 -33.536  1.00 30.16           C  
ATOM   2399  O   LEU A 306      -1.920   3.125 -36.261  1.00 30.16           O  
ATOM   2400  CG  LEU A 306      -2.966   4.038 -32.145  1.00 30.16           C  
ATOM   2401  CD1 LEU A 306      -4.044   3.923 -31.074  1.00 30.16           C  
ATOM   2402  CD2 LEU A 306      -1.857   3.018 -31.908  1.00 30.16           C  
ATOM   2403  N   GLU A 307      -3.918   3.998 -36.893  1.00 30.20           N  
ATOM   2404  CA  GLU A 307      -3.878   3.384 -38.217  1.00 30.20           C  
ATOM   2405  C   GLU A 307      -2.919   4.129 -39.142  1.00 30.20           C  
ATOM   2406  CB  GLU A 307      -5.279   3.345 -38.834  1.00 30.20           C  
ATOM   2407  O   GLU A 307      -2.247   3.514 -39.973  1.00 30.20           O  
ATOM   2408  CG  GLU A 307      -5.953   1.984 -38.742  1.00 30.20           C  
ATOM   2409  CD  GLU A 307      -7.362   1.972 -39.314  1.00 30.20           C  
ATOM   2410  OE1 GLU A 307      -8.023   0.910 -39.279  1.00 30.20           O  
ATOM   2411  OE2 GLU A 307      -7.809   3.035 -39.801  1.00 30.20           O  
ATOM   2412  N   SER A 308      -2.652   5.375 -38.822  1.00 28.49           N  
ATOM   2413  CA  SER A 308      -1.721   6.080 -39.697  1.00 28.49           C  
ATOM   2414  C   SER A 308      -0.279   5.879 -39.246  1.00 28.49           C  
ATOM   2415  CB  SER A 308      -2.049   7.573 -39.736  1.00 28.49           C  
ATOM   2416  O   SER A 308       0.651   6.007 -40.046  1.00 28.49           O  
ATOM   2417  OG  SER A 308      -1.799   8.176 -38.478  1.00 28.49           O  
ATOM   2418  N   ALA A 309      -0.058   5.463 -37.882  1.00 28.30           N  
ATOM   2419  CA  ALA A 309       1.305   5.221 -37.417  1.00 28.30           C  
ATOM   2420  C   ALA A 309       1.708   3.765 -37.634  1.00 28.30           C  
ATOM   2421  CB  ALA A 309       1.439   5.594 -35.943  1.00 28.30           C  
ATOM   2422  O   ALA A 309       2.897   3.451 -37.724  1.00 28.30           O  
ATOM   2423  N   ILE A 310       0.850   2.907 -38.077  1.00 35.38           N  
ATOM   2424  CA  ILE A 310       1.227   1.695 -38.796  1.00 35.38           C  
ATOM   2425  C   ILE A 310       1.024   1.901 -40.296  1.00 35.38           C  
ATOM   2426  CB  ILE A 310       0.417   0.473 -38.309  1.00 35.38           C  
ATOM   2427  O   ILE A 310       1.843   1.460 -41.106  1.00 35.38           O  
ATOM   2428  CG1 ILE A 310       0.662   0.233 -36.814  1.00 35.38           C  
ATOM   2429  CG2 ILE A 310       0.771  -0.771 -39.129  1.00 35.38           C  
ATOM   2430  CD1 ILE A 310      -0.290  -0.776 -36.186  1.00 35.38           C  
TER    2431      ILE A 310                                                      
ENDMDL                                                                          
END                                                                             
