# Supplementary material for: The RIX domain defines a class of polymorphic T6SS effectors and secreted adaptors
Source: Nat Commun. 2023 Aug 17;14:4983. doi: 10.1038/s41467-023-40659-2 (PMC10435454; doi:10.1038/s41467-023-40659-2)
Supplement: Supplementary file 6 — Supplementary Data S3 [file 41467_2023_40659_MOESM6_ESM.zip › AlphaFold2 PDB files used in this study/WP_038863399.1 Actin cross-linking.pdb]

MODEL     1                                                                     
ATOM      1  N   MET A   1       7.649 -48.838   0.673  1.00 25.02           N  
ATOM      2  CA  MET A   1       6.681 -49.898   0.939  1.00 25.02           C  
ATOM      3  C   MET A   1       5.787 -49.536   2.120  1.00 25.02           C  
ATOM      4  CB  MET A   1       7.396 -51.223   1.211  1.00 25.02           C  
ATOM      5  O   MET A   1       6.271 -49.361   3.239  1.00 25.02           O  
ATOM      6  CG  MET A   1       8.069 -51.820  -0.014  1.00 25.02           C  
ATOM      7  SD  MET A   1       7.298 -53.400  -0.540  1.00 25.02           S  
ATOM      8  CE  MET A   1       8.315 -53.784  -1.993  1.00 25.02           C  
ATOM      9  N   PRO A   2       4.522 -49.149   1.719  1.00 27.33           N  
ATOM     10  CA  PRO A   2       3.126 -48.721   1.603  1.00 27.33           C  
ATOM     11  C   PRO A   2       2.332 -48.943   2.888  1.00 27.33           C  
ATOM     12  CB  PRO A   2       2.583 -49.592   0.467  1.00 27.33           C  
ATOM     13  O   PRO A   2       2.781 -49.671   3.777  1.00 27.33           O  
ATOM     14  CG  PRO A   2       3.296 -50.897   0.613  1.00 27.33           C  
ATOM     15  CD  PRO A   2       4.322 -50.762   1.702  1.00 27.33           C  
ATOM     16  N   ASN A   3       1.434 -47.989   3.232  1.00 26.47           N  
ATOM     17  CA  ASN A   3      -0.011 -48.063   3.045  1.00 26.47           C  
ATOM     18  C   ASN A   3      -0.758 -47.843   4.358  1.00 26.47           C  
ATOM     19  CB  ASN A   3      -0.405 -49.407   2.429  1.00 26.47           C  
ATOM     20  O   ASN A   3      -0.547 -48.575   5.327  1.00 26.47           O  
ATOM     21  CG  ASN A   3      -1.601 -49.298   1.504  1.00 26.47           C  
ATOM     22  ND2 ASN A   3      -2.014 -50.423   0.933  1.00 26.47           N  
ATOM     23  OD1 ASN A   3      -2.148 -48.210   1.303  1.00 26.47           O  
ATOM     24  N   LEU A   4      -1.566 -46.730   4.336  1.00 29.85           N  
ATOM     25  CA  LEU A   4      -2.918 -46.850   4.870  1.00 29.85           C  
ATOM     26  C   LEU A   4      -3.814 -45.736   4.339  1.00 29.85           C  
ATOM     27  CB  LEU A   4      -2.895 -46.817   6.400  1.00 29.85           C  
ATOM     28  O   LEU A   4      -3.638 -44.569   4.697  1.00 29.85           O  
ATOM     29  CG  LEU A   4      -3.245 -48.125   7.113  1.00 29.85           C  
ATOM     30  CD1 LEU A   4      -2.025 -48.670   7.848  1.00 29.85           C  
ATOM     31  CD2 LEU A   4      -4.407 -47.914   8.077  1.00 29.85           C  
ATOM     32  N   ASP A   5      -4.504 -45.738   3.136  1.00 32.56           N  
ATOM     33  CA  ASP A   5      -5.923 -45.889   2.827  1.00 32.56           C  
ATOM     34  C   ASP A   5      -6.598 -46.847   3.806  1.00 32.56           C  
ATOM     35  CB  ASP A   5      -6.110 -46.385   1.392  1.00 32.56           C  
ATOM     36  O   ASP A   5      -6.233 -48.022   3.886  1.00 32.56           O  
ATOM     37  CG  ASP A   5      -6.209 -45.255   0.382  1.00 32.56           C  
ATOM     38  OD1 ASP A   5      -6.442 -44.095   0.786  1.00 32.56           O  
ATOM     39  OD2 ASP A   5      -6.055 -45.527  -0.828  1.00 32.56           O  
ATOM     40  N   GLU A   6      -7.235 -46.344   5.008  1.00 29.48           N  
ATOM     41  CA  GLU A   6      -8.444 -46.892   5.617  1.00 29.48           C  
ATOM     42  C   GLU A   6      -8.843 -46.100   6.859  1.00 29.48           C  
ATOM     43  CB  GLU A   6      -8.245 -48.367   5.975  1.00 29.48           C  
ATOM     44  O   GLU A   6      -8.151 -46.144   7.879  1.00 29.48           O  
ATOM     45  CG  GLU A   6      -8.812 -49.332   4.943  1.00 29.48           C  
ATOM     46  CD  GLU A   6      -8.672 -50.791   5.346  1.00 29.48           C  
ATOM     47  OE1 GLU A   6      -9.118 -51.677   4.582  1.00 29.48           O  
ATOM     48  OE2 GLU A   6      -8.113 -51.051   6.435  1.00 29.48           O  
ATOM     49  N   LEU A   7      -9.485 -44.835   6.714  1.00 32.71           N  
ATOM     50  CA  LEU A   7     -10.537 -44.457   7.651  1.00 32.71           C  
ATOM     51  C   LEU A   7     -11.490 -43.448   7.020  1.00 32.71           C  
ATOM     52  CB  LEU A   7      -9.931 -43.873   8.930  1.00 32.71           C  
ATOM     53  O   LEU A   7     -11.098 -42.317   6.725  1.00 32.71           O  
ATOM     54  CG  LEU A   7      -9.813 -44.826  10.121  1.00 32.71           C  
ATOM     55  CD1 LEU A   7      -8.443 -44.686  10.778  1.00 32.71           C  
ATOM     56  CD2 LEU A   7     -10.925 -44.563  11.130  1.00 32.71           C  
ATOM     57  N   LYS A   8     -12.482 -43.791   6.098  1.00 25.42           N  
ATOM     58  CA  LYS A   8     -13.934 -43.905   6.205  1.00 25.42           C  
ATOM     59  C   LYS A   8     -14.441 -43.269   7.496  1.00 25.42           C  
ATOM     60  CB  LYS A   8     -14.364 -45.371   6.138  1.00 25.42           C  
ATOM     61  O   LYS A   8     -13.895 -43.517   8.573  1.00 25.42           O  
ATOM     62  CG  LYS A   8     -14.421 -45.935   4.726  1.00 25.42           C  
ATOM     63  CD  LYS A   8     -15.111 -47.293   4.694  1.00 25.42           C  
ATOM     64  CE  LYS A   8     -15.155 -47.866   3.283  1.00 25.42           C  
ATOM     65  NZ  LYS A   8     -15.829 -49.198   3.247  1.00 25.42           N  
ATOM     66  N   SER A   9     -15.328 -42.159   7.502  1.00 24.50           N  
ATOM     67  CA  SER A   9     -16.754 -42.172   7.811  1.00 24.50           C  
ATOM     68  C   SER A   9     -17.030 -41.554   9.178  1.00 24.50           C  
ATOM     69  CB  SER A   9     -17.298 -43.601   7.769  1.00 24.50           C  
ATOM     70  O   SER A   9     -16.318 -41.832  10.145  1.00 24.50           O  
ATOM     71  OG  SER A   9     -16.807 -44.359   8.861  1.00 24.50           O  
ATOM     72  N   LYS A  10     -17.831 -40.399   9.283  1.00 25.07           N  
ATOM     73  CA  LYS A  10     -19.205 -40.171   9.722  1.00 25.07           C  
ATOM     74  C   LYS A  10     -19.276 -39.994  11.236  1.00 25.07           C  
ATOM     75  CB  LYS A  10     -20.106 -41.328   9.287  1.00 25.07           C  
ATOM     76  O   LYS A  10     -18.772 -40.831  11.989  1.00 25.07           O  
ATOM     77  CG  LYS A  10     -20.620 -41.209   7.860  1.00 25.07           C  
ATOM     78  CD  LYS A  10     -21.701 -42.242   7.567  1.00 25.07           C  
ATOM     79  CE  LYS A  10     -22.192 -42.146   6.128  1.00 25.07           C  
ATOM     80  NZ  LYS A  10     -23.253 -43.156   5.837  1.00 25.07           N  
ATOM     81  N   THR A  11     -19.545 -38.663  11.710  1.00 29.30           N  
ATOM     82  CA  THR A  11     -20.581 -38.417  12.707  1.00 29.30           C  
ATOM     83  C   THR A  11     -21.224 -37.050  12.494  1.00 29.30           C  
ATOM     84  CB  THR A  11     -20.013 -38.503  14.136  1.00 29.30           C  
ATOM     85  O   THR A  11     -20.544 -36.023  12.549  1.00 29.30           O  
ATOM     86  CG2 THR A  11     -19.667 -39.942  14.505  1.00 29.30           C  
ATOM     87  OG1 THR A  11     -18.828 -37.701  14.222  1.00 29.30           O  
ATOM     88  N   SER A  12     -22.564 -36.933  11.921  1.00 26.13           N  
ATOM     89  CA  SER A  12     -23.969 -37.165  12.244  1.00 26.13           C  
ATOM     90  C   SER A  12     -24.478 -36.147  13.259  1.00 26.13           C  
ATOM     91  CB  SER A  12     -24.168 -38.581  12.786  1.00 26.13           C  
ATOM     92  O   SER A  12     -23.814 -35.878  14.262  1.00 26.13           O  
ATOM     93  OG  SER A  12     -25.460 -38.726  13.351  1.00 26.13           O  
ATOM     94  N   THR A  13     -25.747 -35.412  12.813  1.00 24.97           N  
ATOM     95  CA  THR A  13     -27.147 -35.634  13.159  1.00 24.97           C  
ATOM     96  C   THR A  13     -28.047 -34.635  12.439  1.00 24.97           C  
ATOM     97  CB  THR A  13     -27.370 -35.528  14.679  1.00 24.97           C  
ATOM     98  O   THR A  13     -27.786 -33.430  12.459  1.00 24.97           O  
ATOM     99  CG2 THR A  13     -26.873 -36.778  15.397  1.00 24.97           C  
ATOM    100  OG1 THR A  13     -26.660 -34.389  15.182  1.00 24.97           O  
ATOM    101  N   GLY A  14     -29.022 -35.105  11.456  1.00 23.19           N  
ATOM    102  CA  GLY A  14     -30.409 -35.527  11.576  1.00 23.19           C  
ATOM    103  C   GLY A  14     -31.360 -34.693  10.738  1.00 23.19           C  
ATOM    104  O   GLY A  14     -31.325 -33.462  10.789  1.00 23.19           O  
ATOM    105  N   GLY A  15     -31.980 -35.320   9.680  1.00 23.74           N  
ATOM    106  CA  GLY A  15     -33.345 -35.817   9.613  1.00 23.74           C  
ATOM    107  C   GLY A  15     -34.024 -35.522   8.289  1.00 23.74           C  
ATOM    108  O   GLY A  15     -33.991 -34.388   7.808  1.00 23.74           O  
ATOM    109  N   GLY A  16     -34.242 -36.661   7.453  1.00 21.93           N  
ATOM    110  CA  GLY A  16     -35.397 -37.494   7.155  1.00 21.93           C  
ATOM    111  C   GLY A  16     -36.172 -37.026   5.938  1.00 21.93           C  
ATOM    112  O   GLY A  16     -36.511 -35.846   5.827  1.00 21.93           O  
ATOM    113  N   TYR A  17     -36.154 -37.840   4.819  1.00 25.86           N  
ATOM    114  CA  TYR A  17     -37.149 -38.733   4.236  1.00 25.86           C  
ATOM    115  C   TYR A  17     -36.880 -38.957   2.753  1.00 25.86           C  
ATOM    116  CB  TYR A  17     -38.559 -38.168   4.431  1.00 25.86           C  
ATOM    117  O   TYR A  17     -36.840 -38.003   1.972  1.00 25.86           O  
ATOM    118  CG  TYR A  17     -39.163 -38.492   5.776  1.00 25.86           C  
ATOM    119  CD1 TYR A  17     -39.834 -39.694   5.988  1.00 25.86           C  
ATOM    120  CD2 TYR A  17     -39.064 -37.598   6.836  1.00 25.86           C  
ATOM    121  CE1 TYR A  17     -40.394 -39.997   7.225  1.00 25.86           C  
ATOM    122  CE2 TYR A  17     -39.620 -37.890   8.078  1.00 25.86           C  
ATOM    123  OH  TYR A  17     -40.833 -39.384   9.489  1.00 25.86           O  
ATOM    124  CZ  TYR A  17     -40.281 -39.090   8.262  1.00 25.86           C  
ATOM    125  N   LYS A  18     -36.489 -40.321   2.402  1.00 27.52           N  
ATOM    126  CA  LYS A  18     -36.529 -41.689   1.894  1.00 27.52           C  
ATOM    127  C   LYS A  18     -36.917 -41.717   0.419  1.00 27.52           C  
ATOM    128  CB  LYS A  18     -37.507 -42.537   2.709  1.00 27.52           C  
ATOM    129  O   LYS A  18     -37.912 -41.107   0.022  1.00 27.52           O  
ATOM    130  CG  LYS A  18     -36.859 -43.298   3.857  1.00 27.52           C  
ATOM    131  CD  LYS A  18     -37.853 -44.223   4.546  1.00 27.52           C  
ATOM    132  CE  LYS A  18     -37.211 -44.972   5.706  1.00 27.52           C  
ATOM    133  NZ  LYS A  18     -38.176 -45.898   6.370  1.00 27.52           N  
ATOM    134  N   PRO A  19     -36.389 -42.677  -0.461  1.00 42.10           N  
ATOM    135  CA  PRO A  19     -36.076 -43.127  -1.819  1.00 42.10           C  
ATOM    136  C   PRO A  19     -37.075 -44.155  -2.346  1.00 42.10           C  
ATOM    137  CB  PRO A  19     -34.683 -43.745  -1.674  1.00 42.10           C  
ATOM    138  O   PRO A  19     -37.756 -44.819  -1.559  1.00 42.10           O  
ATOM    139  CG  PRO A  19     -34.642 -44.270  -0.275  1.00 42.10           C  
ATOM    140  CD  PRO A  19     -35.931 -43.912   0.407  1.00 42.10           C  
ATOM    141  N   VAL A  20     -37.485 -43.999  -3.740  1.00 29.20           N  
ATOM    142  CA  VAL A  20     -37.998 -45.122  -4.517  1.00 29.20           C  
ATOM    143  C   VAL A  20     -37.420 -45.080  -5.930  1.00 29.20           C  
ATOM    144  CB  VAL A  20     -39.542 -45.117  -4.572  1.00 29.20           C  
ATOM    145  O   VAL A  20     -37.476 -44.046  -6.600  1.00 29.20           O  
ATOM    146  CG1 VAL A  20     -40.085 -46.544  -4.624  1.00 29.20           C  
ATOM    147  CG2 VAL A  20     -40.115 -44.367  -3.371  1.00 29.20           C  
ATOM    148  N   ASP A  21     -36.456 -46.026  -6.348  1.00 27.61           N  
ATOM    149  CA  ASP A  21     -36.468 -47.254  -7.137  1.00 27.61           C  
ATOM    150  C   ASP A  21     -35.885 -47.017  -8.529  1.00 27.61           C  
ATOM    151  CB  ASP A  21     -37.891 -47.806  -7.250  1.00 27.61           C  
ATOM    152  O   ASP A  21     -36.290 -46.085  -9.227  1.00 27.61           O  
ATOM    153  CG  ASP A  21     -37.954 -49.316  -7.110  1.00 27.61           C  
ATOM    154  OD1 ASP A  21     -36.892 -49.960  -6.967  1.00 27.61           O  
ATOM    155  OD2 ASP A  21     -39.075 -49.868  -7.145  1.00 27.61           O  
ATOM    156  N   ASP A  22     -34.690 -47.734  -8.874  1.00 29.97           N  
ATOM    157  CA  ASP A  22     -34.142 -48.840  -9.653  1.00 29.97           C  
ATOM    158  C   ASP A  22     -34.531 -48.721 -11.125  1.00 29.97           C  
ATOM    159  CB  ASP A  22     -34.618 -50.181  -9.090  1.00 29.97           C  
ATOM    160  O   ASP A  22     -35.696 -48.481 -11.447  1.00 29.97           O  
ATOM    161  CG  ASP A  22     -33.679 -50.751  -8.041  1.00 29.97           C  
ATOM    162  OD1 ASP A  22     -32.559 -50.221  -7.873  1.00 29.97           O  
ATOM    163  OD2 ASP A  22     -34.060 -51.740  -7.380  1.00 29.97           O  
ATOM    164  N   THR A  23     -33.535 -48.256 -12.109  1.00 28.82           N  
ATOM    165  CA  THR A  23     -33.125 -48.955 -13.322  1.00 28.82           C  
ATOM    166  C   THR A  23     -32.974 -47.978 -14.484  1.00 28.82           C  
ATOM    167  CB  THR A  23     -34.133 -50.056 -13.700  1.00 28.82           C  
ATOM    168  O   THR A  23     -33.931 -47.299 -14.859  1.00 28.82           O  
ATOM    169  CG2 THR A  23     -33.962 -51.286 -12.816  1.00 28.82           C  
ATOM    170  OG1 THR A  23     -35.465 -49.550 -13.544  1.00 28.82           O  
ATOM    171  N   VAL A  24     -31.826 -47.220 -14.675  1.00 31.57           N  
ATOM    172  CA  VAL A  24     -31.379 -47.005 -16.047  1.00 31.57           C  
ATOM    173  C   VAL A  24     -29.960 -46.442 -16.047  1.00 31.57           C  
ATOM    174  CB  VAL A  24     -32.329 -46.057 -16.812  1.00 31.57           C  
ATOM    175  O   VAL A  24     -29.681 -45.446 -15.375  1.00 31.57           O  
ATOM    176  CG1 VAL A  24     -31.858 -45.867 -18.253  1.00 31.57           C  
ATOM    177  CG2 VAL A  24     -33.758 -46.594 -16.780  1.00 31.57           C  
ATOM    178  N   LYS A  25     -28.916 -47.358 -16.118  1.00 31.50           N  
ATOM    179  CA  LYS A  25     -27.565 -46.935 -16.473  1.00 31.50           C  
ATOM    180  C   LYS A  25     -27.586 -45.934 -17.625  1.00 31.50           C  
ATOM    181  CB  LYS A  25     -26.704 -48.144 -16.845  1.00 31.50           C  
ATOM    182  O   LYS A  25     -28.096 -46.235 -18.706  1.00 31.50           O  
ATOM    183  CG  LYS A  25     -25.808 -48.636 -15.719  1.00 31.50           C  
ATOM    184  CD  LYS A  25     -24.927 -49.794 -16.170  1.00 31.50           C  
ATOM    185  CE  LYS A  25     -24.105 -50.355 -15.018  1.00 31.50           C  
ATOM    186  NZ  LYS A  25     -23.152 -51.408 -15.478  1.00 31.50           N  
ATOM    187  N   PRO A  26     -27.209 -44.493 -17.463  1.00 36.14           N  
ATOM    188  CA  PRO A  26     -26.995 -43.739 -18.700  1.00 36.14           C  
ATOM    189  C   PRO A  26     -25.583 -43.906 -19.257  1.00 36.14           C  
ATOM    190  CB  PRO A  26     -27.247 -42.289 -18.277  1.00 36.14           C  
ATOM    191  O   PRO A  26     -24.654 -44.217 -18.508  1.00 36.14           O  
ATOM    192  CG  PRO A  26     -27.080 -42.290 -16.792  1.00 36.14           C  
ATOM    193  CD  PRO A  26     -26.808 -43.697 -16.343  1.00 36.14           C  
ATOM    194  N   PRO A  27     -25.483 -44.120 -20.587  1.00 36.15           N  
ATOM    195  CA  PRO A  27     -24.335 -44.453 -21.433  1.00 36.15           C  
ATOM    196  C   PRO A  27     -23.156 -43.504 -21.228  1.00 36.15           C  
ATOM    197  CB  PRO A  27     -24.894 -44.329 -22.852  1.00 36.15           C  
ATOM    198  O   PRO A  27     -23.305 -42.456 -20.594  1.00 36.15           O  
ATOM    199  CG  PRO A  27     -25.907 -43.232 -22.770  1.00 36.15           C  
ATOM    200  CD  PRO A  27     -26.055 -42.828 -21.331  1.00 36.15           C  
ATOM    201  N   PRO A  28     -21.845 -44.084 -21.481  1.00 42.10           N  
ATOM    202  CA  PRO A  28     -20.652 -43.264 -21.258  1.00 42.10           C  
ATOM    203  C   PRO A  28     -20.677 -41.958 -22.049  1.00 42.10           C  
ATOM    204  CB  PRO A  28     -19.510 -44.166 -21.732  1.00 42.10           C  
ATOM    205  O   PRO A  28     -21.221 -41.912 -23.155  1.00 42.10           O  
ATOM    206  CG  PRO A  28     -20.165 -45.184 -22.608  1.00 42.10           C  
ATOM    207  CD  PRO A  28     -21.650 -44.957 -22.575  1.00 42.10           C  
ATOM    208  N   LYS A  29     -20.679 -40.794 -21.286  1.00 40.37           N  
ATOM    209  CA  LYS A  29     -20.519 -39.429 -21.779  1.00 40.37           C  
ATOM    210  C   LYS A  29     -19.471 -39.362 -22.885  1.00 40.37           C  
ATOM    211  CB  LYS A  29     -20.136 -38.487 -20.636  1.00 40.37           C  
ATOM    212  O   LYS A  29     -18.384 -39.930 -22.753  1.00 40.37           O  
ATOM    213  CG  LYS A  29     -20.917 -37.182 -20.621  1.00 40.37           C  
ATOM    214  CD  LYS A  29     -20.519 -36.306 -19.439  1.00 40.37           C  
ATOM    215  CE  LYS A  29     -21.364 -35.042 -19.370  1.00 40.37           C  
ATOM    216  NZ  LYS A  29     -21.028 -34.215 -18.172  1.00 40.37           N  
ATOM    217  N   PRO A  30     -19.874 -38.912 -24.159  1.00 33.93           N  
ATOM    218  CA  PRO A  30     -18.908 -38.708 -25.241  1.00 33.93           C  
ATOM    219  C   PRO A  30     -17.803 -37.723 -24.868  1.00 33.93           C  
ATOM    220  CB  PRO A  30     -19.769 -38.157 -26.382  1.00 33.93           C  
ATOM    221  O   PRO A  30     -17.979 -36.906 -23.961  1.00 33.93           O  
ATOM    222  CG  PRO A  30     -21.076 -37.815 -25.743  1.00 33.93           C  
ATOM    223  CD  PRO A  30     -20.973 -38.086 -24.270  1.00 33.93           C  
ATOM    224  N   PRO A  31     -16.496 -37.842 -25.357  1.00 36.28           N  
ATOM    225  CA  PRO A  31     -15.385 -36.996 -24.914  1.00 36.28           C  
ATOM    226  C   PRO A  31     -15.678 -35.505 -25.075  1.00 36.28           C  
ATOM    227  CB  PRO A  31     -14.230 -37.426 -25.823  1.00 36.28           C  
ATOM    228  O   PRO A  31     -16.259 -35.092 -26.082  1.00 36.28           O  
ATOM    229  CG  PRO A  31     -14.885 -38.144 -26.959  1.00 36.28           C  
ATOM    230  CD  PRO A  31     -16.360 -38.225 -26.685  1.00 36.28           C  
ATOM    231  N   GLU A  32     -16.116 -34.772 -24.024  1.00 41.39           N  
ATOM    232  CA  GLU A  32     -16.235 -33.321 -23.907  1.00 41.39           C  
ATOM    233  C   GLU A  32     -14.984 -32.621 -24.430  1.00 41.39           C  
ATOM    234  CB  GLU A  32     -16.493 -32.918 -22.453  1.00 41.39           C  
ATOM    235  O   GLU A  32     -13.872 -32.907 -23.981  1.00 41.39           O  
ATOM    236  CG  GLU A  32     -17.551 -31.836 -22.293  1.00 41.39           C  
ATOM    237  CD  GLU A  32     -17.865 -31.513 -20.841  1.00 41.39           C  
ATOM    238  OE1 GLU A  32     -18.711 -30.627 -20.585  1.00 41.39           O  
ATOM    239  OE2 GLU A  32     -17.258 -32.151 -19.951  1.00 41.39           O  
ATOM    240  N   LEU A  33     -14.820 -32.396 -25.745  1.00 42.01           N  
ATOM    241  CA  LEU A  33     -13.999 -31.390 -26.410  1.00 42.01           C  
ATOM    242  C   LEU A  33     -13.778 -30.183 -25.505  1.00 42.01           C  
ATOM    243  CB  LEU A  33     -14.652 -30.947 -27.722  1.00 42.01           C  
ATOM    244  O   LEU A  33     -14.737 -29.604 -24.990  1.00 42.01           O  
ATOM    245  CG  LEU A  33     -14.430 -31.858 -28.931  1.00 42.01           C  
ATOM    246  CD1 LEU A  33     -15.537 -31.651 -29.959  1.00 42.01           C  
ATOM    247  CD2 LEU A  33     -13.062 -31.599 -29.552  1.00 42.01           C  
ATOM    248  N   GLU A  34     -12.851 -30.146 -24.494  1.00 42.20           N  
ATOM    249  CA  GLU A  34     -12.296 -29.093 -23.649  1.00 42.20           C  
ATOM    250  C   GLU A  34     -12.496 -27.717 -24.279  1.00 42.20           C  
ATOM    251  CB  GLU A  34     -10.808 -29.340 -23.388  1.00 42.20           C  
ATOM    252  O   GLU A  34     -11.995 -27.451 -25.373  1.00 42.20           O  
ATOM    253  CG  GLU A  34     -10.536 -30.255 -22.203  1.00 42.20           C  
ATOM    254  CD  GLU A  34      -9.054 -30.466 -21.936  1.00 42.20           C  
ATOM    255  OE1 GLU A  34      -8.707 -31.219 -20.998  1.00 42.20           O  
ATOM    256  OE2 GLU A  34      -8.233 -29.872 -22.670  1.00 42.20           O  
ATOM    257  N   GLN A  35     -13.695 -27.212 -24.283  1.00 46.24           N  
ATOM    258  CA  GLN A  35     -14.094 -25.840 -24.579  1.00 46.24           C  
ATOM    259  C   GLN A  35     -13.121 -24.840 -23.962  1.00 46.24           C  
ATOM    260  CB  GLN A  35     -15.513 -25.573 -24.075  1.00 46.24           C  
ATOM    261  O   GLN A  35     -12.704 -24.999 -22.813  1.00 46.24           O  
ATOM    262  CG  GLN A  35     -16.600 -25.932 -25.079  1.00 46.24           C  
ATOM    263  CD  GLN A  35     -17.992 -25.583 -24.587  1.00 46.24           C  
ATOM    264  NE2 GLN A  35     -19.009 -26.043 -25.308  1.00 46.24           N  
ATOM    265  OE1 GLN A  35     -18.152 -24.906 -23.566  1.00 46.24           O  
ATOM    266  N   THR A  36     -12.275 -24.076 -24.668  1.00 57.87           N  
ATOM    267  CA  THR A  36     -11.335 -22.992 -24.404  1.00 57.87           C  
ATOM    268  C   THR A  36     -12.006 -21.875 -23.611  1.00 57.87           C  
ATOM    269  CB  THR A  36     -10.759 -22.421 -25.713  1.00 57.87           C  
ATOM    270  O   THR A  36     -13.226 -21.709 -23.673  1.00 57.87           O  
ATOM    271  CG2 THR A  36      -9.757 -23.385 -26.340  1.00 57.87           C  
ATOM    272  OG1 THR A  36     -11.829 -22.193 -26.639  1.00 57.87           O  
ATOM    273  N   VAL A  37     -11.546 -21.382 -22.359  1.00 48.15           N  
ATOM    274  CA  VAL A  37     -11.830 -20.251 -21.482  1.00 48.15           C  
ATOM    275  C   VAL A  37     -12.485 -19.128 -22.282  1.00 48.15           C  
ATOM    276  CB  VAL A  37     -10.548 -19.735 -20.789  1.00 48.15           C  
ATOM    277  O   VAL A  37     -13.435 -18.496 -21.814  1.00 48.15           O  
ATOM    278  CG1 VAL A  37     -10.840 -18.465 -19.992  1.00 48.15           C  
ATOM    279  CG2 VAL A  37      -9.960 -20.815 -19.883  1.00 48.15           C  
ATOM    280  N   GLN A  38     -12.330 -18.988 -23.623  1.00 52.92           N  
ATOM    281  CA  GLN A  38     -12.897 -17.956 -24.486  1.00 52.92           C  
ATOM    282  C   GLN A  38     -14.291 -18.347 -24.968  1.00 52.92           C  
ATOM    283  CB  GLN A  38     -11.982 -17.695 -25.683  1.00 52.92           C  
ATOM    284  O   GLN A  38     -15.194 -17.510 -25.016  1.00 52.92           O  
ATOM    285  CG  GLN A  38     -10.832 -16.743 -25.382  1.00 52.92           C  
ATOM    286  CD  GLN A  38     -10.480 -15.856 -26.561  1.00 52.92           C  
ATOM    287  NE2 GLN A  38      -9.738 -14.786 -26.297  1.00 52.92           N  
ATOM    288  OE1 GLN A  38     -10.870 -16.131 -27.700  1.00 52.92           O  
ATOM    289  N   GLU A  39     -14.610 -19.613 -25.151  1.00 66.82           N  
ATOM    290  CA  GLU A  39     -15.889 -20.165 -25.587  1.00 66.82           C  
ATOM    291  C   GLU A  39     -16.870 -20.271 -24.424  1.00 66.82           C  
ATOM    292  CB  GLU A  39     -15.689 -21.539 -26.234  1.00 66.82           C  
ATOM    293  O   GLU A  39     -18.072 -20.057 -24.597  1.00 66.82           O  
ATOM    294  CG  GLU A  39     -15.296 -21.476 -27.702  1.00 66.82           C  
ATOM    295  CD  GLU A  39     -15.029 -22.843 -28.311  1.00 66.82           C  
ATOM    296  OE1 GLU A  39     -14.802 -22.927 -29.540  1.00 66.82           O  
ATOM    297  OE2 GLU A  39     -15.049 -23.839 -27.554  1.00 66.82           O  
ATOM    298  N   ARG A  40     -16.343 -20.319 -23.103  1.00 63.18           N  
ATOM    299  CA  ARG A  40     -17.108 -20.289 -21.861  1.00 63.18           C  
ATOM    300  C   ARG A  40     -17.539 -18.866 -21.519  1.00 63.18           C  
ATOM    301  CB  ARG A  40     -16.291 -20.879 -20.711  1.00 63.18           C  
ATOM    302  O   ARG A  40     -18.662 -18.646 -21.060  1.00 63.18           O  
ATOM    303  CG  ARG A  40     -17.038 -21.923 -19.896  1.00 63.18           C  
ATOM    304  CD  ARG A  40     -16.223 -22.396 -18.701  1.00 63.18           C  
ATOM    305  NE  ARG A  40     -15.586 -23.685 -18.958  1.00 63.18           N  
ATOM    306  NH1 ARG A  40     -15.272 -24.208 -16.730  1.00 63.18           N  
ATOM    307  NH2 ARG A  40     -14.585 -25.664 -18.362  1.00 63.18           N  
ATOM    308  CZ  ARG A  40     -15.149 -24.516 -18.016  1.00 63.18           C  
ATOM    309  N   LEU A  41     -16.727 -17.884 -21.869  1.00 57.70           N  
ATOM    310  CA  LEU A  41     -17.011 -16.478 -21.606  1.00 57.70           C  
ATOM    311  C   LEU A  41     -18.007 -15.926 -22.621  1.00 57.70           C  
ATOM    312  CB  LEU A  41     -15.721 -15.655 -21.641  1.00 57.70           C  
ATOM    313  O   LEU A  41     -18.888 -15.138 -22.267  1.00 57.70           O  
ATOM    314  CG  LEU A  41     -14.886 -15.649 -20.359  1.00 57.70           C  
ATOM    315  CD1 LEU A  41     -13.479 -15.134 -20.645  1.00 57.70           C  
ATOM    316  CD2 LEU A  41     -15.562 -14.805 -19.284  1.00 57.70           C  
ATOM    317  N   GLU A  42     -18.000 -16.454 -23.887  1.00 69.98           N  
ATOM    318  CA  GLU A  42     -18.936 -16.049 -24.931  1.00 69.98           C  
ATOM    319  C   GLU A  42     -20.305 -16.692 -24.725  1.00 69.98           C  
ATOM    320  CB  GLU A  42     -18.389 -16.410 -26.314  1.00 69.98           C  
ATOM    321  O   GLU A  42     -21.334 -16.082 -25.020  1.00 69.98           O  
ATOM    322  CG  GLU A  42     -17.780 -15.233 -27.061  1.00 69.98           C  
ATOM    323  CD  GLU A  42     -16.704 -15.643 -28.054  1.00 69.98           C  
ATOM    324  OE1 GLU A  42     -16.015 -14.754 -28.604  1.00 69.98           O  
ATOM    325  OE2 GLU A  42     -16.549 -16.863 -28.283  1.00 69.98           O  
ATOM    326  N   ARG A  43     -20.388 -17.834 -24.157  1.00 67.79           N  
ATOM    327  CA  ARG A  43     -21.626 -18.511 -23.785  1.00 67.79           C  
ATOM    328  C   ARG A  43     -22.274 -17.843 -22.577  1.00 67.79           C  
ATOM    329  CB  ARG A  43     -21.362 -19.989 -23.487  1.00 67.79           C  
ATOM    330  O   ARG A  43     -23.494 -17.668 -22.538  1.00 67.79           O  
ATOM    331  CG  ARG A  43     -22.625 -20.809 -23.274  1.00 67.79           C  
ATOM    332  CD  ARG A  43     -22.305 -22.262 -22.949  1.00 67.79           C  
ATOM    333  NE  ARG A  43     -21.825 -22.415 -21.579  1.00 67.79           N  
ATOM    334  NH1 ARG A  43     -20.223 -23.997 -22.097  1.00 67.79           N  
ATOM    335  NH2 ARG A  43     -20.491 -23.296 -19.930  1.00 67.79           N  
ATOM    336  CZ  ARG A  43     -20.848 -23.236 -21.205  1.00 67.79           C  
ATOM    337  N   GLN A  44     -21.493 -17.409 -21.636  1.00 60.95           N  
ATOM    338  CA  GLN A  44     -21.952 -16.676 -20.461  1.00 60.95           C  
ATOM    339  C   GLN A  44     -22.456 -15.286 -20.841  1.00 60.95           C  
ATOM    340  CB  GLN A  44     -20.831 -16.563 -19.426  1.00 60.95           C  
ATOM    341  O   GLN A  44     -23.447 -14.807 -20.287  1.00 60.95           O  
ATOM    342  CG  GLN A  44     -20.889 -17.628 -18.339  1.00 60.95           C  
ATOM    343  CD  GLN A  44     -19.809 -17.452 -17.287  1.00 60.95           C  
ATOM    344  NE2 GLN A  44     -19.663 -18.444 -16.416  1.00 60.95           N  
ATOM    345  OE1 GLN A  44     -19.113 -16.433 -17.259  1.00 60.95           O  
ATOM    346  N   ARG A  45     -21.791 -14.671 -21.898  1.00 68.13           N  
ATOM    347  CA  ARG A  45     -22.204 -13.383 -22.446  1.00 68.13           C  
ATOM    348  C   ARG A  45     -23.517 -13.508 -23.210  1.00 68.13           C  
ATOM    349  CB  ARG A  45     -21.117 -12.815 -23.361  1.00 68.13           C  
ATOM    350  O   ARG A  45     -24.391 -12.645 -23.099  1.00 68.13           O  
ATOM    351  CG  ARG A  45     -20.431 -11.576 -22.808  1.00 68.13           C  
ATOM    352  CD  ARG A  45     -19.431 -10.995 -23.798  1.00 68.13           C  
ATOM    353  NE  ARG A  45     -18.568  -9.998 -23.170  1.00 68.13           N  
ATOM    354  NH1 ARG A  45     -17.337  -9.562 -25.076  1.00 68.13           N  
ATOM    355  NH2 ARG A  45     -16.868  -8.455 -23.125  1.00 68.13           N  
ATOM    356  CZ  ARG A  45     -17.593  -9.341 -23.792  1.00 68.13           C  
ATOM    357  N   ARG A  46     -23.817 -14.619 -23.926  1.00 64.86           N  
ATOM    358  CA  ARG A  46     -25.038 -14.885 -24.679  1.00 64.86           C  
ATOM    359  C   ARG A  46     -26.185 -15.263 -23.747  1.00 64.86           C  
ATOM    360  CB  ARG A  46     -24.807 -15.999 -25.702  1.00 64.86           C  
ATOM    361  O   ARG A  46     -27.325 -14.841 -23.954  1.00 64.86           O  
ATOM    362  CG  ARG A  46     -25.876 -16.076 -26.781  1.00 64.86           C  
ATOM    363  CD  ARG A  46     -25.511 -17.080 -27.866  1.00 64.86           C  
ATOM    364  NE  ARG A  46     -25.536 -18.450 -27.363  1.00 64.86           N  
ATOM    365  NH1 ARG A  46     -24.871 -19.413 -29.354  1.00 64.86           N  
ATOM    366  NH2 ARG A  46     -25.287 -20.728 -27.523  1.00 64.86           N  
ATOM    367  CZ  ARG A  46     -25.231 -19.527 -28.081  1.00 64.86           C  
ATOM    368  N   GLU A  47     -25.877 -15.950 -22.609  1.00 59.98           N  
ATOM    369  CA  GLU A  47     -26.841 -16.351 -21.588  1.00 59.98           C  
ATOM    370  C   GLU A  47     -27.271 -15.160 -20.736  1.00 59.98           C  
ATOM    371  CB  GLU A  47     -26.255 -17.450 -20.697  1.00 59.98           C  
ATOM    372  O   GLU A  47     -28.426 -15.076 -20.315  1.00 59.98           O  
ATOM    373  CG  GLU A  47     -26.171 -18.811 -21.374  1.00 59.98           C  
ATOM    374  CD  GLU A  47     -25.578 -19.889 -20.482  1.00 59.98           C  
ATOM    375  OE1 GLU A  47     -25.578 -21.076 -20.882  1.00 59.98           O  
ATOM    376  OE2 GLU A  47     -25.111 -19.546 -19.373  1.00 59.98           O  
ATOM    377  N   ARG A  48     -26.352 -14.134 -20.639  1.00 54.47           N  
ATOM    378  CA  ARG A  48     -26.610 -12.898 -19.907  1.00 54.47           C  
ATOM    379  C   ARG A  48     -27.393 -11.909 -20.763  1.00 54.47           C  
ATOM    380  CB  ARG A  48     -25.298 -12.265 -19.441  1.00 54.47           C  
ATOM    381  O   ARG A  48     -28.238 -11.170 -20.252  1.00 54.47           O  
ATOM    382  CG  ARG A  48     -24.882 -12.671 -18.036  1.00 54.47           C  
ATOM    383  CD  ARG A  48     -23.783 -11.771 -17.490  1.00 54.47           C  
ATOM    384  NE  ARG A  48     -22.456 -12.320 -17.754  1.00 54.47           N  
ATOM    385  NH1 ARG A  48     -21.327 -10.739 -16.503  1.00 54.47           N  
ATOM    386  NH2 ARG A  48     -20.167 -12.396 -17.582  1.00 54.47           N  
ATOM    387  CZ  ARG A  48     -21.319 -11.817 -17.279  1.00 54.47           C  
ATOM    388  N   LYS A  49     -27.274 -12.048 -22.109  1.00 55.46           N  
ATOM    389  CA  LYS A  49     -28.004 -11.223 -23.066  1.00 55.46           C  
ATOM    390  C   LYS A  49     -29.434 -11.725 -23.247  1.00 55.46           C  
ATOM    391  CB  LYS A  49     -27.283 -11.200 -24.415  1.00 55.46           C  
ATOM    392  O   LYS A  49     -30.361 -10.929 -23.408  1.00 55.46           O  
ATOM    393  CG  LYS A  49     -26.535  -9.905 -24.694  1.00 55.46           C  
ATOM    394  CD  LYS A  49     -25.891  -9.918 -26.075  1.00 55.46           C  
ATOM    395  CE  LYS A  49     -25.106  -8.640 -26.339  1.00 55.46           C  
ATOM    396  NZ  LYS A  49     -24.477  -8.646 -27.694  1.00 55.46           N  
ATOM    397  N   GLU A  50     -29.707 -13.039 -22.974  1.00 54.44           N  
ATOM    398  CA  GLU A  50     -31.027 -13.658 -23.050  1.00 54.44           C  
ATOM    399  C   GLU A  50     -31.784 -13.508 -21.734  1.00 54.44           C  
ATOM    400  CB  GLU A  50     -30.906 -15.139 -23.421  1.00 54.44           C  
ATOM    401  O   GLU A  50     -33.017 -13.471 -21.721  1.00 54.44           O  
ATOM    402  CG  GLU A  50     -30.708 -15.385 -24.910  1.00 54.44           C  
ATOM    403  CD  GLU A  50     -30.582 -16.859 -25.262  1.00 54.44           C  
ATOM    404  OE1 GLU A  50     -30.404 -17.184 -26.458  1.00 54.44           O  
ATOM    405  OE2 GLU A  50     -30.664 -17.695 -24.335  1.00 54.44           O  
ATOM    406  N   GLU A  51     -30.981 -13.180 -20.544  1.00 50.34           N  
ATOM    407  CA  GLU A  51     -31.520 -12.880 -19.221  1.00 50.34           C  
ATOM    408  C   GLU A  51     -31.883 -11.403 -19.096  1.00 50.34           C  
ATOM    409  CB  GLU A  51     -30.520 -13.270 -18.131  1.00 50.34           C  
ATOM    410  O   GLU A  51     -32.625 -11.015 -18.191  1.00 50.34           O  
ATOM    411  CG  GLU A  51     -30.494 -14.760 -17.824  1.00 50.34           C  
ATOM    412  CD  GLU A  51     -29.590 -15.117 -16.655  1.00 50.34           C  
ATOM    413  OE1 GLU A  51     -29.491 -16.316 -16.308  1.00 50.34           O  
ATOM    414  OE2 GLU A  51     -28.977 -14.190 -16.080  1.00 50.34           O  
ATOM    415  N   LEU A  52     -31.459 -10.584 -20.117  1.00 50.85           N  
ATOM    416  CA  LEU A  52     -31.658  -9.139 -20.095  1.00 50.85           C  
ATOM    417  C   LEU A  52     -32.778  -8.729 -21.045  1.00 50.85           C  
ATOM    418  CB  LEU A  52     -30.363  -8.414 -20.471  1.00 50.85           C  
ATOM    419  O   LEU A  52     -33.000  -7.538 -21.273  1.00 50.85           O  
ATOM    420  CG  LEU A  52     -29.467  -7.979 -19.310  1.00 50.85           C  
ATOM    421  CD1 LEU A  52     -28.048  -8.498 -19.513  1.00 50.85           C  
ATOM    422  CD2 LEU A  52     -29.472  -6.460 -19.170  1.00 50.85           C  
ATOM    423  N   THR A  53     -33.653  -9.756 -21.551  1.00 50.89           N  
ATOM    424  CA  THR A  53     -34.815  -9.428 -22.368  1.00 50.89           C  
ATOM    425  C   THR A  53     -36.082  -9.396 -21.519  1.00 50.89           C  
ATOM    426  CB  THR A  53     -34.991 -10.437 -23.519  1.00 50.89           C  
ATOM    427  O   THR A  53     -36.291 -10.268 -20.672  1.00 50.89           O  
ATOM    428  CG2 THR A  53     -34.275  -9.963 -24.779  1.00 50.89           C  
ATOM    429  OG1 THR A  53     -34.451 -11.703 -23.123  1.00 50.89           O  
ATOM    430  N   TYR A  54     -36.523  -8.264 -21.018  1.00 57.22           N  
ATOM    431  CA  TYR A  54     -37.694  -8.055 -20.174  1.00 57.22           C  
ATOM    432  C   TYR A  54     -38.970  -8.033 -21.007  1.00 57.22           C  
ATOM    433  CB  TYR A  54     -37.562  -6.747 -19.386  1.00 57.22           C  
ATOM    434  O   TYR A  54     -38.937  -7.712 -22.197  1.00 57.22           O  
ATOM    435  CG  TYR A  54     -37.419  -5.525 -20.259  1.00 57.22           C  
ATOM    436  CD1 TYR A  54     -36.163  -5.065 -20.648  1.00 57.22           C  
ATOM    437  CD2 TYR A  54     -38.539  -4.826 -20.697  1.00 57.22           C  
ATOM    438  CE1 TYR A  54     -36.026  -3.937 -21.451  1.00 57.22           C  
ATOM    439  CE2 TYR A  54     -38.415  -3.697 -21.500  1.00 57.22           C  
ATOM    440  OH  TYR A  54     -37.027  -2.144 -22.666  1.00 57.22           O  
ATOM    441  CZ  TYR A  54     -37.156  -3.261 -21.872  1.00 57.22           C  
ATOM    442  N   LYS A  55     -40.023  -8.782 -20.656  1.00 74.75           N  
ATOM    443  CA  LYS A  55     -41.376  -8.902 -21.192  1.00 74.75           C  
ATOM    444  C   LYS A  55     -42.261  -7.755 -20.712  1.00 74.75           C  
ATOM    445  CB  LYS A  55     -41.995 -10.243 -20.795  1.00 74.75           C  
ATOM    446  O   LYS A  55     -41.918  -7.058 -19.754  1.00 74.75           O  
ATOM    447  CG  LYS A  55     -41.262 -11.453 -21.354  1.00 74.75           C  
ATOM    448  CD  LYS A  55     -41.969 -12.752 -20.992  1.00 74.75           C  
ATOM    449  CE  LYS A  55     -41.219 -13.966 -21.525  1.00 74.75           C  
ATOM    450  NZ  LYS A  55     -41.898 -15.243 -21.153  1.00 74.75           N  
ATOM    451  N   ALA A  56     -43.183  -7.266 -21.446  1.00 69.88           N  
ATOM    452  CA  ALA A  56     -44.177  -6.235 -21.157  1.00 69.88           C  
ATOM    453  C   ALA A  56     -44.764  -6.416 -19.760  1.00 69.88           C  
ATOM    454  CB  ALA A  56     -45.288  -6.259 -22.204  1.00 69.88           C  
ATOM    455  O   ALA A  56     -45.034  -5.436 -19.061  1.00 69.88           O  
ATOM    456  N   GLU A  57     -44.818  -7.636 -19.201  1.00 70.01           N  
ATOM    457  CA  GLU A  57     -45.278  -7.978 -17.858  1.00 70.01           C  
ATOM    458  C   GLU A  57     -44.250  -7.576 -16.804  1.00 70.01           C  
ATOM    459  CB  GLU A  57     -45.576  -9.477 -17.757  1.00 70.01           C  
ATOM    460  O   GLU A  57     -44.614  -7.180 -15.694  1.00 70.01           O  
ATOM    461  CG  GLU A  57     -46.884  -9.889 -18.417  1.00 70.01           C  
ATOM    462  CD  GLU A  57     -46.935 -11.365 -18.777  1.00 70.01           C  
ATOM    463  OE1 GLU A  57     -47.908 -11.796 -19.436  1.00 70.01           O  
ATOM    464  OE2 GLU A  57     -45.994 -12.097 -18.395  1.00 70.01           O  
ATOM    465  N   ASP A  58     -42.899  -7.557 -17.101  1.00 68.96           N  
ATOM    466  CA  ASP A  58     -41.783  -7.109 -16.273  1.00 68.96           C  
ATOM    467  C   ASP A  58     -41.783  -5.589 -16.128  1.00 68.96           C  
ATOM    468  CB  ASP A  58     -40.453  -7.580 -16.865  1.00 68.96           C  
ATOM    469  O   ASP A  58     -41.517  -5.064 -15.045  1.00 68.96           O  
ATOM    470  CG  ASP A  58     -40.258  -9.082 -16.763  1.00 68.96           C  
ATOM    471  OD1 ASP A  58     -40.717  -9.692 -15.773  1.00 68.96           O  
ATOM    472  OD2 ASP A  58     -39.637  -9.662 -17.681  1.00 68.96           O  
ATOM    473  N   GLU A  59     -42.312  -4.918 -17.138  1.00 70.47           N  
ATOM    474  CA  GLU A  59     -42.444  -3.464 -17.138  1.00 70.47           C  
ATOM    475  C   GLU A  59     -43.606  -3.015 -16.256  1.00 70.47           C  
ATOM    476  CB  GLU A  59     -42.634  -2.941 -18.564  1.00 70.47           C  
ATOM    477  O   GLU A  59     -43.505  -2.008 -15.552  1.00 70.47           O  
ATOM    478  CG  GLU A  59     -41.331  -2.596 -19.271  1.00 70.47           C  
ATOM    479  CD  GLU A  59     -41.212  -1.122 -19.624  1.00 70.47           C  
ATOM    480  OE1 GLU A  59     -40.145  -0.702 -20.125  1.00 70.47           O  
ATOM    481  OE2 GLU A  59     -42.195  -0.381 -19.397  1.00 70.47           O  
ATOM    482  N   GLU A  60     -44.705  -3.809 -16.257  1.00 74.34           N  
ATOM    483  CA  GLU A  60     -45.878  -3.534 -15.434  1.00 74.34           C  
ATOM    484  C   GLU A  60     -45.595  -3.809 -13.960  1.00 74.34           C  
ATOM    485  CB  GLU A  60     -47.074  -4.367 -15.904  1.00 74.34           C  
ATOM    486  O   GLU A  60     -46.032  -3.055 -13.087  1.00 74.34           O  
ATOM    487  CG  GLU A  60     -47.853  -3.734 -17.047  1.00 74.34           C  
ATOM    488  CD  GLU A  60     -49.041  -4.568 -17.498  1.00 74.34           C  
ATOM    489  OE1 GLU A  60     -49.701  -4.196 -18.494  1.00 74.34           O  
ATOM    490  OE2 GLU A  60     -49.315  -5.602 -16.848  1.00 74.34           O  
ATOM    491  N   ARG A  61     -44.757  -4.857 -13.666  1.00 74.54           N  
ATOM    492  CA  ARG A  61     -44.298  -5.181 -12.319  1.00 74.54           C  
ATOM    493  C   ARG A  61     -43.322  -4.129 -11.805  1.00 74.54           C  
ATOM    494  CB  ARG A  61     -43.641  -6.563 -12.293  1.00 74.54           C  
ATOM    495  O   ARG A  61     -43.396  -3.719 -10.645  1.00 74.54           O  
ATOM    496  CG  ARG A  61     -43.435  -7.120 -10.893  1.00 74.54           C  
ATOM    497  CD  ARG A  61     -42.716  -8.462 -10.920  1.00 74.54           C  
ATOM    498  NE  ARG A  61     -41.544  -8.427 -11.791  1.00 74.54           N  
ATOM    499  NH1 ARG A  61     -41.608 -10.677 -12.312  1.00 74.54           N  
ATOM    500  NH2 ARG A  61     -39.974  -9.336 -13.199  1.00 74.54           N  
ATOM    501  CZ  ARG A  61     -41.045  -9.480 -12.432  1.00 74.54           C  
ATOM    502  N   TRP A  62     -42.450  -3.628 -12.667  1.00 73.33           N  
ATOM    503  CA  TRP A  62     -41.508  -2.569 -12.319  1.00 73.33           C  
ATOM    504  C   TRP A  62     -42.236  -1.252 -12.072  1.00 73.33           C  
ATOM    505  CB  TRP A  62     -40.466  -2.391 -13.427  1.00 73.33           C  
ATOM    506  O   TRP A  62     -41.886  -0.506 -11.154  1.00 73.33           O  
ATOM    507  CG  TRP A  62     -39.471  -3.509 -13.513  1.00 73.33           C  
ATOM    508  CD1 TRP A  62     -39.150  -4.404 -12.531  1.00 73.33           C  
ATOM    509  CD2 TRP A  62     -38.663  -3.848 -14.645  1.00 73.33           C  
ATOM    510  CE2 TRP A  62     -37.875  -4.961 -14.277  1.00 73.33           C  
ATOM    511  CE3 TRP A  62     -38.530  -3.319 -15.935  1.00 73.33           C  
ATOM    512  NE1 TRP A  62     -38.191  -5.280 -12.984  1.00 73.33           N  
ATOM    513  CH2 TRP A  62     -36.854  -5.018 -16.411  1.00 73.33           C  
ATOM    514  CZ2 TRP A  62     -36.965  -5.555 -15.155  1.00 73.33           C  
ATOM    515  CZ3 TRP A  62     -37.624  -3.912 -16.808  1.00 73.33           C  
ATOM    516  N   ALA A  63     -43.294  -1.012 -12.885  1.00 77.18           N  
ATOM    517  CA  ALA A  63     -44.097   0.202 -12.759  1.00 77.18           C  
ATOM    518  C   ALA A  63     -44.897   0.197 -11.460  1.00 77.18           C  
ATOM    519  CB  ALA A  63     -45.033   0.347 -13.957  1.00 77.18           C  
ATOM    520  O   ALA A  63     -45.011   1.226 -10.790  1.00 77.18           O  
ATOM    521  N   ALA A  64     -45.461  -0.939 -11.065  1.00 74.52           N  
ATOM    522  CA  ALA A  64     -46.199  -1.108  -9.816  1.00 74.52           C  
ATOM    523  C   ALA A  64     -45.273  -0.979  -8.610  1.00 74.52           C  
ATOM    524  CB  ALA A  64     -46.909  -2.460  -9.796  1.00 74.52           C  
ATOM    525  O   ALA A  64     -45.643  -0.382  -7.597  1.00 74.52           O  
ATOM    526  N   ASN A  65     -44.038  -1.493  -8.684  1.00 72.31           N  
ATOM    527  CA  ASN A  65     -42.996  -1.382  -7.669  1.00 72.31           C  
ATOM    528  C   ASN A  65     -42.491   0.052  -7.539  1.00 72.31           C  
ATOM    529  CB  ASN A  65     -41.836  -2.328  -7.985  1.00 72.31           C  
ATOM    530  O   ASN A  65     -42.207   0.516  -6.434  1.00 72.31           O  
ATOM    531  CG  ASN A  65     -41.929  -3.640  -7.232  1.00 72.31           C  
ATOM    532  ND2 ASN A  65     -40.876  -4.444  -7.309  1.00 72.31           N  
ATOM    533  OD1 ASN A  65     -42.941  -3.929  -6.587  1.00 72.31           O  
ATOM    534  N   ARG A  66     -42.413   0.746  -8.651  1.00 74.53           N  
ATOM    535  CA  ARG A  66     -42.014   2.150  -8.666  1.00 74.53           C  
ATOM    536  C   ARG A  66     -43.062   3.024  -7.985  1.00 74.53           C  
ATOM    537  CB  ARG A  66     -41.786   2.629 -10.102  1.00 74.53           C  
ATOM    538  O   ARG A  66     -42.720   3.966  -7.266  1.00 74.53           O  
ATOM    539  CG  ARG A  66     -40.437   2.229 -10.678  1.00 74.53           C  
ATOM    540  CD  ARG A  66     -40.135   2.970 -11.973  1.00 74.53           C  
ATOM    541  NE  ARG A  66     -40.973   2.499 -13.071  1.00 74.53           N  
ATOM    542  NH1 ARG A  66     -39.293   1.307 -14.117  1.00 74.53           N  
ATOM    543  NH2 ARG A  66     -41.402   1.351 -15.013  1.00 74.53           N  
ATOM    544  CZ  ARG A  66     -40.554   1.720 -14.065  1.00 74.53           C  
ATOM    545  N   GLU A  67     -44.351   2.732  -8.213  1.00 71.63           N  
ATOM    546  CA  GLU A  67     -45.480   3.439  -7.616  1.00 71.63           C  
ATOM    547  C   GLU A  67     -45.583   3.152  -6.121  1.00 71.63           C  
ATOM    548  CB  GLU A  67     -46.786   3.056  -8.317  1.00 71.63           C  
ATOM    549  O   GLU A  67     -45.845   4.056  -5.326  1.00 71.63           O  
ATOM    550  CG  GLU A  67     -47.925   4.036  -8.073  1.00 71.63           C  
ATOM    551  CD  GLU A  67     -48.767   4.296  -9.312  1.00 71.63           C  
ATOM    552  OE1 GLU A  67     -49.520   5.297  -9.335  1.00 71.63           O  
ATOM    553  OE2 GLU A  67     -48.675   3.493 -10.267  1.00 71.63           O  
ATOM    554  N   ARG A  68     -45.274   1.942  -5.700  1.00 69.47           N  
ATOM    555  CA  ARG A  68     -45.214   1.533  -4.301  1.00 69.47           C  
ATOM    556  C   ARG A  68     -44.028   2.179  -3.592  1.00 69.47           C  
ATOM    557  CB  ARG A  68     -45.125   0.010  -4.189  1.00 69.47           C  
ATOM    558  O   ARG A  68     -44.152   2.635  -2.454  1.00 69.47           O  
ATOM    559  CG  ARG A  68     -45.430  -0.525  -2.799  1.00 69.47           C  
ATOM    560  CD  ARG A  68     -45.298  -2.040  -2.736  1.00 69.47           C  
ATOM    561  NE  ARG A  68     -44.970  -2.607  -4.041  1.00 69.47           N  
ATOM    562  NH1 ARG A  68     -45.563  -4.769  -3.481  1.00 69.47           N  
ATOM    563  NH2 ARG A  68     -44.774  -4.299  -5.581  1.00 69.47           N  
ATOM    564  CZ  ARG A  68     -45.103  -3.890  -4.365  1.00 69.47           C  
ATOM    565  N   ALA A  69     -42.913   2.248  -4.260  1.00 62.95           N  
ATOM    566  CA  ALA A  69     -41.690   2.885  -3.779  1.00 62.95           C  
ATOM    567  C   ALA A  69     -41.867   4.397  -3.665  1.00 62.95           C  
ATOM    568  CB  ALA A  69     -40.520   2.558  -4.703  1.00 62.95           C  
ATOM    569  O   ALA A  69     -41.368   5.017  -2.724  1.00 62.95           O  
ATOM    570  N   ALA A  70     -42.596   5.026  -4.550  1.00 65.15           N  
ATOM    571  CA  ALA A  70     -42.901   6.455  -4.543  1.00 65.15           C  
ATOM    572  C   ALA A  70     -43.896   6.797  -3.438  1.00 65.15           C  
ATOM    573  CB  ALA A  70     -43.448   6.889  -5.900  1.00 65.15           C  
ATOM    574  O   ALA A  70     -43.803   7.859  -2.817  1.00 65.15           O  
ATOM    575  N   GLN A  71     -44.900   5.894  -3.072  1.00 61.46           N  
ATOM    576  CA  GLN A  71     -45.912   6.046  -2.031  1.00 61.46           C  
ATOM    577  C   GLN A  71     -45.314   5.821  -0.645  1.00 61.46           C  
ATOM    578  CB  GLN A  71     -47.073   5.079  -2.265  1.00 61.46           C  
ATOM    579  O   GLN A  71     -45.722   6.464   0.325  1.00 61.46           O  
ATOM    580  CG  GLN A  71     -48.049   5.539  -3.340  1.00 61.46           C  
ATOM    581  CD  GLN A  71     -49.176   4.549  -3.571  1.00 61.46           C  
ATOM    582  NE2 GLN A  71     -50.224   4.994  -4.255  1.00 61.46           N  
ATOM    583  OE1 GLN A  71     -49.104   3.394  -3.140  1.00 61.46           O  
ATOM    584  N   ASN A  72     -44.203   4.945  -0.530  1.00 56.19           N  
ATOM    585  CA  ASN A  72     -43.442   4.649   0.679  1.00 56.19           C  
ATOM    586  C   ASN A  72     -42.382   5.714   0.949  1.00 56.19           C  
ATOM    587  CB  ASN A  72     -42.793   3.267   0.581  1.00 56.19           C  
ATOM    588  O   ASN A  72     -41.943   5.885   2.087  1.00 56.19           O  
ATOM    589  CG  ASN A  72     -43.781   2.141   0.810  1.00 56.19           C  
ATOM    590  ND2 ASN A  72     -43.430   0.943   0.357  1.00 56.19           N  
ATOM    591  OD1 ASN A  72     -44.851   2.345   1.388  1.00 56.19           O  
ATOM    592  N   SER A  73     -42.059   6.580  -0.064  1.00 50.19           N  
ATOM    593  CA  SER A  73     -41.081   7.662  -0.036  1.00 50.19           C  
ATOM    594  C   SER A  73     -41.747   9.002   0.259  1.00 50.19           C  
ATOM    595  CB  SER A  73     -40.328   7.739  -1.365  1.00 50.19           C  
ATOM    596  O   SER A  73     -41.092   9.938   0.721  1.00 50.19           O  
ATOM    597  OG  SER A  73     -39.788   6.476  -1.711  1.00 50.19           O  
ATOM    598  N   ALA A  74     -43.157   9.165   0.221  1.00 44.98           N  
ATOM    599  CA  ALA A  74     -43.922  10.389   0.445  1.00 44.98           C  
ATOM    600  C   ALA A  74     -44.491  10.429   1.860  1.00 44.98           C  
ATOM    601  CB  ALA A  74     -45.047  10.508  -0.581  1.00 44.98           C  
ATOM    602  O   ALA A  74     -44.726  11.507   2.411  1.00 44.98           O  
ATOM    603  N   GLY A  75     -43.858   9.723   2.978  1.00 40.72           N  
ATOM    604  CA  GLY A  75     -44.267   9.832   4.369  1.00 40.72           C  
ATOM    605  C   GLY A  75     -43.244   9.270   5.338  1.00 40.72           C  
ATOM    606  O   GLY A  75     -43.366   9.450   6.552  1.00 40.72           O  
ATOM    607  N   GLN A  76     -41.797   9.250   4.963  1.00 38.62           N  
ATOM    608  CA  GLN A  76     -40.651   8.927   5.806  1.00 38.62           C  
ATOM    609  C   GLN A  76     -39.377   9.578   5.275  1.00 38.62           C  
ATOM    610  CB  GLN A  76     -40.466   7.412   5.903  1.00 38.62           C  
ATOM    611  O   GLN A  76     -39.019   9.395   4.109  1.00 38.62           O  
ATOM    612  CG  GLN A  76     -40.989   6.810   7.200  1.00 38.62           C  
ATOM    613  CD  GLN A  76     -40.875   5.298   7.234  1.00 38.62           C  
ATOM    614  NE2 GLN A  76     -40.929   4.726   8.431  1.00 38.62           N  
ATOM    615  OE1 GLN A  76     -40.741   4.649   6.191  1.00 38.62           O  
ATOM    616  N   SER A  77     -39.146  10.938   5.395  1.00 36.59           N  
ATOM    617  CA  SER A  77     -37.853  11.557   5.125  1.00 36.59           C  
ATOM    618  C   SER A  77     -36.734  10.522   5.122  1.00 36.59           C  
ATOM    619  CB  SER A  77     -37.552  12.643   6.160  1.00 36.59           C  
ATOM    620  O   SER A  77     -36.555   9.790   6.099  1.00 36.59           O  
ATOM    621  OG  SER A  77     -37.610  12.115   7.474  1.00 36.59           O  
ATOM    622  N   LYS A  78     -36.543   9.595   4.141  1.00 41.71           N  
ATOM    623  CA  LYS A  78     -35.397   8.713   3.943  1.00 41.71           C  
ATOM    624  C   LYS A  78     -34.093   9.416   4.310  1.00 41.71           C  
ATOM    625  CB  LYS A  78     -35.339   8.223   2.496  1.00 41.71           C  
ATOM    626  O   LYS A  78     -33.882  10.574   3.944  1.00 41.71           O  
ATOM    627  CG  LYS A  78     -36.314   7.097   2.184  1.00 41.71           C  
ATOM    628  CD  LYS A  78     -36.105   6.550   0.777  1.00 41.71           C  
ATOM    629  CE  LYS A  78     -37.150   5.501   0.424  1.00 41.71           C  
ATOM    630  NZ  LYS A  78     -36.927   4.935  -0.940  1.00 41.71           N  
ATOM    631  N   PRO A  79     -33.438   9.053   5.464  1.00 49.57           N  
ATOM    632  CA  PRO A  79     -32.131   9.651   5.747  1.00 49.57           C  
ATOM    633  C   PRO A  79     -31.265   9.794   4.497  1.00 49.57           C  
ATOM    634  CB  PRO A  79     -31.501   8.669   6.738  1.00 49.57           C  
ATOM    635  O   PRO A  79     -31.364   8.979   3.576  1.00 49.57           O  
ATOM    636  CG  PRO A  79     -32.509   7.575   6.884  1.00 49.57           C  
ATOM    637  CD  PRO A  79     -33.660   7.860   5.963  1.00 49.57           C  
ATOM    638  N   LYS A  80     -30.919  11.001   3.954  1.00 57.88           N  
ATOM    639  CA  LYS A  80     -29.936  11.287   2.913  1.00 57.88           C  
ATOM    640  C   LYS A  80     -28.864  10.202   2.855  1.00 57.88           C  
ATOM    641  CB  LYS A  80     -29.287  12.652   3.147  1.00 57.88           C  
ATOM    642  O   LYS A  80     -28.341   9.784   3.890  1.00 57.88           O  
ATOM    643  CG  LYS A  80     -30.106  13.824   2.626  1.00 57.88           C  
ATOM    644  CD  LYS A  80     -29.345  15.138   2.755  1.00 57.88           C  
ATOM    645  CE  LYS A  80     -30.210  16.327   2.357  1.00 57.88           C  
ATOM    646  NZ  LYS A  80     -29.466  17.617   2.473  1.00 57.88           N  
ATOM    647  N   ALA A  81     -28.835   9.444   1.811  1.00 74.01           N  
ATOM    648  CA  ALA A  81     -27.823   8.429   1.531  1.00 74.01           C  
ATOM    649  C   ALA A  81     -26.418   8.974   1.775  1.00 74.01           C  
ATOM    650  CB  ALA A  81     -27.953   7.930   0.094  1.00 74.01           C  
ATOM    651  O   ALA A  81     -26.090  10.080   1.341  1.00 74.01           O  
ATOM    652  N   VAL A  82     -25.784   8.559   2.809  1.00 85.04           N  
ATOM    653  CA  VAL A  82     -24.389   8.887   3.080  1.00 85.04           C  
ATOM    654  C   VAL A  82     -23.497   8.298   1.989  1.00 85.04           C  
ATOM    655  CB  VAL A  82     -23.944   8.372   4.468  1.00 85.04           C  
ATOM    656  O   VAL A  82     -23.528   7.090   1.740  1.00 85.04           O  
ATOM    657  CG1 VAL A  82     -22.475   8.706   4.722  1.00 85.04           C  
ATOM    658  CG2 VAL A  82     -24.828   8.965   5.564  1.00 85.04           C  
ATOM    659  N   ILE A  83     -22.756   9.180   1.259  1.00 89.66           N  
ATOM    660  CA  ILE A  83     -21.828   8.775   0.209  1.00 89.66           C  
ATOM    661  C   ILE A  83     -20.395   8.841   0.731  1.00 89.66           C  
ATOM    662  CB  ILE A  83     -21.980   9.657  -1.051  1.00 89.66           C  
ATOM    663  O   ILE A  83     -19.961   9.876   1.241  1.00 89.66           O  
ATOM    664  CG1 ILE A  83     -23.408   9.561  -1.601  1.00 89.66           C  
ATOM    665  CG2 ILE A  83     -20.955   9.259  -2.116  1.00 89.66           C  
ATOM    666  CD1 ILE A  83     -23.708  10.549  -2.719  1.00 89.66           C  
ATOM    667  N   VAL A  84     -19.742   7.663   0.644  1.00 93.34           N  
ATOM    668  CA  VAL A  84     -18.340   7.628   1.047  1.00 93.34           C  
ATOM    669  C   VAL A  84     -17.487   8.368   0.019  1.00 93.34           C  
ATOM    670  CB  VAL A  84     -17.834   6.177   1.214  1.00 93.34           C  
ATOM    671  O   VAL A  84     -17.505   8.034  -1.168  1.00 93.34           O  
ATOM    672  CG1 VAL A  84     -16.371   6.163   1.654  1.00 93.34           C  
ATOM    673  CG2 VAL A  84     -18.704   5.422   2.217  1.00 93.34           C  
ATOM    674  N   PRO A  85     -16.692   9.441   0.448  1.00 93.97           N  
ATOM    675  CA  PRO A  85     -15.878  10.229  -0.481  1.00 93.97           C  
ATOM    676  C   PRO A  85     -14.792   9.401  -1.163  1.00 93.97           C  
ATOM    677  CB  PRO A  85     -15.262  11.306   0.416  1.00 93.97           C  
ATOM    678  O   PRO A  85     -14.228   8.492  -0.549  1.00 93.97           O  
ATOM    679  CG  PRO A  85     -16.178  11.392   1.594  1.00 93.97           C  
ATOM    680  CD  PRO A  85     -16.739  10.025   1.863  1.00 93.97           C  
ATOM    681  N   GLU A  86     -14.545   9.733  -2.443  1.00 90.94           N  
ATOM    682  CA  GLU A  86     -13.481   9.065  -3.187  1.00 90.94           C  
ATOM    683  C   GLU A  86     -12.114   9.646  -2.838  1.00 90.94           C  
ATOM    684  CB  GLU A  86     -13.729   9.172  -4.694  1.00 90.94           C  
ATOM    685  O   GLU A  86     -12.020  10.778  -2.358  1.00 90.94           O  
ATOM    686  CG  GLU A  86     -14.987   8.455  -5.163  1.00 90.94           C  
ATOM    687  CD  GLU A  86     -14.945   6.954  -4.924  1.00 90.94           C  
ATOM    688  OE1 GLU A  86     -15.997   6.363  -4.590  1.00 90.94           O  
ATOM    689  OE2 GLU A  86     -13.852   6.364  -5.071  1.00 90.94           O  
ATOM    690  N   PHE A  87     -11.029   8.884  -3.172  1.00 89.20           N  
ATOM    691  CA  PHE A  87      -9.662   9.336  -2.941  1.00 89.20           C  
ATOM    692  C   PHE A  87      -9.341  10.553  -3.800  1.00 89.20           C  
ATOM    693  CB  PHE A  87      -8.665   8.209  -3.233  1.00 89.20           C  
ATOM    694  O   PHE A  87      -9.768  10.635  -4.953  1.00 89.20           O  
ATOM    695  CG  PHE A  87      -8.658   7.121  -2.194  1.00 89.20           C  
ATOM    696  CD1 PHE A  87      -8.462   7.423  -0.852  1.00 89.20           C  
ATOM    697  CD2 PHE A  87      -8.846   5.794  -2.560  1.00 89.20           C  
ATOM    698  CE1 PHE A  87      -8.455   6.418   0.112  1.00 89.20           C  
ATOM    699  CE2 PHE A  87      -8.839   4.784  -1.602  1.00 89.20           C  
ATOM    700  CZ  PHE A  87      -8.643   5.098  -0.267  1.00 89.20           C  
ATOM    701  N   GLY A  88      -8.549  11.451  -3.241  1.00 87.32           N  
ATOM    702  CA  GLY A  88      -7.848  12.372  -4.121  1.00 87.32           C  
ATOM    703  C   GLY A  88      -6.701  11.723  -4.872  1.00 87.32           C  
ATOM    704  O   GLY A  88      -6.086  10.776  -4.379  1.00 87.32           O  
ATOM    705  N   SER A  89      -6.454  12.212  -6.098  1.00 88.94           N  
ATOM    706  CA  SER A  89      -5.453  11.539  -6.919  1.00 88.94           C  
ATOM    707  C   SER A  89      -4.266  12.454  -7.203  1.00 88.94           C  
ATOM    708  CB  SER A  89      -6.069  11.066  -8.236  1.00 88.94           C  
ATOM    709  O   SER A  89      -3.313  12.052  -7.873  1.00 88.94           O  
ATOM    710  OG  SER A  89      -6.663  12.148  -8.931  1.00 88.94           O  
ATOM    711  N   HIS A  90      -4.258  13.732  -6.542  1.00 95.46           N  
ATOM    712  CA  HIS A  90      -3.159  14.664  -6.768  1.00 95.46           C  
ATOM    713  C   HIS A  90      -2.566  15.148  -5.449  1.00 95.46           C  
ATOM    714  CB  HIS A  90      -3.632  15.858  -7.600  1.00 95.46           C  
ATOM    715  O   HIS A  90      -3.299  15.566  -4.550  1.00 95.46           O  
ATOM    716  CG  HIS A  90      -2.583  16.906  -7.795  1.00 95.46           C  
ATOM    717  CD2 HIS A  90      -2.411  18.113  -7.206  1.00 95.46           C  
ATOM    718  ND1 HIS A  90      -1.551  16.766  -8.698  1.00 95.46           N  
ATOM    719  CE1 HIS A  90      -0.786  17.845  -8.653  1.00 95.46           C  
ATOM    720  NE2 HIS A  90      -1.286  18.677  -7.756  1.00 95.46           N  
ATOM    721  N   PHE A  91      -1.296  15.183  -5.360  1.00 95.74           N  
ATOM    722  CA  PHE A  91      -0.528  15.742  -4.254  1.00 95.74           C  
ATOM    723  C   PHE A  91       0.675  16.523  -4.770  1.00 95.74           C  
ATOM    724  CB  PHE A  91      -0.065  14.632  -3.304  1.00 95.74           C  
ATOM    725  O   PHE A  91       1.307  16.124  -5.750  1.00 95.74           O  
ATOM    726  CG  PHE A  91      -1.193  13.836  -2.705  1.00 95.74           C  
ATOM    727  CD1 PHE A  91      -1.765  14.215  -1.497  1.00 95.74           C  
ATOM    728  CD2 PHE A  91      -1.681  12.708  -3.351  1.00 95.74           C  
ATOM    729  CE1 PHE A  91      -2.809  13.480  -0.940  1.00 95.74           C  
ATOM    730  CE2 PHE A  91      -2.724  11.968  -2.801  1.00 95.74           C  
ATOM    731  CZ  PHE A  91      -3.286  12.355  -1.595  1.00 95.74           C  
ATOM    732  N   GLU A  92       0.937  17.662  -4.142  1.00 94.94           N  
ATOM    733  CA  GLU A  92       2.037  18.511  -4.590  1.00 94.94           C  
ATOM    734  C   GLU A  92       3.383  17.819  -4.393  1.00 94.94           C  
ATOM    735  CB  GLU A  92       2.020  19.849  -3.848  1.00 94.94           C  
ATOM    736  O   GLU A  92       4.313  18.025  -5.177  1.00 94.94           O  
ATOM    737  CG  GLU A  92       0.895  20.779  -4.282  1.00 94.94           C  
ATOM    738  CD  GLU A  92       0.952  22.142  -3.613  1.00 94.94           C  
ATOM    739  OE1 GLU A  92       0.107  23.010  -3.931  1.00 94.94           O  
ATOM    740  OE2 GLU A  92       1.849  22.345  -2.764  1.00 94.94           O  
ATOM    741  N   THR A  93       3.488  17.016  -3.329  1.00 94.93           N  
ATOM    742  CA  THR A  93       4.690  16.252  -3.013  1.00 94.93           C  
ATOM    743  C   THR A  93       4.346  14.789  -2.750  1.00 94.93           C  
ATOM    744  CB  THR A  93       5.419  16.839  -1.790  1.00 94.93           C  
ATOM    745  O   THR A  93       3.233  14.345  -3.038  1.00 94.93           O  
ATOM    746  CG2 THR A  93       5.686  18.329  -1.972  1.00 94.93           C  
ATOM    747  OG1 THR A  93       4.610  16.649  -0.622  1.00 94.93           O  
ATOM    748  N   SER A  94       5.278  14.083  -1.995  1.00 96.91           N  
ATOM    749  CA  SER A  94       5.024  12.687  -1.656  1.00 96.91           C  
ATOM    750  C   SER A  94       3.793  12.548  -0.767  1.00 96.91           C  
ATOM    751  CB  SER A  94       6.239  12.076  -0.956  1.00 96.91           C  
ATOM    752  O   SER A  94       3.519  13.417   0.063  1.00 96.91           O  
ATOM    753  OG  SER A  94       7.383  12.135  -1.791  1.00 96.91           O  
ATOM    754  N   SER A  95       2.994  11.497  -1.013  1.00 97.12           N  
ATOM    755  CA  SER A  95       1.794  11.227  -0.228  1.00 97.12           C  
ATOM    756  C   SER A  95       1.888   9.881   0.482  1.00 97.12           C  
ATOM    757  CB  SER A  95       0.552  11.257  -1.120  1.00 97.12           C  
ATOM    758  O   SER A  95       2.642   9.002   0.059  1.00 97.12           O  
ATOM    759  OG  SER A  95       0.577  10.191  -2.053  1.00 97.12           O  
ATOM    760  N   ILE A  96       1.133   9.755   1.520  1.00 96.86           N  
ATOM    761  CA  ILE A  96       1.131   8.508   2.276  1.00 96.86           C  
ATOM    762  C   ILE A  96      -0.292   8.174   2.718  1.00 96.86           C  
ATOM    763  CB  ILE A  96       2.067   8.589   3.503  1.00 96.86           C  
ATOM    764  O   ILE A  96      -1.062   9.067   3.081  1.00 96.86           O  
ATOM    765  CG1 ILE A  96       2.234   7.205   4.140  1.00 96.86           C  
ATOM    766  CG2 ILE A  96       1.535   9.601   4.522  1.00 96.86           C  
ATOM    767  CD1 ILE A  96       3.624   6.948   4.707  1.00 96.86           C  
ATOM    768  N   GLY A  97      -0.691   6.944   2.562  1.00 95.52           N  
ATOM    769  CA  GLY A  97      -1.912   6.352   3.083  1.00 95.52           C  
ATOM    770  C   GLY A  97      -1.663   5.120   3.932  1.00 95.52           C  
ATOM    771  O   GLY A  97      -0.693   4.392   3.710  1.00 95.52           O  
ATOM    772  N   ILE A  98      -2.616   4.909   4.878  1.00 94.65           N  
ATOM    773  CA  ILE A  98      -2.442   3.788   5.795  1.00 94.65           C  
ATOM    774  C   ILE A  98      -3.671   2.883   5.744  1.00 94.65           C  
ATOM    775  CB  ILE A  98      -2.194   4.273   7.241  1.00 94.65           C  
ATOM    776  O   ILE A  98      -4.800   3.365   5.627  1.00 94.65           O  
ATOM    777  CG1 ILE A  98      -0.965   5.188   7.293  1.00 94.65           C  
ATOM    778  CG2 ILE A  98      -2.031   3.083   8.190  1.00 94.65           C  
ATOM    779  CD1 ILE A  98       0.321   4.524   6.820  1.00 94.65           C  
ATOM    780  N   GLU A  99      -3.386   1.647   5.739  1.00 93.60           N  
ATOM    781  CA  GLU A  99      -4.422   0.639   5.942  1.00 93.60           C  
ATOM    782  C   GLU A  99      -4.209  -0.116   7.251  1.00 93.60           C  
ATOM    783  CB  GLU A  99      -4.454  -0.343   4.767  1.00 93.60           C  
ATOM    784  O   GLU A  99      -3.096  -0.559   7.544  1.00 93.60           O  
ATOM    785  CG  GLU A  99      -4.713   0.317   3.421  1.00 93.60           C  
ATOM    786  CD  GLU A  99      -4.672  -0.660   2.256  1.00 93.60           C  
ATOM    787  OE1 GLU A  99      -4.707  -0.212   1.087  1.00 93.60           O  
ATOM    788  OE2 GLU A  99      -4.605  -1.882   2.515  1.00 93.60           O  
ATOM    789  N   ASN A 100      -5.351  -0.233   7.987  1.00 91.61           N  
ATOM    790  CA  ASN A 100      -5.296  -0.942   9.261  1.00 91.61           C  
ATOM    791  C   ASN A 100      -6.411  -1.978   9.375  1.00 91.61           C  
ATOM    792  CB  ASN A 100      -5.367   0.045  10.428  1.00 91.61           C  
ATOM    793  O   ASN A 100      -7.592  -1.635   9.303  1.00 91.61           O  
ATOM    794  CG  ASN A 100      -4.105   0.873  10.570  1.00 91.61           C  
ATOM    795  ND2 ASN A 100      -4.139   2.099  10.061  1.00 91.61           N  
ATOM    796  OD1 ASN A 100      -3.107   0.414  11.133  1.00 91.61           O  
ATOM    797  N   GLU A 101      -5.954  -3.141   9.478  1.00 89.87           N  
ATOM    798  CA  GLU A 101      -6.944  -4.189   9.708  1.00 89.87           C  
ATOM    799  C   GLU A 101      -7.253  -4.339  11.195  1.00 89.87           C  
ATOM    800  CB  GLU A 101      -6.460  -5.523   9.134  1.00 89.87           C  
ATOM    801  O   GLU A 101      -6.342  -4.488  12.012  1.00 89.87           O  
ATOM    802  CG  GLU A 101      -7.501  -6.631   9.191  1.00 89.87           C  
ATOM    803  CD  GLU A 101      -7.090  -7.880   8.427  1.00 89.87           C  
ATOM    804  OE1 GLU A 101      -7.956  -8.747   8.170  1.00 89.87           O  
ATOM    805  OE2 GLU A 101      -5.892  -7.992   8.082  1.00 89.87           O  
ATOM    806  N   LEU A 102      -8.490  -4.253  11.480  1.00 89.33           N  
ATOM    807  CA  LEU A 102      -8.877  -4.395  12.880  1.00 89.33           C  
ATOM    808  C   LEU A 102      -8.958  -5.866  13.274  1.00 89.33           C  
ATOM    809  CB  LEU A 102     -10.221  -3.710  13.137  1.00 89.33           C  
ATOM    810  O   LEU A 102      -9.287  -6.718  12.446  1.00 89.33           O  
ATOM    811  CG  LEU A 102     -10.282  -2.208  12.856  1.00 89.33           C  
ATOM    812  CD1 LEU A 102     -11.667  -1.662  13.187  1.00 89.33           C  
ATOM    813  CD2 LEU A 102      -9.207  -1.471  13.648  1.00 89.33           C  
ATOM    814  N   SER A 103      -8.638  -6.205  14.592  1.00 85.56           N  
ATOM    815  CA  SER A 103      -8.797  -7.554  15.127  1.00 85.56           C  
ATOM    816  C   SER A 103      -9.808  -7.581  16.268  1.00 85.56           C  
ATOM    817  CB  SER A 103      -7.453  -8.101  15.611  1.00 85.56           C  
ATOM    818  O   SER A 103     -10.101  -6.545  16.869  1.00 85.56           O  
ATOM    819  OG  SER A 103      -6.948  -7.319  16.680  1.00 85.56           O  
ATOM    820  N   GLY A 104     -10.348  -8.757  16.430  1.00 83.54           N  
ATOM    821  CA  GLY A 104     -11.209  -8.901  17.593  1.00 83.54           C  
ATOM    822  C   GLY A 104     -12.677  -8.681  17.279  1.00 83.54           C  
ATOM    823  O   GLY A 104     -13.527  -8.769  18.167  1.00 83.54           O  
ATOM    824  N   LEU A 105     -12.891  -8.372  15.954  1.00 90.06           N  
ATOM    825  CA  LEU A 105     -14.278  -8.198  15.535  1.00 90.06           C  
ATOM    826  C   LEU A 105     -14.444  -8.526  14.056  1.00 90.06           C  
ATOM    827  CB  LEU A 105     -14.744  -6.765  15.808  1.00 90.06           C  
ATOM    828  O   LEU A 105     -13.460  -8.592  13.315  1.00 90.06           O  
ATOM    829  CG  LEU A 105     -14.141  -5.676  14.920  1.00 90.06           C  
ATOM    830  CD1 LEU A 105     -15.227  -4.713  14.451  1.00 90.06           C  
ATOM    831  CD2 LEU A 105     -13.040  -4.927  15.663  1.00 90.06           C  
ATOM    832  N   ILE A 106     -15.768  -8.682  13.672  1.00 92.28           N  
ATOM    833  CA  ILE A 106     -16.141  -8.841  12.270  1.00 92.28           C  
ATOM    834  C   ILE A 106     -17.316  -7.923  11.942  1.00 92.28           C  
ATOM    835  CB  ILE A 106     -16.499 -10.309  11.944  1.00 92.28           C  
ATOM    836  O   ILE A 106     -17.975  -7.400  12.843  1.00 92.28           O  
ATOM    837  CG1 ILE A 106     -17.694 -10.767  12.789  1.00 92.28           C  
ATOM    838  CG2 ILE A 106     -15.290 -11.222  12.165  1.00 92.28           C  
ATOM    839  CD1 ILE A 106     -19.045 -10.540  12.124  1.00 92.28           C  
ATOM    840  N   VAL A 107     -17.467  -7.747  10.673  1.00 95.18           N  
ATOM    841  CA  VAL A 107     -18.676  -7.103  10.169  1.00 95.18           C  
ATOM    842  C   VAL A 107     -19.461  -8.084   9.301  1.00 95.18           C  
ATOM    843  CB  VAL A 107     -18.346  -5.826   9.365  1.00 95.18           C  
ATOM    844  O   VAL A 107     -18.876  -8.833   8.515  1.00 95.18           O  
ATOM    845  CG1 VAL A 107     -17.446  -6.155   8.175  1.00 95.18           C  
ATOM    846  CG2 VAL A 107     -19.630  -5.145   8.895  1.00 95.18           C  
ATOM    847  N   ALA A 108     -20.731  -8.215   9.556  1.00 94.79           N  
ATOM    848  CA  ALA A 108     -21.627  -9.010   8.720  1.00 94.79           C  
ATOM    849  C   ALA A 108     -22.474  -8.115   7.819  1.00 94.79           C  
ATOM    850  CB  ALA A 108     -22.525  -9.889   9.587  1.00 94.79           C  
ATOM    851  O   ALA A 108     -23.124  -7.182   8.295  1.00 94.79           O  
ATOM    852  N   LEU A 109     -22.440  -8.346   6.561  1.00 94.59           N  
ATOM    853  CA  LEU A 109     -23.162  -7.595   5.539  1.00 94.59           C  
ATOM    854  C   LEU A 109     -23.777  -8.534   4.507  1.00 94.59           C  
ATOM    855  CB  LEU A 109     -22.229  -6.598   4.847  1.00 94.59           C  
ATOM    856  O   LEU A 109     -23.315  -9.664   4.336  1.00 94.59           O  
ATOM    857  CG  LEU A 109     -21.579  -5.543   5.744  1.00 94.59           C  
ATOM    858  CD1 LEU A 109     -20.219  -5.137   5.184  1.00 94.59           C  
ATOM    859  CD2 LEU A 109     -22.489  -4.328   5.887  1.00 94.59           C  
ATOM    860  N   PRO A 110     -24.852  -8.126   3.775  1.00 93.28           N  
ATOM    861  CA  PRO A 110     -25.309  -8.924   2.635  1.00 93.28           C  
ATOM    862  C   PRO A 110     -24.194  -9.213   1.632  1.00 93.28           C  
ATOM    863  CB  PRO A 110     -26.396  -8.048   2.006  1.00 93.28           C  
ATOM    864  O   PRO A 110     -23.299  -8.386   1.444  1.00 93.28           O  
ATOM    865  CG  PRO A 110     -26.870  -7.169   3.118  1.00 93.28           C  
ATOM    866  CD  PRO A 110     -25.703  -6.859   4.010  1.00 93.28           C  
ATOM    867  N   SER A 111     -24.210 -10.273   0.946  1.00 89.47           N  
ATOM    868  CA  SER A 111     -23.163 -10.767   0.059  1.00 89.47           C  
ATOM    869  C   SER A 111     -22.908  -9.797  -1.090  1.00 89.47           C  
ATOM    870  CB  SER A 111     -23.535 -12.142  -0.497  1.00 89.47           C  
ATOM    871  O   SER A 111     -21.788  -9.706  -1.597  1.00 89.47           O  
ATOM    872  OG  SER A 111     -24.791 -12.096  -1.152  1.00 89.47           O  
ATOM    873  N   ASN A 112     -23.869  -8.888  -1.404  1.00 89.03           N  
ATOM    874  CA  ASN A 112     -23.728  -7.990  -2.545  1.00 89.03           C  
ATOM    875  C   ASN A 112     -23.385  -6.570  -2.103  1.00 89.03           C  
ATOM    876  CB  ASN A 112     -25.005  -7.990  -3.389  1.00 89.03           C  
ATOM    877  O   ASN A 112     -23.451  -5.634  -2.902  1.00 89.03           O  
ATOM    878  CG  ASN A 112     -26.225  -7.554  -2.601  1.00 89.03           C  
ATOM    879  ND2 ASN A 112     -27.315  -7.270  -3.305  1.00 89.03           N  
ATOM    880  OD1 ASN A 112     -26.188  -7.473  -1.370  1.00 89.03           O  
ATOM    881  N   SER A 113     -23.019  -6.416  -0.839  1.00 91.39           N  
ATOM    882  CA  SER A 113     -22.722  -5.091  -0.303  1.00 91.39           C  
ATOM    883  C   SER A 113     -21.417  -4.545  -0.873  1.00 91.39           C  
ATOM    884  CB  SER A 113     -22.642  -5.135   1.223  1.00 91.39           C  
ATOM    885  O   SER A 113     -20.498  -5.309  -1.176  1.00 91.39           O  
ATOM    886  OG  SER A 113     -23.893  -5.497   1.782  1.00 91.39           O  
ATOM    887  N   THR A 114     -21.427  -3.162  -1.036  1.00 91.46           N  
ATOM    888  CA  THR A 114     -20.203  -2.500  -1.474  1.00 91.46           C  
ATOM    889  C   THR A 114     -19.089  -2.690  -0.449  1.00 91.46           C  
ATOM    890  CB  THR A 114     -20.435  -0.997  -1.712  1.00 91.46           C  
ATOM    891  O   THR A 114     -19.352  -3.032   0.706  1.00 91.46           O  
ATOM    892  CG2 THR A 114     -21.495  -0.767  -2.784  1.00 91.46           C  
ATOM    893  OG1 THR A 114     -20.866  -0.387  -0.489  1.00 91.46           O  
ATOM    894  N   GLN A 115     -17.905  -2.500  -0.917  1.00 92.20           N  
ATOM    895  CA  GLN A 115     -16.729  -2.661  -0.069  1.00 92.20           C  
ATOM    896  C   GLN A 115     -16.735  -1.652   1.076  1.00 92.20           C  
ATOM    897  CB  GLN A 115     -15.449  -2.514  -0.892  1.00 92.20           C  
ATOM    898  O   GLN A 115     -16.378  -1.986   2.208  1.00 92.20           O  
ATOM    899  CG  GLN A 115     -14.176  -2.787  -0.102  1.00 92.20           C  
ATOM    900  CD  GLN A 115     -12.924  -2.692  -0.954  1.00 92.20           C  
ATOM    901  NE2 GLN A 115     -11.953  -3.557  -0.682  1.00 92.20           N  
ATOM    902  OE1 GLN A 115     -12.831  -1.848  -1.852  1.00 92.20           O  
ATOM    903  N   LYS A 116     -17.141  -0.422   0.854  1.00 94.98           N  
ATOM    904  CA  LYS A 116     -17.168   0.661   1.833  1.00 94.98           C  
ATOM    905  C   LYS A 116     -18.525   0.740   2.527  1.00 94.98           C  
ATOM    906  CB  LYS A 116     -16.843   1.997   1.165  1.00 94.98           C  
ATOM    907  O   LYS A 116     -19.566   0.759   1.867  1.00 94.98           O  
ATOM    908  CG  LYS A 116     -15.523   2.005   0.406  1.00 94.98           C  
ATOM    909  CD  LYS A 116     -15.397   3.235  -0.483  1.00 94.98           C  
ATOM    910  CE  LYS A 116     -14.173   3.151  -1.385  1.00 94.98           C  
ATOM    911  NZ  LYS A 116     -14.111   4.295  -2.343  1.00 94.98           N  
ATOM    912  N   PHE A 117     -18.469   0.738   3.850  1.00 94.85           N  
ATOM    913  CA  PHE A 117     -19.782   0.789   4.483  1.00 94.85           C  
ATOM    914  C   PHE A 117     -19.857   1.937   5.482  1.00 94.85           C  
ATOM    915  CB  PHE A 117     -20.095  -0.537   5.182  1.00 94.85           C  
ATOM    916  O   PHE A 117     -20.903   2.170   6.091  1.00 94.85           O  
ATOM    917  CG  PHE A 117     -19.180  -0.847   6.335  1.00 94.85           C  
ATOM    918  CD1 PHE A 117     -17.971  -1.499   6.126  1.00 94.85           C  
ATOM    919  CD2 PHE A 117     -19.528  -0.485   7.630  1.00 94.85           C  
ATOM    920  CE1 PHE A 117     -17.121  -1.786   7.192  1.00 94.85           C  
ATOM    921  CE2 PHE A 117     -18.684  -0.768   8.700  1.00 94.85           C  
ATOM    922  CZ  PHE A 117     -17.482  -1.420   8.479  1.00 94.85           C  
ATOM    923  N   GLY A 118     -18.789   2.750   5.595  1.00 96.69           N  
ATOM    924  CA  GLY A 118     -18.756   3.954   6.410  1.00 96.69           C  
ATOM    925  C   GLY A 118     -17.452   4.720   6.290  1.00 96.69           C  
ATOM    926  O   GLY A 118     -16.508   4.253   5.650  1.00 96.69           O  
ATOM    927  N   TYR A 119     -17.411   5.903   6.840  1.00 98.03           N  
ATOM    928  CA  TYR A 119     -16.171   6.671   6.889  1.00 98.03           C  
ATOM    929  C   TYR A 119     -16.186   7.656   8.052  1.00 98.03           C  
ATOM    930  CB  TYR A 119     -15.951   7.422   5.572  1.00 98.03           C  
ATOM    931  O   TYR A 119     -17.236   7.910   8.645  1.00 98.03           O  
ATOM    932  CG  TYR A 119     -16.848   8.624   5.401  1.00 98.03           C  
ATOM    933  CD1 TYR A 119     -18.209   8.472   5.148  1.00 98.03           C  
ATOM    934  CD2 TYR A 119     -16.336   9.914   5.491  1.00 98.03           C  
ATOM    935  CE1 TYR A 119     -19.039   9.576   4.988  1.00 98.03           C  
ATOM    936  CE2 TYR A 119     -17.156  11.026   5.333  1.00 98.03           C  
ATOM    937  OH  TYR A 119     -19.321  11.945   4.925  1.00 98.03           O  
ATOM    938  CZ  TYR A 119     -18.504  10.847   5.082  1.00 98.03           C  
ATOM    939  N   VAL A 120     -15.017   8.152   8.421  1.00 98.13           N  
ATOM    940  CA  VAL A 120     -14.842   9.140   9.481  1.00 98.13           C  
ATOM    941  C   VAL A 120     -14.324  10.448   8.888  1.00 98.13           C  
ATOM    942  CB  VAL A 120     -13.879   8.633  10.577  1.00 98.13           C  
ATOM    943  O   VAL A 120     -13.434  10.440   8.034  1.00 98.13           O  
ATOM    944  CG1 VAL A 120     -13.631   9.718  11.623  1.00 98.13           C  
ATOM    945  CG2 VAL A 120     -14.435   7.371  11.234  1.00 98.13           C  
ATOM    946  N   HIS A 121     -14.937  11.562   9.317  1.00 97.87           N  
ATOM    947  CA  HIS A 121     -14.453  12.875   8.906  1.00 97.87           C  
ATOM    948  C   HIS A 121     -14.335  13.817  10.100  1.00 97.87           C  
ATOM    949  CB  HIS A 121     -15.378  13.480   7.849  1.00 97.87           C  
ATOM    950  O   HIS A 121     -14.920  13.565  11.155  1.00 97.87           O  
ATOM    951  CG  HIS A 121     -16.785  13.670   8.320  1.00 97.87           C  
ATOM    952  CD2 HIS A 121     -17.887  12.901   8.162  1.00 97.87           C  
ATOM    953  ND1 HIS A 121     -17.183  14.770   9.049  1.00 97.87           N  
ATOM    954  CE1 HIS A 121     -18.473  14.667   9.320  1.00 97.87           C  
ATOM    955  NE2 HIS A 121     -18.924  13.542   8.793  1.00 97.87           N  
ATOM    956  N   ASP A 122     -13.509  14.873   9.925  1.00 97.03           N  
ATOM    957  CA  ASP A 122     -13.323  15.826  11.016  1.00 97.03           C  
ATOM    958  C   ASP A 122     -14.436  16.871  11.028  1.00 97.03           C  
ATOM    959  CB  ASP A 122     -11.959  16.511  10.904  1.00 97.03           C  
ATOM    960  O   ASP A 122     -15.385  16.784  10.246  1.00 97.03           O  
ATOM    961  CG  ASP A 122     -11.843  17.404   9.682  1.00 97.03           C  
ATOM    962  OD1 ASP A 122     -12.883  17.781   9.100  1.00 97.03           O  
ATOM    963  OD2 ASP A 122     -10.701  17.732   9.294  1.00 97.03           O  
ATOM    964  N   ALA A 123     -14.428  17.885  11.905  1.00 95.15           N  
ATOM    965  CA  ALA A 123     -15.469  18.883  12.134  1.00 95.15           C  
ATOM    966  C   ALA A 123     -15.658  19.771  10.907  1.00 95.15           C  
ATOM    967  CB  ALA A 123     -15.131  19.734  13.356  1.00 95.15           C  
ATOM    968  O   ALA A 123     -16.714  20.383  10.733  1.00 95.15           O  
ATOM    969  N   LYS A 124     -14.614  19.759  10.047  1.00 94.84           N  
ATOM    970  CA  LYS A 124     -14.668  20.553   8.822  1.00 94.84           C  
ATOM    971  C   LYS A 124     -15.113  19.703   7.636  1.00 94.84           C  
ATOM    972  CB  LYS A 124     -13.307  21.186   8.532  1.00 94.84           C  
ATOM    973  O   LYS A 124     -14.965  20.112   6.482  1.00 94.84           O  
ATOM    974  CG  LYS A 124     -12.852  22.186   9.585  1.00 94.84           C  
ATOM    975  CD  LYS A 124     -11.482  22.762   9.254  1.00 94.84           C  
ATOM    976  CE  LYS A 124     -10.998  23.715  10.339  1.00 94.84           C  
ATOM    977  NZ  LYS A 124      -9.613  24.204  10.070  1.00 94.84           N  
ATOM    978  N   ASP A 125     -15.465  18.451   7.864  1.00 93.88           N  
ATOM    979  CA  ASP A 125     -15.969  17.499   6.878  1.00 93.88           C  
ATOM    980  C   ASP A 125     -14.843  16.990   5.982  1.00 93.88           C  
ATOM    981  CB  ASP A 125     -17.069  18.139   6.029  1.00 93.88           C  
ATOM    982  O   ASP A 125     -15.079  16.619   4.830  1.00 93.88           O  
ATOM    983  CG  ASP A 125     -18.367  18.338   6.792  1.00 93.88           C  
ATOM    984  OD1 ASP A 125     -18.725  17.475   7.622  1.00 93.88           O  
ATOM    985  OD2 ASP A 125     -19.039  19.366   6.559  1.00 93.88           O  
ATOM    986  N   ASN A 126     -13.642  17.181   6.432  1.00 95.13           N  
ATOM    987  CA  ASN A 126     -12.526  16.524   5.760  1.00 95.13           C  
ATOM    988  C   ASN A 126     -12.504  15.025   6.045  1.00 95.13           C  
ATOM    989  CB  ASN A 126     -11.199  17.163   6.174  1.00 95.13           C  
ATOM    990  O   ASN A 126     -12.457  14.610   7.204  1.00 95.13           O  
ATOM    991  CG  ASN A 126     -11.127  18.637   5.827  1.00 95.13           C  
ATOM    992  ND2 ASN A 126     -10.703  19.452   6.786  1.00 95.13           N  
ATOM    993  OD1 ASN A 126     -11.451  19.041   4.707  1.00 95.13           O  
ATOM    994  N   PRO A 127     -12.602  14.225   4.960  1.00 96.81           N  
ATOM    995  CA  PRO A 127     -12.550  12.779   5.184  1.00 96.81           C  
ATOM    996  C   PRO A 127     -11.201  12.314   5.728  1.00 96.81           C  
ATOM    997  CB  PRO A 127     -12.807  12.197   3.791  1.00 96.81           C  
ATOM    998  O   PRO A 127     -10.153  12.741   5.238  1.00 96.81           O  
ATOM    999  CG  PRO A 127     -12.361  13.263   2.844  1.00 96.81           C  
ATOM   1000  CD  PRO A 127     -12.564  14.599   3.498  1.00 96.81           C  
ATOM   1001  N   LEU A 128     -11.246  11.446   6.686  1.00 97.78           N  
ATOM   1002  CA  LEU A 128     -10.023  10.995   7.340  1.00 97.78           C  
ATOM   1003  C   LEU A 128      -9.709   9.550   6.967  1.00 97.78           C  
ATOM   1004  CB  LEU A 128     -10.147  11.127   8.860  1.00 97.78           C  
ATOM   1005  O   LEU A 128      -8.572   9.228   6.615  1.00 97.78           O  
ATOM   1006  CG  LEU A 128     -10.375  12.539   9.402  1.00 97.78           C  
ATOM   1007  CD1 LEU A 128     -10.620  12.496  10.906  1.00 97.78           C  
ATOM   1008  CD2 LEU A 128      -9.186  13.436   9.074  1.00 97.78           C  
ATOM   1009  N   PHE A 129     -10.676   8.576   7.080  1.00 97.75           N  
ATOM   1010  CA  PHE A 129     -10.502   7.202   6.625  1.00 97.75           C  
ATOM   1011  C   PHE A 129     -11.852   6.529   6.408  1.00 97.75           C  
ATOM   1012  CB  PHE A 129      -9.673   6.401   7.634  1.00 97.75           C  
ATOM   1013  O   PHE A 129     -12.874   6.997   6.915  1.00 97.75           O  
ATOM   1014  CG  PHE A 129     -10.238   6.412   9.029  1.00 97.75           C  
ATOM   1015  CD1 PHE A 129      -9.794   7.337   9.967  1.00 97.75           C  
ATOM   1016  CD2 PHE A 129     -11.215   5.498   9.402  1.00 97.75           C  
ATOM   1017  CE1 PHE A 129     -10.315   7.349  11.259  1.00 97.75           C  
ATOM   1018  CE2 PHE A 129     -11.740   5.504  10.691  1.00 97.75           C  
ATOM   1019  CZ  PHE A 129     -11.289   6.430  11.618  1.00 97.75           C  
ATOM   1020  N   MET A 130     -11.822   5.479   5.668  1.00 97.43           N  
ATOM   1021  CA  MET A 130     -12.999   4.686   5.325  1.00 97.43           C  
ATOM   1022  C   MET A 130     -13.043   3.397   6.140  1.00 97.43           C  
ATOM   1023  CB  MET A 130     -13.013   4.360   3.831  1.00 97.43           C  
ATOM   1024  O   MET A 130     -11.999   2.842   6.488  1.00 97.43           O  
ATOM   1025  CG  MET A 130     -12.976   5.589   2.936  1.00 97.43           C  
ATOM   1026  SD  MET A 130     -12.780   5.160   1.162  1.00 97.43           S  
ATOM   1027  CE  MET A 130     -10.989   4.874   1.098  1.00 97.43           C  
ATOM   1028  N   LEU A 131     -14.249   2.939   6.404  1.00 97.15           N  
ATOM   1029  CA  LEU A 131     -14.481   1.581   6.883  1.00 97.15           C  
ATOM   1030  C   LEU A 131     -14.789   0.641   5.722  1.00 97.15           C  
ATOM   1031  CB  LEU A 131     -15.631   1.557   7.893  1.00 97.15           C  
ATOM   1032  O   LEU A 131     -15.765   0.844   4.996  1.00 97.15           O  
ATOM   1033  CG  LEU A 131     -15.343   2.175   9.262  1.00 97.15           C  
ATOM   1034  CD1 LEU A 131     -15.213   3.690   9.144  1.00 97.15           C  
ATOM   1035  CD2 LEU A 131     -16.436   1.803  10.258  1.00 97.15           C  
ATOM   1036  N   THR A 132     -13.937  -0.390   5.550  1.00 95.98           N  
ATOM   1037  CA  THR A 132     -14.128  -1.305   4.431  1.00 95.98           C  
ATOM   1038  C   THR A 132     -14.217  -2.748   4.921  1.00 95.98           C  
ATOM   1039  CB  THR A 132     -12.987  -1.179   3.405  1.00 95.98           C  
ATOM   1040  O   THR A 132     -13.581  -3.113   5.912  1.00 95.98           O  
ATOM   1041  CG2 THR A 132     -12.808   0.268   2.957  1.00 95.98           C  
ATOM   1042  OG1 THR A 132     -11.766  -1.639   3.997  1.00 95.98           O  
ATOM   1043  N   LYS A 133     -15.128  -3.517   4.198  1.00 93.88           N  
ATOM   1044  CA  LYS A 133     -15.054  -4.958   4.423  1.00 93.88           C  
ATOM   1045  C   LYS A 133     -13.922  -5.583   3.614  1.00 93.88           C  
ATOM   1046  CB  LYS A 133     -16.383  -5.626   4.069  1.00 93.88           C  
ATOM   1047  O   LYS A 133     -13.702  -5.216   2.458  1.00 93.88           O  
ATOM   1048  CG  LYS A 133     -16.733  -5.563   2.589  1.00 93.88           C  
ATOM   1049  CD  LYS A 133     -18.047  -6.273   2.295  1.00 93.88           C  
ATOM   1050  CE  LYS A 133     -18.398  -6.211   0.814  1.00 93.88           C  
ATOM   1051  NZ  LYS A 133     -18.843  -7.538   0.294  1.00 93.88           N  
ATOM   1052  N   ASP A 134     -13.111  -6.453   4.179  1.00 89.09           N  
ATOM   1053  CA  ASP A 134     -11.965  -7.075   3.523  1.00 89.09           C  
ATOM   1054  C   ASP A 134     -12.133  -8.590   3.443  1.00 89.09           C  
ATOM   1055  CB  ASP A 134     -10.671  -6.728   4.263  1.00 89.09           C  
ATOM   1056  O   ASP A 134     -13.078  -9.083   2.823  1.00 89.09           O  
ATOM   1057  CG  ASP A 134      -9.425  -7.000   3.437  1.00 89.09           C  
ATOM   1058  OD1 ASP A 134      -9.520  -7.059   2.192  1.00 89.09           O  
ATOM   1059  OD2 ASP A 134      -8.340  -7.158   4.037  1.00 89.09           O  
ATOM   1060  N   MET A 135     -11.393  -9.371   4.054  1.00 86.18           N  
ATOM   1061  CA  MET A 135     -11.341 -10.824   3.914  1.00 86.18           C  
ATOM   1062  C   MET A 135     -12.649 -11.461   4.371  1.00 86.18           C  
ATOM   1063  CB  MET A 135     -10.171 -11.400   4.713  1.00 86.18           C  
ATOM   1064  O   MET A 135     -13.101 -11.226   5.492  1.00 86.18           O  
ATOM   1065  CG  MET A 135      -8.807 -11.055   4.139  1.00 86.18           C  
ATOM   1066  SD  MET A 135      -7.439 -11.909   5.013  1.00 86.18           S  
ATOM   1067  CE  MET A 135      -7.694 -11.283   6.697  1.00 86.18           C  
ATOM   1068  N   ASN A 136     -13.311 -12.175   3.393  1.00 89.91           N  
ATOM   1069  CA  ASN A 136     -14.488 -12.982   3.698  1.00 89.91           C  
ATOM   1070  C   ASN A 136     -14.161 -14.098   4.686  1.00 89.91           C  
ATOM   1071  CB  ASN A 136     -15.085 -13.565   2.416  1.00 89.91           C  
ATOM   1072  O   ASN A 136     -13.203 -14.847   4.488  1.00 89.91           O  
ATOM   1073  CG  ASN A 136     -16.404 -14.274   2.656  1.00 89.91           C  
ATOM   1074  ND2 ASN A 136     -17.193 -14.432   1.600  1.00 89.91           N  
ATOM   1075  OD1 ASN A 136     -16.711 -14.675   3.782  1.00 89.91           O  
ATOM   1076  N   GLN A 137     -15.015 -14.242   5.730  1.00 87.83           N  
ATOM   1077  CA  GLN A 137     -14.753 -15.216   6.785  1.00 87.83           C  
ATOM   1078  C   GLN A 137     -15.829 -16.297   6.815  1.00 87.83           C  
ATOM   1079  CB  GLN A 137     -14.667 -14.523   8.146  1.00 87.83           C  
ATOM   1080  O   GLN A 137     -15.854 -17.130   7.723  1.00 87.83           O  
ATOM   1081  CG  GLN A 137     -13.549 -13.493   8.242  1.00 87.83           C  
ATOM   1082  CD  GLN A 137     -12.170 -14.125   8.274  1.00 87.83           C  
ATOM   1083  NE2 GLN A 137     -11.243 -13.564   7.506  1.00 87.83           N  
ATOM   1084  OE1 GLN A 137     -11.940 -15.109   8.985  1.00 87.83           O  
ATOM   1085  N   GLY A 138     -16.742 -16.179   5.743  1.00 90.50           N  
ATOM   1086  CA  GLY A 138     -17.798 -17.174   5.642  1.00 90.50           C  
ATOM   1087  C   GLY A 138     -19.179 -16.606   5.905  1.00 90.50           C  
ATOM   1088  O   GLY A 138     -19.331 -15.400   6.114  1.00 90.50           O  
ATOM   1089  N   GLY A 139     -20.230 -17.481   5.869  1.00 90.48           N  
ATOM   1090  CA  GLY A 139     -21.603 -17.053   6.084  1.00 90.48           C  
ATOM   1091  C   GLY A 139     -21.876 -16.621   7.513  1.00 90.48           C  
ATOM   1092  O   GLY A 139     -21.278 -17.150   8.452  1.00 90.48           O  
ATOM   1093  N   TYR A 140     -22.719 -15.634   7.658  1.00 90.24           N  
ATOM   1094  CA  TYR A 140     -23.166 -15.236   8.988  1.00 90.24           C  
ATOM   1095  C   TYR A 140     -24.392 -16.035   9.414  1.00 90.24           C  
ATOM   1096  CB  TYR A 140     -23.481 -13.737   9.023  1.00 90.24           C  
ATOM   1097  O   TYR A 140     -25.353 -16.163   8.651  1.00 90.24           O  
ATOM   1098  CG  TYR A 140     -23.910 -13.239  10.382  1.00 90.24           C  
ATOM   1099  CD1 TYR A 140     -25.258 -13.058  10.685  1.00 90.24           C  
ATOM   1100  CD2 TYR A 140     -22.970 -12.947  11.364  1.00 90.24           C  
ATOM   1101  CE1 TYR A 140     -25.658 -12.597  11.935  1.00 90.24           C  
ATOM   1102  CE2 TYR A 140     -23.358 -12.486  12.617  1.00 90.24           C  
ATOM   1103  OH  TYR A 140     -25.093 -11.858  14.132  1.00 90.24           O  
ATOM   1104  CZ  TYR A 140     -24.702 -12.314  12.893  1.00 90.24           C  
ATOM   1105  N   THR A 141     -24.303 -16.530  10.703  1.00 87.21           N  
ATOM   1106  CA  THR A 141     -25.463 -17.174  11.309  1.00 87.21           C  
ATOM   1107  C   THR A 141     -25.750 -16.585  12.688  1.00 87.21           C  
ATOM   1108  CB  THR A 141     -25.257 -18.695  11.431  1.00 87.21           C  
ATOM   1109  O   THR A 141     -24.830 -16.165  13.392  1.00 87.21           O  
ATOM   1110  CG2 THR A 141     -25.108 -19.342  10.057  1.00 87.21           C  
ATOM   1111  OG1 THR A 141     -24.074 -18.952  12.198  1.00 87.21           O  
ATOM   1112  N   ASN A 142     -27.001 -16.502  12.961  1.00 85.35           N  
ATOM   1113  CA  ASN A 142     -27.355 -16.026  14.294  1.00 85.35           C  
ATOM   1114  C   ASN A 142     -26.768 -16.921  15.383  1.00 85.35           C  
ATOM   1115  CB  ASN A 142     -28.875 -15.934  14.446  1.00 85.35           C  
ATOM   1116  O   ASN A 142     -26.922 -18.142  15.338  1.00 85.35           O  
ATOM   1117  CG  ASN A 142     -29.455 -14.704  13.775  1.00 85.35           C  
ATOM   1118  ND2 ASN A 142     -30.748 -14.745  13.479  1.00 85.35           N  
ATOM   1119  OD1 ASN A 142     -28.746 -13.726  13.524  1.00 85.35           O  
ATOM   1120  N   PRO A 143     -26.026 -16.249  16.265  1.00 84.64           N  
ATOM   1121  CA  PRO A 143     -25.647 -17.089  17.404  1.00 84.64           C  
ATOM   1122  C   PRO A 143     -26.855 -17.648  18.153  1.00 84.64           C  
ATOM   1123  CB  PRO A 143     -24.845 -16.136  18.294  1.00 84.64           C  
ATOM   1124  O   PRO A 143     -27.944 -17.072  18.091  1.00 84.64           O  
ATOM   1125  CG  PRO A 143     -24.472 -15.000  17.398  1.00 84.64           C  
ATOM   1126  CD  PRO A 143     -25.495 -14.900  16.302  1.00 84.64           C  
ATOM   1127  N   THR A 144     -26.656 -18.775  18.853  1.00 78.26           N  
ATOM   1128  CA  THR A 144     -27.698 -19.367  19.685  1.00 78.26           C  
ATOM   1129  C   THR A 144     -28.222 -18.355  20.700  1.00 78.26           C  
ATOM   1130  CB  THR A 144     -27.180 -20.616  20.422  1.00 78.26           C  
ATOM   1131  O   THR A 144     -27.439 -17.704  21.396  1.00 78.26           O  
ATOM   1132  CG2 THR A 144     -28.296 -21.289  21.215  1.00 78.26           C  
ATOM   1133  OG1 THR A 144     -26.661 -21.548  19.466  1.00 78.26           O  
ATOM   1134  N   GLY A 145     -29.654 -17.944  20.591  1.00 76.65           N  
ATOM   1135  CA  GLY A 145     -30.206 -17.016  21.565  1.00 76.65           C  
ATOM   1136  C   GLY A 145     -30.512 -15.649  20.981  1.00 76.65           C  
ATOM   1137  O   GLY A 145     -31.144 -14.817  21.635  1.00 76.65           O  
ATOM   1138  N   ILE A 146     -30.032 -15.315  19.725  1.00 79.76           N  
ATOM   1139  CA  ILE A 146     -30.382 -14.126  18.955  1.00 79.76           C  
ATOM   1140  C   ILE A 146     -31.428 -14.483  17.901  1.00 79.76           C  
ATOM   1141  CB  ILE A 146     -29.138 -13.501  18.285  1.00 79.76           C  
ATOM   1142  O   ILE A 146     -31.177 -15.313  17.024  1.00 79.76           O  
ATOM   1143  CG1 ILE A 146     -28.153 -13.001  19.348  1.00 79.76           C  
ATOM   1144  CG2 ILE A 146     -29.546 -12.367  17.340  1.00 79.76           C  
ATOM   1145  CD1 ILE A 146     -26.921 -12.314  18.777  1.00 79.76           C  
ATOM   1146  N   LYS A 147     -32.692 -14.063  18.059  1.00 72.19           N  
ATOM   1147  CA  LYS A 147     -33.787 -14.401  17.154  1.00 72.19           C  
ATOM   1148  C   LYS A 147     -34.307 -13.161  16.433  1.00 72.19           C  
ATOM   1149  CB  LYS A 147     -34.925 -15.079  17.919  1.00 72.19           C  
ATOM   1150  O   LYS A 147     -35.101 -13.269  15.496  1.00 72.19           O  
ATOM   1151  CG  LYS A 147     -34.557 -16.434  18.505  1.00 72.19           C  
ATOM   1152  CD  LYS A 147     -35.758 -17.107  19.156  1.00 72.19           C  
ATOM   1153  CE  LYS A 147     -35.382 -18.445  19.777  1.00 72.19           C  
ATOM   1154  NZ  LYS A 147     -36.560 -19.115  20.406  1.00 72.19           N  
ATOM   1155  N   ASP A 148     -33.697 -12.095  16.781  1.00 71.63           N  
ATOM   1156  CA  ASP A 148     -34.258 -10.820  16.345  1.00 71.63           C  
ATOM   1157  C   ASP A 148     -33.590 -10.337  15.059  1.00 71.63           C  
ATOM   1158  CB  ASP A 148     -34.109  -9.765  17.443  1.00 71.63           C  
ATOM   1159  O   ASP A 148     -34.090  -9.424  14.398  1.00 71.63           O  
ATOM   1160  CG  ASP A 148     -32.691  -9.659  17.976  1.00 71.63           C  
ATOM   1161  OD1 ASP A 148     -31.936 -10.652  17.902  1.00 71.63           O  
ATOM   1162  OD2 ASP A 148     -32.327  -8.573  18.477  1.00 71.63           O  
ATOM   1163  N   VAL A 149     -32.444 -10.976  14.597  1.00 75.28           N  
ATOM   1164  CA  VAL A 149     -31.825 -10.555  13.345  1.00 75.28           C  
ATOM   1165  C   VAL A 149     -32.406 -11.361  12.185  1.00 75.28           C  
ATOM   1166  CB  VAL A 149     -30.289 -10.715  13.388  1.00 75.28           C  
ATOM   1167  O   VAL A 149     -32.228 -12.579  12.117  1.00 75.28           O  
ATOM   1168  CG1 VAL A 149     -29.658 -10.220  12.088  1.00 75.28           C  
ATOM   1169  CG2 VAL A 149     -29.709  -9.966  14.587  1.00 75.28           C  
ATOM   1170  N   LYS A 150     -33.298 -10.825  11.446  1.00 80.10           N  
ATOM   1171  CA  LYS A 150     -34.029 -11.462  10.355  1.00 80.10           C  
ATOM   1172  C   LYS A 150     -33.431 -11.089   9.001  1.00 80.10           C  
ATOM   1173  CB  LYS A 150     -35.508 -11.074  10.400  1.00 80.10           C  
ATOM   1174  O   LYS A 150     -32.724 -10.086   8.885  1.00 80.10           O  
ATOM   1175  CG  LYS A 150     -36.224 -11.510  11.669  1.00 80.10           C  
ATOM   1176  CD  LYS A 150     -37.717 -11.215  11.598  1.00 80.10           C  
ATOM   1177  CE  LYS A 150     -38.439 -11.675  12.857  1.00 80.10           C  
ATOM   1178  NZ  LYS A 150     -39.901 -11.377  12.798  1.00 80.10           N  
ATOM   1179  N   GLY A 151     -33.577 -12.000   7.983  1.00 81.23           N  
ATOM   1180  CA  GLY A 151     -33.212 -11.688   6.610  1.00 81.23           C  
ATOM   1181  C   GLY A 151     -31.721 -11.794   6.350  1.00 81.23           C  
ATOM   1182  O   GLY A 151     -31.167 -11.023   5.564  1.00 81.23           O  
ATOM   1183  N   ILE A 152     -31.037 -12.743   7.095  1.00 83.29           N  
ATOM   1184  CA  ILE A 152     -29.581 -12.802   7.035  1.00 83.29           C  
ATOM   1185  C   ILE A 152     -29.147 -14.010   6.208  1.00 83.29           C  
ATOM   1186  CB  ILE A 152     -28.959 -12.869   8.448  1.00 83.29           C  
ATOM   1187  O   ILE A 152     -27.992 -14.436   6.277  1.00 83.29           O  
ATOM   1188  CG1 ILE A 152     -29.565 -14.030   9.243  1.00 83.29           C  
ATOM   1189  CG2 ILE A 152     -29.151 -11.540   9.185  1.00 83.29           C  
ATOM   1190  CD1 ILE A 152     -28.850 -14.321  10.556  1.00 83.29           C  
ATOM   1191  N   GLY A 153     -30.071 -14.767   5.466  1.00 80.78           N  
ATOM   1192  CA  GLY A 153     -29.906 -15.998   4.709  1.00 80.78           C  
ATOM   1193  C   GLY A 153     -28.887 -15.878   3.591  1.00 80.78           C  
ATOM   1194  O   GLY A 153     -28.232 -16.860   3.234  1.00 80.78           O  
ATOM   1195  N   LYS A 154     -28.234 -14.609   3.417  1.00 88.46           N  
ATOM   1196  CA  LYS A 154     -27.187 -14.401   2.421  1.00 88.46           C  
ATOM   1197  C   LYS A 154     -26.130 -13.426   2.931  1.00 88.46           C  
ATOM   1198  CB  LYS A 154     -27.787 -13.886   1.112  1.00 88.46           C  
ATOM   1199  O   LYS A 154     -25.475 -12.742   2.140  1.00 88.46           O  
ATOM   1200  CG  LYS A 154     -28.686 -14.890   0.405  1.00 88.46           C  
ATOM   1201  CD  LYS A 154     -29.133 -14.378  -0.958  1.00 88.46           C  
ATOM   1202  CE  LYS A 154     -30.026 -15.385  -1.669  1.00 88.46           C  
ATOM   1203  NZ  LYS A 154     -30.454 -14.894  -3.013  1.00 88.46           N  
ATOM   1204  N   TRP A 155     -26.046 -13.312   4.165  1.00 93.93           N  
ATOM   1205  CA  TRP A 155     -25.032 -12.440   4.749  1.00 93.93           C  
ATOM   1206  C   TRP A 155     -23.696 -13.165   4.871  1.00 93.93           C  
ATOM   1207  CB  TRP A 155     -25.482 -11.937   6.124  1.00 93.93           C  
ATOM   1208  O   TRP A 155     -23.658 -14.372   5.118  1.00 93.93           O  
ATOM   1209  CG  TRP A 155     -26.513 -10.850   6.067  1.00 93.93           C  
ATOM   1210  CD1 TRP A 155     -27.562 -10.754   5.195  1.00 93.93           C  
ATOM   1211  CD2 TRP A 155     -26.591  -9.701   6.916  1.00 93.93           C  
ATOM   1212  CE2 TRP A 155     -27.714  -8.951   6.502  1.00 93.93           C  
ATOM   1213  CE3 TRP A 155     -25.820  -9.234   7.989  1.00 93.93           C  
ATOM   1214  NE1 TRP A 155     -28.288  -9.614   5.451  1.00 93.93           N  
ATOM   1215  CH2 TRP A 155     -27.313  -7.321   8.171  1.00 93.93           C  
ATOM   1216  CZ2 TRP A 155     -28.084  -7.756   7.125  1.00 93.93           C  
ATOM   1217  CZ3 TRP A 155     -26.190  -8.045   8.607  1.00 93.93           C  
ATOM   1218  N   GLN A 156     -22.636 -12.397   4.764  1.00 93.98           N  
ATOM   1219  CA  GLN A 156     -21.271 -12.881   4.944  1.00 93.98           C  
ATOM   1220  C   GLN A 156     -20.543 -12.087   6.024  1.00 93.98           C  
ATOM   1221  CB  GLN A 156     -20.497 -12.808   3.626  1.00 93.98           C  
ATOM   1222  O   GLN A 156     -20.850 -10.916   6.254  1.00 93.98           O  
ATOM   1223  CG  GLN A 156     -21.119 -13.625   2.502  1.00 93.98           C  
ATOM   1224  CD  GLN A 156     -20.957 -15.120   2.703  1.00 93.98           C  
ATOM   1225  NE2 GLN A 156     -22.018 -15.873   2.435  1.00 93.98           N  
ATOM   1226  OE1 GLN A 156     -19.886 -15.595   3.096  1.00 93.98           O  
ATOM   1227  N   THR A 157     -19.644 -12.779   6.659  1.00 94.05           N  
ATOM   1228  CA  THR A 157     -18.795 -12.108   7.637  1.00 94.05           C  
ATOM   1229  C   THR A 157     -17.452 -11.730   7.017  1.00 94.05           C  
ATOM   1230  CB  THR A 157     -18.560 -12.993   8.875  1.00 94.05           C  
ATOM   1231  O   THR A 157     -16.909 -12.474   6.198  1.00 94.05           O  
ATOM   1232  CG2 THR A 157     -19.876 -13.319   9.575  1.00 94.05           C  
ATOM   1233  OG1 THR A 157     -17.933 -14.216   8.469  1.00 94.05           O  
ATOM   1234  N   HIS A 158     -16.998 -10.494   7.417  1.00 94.85           N  
ATOM   1235  CA  HIS A 158     -15.737  -9.968   6.905  1.00 94.85           C  
ATOM   1236  C   HIS A 158     -14.902  -9.355   8.024  1.00 94.85           C  
ATOM   1237  CB  HIS A 158     -15.995  -8.930   5.812  1.00 94.85           C  
ATOM   1238  O   HIS A 158     -15.445  -8.902   9.033  1.00 94.85           O  
ATOM   1239  CG  HIS A 158     -16.773  -9.461   4.651  1.00 94.85           C  
ATOM   1240  CD2 HIS A 158     -16.369  -9.895   3.433  1.00 94.85           C  
ATOM   1241  ND1 HIS A 158     -18.145  -9.588   4.670  1.00 94.85           N  
ATOM   1242  CE1 HIS A 158     -18.552 -10.080   3.511  1.00 94.85           C  
ATOM   1243  NE2 HIS A 158     -17.494 -10.275   2.743  1.00 94.85           N  
ATOM   1244  N   THR A 159     -13.566  -9.406   7.780  1.00 92.34           N  
ATOM   1245  CA  THR A 159     -12.733  -8.518   8.584  1.00 92.34           C  
ATOM   1246  C   THR A 159     -12.976  -7.060   8.207  1.00 92.34           C  
ATOM   1247  CB  THR A 159     -11.239  -8.852   8.418  1.00 92.34           C  
ATOM   1248  O   THR A 159     -13.482  -6.770   7.121  1.00 92.34           O  
ATOM   1249  CG2 THR A 159     -10.954 -10.301   8.797  1.00 92.34           C  
ATOM   1250  OG1 THR A 159     -10.857  -8.643   7.053  1.00 92.34           O  
ATOM   1251  N   ILE A 160     -12.636  -6.222   9.174  1.00 94.15           N  
ATOM   1252  CA  ILE A 160     -12.783  -4.793   8.918  1.00 94.15           C  
ATOM   1253  C   ILE A 160     -11.409  -4.167   8.690  1.00 94.15           C  
ATOM   1254  CB  ILE A 160     -13.509  -4.083  10.082  1.00 94.15           C  
ATOM   1255  O   ILE A 160     -10.480  -4.390   9.470  1.00 94.15           O  
ATOM   1256  CG1 ILE A 160     -14.909  -4.676  10.279  1.00 94.15           C  
ATOM   1257  CG2 ILE A 160     -13.583  -2.574   9.832  1.00 94.15           C  
ATOM   1258  CD1 ILE A 160     -15.671  -4.087  11.459  1.00 94.15           C  
ATOM   1259  N   GLU A 161     -11.296  -3.390   7.604  1.00 94.59           N  
ATOM   1260  CA  GLU A 161     -10.091  -2.630   7.284  1.00 94.59           C  
ATOM   1261  C   GLU A 161     -10.368  -1.130   7.287  1.00 94.59           C  
ATOM   1262  CB  GLU A 161      -9.529  -3.059   5.926  1.00 94.59           C  
ATOM   1263  O   GLU A 161     -11.342  -0.672   6.685  1.00 94.59           O  
ATOM   1264  CG  GLU A 161      -8.178  -2.440   5.597  1.00 94.59           C  
ATOM   1265  CD  GLU A 161      -7.609  -2.915   4.269  1.00 94.59           C  
ATOM   1266  OE1 GLU A 161      -6.445  -3.374   4.238  1.00 94.59           O  
ATOM   1267  OE2 GLU A 161      -8.332  -2.826   3.252  1.00 94.59           O  
ATOM   1268  N   LEU A 162      -9.550  -0.412   8.062  1.00 95.99           N  
ATOM   1269  CA  LEU A 162      -9.581   1.044   7.987  1.00 95.99           C  
ATOM   1270  C   LEU A 162      -8.581   1.557   6.957  1.00 95.99           C  
ATOM   1271  CB  LEU A 162      -9.281   1.658   9.357  1.00 95.99           C  
ATOM   1272  O   LEU A 162      -7.391   1.240   7.029  1.00 95.99           O  
ATOM   1273  CG  LEU A 162     -10.089   1.114  10.536  1.00 95.99           C  
ATOM   1274  CD1 LEU A 162      -9.745   1.875  11.811  1.00 95.99           C  
ATOM   1275  CD2 LEU A 162     -11.584   1.198  10.244  1.00 95.99           C  
ATOM   1276  N   VAL A 163      -9.094   2.350   5.985  1.00 96.21           N  
ATOM   1277  CA  VAL A 163      -8.258   2.861   4.903  1.00 96.21           C  
ATOM   1278  C   VAL A 163      -8.249   4.387   4.934  1.00 96.21           C  
ATOM   1279  CB  VAL A 163      -8.743   2.358   3.525  1.00 96.21           C  
ATOM   1280  O   VAL A 163      -9.283   5.025   4.723  1.00 96.21           O  
ATOM   1281  CG1 VAL A 163      -7.805   2.834   2.416  1.00 96.21           C  
ATOM   1282  CG2 VAL A 163      -8.850   0.834   3.521  1.00 96.21           C  
ATOM   1283  N   THR A 164      -7.096   4.982   5.159  1.00 96.80           N  
ATOM   1284  CA  THR A 164      -7.029   6.436   5.268  1.00 96.80           C  
ATOM   1285  C   THR A 164      -7.125   7.086   3.890  1.00 96.80           C  
ATOM   1286  CB  THR A 164      -5.729   6.884   5.961  1.00 96.80           C  
ATOM   1287  O   THR A 164      -6.695   6.505   2.892  1.00 96.80           O  
ATOM   1288  CG2 THR A 164      -5.579   6.227   7.328  1.00 96.80           C  
ATOM   1289  OG1 THR A 164      -4.609   6.522   5.143  1.00 96.80           O  
ATOM   1290  N   TYR A 165      -7.734   8.259   3.901  1.00 96.46           N  
ATOM   1291  CA  TYR A 165      -7.498   9.148   2.769  1.00 96.46           C  
ATOM   1292  C   TYR A 165      -6.067   9.673   2.777  1.00 96.46           C  
ATOM   1293  CB  TYR A 165      -8.484  10.320   2.789  1.00 96.46           C  
ATOM   1294  O   TYR A 165      -5.593  10.185   3.795  1.00 96.46           O  
ATOM   1295  CG  TYR A 165      -9.921   9.907   2.582  1.00 96.46           C  
ATOM   1296  CD1 TYR A 165     -10.473   9.850   1.304  1.00 96.46           C  
ATOM   1297  CD2 TYR A 165     -10.730   9.574   3.664  1.00 96.46           C  
ATOM   1298  CE1 TYR A 165     -11.797   9.472   1.109  1.00 96.46           C  
ATOM   1299  CE2 TYR A 165     -12.056   9.195   3.480  1.00 96.46           C  
ATOM   1300  OH  TYR A 165     -13.891   8.772   2.013  1.00 96.46           O  
ATOM   1301  CZ  TYR A 165     -12.579   9.147   2.201  1.00 96.46           C  
ATOM   1302  N   PRO A 166      -5.296   9.393   1.615  1.00 95.10           N  
ATOM   1303  CA  PRO A 166      -3.886   9.789   1.651  1.00 95.10           C  
ATOM   1304  C   PRO A 166      -3.699  11.285   1.895  1.00 95.10           C  
ATOM   1305  CB  PRO A 166      -3.374   9.394   0.264  1.00 95.10           C  
ATOM   1306  O   PRO A 166      -4.585  12.082   1.575  1.00 95.10           O  
ATOM   1307  CG  PRO A 166      -4.589   9.396  -0.607  1.00 95.10           C  
ATOM   1308  CD  PRO A 166      -5.778   9.024   0.232  1.00 95.10           C  
ATOM   1309  N   SER A 167      -2.613  11.653   2.478  1.00 95.43           N  
ATOM   1310  CA  SER A 167      -2.206  13.039   2.683  1.00 95.43           C  
ATOM   1311  C   SER A 167      -0.733  13.239   2.342  1.00 95.43           C  
ATOM   1312  CB  SER A 167      -2.466  13.467   4.128  1.00 95.43           C  
ATOM   1313  O   SER A 167       0.013  12.268   2.195  1.00 95.43           O  
ATOM   1314  OG  SER A 167      -1.650  12.732   5.024  1.00 95.43           O  
ATOM   1315  N   GLU A 168      -0.417  14.482   2.155  1.00 96.01           N  
ATOM   1316  CA  GLU A 168       1.007  14.757   1.996  1.00 96.01           C  
ATOM   1317  C   GLU A 168       1.791  14.351   3.241  1.00 96.01           C  
ATOM   1318  CB  GLU A 168       1.238  16.240   1.690  1.00 96.01           C  
ATOM   1319  O   GLU A 168       1.333  14.564   4.366  1.00 96.01           O  
ATOM   1320  CG  GLU A 168       0.711  16.676   0.331  1.00 96.01           C  
ATOM   1321  CD  GLU A 168       1.069  18.112  -0.018  1.00 96.01           C  
ATOM   1322  OE1 GLU A 168       1.108  18.452  -1.222  1.00 96.01           O  
ATOM   1323  OE2 GLU A 168       1.314  18.903   0.920  1.00 96.01           O  
ATOM   1324  N   ILE A 169       2.951  13.793   2.992  1.00 94.93           N  
ATOM   1325  CA  ILE A 169       3.768  13.240   4.066  1.00 94.93           C  
ATOM   1326  C   ILE A 169       4.183  14.354   5.024  1.00 94.93           C  
ATOM   1327  CB  ILE A 169       5.016  12.517   3.512  1.00 94.93           C  
ATOM   1328  O   ILE A 169       4.368  14.116   6.220  1.00 94.93           O  
ATOM   1329  CG1 ILE A 169       5.564  11.528   4.548  1.00 94.93           C  
ATOM   1330  CG2 ILE A 169       6.089  13.529   3.100  1.00 94.93           C  
ATOM   1331  CD1 ILE A 169       6.558  10.524   3.980  1.00 94.93           C  
ATOM   1332  N   ARG A 170       4.219  15.587   4.587  1.00 95.33           N  
ATOM   1333  CA  ARG A 170       4.669  16.708   5.405  1.00 95.33           C  
ATOM   1334  C   ARG A 170       3.506  17.330   6.171  1.00 95.33           C  
ATOM   1335  CB  ARG A 170       5.351  17.769   4.538  1.00 95.33           C  
ATOM   1336  O   ARG A 170       3.710  18.187   7.032  1.00 95.33           O  
ATOM   1337  CG  ARG A 170       6.623  17.284   3.859  1.00 95.33           C  
ATOM   1338  CD  ARG A 170       7.196  18.336   2.920  1.00 95.33           C  
ATOM   1339  NE  ARG A 170       8.413  17.867   2.263  1.00 95.33           N  
ATOM   1340  NH1 ARG A 170       8.679  19.750   0.952  1.00 95.33           N  
ATOM   1341  NH2 ARG A 170      10.184  18.027   0.810  1.00 95.33           N  
ATOM   1342  CZ  ARG A 170       9.089  18.549   1.343  1.00 95.33           C  
ATOM   1343  N   ASP A 171       2.246  16.962   5.838  1.00 95.84           N  
ATOM   1344  CA  ASP A 171       1.071  17.491   6.523  1.00 95.84           C  
ATOM   1345  C   ASP A 171       0.845  16.780   7.855  1.00 95.84           C  
ATOM   1346  CB  ASP A 171      -0.171  17.359   5.639  1.00 95.84           C  
ATOM   1347  O   ASP A 171       0.043  15.847   7.939  1.00 95.84           O  
ATOM   1348  CG  ASP A 171      -1.359  18.147   6.163  1.00 95.84           C  
ATOM   1349  OD1 ASP A 171      -1.373  18.505   7.361  1.00 95.84           O  
ATOM   1350  OD2 ASP A 171      -2.290  18.410   5.372  1.00 95.84           O  
ATOM   1351  N   LYS A 172       1.532  17.151   8.918  1.00 95.12           N  
ATOM   1352  CA  LYS A 172       1.545  16.476  10.213  1.00 95.12           C  
ATOM   1353  C   LYS A 172       0.179  16.559  10.888  1.00 95.12           C  
ATOM   1354  CB  LYS A 172       2.616  17.079  11.122  1.00 95.12           C  
ATOM   1355  O   LYS A 172      -0.232  15.629  11.586  1.00 95.12           O  
ATOM   1356  CG  LYS A 172       4.040  16.845  10.640  1.00 95.12           C  
ATOM   1357  CD  LYS A 172       4.385  15.361  10.615  1.00 95.12           C  
ATOM   1358  CE  LYS A 172       5.828  15.129  10.189  1.00 95.12           C  
ATOM   1359  NZ  LYS A 172       6.160  13.674  10.126  1.00 95.12           N  
ATOM   1360  N   GLU A 173      -0.465  17.619  10.680  1.00 94.77           N  
ATOM   1361  CA  GLU A 173      -1.797  17.785  11.252  1.00 94.77           C  
ATOM   1362  C   GLU A 173      -2.771  16.750  10.695  1.00 94.77           C  
ATOM   1363  CB  GLU A 173      -2.324  19.198  10.988  1.00 94.77           C  
ATOM   1364  O   GLU A 173      -3.532  16.138  11.447  1.00 94.77           O  
ATOM   1365  CG  GLU A 173      -3.660  19.491  11.656  1.00 94.77           C  
ATOM   1366  CD  GLU A 173      -4.175  20.894  11.377  1.00 94.77           C  
ATOM   1367  OE1 GLU A 173      -5.281  21.240  11.849  1.00 94.77           O  
ATOM   1368  OE2 GLU A 173      -3.466  21.654  10.679  1.00 94.77           O  
ATOM   1369  N   ALA A 174      -2.807  16.640   9.342  1.00 94.68           N  
ATOM   1370  CA  ALA A 174      -3.664  15.652   8.694  1.00 94.68           C  
ATOM   1371  C   ALA A 174      -3.357  14.244   9.198  1.00 94.68           C  
ATOM   1372  CB  ALA A 174      -3.502  15.718   7.178  1.00 94.68           C  
ATOM   1373  O   ALA A 174      -4.270  13.469   9.491  1.00 94.68           O  
ATOM   1374  N   ILE A 175      -2.083  13.938   9.349  1.00 95.00           N  
ATOM   1375  CA  ILE A 175      -1.613  12.630   9.793  1.00 95.00           C  
ATOM   1376  C   ILE A 175      -2.029  12.397  11.244  1.00 95.00           C  
ATOM   1377  CB  ILE A 175      -0.080  12.501   9.647  1.00 95.00           C  
ATOM   1378  O   ILE A 175      -2.555  11.334  11.582  1.00 95.00           O  
ATOM   1379  CG1 ILE A 175       0.313  12.449   8.167  1.00 95.00           C  
ATOM   1380  CG2 ILE A 175       0.431  11.266  10.394  1.00 95.00           C  
ATOM   1381  CD1 ILE A 175       1.796  12.677   7.912  1.00 95.00           C  
ATOM   1382  N   ASP A 176      -1.860  13.350  12.128  1.00 94.36           N  
ATOM   1383  CA  ASP A 176      -2.240  13.230  13.533  1.00 94.36           C  
ATOM   1384  C   ASP A 176      -3.752  13.081  13.682  1.00 94.36           C  
ATOM   1385  CB  ASP A 176      -1.750  14.443  14.326  1.00 94.36           C  
ATOM   1386  O   ASP A 176      -4.225  12.303  14.513  1.00 94.36           O  
ATOM   1387  CG  ASP A 176      -0.251  14.426  14.570  1.00 94.36           C  
ATOM   1388  OD1 ASP A 176       0.385  13.365  14.389  1.00 94.36           O  
ATOM   1389  OD2 ASP A 176       0.299  15.483  14.948  1.00 94.36           O  
ATOM   1390  N   ASN A 177      -4.506  13.847  12.869  1.00 95.03           N  
ATOM   1391  CA  ASN A 177      -5.962  13.763  12.904  1.00 95.03           C  
ATOM   1392  C   ASN A 177      -6.453  12.368  12.528  1.00 95.03           C  
ATOM   1393  CB  ASN A 177      -6.583  14.811  11.978  1.00 95.03           C  
ATOM   1394  O   ASN A 177      -7.364  11.834  13.163  1.00 95.03           O  
ATOM   1395  CG  ASN A 177      -6.658  16.184  12.617  1.00 95.03           C  
ATOM   1396  ND2 ASN A 177      -6.869  17.208  11.799  1.00 95.03           N  
ATOM   1397  OD1 ASN A 177      -6.527  16.322  13.836  1.00 95.03           O  
ATOM   1398  N   ARG A 178      -5.883  11.744  11.515  1.00 95.36           N  
ATOM   1399  CA  ARG A 178      -6.230  10.387  11.103  1.00 95.36           C  
ATOM   1400  C   ARG A 178      -5.921   9.383  12.208  1.00 95.36           C  
ATOM   1401  CB  ARG A 178      -5.481  10.006   9.824  1.00 95.36           C  
ATOM   1402  O   ARG A 178      -6.728   8.495  12.490  1.00 95.36           O  
ATOM   1403  CG  ARG A 178      -5.950  10.758   8.588  1.00 95.36           C  
ATOM   1404  CD  ARG A 178      -5.214  10.300   7.336  1.00 95.36           C  
ATOM   1405  NE  ARG A 178      -3.820  10.734   7.342  1.00 95.36           N  
ATOM   1406  NH1 ARG A 178      -3.332   9.887   5.249  1.00 95.36           N  
ATOM   1407  NH2 ARG A 178      -1.712  10.965   6.461  1.00 95.36           N  
ATOM   1408  CZ  ARG A 178      -2.958  10.528   6.351  1.00 95.36           C  
ATOM   1409  N   LYS A 179      -4.739   9.525  12.813  1.00 93.20           N  
ATOM   1410  CA  LYS A 179      -4.331   8.614  13.879  1.00 93.20           C  
ATOM   1411  C   LYS A 179      -5.278   8.706  15.072  1.00 93.20           C  
ATOM   1412  CB  LYS A 179      -2.899   8.913  14.322  1.00 93.20           C  
ATOM   1413  O   LYS A 179      -5.734   7.684  15.589  1.00 93.20           O  
ATOM   1414  CG  LYS A 179      -1.843   8.555  13.287  1.00 93.20           C  
ATOM   1415  CD  LYS A 179      -0.435   8.687  13.856  1.00 93.20           C  
ATOM   1416  CE  LYS A 179      -0.138  10.116  14.289  1.00 93.20           C  
ATOM   1417  NZ  LYS A 179       1.214  10.236  14.912  1.00 93.20           N  
ATOM   1418  N   ASP A 180      -5.546   9.901  15.500  1.00 92.48           N  
ATOM   1419  CA  ASP A 180      -6.431  10.121  16.640  1.00 92.48           C  
ATOM   1420  C   ASP A 180      -7.831   9.581  16.360  1.00 92.48           C  
ATOM   1421  CB  ASP A 180      -6.501  11.610  16.985  1.00 92.48           C  
ATOM   1422  O   ASP A 180      -8.454   8.973  17.234  1.00 92.48           O  
ATOM   1423  CG  ASP A 180      -5.219  12.136  17.606  1.00 92.48           C  
ATOM   1424  OD1 ASP A 180      -4.367  11.324  18.026  1.00 92.48           O  
ATOM   1425  OD2 ASP A 180      -5.061  13.374  17.679  1.00 92.48           O  
ATOM   1426  N   ALA A 181      -8.331   9.869  15.169  1.00 95.47           N  
ATOM   1427  CA  ALA A 181      -9.662   9.416  14.775  1.00 95.47           C  
ATOM   1428  C   ALA A 181      -9.737   7.893  14.743  1.00 95.47           C  
ATOM   1429  CB  ALA A 181     -10.040   9.994  13.413  1.00 95.47           C  
ATOM   1430  O   ALA A 181     -10.742   7.305  15.149  1.00 95.47           O  
ATOM   1431  N   MET A 182      -8.727   7.212  14.244  1.00 93.88           N  
ATOM   1432  CA  MET A 182      -8.687   5.753  14.204  1.00 93.88           C  
ATOM   1433  C   MET A 182      -8.730   5.168  15.612  1.00 93.88           C  
ATOM   1434  CB  MET A 182      -7.432   5.268  13.475  1.00 93.88           C  
ATOM   1435  O   MET A 182      -9.437   4.190  15.862  1.00 93.88           O  
ATOM   1436  CG  MET A 182      -7.473   5.491  11.972  1.00 93.88           C  
ATOM   1437  SD  MET A 182      -5.882   5.076  11.157  1.00 93.88           S  
ATOM   1438  CE  MET A 182      -5.985   3.265  11.156  1.00 93.88           C  
ATOM   1439  N   LEU A 183      -7.963   5.727  16.528  1.00 90.36           N  
ATOM   1440  CA  LEU A 183      -7.983   5.285  17.918  1.00 90.36           C  
ATOM   1441  C   LEU A 183      -9.354   5.518  18.543  1.00 90.36           C  
ATOM   1442  CB  LEU A 183      -6.909   6.014  18.728  1.00 90.36           C  
ATOM   1443  O   LEU A 183      -9.844   4.682  19.305  1.00 90.36           O  
ATOM   1444  CG  LEU A 183      -5.456   5.694  18.371  1.00 90.36           C  
ATOM   1445  CD1 LEU A 183      -4.509   6.622  19.125  1.00 90.36           C  
ATOM   1446  CD2 LEU A 183      -5.139   4.234  18.677  1.00 90.36           C  
ATOM   1447  N   TRP A 184      -9.857   6.643  18.221  1.00 93.54           N  
ATOM   1448  CA  TRP A 184     -11.209   6.948  18.677  1.00 93.54           C  
ATOM   1449  C   TRP A 184     -12.198   5.895  18.188  1.00 93.54           C  
ATOM   1450  CB  TRP A 184     -11.640   8.335  18.192  1.00 93.54           C  
ATOM   1451  O   TRP A 184     -13.023   5.403  18.962  1.00 93.54           O  
ATOM   1452  CG  TRP A 184     -13.106   8.608  18.350  1.00 93.54           C  
ATOM   1453  CD1 TRP A 184     -13.768   8.908  19.508  1.00 93.54           C  
ATOM   1454  CD2 TRP A 184     -14.093   8.599  17.315  1.00 93.54           C  
ATOM   1455  CE2 TRP A 184     -15.334   8.904  17.917  1.00 93.54           C  
ATOM   1456  CE3 TRP A 184     -14.048   8.363  15.934  1.00 93.54           C  
ATOM   1457  NE1 TRP A 184     -15.108   9.088  19.254  1.00 93.54           N  
ATOM   1458  CH2 TRP A 184     -16.449   8.744  15.835  1.00 93.54           C  
ATOM   1459  CZ2 TRP A 184     -16.521   8.979  17.184  1.00 93.54           C  
ATOM   1460  CZ3 TRP A 184     -15.231   8.439  15.207  1.00 93.54           C  
ATOM   1461  N   LEU A 185     -12.194   5.567  16.894  1.00 94.17           N  
ATOM   1462  CA  LEU A 185     -13.112   4.587  16.324  1.00 94.17           C  
ATOM   1463  C   LEU A 185     -12.918   3.220  16.971  1.00 94.17           C  
ATOM   1464  CB  LEU A 185     -12.912   4.482  14.810  1.00 94.17           C  
ATOM   1465  O   LEU A 185     -13.886   2.487  17.186  1.00 94.17           O  
ATOM   1466  CG  LEU A 185     -13.882   3.567  14.060  1.00 94.17           C  
ATOM   1467  CD1 LEU A 185     -15.314   4.068  14.219  1.00 94.17           C  
ATOM   1468  CD2 LEU A 185     -13.502   3.478  12.586  1.00 94.17           C  
ATOM   1469  N   ALA A 186     -11.698   2.809  17.191  1.00 90.39           N  
ATOM   1470  CA  ALA A 186     -11.436   1.550  17.883  1.00 90.39           C  
ATOM   1471  C   ALA A 186     -12.167   1.497  19.221  1.00 90.39           C  
ATOM   1472  CB  ALA A 186      -9.935   1.360  18.092  1.00 90.39           C  
ATOM   1473  O   ALA A 186     -12.742   0.467  19.581  1.00 90.39           O  
ATOM   1474  N   LYS A 187     -12.203   2.614  19.988  1.00 88.98           N  
ATOM   1475  CA  LYS A 187     -12.930   2.710  21.250  1.00 88.98           C  
ATOM   1476  C   LYS A 187     -14.435   2.595  21.029  1.00 88.98           C  
ATOM   1477  CB  LYS A 187     -12.604   4.025  21.959  1.00 88.98           C  
ATOM   1478  O   LYS A 187     -15.138   1.961  21.819  1.00 88.98           O  
ATOM   1479  CG  LYS A 187     -11.187   4.096  22.511  1.00 88.98           C  
ATOM   1480  CD  LYS A 187     -10.912   5.440  23.173  1.00 88.98           C  
ATOM   1481  CE  LYS A 187      -9.464   5.554  23.630  1.00 88.98           C  
ATOM   1482  NZ  LYS A 187      -9.154   6.916  24.157  1.00 88.98           N  
ATOM   1483  N   VAL A 188     -14.867   3.214  19.935  1.00 91.79           N  
ATOM   1484  CA  VAL A 188     -16.279   3.158  19.573  1.00 91.79           C  
ATOM   1485  C   VAL A 188     -16.692   1.710  19.320  1.00 91.79           C  
ATOM   1486  CB  VAL A 188     -16.581   4.024  18.330  1.00 91.79           C  
ATOM   1487  O   VAL A 188     -17.736   1.263  19.800  1.00 91.79           O  
ATOM   1488  CG1 VAL A 188     -17.975   3.718  17.784  1.00 91.79           C  
ATOM   1489  CG2 VAL A 188     -16.451   5.508  18.668  1.00 91.79           C  
ATOM   1490  N   PHE A 189     -15.893   0.968  18.645  1.00 91.71           N  
ATOM   1491  CA  PHE A 189     -16.172  -0.434  18.355  1.00 91.71           C  
ATOM   1492  C   PHE A 189     -16.170  -1.262  19.634  1.00 91.71           C  
ATOM   1493  CB  PHE A 189     -15.145  -0.993  17.365  1.00 91.71           C  
ATOM   1494  O   PHE A 189     -17.039  -2.114  19.830  1.00 91.71           O  
ATOM   1495  CG  PHE A 189     -15.471  -0.705  15.925  1.00 91.71           C  
ATOM   1496  CD1 PHE A 189     -16.643  -1.185  15.353  1.00 91.71           C  
ATOM   1497  CD2 PHE A 189     -14.605   0.046  15.142  1.00 91.71           C  
ATOM   1498  CE1 PHE A 189     -16.948  -0.920  14.020  1.00 91.71           C  
ATOM   1499  CE2 PHE A 189     -14.902   0.315  13.809  1.00 91.71           C  
ATOM   1500  CZ  PHE A 189     -16.073  -0.169  13.250  1.00 91.71           C  
ATOM   1501  N   THR A 190     -15.175  -1.032  20.407  1.00 87.84           N  
ATOM   1502  CA  THR A 190     -15.068  -1.758  21.668  1.00 87.84           C  
ATOM   1503  C   THR A 190     -16.316  -1.548  22.521  1.00 87.84           C  
ATOM   1504  CB  THR A 190     -13.822  -1.321  22.460  1.00 87.84           C  
ATOM   1505  O   THR A 190     -16.899  -2.510  23.025  1.00 87.84           O  
ATOM   1506  CG2 THR A 190     -13.728  -2.060  23.791  1.00 87.84           C  
ATOM   1507  OG1 THR A 190     -12.648  -1.602  21.687  1.00 87.84           O  
ATOM   1508  N   ASN A 191     -16.718  -0.343  22.665  1.00 87.01           N  
ATOM   1509  CA  ASN A 191     -17.906  -0.019  23.447  1.00 87.01           C  
ATOM   1510  C   ASN A 191     -19.165  -0.622  22.831  1.00 87.01           C  
ATOM   1511  CB  ASN A 191     -18.058   1.497  23.589  1.00 87.01           C  
ATOM   1512  O   ASN A 191     -20.031  -1.128  23.547  1.00 87.01           O  
ATOM   1513  CG  ASN A 191     -17.021   2.104  24.514  1.00 87.01           C  
ATOM   1514  ND2 ASN A 191     -16.802   3.407  24.385  1.00 87.01           N  
ATOM   1515  OD1 ASN A 191     -16.421   1.407  25.336  1.00 87.01           O  
ATOM   1516  N   HIS A 192     -19.208  -0.527  21.507  1.00 89.43           N  
ATOM   1517  CA  HIS A 192     -20.369  -1.035  20.786  1.00 89.43           C  
ATOM   1518  C   HIS A 192     -20.549  -2.531  21.016  1.00 89.43           C  
ATOM   1519  CB  HIS A 192     -20.239  -0.746  19.289  1.00 89.43           C  
ATOM   1520  O   HIS A 192     -21.654  -2.988  21.318  1.00 89.43           O  
ATOM   1521  CG  HIS A 192     -21.371  -1.283  18.473  1.00 89.43           C  
ATOM   1522  CD2 HIS A 192     -21.499  -2.441  17.783  1.00 89.43           C  
ATOM   1523  ND1 HIS A 192     -22.553  -0.597  18.298  1.00 89.43           N  
ATOM   1524  CE1 HIS A 192     -23.362  -1.312  17.534  1.00 89.43           C  
ATOM   1525  NE2 HIS A 192     -22.745  -2.436  17.208  1.00 89.43           N  
ATOM   1526  N   ILE A 193     -19.559  -3.282  20.896  1.00 87.24           N  
ATOM   1527  CA  ILE A 193     -19.673  -4.732  21.006  1.00 87.24           C  
ATOM   1528  C   ILE A 193     -19.975  -5.118  22.452  1.00 87.24           C  
ATOM   1529  CB  ILE A 193     -18.387  -5.439  20.521  1.00 87.24           C  
ATOM   1530  O   ILE A 193     -20.604  -6.147  22.709  1.00 87.24           O  
ATOM   1531  CG1 ILE A 193     -17.177  -4.961  21.331  1.00 87.24           C  
ATOM   1532  CG2 ILE A 193     -18.173  -5.201  19.023  1.00 87.24           C  
ATOM   1533  CD1 ILE A 193     -15.896  -5.731  21.042  1.00 87.24           C  
ATOM   1534  N   ASN A 194     -19.468  -4.325  23.416  1.00 82.64           N  
ATOM   1535  CA  ASN A 194     -19.742  -4.590  24.824  1.00 82.64           C  
ATOM   1536  C   ASN A 194     -21.192  -4.278  25.182  1.00 82.64           C  
ATOM   1537  CB  ASN A 194     -18.790  -3.790  25.716  1.00 82.64           C  
ATOM   1538  O   ASN A 194     -21.782  -4.943  26.035  1.00 82.64           O  
ATOM   1539  CG  ASN A 194     -17.388  -4.365  25.738  1.00 82.64           C  
ATOM   1540  ND2 ASN A 194     -16.409  -3.530  26.066  1.00 82.64           N  
ATOM   1541  OD1 ASN A 194     -17.186  -5.551  25.462  1.00 82.64           O  
ATOM   1542  N   GLN A 195     -21.789  -3.354  24.453  1.00 83.86           N  
ATOM   1543  CA  GLN A 195     -23.124  -2.877  24.800  1.00 83.86           C  
ATOM   1544  C   GLN A 195     -24.188  -3.534  23.926  1.00 83.86           C  
ATOM   1545  CB  GLN A 195     -23.201  -1.355  24.666  1.00 83.86           C  
ATOM   1546  O   GLN A 195     -25.279  -3.855  24.403  1.00 83.86           O  
ATOM   1547  CG  GLN A 195     -22.398  -0.603  25.719  1.00 83.86           C  
ATOM   1548  CD  GLN A 195     -22.345   0.891  25.460  1.00 83.86           C  
ATOM   1549  NE2 GLN A 195     -21.678   1.622  26.347  1.00 83.86           N  
ATOM   1550  OE1 GLN A 195     -22.897   1.383  24.471  1.00 83.86           O  
ATOM   1551  N   SER A 196     -23.849  -3.703  22.690  1.00 84.89           N  
ATOM   1552  CA  SER A 196     -24.884  -4.064  21.726  1.00 84.89           C  
ATOM   1553  C   SER A 196     -24.316  -4.924  20.602  1.00 84.89           C  
ATOM   1554  CB  SER A 196     -25.532  -2.809  21.140  1.00 84.89           C  
ATOM   1555  O   SER A 196     -24.454  -4.587  19.424  1.00 84.89           O  
ATOM   1556  OG  SER A 196     -26.056  -1.987  22.169  1.00 84.89           O  
ATOM   1557  N   ASN A 197     -23.687  -6.177  21.006  1.00 87.62           N  
ATOM   1558  CA  ASN A 197     -23.099  -7.117  20.057  1.00 87.62           C  
ATOM   1559  C   ASN A 197     -24.126  -7.598  19.036  1.00 87.62           C  
ATOM   1560  CB  ASN A 197     -22.484  -8.309  20.794  1.00 87.62           C  
ATOM   1561  O   ASN A 197     -25.311  -7.722  19.351  1.00 87.62           O  
ATOM   1562  CG  ASN A 197     -21.488  -9.071  19.942  1.00 87.62           C  
ATOM   1563  ND2 ASN A 197     -21.283 -10.342  20.264  1.00 87.62           N  
ATOM   1564  OD1 ASN A 197     -20.908  -8.521  19.002  1.00 87.62           O  
ATOM   1565  N   HIS A 198     -23.690  -7.736  17.748  1.00 90.52           N  
ATOM   1566  CA  HIS A 198     -24.534  -8.207  16.656  1.00 90.52           C  
ATOM   1567  C   HIS A 198     -25.602  -7.177  16.301  1.00 90.52           C  
ATOM   1568  CB  HIS A 198     -25.191  -9.539  17.023  1.00 90.52           C  
ATOM   1569  O   HIS A 198     -26.748  -7.536  16.021  1.00 90.52           O  
ATOM   1570  CG  HIS A 198     -24.215 -10.655  17.219  1.00 90.52           C  
ATOM   1571  CD2 HIS A 198     -23.733 -11.227  18.347  1.00 90.52           C  
ATOM   1572  ND1 HIS A 198     -23.616 -11.313  16.166  1.00 90.52           N  
ATOM   1573  CE1 HIS A 198     -22.806 -12.244  16.641  1.00 90.52           C  
ATOM   1574  NE2 HIS A 198     -22.858 -12.213  17.961  1.00 90.52           N  
ATOM   1575  N   LYS A 199     -25.192  -5.879  16.431  1.00 91.56           N  
ATOM   1576  CA  LYS A 199     -26.027  -4.757  16.013  1.00 91.56           C  
ATOM   1577  C   LYS A 199     -25.260  -3.816  15.087  1.00 91.56           C  
ATOM   1578  CB  LYS A 199     -26.542  -3.988  17.231  1.00 91.56           C  
ATOM   1579  O   LYS A 199     -24.030  -3.754  15.138  1.00 91.56           O  
ATOM   1580  CG  LYS A 199     -27.416  -4.816  18.161  1.00 91.56           C  
ATOM   1581  CD  LYS A 199     -28.822  -4.990  17.600  1.00 91.56           C  
ATOM   1582  CE  LYS A 199     -29.743  -5.677  18.599  1.00 91.56           C  
ATOM   1583  NZ  LYS A 199     -31.105  -5.904  18.031  1.00 91.56           N  
ATOM   1584  N   ALA A 200     -26.118  -3.140  14.306  1.00 92.67           N  
ATOM   1585  CA  ALA A 200     -25.501  -2.182  13.392  1.00 92.67           C  
ATOM   1586  C   ALA A 200     -24.957  -0.974  14.149  1.00 92.67           C  
ATOM   1587  CB  ALA A 200     -26.506  -1.734  12.333  1.00 92.67           C  
ATOM   1588  O   ALA A 200     -25.511  -0.576  15.177  1.00 92.67           O  
ATOM   1589  N   LEU A 201     -23.894  -0.376  13.533  1.00 93.37           N  
ATOM   1590  CA  LEU A 201     -23.398   0.899  14.040  1.00 93.37           C  
ATOM   1591  C   LEU A 201     -24.286   2.050  13.581  1.00 93.37           C  
ATOM   1592  CB  LEU A 201     -21.957   1.135  13.580  1.00 93.37           C  
ATOM   1593  O   LEU A 201     -24.850   2.006  12.484  1.00 93.37           O  
ATOM   1594  CG  LEU A 201     -20.889   0.239  14.209  1.00 93.37           C  
ATOM   1595  CD1 LEU A 201     -19.596   0.311  13.405  1.00 93.37           C  
ATOM   1596  CD2 LEU A 201     -20.645   0.635  15.661  1.00 93.37           C  
ATOM   1597  N   SER A 202     -24.390   3.072  14.448  1.00 91.96           N  
ATOM   1598  CA  SER A 202     -25.076   4.295  14.044  1.00 91.96           C  
ATOM   1599  C   SER A 202     -24.088   5.433  13.813  1.00 91.96           C  
ATOM   1600  CB  SER A 202     -26.103   4.707  15.100  1.00 91.96           C  
ATOM   1601  O   SER A 202     -22.932   5.353  14.234  1.00 91.96           O  
ATOM   1602  OG  SER A 202     -25.481   4.901  16.358  1.00 91.96           O  
ATOM   1603  N   ASN A 203     -24.591   6.401  13.028  1.00 94.10           N  
ATOM   1604  CA  ASN A 203     -23.774   7.609  12.968  1.00 94.10           C  
ATOM   1605  C   ASN A 203     -23.449   8.136  14.362  1.00 94.10           C  
ATOM   1606  CB  ASN A 203     -24.474   8.690  12.141  1.00 94.10           C  
ATOM   1607  O   ASN A 203     -24.300   8.113  15.253  1.00 94.10           O  
ATOM   1608  CG  ASN A 203     -24.709   8.266  10.705  1.00 94.10           C  
ATOM   1609  ND2 ASN A 203     -25.778   8.775  10.103  1.00 94.10           N  
ATOM   1610  OD1 ASN A 203     -23.936   7.487  10.140  1.00 94.10           O  
ATOM   1611  N   LEU A 204     -22.222   8.610  14.475  1.00 95.16           N  
ATOM   1612  CA  LEU A 204     -21.776   9.007  15.806  1.00 95.16           C  
ATOM   1613  C   LEU A 204     -20.808  10.183  15.727  1.00 95.16           C  
ATOM   1614  CB  LEU A 204     -21.109   7.828  16.521  1.00 95.16           C  
ATOM   1615  O   LEU A 204     -19.939  10.219  14.853  1.00 95.16           O  
ATOM   1616  CG  LEU A 204     -20.582   8.101  17.931  1.00 95.16           C  
ATOM   1617  CD1 LEU A 204     -21.741   8.242  18.911  1.00 95.16           C  
ATOM   1618  CD2 LEU A 204     -19.634   6.991  18.371  1.00 95.16           C  
ATOM   1619  N   VAL A 205     -20.998  11.152  16.621  1.00 95.27           N  
ATOM   1620  CA  VAL A 205     -20.060  12.261  16.762  1.00 95.27           C  
ATOM   1621  C   VAL A 205     -19.280  12.116  18.067  1.00 95.27           C  
ATOM   1622  CB  VAL A 205     -20.783  13.626  16.721  1.00 95.27           C  
ATOM   1623  O   VAL A 205     -19.856  11.788  19.108  1.00 95.27           O  
ATOM   1624  CG1 VAL A 205     -19.782  14.771  16.869  1.00 95.27           C  
ATOM   1625  CG2 VAL A 205     -21.577  13.770  15.424  1.00 95.27           C  
ATOM   1626  N   SER A 206     -17.957  12.253  17.920  1.00 94.28           N  
ATOM   1627  CA  SER A 206     -17.130  12.147  19.118  1.00 94.28           C  
ATOM   1628  C   SER A 206     -17.547  13.171  20.169  1.00 94.28           C  
ATOM   1629  CB  SER A 206     -15.653  12.335  18.769  1.00 94.28           C  
ATOM   1630  O   SER A 206     -18.098  14.222  19.835  1.00 94.28           O  
ATOM   1631  OG  SER A 206     -15.417  13.638  18.266  1.00 94.28           O  
ATOM   1632  N   GLU A 207     -17.309  12.914  21.458  1.00 91.09           N  
ATOM   1633  CA  GLU A 207     -17.729  13.746  22.581  1.00 91.09           C  
ATOM   1634  C   GLU A 207     -17.210  15.174  22.435  1.00 91.09           C  
ATOM   1635  CB  GLU A 207     -17.248  13.145  23.905  1.00 91.09           C  
ATOM   1636  O   GLU A 207     -17.919  16.132  22.751  1.00 91.09           O  
ATOM   1637  CG  GLU A 207     -17.966  11.860  24.293  1.00 91.09           C  
ATOM   1638  CD  GLU A 207     -17.391  11.205  25.539  1.00 91.09           C  
ATOM   1639  OE1 GLU A 207     -17.821  10.082  25.887  1.00 91.09           O  
ATOM   1640  OE2 GLU A 207     -16.504  11.820  26.172  1.00 91.09           O  
ATOM   1641  N   ASP A 208     -16.095  15.283  21.940  1.00 90.69           N  
ATOM   1642  CA  ASP A 208     -15.477  16.599  21.807  1.00 90.69           C  
ATOM   1643  C   ASP A 208     -15.816  17.230  20.458  1.00 90.69           C  
ATOM   1644  CB  ASP A 208     -13.960  16.499  21.974  1.00 90.69           C  
ATOM   1645  O   ASP A 208     -15.368  18.338  20.156  1.00 90.69           O  
ATOM   1646  CG  ASP A 208     -13.306  15.605  20.935  1.00 90.69           C  
ATOM   1647  OD1 ASP A 208     -13.997  15.155  19.996  1.00 90.69           O  
ATOM   1648  OD2 ASP A 208     -12.089  15.347  21.058  1.00 90.69           O  
ATOM   1649  N   GLY A 209     -16.551  16.572  19.606  1.00 93.55           N  
ATOM   1650  CA  GLY A 209     -17.055  17.091  18.344  1.00 93.55           C  
ATOM   1651  C   GLY A 209     -16.018  17.079  17.237  1.00 93.55           C  
ATOM   1652  O   GLY A 209     -16.233  17.659  16.171  1.00 93.55           O  
ATOM   1653  N   ARG A 210     -14.921  16.439  17.457  1.00 95.51           N  
ATOM   1654  CA  ARG A 210     -13.786  16.468  16.540  1.00 95.51           C  
ATOM   1655  C   ARG A 210     -13.993  15.499  15.381  1.00 95.51           C  
ATOM   1656  CB  ARG A 210     -12.489  16.131  17.279  1.00 95.51           C  
ATOM   1657  O   ARG A 210     -13.470  15.712  14.285  1.00 95.51           O  
ATOM   1658  CG  ARG A 210     -12.022  17.220  18.231  1.00 95.51           C  
ATOM   1659  CD  ARG A 210     -10.624  16.940  18.766  1.00 95.51           C  
ATOM   1660  NE  ARG A 210     -10.223  15.557  18.528  1.00 95.51           N  
ATOM   1661  NH1 ARG A 210      -8.113  15.795  19.438  1.00 95.51           N  
ATOM   1662  NH2 ARG A 210      -8.780  13.772  18.591  1.00 95.51           N  
ATOM   1663  CZ  ARG A 210      -9.040  15.044  18.853  1.00 95.51           C  
ATOM   1664  N   PHE A 211     -14.692  14.382  15.605  1.00 97.63           N  
ATOM   1665  CA  PHE A 211     -14.819  13.350  14.583  1.00 97.63           C  
ATOM   1666  C   PHE A 211     -16.272  12.915  14.430  1.00 97.63           C  
ATOM   1667  CB  PHE A 211     -13.943  12.140  14.926  1.00 97.63           C  
ATOM   1668  O   PHE A 211     -17.016  12.863  15.411  1.00 97.63           O  
ATOM   1669  CG  PHE A 211     -12.511  12.493  15.224  1.00 97.63           C  
ATOM   1670  CD1 PHE A 211     -11.752  13.211  14.307  1.00 97.63           C  
ATOM   1671  CD2 PHE A 211     -11.922  12.107  16.421  1.00 97.63           C  
ATOM   1672  CE1 PHE A 211     -10.426  13.540  14.580  1.00 97.63           C  
ATOM   1673  CE2 PHE A 211     -10.598  12.431  16.701  1.00 97.63           C  
ATOM   1674  CZ  PHE A 211      -9.851  13.147  15.779  1.00 97.63           C  
ATOM   1675  N   THR A 212     -16.601  12.612  13.247  1.00 97.93           N  
ATOM   1676  CA  THR A 212     -17.916  12.054  12.953  1.00 97.93           C  
ATOM   1677  C   THR A 212     -17.786  10.717  12.228  1.00 97.93           C  
ATOM   1678  CB  THR A 212     -18.757  13.023  12.102  1.00 97.93           C  
ATOM   1679  O   THR A 212     -17.065  10.612  11.234  1.00 97.93           O  
ATOM   1680  CG2 THR A 212     -20.128  12.433  11.790  1.00 97.93           C  
ATOM   1681  OG1 THR A 212     -18.930  14.252  12.819  1.00 97.93           O  
ATOM   1682  N   LEU A 213     -18.363   9.636  12.861  1.00 97.83           N  
ATOM   1683  CA  LEU A 213     -18.564   8.373  12.159  1.00 97.83           C  
ATOM   1684  C   LEU A 213     -19.836   8.415  11.319  1.00 97.83           C  
ATOM   1685  CB  LEU A 213     -18.633   7.212  13.154  1.00 97.83           C  
ATOM   1686  O   LEU A 213     -20.933   8.591  11.855  1.00 97.83           O  
ATOM   1687  CG  LEU A 213     -19.028   5.850  12.580  1.00 97.83           C  
ATOM   1688  CD1 LEU A 213     -17.990   5.380  11.566  1.00 97.83           C  
ATOM   1689  CD2 LEU A 213     -19.194   4.826  13.697  1.00 97.83           C  
ATOM   1690  N   ALA A 214     -19.693   8.346   9.995  1.00 96.80           N  
ATOM   1691  CA  ALA A 214     -20.822   8.329   9.069  1.00 96.80           C  
ATOM   1692  C   ALA A 214     -21.015   6.942   8.463  1.00 96.80           C  
ATOM   1693  CB  ALA A 214     -20.620   9.365   7.965  1.00 96.80           C  
ATOM   1694  O   ALA A 214     -20.120   6.419   7.795  1.00 96.80           O  
ATOM   1695  N   ILE A 215     -22.217   6.321   8.640  1.00 95.99           N  
ATOM   1696  CA  ILE A 215     -22.508   4.979   8.147  1.00 95.99           C  
ATOM   1697  C   ILE A 215     -23.205   5.067   6.792  1.00 95.99           C  
ATOM   1698  CB  ILE A 215     -23.378   4.186   9.147  1.00 95.99           C  
ATOM   1699  O   ILE A 215     -24.282   5.657   6.678  1.00 95.99           O  
ATOM   1700  CG1 ILE A 215     -22.655   4.046  10.492  1.00 95.99           C  
ATOM   1701  CG2 ILE A 215     -23.741   2.812   8.576  1.00 95.99           C  
ATOM   1702  CD1 ILE A 215     -21.313   3.332  10.401  1.00 95.99           C  
ATOM   1703  N   ALA A 216     -22.564   4.526   5.798  1.00 93.39           N  
ATOM   1704  CA  ALA A 216     -23.055   4.567   4.423  1.00 93.39           C  
ATOM   1705  C   ALA A 216     -23.952   3.369   4.125  1.00 93.39           C  
ATOM   1706  CB  ALA A 216     -21.886   4.608   3.442  1.00 93.39           C  
ATOM   1707  O   ALA A 216     -24.847   3.450   3.280  1.00 93.39           O  
ATOM   1708  N   ASN A 217     -23.733   2.271   4.791  1.00 92.00           N  
ATOM   1709  CA  ASN A 217     -24.555   1.070   4.693  1.00 92.00           C  
ATOM   1710  C   ASN A 217     -25.094   0.647   6.056  1.00 92.00           C  
ATOM   1711  CB  ASN A 217     -23.761  -0.073   4.057  1.00 92.00           C  
ATOM   1712  O   ASN A 217     -24.387   0.007   6.837  1.00 92.00           O  
ATOM   1713  CG  ASN A 217     -24.622  -1.284   3.756  1.00 92.00           C  
ATOM   1714  ND2 ASN A 217     -24.147  -2.140   2.858  1.00 92.00           N  
ATOM   1715  OD1 ASN A 217     -25.705  -1.449   4.323  1.00 92.00           O  
ATOM   1716  N   PRO A 218     -26.352   1.008   6.287  1.00 89.59           N  
ATOM   1717  CA  PRO A 218     -26.916   0.711   7.606  1.00 89.59           C  
ATOM   1718  C   PRO A 218     -27.281  -0.762   7.774  1.00 89.59           C  
ATOM   1719  CB  PRO A 218     -28.166   1.593   7.661  1.00 89.59           C  
ATOM   1720  O   PRO A 218     -27.526  -1.217   8.895  1.00 89.59           O  
ATOM   1721  CG  PRO A 218     -28.551   1.800   6.231  1.00 89.59           C  
ATOM   1722  CD  PRO A 218     -27.299   1.857   5.404  1.00 89.59           C  
ATOM   1723  N   ASN A 219     -27.209  -1.510   6.629  1.00 91.44           N  
ATOM   1724  CA  ASN A 219     -27.501  -2.939   6.641  1.00 91.44           C  
ATOM   1725  C   ASN A 219     -26.246  -3.765   6.911  1.00 91.44           C  
ATOM   1726  CB  ASN A 219     -28.145  -3.368   5.321  1.00 91.44           C  
ATOM   1727  O   ASN A 219     -25.664  -4.337   5.988  1.00 91.44           O  
ATOM   1728  CG  ASN A 219     -28.866  -4.697   5.427  1.00 91.44           C  
ATOM   1729  ND2 ASN A 219     -29.240  -5.262   4.285  1.00 91.44           N  
ATOM   1730  OD1 ASN A 219     -29.087  -5.211   6.527  1.00 91.44           O  
ATOM   1731  N   HIS A 220     -25.784  -3.694   8.182  1.00 93.95           N  
ATOM   1732  CA  HIS A 220     -24.604  -4.414   8.648  1.00 93.95           C  
ATOM   1733  C   HIS A 220     -24.724  -4.771  10.126  1.00 93.95           C  
ATOM   1734  CB  HIS A 220     -23.341  -3.585   8.409  1.00 93.95           C  
ATOM   1735  O   HIS A 220     -25.553  -4.203  10.840  1.00 93.95           O  
ATOM   1736  CG  HIS A 220     -23.248  -2.369   9.275  1.00 93.95           C  
ATOM   1737  CD2 HIS A 220     -22.540  -2.135  10.404  1.00 93.95           C  
ATOM   1738  ND1 HIS A 220     -23.947  -1.212   9.009  1.00 93.95           N  
ATOM   1739  CE1 HIS A 220     -23.670  -0.314   9.940  1.00 93.95           C  
ATOM   1740  NE2 HIS A 220     -22.819  -0.849  10.799  1.00 93.95           N  
ATOM   1741  N   LEU A 221     -23.883  -5.694  10.593  1.00 93.62           N  
ATOM   1742  CA  LEU A 221     -23.756  -6.032  12.006  1.00 93.62           C  
ATOM   1743  C   LEU A 221     -22.289  -6.120  12.415  1.00 93.62           C  
ATOM   1744  CB  LEU A 221     -24.461  -7.358  12.306  1.00 93.62           C  
ATOM   1745  O   LEU A 221     -21.461  -6.636  11.662  1.00 93.62           O  
ATOM   1746  CG  LEU A 221     -25.962  -7.408  12.015  1.00 93.62           C  
ATOM   1747  CD1 LEU A 221     -26.456  -8.851  12.028  1.00 93.62           C  
ATOM   1748  CD2 LEU A 221     -26.732  -6.565  13.025  1.00 93.62           C  
ATOM   1749  N   ILE A 222     -22.087  -5.569  13.553  1.00 93.41           N  
ATOM   1750  CA  ILE A 222     -20.759  -5.709  14.142  1.00 93.41           C  
ATOM   1751  C   ILE A 222     -20.790  -6.770  15.239  1.00 93.41           C  
ATOM   1752  CB  ILE A 222     -20.248  -4.366  14.709  1.00 93.41           C  
ATOM   1753  O   ILE A 222     -21.676  -6.759  16.097  1.00 93.41           O  
ATOM   1754  CG1 ILE A 222     -20.255  -3.288  13.619  1.00 93.41           C  
ATOM   1755  CG2 ILE A 222     -18.848  -4.530  15.307  1.00 93.41           C  
ATOM   1756  CD1 ILE A 222     -19.324  -3.583  12.451  1.00 93.41           C  
ATOM   1757  N   ALA A 223     -19.830  -7.675  15.191  1.00 90.14           N  
ATOM   1758  CA  ALA A 223     -19.796  -8.733  16.198  1.00 90.14           C  
ATOM   1759  C   ALA A 223     -18.366  -9.006  16.657  1.00 90.14           C  
ATOM   1760  CB  ALA A 223     -20.429 -10.010  15.650  1.00 90.14           C  
ATOM   1761  O   ALA A 223     -17.421  -8.876  15.876  1.00 90.14           O  
ATOM   1762  N   ALA A 224     -18.255  -9.363  17.900  1.00 88.03           N  
ATOM   1763  CA  ALA A 224     -16.949  -9.705  18.458  1.00 88.03           C  
ATOM   1764  C   ALA A 224     -16.444 -11.032  17.900  1.00 88.03           C  
ATOM   1765  CB  ALA A 224     -17.022  -9.765  19.982  1.00 88.03           C  
ATOM   1766  O   ALA A 224     -17.238 -11.898  17.525  1.00 88.03           O  
ATOM   1767  N   GLY A 225     -15.083 -11.202  17.826  1.00 82.38           N  
ATOM   1768  CA  GLY A 225     -14.478 -12.447  17.381  1.00 82.38           C  
ATOM   1769  C   GLY A 225     -14.935 -12.872  15.998  1.00 82.38           C  
ATOM   1770  O   GLY A 225     -14.869 -12.089  15.049  1.00 82.38           O  
ATOM   1771  N   ASN A 226     -15.469 -14.114  16.006  1.00 80.48           N  
ATOM   1772  CA  ASN A 226     -15.877 -14.671  14.721  1.00 80.48           C  
ATOM   1773  C   ASN A 226     -17.388 -14.580  14.524  1.00 80.48           C  
ATOM   1774  CB  ASN A 226     -15.411 -16.123  14.593  1.00 80.48           C  
ATOM   1775  O   ASN A 226     -17.926 -15.125  13.559  1.00 80.48           O  
ATOM   1776  CG  ASN A 226     -15.994 -17.020  15.667  1.00 80.48           C  
ATOM   1777  ND2 ASN A 226     -15.414 -18.203  15.830  1.00 80.48           N  
ATOM   1778  OD1 ASN A 226     -16.958 -16.653  16.343  1.00 80.48           O  
ATOM   1779  N   GLY A 227     -18.078 -13.877  15.522  1.00 81.95           N  
ATOM   1780  CA  GLY A 227     -19.489 -13.574  15.343  1.00 81.95           C  
ATOM   1781  C   GLY A 227     -20.402 -14.705  15.778  1.00 81.95           C  
ATOM   1782  O   GLY A 227     -21.601 -14.687  15.492  1.00 81.95           O  
ATOM   1783  N   MET A 228     -19.803 -15.753  16.544  1.00 80.71           N  
ATOM   1784  CA  MET A 228     -20.525 -16.972  16.899  1.00 80.71           C  
ATOM   1785  C   MET A 228     -21.036 -16.904  18.334  1.00 80.71           C  
ATOM   1786  CB  MET A 228     -19.628 -18.199  16.720  1.00 80.71           C  
ATOM   1787  O   MET A 228     -21.912 -17.678  18.723  1.00 80.71           O  
ATOM   1788  CG  MET A 228     -19.256 -18.481  15.274  1.00 80.71           C  
ATOM   1789  SD  MET A 228     -18.309 -20.041  15.083  1.00 80.71           S  
ATOM   1790  CE  MET A 228     -19.574 -21.246  15.572  1.00 80.71           C  
ATOM   1791  N   SER A 229     -20.530 -15.909  19.069  1.00 79.05           N  
ATOM   1792  CA  SER A 229     -20.916 -15.764  20.469  1.00 79.05           C  
ATOM   1793  C   SER A 229     -21.881 -14.599  20.659  1.00 79.05           C  
ATOM   1794  CB  SER A 229     -19.680 -15.561  21.348  1.00 79.05           C  
ATOM   1795  O   SER A 229     -21.762 -13.572  19.987  1.00 79.05           O  
ATOM   1796  OG  SER A 229     -20.055 -15.276  22.684  1.00 79.05           O  
ATOM   1797  N   ILE A 230     -22.799 -14.816  21.590  1.00 77.42           N  
ATOM   1798  CA  ILE A 230     -23.780 -13.793  21.934  1.00 77.42           C  
ATOM   1799  C   ILE A 230     -23.128 -12.727  22.812  1.00 77.42           C  
ATOM   1800  CB  ILE A 230     -25.005 -14.402  22.651  1.00 77.42           C  
ATOM   1801  O   ILE A 230     -23.483 -11.548  22.735  1.00 77.42           O  
ATOM   1802  CG1 ILE A 230     -26.137 -13.372  22.744  1.00 77.42           C  
ATOM   1803  CG2 ILE A 230     -24.617 -14.916  24.041  1.00 77.42           C  
ATOM   1804  CD1 ILE A 230     -27.476 -13.961  23.166  1.00 77.42           C  
ATOM   1805  N   GLU A 231     -22.106 -13.080  23.603  1.00 75.00           N  
ATOM   1806  CA  GLU A 231     -21.452 -12.174  24.543  1.00 75.00           C  
ATOM   1807  C   GLU A 231     -20.079 -11.746  24.032  1.00 75.00           C  
ATOM   1808  CB  GLU A 231     -21.319 -12.831  25.919  1.00 75.00           C  
ATOM   1809  O   GLU A 231     -19.396 -12.514  23.352  1.00 75.00           O  
ATOM   1810  CG  GLU A 231     -22.653 -13.162  26.574  1.00 75.00           C  
ATOM   1811  CD  GLU A 231     -22.506 -13.771  27.960  1.00 75.00           C  
ATOM   1812  OE1 GLU A 231     -23.535 -13.985  28.640  1.00 75.00           O  
ATOM   1813  OE2 GLU A 231     -21.353 -14.034  28.368  1.00 75.00           O  
ATOM   1814  N   ALA A 232     -19.729 -10.566  24.220  1.00 70.81           N  
ATOM   1815  CA  ALA A 232     -18.464  -9.990  23.771  1.00 70.81           C  
ATOM   1816  C   ALA A 232     -17.559  -9.664  24.955  1.00 70.81           C  
ATOM   1817  CB  ALA A 232     -18.716  -8.736  22.937  1.00 70.81           C  
ATOM   1818  O   ALA A 232     -16.493  -9.068  24.785  1.00 70.81           O  
ATOM   1819  N   GLN A 233     -17.913 -10.089  26.255  1.00 59.03           N  
ATOM   1820  CA  GLN A 233     -17.304  -9.525  27.456  1.00 59.03           C  
ATOM   1821  C   GLN A 233     -15.789  -9.702  27.439  1.00 59.03           C  
ATOM   1822  CB  GLN A 233     -17.894 -10.171  28.711  1.00 59.03           C  
ATOM   1823  O   GLN A 233     -15.289 -10.805  27.207  1.00 59.03           O  
ATOM   1824  CG  GLN A 233     -19.313  -9.717  29.027  1.00 59.03           C  
ATOM   1825  CD  GLN A 233     -19.871 -10.365  30.280  1.00 59.03           C  
ATOM   1826  NE2 GLN A 233     -20.918  -9.769  30.840  1.00 59.03           N  
ATOM   1827  OE1 GLN A 233     -19.367 -11.394  30.740  1.00 59.03           O  
ATOM   1828  N   GLY A 234     -15.129  -8.452  27.446  1.00 58.20           N  
ATOM   1829  CA  GLY A 234     -13.698  -8.424  27.703  1.00 58.20           C  
ATOM   1830  C   GLY A 234     -12.864  -8.445  26.435  1.00 58.20           C  
ATOM   1831  O   GLY A 234     -11.642  -8.599  26.492  1.00 58.20           O  
ATOM   1832  N   GLN A 235     -13.605  -8.266  25.222  1.00 68.86           N  
ATOM   1833  CA  GLN A 235     -12.914  -8.236  23.937  1.00 68.86           C  
ATOM   1834  C   GLN A 235     -12.538  -6.809  23.549  1.00 68.86           C  
ATOM   1835  CB  GLN A 235     -13.782  -8.865  22.846  1.00 68.86           C  
ATOM   1836  O   GLN A 235     -13.346  -5.888  23.686  1.00 68.86           O  
ATOM   1837  CG  GLN A 235     -13.903 -10.379  22.954  1.00 68.86           C  
ATOM   1838  CD  GLN A 235     -14.394 -11.022  21.670  1.00 68.86           C  
ATOM   1839  NE2 GLN A 235     -14.408 -12.350  21.640  1.00 68.86           N  
ATOM   1840  OE1 GLN A 235     -14.758 -10.330  20.714  1.00 68.86           O  
ATOM   1841  N   ASN A 236     -11.289  -6.587  23.332  1.00 70.31           N  
ATOM   1842  CA  ASN A 236     -10.790  -5.305  22.847  1.00 70.31           C  
ATOM   1843  C   ASN A 236     -10.416  -5.372  21.369  1.00 70.31           C  
ATOM   1844  CB  ASN A 236      -9.590  -4.846  23.678  1.00 70.31           C  
ATOM   1845  O   ASN A 236      -9.880  -6.380  20.905  1.00 70.31           O  
ATOM   1846  CG  ASN A 236      -9.974  -4.460  25.093  1.00 70.31           C  
ATOM   1847  ND2 ASN A 236      -9.126  -4.809  26.054  1.00 70.31           N  
ATOM   1848  OD1 ASN A 236     -11.024  -3.853  25.321  1.00 70.31           O  
ATOM   1849  N   ILE A 237     -10.823  -4.355  20.730  1.00 80.09           N  
ATOM   1850  CA  ILE A 237     -10.492  -4.235  19.314  1.00 80.09           C  
ATOM   1851  C   ILE A 237      -9.055  -3.745  19.159  1.00 80.09           C  
ATOM   1852  CB  ILE A 237     -11.465  -3.282  18.585  1.00 80.09           C  
ATOM   1853  O   ILE A 237      -8.648  -2.779  19.810  1.00 80.09           O  
ATOM   1854  CG1 ILE A 237     -12.913  -3.748  18.775  1.00 80.09           C  
ATOM   1855  CG2 ILE A 237     -11.112  -3.184  17.098  1.00 80.09           C  
ATOM   1856  CD1 ILE A 237     -13.169  -5.177  18.315  1.00 80.09           C  
ATOM   1857  N   GLY A 238      -8.345  -4.611  18.501  1.00 73.62           N  
ATOM   1858  CA  GLY A 238      -6.937  -4.281  18.352  1.00 73.62           C  
ATOM   1859  C   GLY A 238      -6.579  -3.807  16.956  1.00 73.62           C  
ATOM   1860  O   GLY A 238      -7.293  -4.098  15.994  1.00 73.62           O  
ATOM   1861  N   MET A 239      -5.529  -2.950  16.883  1.00 79.70           N  
ATOM   1862  CA  MET A 239      -4.839  -2.528  15.667  1.00 79.70           C  
ATOM   1863  C   MET A 239      -3.370  -2.937  15.706  1.00 79.70           C  
ATOM   1864  CB  MET A 239      -4.956  -1.015  15.479  1.00 79.70           C  
ATOM   1865  O   MET A 239      -2.556  -2.281  16.359  1.00 79.70           O  
ATOM   1866  CG  MET A 239      -6.381  -0.533  15.261  1.00 79.70           C  
ATOM   1867  SD  MET A 239      -6.489   1.292  15.102  1.00 79.70           S  
ATOM   1868  CE  MET A 239      -8.287   1.496  14.970  1.00 79.70           C  
ATOM   1869  N   THR A 240      -3.144  -4.211  15.288  1.00 74.29           N  
ATOM   1870  CA  THR A 240      -1.810  -4.788  15.413  1.00 74.29           C  
ATOM   1871  C   THR A 240      -0.910  -4.323  14.273  1.00 74.29           C  
ATOM   1872  CB  THR A 240      -1.867  -6.327  15.431  1.00 74.29           C  
ATOM   1873  O   THR A 240      -1.387  -4.059  13.167  1.00 74.29           O  
ATOM   1874  CG2 THR A 240      -2.739  -6.832  16.576  1.00 74.29           C  
ATOM   1875  OG1 THR A 240      -2.410  -6.793  14.190  1.00 74.29           O  
ATOM   1876  N   PRO A 241       0.341  -4.124  14.611  1.00 75.45           N  
ATOM   1877  CA  PRO A 241       1.324  -3.744  13.594  1.00 75.45           C  
ATOM   1878  C   PRO A 241       1.321  -4.683  12.390  1.00 75.45           C  
ATOM   1879  CB  PRO A 241       2.656  -3.822  14.344  1.00 75.45           C  
ATOM   1880  O   PRO A 241       1.518  -4.239  11.255  1.00 75.45           O  
ATOM   1881  CG  PRO A 241       2.308  -3.544  15.771  1.00 75.45           C  
ATOM   1882  CD  PRO A 241       0.967  -4.154  16.062  1.00 75.45           C  
ATOM   1883  N   SER A 242       1.039  -6.032  12.599  1.00 73.30           N  
ATOM   1884  CA  SER A 242       1.019  -7.042  11.546  1.00 73.30           C  
ATOM   1885  C   SER A 242      -0.147  -6.820  10.589  1.00 73.30           C  
ATOM   1886  CB  SER A 242       0.934  -8.445  12.150  1.00 73.30           C  
ATOM   1887  O   SER A 242      -0.135  -7.318   9.461  1.00 73.30           O  
ATOM   1888  OG  SER A 242      -0.256  -8.596  12.905  1.00 73.30           O  
ATOM   1889  N   GLY A 243      -1.133  -6.024  10.945  1.00 76.71           N  
ATOM   1890  CA  GLY A 243      -2.301  -5.715  10.136  1.00 76.71           C  
ATOM   1891  C   GLY A 243      -2.239  -4.340   9.500  1.00 76.71           C  
ATOM   1892  O   GLY A 243      -3.211  -3.887   8.891  1.00 76.71           O  
ATOM   1893  N   GLN A 244      -1.021  -3.690   9.601  1.00 88.05           N  
ATOM   1894  CA  GLN A 244      -0.844  -2.349   9.053  1.00 88.05           C  
ATOM   1895  C   GLN A 244      -0.022  -2.385   7.767  1.00 88.05           C  
ATOM   1896  CB  GLN A 244      -0.174  -1.433  10.079  1.00 88.05           C  
ATOM   1897  O   GLN A 244       0.968  -3.114   7.677  1.00 88.05           O  
ATOM   1898  CG  GLN A 244      -1.026  -1.166  11.312  1.00 88.05           C  
ATOM   1899  CD  GLN A 244      -0.292  -0.361  12.369  1.00 88.05           C  
ATOM   1900  NE2 GLN A 244      -1.014   0.058  13.403  1.00 88.05           N  
ATOM   1901  OE1 GLN A 244       0.914  -0.118  12.257  1.00 88.05           O  
ATOM   1902  N   GLN A 245      -0.453  -1.663   6.836  1.00 92.75           N  
ATOM   1903  CA  GLN A 245       0.254  -1.421   5.582  1.00 92.75           C  
ATOM   1904  C   GLN A 245       0.257   0.063   5.230  1.00 92.75           C  
ATOM   1905  CB  GLN A 245      -0.374  -2.230   4.446  1.00 92.75           C  
ATOM   1906  O   GLN A 245      -0.571   0.827   5.732  1.00 92.75           O  
ATOM   1907  CG  GLN A 245      -0.337  -3.736   4.669  1.00 92.75           C  
ATOM   1908  CD  GLN A 245      -1.062  -4.508   3.582  1.00 92.75           C  
ATOM   1909  NE2 GLN A 245      -0.545  -5.684   3.246  1.00 92.75           N  
ATOM   1910  OE1 GLN A 245      -2.078  -4.051   3.051  1.00 92.75           O  
ATOM   1911  N   ALA A 246       1.190   0.442   4.390  1.00 95.48           N  
ATOM   1912  CA  ALA A 246       1.282   1.832   3.950  1.00 95.48           C  
ATOM   1913  C   ALA A 246       1.443   1.919   2.435  1.00 95.48           C  
ATOM   1914  CB  ALA A 246       2.444   2.535   4.647  1.00 95.48           C  
ATOM   1915  O   ALA A 246       2.035   1.031   1.816  1.00 95.48           O  
ATOM   1916  N   SER A 247       0.796   2.934   1.888  1.00 95.75           N  
ATOM   1917  CA  SER A 247       0.990   3.256   0.478  1.00 95.75           C  
ATOM   1918  C   SER A 247       1.604   4.642   0.307  1.00 95.75           C  
ATOM   1919  CB  SER A 247      -0.338   3.182  -0.277  1.00 95.75           C  
ATOM   1920  O   SER A 247       1.160   5.605   0.935  1.00 95.75           O  
ATOM   1921  OG  SER A 247      -0.869   1.869  -0.231  1.00 95.75           O  
ATOM   1922  N   MET A 248       2.652   4.638  -0.475  1.00 97.66           N  
ATOM   1923  CA  MET A 248       3.357   5.899  -0.689  1.00 97.66           C  
ATOM   1924  C   MET A 248       3.410   6.248  -2.173  1.00 97.66           C  
ATOM   1925  CB  MET A 248       4.774   5.828  -0.118  1.00 97.66           C  
ATOM   1926  O   MET A 248       3.728   5.395  -3.004  1.00 97.66           O  
ATOM   1927  CG  MET A 248       5.554   7.126  -0.251  1.00 97.66           C  
ATOM   1928  SD  MET A 248       7.229   7.018   0.491  1.00 97.66           S  
ATOM   1929  CE  MET A 248       6.791   6.778   2.235  1.00 97.66           C  
ATOM   1930  N   GLY A 249       2.972   7.491  -2.472  1.00 97.37           N  
ATOM   1931  CA  GLY A 249       3.117   8.038  -3.812  1.00 97.37           C  
ATOM   1932  C   GLY A 249       4.218   9.077  -3.916  1.00 97.37           C  
ATOM   1933  O   GLY A 249       4.342   9.946  -3.051  1.00 97.37           O  
ATOM   1934  N   VAL A 250       5.105   8.957  -4.926  1.00 98.12           N  
ATOM   1935  CA  VAL A 250       6.190   9.906  -5.154  1.00 98.12           C  
ATOM   1936  C   VAL A 250       6.220  10.314  -6.625  1.00 98.12           C  
ATOM   1937  CB  VAL A 250       7.556   9.317  -4.736  1.00 98.12           C  
ATOM   1938  O   VAL A 250       5.532   9.715  -7.455  1.00 98.12           O  
ATOM   1939  CG1 VAL A 250       7.576   9.006  -3.241  1.00 98.12           C  
ATOM   1940  CG2 VAL A 250       7.868   8.063  -5.551  1.00 98.12           C  
ATOM   1941  N   SER A 251       6.933  11.285  -6.916  1.00 97.28           N  
ATOM   1942  CA  SER A 251       7.134  11.675  -8.308  1.00 97.28           C  
ATOM   1943  C   SER A 251       7.816  10.565  -9.100  1.00 97.28           C  
ATOM   1944  CB  SER A 251       7.964  12.957  -8.391  1.00 97.28           C  
ATOM   1945  O   SER A 251       8.877  10.076  -8.707  1.00 97.28           O  
ATOM   1946  OG  SER A 251       8.333  13.231  -9.732  1.00 97.28           O  
ATOM   1947  N   ALA A 252       7.137  10.240 -10.246  1.00 97.59           N  
ATOM   1948  CA  ALA A 252       7.739   9.220 -11.101  1.00 97.59           C  
ATOM   1949  C   ALA A 252       9.096   9.676 -11.628  1.00 97.59           C  
ATOM   1950  CB  ALA A 252       6.807   8.881 -12.262  1.00 97.59           C  
ATOM   1951  O   ALA A 252      10.037   8.883 -11.707  1.00 97.59           O  
ATOM   1952  N   LYS A 253       9.250  10.885 -11.912  1.00 95.99           N  
ATOM   1953  CA  LYS A 253      10.466  11.475 -12.465  1.00 95.99           C  
ATOM   1954  C   LYS A 253      11.613  11.413 -11.461  1.00 95.99           C  
ATOM   1955  CB  LYS A 253      10.215  12.924 -12.886  1.00 95.99           C  
ATOM   1956  O   LYS A 253      12.773  11.247 -11.845  1.00 95.99           O  
ATOM   1957  CG  LYS A 253      11.408  13.587 -13.560  1.00 95.99           C  
ATOM   1958  CD  LYS A 253      11.096  15.024 -13.958  1.00 95.99           C  
ATOM   1959  CE  LYS A 253      12.317  15.719 -14.545  1.00 95.99           C  
ATOM   1960  NZ  LYS A 253      12.017  17.129 -14.937  1.00 95.99           N  
ATOM   1961  N   ASP A 254      11.312  11.461 -10.227  1.00 96.03           N  
ATOM   1962  CA  ASP A 254      12.330  11.564  -9.187  1.00 96.03           C  
ATOM   1963  C   ASP A 254      12.765  10.182  -8.705  1.00 96.03           C  
ATOM   1964  CB  ASP A 254      11.814  12.393  -8.010  1.00 96.03           C  
ATOM   1965  O   ASP A 254      13.793  10.045  -8.039  1.00 96.03           O  
ATOM   1966  CG  ASP A 254      11.734  13.878  -8.319  1.00 96.03           C  
ATOM   1967  OD1 ASP A 254      12.347  14.327  -9.311  1.00 96.03           O  
ATOM   1968  OD2 ASP A 254      11.054  14.605  -7.563  1.00 96.03           O  
ATOM   1969  N   PHE A 255      11.998   9.166  -8.999  1.00 97.32           N  
ATOM   1970  CA  PHE A 255      12.334   7.825  -8.535  1.00 97.32           C  
ATOM   1971  C   PHE A 255      13.664   7.367  -9.121  1.00 97.32           C  
ATOM   1972  CB  PHE A 255      11.228   6.833  -8.905  1.00 97.32           C  
ATOM   1973  O   PHE A 255      13.875   7.449 -10.333  1.00 97.32           O  
ATOM   1974  CG  PHE A 255      11.418   5.462  -8.313  1.00 97.32           C  
ATOM   1975  CD1 PHE A 255      11.962   4.432  -9.070  1.00 97.32           C  
ATOM   1976  CD2 PHE A 255      11.052   5.204  -6.999  1.00 97.32           C  
ATOM   1977  CE1 PHE A 255      12.139   3.163  -8.525  1.00 97.32           C  
ATOM   1978  CE2 PHE A 255      11.226   3.938  -6.447  1.00 97.32           C  
ATOM   1979  CZ  PHE A 255      11.768   2.919  -7.212  1.00 97.32           C  
ATOM   1980  N   GLY A 256      14.595   6.841  -8.321  1.00 95.27           N  
ATOM   1981  CA  GLY A 256      15.900   6.369  -8.755  1.00 95.27           C  
ATOM   1982  C   GLY A 256      17.009   7.376  -8.516  1.00 95.27           C  
ATOM   1983  O   GLY A 256      18.190   7.054  -8.662  1.00 95.27           O  
ATOM   1984  N   THR A 257      16.594   8.550  -7.989  1.00 95.50           N  
ATOM   1985  CA  THR A 257      17.566   9.609  -7.745  1.00 95.50           C  
ATOM   1986  C   THR A 257      18.069   9.561  -6.305  1.00 95.50           C  
ATOM   1987  CB  THR A 257      16.964  10.997  -8.035  1.00 95.50           C  
ATOM   1988  O   THR A 257      19.147  10.074  -6.001  1.00 95.50           O  
ATOM   1989  CG2 THR A 257      16.388  11.063  -9.445  1.00 95.50           C  
ATOM   1990  OG1 THR A 257      15.920  11.265  -7.091  1.00 95.50           O  
ATOM   1991  N   GLY A 258      17.285   9.087  -5.377  1.00 94.82           N  
ATOM   1992  CA  GLY A 258      17.616   9.018  -3.962  1.00 94.82           C  
ATOM   1993  C   GLY A 258      17.724  10.383  -3.308  1.00 94.82           C  
ATOM   1994  O   GLY A 258      18.456  10.552  -2.331  1.00 94.82           O  
ATOM   1995  N   THR A 259      17.084  11.336  -3.754  1.00 94.60           N  
ATOM   1996  CA  THR A 259      17.283  12.727  -3.363  1.00 94.60           C  
ATOM   1997  C   THR A 259      16.447  13.068  -2.133  1.00 94.60           C  
ATOM   1998  CB  THR A 259      16.924  13.687  -4.513  1.00 94.60           C  
ATOM   1999  O   THR A 259      16.695  14.076  -1.467  1.00 94.60           O  
ATOM   2000  CG2 THR A 259      17.953  13.608  -5.636  1.00 94.60           C  
ATOM   2001  OG1 THR A 259      15.636  13.339  -5.034  1.00 94.60           O  
ATOM   2002  N   SER A 260      15.457  12.245  -1.751  1.00 95.82           N  
ATOM   2003  CA  SER A 260      14.672  12.427  -0.534  1.00 95.82           C  
ATOM   2004  C   SER A 260      14.658  11.157   0.310  1.00 95.82           C  
ATOM   2005  CB  SER A 260      13.239  12.837  -0.876  1.00 95.82           C  
ATOM   2006  O   SER A 260      14.951  10.069  -0.191  1.00 95.82           O  
ATOM   2007  OG  SER A 260      12.519  11.744  -1.419  1.00 95.82           O  
ATOM   2008  N   ASP A 261      14.336  11.310   1.616  1.00 96.23           N  
ATOM   2009  CA  ASP A 261      14.241  10.153   2.500  1.00 96.23           C  
ATOM   2010  C   ASP A 261      13.205   9.154   1.988  1.00 96.23           C  
ATOM   2011  CB  ASP A 261      13.890  10.592   3.923  1.00 96.23           C  
ATOM   2012  O   ASP A 261      13.407   7.941   2.078  1.00 96.23           O  
ATOM   2013  CG  ASP A 261      15.038  11.293   4.627  1.00 96.23           C  
ATOM   2014  OD1 ASP A 261      16.200  11.151   4.190  1.00 96.23           O  
ATOM   2015  OD2 ASP A 261      14.779  11.992   5.631  1.00 96.23           O  
ATOM   2016  N   GLU A 262      12.146   9.655   1.420  1.00 97.04           N  
ATOM   2017  CA  GLU A 262      11.090   8.817   0.861  1.00 97.04           C  
ATOM   2018  C   GLU A 262      11.604   7.994  -0.318  1.00 97.04           C  
ATOM   2019  CB  GLU A 262       9.898   9.673   0.424  1.00 97.04           C  
ATOM   2020  O   GLU A 262      11.315   6.800  -0.421  1.00 97.04           O  
ATOM   2021  CG  GLU A 262       9.170  10.347   1.578  1.00 97.04           C  
ATOM   2022  CD  GLU A 262       9.860  11.610   2.067  1.00 97.04           C  
ATOM   2023  OE1 GLU A 262       9.550  12.076   3.188  1.00 97.04           O  
ATOM   2024  OE2 GLU A 262      10.716  12.139   1.324  1.00 97.04           O  
ATOM   2025  N   LEU A 263      12.300   8.628  -1.226  1.00 97.87           N  
ATOM   2026  CA  LEU A 263      12.853   7.949  -2.393  1.00 97.87           C  
ATOM   2027  C   LEU A 263      13.898   6.919  -1.977  1.00 97.87           C  
ATOM   2028  CB  LEU A 263      13.473   8.962  -3.359  1.00 97.87           C  
ATOM   2029  O   LEU A 263      13.934   5.812  -2.518  1.00 97.87           O  
ATOM   2030  CG  LEU A 263      12.498   9.880  -4.097  1.00 97.87           C  
ATOM   2031  CD1 LEU A 263      13.261  10.942  -4.882  1.00 97.87           C  
ATOM   2032  CD2 LEU A 263      11.596   9.070  -5.021  1.00 97.87           C  
ATOM   2033  N   LYS A 264      14.749   7.298  -0.967  1.00 97.81           N  
ATOM   2034  CA  LYS A 264      15.736   6.349  -0.462  1.00 97.81           C  
ATOM   2035  C   LYS A 264      15.059   5.118   0.135  1.00 97.81           C  
ATOM   2036  CB  LYS A 264      16.634   7.012   0.584  1.00 97.81           C  
ATOM   2037  O   LYS A 264      15.517   3.991  -0.069  1.00 97.81           O  
ATOM   2038  CG  LYS A 264      17.605   8.032   0.008  1.00 97.81           C  
ATOM   2039  CD  LYS A 264      18.413   8.715   1.103  1.00 97.81           C  
ATOM   2040  CE  LYS A 264      19.302   9.816   0.540  1.00 97.81           C  
ATOM   2041  NZ  LYS A 264      19.982  10.587   1.623  1.00 97.81           N  
ATOM   2042  N   LEU A 265      13.994   5.380   0.870  1.00 97.73           N  
ATOM   2043  CA  LEU A 265      13.249   4.288   1.486  1.00 97.73           C  
ATOM   2044  C   LEU A 265      12.658   3.365   0.425  1.00 97.73           C  
ATOM   2045  CB  LEU A 265      12.133   4.838   2.379  1.00 97.73           C  
ATOM   2046  O   LEU A 265      12.807   2.144   0.507  1.00 97.73           O  
ATOM   2047  CG  LEU A 265      11.267   3.802   3.097  1.00 97.73           C  
ATOM   2048  CD1 LEU A 265      12.132   2.901   3.972  1.00 97.73           C  
ATOM   2049  CD2 LEU A 265      10.189   4.489   3.929  1.00 97.73           C  
ATOM   2050  N   LEU A 266      11.992   3.899  -0.574  1.00 98.23           N  
ATOM   2051  CA  LEU A 266      11.376   3.116  -1.639  1.00 98.23           C  
ATOM   2052  C   LEU A 266      12.435   2.386  -2.459  1.00 98.23           C  
ATOM   2053  CB  LEU A 266      10.538   4.015  -2.551  1.00 98.23           C  
ATOM   2054  O   LEU A 266      12.242   1.229  -2.841  1.00 98.23           O  
ATOM   2055  CG  LEU A 266       9.263   4.600  -1.941  1.00 98.23           C  
ATOM   2056  CD1 LEU A 266       8.668   5.655  -2.867  1.00 98.23           C  
ATOM   2057  CD2 LEU A 266       8.250   3.497  -1.658  1.00 98.23           C  
ATOM   2058  N   GLU A 267      13.586   2.997  -2.670  1.00 97.81           N  
ATOM   2059  CA  GLU A 267      14.664   2.421  -3.469  1.00 97.81           C  
ATOM   2060  C   GLU A 267      15.415   1.346  -2.690  1.00 97.81           C  
ATOM   2061  CB  GLU A 267      15.634   3.512  -3.930  1.00 97.81           C  
ATOM   2062  O   GLU A 267      16.221   0.608  -3.259  1.00 97.81           O  
ATOM   2063  CG  GLU A 267      15.018   4.517  -4.892  1.00 97.81           C  
ATOM   2064  CD  GLU A 267      15.919   5.709  -5.174  1.00 97.81           C  
ATOM   2065  OE1 GLU A 267      15.463   6.673  -5.830  1.00 97.81           O  
ATOM   2066  OE2 GLU A 267      17.090   5.678  -4.736  1.00 97.81           O  
ATOM   2067  N   SER A 268      15.070   1.198  -1.430  1.00 97.00           N  
ATOM   2068  CA  SER A 268      15.658   0.144  -0.610  1.00 97.00           C  
ATOM   2069  C   SER A 268      14.932  -1.182  -0.809  1.00 97.00           C  
ATOM   2070  CB  SER A 268      15.627   0.534   0.869  1.00 97.00           C  
ATOM   2071  O   SER A 268      15.299  -2.193  -0.207  1.00 97.00           O  
ATOM   2072  OG  SER A 268      14.305   0.480   1.376  1.00 97.00           O  
ATOM   2073  N   ALA A 269      13.873  -1.149  -1.600  1.00 97.80           N  
ATOM   2074  CA  ALA A 269      13.175  -2.394  -1.909  1.00 97.80           C  
ATOM   2075  C   ALA A 269      14.155  -3.478  -2.348  1.00 97.80           C  
ATOM   2076  CB  ALA A 269      12.125  -2.160  -2.992  1.00 97.80           C  
ATOM   2077  O   ALA A 269      15.094  -3.207  -3.100  1.00 97.80           O  
ATOM   2078  N   PRO A 270      13.921  -4.713  -1.849  1.00 96.86           N  
ATOM   2079  CA  PRO A 270      14.871  -5.791  -2.131  1.00 96.86           C  
ATOM   2080  C   PRO A 270      14.956  -6.129  -3.617  1.00 96.86           C  
ATOM   2081  CB  PRO A 270      14.312  -6.972  -1.333  1.00 96.86           C  
ATOM   2082  O   PRO A 270      15.977  -6.645  -4.080  1.00 96.86           O  
ATOM   2083  CG  PRO A 270      13.447  -6.349  -0.285  1.00 96.86           C  
ATOM   2084  CD  PRO A 270      12.913  -5.050  -0.816  1.00 96.86           C  
ATOM   2085  N   TRP A 271      13.944  -5.793  -4.360  1.00 97.67           N  
ATOM   2086  CA  TRP A 271      13.889  -6.136  -5.777  1.00 97.67           C  
ATOM   2087  C   TRP A 271      14.484  -5.021  -6.631  1.00 97.67           C  
ATOM   2088  CB  TRP A 271      12.446  -6.413  -6.208  1.00 97.67           C  
ATOM   2089  O   TRP A 271      14.812  -5.235  -7.800  1.00 97.67           O  
ATOM   2090  CG  TRP A 271      11.474  -5.346  -5.801  1.00 97.67           C  
ATOM   2091  CD1 TRP A 271      10.642  -5.361  -4.716  1.00 97.67           C  
ATOM   2092  CD2 TRP A 271      11.230  -4.109  -6.477  1.00 97.67           C  
ATOM   2093  CE2 TRP A 271      10.237  -3.422  -5.746  1.00 97.67           C  
ATOM   2094  CE3 TRP A 271      11.757  -3.515  -7.632  1.00 97.67           C  
ATOM   2095  NE1 TRP A 271       9.895  -4.206  -4.677  1.00 97.67           N  
ATOM   2096  CH2 TRP A 271      10.290  -1.608  -7.265  1.00 97.67           C  
ATOM   2097  CZ2 TRP A 271       9.759  -2.167  -6.132  1.00 97.67           C  
ATOM   2098  CZ3 TRP A 271      11.279  -2.266  -8.015  1.00 97.67           C  
ATOM   2099  N   TYR A 272      14.561  -3.814  -6.154  1.00 98.37           N  
ATOM   2100  CA  TYR A 272      15.087  -2.705  -6.942  1.00 98.37           C  
ATOM   2101  C   TYR A 272      16.607  -2.778  -7.040  1.00 98.37           C  
ATOM   2102  CB  TYR A 272      14.667  -1.364  -6.332  1.00 98.37           C  
ATOM   2103  O   TYR A 272      17.298  -2.839  -6.020  1.00 98.37           O  
ATOM   2104  CG  TYR A 272      15.182  -0.165  -7.090  1.00 98.37           C  
ATOM   2105  CD1 TYR A 272      16.139   0.679  -6.530  1.00 98.37           C  
ATOM   2106  CD2 TYR A 272      14.712   0.128  -8.366  1.00 98.37           C  
ATOM   2107  CE1 TYR A 272      16.614   1.787  -7.224  1.00 98.37           C  
ATOM   2108  CE2 TYR A 272      15.181   1.233  -9.068  1.00 98.37           C  
ATOM   2109  OH  TYR A 272      16.598   3.151  -9.181  1.00 98.37           O  
ATOM   2110  CZ  TYR A 272      16.131   2.055  -8.490  1.00 98.37           C  
ATOM   2111  N   LYS A 273      17.160  -2.745  -8.278  1.00 97.73           N  
ATOM   2112  CA  LYS A 273      18.593  -2.821  -8.548  1.00 97.73           C  
ATOM   2113  C   LYS A 273      19.116  -1.504  -9.113  1.00 97.73           C  
ATOM   2114  CB  LYS A 273      18.897  -3.965  -9.516  1.00 97.73           C  
ATOM   2115  O   LYS A 273      19.016  -1.256 -10.317  1.00 97.73           O  
ATOM   2116  CG  LYS A 273      18.463  -5.334  -9.014  1.00 97.73           C  
ATOM   2117  CD  LYS A 273      18.776  -6.427 -10.028  1.00 97.73           C  
ATOM   2118  CE  LYS A 273      18.306  -7.791  -9.543  1.00 97.73           C  
ATOM   2119  NZ  LYS A 273      18.554  -8.856 -10.561  1.00 97.73           N  
ATOM   2120  N   ALA A 274      19.756  -0.700  -8.258  1.00 96.63           N  
ATOM   2121  CA  ALA A 274      20.239   0.621  -8.653  1.00 96.63           C  
ATOM   2122  C   ALA A 274      21.408   0.508  -9.627  1.00 96.63           C  
ATOM   2123  CB  ALA A 274      20.652   1.426  -7.422  1.00 96.63           C  
ATOM   2124  O   ALA A 274      21.627   1.401 -10.450  1.00 96.63           O  
ATOM   2125  N   ALA A 275      22.163  -0.564  -9.575  1.00 97.28           N  
ATOM   2126  CA  ALA A 275      23.340  -0.798 -10.408  1.00 97.28           C  
ATOM   2127  C   ALA A 275      22.963  -0.860 -11.885  1.00 97.28           C  
ATOM   2128  CB  ALA A 275      24.042  -2.087  -9.987  1.00 97.28           C  
ATOM   2129  O   ALA A 275      23.816  -0.678 -12.758  1.00 97.28           O  
ATOM   2130  N   LEU A 276      21.723  -1.099 -12.200  1.00 98.07           N  
ATOM   2131  CA  LEU A 276      21.242  -1.182 -13.575  1.00 98.07           C  
ATOM   2132  C   LEU A 276      21.354   0.169 -14.273  1.00 98.07           C  
ATOM   2133  CB  LEU A 276      19.791  -1.668 -13.606  1.00 98.07           C  
ATOM   2134  O   LEU A 276      21.418   0.234 -15.502  1.00 98.07           O  
ATOM   2135  CG  LEU A 276      19.561  -3.140 -13.261  1.00 98.07           C  
ATOM   2136  CD1 LEU A 276      18.072  -3.416 -13.080  1.00 98.07           C  
ATOM   2137  CD2 LEU A 276      20.149  -4.041 -14.341  1.00 98.07           C  
ATOM   2138  N   ARG A 277      21.412   1.205 -13.537  1.00 97.26           N  
ATOM   2139  CA  ARG A 277      21.601   2.531 -14.115  1.00 97.26           C  
ATOM   2140  C   ARG A 277      22.963   2.645 -14.791  1.00 97.26           C  
ATOM   2141  CB  ARG A 277      21.457   3.612 -13.041  1.00 97.26           C  
ATOM   2142  O   ARG A 277      23.063   3.123 -15.923  1.00 97.26           O  
ATOM   2143  CG  ARG A 277      20.045   3.751 -12.493  1.00 97.26           C  
ATOM   2144  CD  ARG A 277      19.989   4.716 -11.317  1.00 97.26           C  
ATOM   2145  NE  ARG A 277      20.350   6.073 -11.715  1.00 97.26           N  
ATOM   2146  NH1 ARG A 277      20.578   6.867  -9.558  1.00 97.26           N  
ATOM   2147  NH2 ARG A 277      20.939   8.261 -11.341  1.00 97.26           N  
ATOM   2148  CZ  ARG A 277      20.621   7.064 -10.871  1.00 97.26           C  
ATOM   2149  N   LYS A 278      23.927   2.238 -14.042  1.00 96.36           N  
ATOM   2150  CA  LYS A 278      25.288   2.273 -14.568  1.00 96.36           C  
ATOM   2151  C   LYS A 278      25.447   1.317 -15.747  1.00 96.36           C  
ATOM   2152  CB  LYS A 278      26.297   1.927 -13.472  1.00 96.36           C  
ATOM   2153  O   LYS A 278      26.131   1.634 -16.722  1.00 96.36           O  
ATOM   2154  CG  LYS A 278      26.444   3.001 -12.404  1.00 96.36           C  
ATOM   2155  CD  LYS A 278      27.462   2.599 -11.345  1.00 96.36           C  
ATOM   2156  CE  LYS A 278      27.531   3.622 -10.218  1.00 96.36           C  
ATOM   2157  NZ  LYS A 278      28.470   3.194  -9.139  1.00 96.36           N  
ATOM   2158  N   GLU A 279      24.815   0.193 -15.613  1.00 97.05           N  
ATOM   2159  CA  GLU A 279      24.830  -0.775 -16.705  1.00 97.05           C  
ATOM   2160  C   GLU A 279      24.221  -0.185 -17.974  1.00 97.05           C  
ATOM   2161  CB  GLU A 279      24.081  -2.049 -16.306  1.00 97.05           C  
ATOM   2162  O   GLU A 279      24.750  -0.379 -19.071  1.00 97.05           O  
ATOM   2163  CG  GLU A 279      24.133  -3.149 -17.356  1.00 97.05           C  
ATOM   2164  CD  GLU A 279      23.438  -4.429 -16.921  1.00 97.05           C  
ATOM   2165  OE1 GLU A 279      23.026  -5.224 -17.795  1.00 97.05           O  
ATOM   2166  OE2 GLU A 279      23.303  -4.637 -15.694  1.00 97.05           O  
ATOM   2167  N   PHE A 280      23.115   0.457 -17.847  1.00 97.63           N  
ATOM   2168  CA  PHE A 280      22.459   1.097 -18.981  1.00 97.63           C  
ATOM   2169  C   PHE A 280      23.387   2.107 -19.644  1.00 97.63           C  
ATOM   2170  CB  PHE A 280      21.164   1.786 -18.537  1.00 97.63           C  
ATOM   2171  O   PHE A 280      23.524   2.122 -20.869  1.00 97.63           O  
ATOM   2172  CG  PHE A 280      20.405   2.434 -19.662  1.00 97.63           C  
ATOM   2173  CD1 PHE A 280      20.568   3.785 -19.943  1.00 97.63           C  
ATOM   2174  CD2 PHE A 280      19.526   1.692 -20.441  1.00 97.63           C  
ATOM   2175  CE1 PHE A 280      19.866   4.388 -20.984  1.00 97.63           C  
ATOM   2176  CE2 PHE A 280      18.820   2.287 -21.483  1.00 97.63           C  
ATOM   2177  CZ  PHE A 280      18.992   3.635 -21.752  1.00 97.63           C  
ATOM   2178  N   SER A 281      23.992   2.917 -18.839  1.00 94.95           N  
ATOM   2179  CA  SER A 281      24.914   3.941 -19.320  1.00 94.95           C  
ATOM   2180  C   SER A 281      26.080   3.321 -20.082  1.00 94.95           C  
ATOM   2181  CB  SER A 281      25.444   4.776 -18.153  1.00 94.95           C  
ATOM   2182  O   SER A 281      26.486   3.831 -21.128  1.00 94.95           O  
ATOM   2183  OG  SER A 281      24.408   5.558 -17.583  1.00 94.95           O  
ATOM   2184  N   ALA A 282      26.565   2.258 -19.558  1.00 95.22           N  
ATOM   2185  CA  ALA A 282      27.690   1.566 -20.182  1.00 95.22           C  
ATOM   2186  C   ALA A 282      27.295   0.986 -21.537  1.00 95.22           C  
ATOM   2187  CB  ALA A 282      28.210   0.462 -19.265  1.00 95.22           C  
ATOM   2188  O   ALA A 282      28.074   1.035 -22.491  1.00 95.22           O  
ATOM   2189  N   ASN A 283      26.037   0.517 -21.675  1.00 94.25           N  
ATOM   2190  CA  ASN A 283      25.538  -0.119 -22.890  1.00 94.25           C  
ATOM   2191  C   ASN A 283      25.165   0.913 -23.950  1.00 94.25           C  
ATOM   2192  CB  ASN A 283      24.337  -1.013 -22.573  1.00 94.25           C  
ATOM   2193  O   ASN A 283      25.173   0.612 -25.145  1.00 94.25           O  
ATOM   2194  CG  ASN A 283      24.725  -2.264 -21.809  1.00 94.25           C  
ATOM   2195  ND2 ASN A 283      23.745  -2.905 -21.184  1.00 94.25           N  
ATOM   2196  OD1 ASN A 283      25.896  -2.651 -21.782  1.00 94.25           O  
ATOM   2197  N   ALA A 284      24.787   2.046 -23.507  1.00 91.39           N  
ATOM   2198  CA  ALA A 284      24.309   3.092 -24.407  1.00 91.39           C  
ATOM   2199  C   ALA A 284      25.435   3.600 -25.304  1.00 91.39           C  
ATOM   2200  CB  ALA A 284      23.707   4.246 -23.610  1.00 91.39           C  
ATOM   2201  O   ALA A 284      25.197   3.984 -26.451  1.00 91.39           O  
ATOM   2202  N   GLY A 285      26.712   3.373 -24.940  1.00 87.36           N  
ATOM   2203  CA  GLY A 285      27.833   3.801 -25.761  1.00 87.36           C  
ATOM   2204  C   GLY A 285      27.655   5.195 -26.334  1.00 87.36           C  
ATOM   2205  O   GLY A 285      27.472   6.159 -25.589  1.00 87.36           O  
ATOM   2206  N   ASN A 286      27.511   5.305 -27.829  1.00 88.23           N  
ATOM   2207  CA  ASN A 286      27.380   6.571 -28.542  1.00 88.23           C  
ATOM   2208  C   ASN A 286      25.925   6.873 -28.887  1.00 88.23           C  
ATOM   2209  CB  ASN A 286      28.235   6.563 -29.811  1.00 88.23           C  
ATOM   2210  O   ASN A 286      25.645   7.749 -29.707  1.00 88.23           O  
ATOM   2211  CG  ASN A 286      29.722   6.552 -29.513  1.00 88.23           C  
ATOM   2212  ND2 ASN A 286      30.503   5.973 -30.417  1.00 88.23           N  
ATOM   2213  OD1 ASN A 286      30.164   7.059 -28.479  1.00 88.23           O  
ATOM   2214  N   VAL A 287      25.066   6.032 -28.407  1.00 93.12           N  
ATOM   2215  CA  VAL A 287      23.650   6.279 -28.657  1.00 93.12           C  
ATOM   2216  C   VAL A 287      23.265   7.659 -28.128  1.00 93.12           C  
ATOM   2217  CB  VAL A 287      22.761   5.193 -28.010  1.00 93.12           C  
ATOM   2218  O   VAL A 287      23.612   8.017 -27.001  1.00 93.12           O  
ATOM   2219  CG1 VAL A 287      21.282   5.528 -28.190  1.00 93.12           C  
ATOM   2220  CG2 VAL A 287      23.078   3.821 -28.603  1.00 93.12           C  
ATOM   2221  N   LYS A 288      22.647   8.540 -28.961  1.00 94.20           N  
ATOM   2222  CA  LYS A 288      22.187   9.866 -28.559  1.00 94.20           C  
ATOM   2223  C   LYS A 288      20.838   9.788 -27.850  1.00 94.20           C  
ATOM   2224  CB  LYS A 288      22.088  10.790 -29.773  1.00 94.20           C  
ATOM   2225  O   LYS A 288      19.801   9.614 -28.494  1.00 94.20           O  
ATOM   2226  CG  LYS A 288      21.846  12.251 -29.421  1.00 94.20           C  
ATOM   2227  CD  LYS A 288      21.844  13.132 -30.664  1.00 94.20           C  
ATOM   2228  CE  LYS A 288      21.572  14.590 -30.316  1.00 94.20           C  
ATOM   2229  NZ  LYS A 288      21.553  15.455 -31.533  1.00 94.20           N  
ATOM   2230  N   LEU A 289      20.844   9.943 -26.528  1.00 96.55           N  
ATOM   2231  CA  LEU A 289      19.624   9.949 -25.728  1.00 96.55           C  
ATOM   2232  C   LEU A 289      19.148  11.375 -25.473  1.00 96.55           C  
ATOM   2233  CB  LEU A 289      19.854   9.229 -24.396  1.00 96.55           C  
ATOM   2234  O   LEU A 289      19.961  12.271 -25.232  1.00 96.55           O  
ATOM   2235  CG  LEU A 289      20.218   7.746 -24.481  1.00 96.55           C  
ATOM   2236  CD1 LEU A 289      20.626   7.222 -23.108  1.00 96.55           C  
ATOM   2237  CD2 LEU A 289      19.051   6.940 -25.041  1.00 96.55           C  
ATOM   2238  N   ASP A 290      17.791  11.589 -25.535  1.00 96.68           N  
ATOM   2239  CA  ASP A 290      17.201  12.902 -25.297  1.00 96.68           C  
ATOM   2240  C   ASP A 290      17.316  13.297 -23.827  1.00 96.68           C  
ATOM   2241  CB  ASP A 290      15.735  12.920 -25.734  1.00 96.68           C  
ATOM   2242  O   ASP A 290      17.594  14.456 -23.509  1.00 96.68           O  
ATOM   2243  CG  ASP A 290      15.563  12.793 -27.237  1.00 96.68           C  
ATOM   2244  OD1 ASP A 290      16.507  13.117 -27.989  1.00 96.68           O  
ATOM   2245  OD2 ASP A 290      14.471  12.369 -27.674  1.00 96.68           O  
ATOM   2246  N   ASP A 291      17.167  12.442 -22.948  1.00 96.65           N  
ATOM   2247  CA  ASP A 291      17.283  12.607 -21.502  1.00 96.65           C  
ATOM   2248  C   ASP A 291      17.943  11.387 -20.862  1.00 96.65           C  
ATOM   2249  CB  ASP A 291      15.907  12.848 -20.878  1.00 96.65           C  
ATOM   2250  O   ASP A 291      17.262  10.427 -20.497  1.00 96.65           O  
ATOM   2251  CG  ASP A 291      15.984  13.310 -19.433  1.00 96.65           C  
ATOM   2252  OD1 ASP A 291      17.009  13.053 -18.765  1.00 96.65           O  
ATOM   2253  OD2 ASP A 291      15.011  13.933 -18.958  1.00 96.65           O  
ATOM   2254  N   GLN A 292      19.235  11.402 -20.734  1.00 96.00           N  
ATOM   2255  CA  GLN A 292      20.045  10.270 -20.296  1.00 96.00           C  
ATOM   2256  C   GLN A 292      19.661   9.831 -18.886  1.00 96.00           C  
ATOM   2257  CB  GLN A 292      21.533  10.621 -20.349  1.00 96.00           C  
ATOM   2258  O   GLN A 292      19.491   8.638 -18.626  1.00 96.00           O  
ATOM   2259  CG  GLN A 292      22.451   9.467 -19.970  1.00 96.00           C  
ATOM   2260  CD  GLN A 292      23.901   9.728 -20.333  1.00 96.00           C  
ATOM   2261  NE2 GLN A 292      24.818   9.164 -19.553  1.00 96.00           N  
ATOM   2262  OE1 GLN A 292      24.196  10.429 -21.306  1.00 96.00           O  
ATOM   2263  N   GLU A 293      19.513  10.741 -18.034  1.00 95.81           N  
ATOM   2264  CA  GLU A 293      19.215  10.451 -16.634  1.00 95.81           C  
ATOM   2265  C   GLU A 293      17.838   9.812 -16.485  1.00 95.81           C  
ATOM   2266  CB  GLU A 293      19.298  11.727 -15.792  1.00 95.81           C  
ATOM   2267  O   GLU A 293      17.679   8.830 -15.757  1.00 95.81           O  
ATOM   2268  CG  GLU A 293      20.720  12.205 -15.537  1.00 95.81           C  
ATOM   2269  CD  GLU A 293      20.790  13.428 -14.638  1.00 95.81           C  
ATOM   2270  OE1 GLU A 293      21.909  13.922 -14.370  1.00 95.81           O  
ATOM   2271  OE2 GLU A 293      19.717  13.897 -14.196  1.00 95.81           O  
ATOM   2272  N   ALA A 294      16.799  10.322 -17.142  1.00 97.18           N  
ATOM   2273  CA  ALA A 294      15.455   9.751 -17.107  1.00 97.18           C  
ATOM   2274  C   ALA A 294      15.439   8.347 -17.704  1.00 97.18           C  
ATOM   2275  CB  ALA A 294      14.474  10.654 -17.851  1.00 97.18           C  
ATOM   2276  O   ALA A 294      14.796   7.444 -17.165  1.00 97.18           O  
ATOM   2277  N   ALA A 295      16.181   8.138 -18.836  1.00 98.15           N  
ATOM   2278  CA  ALA A 295      16.273   6.832 -19.483  1.00 98.15           C  
ATOM   2279  C   ALA A 295      16.951   5.814 -18.570  1.00 98.15           C  
ATOM   2280  CB  ALA A 295      17.030   6.945 -20.804  1.00 98.15           C  
ATOM   2281  O   ALA A 295      16.513   4.665 -18.478  1.00 98.15           O  
ATOM   2282  N   GLN A 296      18.024   6.217 -17.850  1.00 98.02           N  
ATOM   2283  CA  GLN A 296      18.700   5.341 -16.899  1.00 98.02           C  
ATOM   2284  C   GLN A 296      17.761   4.924 -15.771  1.00 98.02           C  
ATOM   2285  CB  GLN A 296      19.939   6.028 -16.323  1.00 98.02           C  
ATOM   2286  O   GLN A 296      17.699   3.746 -15.411  1.00 98.02           O  
ATOM   2287  CG  GLN A 296      21.063   6.218 -17.333  1.00 98.02           C  
ATOM   2288  CD  GLN A 296      22.175   7.110 -16.814  1.00 98.02           C  
ATOM   2289  NE2 GLN A 296      23.363   6.974 -17.392  1.00 98.02           N  
ATOM   2290  OE1 GLN A 296      21.968   7.915 -15.900  1.00 98.02           O  
ATOM   2291  N   ASN A 297      17.028   5.896 -15.198  1.00 98.05           N  
ATOM   2292  CA  ASN A 297      16.135   5.656 -14.069  1.00 98.05           C  
ATOM   2293  C   ASN A 297      14.963   4.761 -14.462  1.00 98.05           C  
ATOM   2294  CB  ASN A 297      15.623   6.981 -13.499  1.00 98.05           C  
ATOM   2295  O   ASN A 297      14.606   3.840 -13.725  1.00 98.05           O  
ATOM   2296  CG  ASN A 297      16.705   7.763 -12.780  1.00 98.05           C  
ATOM   2297  ND2 ASN A 297      16.503   9.069 -12.647  1.00 98.05           N  
ATOM   2298  OD1 ASN A 297      17.713   7.199 -12.348  1.00 98.05           O  
ATOM   2299  N   VAL A 298      14.402   5.016 -15.642  1.00 98.48           N  
ATOM   2300  CA  VAL A 298      13.280   4.217 -16.122  1.00 98.48           C  
ATOM   2301  C   VAL A 298      13.751   2.797 -16.429  1.00 98.48           C  
ATOM   2302  CB  VAL A 298      12.630   4.846 -17.375  1.00 98.48           C  
ATOM   2303  O   VAL A 298      13.075   1.824 -16.084  1.00 98.48           O  
ATOM   2304  CG1 VAL A 298      11.662   3.863 -18.031  1.00 98.48           C  
ATOM   2305  CG2 VAL A 298      11.913   6.144 -17.009  1.00 98.48           C  
ATOM   2306  N   PHE A 299      14.948   2.650 -17.047  1.00 98.64           N  
ATOM   2307  CA  PHE A 299      15.522   1.337 -17.321  1.00 98.64           C  
ATOM   2308  C   PHE A 299      15.735   0.559 -16.029  1.00 98.64           C  
ATOM   2309  CB  PHE A 299      16.849   1.476 -18.075  1.00 98.64           C  
ATOM   2310  O   PHE A 299      15.343  -0.606 -15.928  1.00 98.64           O  
ATOM   2311  CG  PHE A 299      17.591   0.178 -18.240  1.00 98.64           C  
ATOM   2312  CD1 PHE A 299      18.701  -0.109 -17.455  1.00 98.64           C  
ATOM   2313  CD2 PHE A 299      17.179  -0.756 -19.182  1.00 98.64           C  
ATOM   2314  CE1 PHE A 299      19.391  -1.310 -17.607  1.00 98.64           C  
ATOM   2315  CE2 PHE A 299      17.863  -1.958 -19.339  1.00 98.64           C  
ATOM   2316  CZ  PHE A 299      18.969  -2.233 -18.551  1.00 98.64           C  
ATOM   2317  N   ALA A 300      16.364   1.149 -15.074  1.00 98.57           N  
ATOM   2318  CA  ALA A 300      16.645   0.495 -13.798  1.00 98.57           C  
ATOM   2319  C   ALA A 300      15.355   0.067 -13.105  1.00 98.57           C  
ATOM   2320  CB  ALA A 300      17.450   1.422 -12.891  1.00 98.57           C  
ATOM   2321  O   ALA A 300      15.255  -1.055 -12.602  1.00 98.57           O  
ATOM   2322  N   TYR A 301      14.376   0.878 -13.014  1.00 98.59           N  
ATOM   2323  CA  TYR A 301      13.101   0.574 -12.374  1.00 98.59           C  
ATOM   2324  C   TYR A 301      12.380  -0.554 -13.102  1.00 98.59           C  
ATOM   2325  CB  TYR A 301      12.211   1.820 -12.331  1.00 98.59           C  
ATOM   2326  O   TYR A 301      11.992  -1.550 -12.487  1.00 98.59           O  
ATOM   2327  CG  TYR A 301      10.814   1.551 -11.828  1.00 98.59           C  
ATOM   2328  CD1 TYR A 301       9.736   1.487 -12.707  1.00 98.59           C  
ATOM   2329  CD2 TYR A 301      10.569   1.361 -10.472  1.00 98.59           C  
ATOM   2330  CE1 TYR A 301       8.446   1.241 -12.248  1.00 98.59           C  
ATOM   2331  CE2 TYR A 301       9.283   1.115 -10.001  1.00 98.59           C  
ATOM   2332  OH  TYR A 301       6.956   0.812 -10.435  1.00 98.59           O  
ATOM   2333  CZ  TYR A 301       8.230   1.056 -10.895  1.00 98.59           C  
ATOM   2334  N   LEU A 302      12.129  -0.406 -14.431  1.00 98.59           N  
ATOM   2335  CA  LEU A 302      11.341  -1.368 -15.194  1.00 98.59           C  
ATOM   2336  C   LEU A 302      12.046  -2.719 -15.258  1.00 98.59           C  
ATOM   2337  CB  LEU A 302      11.081  -0.847 -16.609  1.00 98.59           C  
ATOM   2338  O   LEU A 302      11.410  -3.764 -15.104  1.00 98.59           O  
ATOM   2339  CG  LEU A 302      10.133   0.348 -16.729  1.00 98.59           C  
ATOM   2340  CD1 LEU A 302       9.970   0.751 -18.190  1.00 98.59           C  
ATOM   2341  CD2 LEU A 302       8.781   0.021 -16.105  1.00 98.59           C  
ATOM   2342  N   THR A 303      13.368  -2.679 -15.510  1.00 98.67           N  
ATOM   2343  CA  THR A 303      14.120  -3.927 -15.587  1.00 98.67           C  
ATOM   2344  C   THR A 303      14.084  -4.663 -14.251  1.00 98.67           C  
ATOM   2345  CB  THR A 303      15.582  -3.674 -15.998  1.00 98.67           C  
ATOM   2346  O   THR A 303      13.999  -5.893 -14.216  1.00 98.67           O  
ATOM   2347  CG2 THR A 303      16.348  -4.985 -16.140  1.00 98.67           C  
ATOM   2348  OG1 THR A 303      15.607  -2.980 -17.252  1.00 98.67           O  
ATOM   2349  N   SER A 304      14.149  -3.968 -13.142  1.00 98.66           N  
ATOM   2350  CA  SER A 304      14.039  -4.558 -11.811  1.00 98.66           C  
ATOM   2351  C   SER A 304      12.688  -5.238 -11.618  1.00 98.66           C  
ATOM   2352  CB  SER A 304      14.241  -3.493 -10.734  1.00 98.66           C  
ATOM   2353  O   SER A 304      12.617  -6.354 -11.099  1.00 98.66           O  
ATOM   2354  OG  SER A 304      15.561  -2.977 -10.778  1.00 98.66           O  
ATOM   2355  N   ILE A 305      11.621  -4.638 -12.020  1.00 98.37           N  
ATOM   2356  CA  ILE A 305      10.268  -5.168 -11.892  1.00 98.37           C  
ATOM   2357  C   ILE A 305      10.103  -6.385 -12.799  1.00 98.37           C  
ATOM   2358  CB  ILE A 305       9.206  -4.098 -12.232  1.00 98.37           C  
ATOM   2359  O   ILE A 305       9.594  -7.423 -12.369  1.00 98.37           O  
ATOM   2360  CG1 ILE A 305       9.153  -3.031 -11.133  1.00 98.37           C  
ATOM   2361  CG2 ILE A 305       7.833  -4.745 -12.435  1.00 98.37           C  
ATOM   2362  CD1 ILE A 305       8.171  -1.902 -11.413  1.00 98.37           C  
ATOM   2363  N   TYR A 306      10.558  -6.267 -14.080  1.00 98.49           N  
ATOM   2364  CA  TYR A 306      10.458  -7.370 -15.029  1.00 98.49           C  
ATOM   2365  C   TYR A 306      11.237  -8.584 -14.538  1.00 98.49           C  
ATOM   2366  CB  TYR A 306      10.973  -6.942 -16.407  1.00 98.49           C  
ATOM   2367  O   TYR A 306      10.739  -9.711 -14.590  1.00 98.49           O  
ATOM   2368  CG  TYR A 306      10.065  -5.969 -17.119  1.00 98.49           C  
ATOM   2369  CD1 TYR A 306       9.285  -5.063 -16.403  1.00 98.49           C  
ATOM   2370  CD2 TYR A 306       9.985  -5.953 -18.507  1.00 98.49           C  
ATOM   2371  CE1 TYR A 306       8.445  -4.165 -17.055  1.00 98.49           C  
ATOM   2372  CE2 TYR A 306       9.149  -5.059 -19.169  1.00 98.49           C  
ATOM   2373  OH  TYR A 306       7.555  -3.284 -19.085  1.00 98.49           O  
ATOM   2374  CZ  TYR A 306       8.384  -4.171 -18.435  1.00 98.49           C  
ATOM   2375  N   SER A 307      12.395  -8.345 -14.082  1.00 98.47           N  
ATOM   2376  CA  SER A 307      13.245  -9.428 -13.598  1.00 98.47           C  
ATOM   2377  C   SER A 307      12.651 -10.085 -12.357  1.00 98.47           C  
ATOM   2378  CB  SER A 307      14.650  -8.909 -13.286  1.00 98.47           C  
ATOM   2379  O   SER A 307      12.656 -11.312 -12.235  1.00 98.47           O  
ATOM   2380  OG  SER A 307      15.313  -8.510 -14.474  1.00 98.47           O  
ATOM   2381  N   LYS A 308      12.223  -9.243 -11.415  1.00 98.30           N  
ATOM   2382  CA  LYS A 308      11.608  -9.784 -10.207  1.00 98.30           C  
ATOM   2383  C   LYS A 308      10.362 -10.600 -10.541  1.00 98.30           C  
ATOM   2384  CB  LYS A 308      11.252  -8.658  -9.235  1.00 98.30           C  
ATOM   2385  O   LYS A 308      10.134 -11.662  -9.958  1.00 98.30           O  
ATOM   2386  CG  LYS A 308      10.603  -9.136  -7.945  1.00 98.30           C  
ATOM   2387  CD  LYS A 308      11.559  -9.987  -7.119  1.00 98.30           C  
ATOM   2388  CE  LYS A 308      10.952 -10.370  -5.776  1.00 98.30           C  
ATOM   2389  NZ  LYS A 308      11.887 -11.203  -4.962  1.00 98.30           N  
ATOM   2390  N   THR A 309       9.518 -10.150 -11.397  1.00 98.01           N  
ATOM   2391  CA  THR A 309       8.337 -10.886 -11.834  1.00 98.01           C  
ATOM   2392  C   THR A 309       8.730 -12.234 -12.432  1.00 98.01           C  
ATOM   2393  CB  THR A 309       7.528 -10.079 -12.867  1.00 98.01           C  
ATOM   2394  O   THR A 309       8.108 -13.256 -12.135  1.00 98.01           O  
ATOM   2395  CG2 THR A 309       6.322 -10.872 -13.361  1.00 98.01           C  
ATOM   2396  OG1 THR A 309       7.071  -8.863 -12.263  1.00 98.01           O  
ATOM   2397  N   ALA A 310       9.743 -12.235 -13.280  1.00 98.20           N  
ATOM   2398  CA  ALA A 310      10.248 -13.483 -13.847  1.00 98.20           C  
ATOM   2399  C   ALA A 310      10.711 -14.435 -12.748  1.00 98.20           C  
ATOM   2400  CB  ALA A 310      11.391 -13.201 -14.819  1.00 98.20           C  
ATOM   2401  O   ALA A 310      10.392 -15.626 -12.776  1.00 98.20           O  
ATOM   2402  N   ASP A 311      11.412 -13.895 -11.762  1.00 97.98           N  
ATOM   2403  CA  ASP A 311      11.884 -14.705 -10.643  1.00 97.98           C  
ATOM   2404  C   ASP A 311      10.714 -15.297  -9.861  1.00 97.98           C  
ATOM   2405  CB  ASP A 311      12.770 -13.872  -9.714  1.00 97.98           C  
ATOM   2406  O   ASP A 311      10.747 -16.468  -9.476  1.00 97.98           O  
ATOM   2407  CG  ASP A 311      14.112 -13.522 -10.331  1.00 97.98           C  
ATOM   2408  OD1 ASP A 311      14.517 -14.171 -11.319  1.00 97.98           O  
ATOM   2409  OD2 ASP A 311      14.773 -12.591  -9.822  1.00 97.98           O  
ATOM   2410  N   LEU A 312       9.707 -14.512  -9.616  1.00 97.36           N  
ATOM   2411  CA  LEU A 312       8.546 -14.972  -8.862  1.00 97.36           C  
ATOM   2412  C   LEU A 312       7.757 -16.007  -9.656  1.00 97.36           C  
ATOM   2413  CB  LEU A 312       7.641 -13.792  -8.498  1.00 97.36           C  
ATOM   2414  O   LEU A 312       7.235 -16.968  -9.086  1.00 97.36           O  
ATOM   2415  CG  LEU A 312       8.187 -12.816  -7.455  1.00 97.36           C  
ATOM   2416  CD1 LEU A 312       7.228 -11.643  -7.274  1.00 97.36           C  
ATOM   2417  CD2 LEU A 312       8.424 -13.528  -6.128  1.00 97.36           C  
ATOM   2418  N   ALA A 313       7.626 -15.757 -10.975  1.00 96.79           N  
ATOM   2419  CA  ALA A 313       6.958 -16.738 -11.827  1.00 96.79           C  
ATOM   2420  C   ALA A 313       7.639 -18.100 -11.734  1.00 96.79           C  
ATOM   2421  CB  ALA A 313       6.935 -16.255 -13.276  1.00 96.79           C  
ATOM   2422  O   ALA A 313       6.970 -19.128 -11.608  1.00 96.79           O  
ATOM   2423  N   LYS A 314       8.919 -18.107 -11.684  1.00 97.41           N  
ATOM   2424  CA  LYS A 314       9.679 -19.348 -11.564  1.00 97.41           C  
ATOM   2425  C   LYS A 314       9.516 -19.961 -10.176  1.00 97.41           C  
ATOM   2426  CB  LYS A 314      11.160 -19.100 -11.857  1.00 97.41           C  
ATOM   2427  O   LYS A 314       9.301 -21.168 -10.046  1.00 97.41           O  
ATOM   2428  CG  LYS A 314      11.479 -18.934 -13.335  1.00 97.41           C  
ATOM   2429  CD  LYS A 314      12.973 -18.750 -13.567  1.00 97.41           C  
ATOM   2430  CE  LYS A 314      13.717 -20.078 -13.508  1.00 97.41           C  
ATOM   2431  NZ  LYS A 314      15.178 -19.907 -13.767  1.00 97.41           N  
ATOM   2432  N   GLU A 315       9.641 -19.103  -9.199  1.00 96.75           N  
ATOM   2433  CA  GLU A 315       9.607 -19.540  -7.806  1.00 96.75           C  
ATOM   2434  C   GLU A 315       8.260 -20.164  -7.456  1.00 96.75           C  
ATOM   2435  CB  GLU A 315       9.904 -18.368  -6.867  1.00 96.75           C  
ATOM   2436  O   GLU A 315       8.203 -21.192  -6.777  1.00 96.75           O  
ATOM   2437  CG  GLU A 315       9.901 -18.744  -5.393  1.00 96.75           C  
ATOM   2438  CD  GLU A 315      10.256 -17.585  -4.477  1.00 96.75           C  
ATOM   2439  OE1 GLU A 315      10.164 -17.739  -3.238  1.00 96.75           O  
ATOM   2440  OE2 GLU A 315      10.630 -16.512  -5.002  1.00 96.75           O  
ATOM   2441  N   TYR A 316       7.141 -19.568  -7.960  1.00 96.62           N  
ATOM   2442  CA  TYR A 316       5.810 -19.971  -7.521  1.00 96.62           C  
ATOM   2443  C   TYR A 316       5.074 -20.719  -8.626  1.00 96.62           C  
ATOM   2444  CB  TYR A 316       4.994 -18.750  -7.085  1.00 96.62           C  
ATOM   2445  O   TYR A 316       3.916 -21.106  -8.458  1.00 96.62           O  
ATOM   2446  CG  TYR A 316       5.516 -18.086  -5.834  1.00 96.62           C  
ATOM   2447  CD1 TYR A 316       5.322 -18.666  -4.582  1.00 96.62           C  
ATOM   2448  CD2 TYR A 316       6.203 -16.879  -5.901  1.00 96.62           C  
ATOM   2449  CE1 TYR A 316       5.800 -18.057  -3.426  1.00 96.62           C  
ATOM   2450  CE2 TYR A 316       6.685 -16.261  -4.752  1.00 96.62           C  
ATOM   2451  OH  TYR A 316       6.955 -16.250  -2.380  1.00 96.62           O  
ATOM   2452  CZ  TYR A 316       6.480 -16.857  -3.521  1.00 96.62           C  
ATOM   2453  N   GLY A 317       5.763 -20.913  -9.749  1.00 96.45           N  
ATOM   2454  CA  GLY A 317       5.133 -21.593 -10.869  1.00 96.45           C  
ATOM   2455  C   GLY A 317       3.916 -20.862 -11.404  1.00 96.45           C  
ATOM   2456  O   GLY A 317       2.857 -21.464 -11.595  1.00 96.45           O  
ATOM   2457  N   ILE A 318       4.090 -19.576 -11.748  1.00 95.49           N  
ATOM   2458  CA  ILE A 318       3.007 -18.702 -12.186  1.00 95.49           C  
ATOM   2459  C   ILE A 318       3.002 -18.612 -13.711  1.00 95.49           C  
ATOM   2460  CB  ILE A 318       3.134 -17.292 -11.567  1.00 95.49           C  
ATOM   2461  O   ILE A 318       4.038 -18.354 -14.327  1.00 95.49           O  
ATOM   2462  CG1 ILE A 318       3.044 -17.370 -10.039  1.00 95.49           C  
ATOM   2463  CG2 ILE A 318       2.061 -16.356 -12.132  1.00 95.49           C  
ATOM   2464  CD1 ILE A 318       3.430 -16.079  -9.329  1.00 95.49           C  
ATOM   2465  N   TYR A 319       1.878 -18.905 -14.309  1.00 95.30           N  
ATOM   2466  CA  TYR A 319       1.714 -18.731 -15.748  1.00 95.30           C  
ATOM   2467  C   TYR A 319       1.792 -17.258 -16.131  1.00 95.30           C  
ATOM   2468  CB  TYR A 319       0.379 -19.320 -16.213  1.00 95.30           C  
ATOM   2469  O   TYR A 319       1.116 -16.417 -15.533  1.00 95.30           O  
ATOM   2470  CG  TYR A 319       0.300 -20.822 -16.082  1.00 95.30           C  
ATOM   2471  CD1 TYR A 319       0.562 -21.650 -17.171  1.00 95.30           C  
ATOM   2472  CD2 TYR A 319      -0.038 -21.416 -14.871  1.00 95.30           C  
ATOM   2473  CE1 TYR A 319       0.489 -23.035 -17.056  1.00 95.30           C  
ATOM   2474  CE2 TYR A 319      -0.114 -22.799 -14.744  1.00 95.30           C  
ATOM   2475  OH  TYR A 319       0.077 -24.968 -15.721  1.00 95.30           O  
ATOM   2476  CZ  TYR A 319       0.151 -23.599 -15.841  1.00 95.30           C  
ATOM   2477  N   ILE A 320       2.664 -16.933 -17.044  1.00 95.51           N  
ATOM   2478  CA  ILE A 320       2.710 -15.583 -17.597  1.00 95.51           C  
ATOM   2479  C   ILE A 320       2.486 -15.635 -19.106  1.00 95.51           C  
ATOM   2480  CB  ILE A 320       4.053 -14.888 -17.278  1.00 95.51           C  
ATOM   2481  O   ILE A 320       3.309 -16.183 -19.844  1.00 95.51           O  
ATOM   2482  CG1 ILE A 320       4.304 -14.879 -15.765  1.00 95.51           C  
ATOM   2483  CG2 ILE A 320       4.072 -13.465 -17.844  1.00 95.51           C  
ATOM   2484  CD1 ILE A 320       3.322 -14.021 -14.980  1.00 95.51           C  
ATOM   2485  N   ASN A 321       1.340 -15.009 -19.552  1.00 95.01           N  
ATOM   2486  CA  ASN A 321       0.964 -15.131 -20.957  1.00 95.01           C  
ATOM   2487  C   ASN A 321       1.087 -16.571 -21.447  1.00 95.01           C  
ATOM   2488  CB  ASN A 321       1.815 -14.201 -21.823  1.00 95.01           C  
ATOM   2489  O   ASN A 321       0.502 -17.483 -20.860  1.00 95.01           O  
ATOM   2490  CG  ASN A 321       1.442 -12.741 -21.653  1.00 95.01           C  
ATOM   2491  ND2 ASN A 321       2.331 -11.849 -22.073  1.00 95.01           N  
ATOM   2492  OD1 ASN A 321       0.364 -12.418 -21.147  1.00 95.01           O  
ATOM   2493  N   ASP A 322       1.983 -16.816 -22.471  1.00 95.63           N  
ATOM   2494  CA  ASP A 322       2.090 -18.143 -23.069  1.00 95.63           C  
ATOM   2495  C   ASP A 322       3.192 -18.960 -22.399  1.00 95.63           C  
ATOM   2496  CB  ASP A 322       2.355 -18.034 -24.572  1.00 95.63           C  
ATOM   2497  O   ASP A 322       3.457 -20.097 -22.795  1.00 95.63           O  
ATOM   2498  CG  ASP A 322       1.185 -17.445 -25.340  1.00 95.63           C  
ATOM   2499  OD1 ASP A 322       0.020 -17.680 -24.951  1.00 95.63           O  
ATOM   2500  OD2 ASP A 322       1.430 -16.743 -26.344  1.00 95.63           O  
ATOM   2501  N   TRP A 323       3.915 -18.375 -21.475  1.00 96.87           N  
ATOM   2502  CA  TRP A 323       4.927 -19.126 -20.740  1.00 96.87           C  
ATOM   2503  C   TRP A 323       4.279 -20.090 -19.751  1.00 96.87           C  
ATOM   2504  CB  TRP A 323       5.871 -18.174 -19.999  1.00 96.87           C  
ATOM   2505  O   TRP A 323       3.440 -19.688 -18.942  1.00 96.87           O  
ATOM   2506  CG  TRP A 323       6.970 -18.867 -19.250  1.00 96.87           C  
ATOM   2507  CD1 TRP A 323       8.157 -19.317 -19.757  1.00 96.87           C  
ATOM   2508  CD2 TRP A 323       6.979 -19.192 -17.857  1.00 96.87           C  
ATOM   2509  CE2 TRP A 323       8.206 -19.839 -17.587  1.00 96.87           C  
ATOM   2510  CE3 TRP A 323       6.070 -18.999 -16.809  1.00 96.87           C  
ATOM   2511  NE1 TRP A 323       8.905 -19.903 -18.762  1.00 96.87           N  
ATOM   2512  CH2 TRP A 323       7.637 -20.093 -15.304  1.00 96.87           C  
ATOM   2513  CZ2 TRP A 323       8.545 -20.295 -16.311  1.00 96.87           C  
ATOM   2514  CZ3 TRP A 323       6.409 -19.453 -15.539  1.00 96.87           C  
ATOM   2515  N   ASP A 324       4.666 -21.429 -19.820  1.00 95.45           N  
ATOM   2516  CA  ASP A 324       4.161 -22.503 -18.969  1.00 95.45           C  
ATOM   2517  C   ASP A 324       5.266 -23.063 -18.077  1.00 95.45           C  
ATOM   2518  CB  ASP A 324       3.554 -23.621 -19.820  1.00 95.45           C  
ATOM   2519  O   ASP A 324       6.228 -23.656 -18.569  1.00 95.45           O  
ATOM   2520  CG  ASP A 324       2.820 -24.662 -18.994  1.00 95.45           C  
ATOM   2521  OD1 ASP A 324       3.004 -24.701 -17.758  1.00 95.45           O  
ATOM   2522  OD2 ASP A 324       2.053 -25.453 -19.584  1.00 95.45           O  
ATOM   2523  N   PRO A 325       5.083 -22.841 -16.771  1.00 95.57           N  
ATOM   2524  CA  PRO A 325       6.124 -23.294 -15.845  1.00 95.57           C  
ATOM   2525  C   PRO A 325       6.362 -24.800 -15.917  1.00 95.57           C  
ATOM   2526  CB  PRO A 325       5.574 -22.892 -14.474  1.00 95.57           C  
ATOM   2527  O   PRO A 325       7.475 -25.265 -15.657  1.00 95.57           O  
ATOM   2528  CG  PRO A 325       4.102 -22.741 -14.681  1.00 95.57           C  
ATOM   2529  CD  PRO A 325       3.865 -22.248 -16.080  1.00 95.57           C  
ATOM   2530  N   ASN A 326       5.417 -25.588 -16.357  1.00 95.01           N  
ATOM   2531  CA  ASN A 326       5.550 -27.033 -16.505  1.00 95.01           C  
ATOM   2532  C   ASN A 326       6.568 -27.394 -17.583  1.00 95.01           C  
ATOM   2533  CB  ASN A 326       4.194 -27.668 -16.821  1.00 95.01           C  
ATOM   2534  O   ASN A 326       7.237 -28.425 -17.491  1.00 95.01           O  
ATOM   2535  CG  ASN A 326       3.250 -27.650 -15.635  1.00 95.01           C  
ATOM   2536  ND2 ASN A 326       1.956 -27.542 -15.909  1.00 95.01           N  
ATOM   2537  OD1 ASN A 326       3.682 -27.734 -14.482  1.00 95.01           O  
ATOM   2538  N   ASP A 327       6.677 -26.565 -18.620  1.00 94.94           N  
ATOM   2539  CA  ASP A 327       7.629 -26.771 -19.708  1.00 94.94           C  
ATOM   2540  C   ASP A 327       9.067 -26.682 -19.204  1.00 94.94           C  
ATOM   2541  CB  ASP A 327       7.398 -25.749 -20.823  1.00 94.94           C  
ATOM   2542  O   ASP A 327       9.989 -27.187 -19.848  1.00 94.94           O  
ATOM   2543  CG  ASP A 327       6.110 -25.989 -21.591  1.00 94.94           C  
ATOM   2544  OD1 ASP A 327       5.539 -27.096 -21.492  1.00 94.94           O  
ATOM   2545  OD2 ASP A 327       5.665 -25.064 -22.303  1.00 94.94           O  
ATOM   2546  N   GLU A 328       9.179 -26.138 -18.030  1.00 94.63           N  
ATOM   2547  CA  GLU A 328      10.509 -25.987 -17.447  1.00 94.63           C  
ATOM   2548  C   GLU A 328      10.645 -26.802 -16.164  1.00 94.63           C  
ATOM   2549  CB  GLU A 328      10.809 -24.512 -17.168  1.00 94.63           C  
ATOM   2550  O   GLU A 328      11.564 -26.575 -15.374  1.00 94.63           O  
ATOM   2551  CG  GLU A 328      10.890 -23.653 -18.421  1.00 94.63           C  
ATOM   2552  CD  GLU A 328      11.434 -22.257 -18.158  1.00 94.63           C  
ATOM   2553  OE1 GLU A 328      11.323 -21.385 -19.049  1.00 94.63           O  
ATOM   2554  OE2 GLU A 328      11.976 -22.035 -17.053  1.00 94.63           O  
ATOM   2555  N   GLY A 329       9.697 -27.707 -15.918  1.00 95.48           N  
ATOM   2556  CA  GLY A 329       9.757 -28.626 -14.793  1.00 95.48           C  
ATOM   2557  C   GLY A 329       9.406 -27.974 -13.469  1.00 95.48           C  
ATOM   2558  O   GLY A 329       9.889 -28.396 -12.416  1.00 95.48           O  
ATOM   2559  N   ILE A 330       8.682 -26.836 -13.425  1.00 96.23           N  
ATOM   2560  CA  ILE A 330       8.281 -26.094 -12.235  1.00 96.23           C  
ATOM   2561  C   ILE A 330       6.804 -26.348 -11.942  1.00 96.23           C  
ATOM   2562  CB  ILE A 330       8.544 -24.580 -12.396  1.00 96.23           C  
ATOM   2563  O   ILE A 330       5.948 -26.123 -12.800  1.00 96.23           O  
ATOM   2564  CG1 ILE A 330      10.030 -24.322 -12.668  1.00 96.23           C  
ATOM   2565  CG2 ILE A 330       8.072 -23.815 -11.156  1.00 96.23           C  
ATOM   2566  CD1 ILE A 330      10.326 -22.935 -13.222  1.00 96.23           C  
ATOM   2567  N   ARG A 331       6.525 -26.730 -10.734  1.00 94.20           N  
ATOM   2568  CA  ARG A 331       5.150 -26.993 -10.321  1.00 94.20           C  
ATOM   2569  C   ARG A 331       4.512 -25.745  -9.719  1.00 94.20           C  
ATOM   2570  CB  ARG A 331       5.101 -28.144  -9.314  1.00 94.20           C  
ATOM   2571  O   ARG A 331       5.096 -25.102  -8.845  1.00 94.20           O  
ATOM   2572  CG  ARG A 331       5.469 -29.496  -9.906  1.00 94.20           C  
ATOM   2573  CD  ARG A 331       5.304 -30.619  -8.891  1.00 94.20           C  
ATOM   2574  NE  ARG A 331       5.743 -31.902  -9.432  1.00 94.20           N  
ATOM   2575  NH1 ARG A 331       4.586 -33.180  -7.894  1.00 94.20           N  
ATOM   2576  NH2 ARG A 331       5.849 -34.195  -9.516  1.00 94.20           N  
ATOM   2577  CZ  ARG A 331       5.391 -33.089  -8.946  1.00 94.20           C  
ATOM   2578  N   PRO A 332       3.302 -25.433 -10.209  1.00 94.66           N  
ATOM   2579  CA  PRO A 332       2.618 -24.256  -9.669  1.00 94.66           C  
ATOM   2580  C   PRO A 332       2.279 -24.399  -8.187  1.00 94.66           C  
ATOM   2581  CB  PRO A 332       1.345 -24.169 -10.515  1.00 94.66           C  
ATOM   2582  O   PRO A 332       1.759 -25.436  -7.766  1.00 94.66           O  
ATOM   2583  CG  PRO A 332       1.701 -24.824 -11.810  1.00 94.66           C  
ATOM   2584  CD  PRO A 332       2.648 -25.955 -11.528  1.00 94.66           C  
ATOM   2585  N   ASN A 333       2.459 -23.403  -7.411  1.00 94.27           N  
ATOM   2586  CA  ASN A 333       2.118 -23.429  -5.993  1.00 94.27           C  
ATOM   2587  C   ASN A 333       1.549 -22.092  -5.528  1.00 94.27           C  
ATOM   2588  CB  ASN A 333       3.341 -23.806  -5.154  1.00 94.27           C  
ATOM   2589  O   ASN A 333       1.529 -21.803  -4.330  1.00 94.27           O  
ATOM   2590  CG  ASN A 333       4.447 -22.772  -5.236  1.00 94.27           C  
ATOM   2591  ND2 ASN A 333       5.590 -23.077  -4.634  1.00 94.27           N  
ATOM   2592  OD1 ASN A 333       4.275 -21.707  -5.835  1.00 94.27           O  
ATOM   2593  N   ALA A 334       1.131 -21.230  -6.441  1.00 93.03           N  
ATOM   2594  CA  ALA A 334       0.380 -19.989  -6.269  1.00 93.03           C  
ATOM   2595  C   ALA A 334      -0.643 -19.807  -7.386  1.00 93.03           C  
ATOM   2596  CB  ALA A 334       1.330 -18.794  -6.222  1.00 93.03           C  
ATOM   2597  O   ALA A 334      -0.482 -20.356  -8.479  1.00 93.03           O  
ATOM   2598  N   GLN A 335      -1.719 -19.039  -7.148  1.00 87.83           N  
ATOM   2599  CA  GLN A 335      -2.855 -18.877  -8.050  1.00 87.83           C  
ATOM   2600  C   GLN A 335      -2.606 -17.754  -9.052  1.00 87.83           C  
ATOM   2601  CB  GLN A 335      -4.134 -18.601  -7.258  1.00 87.83           C  
ATOM   2602  O   GLN A 335      -3.393 -17.557  -9.980  1.00 87.83           O  
ATOM   2603  CG  GLN A 335      -4.608 -19.783  -6.423  1.00 87.83           C  
ATOM   2604  CD  GLN A 335      -5.950 -19.534  -5.761  1.00 87.83           C  
ATOM   2605  NE2 GLN A 335      -6.581 -20.599  -5.280  1.00 87.83           N  
ATOM   2606  OE1 GLN A 335      -6.416 -18.392  -5.683  1.00 87.83           O  
ATOM   2607  N   GLY A 336      -1.473 -17.099  -8.957  1.00 92.17           N  
ATOM   2608  CA  GLY A 336      -1.112 -16.002  -9.841  1.00 92.17           C  
ATOM   2609  C   GLY A 336      -0.337 -14.902  -9.141  1.00 92.17           C  
ATOM   2610  O   GLY A 336       0.099 -15.071  -8.001  1.00 92.17           O  
ATOM   2611  N   LEU A 337      -0.208 -13.750  -9.882  1.00 92.61           N  
ATOM   2612  CA  LEU A 337       0.551 -12.622  -9.354  1.00 92.61           C  
ATOM   2613  C   LEU A 337      -0.200 -11.949  -8.210  1.00 92.61           C  
ATOM   2614  CB  LEU A 337       0.839 -11.604 -10.461  1.00 92.61           C  
ATOM   2615  O   LEU A 337       0.396 -11.219  -7.415  1.00 92.61           O  
ATOM   2616  CG  LEU A 337       1.858 -12.025 -11.521  1.00 92.61           C  
ATOM   2617  CD1 LEU A 337       1.948 -10.969 -12.618  1.00 92.61           C  
ATOM   2618  CD2 LEU A 337       3.224 -12.261 -10.885  1.00 92.61           C  
ATOM   2619  N   THR A 338      -1.543 -12.295  -8.043  1.00 90.67           N  
ATOM   2620  CA  THR A 338      -2.359 -11.651  -7.020  1.00 90.67           C  
ATOM   2621  C   THR A 338      -2.434 -12.517  -5.765  1.00 90.67           C  
ATOM   2622  CB  THR A 338      -3.781 -11.366  -7.536  1.00 90.67           C  
ATOM   2623  O   THR A 338      -3.080 -12.143  -4.784  1.00 90.67           O  
ATOM   2624  CG2 THR A 338      -3.753 -10.407  -8.722  1.00 90.67           C  
ATOM   2625  OG1 THR A 338      -4.390 -12.597  -7.945  1.00 90.67           O  
ATOM   2626  N   ASP A 339      -1.803 -13.696  -5.863  1.00 92.27           N  
ATOM   2627  CA  ASP A 339      -1.746 -14.554  -4.683  1.00 92.27           C  
ATOM   2628  C   ASP A 339      -1.013 -13.862  -3.536  1.00 92.27           C  
ATOM   2629  CB  ASP A 339      -1.063 -15.882  -5.018  1.00 92.27           C  
ATOM   2630  O   ASP A 339       0.040 -13.254  -3.741  1.00 92.27           O  
ATOM   2631  CG  ASP A 339      -1.235 -16.927  -3.930  1.00 92.27           C  
ATOM   2632  OD1 ASP A 339      -0.641 -16.777  -2.841  1.00 92.27           O  
ATOM   2633  OD2 ASP A 339      -1.968 -17.912  -4.166  1.00 92.27           O  
ATOM   2634  N   PRO A 340      -1.520 -13.933  -2.291  1.00 89.57           N  
ATOM   2635  CA  PRO A 340      -0.929 -13.241  -1.144  1.00 89.57           C  
ATOM   2636  C   PRO A 340       0.543 -13.592  -0.937  1.00 89.57           C  
ATOM   2637  CB  PRO A 340      -1.776 -13.725   0.035  1.00 89.57           C  
ATOM   2638  O   PRO A 340       1.347 -12.720  -0.597  1.00 89.57           O  
ATOM   2639  CG  PRO A 340      -3.130 -13.979  -0.546  1.00 89.57           C  
ATOM   2640  CD  PRO A 340      -2.958 -14.538  -1.929  1.00 89.57           C  
ATOM   2641  N   LYS A 341       0.966 -14.872  -1.165  1.00 91.64           N  
ATOM   2642  CA  LYS A 341       2.359 -15.287  -1.027  1.00 91.64           C  
ATOM   2643  C   LYS A 341       3.255 -14.542  -2.012  1.00 91.64           C  
ATOM   2644  CB  LYS A 341       2.493 -16.796  -1.235  1.00 91.64           C  
ATOM   2645  O   LYS A 341       4.371 -14.146  -1.668  1.00 91.64           O  
ATOM   2646  CG  LYS A 341       1.859 -17.632  -0.133  1.00 91.64           C  
ATOM   2647  CD  LYS A 341       2.026 -19.123  -0.396  1.00 91.64           C  
ATOM   2648  CE  LYS A 341       1.309 -19.961   0.655  1.00 91.64           C  
ATOM   2649  NZ  LYS A 341       1.444 -21.423   0.384  1.00 91.64           N  
ATOM   2650  N   VAL A 342       2.741 -14.323  -3.163  1.00 94.53           N  
ATOM   2651  CA  VAL A 342       3.481 -13.639  -4.219  1.00 94.53           C  
ATOM   2652  C   VAL A 342       3.535 -12.142  -3.925  1.00 94.53           C  
ATOM   2653  CB  VAL A 342       2.850 -13.887  -5.607  1.00 94.53           C  
ATOM   2654  O   VAL A 342       4.595 -11.520  -4.028  1.00 94.53           O  
ATOM   2655  CG1 VAL A 342       3.612 -13.127  -6.691  1.00 94.53           C  
ATOM   2656  CG2 VAL A 342       2.819 -15.382  -5.919  1.00 94.53           C  
ATOM   2657  N   LYS A 343       2.439 -11.550  -3.523  1.00 93.20           N  
ATOM   2658  CA  LYS A 343       2.387 -10.136  -3.160  1.00 93.20           C  
ATOM   2659  C   LYS A 343       3.335  -9.830  -2.005  1.00 93.20           C  
ATOM   2660  CB  LYS A 343       0.960  -9.729  -2.790  1.00 93.20           C  
ATOM   2661  O   LYS A 343       4.051  -8.826  -2.032  1.00 93.20           O  
ATOM   2662  CG  LYS A 343       0.009  -9.657  -3.975  1.00 93.20           C  
ATOM   2663  CD  LYS A 343      -1.376  -9.183  -3.553  1.00 93.20           C  
ATOM   2664  CE  LYS A 343      -2.278  -8.948  -4.757  1.00 93.20           C  
ATOM   2665  NZ  LYS A 343      -3.646  -8.510  -4.347  1.00 93.20           N  
ATOM   2666  N   ASN A 344       3.384 -10.708  -1.006  1.00 92.54           N  
ATOM   2667  CA  ASN A 344       4.235 -10.526   0.165  1.00 92.54           C  
ATOM   2668  C   ASN A 344       5.715 -10.608  -0.200  1.00 92.54           C  
ATOM   2669  CB  ASN A 344       3.895 -11.558   1.242  1.00 92.54           C  
ATOM   2670  O   ASN A 344       6.557 -10.004   0.467  1.00 92.54           O  
ATOM   2671  CG  ASN A 344       2.576 -11.271   1.931  1.00 92.54           C  
ATOM   2672  ND2 ASN A 344       1.960 -12.307   2.487  1.00 92.54           N  
ATOM   2673  OD1 ASN A 344       2.114 -10.128   1.962  1.00 92.54           O  
ATOM   2674  N   ALA A 345       6.067 -11.288  -1.254  1.00 95.31           N  
ATOM   2675  CA  ALA A 345       7.451 -11.457  -1.691  1.00 95.31           C  
ATOM   2676  C   ALA A 345       8.023 -10.145  -2.220  1.00 95.31           C  
ATOM   2677  CB  ALA A 345       7.543 -12.543  -2.760  1.00 95.31           C  
ATOM   2678  O   ALA A 345       9.242  -9.960  -2.254  1.00 95.31           O  
ATOM   2679  N   TRP A 346       7.138  -9.227  -2.557  1.00 96.04           N  
ATOM   2680  CA  TRP A 346       7.594  -7.934  -3.058  1.00 96.04           C  
ATOM   2681  C   TRP A 346       8.077  -7.047  -1.915  1.00 96.04           C  
ATOM   2682  CB  TRP A 346       6.473  -7.231  -3.829  1.00 96.04           C  
ATOM   2683  O   TRP A 346       8.922  -6.172  -2.115  1.00 96.04           O  
ATOM   2684  CG  TRP A 346       6.285  -7.736  -5.228  1.00 96.04           C  
ATOM   2685  CD1 TRP A 346       5.377  -8.665  -5.653  1.00 96.04           C  
ATOM   2686  CD2 TRP A 346       7.029  -7.343  -6.385  1.00 96.04           C  
ATOM   2687  CE2 TRP A 346       6.517  -8.074  -7.479  1.00 96.04           C  
ATOM   2688  CE3 TRP A 346       8.080  -6.441  -6.602  1.00 96.04           C  
ATOM   2689  NE1 TRP A 346       5.511  -8.872  -7.007  1.00 96.04           N  
ATOM   2690  CH2 TRP A 346       8.049  -7.042  -8.960  1.00 96.04           C  
ATOM   2691  CZ2 TRP A 346       7.021  -7.930  -8.774  1.00 96.04           C  
ATOM   2692  CZ3 TRP A 346       8.580  -6.300  -7.892  1.00 96.04           C  
ATOM   2693  N   GLU A 347       7.526  -7.268  -0.705  1.00 95.05           N  
ATOM   2694  CA  GLU A 347       7.804  -6.462   0.480  1.00 95.05           C  
ATOM   2695  C   GLU A 347       7.428  -5.000   0.254  1.00 95.05           C  
ATOM   2696  CB  GLU A 347       9.279  -6.571   0.872  1.00 95.05           C  
ATOM   2697  O   GLU A 347       6.572  -4.458   0.955  1.00 95.05           O  
ATOM   2698  CG  GLU A 347       9.695  -7.965   1.320  1.00 95.05           C  
ATOM   2699  CD  GLU A 347      11.146  -8.044   1.768  1.00 95.05           C  
ATOM   2700  OE1 GLU A 347      11.847  -9.009   1.389  1.00 95.05           O  
ATOM   2701  OE2 GLU A 347      11.585  -7.133   2.505  1.00 95.05           O  
ATOM   2702  N   ILE A 348       7.990  -4.309  -0.758  1.00 97.21           N  
ATOM   2703  CA  ILE A 348       7.518  -3.029  -1.274  1.00 97.21           C  
ATOM   2704  C   ILE A 348       6.934  -3.220  -2.672  1.00 97.21           C  
ATOM   2705  CB  ILE A 348       8.651  -1.979  -1.305  1.00 97.21           C  
ATOM   2706  O   ILE A 348       7.675  -3.361  -3.647  1.00 97.21           O  
ATOM   2707  CG1 ILE A 348       9.322  -1.877   0.069  1.00 97.21           C  
ATOM   2708  CG2 ILE A 348       8.113  -0.617  -1.754  1.00 97.21           C  
ATOM   2709  CD1 ILE A 348      10.525  -0.944   0.103  1.00 97.21           C  
ATOM   2710  N   LEU A 349       5.665  -3.241  -2.677  1.00 96.99           N  
ATOM   2711  CA  LEU A 349       4.921  -3.653  -3.862  1.00 96.99           C  
ATOM   2712  C   LEU A 349       4.588  -2.452  -4.740  1.00 96.99           C  
ATOM   2713  CB  LEU A 349       3.634  -4.379  -3.462  1.00 96.99           C  
ATOM   2714  O   LEU A 349       3.963  -1.494  -4.278  1.00 96.99           O  
ATOM   2715  CG  LEU A 349       2.731  -4.840  -4.607  1.00 96.99           C  
ATOM   2716  CD1 LEU A 349       3.414  -5.941  -5.410  1.00 96.99           C  
ATOM   2717  CD2 LEU A 349       1.387  -5.319  -4.068  1.00 96.99           C  
ATOM   2718  N   PRO A 350       4.953  -2.481  -6.060  1.00 97.02           N  
ATOM   2719  CA  PRO A 350       4.531  -1.426  -6.984  1.00 97.02           C  
ATOM   2720  C   PRO A 350       3.039  -1.486  -7.306  1.00 97.02           C  
ATOM   2721  CB  PRO A 350       5.370  -1.697  -8.235  1.00 97.02           C  
ATOM   2722  O   PRO A 350       2.511  -2.560  -7.604  1.00 97.02           O  
ATOM   2723  CG  PRO A 350       6.532  -2.502  -7.749  1.00 97.02           C  
ATOM   2724  CD  PRO A 350       6.066  -3.381  -6.624  1.00 97.02           C  
ATOM   2725  N   ARG A 351       2.403  -0.303  -7.284  1.00 95.59           N  
ATOM   2726  CA  ARG A 351       0.955  -0.286  -7.464  1.00 95.59           C  
ATOM   2727  C   ARG A 351       0.570   0.473  -8.730  1.00 95.59           C  
ATOM   2728  CB  ARG A 351       0.268   0.339  -6.249  1.00 95.59           C  
ATOM   2729  O   ARG A 351      -0.584   0.426  -9.161  1.00 95.59           O  
ATOM   2730  CG  ARG A 351       0.394  -0.485  -4.978  1.00 95.59           C  
ATOM   2731  CD  ARG A 351      -0.307  -1.830  -5.106  1.00 95.59           C  
ATOM   2732  NE  ARG A 351      -1.760  -1.683  -5.104  1.00 95.59           N  
ATOM   2733  NH1 ARG A 351      -2.179  -3.761  -6.022  1.00 95.59           N  
ATOM   2734  NH2 ARG A 351      -3.919  -2.365  -5.491  1.00 95.59           N  
ATOM   2735  CZ  ARG A 351      -2.616  -2.603  -5.539  1.00 95.59           C  
ATOM   2736  N   THR A 352       1.620   1.106  -9.312  1.00 95.80           N  
ATOM   2737  CA  THR A 352       1.430   1.771 -10.596  1.00 95.80           C  
ATOM   2738  C   THR A 352       1.858   0.862 -11.745  1.00 95.80           C  
ATOM   2739  CB  THR A 352       2.219   3.092 -10.663  1.00 95.80           C  
ATOM   2740  O   THR A 352       2.879   0.177 -11.655  1.00 95.80           O  
ATOM   2741  CG2 THR A 352       1.958   3.823 -11.976  1.00 95.80           C  
ATOM   2742  OG1 THR A 352       1.823   3.934  -9.574  1.00 95.80           O  
ATOM   2743  N   LYS A 353       0.965   0.821 -12.778  1.00 96.32           N  
ATOM   2744  CA  LYS A 353       1.385   0.023 -13.926  1.00 96.32           C  
ATOM   2745  C   LYS A 353       2.770   0.441 -14.409  1.00 96.32           C  
ATOM   2746  CB  LYS A 353       0.373   0.148 -15.066  1.00 96.32           C  
ATOM   2747  O   LYS A 353       3.018   1.624 -14.652  1.00 96.32           O  
ATOM   2748  CG  LYS A 353      -0.960  -0.532 -14.788  1.00 96.32           C  
ATOM   2749  CD  LYS A 353      -1.918  -0.385 -15.963  1.00 96.32           C  
ATOM   2750  CE  LYS A 353      -3.253  -1.062 -15.684  1.00 96.32           C  
ATOM   2751  NZ  LYS A 353      -4.236  -0.823 -16.784  1.00 96.32           N  
ATOM   2752  N   PRO A 354       3.639  -0.603 -14.536  1.00 96.00           N  
ATOM   2753  CA  PRO A 354       5.027  -0.308 -14.901  1.00 96.00           C  
ATOM   2754  C   PRO A 354       5.146   0.377 -16.260  1.00 96.00           C  
ATOM   2755  CB  PRO A 354       5.686  -1.689 -14.926  1.00 96.00           C  
ATOM   2756  O   PRO A 354       5.986   1.263 -16.437  1.00 96.00           O  
ATOM   2757  CG  PRO A 354       4.948  -2.483 -13.897  1.00 96.00           C  
ATOM   2758  CD  PRO A 354       3.493  -2.119 -13.967  1.00 96.00           C  
ATOM   2759  N   LYS A 355       4.354   0.048 -17.155  1.00 95.76           N  
ATOM   2760  CA  LYS A 355       4.423   0.588 -18.509  1.00 95.76           C  
ATOM   2761  C   LYS A 355       4.289   2.109 -18.502  1.00 95.76           C  
ATOM   2762  CB  LYS A 355       3.336  -0.029 -19.390  1.00 95.76           C  
ATOM   2763  O   LYS A 355       4.832   2.789 -19.375  1.00 95.76           O  
ATOM   2764  CG  LYS A 355       3.354   0.460 -20.831  1.00 95.76           C  
ATOM   2765  CD  LYS A 355       2.271  -0.213 -21.663  1.00 95.76           C  
ATOM   2766  CE  LYS A 355       2.289   0.275 -23.106  1.00 95.76           C  
ATOM   2767  NZ  LYS A 355       1.247  -0.404 -23.933  1.00 95.76           N  
ATOM   2768  N   LEU A 356       3.614   2.694 -17.524  1.00 95.83           N  
ATOM   2769  CA  LEU A 356       3.362   4.129 -17.457  1.00 95.83           C  
ATOM   2770  C   LEU A 356       4.662   4.900 -17.253  1.00 95.83           C  
ATOM   2771  CB  LEU A 356       2.382   4.449 -16.325  1.00 95.83           C  
ATOM   2772  O   LEU A 356       4.733   6.095 -17.549  1.00 95.83           O  
ATOM   2773  CG  LEU A 356       0.938   3.987 -16.527  1.00 95.83           C  
ATOM   2774  CD1 LEU A 356       0.069   4.440 -15.359  1.00 95.83           C  
ATOM   2775  CD2 LEU A 356       0.387   4.515 -17.847  1.00 95.83           C  
ATOM   2776  N   MET A 357       5.717   4.287 -16.733  1.00 97.09           N  
ATOM   2777  CA  MET A 357       7.011   4.931 -16.526  1.00 97.09           C  
ATOM   2778  C   MET A 357       7.638   5.333 -17.856  1.00 97.09           C  
ATOM   2779  CB  MET A 357       7.957   4.004 -15.761  1.00 97.09           C  
ATOM   2780  O   MET A 357       8.444   6.264 -17.912  1.00 97.09           O  
ATOM   2781  CG  MET A 357       7.621   3.867 -14.285  1.00 97.09           C  
ATOM   2782  SD  MET A 357       7.849   5.437 -13.363  1.00 97.09           S  
ATOM   2783  CE  MET A 357       9.660   5.543 -13.354  1.00 97.09           C  
ATOM   2784  N   LEU A 358       7.255   4.703 -18.894  1.00 97.24           N  
ATOM   2785  CA  LEU A 358       7.789   4.985 -20.222  1.00 97.24           C  
ATOM   2786  C   LEU A 358       7.290   6.332 -20.735  1.00 97.24           C  
ATOM   2787  CB  LEU A 358       7.399   3.876 -21.203  1.00 97.24           C  
ATOM   2788  O   LEU A 358       7.919   6.943 -21.602  1.00 97.24           O  
ATOM   2789  CG  LEU A 358       8.062   2.515 -20.987  1.00 97.24           C  
ATOM   2790  CD1 LEU A 358       7.402   1.458 -21.866  1.00 97.24           C  
ATOM   2791  CD2 LEU A 358       9.558   2.597 -21.272  1.00 97.24           C  
ATOM   2792  N   ASN A 359       6.169   6.847 -20.141  1.00 95.32           N  
ATOM   2793  CA  ASN A 359       5.596   8.127 -20.543  1.00 95.32           C  
ATOM   2794  C   ASN A 359       6.502   9.293 -20.155  1.00 95.32           C  
ATOM   2795  CB  ASN A 359       4.206   8.310 -19.931  1.00 95.32           C  
ATOM   2796  O   ASN A 359       6.332  10.408 -20.650  1.00 95.32           O  
ATOM   2797  CG  ASN A 359       3.175   7.377 -20.536  1.00 95.32           C  
ATOM   2798  ND2 ASN A 359       2.041   7.229 -19.862  1.00 95.32           N  
ATOM   2799  OD1 ASN A 359       3.397   6.793 -21.600  1.00 95.32           O  
ATOM   2800  N   LEU A 360       7.473   8.954 -19.383  1.00 96.77           N  
ATOM   2801  CA  LEU A 360       8.424   9.978 -18.965  1.00 96.77           C  
ATOM   2802  C   LEU A 360       9.442  10.257 -20.066  1.00 96.77           C  
ATOM   2803  CB  LEU A 360       9.145   9.550 -17.684  1.00 96.77           C  
ATOM   2804  O   LEU A 360      10.140  11.273 -20.029  1.00 96.77           O  
ATOM   2805  CG  LEU A 360       8.270   9.364 -16.443  1.00 96.77           C  
ATOM   2806  CD1 LEU A 360       9.106   8.846 -15.277  1.00 96.77           C  
ATOM   2807  CD2 LEU A 360       7.580  10.673 -16.074  1.00 96.77           C  
ATOM   2808  N   LEU A 361       9.554   9.378 -20.983  1.00 98.07           N  
ATOM   2809  CA  LEU A 361      10.632   9.409 -21.966  1.00 98.07           C  
ATOM   2810  C   LEU A 361      10.110   9.839 -23.332  1.00 98.07           C  
ATOM   2811  CB  LEU A 361      11.302   8.036 -22.071  1.00 98.07           C  
ATOM   2812  O   LEU A 361       8.926   9.668 -23.631  1.00 98.07           O  
ATOM   2813  CG  LEU A 361      11.809   7.427 -20.763  1.00 98.07           C  
ATOM   2814  CD1 LEU A 361      12.391   6.040 -21.015  1.00 98.07           C  
ATOM   2815  CD2 LEU A 361      12.846   8.338 -20.116  1.00 98.07           C  
ATOM   2816  N   SER A 362      10.991  10.423 -24.144  1.00 98.05           N  
ATOM   2817  CA  SER A 362      10.701  10.598 -25.563  1.00 98.05           C  
ATOM   2818  C   SER A 362      10.528   9.254 -26.262  1.00 98.05           C  
ATOM   2819  CB  SER A 362      11.814  11.397 -26.244  1.00 98.05           C  
ATOM   2820  O   SER A 362      10.943   8.218 -25.739  1.00 98.05           O  
ATOM   2821  OG  SER A 362      12.995  10.621 -26.354  1.00 98.05           O  
ATOM   2822  N   ASP A 363       9.950   9.231 -27.441  1.00 97.53           N  
ATOM   2823  CA  ASP A 363       9.752   8.002 -28.204  1.00 97.53           C  
ATOM   2824  C   ASP A 363      11.080   7.294 -28.461  1.00 97.53           C  
ATOM   2825  CB  ASP A 363       9.051   8.303 -29.531  1.00 97.53           C  
ATOM   2826  O   ASP A 363      11.170   6.071 -28.342  1.00 97.53           O  
ATOM   2827  CG  ASP A 363       7.577   8.627 -29.363  1.00 97.53           C  
ATOM   2828  OD1 ASP A 363       7.023   8.397 -28.266  1.00 97.53           O  
ATOM   2829  OD2 ASP A 363       6.963   9.115 -30.336  1.00 97.53           O  
ATOM   2830  N   ASN A 364      12.119   8.096 -28.797  1.00 97.05           N  
ATOM   2831  CA  ASN A 364      13.444   7.547 -29.062  1.00 97.05           C  
ATOM   2832  C   ASN A 364      14.027   6.867 -27.827  1.00 97.05           C  
ATOM   2833  CB  ASN A 364      14.389   8.643 -29.561  1.00 97.05           C  
ATOM   2834  O   ASN A 364      14.507   5.735 -27.905  1.00 97.05           O  
ATOM   2835  CG  ASN A 364      15.760   8.110 -29.927  1.00 97.05           C  
ATOM   2836  ND2 ASN A 364      16.798   8.688 -29.335  1.00 97.05           N  
ATOM   2837  OD1 ASN A 364      15.885   7.188 -30.737  1.00 97.05           O  
ATOM   2838  N   ASP A 365      14.048   7.492 -26.718  1.00 98.22           N  
ATOM   2839  CA  ASP A 365      14.586   6.943 -25.477  1.00 98.22           C  
ATOM   2840  C   ASP A 365      13.794   5.716 -25.031  1.00 98.22           C  
ATOM   2841  CB  ASP A 365      14.578   8.003 -24.373  1.00 98.22           C  
ATOM   2842  O   ASP A 365      14.374   4.730 -24.570  1.00 98.22           O  
ATOM   2843  CG  ASP A 365      15.612   9.093 -24.591  1.00 98.22           C  
ATOM   2844  OD1 ASP A 365      16.369   9.026 -25.583  1.00 98.22           O  
ATOM   2845  OD2 ASP A 365      15.673  10.027 -23.762  1.00 98.22           O  
ATOM   2846  N   SER A 366      12.468   5.793 -25.059  1.00 98.27           N  
ATOM   2847  CA  SER A 366      11.609   4.673 -24.689  1.00 98.27           C  
ATOM   2848  C   SER A 366      11.935   3.431 -25.512  1.00 98.27           C  
ATOM   2849  CB  SER A 366      10.137   5.043 -24.871  1.00 98.27           C  
ATOM   2850  O   SER A 366      11.994   2.323 -24.977  1.00 98.27           O  
ATOM   2851  OG  SER A 366       9.298   3.950 -24.537  1.00 98.27           O  
ATOM   2852  N   ARG A 367      12.148   3.590 -26.808  1.00 97.73           N  
ATOM   2853  CA  ARG A 367      12.507   2.485 -27.691  1.00 97.73           C  
ATOM   2854  C   ARG A 367      13.818   1.839 -27.254  1.00 97.73           C  
ATOM   2855  CB  ARG A 367      12.618   2.967 -29.139  1.00 97.73           C  
ATOM   2856  O   ARG A 367      13.920   0.613 -27.188  1.00 97.73           O  
ATOM   2857  CG  ARG A 367      12.800   1.845 -30.149  1.00 97.73           C  
ATOM   2858  CD  ARG A 367      12.979   2.383 -31.562  1.00 97.73           C  
ATOM   2859  NE  ARG A 367      11.845   3.204 -31.974  1.00 97.73           N  
ATOM   2860  NH1 ARG A 367      13.132   4.877 -32.913  1.00 97.73           N  
ATOM   2861  NH2 ARG A 367      10.845   5.035 -32.935  1.00 97.73           N  
ATOM   2862  CZ  ARG A 367      11.943   4.370 -32.606  1.00 97.73           C  
ATOM   2863  N   TYR A 368      14.759   2.657 -27.026  1.00 98.19           N  
ATOM   2864  CA  TYR A 368      16.061   2.144 -26.616  1.00 98.19           C  
ATOM   2865  C   TYR A 368      15.968   1.429 -25.273  1.00 98.19           C  
ATOM   2866  CB  TYR A 368      17.086   3.279 -26.534  1.00 98.19           C  
ATOM   2867  O   TYR A 368      16.561   0.364 -25.088  1.00 98.19           O  
ATOM   2868  CG  TYR A 368      18.492   2.809 -26.252  1.00 98.19           C  
ATOM   2869  CD1 TYR A 368      19.104   3.075 -25.029  1.00 98.19           C  
ATOM   2870  CD2 TYR A 368      19.211   2.099 -27.207  1.00 98.19           C  
ATOM   2871  CE1 TYR A 368      20.401   2.645 -24.765  1.00 98.19           C  
ATOM   2872  CE2 TYR A 368      20.508   1.664 -26.954  1.00 98.19           C  
ATOM   2873  OH  TYR A 368      22.377   1.514 -25.477  1.00 98.19           O  
ATOM   2874  CZ  TYR A 368      21.093   1.941 -25.732  1.00 98.19           C  
ATOM   2875  N   VAL A 369      15.305   2.023 -24.311  1.00 98.48           N  
ATOM   2876  CA  VAL A 369      15.109   1.412 -23.001  1.00 98.48           C  
ATOM   2877  C   VAL A 369      14.451   0.043 -23.162  1.00 98.48           C  
ATOM   2878  CB  VAL A 369      14.253   2.309 -22.078  1.00 98.48           C  
ATOM   2879  O   VAL A 369      14.879  -0.935 -22.546  1.00 98.48           O  
ATOM   2880  CG1 VAL A 369      13.739   1.515 -20.879  1.00 98.48           C  
ATOM   2881  CG2 VAL A 369      15.061   3.520 -21.615  1.00 98.48           C  
ATOM   2882  N   ARG A 370      13.426  -0.129 -23.915  1.00 98.48           N  
ATOM   2883  CA  ARG A 370      12.743  -1.396 -24.153  1.00 98.48           C  
ATOM   2884  C   ARG A 370      13.697  -2.431 -24.742  1.00 98.48           C  
ATOM   2885  CB  ARG A 370      11.547  -1.196 -25.087  1.00 98.48           C  
ATOM   2886  O   ARG A 370      13.663  -3.602 -24.360  1.00 98.48           O  
ATOM   2887  CG  ARG A 370      10.380  -0.464 -24.444  1.00 98.48           C  
ATOM   2888  CD  ARG A 370       9.229  -0.270 -25.421  1.00 98.48           C  
ATOM   2889  NE  ARG A 370       8.196   0.604 -24.871  1.00 98.48           N  
ATOM   2890  NH1 ARG A 370       6.913  -1.112 -24.007  1.00 98.48           N  
ATOM   2891  NH2 ARG A 370       6.244   1.066 -23.754  1.00 98.48           N  
ATOM   2892  CZ  ARG A 370       7.120   0.184 -24.212  1.00 98.48           C  
ATOM   2893  N   GLN A 371      14.545  -1.983 -25.688  1.00 97.97           N  
ATOM   2894  CA  GLN A 371      15.536  -2.874 -26.281  1.00 97.97           C  
ATOM   2895  C   GLN A 371      16.491  -3.418 -25.222  1.00 97.97           C  
ATOM   2896  CB  GLN A 371      16.323  -2.151 -27.375  1.00 97.97           C  
ATOM   2897  O   GLN A 371      16.794  -4.612 -25.206  1.00 97.97           O  
ATOM   2898  CG  GLN A 371      15.540  -1.950 -28.665  1.00 97.97           C  
ATOM   2899  CD  GLN A 371      16.309  -1.151 -29.701  1.00 97.97           C  
ATOM   2900  NE2 GLN A 371      15.657  -0.843 -30.816  1.00 97.97           N  
ATOM   2901  OE1 GLN A 371      17.480  -0.812 -29.499  1.00 97.97           O  
ATOM   2902  N   GLN A 372      16.890  -2.581 -24.388  1.00 98.33           N  
ATOM   2903  CA  GLN A 372      17.836  -2.973 -23.349  1.00 98.33           C  
ATOM   2904  C   GLN A 372      17.176  -3.889 -22.322  1.00 98.33           C  
ATOM   2905  CB  GLN A 372      18.416  -1.739 -22.656  1.00 98.33           C  
ATOM   2906  O   GLN A 372      17.804  -4.827 -21.826  1.00 98.33           O  
ATOM   2907  CG  GLN A 372      19.321  -0.901 -23.549  1.00 98.33           C  
ATOM   2908  CD  GLN A 372      20.538  -1.665 -24.035  1.00 98.33           C  
ATOM   2909  NE2 GLN A 372      20.773  -1.638 -25.342  1.00 98.33           N  
ATOM   2910  OE1 GLN A 372      21.262  -2.274 -23.241  1.00 98.33           O  
ATOM   2911  N   ILE A 373      15.929  -3.628 -21.953  1.00 98.50           N  
ATOM   2912  CA  ILE A 373      15.201  -4.491 -21.029  1.00 98.50           C  
ATOM   2913  C   ILE A 373      15.106  -5.902 -21.606  1.00 98.50           C  
ATOM   2914  CB  ILE A 373      13.790  -3.937 -20.732  1.00 98.50           C  
ATOM   2915  O   ILE A 373      15.376  -6.883 -20.910  1.00 98.50           O  
ATOM   2916  CG1 ILE A 373      13.885  -2.647 -19.910  1.00 98.50           C  
ATOM   2917  CG2 ILE A 373      12.940  -4.986 -20.008  1.00 98.50           C  
ATOM   2918  CD1 ILE A 373      12.564  -1.901 -19.773  1.00 98.50           C  
ATOM   2919  N   SER A 374      14.668  -5.999 -22.843  1.00 98.06           N  
ATOM   2920  CA  SER A 374      14.543  -7.288 -23.516  1.00 98.06           C  
ATOM   2921  C   SER A 374      15.868  -8.043 -23.513  1.00 98.06           C  
ATOM   2922  CB  SER A 374      14.059  -7.098 -24.954  1.00 98.06           C  
ATOM   2923  O   SER A 374      15.910  -9.233 -23.192  1.00 98.06           O  
ATOM   2924  OG  SER A 374      13.907  -8.348 -25.603  1.00 98.06           O  
ATOM   2925  N   ALA A 375      16.965  -7.364 -23.884  1.00 97.60           N  
ATOM   2926  CA  ALA A 375      18.287  -7.985 -23.915  1.00 97.60           C  
ATOM   2927  C   ALA A 375      18.685  -8.495 -22.533  1.00 97.60           C  
ATOM   2928  CB  ALA A 375      19.328  -6.995 -24.433  1.00 97.60           C  
ATOM   2929  O   ALA A 375      19.215  -9.602 -22.402  1.00 97.60           O  
ATOM   2930  N   LYS A 376      18.395  -7.680 -21.525  1.00 97.95           N  
ATOM   2931  CA  LYS A 376      18.733  -8.052 -20.154  1.00 97.95           C  
ATOM   2932  C   LYS A 376      17.953  -9.286 -19.712  1.00 97.95           C  
ATOM   2933  CB  LYS A 376      18.459  -6.888 -19.200  1.00 97.95           C  
ATOM   2934  O   LYS A 376      18.514 -10.191 -19.091  1.00 97.95           O  
ATOM   2935  CG  LYS A 376      18.740  -7.208 -17.739  1.00 97.95           C  
ATOM   2936  CD  LYS A 376      20.228  -7.417 -17.488  1.00 97.95           C  
ATOM   2937  CE  LYS A 376      20.524  -7.615 -16.008  1.00 97.95           C  
ATOM   2938  NZ  LYS A 376      21.982  -7.819 -15.757  1.00 97.95           N  
ATOM   2939  N   LEU A 377      16.716  -9.323 -19.950  1.00 98.02           N  
ATOM   2940  CA  LEU A 377      15.868 -10.446 -19.565  1.00 98.02           C  
ATOM   2941  C   LEU A 377      16.323 -11.731 -20.247  1.00 98.02           C  
ATOM   2942  CB  LEU A 377      14.405 -10.159 -19.916  1.00 98.02           C  
ATOM   2943  O   LEU A 377      16.376 -12.789 -19.616  1.00 98.02           O  
ATOM   2944  CG  LEU A 377      13.676  -9.158 -19.017  1.00 98.02           C  
ATOM   2945  CD1 LEU A 377      12.310  -8.818 -19.603  1.00 98.02           C  
ATOM   2946  CD2 LEU A 377      13.535  -9.712 -17.604  1.00 98.02           C  
ATOM   2947  N   LYS A 378      16.670 -11.680 -21.515  1.00 97.57           N  
ATOM   2948  CA  LYS A 378      17.111 -12.838 -22.287  1.00 97.57           C  
ATOM   2949  C   LYS A 378      18.426 -13.392 -21.745  1.00 97.57           C  
ATOM   2950  CB  LYS A 378      17.266 -12.471 -23.764  1.00 97.57           C  
ATOM   2951  O   LYS A 378      18.693 -14.590 -21.854  1.00 97.57           O  
ATOM   2952  CG  LYS A 378      15.946 -12.301 -24.501  1.00 97.57           C  
ATOM   2953  CD  LYS A 378      16.166 -11.930 -25.962  1.00 97.57           C  
ATOM   2954  CE  LYS A 378      14.847 -11.682 -26.681  1.00 97.57           C  
ATOM   2955  NZ  LYS A 378      15.059 -11.238 -28.091  1.00 97.57           N  
ATOM   2956  N   SER A 379      19.220 -12.488 -21.168  1.00 96.86           N  
ATOM   2957  CA  SER A 379      20.516 -12.909 -20.645  1.00 96.86           C  
ATOM   2958  C   SER A 379      20.366 -13.632 -19.311  1.00 96.86           C  
ATOM   2959  CB  SER A 379      21.445 -11.705 -20.480  1.00 96.86           C  
ATOM   2960  O   SER A 379      21.226 -14.430 -18.931  1.00 96.86           O  
ATOM   2961  OG  SER A 379      21.036 -10.901 -19.387  1.00 96.86           O  
ATOM   2962  N   SER A 380      19.275 -13.481 -18.612  1.00 95.60           N  
ATOM   2963  CA  SER A 380      19.172 -13.968 -17.241  1.00 95.60           C  
ATOM   2964  C   SER A 380      18.075 -15.019 -17.108  1.00 95.60           C  
ATOM   2965  CB  SER A 380      18.899 -12.811 -16.279  1.00 95.60           C  
ATOM   2966  O   SER A 380      18.009 -15.732 -16.105  1.00 95.60           O  
ATOM   2967  OG  SER A 380      17.717 -12.120 -16.646  1.00 95.60           O  
ATOM   2968  N   HIS A 381      17.223 -15.187 -18.065  1.00 97.08           N  
ATOM   2969  CA  HIS A 381      16.113 -16.132 -18.019  1.00 97.08           C  
ATOM   2970  C   HIS A 381      15.967 -16.876 -19.343  1.00 97.08           C  
ATOM   2971  CB  HIS A 381      14.809 -15.411 -17.675  1.00 97.08           C  
ATOM   2972  O   HIS A 381      16.592 -16.506 -20.339  1.00 97.08           O  
ATOM   2973  CG  HIS A 381      14.835 -14.724 -16.347  1.00 97.08           C  
ATOM   2974  CD2 HIS A 381      14.280 -15.063 -15.159  1.00 97.08           C  
ATOM   2975  ND1 HIS A 381      15.494 -13.532 -16.139  1.00 97.08           N  
ATOM   2976  CE1 HIS A 381      15.343 -13.167 -14.877  1.00 97.08           C  
ATOM   2977  NE2 HIS A 381      14.610 -14.079 -14.261  1.00 97.08           N  
ATOM   2978  N   SER A 382      15.161 -17.937 -19.317  1.00 96.97           N  
ATOM   2979  CA  SER A 382      14.884 -18.630 -20.572  1.00 96.97           C  
ATOM   2980  C   SER A 382      14.266 -17.688 -21.599  1.00 96.97           C  
ATOM   2981  CB  SER A 382      13.953 -19.819 -20.333  1.00 96.97           C  
ATOM   2982  O   SER A 382      13.585 -16.726 -21.236  1.00 96.97           O  
ATOM   2983  OG  SER A 382      12.642 -19.378 -20.026  1.00 96.97           O  
ATOM   2984  N   GLU A 383      14.568 -18.012 -22.853  1.00 96.57           N  
ATOM   2985  CA  GLU A 383      14.051 -17.189 -23.942  1.00 96.57           C  
ATOM   2986  C   GLU A 383      12.532 -17.059 -23.862  1.00 96.57           C  
ATOM   2987  CB  GLU A 383      14.458 -17.771 -25.297  1.00 96.57           C  
ATOM   2988  O   GLU A 383      11.988 -15.964 -24.023  1.00 96.57           O  
ATOM   2989  CG  GLU A 383      14.092 -16.888 -26.481  1.00 96.57           C  
ATOM   2990  CD  GLU A 383      14.734 -17.336 -27.785  1.00 96.57           C  
ATOM   2991  OE1 GLU A 383      14.561 -16.646 -28.815  1.00 96.57           O  
ATOM   2992  OE2 GLU A 383      15.414 -18.386 -27.776  1.00 96.57           O  
ATOM   2993  N   SER A 384      11.827 -18.124 -23.617  1.00 97.24           N  
ATOM   2994  CA  SER A 384      10.370 -18.147 -23.529  1.00 97.24           C  
ATOM   2995  C   SER A 384       9.872 -17.276 -22.380  1.00 97.24           C  
ATOM   2996  CB  SER A 384       9.866 -19.579 -23.349  1.00 97.24           C  
ATOM   2997  O   SER A 384       8.954 -16.473 -22.555  1.00 97.24           O  
ATOM   2998  OG  SER A 384       8.451 -19.610 -23.279  1.00 97.24           O  
ATOM   2999  N   LEU A 385      10.403 -17.403 -21.235  1.00 97.92           N  
ATOM   3000  CA  LEU A 385      10.011 -16.624 -20.065  1.00 97.92           C  
ATOM   3001  C   LEU A 385      10.316 -15.144 -20.271  1.00 97.92           C  
ATOM   3002  CB  LEU A 385      10.730 -17.136 -18.814  1.00 97.92           C  
ATOM   3003  O   LEU A 385       9.479 -14.287 -19.981  1.00 97.92           O  
ATOM   3004  CG  LEU A 385      10.450 -16.381 -17.514  1.00 97.92           C  
ATOM   3005  CD1 LEU A 385       8.949 -16.320 -17.250  1.00 97.92           C  
ATOM   3006  CD2 LEU A 385      11.177 -17.038 -16.346  1.00 97.92           C  
ATOM   3007  N   ALA A 386      11.462 -14.841 -20.734  1.00 98.24           N  
ATOM   3008  CA  ALA A 386      11.860 -13.463 -21.010  1.00 98.24           C  
ATOM   3009  C   ALA A 386      10.885 -12.793 -21.973  1.00 98.24           C  
ATOM   3010  CB  ALA A 386      13.277 -13.423 -21.578  1.00 98.24           C  
ATOM   3011  O   ALA A 386      10.437 -11.670 -21.732  1.00 98.24           O  
ATOM   3012  N   LYS A 387      10.533 -13.426 -23.051  1.00 98.09           N  
ATOM   3013  CA  LYS A 387       9.600 -12.920 -24.053  1.00 98.09           C  
ATOM   3014  C   LYS A 387       8.223 -12.670 -23.444  1.00 98.09           C  
ATOM   3015  CB  LYS A 387       9.485 -13.898 -25.223  1.00 98.09           C  
ATOM   3016  O   LYS A 387       7.601 -11.637 -23.704  1.00 98.09           O  
ATOM   3017  CG  LYS A 387       8.504 -13.461 -26.301  1.00 98.09           C  
ATOM   3018  CD  LYS A 387       8.378 -14.508 -27.400  1.00 98.09           C  
ATOM   3019  CE  LYS A 387       7.281 -14.149 -28.393  1.00 98.09           C  
ATOM   3020  NZ  LYS A 387       7.128 -15.192 -29.451  1.00 98.09           N  
ATOM   3021  N   ASN A 388       7.750 -13.575 -22.672  1.00 98.22           N  
ATOM   3022  CA  ASN A 388       6.392 -13.506 -22.141  1.00 98.22           C  
ATOM   3023  C   ASN A 388       6.283 -12.484 -21.012  1.00 98.22           C  
ATOM   3024  CB  ASN A 388       5.934 -14.883 -21.657  1.00 98.22           C  
ATOM   3025  O   ASN A 388       5.271 -11.792 -20.892  1.00 98.22           O  
ATOM   3026  CG  ASN A 388       5.497 -15.786 -22.793  1.00 98.22           C  
ATOM   3027  ND2 ASN A 388       6.362 -16.717 -23.177  1.00 98.22           N  
ATOM   3028  OD1 ASN A 388       4.391 -15.647 -23.322  1.00 98.22           O  
ATOM   3029  N   VAL A 389       7.262 -12.342 -20.200  1.00 98.19           N  
ATOM   3030  CA  VAL A 389       7.271 -11.324 -19.154  1.00 98.19           C  
ATOM   3031  C   VAL A 389       7.367  -9.936 -19.784  1.00 98.19           C  
ATOM   3032  CB  VAL A 389       8.435 -11.540 -18.161  1.00 98.19           C  
ATOM   3033  O   VAL A 389       6.646  -9.017 -19.390  1.00 98.19           O  
ATOM   3034  CG1 VAL A 389       8.646 -10.298 -17.298  1.00 98.19           C  
ATOM   3035  CG2 VAL A 389       8.169 -12.764 -17.287  1.00 98.19           C  
ATOM   3036  N   PHE A 390       8.294  -9.796 -20.692  1.00 98.39           N  
ATOM   3037  CA  PHE A 390       8.404  -8.531 -21.408  1.00 98.39           C  
ATOM   3038  C   PHE A 390       7.069  -8.147 -22.036  1.00 98.39           C  
ATOM   3039  CB  PHE A 390       9.487  -8.614 -22.487  1.00 98.39           C  
ATOM   3040  O   PHE A 390       6.593  -7.024 -21.856  1.00 98.39           O  
ATOM   3041  CG  PHE A 390       9.744  -7.310 -23.192  1.00 98.39           C  
ATOM   3042  CD1 PHE A 390       9.102  -7.011 -24.387  1.00 98.39           C  
ATOM   3043  CD2 PHE A 390      10.629  -6.381 -22.658  1.00 98.39           C  
ATOM   3044  CE1 PHE A 390       9.338  -5.804 -25.041  1.00 98.39           C  
ATOM   3045  CE2 PHE A 390      10.870  -5.173 -23.306  1.00 98.39           C  
ATOM   3046  CZ  PHE A 390      10.224  -4.887 -24.498  1.00 98.39           C  
ATOM   3047  N   ALA A 391       6.431  -9.055 -22.778  1.00 97.99           N  
ATOM   3048  CA  ALA A 391       5.147  -8.818 -23.434  1.00 97.99           C  
ATOM   3049  C   ALA A 391       4.059  -8.502 -22.411  1.00 97.99           C  
ATOM   3050  CB  ALA A 391       4.748 -10.028 -24.274  1.00 97.99           C  
ATOM   3051  O   ALA A 391       3.211  -7.638 -22.646  1.00 97.99           O  
ATOM   3052  N   TYR A 392       4.018  -9.221 -21.307  1.00 97.50           N  
ATOM   3053  CA  TYR A 392       3.036  -9.015 -20.249  1.00 97.50           C  
ATOM   3054  C   TYR A 392       3.003  -7.556 -19.811  1.00 97.50           C  
ATOM   3055  CB  TYR A 392       3.344  -9.914 -19.047  1.00 97.50           C  
ATOM   3056  O   TYR A 392       1.933  -6.946 -19.743  1.00 97.50           O  
ATOM   3057  CG  TYR A 392       2.457  -9.656 -17.853  1.00 97.50           C  
ATOM   3058  CD1 TYR A 392       2.926  -8.938 -16.755  1.00 97.50           C  
ATOM   3059  CD2 TYR A 392       1.150 -10.129 -17.820  1.00 97.50           C  
ATOM   3060  CE1 TYR A 392       2.113  -8.699 -15.652  1.00 97.50           C  
ATOM   3061  CE2 TYR A 392       0.328  -9.897 -16.722  1.00 97.50           C  
ATOM   3062  OH  TYR A 392       0.009  -8.948 -14.555  1.00 97.50           O  
ATOM   3063  CZ  TYR A 392       0.818  -9.182 -15.644  1.00 97.50           C  
ATOM   3064  N   PHE A 393       4.115  -6.965 -19.577  1.00 97.51           N  
ATOM   3065  CA  PHE A 393       4.159  -5.600 -19.067  1.00 97.51           C  
ATOM   3066  C   PHE A 393       3.961  -4.595 -20.196  1.00 97.51           C  
ATOM   3067  CB  PHE A 393       5.488  -5.333 -18.354  1.00 97.51           C  
ATOM   3068  O   PHE A 393       3.366  -3.534 -19.993  1.00 97.51           O  
ATOM   3069  CG  PHE A 393       5.572  -5.942 -16.980  1.00 97.51           C  
ATOM   3070  CD1 PHE A 393       4.672  -5.578 -15.986  1.00 97.51           C  
ATOM   3071  CD2 PHE A 393       6.552  -6.880 -16.683  1.00 97.51           C  
ATOM   3072  CE1 PHE A 393       4.747  -6.140 -14.714  1.00 97.51           C  
ATOM   3073  CE2 PHE A 393       6.634  -7.447 -15.414  1.00 97.51           C  
ATOM   3074  CZ  PHE A 393       5.731  -7.075 -14.431  1.00 97.51           C  
ATOM   3075  N   GLN A 394       4.393  -4.961 -21.375  1.00 95.40           N  
ATOM   3076  CA  GLN A 394       4.173  -4.072 -22.511  1.00 95.40           C  
ATOM   3077  C   GLN A 394       2.685  -3.935 -22.823  1.00 95.40           C  
ATOM   3078  CB  GLN A 394       4.923  -4.578 -23.743  1.00 95.40           C  
ATOM   3079  O   GLN A 394       2.235  -2.882 -23.279  1.00 95.40           O  
ATOM   3080  CG  GLN A 394       6.438  -4.480 -23.624  1.00 95.40           C  
ATOM   3081  CD  GLN A 394       6.917  -3.062 -23.379  1.00 95.40           C  
ATOM   3082  NE2 GLN A 394       7.703  -2.875 -22.324  1.00 95.40           N  
ATOM   3083  OE1 GLN A 394       6.584  -2.141 -24.132  1.00 95.40           O  
ATOM   3084  N   ASP A 395       1.923  -4.950 -22.493  1.00 94.02           N  
ATOM   3085  CA  ASP A 395       0.493  -4.968 -22.783  1.00 94.02           C  
ATOM   3086  C   ASP A 395      -0.313  -4.414 -21.610  1.00 94.02           C  
ATOM   3087  CB  ASP A 395       0.030  -6.389 -23.114  1.00 94.02           C  
ATOM   3088  O   ASP A 395      -1.541  -4.523 -21.587  1.00 94.02           O  
ATOM   3089  CG  ASP A 395       0.566  -6.892 -24.443  1.00 94.02           C  
ATOM   3090  OD1 ASP A 395       0.925  -6.065 -25.309  1.00 94.02           O  
ATOM   3091  OD2 ASP A 395       0.626  -8.127 -24.628  1.00 94.02           O  
ATOM   3092  N   GLY A 396       0.372  -3.884 -20.631  1.00 91.94           N  
ATOM   3093  CA  GLY A 396      -0.305  -3.183 -19.552  1.00 91.94           C  
ATOM   3094  C   GLY A 396      -0.442  -4.017 -18.292  1.00 91.94           C  
ATOM   3095  O   GLY A 396      -1.308  -3.750 -17.457  1.00 91.94           O  
ATOM   3096  N   GLY A 397       0.282  -5.124 -18.236  1.00 93.23           N  
ATOM   3097  CA  GLY A 397       0.230  -5.966 -17.051  1.00 93.23           C  
ATOM   3098  C   GLY A 397       0.602  -5.229 -15.778  1.00 93.23           C  
ATOM   3099  O   GLY A 397       1.442  -4.327 -15.800  1.00 93.23           O  
ATOM   3100  N   GLU A 398       0.015  -5.642 -14.625  1.00 92.67           N  
ATOM   3101  CA  GLU A 398       0.307  -5.127 -13.291  1.00 92.67           C  
ATOM   3102  C   GLU A 398       0.928  -6.204 -12.406  1.00 92.67           C  
ATOM   3103  CB  GLU A 398      -0.964  -4.577 -12.637  1.00 92.67           C  
ATOM   3104  O   GLU A 398       0.768  -7.398 -12.668  1.00 92.67           O  
ATOM   3105  CG  GLU A 398      -1.644  -3.479 -13.442  1.00 92.67           C  
ATOM   3106  CD  GLU A 398      -2.976  -3.041 -12.853  1.00 92.67           C  
ATOM   3107  OE1 GLU A 398      -3.588  -2.086 -13.382  1.00 92.67           O  
ATOM   3108  OE2 GLU A 398      -3.410  -3.658 -11.855  1.00 92.67           O  
ATOM   3109  N   VAL A 399       1.649  -5.888 -11.383  1.00 88.09           N  
ATOM   3110  CA  VAL A 399       2.408  -6.808 -10.542  1.00 88.09           C  
ATOM   3111  C   VAL A 399       1.483  -7.445  -9.507  1.00 88.09           C  
ATOM   3112  CB  VAL A 399       3.584  -6.094  -9.838  1.00 88.09           C  
ATOM   3113  O   VAL A 399       1.660  -8.608  -9.139  1.00 88.09           O  
ATOM   3114  CG1 VAL A 399       4.267  -7.032  -8.844  1.00 88.09           C  
ATOM   3115  CG2 VAL A 399       4.587  -5.578 -10.867  1.00 88.09           C  
ATOM   3116  N   ALA A 400       0.241  -7.009  -9.218  1.00 79.22           N  
ATOM   3117  CA  ALA A 400      -0.497  -7.648  -8.132  1.00 79.22           C  
ATOM   3118  C   ALA A 400      -1.961  -7.217  -8.135  1.00 79.22           C  
ATOM   3119  CB  ALA A 400       0.147  -7.322  -6.786  1.00 79.22           C  
ATOM   3120  O   ALA A 400      -2.687  -7.452  -7.166  1.00 79.22           O  
ATOM   3121  N   GLY A 401      -2.472  -6.707  -9.368  1.00 81.48           N  
ATOM   3122  CA  GLY A 401      -3.889  -6.397  -9.477  1.00 81.48           C  
ATOM   3123  C   GLY A 401      -4.293  -5.168  -8.684  1.00 81.48           C  
ATOM   3124  O   GLY A 401      -3.522  -4.674  -7.859  1.00 81.48           O  
ATOM   3125  N   HIS A 402      -5.230  -4.304  -9.096  1.00 82.02           N  
ATOM   3126  CA  HIS A 402      -5.793  -3.089  -8.518  1.00 82.02           C  
ATOM   3127  C   HIS A 402      -4.809  -1.928  -8.611  1.00 82.02           C  
ATOM   3128  CB  HIS A 402      -6.192  -3.323  -7.060  1.00 82.02           C  
ATOM   3129  O   HIS A 402      -4.512  -1.278  -7.606  1.00 82.02           O  
ATOM   3130  CG  HIS A 402      -7.229  -4.386  -6.886  1.00 82.02           C  
ATOM   3131  CD2 HIS A 402      -7.161  -5.608  -6.306  1.00 82.02           C  
ATOM   3132  ND1 HIS A 402      -8.522  -4.247  -7.342  1.00 82.02           N  
ATOM   3133  CE1 HIS A 402      -9.206  -5.340  -7.049  1.00 82.02           C  
ATOM   3134  NE2 HIS A 402      -8.404  -6.182  -6.420  1.00 82.02           N  
ATOM   3135  N   GLY A 403      -4.183  -1.762  -9.785  1.00 88.06           N  
ATOM   3136  CA  GLY A 403      -3.228  -0.685  -9.994  1.00 88.06           C  
ATOM   3137  C   GLY A 403      -3.820   0.692  -9.758  1.00 88.06           C  
ATOM   3138  O   GLY A 403      -5.025   0.893  -9.927  1.00 88.06           O  
ATOM   3139  N   ILE A 404      -2.961   1.586  -9.258  1.00 91.70           N  
ATOM   3140  CA  ILE A 404      -3.258   3.009  -9.137  1.00 91.70           C  
ATOM   3141  C   ILE A 404      -2.502   3.788 -10.211  1.00 91.70           C  
ATOM   3142  CB  ILE A 404      -2.897   3.544  -7.733  1.00 91.70           C  
ATOM   3143  O   ILE A 404      -1.300   4.030 -10.080  1.00 91.70           O  
ATOM   3144  CG1 ILE A 404      -3.588   2.709  -6.649  1.00 91.70           C  
ATOM   3145  CG2 ILE A 404      -3.271   5.024  -7.606  1.00 91.70           C  
ATOM   3146  CD1 ILE A 404      -3.072   2.973  -5.241  1.00 91.70           C  
ATOM   3147  N   ASN A 405      -3.203   4.210 -11.284  1.00 94.19           N  
ATOM   3148  CA  ASN A 405      -2.515   4.639 -12.497  1.00 94.19           C  
ATOM   3149  C   ASN A 405      -2.803   6.103 -12.817  1.00 94.19           C  
ATOM   3150  CB  ASN A 405      -2.907   3.749 -13.679  1.00 94.19           C  
ATOM   3151  O   ASN A 405      -2.287   6.641 -13.798  1.00 94.19           O  
ATOM   3152  CG  ASN A 405      -2.581   2.288 -13.443  1.00 94.19           C  
ATOM   3153  ND2 ASN A 405      -3.580   1.426 -13.596  1.00 94.19           N  
ATOM   3154  OD1 ASN A 405      -1.442   1.936 -13.126  1.00 94.19           O  
ATOM   3155  N   ASN A 406      -3.639   6.728 -11.968  1.00 93.85           N  
ATOM   3156  CA  ASN A 406      -4.022   8.092 -12.319  1.00 93.85           C  
ATOM   3157  C   ASN A 406      -3.523   9.098 -11.286  1.00 93.85           C  
ATOM   3158  CB  ASN A 406      -5.540   8.200 -12.476  1.00 93.85           C  
ATOM   3159  O   ASN A 406      -3.924  10.263 -11.304  1.00 93.85           O  
ATOM   3160  CG  ASN A 406      -6.285   7.848 -11.203  1.00 93.85           C  
ATOM   3161  ND2 ASN A 406      -7.551   8.239 -11.130  1.00 93.85           N  
ATOM   3162  OD1 ASN A 406      -5.725   7.232 -10.292  1.00 93.85           O  
ATOM   3163  N   ALA A 407      -2.562   8.677 -10.428  1.00 94.46           N  
ATOM   3164  CA  ALA A 407      -2.040   9.567  -9.394  1.00 94.46           C  
ATOM   3165  C   ALA A 407      -1.017  10.540  -9.974  1.00 94.46           C  
ATOM   3166  CB  ALA A 407      -1.416   8.757  -8.260  1.00 94.46           C  
ATOM   3167  O   ALA A 407      -0.206  10.164 -10.824  1.00 94.46           O  
ATOM   3168  N   THR A 408      -1.073  11.822  -9.462  1.00 96.78           N  
ATOM   3169  CA  THR A 408      -0.118  12.828  -9.915  1.00 96.78           C  
ATOM   3170  C   THR A 408       0.505  13.556  -8.727  1.00 96.78           C  
ATOM   3171  CB  THR A 408      -0.785  13.849 -10.854  1.00 96.78           C  
ATOM   3172  O   THR A 408      -0.051  13.549  -7.627  1.00 96.78           O  
ATOM   3173  CG2 THR A 408      -1.395  13.161 -12.071  1.00 96.78           C  
ATOM   3174  OG1 THR A 408      -1.819  14.540 -10.141  1.00 96.78           O  
ATOM   3175  N   THR A 409       1.764  14.105  -8.970  1.00 96.31           N  
ATOM   3176  CA  THR A 409       2.441  15.022  -8.061  1.00 96.31           C  
ATOM   3177  C   THR A 409       2.698  16.365  -8.739  1.00 96.31           C  
ATOM   3178  CB  THR A 409       3.774  14.432  -7.563  1.00 96.31           C  
ATOM   3179  O   THR A 409       2.376  16.543  -9.915  1.00 96.31           O  
ATOM   3180  CG2 THR A 409       3.554  13.108  -6.841  1.00 96.31           C  
ATOM   3181  OG1 THR A 409       4.641  14.214  -8.683  1.00 96.31           O  
ATOM   3182  N   GLY A 410       3.299  17.345  -7.985  1.00 94.35           N  
ATOM   3183  CA  GLY A 410       3.607  18.654  -8.537  1.00 94.35           C  
ATOM   3184  C   GLY A 410       2.488  19.660  -8.346  1.00 94.35           C  
ATOM   3185  O   GLY A 410       1.468  19.352  -7.726  1.00 94.35           O  
ATOM   3186  N   SER A 411       2.678  20.864  -8.864  1.00 92.99           N  
ATOM   3187  CA  SER A 411       1.674  21.913  -8.717  1.00 92.99           C  
ATOM   3188  C   SER A 411       0.410  21.582  -9.503  1.00 92.99           C  
ATOM   3189  CB  SER A 411       2.234  23.259  -9.180  1.00 92.99           C  
ATOM   3190  O   SER A 411       0.468  20.884 -10.517  1.00 92.99           O  
ATOM   3191  OG  SER A 411       2.492  23.245 -10.573  1.00 92.99           O  
ATOM   3192  N   THR A 412      -0.723  21.956  -9.045  1.00 88.65           N  
ATOM   3193  CA  THR A 412      -2.021  21.710  -9.663  1.00 88.65           C  
ATOM   3194  C   THR A 412      -2.034  22.200 -11.108  1.00 88.65           C  
ATOM   3195  CB  THR A 412      -3.154  22.396  -8.876  1.00 88.65           C  
ATOM   3196  O   THR A 412      -2.658  21.582 -11.973  1.00 88.65           O  
ATOM   3197  CG2 THR A 412      -4.518  22.053  -9.464  1.00 88.65           C  
ATOM   3198  OG1 THR A 412      -3.111  21.960  -7.512  1.00 88.65           O  
ATOM   3199  N   GLY A 413      -1.234  23.184 -11.469  1.00 91.59           N  
ATOM   3200  CA  GLY A 413      -1.158  23.762 -12.801  1.00 91.59           C  
ATOM   3201  C   GLY A 413      -0.214  23.013 -13.724  1.00 91.59           C  
ATOM   3202  O   GLY A 413      -0.304  23.138 -14.947  1.00 91.59           O  
ATOM   3203  N   ASN A 414       0.497  22.123 -13.174  1.00 91.93           N  
ATOM   3204  CA  ASN A 414       1.448  21.317 -13.932  1.00 91.93           C  
ATOM   3205  C   ASN A 414       1.650  19.944 -13.297  1.00 91.93           C  
ATOM   3206  CB  ASN A 414       2.787  22.046 -14.059  1.00 91.93           C  
ATOM   3207  O   ASN A 414       2.721  19.656 -12.760  1.00 91.93           O  
ATOM   3208  CG  ASN A 414       3.696  21.421 -15.099  1.00 91.93           C  
ATOM   3209  ND2 ASN A 414       4.996  21.653 -14.967  1.00 91.93           N  
ATOM   3210  OD1 ASN A 414       3.232  20.736 -16.015  1.00 91.93           O  
ATOM   3211  N   PRO A 415       0.627  19.114 -13.247  1.00 93.83           N  
ATOM   3212  CA  PRO A 415       0.725  17.795 -12.618  1.00 93.83           C  
ATOM   3213  C   PRO A 415       1.702  16.869 -13.339  1.00 93.83           C  
ATOM   3214  CB  PRO A 415      -0.705  17.256 -12.705  1.00 93.83           C  
ATOM   3215  O   PRO A 415       1.822  16.926 -14.565  1.00 93.83           O  
ATOM   3216  CG  PRO A 415      -1.302  17.947 -13.888  1.00 93.83           C  
ATOM   3217  CD  PRO A 415      -0.688  19.313 -14.003  1.00 93.83           C  
ATOM   3218  N   GLU A 416       2.411  16.150 -12.585  1.00 94.15           N  
ATOM   3219  CA  GLU A 416       3.326  15.137 -13.104  1.00 94.15           C  
ATOM   3220  C   GLU A 416       2.927  13.741 -12.634  1.00 94.15           C  
ATOM   3221  CB  GLU A 416       4.764  15.445 -12.679  1.00 94.15           C  
ATOM   3222  O   GLU A 416       2.361  13.583 -11.550  1.00 94.15           O  
ATOM   3223  CG  GLU A 416       5.280  16.786 -13.180  1.00 94.15           C  
ATOM   3224  CD  GLU A 416       6.669  17.126 -12.663  1.00 94.15           C  
ATOM   3225  OE1 GLU A 416       7.259  18.129 -13.124  1.00 94.15           O  
ATOM   3226  OE2 GLU A 416       7.170  16.382 -11.790  1.00 94.15           O  
ATOM   3227  N   PRO A 417       3.226  12.819 -13.492  1.00 96.32           N  
ATOM   3228  CA  PRO A 417       2.878  11.452 -13.099  1.00 96.32           C  
ATOM   3229  C   PRO A 417       3.520  11.036 -11.778  1.00 96.32           C  
ATOM   3230  CB  PRO A 417       3.415  10.605 -14.257  1.00 96.32           C  
ATOM   3231  O   PRO A 417       4.677  11.376 -11.515  1.00 96.32           O  
ATOM   3232  CG  PRO A 417       3.449  11.536 -15.426  1.00 96.32           C  
ATOM   3233  CD  PRO A 417       3.767  12.916 -14.928  1.00 96.32           C  
ATOM   3234  N   ALA A 418       2.759  10.358 -10.969  1.00 97.20           N  
ATOM   3235  CA  ALA A 418       3.242   9.761  -9.727  1.00 97.20           C  
ATOM   3236  C   ALA A 418       3.382   8.248  -9.864  1.00 97.20           C  
ATOM   3237  CB  ALA A 418       2.303  10.103  -8.572  1.00 97.20           C  
ATOM   3238  O   ALA A 418       2.718   7.630 -10.699  1.00 97.20           O  
ATOM   3239  N   ILE A 419       4.308   7.714  -9.112  1.00 97.40           N  
ATOM   3240  CA  ILE A 419       4.419   6.266  -8.970  1.00 97.40           C  
ATOM   3241  C   ILE A 419       4.149   5.868  -7.521  1.00 97.40           C  
ATOM   3242  CB  ILE A 419       5.809   5.760  -9.415  1.00 97.40           C  
ATOM   3243  O   ILE A 419       4.560   6.567  -6.592  1.00 97.40           O  
ATOM   3244  CG1 ILE A 419       5.822   4.228  -9.484  1.00 97.40           C  
ATOM   3245  CG2 ILE A 419       6.899   6.276  -8.472  1.00 97.40           C  
ATOM   3246  CD1 ILE A 419       7.070   3.648 -10.135  1.00 97.40           C  
ATOM   3247  N   LEU A 420       3.387   4.724  -7.367  1.00 97.10           N  
ATOM   3248  CA  LEU A 420       2.924   4.347  -6.036  1.00 97.10           C  
ATOM   3249  C   LEU A 420       3.502   2.998  -5.621  1.00 97.10           C  
ATOM   3250  CB  LEU A 420       1.394   4.294  -5.997  1.00 97.10           C  
ATOM   3251  O   LEU A 420       3.636   2.094  -6.449  1.00 97.10           O  
ATOM   3252  CG  LEU A 420       0.666   5.634  -6.105  1.00 97.10           C  
ATOM   3253  CD1 LEU A 420       0.352   5.950  -7.564  1.00 97.10           C  
ATOM   3254  CD2 LEU A 420      -0.609   5.620  -5.270  1.00 97.10           C  
ATOM   3255  N   PHE A 421       3.729   2.938  -4.328  1.00 97.65           N  
ATOM   3256  CA  PHE A 421       4.237   1.706  -3.737  1.00 97.65           C  
ATOM   3257  C   PHE A 421       3.455   1.347  -2.478  1.00 97.65           C  
ATOM   3258  CB  PHE A 421       5.727   1.840  -3.409  1.00 97.65           C  
ATOM   3259  O   PHE A 421       3.024   2.231  -1.736  1.00 97.65           O  
ATOM   3260  CG  PHE A 421       6.586   2.155  -4.604  1.00 97.65           C  
ATOM   3261  CD1 PHE A 421       7.176   1.137  -5.341  1.00 97.65           C  
ATOM   3262  CD2 PHE A 421       6.803   3.472  -4.989  1.00 97.65           C  
ATOM   3263  CE1 PHE A 421       7.971   1.426  -6.448  1.00 97.65           C  
ATOM   3264  CE2 PHE A 421       7.596   3.768  -6.094  1.00 97.65           C  
ATOM   3265  CZ  PHE A 421       8.180   2.744  -6.821  1.00 97.65           C  
ATOM   3266  N   GLU A 422       3.263   0.093  -2.334  1.00 96.66           N  
ATOM   3267  CA  GLU A 422       2.659  -0.429  -1.111  1.00 96.66           C  
ATOM   3268  C   GLU A 422       3.687  -1.167  -0.259  1.00 96.66           C  
ATOM   3269  CB  GLU A 422       1.488  -1.356  -1.444  1.00 96.66           C  
ATOM   3270  O   GLU A 422       4.379  -2.062  -0.749  1.00 96.66           O  
ATOM   3271  CG  GLU A 422       0.825  -1.973  -0.221  1.00 96.66           C  
ATOM   3272  CD  GLU A 422      -0.276  -2.962  -0.569  1.00 96.66           C  
ATOM   3273  OE1 GLU A 422      -0.702  -3.734   0.320  1.00 96.66           O  
ATOM   3274  OE2 GLU A 422      -0.714  -2.967  -1.741  1.00 96.66           O  
ATOM   3275  N   PHE A 423       3.784  -0.704   1.020  1.00 96.18           N  
ATOM   3276  CA  PHE A 423       4.563  -1.463   1.991  1.00 96.18           C  
ATOM   3277  C   PHE A 423       3.730  -2.589   2.592  1.00 96.18           C  
ATOM   3278  CB  PHE A 423       5.083  -0.545   3.102  1.00 96.18           C  
ATOM   3279  O   PHE A 423       2.691  -2.340   3.206  1.00 96.18           O  
ATOM   3280  CG  PHE A 423       6.026   0.522   2.615  1.00 96.18           C  
ATOM   3281  CD1 PHE A 423       7.399   0.306   2.609  1.00 96.18           C  
ATOM   3282  CD2 PHE A 423       5.540   1.742   2.162  1.00 96.18           C  
ATOM   3283  CE1 PHE A 423       8.274   1.292   2.159  1.00 96.18           C  
ATOM   3284  CE2 PHE A 423       6.409   2.731   1.711  1.00 96.18           C  
ATOM   3285  CZ  PHE A 423       7.775   2.505   1.711  1.00 96.18           C  
ATOM   3286  N   ARG A 424       4.185  -3.855   2.366  1.00 91.12           N  
ATOM   3287  CA  ARG A 424       3.401  -4.996   2.830  1.00 91.12           C  
ATOM   3288  C   ARG A 424       3.430  -5.096   4.352  1.00 91.12           C  
ATOM   3289  CB  ARG A 424       3.920  -6.294   2.209  1.00 91.12           C  
ATOM   3290  O   ARG A 424       2.474  -5.574   4.966  1.00 91.12           O  
ATOM   3291  CG  ARG A 424       3.765  -6.360   0.698  1.00 91.12           C  
ATOM   3292  CD  ARG A 424       2.317  -6.163   0.271  1.00 91.12           C  
ATOM   3293  NE  ARG A 424       1.467  -7.258   0.729  1.00 91.12           N  
ATOM   3294  NH1 ARG A 424      -0.498  -6.340  -0.067  1.00 91.12           N  
ATOM   3295  NH2 ARG A 424      -0.528  -8.361   1.014  1.00 91.12           N  
ATOM   3296  CZ  ARG A 424       0.149  -7.317   0.557  1.00 91.12           C  
ATOM   3297  N   THR A 425       4.525  -4.559   4.881  1.00 88.97           N  
ATOM   3298  CA  THR A 425       4.708  -4.298   6.305  1.00 88.97           C  
ATOM   3299  C   THR A 425       5.267  -2.895   6.530  1.00 88.97           C  
ATOM   3300  CB  THR A 425       5.647  -5.336   6.947  1.00 88.97           C  
ATOM   3301  O   THR A 425       6.139  -2.442   5.786  1.00 88.97           O  
ATOM   3302  CG2 THR A 425       5.757  -5.121   8.453  1.00 88.97           C  
ATOM   3303  OG1 THR A 425       5.134  -6.651   6.700  1.00 88.97           O  
ATOM   3304  N   VAL A 426       4.719  -2.254   7.592  1.00 90.27           N  
ATOM   3305  CA  VAL A 426       5.168  -0.892   7.865  1.00 90.27           C  
ATOM   3306  C   VAL A 426       6.586  -0.920   8.432  1.00 90.27           C  
ATOM   3307  CB  VAL A 426       4.217  -0.165   8.841  1.00 90.27           C  
ATOM   3308  O   VAL A 426       6.817  -1.464   9.515  1.00 90.27           O  
ATOM   3309  CG1 VAL A 426       4.742   1.233   9.166  1.00 90.27           C  
ATOM   3310  CG2 VAL A 426       2.809  -0.087   8.254  1.00 90.27           C  
ATOM   3311  N   PRO A 427       7.521  -0.316   7.657  1.00 91.61           N  
ATOM   3312  CA  PRO A 427       8.882  -0.239   8.192  1.00 91.61           C  
ATOM   3313  C   PRO A 427       9.008   0.754   9.345  1.00 91.61           C  
ATOM   3314  CB  PRO A 427       9.709   0.217   6.987  1.00 91.61           C  
ATOM   3315  O   PRO A 427       8.143   1.617   9.518  1.00 91.61           O  
ATOM   3316  CG  PRO A 427       8.753   0.991   6.138  1.00 91.61           C  
ATOM   3317  CD  PRO A 427       7.386   0.390   6.290  1.00 91.61           C  
ATOM   3318  N   SER A 428      10.097   0.617  10.102  1.00 90.52           N  
ATOM   3319  CA  SER A 428      10.322   1.470  11.265  1.00 90.52           C  
ATOM   3320  C   SER A 428      10.275   2.946  10.886  1.00 90.52           C  
ATOM   3321  CB  SER A 428      11.667   1.144  11.917  1.00 90.52           C  
ATOM   3322  O   SER A 428       9.808   3.778  11.667  1.00 90.52           O  
ATOM   3323  OG  SER A 428      12.729   1.333  10.998  1.00 90.52           O  
ATOM   3324  N   ALA A 429      10.732   3.277   9.703  1.00 93.17           N  
ATOM   3325  CA  ALA A 429      10.808   4.651   9.213  1.00 93.17           C  
ATOM   3326  C   ALA A 429       9.416   5.254   9.050  1.00 93.17           C  
ATOM   3327  CB  ALA A 429      11.565   4.701   7.888  1.00 93.17           C  
ATOM   3328  O   ALA A 429       9.266   6.476   8.980  1.00 93.17           O  
ATOM   3329  N   LEU A 430       8.355   4.378   9.051  1.00 93.75           N  
ATOM   3330  CA  LEU A 430       7.018   4.888   8.766  1.00 93.75           C  
ATOM   3331  C   LEU A 430       6.105   4.724   9.976  1.00 93.75           C  
ATOM   3332  CB  LEU A 430       6.417   4.167   7.557  1.00 93.75           C  
ATOM   3333  O   LEU A 430       4.897   4.956   9.883  1.00 93.75           O  
ATOM   3334  CG  LEU A 430       7.124   4.383   6.218  1.00 93.75           C  
ATOM   3335  CD1 LEU A 430       6.355   3.695   5.095  1.00 93.75           C  
ATOM   3336  CD2 LEU A 430       7.282   5.872   5.931  1.00 93.75           C  
ATOM   3337  N   THR A 431       6.630   4.345  11.143  1.00 90.20           N  
ATOM   3338  CA  THR A 431       5.828   4.065  12.328  1.00 90.20           C  
ATOM   3339  C   THR A 431       5.123   5.327  12.816  1.00 90.20           C  
ATOM   3340  CB  THR A 431       6.693   3.486  13.464  1.00 90.20           C  
ATOM   3341  O   THR A 431       4.079   5.249  13.467  1.00 90.20           O  
ATOM   3342  CG2 THR A 431       7.203   2.093  13.111  1.00 90.20           C  
ATOM   3343  OG1 THR A 431       7.813   4.349  13.691  1.00 90.20           O  
ATOM   3344  N   GLU A 432       5.630   6.493  12.515  1.00 90.51           N  
ATOM   3345  CA  GLU A 432       5.037   7.757  12.943  1.00 90.51           C  
ATOM   3346  C   GLU A 432       3.713   8.014  12.230  1.00 90.51           C  
ATOM   3347  CB  GLU A 432       6.004   8.917  12.691  1.00 90.51           C  
ATOM   3348  O   GLU A 432       2.930   8.868  12.651  1.00 90.51           O  
ATOM   3349  CG  GLU A 432       6.296   9.166  11.219  1.00 90.51           C  
ATOM   3350  CD  GLU A 432       7.236  10.337  10.983  1.00 90.51           C  
ATOM   3351  OE1 GLU A 432       8.113  10.242  10.095  1.00 90.51           O  
ATOM   3352  OE2 GLU A 432       7.094  11.358  11.693  1.00 90.51           O  
ATOM   3353  N   PHE A 433       3.423   7.308  11.146  1.00 92.27           N  
ATOM   3354  CA  PHE A 433       2.247   7.559  10.321  1.00 92.27           C  
ATOM   3355  C   PHE A 433       1.106   6.625  10.706  1.00 92.27           C  
ATOM   3356  CB  PHE A 433       2.585   7.390   8.836  1.00 92.27           C  
ATOM   3357  O   PHE A 433       0.010   6.713  10.148  1.00 92.27           O  
ATOM   3358  CG  PHE A 433       3.652   8.332   8.346  1.00 92.27           C  
ATOM   3359  CD1 PHE A 433       3.340   9.644   8.011  1.00 92.27           C  
ATOM   3360  CD2 PHE A 433       4.967   7.904   8.219  1.00 92.27           C  
ATOM   3361  CE1 PHE A 433       4.326  10.517   7.557  1.00 92.27           C  
ATOM   3362  CE2 PHE A 433       5.957   8.771   7.765  1.00 92.27           C  
ATOM   3363  CZ  PHE A 433       5.634  10.077   7.434  1.00 92.27           C  
ATOM   3364  N   VAL A 434       1.343   5.652  11.525  1.00 90.04           N  
ATOM   3365  CA  VAL A 434       0.330   4.695  11.957  1.00 90.04           C  
ATOM   3366  C   VAL A 434      -0.055   4.970  13.409  1.00 90.04           C  
ATOM   3367  CB  VAL A 434       0.823   3.238  11.803  1.00 90.04           C  
ATOM   3368  O   VAL A 434       0.754   5.482  14.186  1.00 90.04           O  
ATOM   3369  CG1 VAL A 434       1.114   2.919  10.338  1.00 90.04           C  
ATOM   3370  CG2 VAL A 434       2.064   3.002  12.662  1.00 90.04           C  
ATOM   3371  N   PRO A 435      -1.346   4.754  13.708  1.00 85.40           N  
ATOM   3372  CA  PRO A 435      -1.724   4.944  15.110  1.00 85.40           C  
ATOM   3373  C   PRO A 435      -0.935   4.047  16.062  1.00 85.40           C  
ATOM   3374  CB  PRO A 435      -3.212   4.582  15.126  1.00 85.40           C  
ATOM   3375  O   PRO A 435      -0.692   2.878  15.754  1.00 85.40           O  
ATOM   3376  CG  PRO A 435      -3.386   3.634  13.984  1.00 85.40           C  
ATOM   3377  CD  PRO A 435      -2.390   3.986  12.916  1.00 85.40           C  
ATOM   3378  N   ARG A 436      -0.177   4.626  16.975  1.00 70.36           N  
ATOM   3379  CA  ARG A 436       0.568   3.890  17.991  1.00 70.36           C  
ATOM   3380  C   ARG A 436      -0.199   3.845  19.308  1.00 70.36           C  
ATOM   3381  CB  ARG A 436       1.946   4.518  18.209  1.00 70.36           C  
ATOM   3382  O   ARG A 436      -0.802   4.840  19.715  1.00 70.36           O  
ATOM   3383  CG  ARG A 436       2.875   4.395  17.011  1.00 70.36           C  
ATOM   3384  CD  ARG A 436       4.276   4.898  17.331  1.00 70.36           C  
ATOM   3385  NE  ARG A 436       5.162   4.796  16.175  1.00 70.36           N  
ATOM   3386  NH1 ARG A 436       7.042   5.547  17.288  1.00 70.36           N  
ATOM   3387  NH2 ARG A 436       7.169   4.975  15.072  1.00 70.36           N  
ATOM   3388  CZ  ARG A 436       6.455   5.106  16.181  1.00 70.36           C  
ATOM   3389  N   THR A 437      -0.921   2.780  19.555  1.00 55.87           N  
ATOM   3390  CA  THR A 437      -1.602   2.748  20.844  1.00 55.87           C  
ATOM   3391  C   THR A 437      -0.710   3.321  21.942  1.00 55.87           C  
ATOM   3392  CB  THR A 437      -2.024   1.315  21.218  1.00 55.87           C  
ATOM   3393  O   THR A 437       0.436   2.897  22.102  1.00 55.87           O  
ATOM   3394  CG2 THR A 437      -3.317   0.920  20.513  1.00 55.87           C  
ATOM   3395  OG1 THR A 437      -0.987   0.403  20.836  1.00 55.87           O  
ATOM   3396  N   GLU A 438      -0.415   4.652  22.252  1.00 43.18           N  
ATOM   3397  CA  GLU A 438       0.034   5.173  23.540  1.00 43.18           C  
ATOM   3398  C   GLU A 438      -0.741   4.539  24.691  1.00 43.18           C  
ATOM   3399  CB  GLU A 438      -0.109   6.696  23.584  1.00 43.18           C  
ATOM   3400  O   GLU A 438      -1.962   4.385  24.614  1.00 43.18           O  
ATOM   3401  CG  GLU A 438       0.961   7.438  22.797  1.00 43.18           C  
ATOM   3402  CD  GLU A 438       0.953   8.939  23.040  1.00 43.18           C  
ATOM   3403  OE1 GLU A 438       1.797   9.653  22.453  1.00 43.18           O  
ATOM   3404  OE2 GLU A 438       0.096   9.403  23.824  1.00 43.18           O  
ATOM   3405  N   SER A 439      -0.588   3.322  25.318  1.00 33.49           N  
ATOM   3406  CA  SER A 439      -0.805   3.144  26.750  1.00 33.49           C  
ATOM   3407  C   SER A 439      -2.001   3.958  27.233  1.00 33.49           C  
ATOM   3408  CB  SER A 439       0.444   3.544  27.536  1.00 33.49           C  
ATOM   3409  O   SER A 439      -2.013   5.185  27.113  1.00 33.49           O  
ATOM   3410  OG  SER A 439       0.106   3.929  28.857  1.00 33.49           O  
ATOM   3411  N   THR A 440      -3.245   3.476  26.862  1.00 28.72           N  
ATOM   3412  CA  THR A 440      -4.366   3.471  27.796  1.00 28.72           C  
ATOM   3413  C   THR A 440      -5.569   2.751  27.193  1.00 28.72           C  
ATOM   3414  CB  THR A 440      -4.768   4.903  28.195  1.00 28.72           C  
ATOM   3415  O   THR A 440      -6.100   3.174  26.165  1.00 28.72           O  
ATOM   3416  CG2 THR A 440      -3.736   5.524  29.131  1.00 28.72           C  
ATOM   3417  OG1 THR A 440      -4.872   5.710  27.015  1.00 28.72           O  
ATOM   3418  N   ALA A 441      -5.384   1.430  26.895  1.00 31.08           N  
ATOM   3419  CA  ALA A 441      -6.420   0.434  27.160  1.00 31.08           C  
ATOM   3420  C   ALA A 441      -5.869  -0.981  27.017  1.00 31.08           C  
ATOM   3421  CB  ALA A 441      -7.606   0.637  26.221  1.00 31.08           C  
ATOM   3422  O   ALA A 441      -5.139  -1.277  26.068  1.00 31.08           O  
ATOM   3423  N   LYS A 442      -4.964  -1.397  27.916  1.00 29.58           N  
ATOM   3424  CA  LYS A 442      -4.610  -2.812  27.989  1.00 29.58           C  
ATOM   3425  C   LYS A 442      -4.878  -3.514  26.661  1.00 29.58           C  
ATOM   3426  CB  LYS A 442      -5.385  -3.502  29.113  1.00 29.58           C  
ATOM   3427  O   LYS A 442      -6.016  -3.547  26.189  1.00 29.58           O  
ATOM   3428  CG  LYS A 442      -4.647  -3.535  30.443  1.00 29.58           C  
ATOM   3429  CD  LYS A 442      -5.377  -4.397  31.466  1.00 29.58           C  
ATOM   3430  CE  LYS A 442      -4.669  -4.386  32.814  1.00 29.58           C  
ATOM   3431  NZ  LYS A 442      -5.380  -5.232  33.819  1.00 29.58           N  
ATOM   3432  N   LEU A 443      -4.163  -3.325  25.502  1.00 31.62           N  
ATOM   3433  CA  LEU A 443      -4.018  -4.215  24.355  1.00 31.62           C  
ATOM   3434  C   LEU A 443      -4.128  -5.674  24.783  1.00 31.62           C  
ATOM   3435  CB  LEU A 443      -2.677  -3.975  23.657  1.00 31.62           C  
ATOM   3436  O   LEU A 443      -3.351  -6.140  25.620  1.00 31.62           O  
ATOM   3437  CG  LEU A 443      -2.727  -3.191  22.344  1.00 31.62           C  
ATOM   3438  CD1 LEU A 443      -1.747  -2.024  22.386  1.00 31.62           C  
ATOM   3439  CD2 LEU A 443      -2.425  -4.107  21.163  1.00 31.62           C  
ATOM   3440  N   ASP A 444      -5.357  -6.133  25.195  1.00 40.64           N  
ATOM   3441  CA  ASP A 444      -5.445  -7.580  25.369  1.00 40.64           C  
ATOM   3442  C   ASP A 444      -4.986  -8.314  24.111  1.00 40.64           C  
ATOM   3443  CB  ASP A 444      -6.875  -7.992  25.726  1.00 40.64           C  
ATOM   3444  O   ASP A 444      -5.757  -8.474  23.163  1.00 40.64           O  
ATOM   3445  CG  ASP A 444      -6.934  -9.024  26.839  1.00 40.64           C  
ATOM   3446  OD1 ASP A 444      -5.868  -9.490  27.295  1.00 40.64           O  
ATOM   3447  OD2 ASP A 444      -8.057  -9.376  27.260  1.00 40.64           O  
ATOM   3448  N   VAL A 445      -3.828  -7.869  23.403  1.00 41.48           N  
ATOM   3449  CA  VAL A 445      -3.294  -8.869  22.485  1.00 41.48           C  
ATOM   3450  C   VAL A 445      -3.360 -10.251  23.130  1.00 41.48           C  
ATOM   3451  CB  VAL A 445      -1.841  -8.542  22.072  1.00 41.48           C  
ATOM   3452  O   VAL A 445      -2.872 -10.445  24.247  1.00 41.48           O  
ATOM   3453  CG1 VAL A 445      -1.314  -9.581  21.084  1.00 41.48           C  
ATOM   3454  CG2 VAL A 445      -1.760  -7.139  21.472  1.00 41.48           C  
ATOM   3455  N   LYS A 446      -4.510 -10.964  22.747  1.00 64.83           N  
ATOM   3456  CA  LYS A 446      -4.466 -12.340  23.232  1.00 64.83           C  
ATOM   3457  C   LYS A 446      -3.112 -12.982  22.942  1.00 64.83           C  
ATOM   3458  CB  LYS A 446      -5.585 -13.169  22.600  1.00 64.83           C  
ATOM   3459  O   LYS A 446      -2.548 -12.794  21.862  1.00 64.83           O  
ATOM   3460  CG  LYS A 446      -6.984 -12.729  23.002  1.00 64.83           C  
ATOM   3461  CD  LYS A 446      -8.043 -13.699  22.494  1.00 64.83           C  
ATOM   3462  CE  LYS A 446      -9.447 -13.242  22.868  1.00 64.83           C  
ATOM   3463  NZ  LYS A 446     -10.487 -14.204  22.395  1.00 64.83           N  
ATOM   3464  N   THR A 447      -2.292 -13.230  23.913  1.00 68.92           N  
ATOM   3465  CA  THR A 447      -0.977 -13.857  23.968  1.00 68.92           C  
ATOM   3466  C   THR A 447      -0.792 -14.829  22.806  1.00 68.92           C  
ATOM   3467  CB  THR A 447      -0.768 -14.601  25.300  1.00 68.92           C  
ATOM   3468  O   THR A 447       0.268 -14.860  22.178  1.00 68.92           O  
ATOM   3469  CG2 THR A 447       0.635 -15.193  25.386  1.00 68.92           C  
ATOM   3470  OG1 THR A 447      -0.955 -13.684  26.386  1.00 68.92           O  
ATOM   3471  N   LEU A 448      -1.895 -15.296  22.195  1.00 78.47           N  
ATOM   3472  CA  LEU A 448      -1.777 -16.359  21.203  1.00 78.47           C  
ATOM   3473  C   LEU A 448      -1.932 -15.804  19.791  1.00 78.47           C  
ATOM   3474  CB  LEU A 448      -2.826 -17.445  21.455  1.00 78.47           C  
ATOM   3475  O   LEU A 448      -1.634 -16.494  18.813  1.00 78.47           O  
ATOM   3476  CG  LEU A 448      -2.625 -18.306  22.703  1.00 78.47           C  
ATOM   3477  CD1 LEU A 448      -3.819 -19.233  22.906  1.00 78.47           C  
ATOM   3478  CD2 LEU A 448      -1.332 -19.107  22.597  1.00 78.47           C  
ATOM   3479  N   ASP A 449      -2.320 -14.580  19.611  1.00 71.60           N  
ATOM   3480  CA  ASP A 449      -2.642 -13.894  18.363  1.00 71.60           C  
ATOM   3481  C   ASP A 449      -1.381 -13.623  17.545  1.00 71.60           C  
ATOM   3482  CB  ASP A 449      -3.377 -12.582  18.646  1.00 71.60           C  
ATOM   3483  O   ASP A 449      -1.459 -13.373  16.340  1.00 71.60           O  
ATOM   3484  CG  ASP A 449      -4.831 -12.788  19.033  1.00 71.60           C  
ATOM   3485  OD1 ASP A 449      -5.333 -13.928  18.930  1.00 71.60           O  
ATOM   3486  OD2 ASP A 449      -5.480 -11.801  19.443  1.00 71.60           O  
ATOM   3487  N   GLN A 450      -0.184 -13.839  17.940  1.00 70.71           N  
ATOM   3488  CA  GLN A 450       1.100 -13.628  17.280  1.00 70.71           C  
ATOM   3489  C   GLN A 450       1.543 -14.879  16.527  1.00 70.71           C  
ATOM   3490  CB  GLN A 450       2.167 -13.223  18.298  1.00 70.71           C  
ATOM   3491  O   GLN A 450       2.474 -14.827  15.721  1.00 70.71           O  
ATOM   3492  CG  GLN A 450       2.441 -14.282  19.357  1.00 70.71           C  
ATOM   3493  CD  GLN A 450       3.442 -13.824  20.401  1.00 70.71           C  
ATOM   3494  NE2 GLN A 450       3.586 -14.603  21.467  1.00 70.71           N  
ATOM   3495  OE1 GLN A 450       4.082 -12.778  20.249  1.00 70.71           O  
ATOM   3496  N   PHE A 451       0.770 -15.970  16.751  1.00 79.01           N  
ATOM   3497  CA  PHE A 451       1.141 -17.233  16.123  1.00 79.01           C  
ATOM   3498  C   PHE A 451       0.159 -17.596  15.016  1.00 79.01           C  
ATOM   3499  CB  PHE A 451       1.198 -18.356  17.163  1.00 79.01           C  
ATOM   3500  O   PHE A 451      -1.023 -17.253  15.090  1.00 79.01           O  
ATOM   3501  CG  PHE A 451       2.154 -18.088  18.295  1.00 79.01           C  
ATOM   3502  CD1 PHE A 451       3.522 -18.256  18.122  1.00 79.01           C  
ATOM   3503  CD2 PHE A 451       1.683 -17.667  19.532  1.00 79.01           C  
ATOM   3504  CE1 PHE A 451       4.409 -18.008  19.168  1.00 79.01           C  
ATOM   3505  CE2 PHE A 451       2.562 -17.417  20.581  1.00 79.01           C  
ATOM   3506  CZ  PHE A 451       3.925 -17.589  20.397  1.00 79.01           C  
ATOM   3507  N   GLY A 452       0.637 -18.055  13.790  1.00 75.00           N  
ATOM   3508  CA  GLY A 452      -0.215 -18.600  12.745  1.00 75.00           C  
ATOM   3509  C   GLY A 452      -1.137 -19.699  13.239  1.00 75.00           C  
ATOM   3510  O   GLY A 452      -0.990 -20.180  14.364  1.00 75.00           O  
ATOM   3511  N   ALA A 453      -2.290 -20.070  12.551  1.00 69.39           N  
ATOM   3512  CA  ALA A 453      -3.360 -20.997  12.909  1.00 69.39           C  
ATOM   3513  C   ALA A 453      -2.799 -22.374  13.253  1.00 69.39           C  
ATOM   3514  CB  ALA A 453      -4.372 -21.108  11.771  1.00 69.39           C  
ATOM   3515  O   ALA A 453      -3.201 -22.984  14.247  1.00 69.39           O  
ATOM   3516  N   ALA A 454      -1.735 -22.846  12.468  1.00 73.58           N  
ATOM   3517  CA  ALA A 454      -1.126 -24.159  12.668  1.00 73.58           C  
ATOM   3518  C   ALA A 454      -0.239 -24.169  13.910  1.00 73.58           C  
ATOM   3519  CB  ALA A 454      -0.317 -24.563  11.437  1.00 73.58           C  
ATOM   3520  O   ALA A 454      -0.295 -25.104  14.712  1.00 73.58           O  
ATOM   3521  N   ASP A 455       0.512 -23.174  14.145  1.00 78.89           N  
ATOM   3522  CA  ASP A 455       1.391 -22.992  15.296  1.00 78.89           C  
ATOM   3523  C   ASP A 455       0.587 -22.706  16.562  1.00 78.89           C  
ATOM   3524  CB  ASP A 455       2.386 -21.858  15.036  1.00 78.89           C  
ATOM   3525  O   ASP A 455       0.927 -23.192  17.642  1.00 78.89           O  
ATOM   3526  CG  ASP A 455       3.416 -22.204  13.976  1.00 78.89           C  
ATOM   3527  OD1 ASP A 455       3.655 -23.406  13.726  1.00 78.89           O  
ATOM   3528  OD2 ASP A 455       3.997 -21.267  13.386  1.00 78.89           O  
ATOM   3529  N   ARG A 456      -0.428 -22.012  16.398  1.00 83.55           N  
ATOM   3530  CA  ARG A 456      -1.343 -21.693  17.488  1.00 83.55           C  
ATOM   3531  C   ARG A 456      -2.011 -22.952  18.030  1.00 83.55           C  
ATOM   3532  CB  ARG A 456      -2.406 -20.694  17.024  1.00 83.55           C  
ATOM   3533  O   ARG A 456      -2.135 -23.123  19.244  1.00 83.55           O  
ATOM   3534  CG  ARG A 456      -3.333 -20.222  18.132  1.00 83.55           C  
ATOM   3535  CD  ARG A 456      -4.422 -19.300  17.601  1.00 83.55           C  
ATOM   3536  NE  ARG A 456      -3.867 -18.056  17.076  1.00 83.55           N  
ATOM   3537  NH1 ARG A 456      -5.915 -17.116  16.565  1.00 83.55           N  
ATOM   3538  NH2 ARG A 456      -3.981 -15.961  16.142  1.00 83.55           N  
ATOM   3539  CZ  ARG A 456      -4.589 -17.047  16.596  1.00 83.55           C  
ATOM   3540  N   LYS A 457      -2.440 -23.872  17.227  1.00 82.35           N  
ATOM   3541  CA  LYS A 457      -3.046 -25.141  17.620  1.00 82.35           C  
ATOM   3542  C   LYS A 457      -2.065 -25.994  18.420  1.00 82.35           C  
ATOM   3543  CB  LYS A 457      -3.526 -25.911  16.389  1.00 82.35           C  
ATOM   3544  O   LYS A 457      -2.435 -26.583  19.438  1.00 82.35           O  
ATOM   3545  CG  LYS A 457      -4.420 -27.099  16.712  1.00 82.35           C  
ATOM   3546  CD  LYS A 457      -4.933 -27.773  15.446  1.00 82.35           C  
ATOM   3547  CE  LYS A 457      -5.752 -29.017  15.766  1.00 82.35           C  
ATOM   3548  NZ  LYS A 457      -6.248 -29.688  14.527  1.00 82.35           N  
ATOM   3549  N   MET A 458      -0.826 -25.989  18.010  1.00 86.90           N  
ATOM   3550  CA  MET A 458       0.225 -26.762  18.664  1.00 86.90           C  
ATOM   3551  C   MET A 458       0.592 -26.151  20.012  1.00 86.90           C  
ATOM   3552  CB  MET A 458       1.465 -26.847  17.773  1.00 86.90           C  
ATOM   3553  O   MET A 458       0.782 -26.871  20.994  1.00 86.90           O  
ATOM   3554  CG  MET A 458       1.298 -27.767  16.575  1.00 86.90           C  
ATOM   3555  SD  MET A 458       2.870 -28.032  15.667  1.00 86.90           S  
ATOM   3556  CE  MET A 458       3.524 -26.340  15.659  1.00 86.90           C  
ATOM   3557  N   ILE A 459       0.669 -24.951  20.032  1.00 88.26           N  
ATOM   3558  CA  ILE A 459       0.994 -24.190  21.233  1.00 88.26           C  
ATOM   3559  C   ILE A 459      -0.126 -24.343  22.260  1.00 88.26           C  
ATOM   3560  CB  ILE A 459       1.226 -22.697  20.911  1.00 88.26           C  
ATOM   3561  O   ILE A 459       0.135 -24.584  23.441  1.00 88.26           O  
ATOM   3562  CG1 ILE A 459       2.529 -22.516  20.123  1.00 88.26           C  
ATOM   3563  CG2 ILE A 459       1.243 -21.863  22.196  1.00 88.26           C  
ATOM   3564  CD1 ILE A 459       2.710 -21.123  19.538  1.00 88.26           C  
ATOM   3565  N   ILE A 460      -1.348 -24.264  21.791  1.00 89.61           N  
ATOM   3566  CA  ILE A 460      -2.505 -24.401  22.669  1.00 89.61           C  
ATOM   3567  C   ILE A 460      -2.523 -25.798  23.285  1.00 89.61           C  
ATOM   3568  CB  ILE A 460      -3.824 -24.132  21.911  1.00 89.61           C  
ATOM   3569  O   ILE A 460      -2.812 -25.955  24.473  1.00 89.61           O  
ATOM   3570  CG1 ILE A 460      -3.965 -22.638  21.598  1.00 89.61           C  
ATOM   3571  CG2 ILE A 460      -5.023 -24.638  22.718  1.00 89.61           C  
ATOM   3572  CD1 ILE A 460      -5.138 -22.305  20.686  1.00 89.61           C  
ATOM   3573  N   THR A 461      -2.159 -26.784  22.567  1.00 91.79           N  
ATOM   3574  CA  THR A 461      -2.106 -28.157  23.058  1.00 91.79           C  
ATOM   3575  C   THR A 461      -1.087 -28.288  24.186  1.00 91.79           C  
ATOM   3576  CB  THR A 461      -1.754 -29.141  21.927  1.00 91.79           C  
ATOM   3577  O   THR A 461      -1.376 -28.887  25.224  1.00 91.79           O  
ATOM   3578  CG2 THR A 461      -1.637 -30.567  22.455  1.00 91.79           C  
ATOM   3579  OG1 THR A 461      -2.780 -29.097  20.927  1.00 91.79           O  
ATOM   3580  N   GLU A 462       0.044 -27.717  24.011  1.00 94.19           N  
ATOM   3581  CA  GLU A 462       1.114 -27.798  25.000  1.00 94.19           C  
ATOM   3582  C   GLU A 462       0.772 -26.996  26.252  1.00 94.19           C  
ATOM   3583  CB  GLU A 462       2.436 -27.306  24.405  1.00 94.19           C  
ATOM   3584  O   GLU A 462       1.042 -27.436  27.372  1.00 94.19           O  
ATOM   3585  CG  GLU A 462       3.062 -28.275  23.412  1.00 94.19           C  
ATOM   3586  CD  GLU A 462       4.526 -27.979  23.127  1.00 94.19           C  
ATOM   3587  OE1 GLU A 462       5.020 -28.354  22.039  1.00 94.19           O  
ATOM   3588  OE2 GLU A 462       5.184 -27.369  23.999  1.00 94.19           O  
ATOM   3589  N   ILE A 463       0.191 -25.880  26.076  1.00 93.58           N  
ATOM   3590  CA  ILE A 463      -0.248 -25.023  27.172  1.00 93.58           C  
ATOM   3591  C   ILE A 463      -1.319 -25.739  27.992  1.00 93.58           C  
ATOM   3592  CB  ILE A 463      -0.787 -23.671  26.651  1.00 93.58           C  
ATOM   3593  O   ILE A 463      -1.283 -25.719  29.224  1.00 93.58           O  
ATOM   3594  CG1 ILE A 463       0.368 -22.785  26.171  1.00 93.58           C  
ATOM   3595  CG2 ILE A 463      -1.607 -22.964  27.734  1.00 93.58           C  
ATOM   3596  CD1 ILE A 463      -0.080 -21.510  25.471  1.00 93.58           C  
ATOM   3597  N   ASN A 464      -2.244 -26.406  27.296  1.00 93.22           N  
ATOM   3598  CA  ASN A 464      -3.296 -27.143  27.987  1.00 93.22           C  
ATOM   3599  C   ASN A 464      -2.725 -28.291  28.815  1.00 93.22           C  
ATOM   3600  CB  ASN A 464      -4.328 -27.671  26.988  1.00 93.22           C  
ATOM   3601  O   ASN A 464      -3.201 -28.562  29.919  1.00 93.22           O  
ATOM   3602  CG  ASN A 464      -5.318 -26.609  26.555  1.00 93.22           C  
ATOM   3603  ND2 ASN A 464      -5.925 -26.803  25.390  1.00 93.22           N  
ATOM   3604  OD1 ASN A 464      -5.536 -25.621  27.261  1.00 93.22           O  
ATOM   3605  N   THR A 465      -1.679 -28.924  28.284  1.00 94.87           N  
ATOM   3606  CA  THR A 465      -1.013 -30.001  29.008  1.00 94.87           C  
ATOM   3607  C   THR A 465      -0.377 -29.477  30.292  1.00 94.87           C  
ATOM   3608  CB  THR A 465       0.063 -30.676  28.137  1.00 94.87           C  
ATOM   3609  O   THR A 465      -0.497 -30.100  31.349  1.00 94.87           O  
ATOM   3610  CG2 THR A 465       0.771 -31.789  28.903  1.00 94.87           C  
ATOM   3611  OG1 THR A 465      -0.555 -31.233  26.970  1.00 94.87           O  
ATOM   3612  N   LEU A 466       0.195 -28.289  30.221  1.00 94.22           N  
ATOM   3613  CA  LEU A 466       0.850 -27.652  31.358  1.00 94.22           C  
ATOM   3614  C   LEU A 466      -0.174 -27.214  32.400  1.00 94.22           C  
ATOM   3615  CB  LEU A 466       1.673 -26.447  30.896  1.00 94.22           C  
ATOM   3616  O   LEU A 466       0.037 -27.400  33.601  1.00 94.22           O  
ATOM   3617  CG  LEU A 466       3.020 -26.757  30.242  1.00 94.22           C  
ATOM   3618  CD1 LEU A 466       3.629 -25.487  29.655  1.00 94.22           C  
ATOM   3619  CD2 LEU A 466       3.970 -27.395  31.249  1.00 94.22           C  
ATOM   3620  N   VAL A 467      -1.220 -26.744  31.949  1.00 94.18           N  
ATOM   3621  CA  VAL A 467      -2.278 -26.242  32.820  1.00 94.18           C  
ATOM   3622  C   VAL A 467      -2.977 -27.410  33.511  1.00 94.18           C  
ATOM   3623  CB  VAL A 467      -3.305 -25.394  32.036  1.00 94.18           C  
ATOM   3624  O   VAL A 467      -3.259 -27.352  34.710  1.00 94.18           O  
ATOM   3625  CG1 VAL A 467      -4.548 -25.132  32.884  1.00 94.18           C  
ATOM   3626  CG2 VAL A 467      -2.675 -24.078  31.584  1.00 94.18           C  
ATOM   3627  N   GLU A 468      -3.148 -28.506  32.784  1.00 93.19           N  
ATOM   3628  CA  GLU A 468      -3.819 -29.679  33.335  1.00 93.19           C  
ATOM   3629  C   GLU A 468      -2.984 -30.326  34.437  1.00 93.19           C  
ATOM   3630  CB  GLU A 468      -4.113 -30.699  32.232  1.00 93.19           C  
ATOM   3631  O   GLU A 468      -3.531 -30.894  35.385  1.00 93.19           O  
ATOM   3632  CG  GLU A 468      -5.202 -31.698  32.592  1.00 93.19           C  
ATOM   3633  CD  GLU A 468      -6.564 -31.054  32.798  1.00 93.19           C  
ATOM   3634  OE1 GLU A 468      -7.442 -31.680  33.435  1.00 93.19           O  
ATOM   3635  OE2 GLU A 468      -6.754 -29.914  32.319  1.00 93.19           O  
ATOM   3636  N   SER A 469      -1.727 -30.157  34.368  1.00 91.96           N  
ATOM   3637  CA  SER A 469      -0.814 -30.800  35.307  1.00 91.96           C  
ATOM   3638  C   SER A 469      -0.421 -29.851  36.434  1.00 91.96           C  
ATOM   3639  CB  SER A 469       0.439 -31.293  34.583  1.00 91.96           C  
ATOM   3640  O   SER A 469       0.277 -30.246  37.370  1.00 91.96           O  
ATOM   3641  OG  SER A 469       1.149 -30.208  34.011  1.00 91.96           O  
ATOM   3642  N   SER A 470      -0.991 -28.671  36.381  1.00 92.82           N  
ATOM   3643  CA  SER A 470      -0.587 -27.660  37.352  1.00 92.82           C  
ATOM   3644  C   SER A 470      -1.552 -27.609  38.531  1.00 92.82           C  
ATOM   3645  CB  SER A 470      -0.504 -26.284  36.690  1.00 92.82           C  
ATOM   3646  O   SER A 470      -2.770 -27.665  38.346  1.00 92.82           O  
ATOM   3647  OG  SER A 470      -0.368 -25.264  37.666  1.00 92.82           O  
ATOM   3648  N   SER A 471      -1.000 -27.486  39.766  1.00 90.96           N  
ATOM   3649  CA  SER A 471      -1.827 -27.302  40.955  1.00 90.96           C  
ATOM   3650  C   SER A 471      -2.006 -25.823  41.280  1.00 90.96           C  
ATOM   3651  CB  SER A 471      -1.211 -28.025  42.153  1.00 90.96           C  
ATOM   3652  O   SER A 471      -2.928 -25.449  42.007  1.00 90.96           O  
ATOM   3653  OG  SER A 471       0.108 -27.566  42.394  1.00 90.96           O  
ATOM   3654  N   ASP A 472      -1.325 -24.942  40.564  1.00 93.10           N  
ATOM   3655  CA  ASP A 472      -1.241 -23.518  40.871  1.00 93.10           C  
ATOM   3656  C   ASP A 472      -2.156 -22.705  39.959  1.00 93.10           C  
ATOM   3657  CB  ASP A 472       0.202 -23.025  40.743  1.00 93.10           C  
ATOM   3658  O   ASP A 472      -2.482 -21.555  40.262  1.00 93.10           O  
ATOM   3659  CG  ASP A 472       1.130 -23.630  41.783  1.00 93.10           C  
ATOM   3660  OD1 ASP A 472       0.644 -24.093  42.837  1.00 93.10           O  
ATOM   3661  OD2 ASP A 472       2.357 -23.640  41.546  1.00 93.10           O  
ATOM   3662  N   PHE A 473      -2.616 -23.211  38.892  1.00 94.93           N  
ATOM   3663  CA  PHE A 473      -3.396 -22.465  37.911  1.00 94.93           C  
ATOM   3664  C   PHE A 473      -4.752 -22.071  38.484  1.00 94.93           C  
ATOM   3665  CB  PHE A 473      -3.586 -23.290  36.634  1.00 94.93           C  
ATOM   3666  O   PHE A 473      -5.204 -20.939  38.301  1.00 94.93           O  
ATOM   3667  CG  PHE A 473      -4.429 -22.608  35.590  1.00 94.93           C  
ATOM   3668  CD1 PHE A 473      -5.773 -22.926  35.446  1.00 94.93           C  
ATOM   3669  CD2 PHE A 473      -3.876 -21.647  34.753  1.00 94.93           C  
ATOM   3670  CE1 PHE A 473      -6.556 -22.296  34.481  1.00 94.93           C  
ATOM   3671  CE2 PHE A 473      -4.652 -21.014  33.787  1.00 94.93           C  
ATOM   3672  CZ  PHE A 473      -5.991 -21.340  33.652  1.00 94.93           C  
ATOM   3673  N   ASP A 474      -5.384 -22.956  39.206  1.00 93.24           N  
ATOM   3674  CA  ASP A 474      -6.708 -22.728  39.776  1.00 93.24           C  
ATOM   3675  C   ASP A 474      -6.704 -21.517  40.707  1.00 93.24           C  
ATOM   3676  CB  ASP A 474      -7.190 -23.969  40.529  1.00 93.24           C  
ATOM   3677  O   ASP A 474      -7.600 -20.673  40.639  1.00 93.24           O  
ATOM   3678  CG  ASP A 474      -7.553 -25.119  39.607  1.00 93.24           C  
ATOM   3679  OD1 ASP A 474      -7.738 -24.891  38.392  1.00 93.24           O  
ATOM   3680  OD2 ASP A 474      -7.657 -26.263  40.099  1.00 93.24           O  
ATOM   3681  N   SER A 475      -5.682 -21.478  41.568  1.00 93.39           N  
ATOM   3682  CA  SER A 475      -5.541 -20.360  42.495  1.00 93.39           C  
ATOM   3683  C   SER A 475      -5.223 -19.065  41.755  1.00 93.39           C  
ATOM   3684  CB  SER A 475      -4.448 -20.651  43.524  1.00 93.39           C  
ATOM   3685  O   SER A 475      -5.758 -18.006  42.089  1.00 93.39           O  
ATOM   3686  OG  SER A 475      -4.795 -21.768  44.325  1.00 93.39           O  
ATOM   3687  N   TRP A 476      -4.463 -19.122  40.729  1.00 94.40           N  
ATOM   3688  CA  TRP A 476      -4.127 -17.964  39.908  1.00 94.40           C  
ATOM   3689  C   TRP A 476      -5.366 -17.415  39.208  1.00 94.40           C  
ATOM   3690  CB  TRP A 476      -3.060 -18.330  38.872  1.00 94.40           C  
ATOM   3691  O   TRP A 476      -5.597 -16.204  39.200  1.00 94.40           O  
ATOM   3692  CG  TRP A 476      -2.663 -17.193  37.979  1.00 94.40           C  
ATOM   3693  CD1 TRP A 476      -1.689 -16.263  38.213  1.00 94.40           C  
ATOM   3694  CD2 TRP A 476      -3.236 -16.864  36.710  1.00 94.40           C  
ATOM   3695  CE2 TRP A 476      -2.559 -15.721  36.230  1.00 94.40           C  
ATOM   3696  CE3 TRP A 476      -4.257 -17.425  35.931  1.00 94.40           C  
ATOM   3697  NE1 TRP A 476      -1.621 -15.375  37.164  1.00 94.40           N  
ATOM   3698  CH2 TRP A 476      -3.874 -15.698  34.261  1.00 94.40           C  
ATOM   3699  CZ2 TRP A 476      -2.871 -15.129  35.003  1.00 94.40           C  
ATOM   3700  CZ3 TRP A 476      -4.566 -16.834  34.711  1.00 94.40           C  
ATOM   3701  N   PHE A 477      -6.124 -18.297  38.612  1.00 93.60           N  
ATOM   3702  CA  PHE A 477      -7.293 -17.912  37.830  1.00 93.60           C  
ATOM   3703  C   PHE A 477      -8.375 -17.322  38.727  1.00 93.60           C  
ATOM   3704  CB  PHE A 477      -7.847 -19.115  37.061  1.00 93.60           C  
ATOM   3705  O   PHE A 477      -9.057 -16.370  38.343  1.00 93.60           O  
ATOM   3706  CG  PHE A 477      -8.881 -18.752  36.029  1.00 93.60           C  
ATOM   3707  CD1 PHE A 477     -10.168 -19.270  36.102  1.00 93.60           C  
ATOM   3708  CD2 PHE A 477      -8.564 -17.894  34.984  1.00 93.60           C  
ATOM   3709  CE1 PHE A 477     -11.127 -18.936  35.148  1.00 93.60           C  
ATOM   3710  CE2 PHE A 477      -9.516 -17.555  34.027  1.00 93.60           C  
ATOM   3711  CZ  PHE A 477     -10.796 -18.078  34.110  1.00 93.60           C  
ATOM   3712  N   LYS A 478      -8.524 -17.860  39.899  1.00 92.23           N  
ATOM   3713  CA  LYS A 478      -9.439 -17.319  40.900  1.00 92.23           C  
ATOM   3714  C   LYS A 478      -9.041 -15.901  41.298  1.00 92.23           C  
ATOM   3715  CB  LYS A 478      -9.477 -18.219  42.136  1.00 92.23           C  
ATOM   3716  O   LYS A 478      -9.894 -15.015  41.395  1.00 92.23           O  
ATOM   3717  CG  LYS A 478     -10.309 -19.480  41.958  1.00 92.23           C  
ATOM   3718  CD  LYS A 478     -10.280 -20.350  43.208  1.00 92.23           C  
ATOM   3719  CE  LYS A 478     -11.019 -21.665  42.992  1.00 92.23           C  
ATOM   3720  NZ  LYS A 478     -10.923 -22.556  44.187  1.00 92.23           N  
ATOM   3721  N   ALA A 479      -7.724 -15.688  41.552  1.00 92.36           N  
ATOM   3722  CA  ALA A 479      -7.188 -14.369  41.876  1.00 92.36           C  
ATOM   3723  C   ALA A 479      -7.361 -13.404  40.706  1.00 92.36           C  
ATOM   3724  CB  ALA A 479      -5.715 -14.473  42.262  1.00 92.36           C  
ATOM   3725  O   ALA A 479      -7.654 -12.223  40.905  1.00 92.36           O  
ATOM   3726  N   TYR A 480      -7.106 -13.983  39.522  1.00 88.52           N  
ATOM   3727  CA  TYR A 480      -7.279 -13.200  38.304  1.00 88.52           C  
ATOM   3728  C   TYR A 480      -8.706 -12.678  38.190  1.00 88.52           C  
ATOM   3729  CB  TYR A 480      -6.931 -14.040  37.071  1.00 88.52           C  
ATOM   3730  O   TYR A 480      -8.921 -11.492  37.929  1.00 88.52           O  
ATOM   3731  CG  TYR A 480      -7.327 -13.395  35.765  1.00 88.52           C  
ATOM   3732  CD1 TYR A 480      -8.535 -13.712  35.148  1.00 88.52           C  
ATOM   3733  CD2 TYR A 480      -6.495 -12.469  35.146  1.00 88.52           C  
ATOM   3734  CE1 TYR A 480      -8.904 -13.121  33.944  1.00 88.52           C  
ATOM   3735  CE2 TYR A 480      -6.853 -11.872  33.942  1.00 88.52           C  
ATOM   3736  OH  TYR A 480      -8.418 -11.616  32.157  1.00 88.52           O  
ATOM   3737  CZ  TYR A 480      -8.058 -12.204  33.349  1.00 88.52           C  
ATOM   3738  N   ARG A 481      -9.747 -13.473  38.380  1.00 89.87           N  
ATOM   3739  CA  ARG A 481     -11.159 -13.123  38.261  1.00 89.87           C  
ATOM   3740  C   ARG A 481     -11.572 -12.135  39.347  1.00 89.87           C  
ATOM   3741  CB  ARG A 481     -12.032 -14.378  38.335  1.00 89.87           C  
ATOM   3742  O   ARG A 481     -12.329 -11.198  39.085  1.00 89.87           O  
ATOM   3743  CG  ARG A 481     -11.931 -15.272  37.109  1.00 89.87           C  
ATOM   3744  CD  ARG A 481     -12.896 -16.447  37.186  1.00 89.87           C  
ATOM   3745  NE  ARG A 481     -14.287 -16.004  37.154  1.00 89.87           N  
ATOM   3746  NH1 ARG A 481     -14.449 -16.002  34.849  1.00 89.87           N  
ATOM   3747  NH2 ARG A 481     -16.252 -15.400  36.130  1.00 89.87           N  
ATOM   3748  CZ  ARG A 481     -14.993 -15.803  36.045  1.00 89.87           C  
ATOM   3749  N   GLU A 482     -10.979 -12.353  40.531  1.00 89.81           N  
ATOM   3750  CA  GLU A 482     -11.240 -11.453  41.650  1.00 89.81           C  
ATOM   3751  C   GLU A 482     -10.708 -10.051  41.366  1.00 89.81           C  
ATOM   3752  CB  GLU A 482     -10.620 -12.000  42.938  1.00 89.81           C  
ATOM   3753  O   GLU A 482     -11.383  -9.057  41.643  1.00 89.81           O  
ATOM   3754  CG  GLU A 482     -11.022 -11.233  44.189  1.00 89.81           C  
ATOM   3755  CD  GLU A 482     -10.462 -11.835  45.468  1.00 89.81           C  
ATOM   3756  OE1 GLU A 482     -10.835 -11.374  46.570  1.00 89.81           O  
ATOM   3757  OE2 GLU A 482      -9.643 -12.776  45.367  1.00 89.81           O  
ATOM   3758  N   SER A 483      -9.590  -9.990  40.795  1.00 85.41           N  
ATOM   3759  CA  SER A 483      -8.958  -8.709  40.494  1.00 85.41           C  
ATOM   3760  C   SER A 483      -9.731  -7.952  39.419  1.00 85.41           C  
ATOM   3761  CB  SER A 483      -7.512  -8.918  40.042  1.00 85.41           C  
ATOM   3762  O   SER A 483      -9.662  -6.723  39.347  1.00 85.41           O  
ATOM   3763  OG  SER A 483      -7.465  -9.407  38.713  1.00 85.41           O  
ATOM   3764  N   LYS A 484     -10.574  -8.674  38.643  1.00 80.94           N  
ATOM   3765  CA  LYS A 484     -11.320  -8.077  37.539  1.00 80.94           C  
ATOM   3766  C   LYS A 484     -12.800  -7.942  37.886  1.00 80.94           C  
ATOM   3767  CB  LYS A 484     -11.154  -8.908  36.266  1.00 80.94           C  
ATOM   3768  O   LYS A 484     -13.603  -7.523  37.050  1.00 80.94           O  
ATOM   3769  CG  LYS A 484      -9.725  -8.966  35.748  1.00 80.94           C  
ATOM   3770  CD  LYS A 484      -9.298  -7.639  35.134  1.00 80.94           C  
ATOM   3771  CE  LYS A 484      -7.925  -7.738  34.484  1.00 80.94           C  
ATOM   3772  NZ  LYS A 484      -7.478  -6.425  33.931  1.00 80.94           N  
ATOM   3773  N   GLY A 485     -13.133  -8.211  39.107  1.00 81.71           N  
ATOM   3774  CA  GLY A 485     -14.500  -8.114  39.593  1.00 81.71           C  
ATOM   3775  C   GLY A 485     -15.431  -9.133  38.963  1.00 81.71           C  
ATOM   3776  O   GLY A 485     -16.619  -8.863  38.775  1.00 81.71           O  
ATOM   3777  N   LEU A 486     -14.891 -10.381  38.438  1.00 79.74           N  
ATOM   3778  CA  LEU A 486     -15.660 -11.448  37.807  1.00 79.74           C  
ATOM   3779  C   LEU A 486     -16.093 -12.487  38.835  1.00 79.74           C  
ATOM   3780  CB  LEU A 486     -14.839 -12.119  36.701  1.00 79.74           C  
ATOM   3781  O   LEU A 486     -15.417 -12.684  39.848  1.00 79.74           O  
ATOM   3782  CG  LEU A 486     -14.443 -11.233  35.519  1.00 79.74           C  
ATOM   3783  CD1 LEU A 486     -13.420 -11.947  34.641  1.00 79.74           C  
ATOM   3784  CD2 LEU A 486     -15.674 -10.844  34.707  1.00 79.74           C  
ATOM   3785  N   PRO A 487     -17.346 -13.128  38.658  1.00 81.79           N  
ATOM   3786  CA  PRO A 487     -17.835 -14.140  39.598  1.00 81.79           C  
ATOM   3787  C   PRO A 487     -16.906 -15.347  39.701  1.00 81.79           C  
ATOM   3788  CB  PRO A 487     -19.190 -14.542  39.009  1.00 81.79           C  
ATOM   3789  O   PRO A 487     -16.210 -15.679  38.738  1.00 81.79           O  
ATOM   3790  CG  PRO A 487     -19.516 -13.462  38.028  1.00 81.79           C  
ATOM   3791  CD  PRO A 487     -18.242 -12.765  37.645  1.00 81.79           C  
ATOM   3792  N   PRO A 488     -16.870 -15.942  40.934  1.00 83.38           N  
ATOM   3793  CA  PRO A 488     -16.067 -17.154  41.112  1.00 83.38           C  
ATOM   3794  C   PRO A 488     -16.542 -18.311  40.236  1.00 83.38           C  
ATOM   3795  CB  PRO A 488     -16.249 -17.482  42.596  1.00 83.38           C  
ATOM   3796  O   PRO A 488     -17.723 -18.381  39.887  1.00 83.38           O  
ATOM   3797  CG  PRO A 488     -17.517 -16.795  42.987  1.00 83.38           C  
ATOM   3798  CD  PRO A 488     -17.724 -15.621  42.074  1.00 83.38           C  
ATOM   3799  N   VAL A 489     -15.586 -19.229  39.863  1.00 87.13           N  
ATOM   3800  CA  VAL A 489     -15.915 -20.401  39.059  1.00 87.13           C  
ATOM   3801  C   VAL A 489     -15.441 -21.666  39.771  1.00 87.13           C  
ATOM   3802  CB  VAL A 489     -15.288 -20.316  37.649  1.00 87.13           C  
ATOM   3803  O   VAL A 489     -14.450 -21.638  40.505  1.00 87.13           O  
ATOM   3804  CG1 VAL A 489     -15.908 -19.171  36.850  1.00 87.13           C  
ATOM   3805  CG2 VAL A 489     -13.774 -20.144  37.749  1.00 87.13           C  
ATOM   3806  N   LYS A 490     -16.181 -22.797  39.614  1.00 80.33           N  
ATOM   3807  CA  LYS A 490     -15.947 -24.078  40.274  1.00 80.33           C  
ATOM   3808  C   LYS A 490     -14.897 -24.897  39.529  1.00 80.33           C  
ATOM   3809  CB  LYS A 490     -17.250 -24.871  40.384  1.00 80.33           C  
ATOM   3810  O   LYS A 490     -14.069 -25.566  40.149  1.00 80.33           O  
ATOM   3811  CG  LYS A 490     -18.184 -24.379  41.480  1.00 80.33           C  
ATOM   3812  CD  LYS A 490     -19.370 -25.316  41.667  1.00 80.33           C  
ATOM   3813  CE  LYS A 490     -20.337 -24.793  42.719  1.00 80.33           C  
ATOM   3814  NZ  LYS A 490     -21.486 -25.724  42.928  1.00 80.33           N  
ATOM   3815  N   ASN A 491     -14.713 -24.659  38.170  1.00 86.66           N  
ATOM   3816  CA  ASN A 491     -13.753 -25.385  37.345  1.00 86.66           C  
ATOM   3817  C   ASN A 491     -12.908 -24.435  36.501  1.00 86.66           C  
ATOM   3818  CB  ASN A 491     -14.471 -26.396  36.448  1.00 86.66           C  
ATOM   3819  O   ASN A 491     -13.208 -24.205  35.329  1.00 86.66           O  
ATOM   3820  CG  ASN A 491     -15.154 -27.495  37.238  1.00 86.66           C  
ATOM   3821  ND2 ASN A 491     -16.347 -27.883  36.804  1.00 86.66           N  
ATOM   3822  OD1 ASN A 491     -14.614 -27.990  38.231  1.00 86.66           O  
ATOM   3823  N   ALA A 492     -11.883 -23.936  37.105  1.00 87.29           N  
ATOM   3824  CA  ALA A 492     -11.031 -22.884  36.555  1.00 87.29           C  
ATOM   3825  C   ALA A 492     -10.355 -23.344  35.266  1.00 87.29           C  
ATOM   3826  CB  ALA A 492      -9.983 -22.459  37.580  1.00 87.29           C  
ATOM   3827  O   ALA A 492     -10.319 -22.605  34.280  1.00 87.29           O  
ATOM   3828  N   LYS A 493      -9.956 -24.517  35.167  1.00 91.12           N  
ATOM   3829  CA  LYS A 493      -9.247 -25.079  34.021  1.00 91.12           C  
ATOM   3830  C   LYS A 493     -10.195 -25.313  32.849  1.00 91.12           C  
ATOM   3831  CB  LYS A 493      -8.557 -26.389  34.406  1.00 91.12           C  
ATOM   3832  O   LYS A 493      -9.804 -25.169  31.689  1.00 91.12           O  
ATOM   3833  CG  LYS A 493      -7.390 -26.214  35.367  1.00 91.12           C  
ATOM   3834  CD  LYS A 493      -6.776 -27.554  35.751  1.00 91.12           C  
ATOM   3835  CE  LYS A 493      -5.647 -27.385  36.759  1.00 91.12           C  
ATOM   3836  NZ  LYS A 493      -5.122 -28.702  37.229  1.00 91.12           N  
ATOM   3837  N   ARG A 494     -11.400 -25.589  33.157  1.00 85.86           N  
ATOM   3838  CA  ARG A 494     -12.419 -25.814  32.137  1.00 85.86           C  
ATOM   3839  C   ARG A 494     -13.043 -24.498  31.686  1.00 85.86           C  
ATOM   3840  CB  ARG A 494     -13.506 -26.756  32.660  1.00 85.86           C  
ATOM   3841  O   ARG A 494     -13.411 -24.347  30.519  1.00 85.86           O  
ATOM   3842  CG  ARG A 494     -14.416 -27.310  31.576  1.00 85.86           C  
ATOM   3843  CD  ARG A 494     -15.399 -28.330  32.131  1.00 85.86           C  
ATOM   3844  NE  ARG A 494     -16.379 -28.736  31.128  1.00 85.86           N  
ATOM   3845  NH1 ARG A 494     -17.616 -30.053  32.568  1.00 85.86           N  
ATOM   3846  NH2 ARG A 494     -18.241 -29.849  30.372  1.00 85.86           N  
ATOM   3847  CZ  ARG A 494     -17.410 -29.545  31.358  1.00 85.86           C  
ATOM   3848  N   THR A 495     -13.033 -23.607  32.534  1.00 83.54           N  
ATOM   3849  CA  THR A 495     -13.710 -22.330  32.333  1.00 83.54           C  
ATOM   3850  C   THR A 495     -12.772 -21.317  31.683  1.00 83.54           C  
ATOM   3851  CB  THR A 495     -14.240 -21.764  33.663  1.00 83.54           C  
ATOM   3852  O   THR A 495     -13.201 -20.503  30.863  1.00 83.54           O  
ATOM   3853  CG2 THR A 495     -14.976 -20.446  33.445  1.00 83.54           C  
ATOM   3854  OG1 THR A 495     -15.141 -22.709  34.253  1.00 83.54           O  
ATOM   3855  N   ALA A 496     -11.514 -21.343  31.886  1.00 85.16           N  
ATOM   3856  CA  ALA A 496     -10.507 -20.417  31.375  1.00 85.16           C  
ATOM   3857  C   ALA A 496     -10.297 -20.608  29.875  1.00 85.16           C  
ATOM   3858  CB  ALA A 496      -9.188 -20.601  32.121  1.00 85.16           C  
ATOM   3859  O   ALA A 496     -10.311 -21.737  29.379  1.00 85.16           O  
ATOM   3860  N   SER A 497     -10.209 -19.533  29.088  1.00 86.95           N  
ATOM   3861  CA  SER A 497      -9.915 -19.580  27.659  1.00 86.95           C  
ATOM   3862  C   SER A 497      -8.454 -19.938  27.407  1.00 86.95           C  
ATOM   3863  CB  SER A 497     -10.241 -18.240  27.000  1.00 86.95           C  
ATOM   3864  O   SER A 497      -7.635 -19.911  28.328  1.00 86.95           O  
ATOM   3865  OG  SER A 497      -9.298 -17.251  27.377  1.00 86.95           O  
ATOM   3866  N   ALA A 498      -8.204 -20.254  26.184  1.00 82.76           N  
ATOM   3867  CA  ALA A 498      -6.842 -20.549  25.745  1.00 82.76           C  
ATOM   3868  C   ALA A 498      -5.918 -19.359  25.988  1.00 82.76           C  
ATOM   3869  CB  ALA A 498      -6.832 -20.934  24.267  1.00 82.76           C  
ATOM   3870  O   ALA A 498      -4.759 -19.534  26.372  1.00 82.76           O  
ATOM   3871  N   ASN A 499      -6.345 -18.252  25.990  1.00 82.50           N  
ATOM   3872  CA  ASN A 499      -5.573 -17.036  26.227  1.00 82.50           C  
ATOM   3873  C   ASN A 499      -5.335 -16.805  27.716  1.00 82.50           C  
ATOM   3874  CB  ASN A 499      -6.275 -15.826  25.607  1.00 82.50           C  
ATOM   3875  O   ASN A 499      -4.268 -16.332  28.112  1.00 82.50           O  
ATOM   3876  CG  ASN A 499      -5.932 -15.639  24.142  1.00 82.50           C  
ATOM   3877  ND2 ASN A 499      -6.951 -15.441  23.315  1.00 82.50           N  
ATOM   3878  OD1 ASN A 499      -4.760 -15.673  23.757  1.00 82.50           O  
ATOM   3879  N   HIS A 500      -6.258 -17.150  28.521  1.00 87.92           N  
ATOM   3880  CA  HIS A 500      -6.064 -17.128  29.966  1.00 87.92           C  
ATOM   3881  C   HIS A 500      -4.960 -18.092  30.388  1.00 87.92           C  
ATOM   3882  CB  HIS A 500      -7.368 -17.474  30.687  1.00 87.92           C  
ATOM   3883  O   HIS A 500      -4.112 -17.748  31.214  1.00 87.92           O  
ATOM   3884  CG  HIS A 500      -8.396 -16.390  30.621  1.00 87.92           C  
ATOM   3885  CD2 HIS A 500      -8.316 -15.070  30.910  1.00 87.92           C  
ATOM   3886  ND1 HIS A 500      -9.694 -16.620  30.218  1.00 87.92           N  
ATOM   3887  CE1 HIS A 500     -10.369 -15.483  30.261  1.00 87.92           C  
ATOM   3888  NE2 HIS A 500      -9.556 -14.528  30.678  1.00 87.92           N  
ATOM   3889  N   LYS A 501      -4.982 -19.168  29.809  1.00 91.72           N  
ATOM   3890  CA  LYS A 501      -3.991 -20.199  30.100  1.00 91.72           C  
ATOM   3891  C   LYS A 501      -2.610 -19.795  29.590  1.00 91.72           C  
ATOM   3892  CB  LYS A 501      -4.408 -21.535  29.482  1.00 91.72           C  
ATOM   3893  O   LYS A 501      -1.606 -19.997  30.276  1.00 91.72           O  
ATOM   3894  CG  LYS A 501      -5.677 -22.124  30.080  1.00 91.72           C  
ATOM   3895  CD  LYS A 501      -6.116 -23.378  29.335  1.00 91.72           C  
ATOM   3896  CE  LYS A 501      -7.440 -23.911  29.866  1.00 91.72           C  
ATOM   3897  NZ  LYS A 501      -7.913 -25.095  29.088  1.00 91.72           N  
ATOM   3898  N   ALA A 502      -2.586 -19.232  28.460  1.00 88.46           N  
ATOM   3899  CA  ALA A 502      -1.353 -18.715  27.872  1.00 88.46           C  
ATOM   3900  C   ALA A 502      -0.785 -17.569  28.705  1.00 88.46           C  
ATOM   3901  CB  ALA A 502      -1.600 -18.254  26.437  1.00 88.46           C  
ATOM   3902  O   ALA A 502       0.426 -17.493  28.923  1.00 88.46           O  
ATOM   3903  N   GLU A 503      -1.532 -16.742  29.235  1.00 87.88           N  
ATOM   3904  CA  GLU A 503      -1.139 -15.646  30.116  1.00 87.88           C  
ATOM   3905  C   GLU A 503      -0.561 -16.172  31.427  1.00 87.88           C  
ATOM   3906  CB  GLU A 503      -2.331 -14.728  30.397  1.00 87.88           C  
ATOM   3907  O   GLU A 503       0.418 -15.628  31.942  1.00 87.88           O  
ATOM   3908  CG  GLU A 503      -2.674 -13.795  29.245  1.00 87.88           C  
ATOM   3909  CD  GLU A 503      -3.893 -12.928  29.517  1.00 87.88           C  
ATOM   3910  OE1 GLU A 503      -4.357 -12.224  28.592  1.00 87.88           O  
ATOM   3911  OE2 GLU A 503      -4.388 -12.952  30.666  1.00 87.88           O  
ATOM   3912  N   TRP A 504      -1.123 -17.140  31.860  1.00 94.00           N  
ATOM   3913  CA  TRP A 504      -0.630 -17.779  33.076  1.00 94.00           C  
ATOM   3914  C   TRP A 504       0.757 -18.374  32.854  1.00 94.00           C  
ATOM   3915  CB  TRP A 504      -1.599 -18.870  33.541  1.00 94.00           C  
ATOM   3916  O   TRP A 504       1.662 -18.175  33.669  1.00 94.00           O  
ATOM   3917  CG  TRP A 504      -1.099 -19.672  34.705  1.00 94.00           C  
ATOM   3918  CD1 TRP A 504      -1.037 -19.276  36.012  1.00 94.00           C  
ATOM   3919  CD2 TRP A 504      -0.587 -21.007  34.666  1.00 94.00           C  
ATOM   3920  CE2 TRP A 504      -0.233 -21.358  35.987  1.00 94.00           C  
ATOM   3921  CE3 TRP A 504      -0.393 -21.942  33.640  1.00 94.00           C  
ATOM   3922  NE1 TRP A 504      -0.517 -20.285  36.789  1.00 94.00           N  
ATOM   3923  CH2 TRP A 504       0.484 -23.502  35.288  1.00 94.00           C  
ATOM   3924  CZ2 TRP A 504       0.305 -22.607  36.310  1.00 94.00           C  
ATOM   3925  CZ3 TRP A 504       0.142 -23.184  33.963  1.00 94.00           C  
ATOM   3926  N   VAL A 505       0.984 -19.087  31.763  1.00 92.02           N  
ATOM   3927  CA  VAL A 505       2.256 -19.725  31.438  1.00 92.02           C  
ATOM   3928  C   VAL A 505       3.328 -18.659  31.222  1.00 92.02           C  
ATOM   3929  CB  VAL A 505       2.137 -20.622  30.186  1.00 92.02           C  
ATOM   3930  O   VAL A 505       4.459 -18.804  31.691  1.00 92.02           O  
ATOM   3931  CG1 VAL A 505       3.495 -21.216  29.816  1.00 92.02           C  
ATOM   3932  CG2 VAL A 505       1.112 -21.731  30.420  1.00 92.02           C  
ATOM   3933  N   MET A 506       2.959 -17.588  30.576  1.00 87.96           N  
ATOM   3934  CA  MET A 506       3.860 -16.472  30.301  1.00 87.96           C  
ATOM   3935  C   MET A 506       4.305 -15.801  31.596  1.00 87.96           C  
ATOM   3936  CB  MET A 506       3.184 -15.448  29.387  1.00 87.96           C  
ATOM   3937  O   MET A 506       5.476 -15.448  31.747  1.00 87.96           O  
ATOM   3938  CG  MET A 506       3.126 -15.873  27.929  1.00 87.96           C  
ATOM   3939  SD  MET A 506       2.262 -14.646  26.873  1.00 87.96           S  
ATOM   3940  CE  MET A 506       3.472 -13.294  26.898  1.00 87.96           C  
ATOM   3941  N   THR A 507       3.418 -15.686  32.560  1.00 87.08           N  
ATOM   3942  CA  THR A 507       3.668 -14.910  33.770  1.00 87.08           C  
ATOM   3943  C   THR A 507       4.249 -15.795  34.870  1.00 87.08           C  
ATOM   3944  CB  THR A 507       2.380 -14.235  34.277  1.00 87.08           C  
ATOM   3945  O   THR A 507       5.208 -15.410  35.541  1.00 87.08           O  
ATOM   3946  CG2 THR A 507       1.882 -13.187  33.287  1.00 87.08           C  
ATOM   3947  OG1 THR A 507       1.364 -15.230  34.453  1.00 87.08           O  
ATOM   3948  N   GLU A 508       3.751 -17.040  34.952  1.00 92.42           N  
ATOM   3949  CA  GLU A 508       4.082 -17.862  36.112  1.00 92.42           C  
ATOM   3950  C   GLU A 508       5.131 -18.914  35.761  1.00 92.42           C  
ATOM   3951  CB  GLU A 508       2.826 -18.537  36.669  1.00 92.42           C  
ATOM   3952  O   GLU A 508       5.815 -19.435  36.644  1.00 92.42           O  
ATOM   3953  CG  GLU A 508       1.800 -17.561  37.225  1.00 92.42           C  
ATOM   3954  CD  GLU A 508       2.303 -16.783  38.431  1.00 92.42           C  
ATOM   3955  OE1 GLU A 508       2.072 -15.555  38.500  1.00 92.42           O  
ATOM   3956  OE2 GLU A 508       2.934 -17.407  39.313  1.00 92.42           O  
ATOM   3957  N   LYS A 509       5.233 -19.203  34.432  1.00 91.96           N  
ATOM   3958  CA  LYS A 509       6.177 -20.213  33.962  1.00 91.96           C  
ATOM   3959  C   LYS A 509       6.923 -19.733  32.720  1.00 91.96           C  
ATOM   3960  CB  LYS A 509       5.454 -21.527  33.664  1.00 91.96           C  
ATOM   3961  O   LYS A 509       6.805 -20.332  31.649  1.00 91.96           O  
ATOM   3962  CG  LYS A 509       4.600 -22.039  34.815  1.00 91.96           C  
ATOM   3963  CD  LYS A 509       5.448 -22.717  35.882  1.00 91.96           C  
ATOM   3964  CE  LYS A 509       4.585 -23.399  36.934  1.00 91.96           C  
ATOM   3965  NZ  LYS A 509       5.409 -23.981  38.035  1.00 91.96           N  
ATOM   3966  N   PRO A 510       7.699 -18.678  32.745  1.00 88.79           N  
ATOM   3967  CA  PRO A 510       8.317 -18.002  31.601  1.00 88.79           C  
ATOM   3968  C   PRO A 510       9.295 -18.898  30.845  1.00 88.79           C  
ATOM   3969  CB  PRO A 510       9.045 -16.818  32.242  1.00 88.79           C  
ATOM   3970  O   PRO A 510       9.418 -18.789  29.622  1.00 88.79           O  
ATOM   3971  CG  PRO A 510       9.163 -17.179  33.688  1.00 88.79           C  
ATOM   3972  CD  PRO A 510       8.001 -18.056  34.057  1.00 88.79           C  
ATOM   3973  N   THR A 511      10.024 -19.855  31.541  1.00 90.94           N  
ATOM   3974  CA  THR A 511      10.927 -20.807  30.903  1.00 90.94           C  
ATOM   3975  C   THR A 511      10.149 -21.791  30.035  1.00 90.94           C  
ATOM   3976  CB  THR A 511      11.753 -21.580  31.948  1.00 90.94           C  
ATOM   3977  O   THR A 511      10.578 -22.124  28.928  1.00 90.94           O  
ATOM   3978  CG2 THR A 511      12.828 -22.431  31.279  1.00 90.94           C  
ATOM   3979  OG1 THR A 511      12.381 -20.649  32.837  1.00 90.94           O  
ATOM   3980  N   GLU A 512       9.011 -22.229  30.494  1.00 91.75           N  
ATOM   3981  CA  GLU A 512       8.129 -23.127  29.754  1.00 91.75           C  
ATOM   3982  C   GLU A 512       7.476 -22.411  28.576  1.00 91.75           C  
ATOM   3983  CB  GLU A 512       7.055 -23.707  30.678  1.00 91.75           C  
ATOM   3984  O   GLU A 512       7.306 -22.996  27.504  1.00 91.75           O  
ATOM   3985  CG  GLU A 512       7.592 -24.705  31.694  1.00 91.75           C  
ATOM   3986  CD  GLU A 512       8.261 -25.912  31.055  1.00 91.75           C  
ATOM   3987  OE1 GLU A 512       9.129 -26.539  31.703  1.00 91.75           O  
ATOM   3988  OE2 GLU A 512       7.915 -26.232  29.896  1.00 91.75           O  
ATOM   3989  N   TRP A 513       7.101 -21.195  28.794  1.00 91.88           N  
ATOM   3990  CA  TRP A 513       6.570 -20.374  27.711  1.00 91.88           C  
ATOM   3991  C   TRP A 513       7.591 -20.225  26.588  1.00 91.88           C  
ATOM   3992  CB  TRP A 513       6.161 -18.993  28.233  1.00 91.88           C  
ATOM   3993  O   TRP A 513       7.260 -20.392  25.412  1.00 91.88           O  
ATOM   3994  CG  TRP A 513       5.685 -18.055  27.165  1.00 91.88           C  
ATOM   3995  CD1 TRP A 513       6.352 -16.973  26.661  1.00 91.88           C  
ATOM   3996  CD2 TRP A 513       4.434 -18.113  26.472  1.00 91.88           C  
ATOM   3997  CE2 TRP A 513       4.410 -17.035  25.561  1.00 91.88           C  
ATOM   3998  CE3 TRP A 513       3.330 -18.975  26.534  1.00 91.88           C  
ATOM   3999  NE1 TRP A 513       5.591 -16.355  25.696  1.00 91.88           N  
ATOM   4000  CH2 TRP A 513       2.257 -17.652  24.797  1.00 91.88           C  
ATOM   4001  CZ2 TRP A 513       3.324 -16.795  24.716  1.00 91.88           C  
ATOM   4002  CZ3 TRP A 513       2.250 -18.734  25.692  1.00 91.88           C  
ATOM   4003  N   ASP A 514       8.810 -19.962  26.836  1.00 88.52           N  
ATOM   4004  CA  ASP A 514       9.899 -19.842  25.871  1.00 88.52           C  
ATOM   4005  C   ASP A 514      10.139 -21.165  25.147  1.00 88.52           C  
ATOM   4006  CB  ASP A 514      11.183 -19.382  26.565  1.00 88.52           C  
ATOM   4007  O   ASP A 514      10.362 -21.184  23.935  1.00 88.52           O  
ATOM   4008  CG  ASP A 514      11.159 -17.911  26.940  1.00 88.52           C  
ATOM   4009  OD1 ASP A 514      10.337 -17.152  26.383  1.00 88.52           O  
ATOM   4010  OD2 ASP A 514      11.973 -17.506  27.799  1.00 88.52           O  
ATOM   4011  N   ARG A 515      10.100 -22.208  25.843  1.00 93.09           N  
ATOM   4012  CA  ARG A 515      10.280 -23.537  25.268  1.00 93.09           C  
ATOM   4013  C   ARG A 515       9.162 -23.864  24.284  1.00 93.09           C  
ATOM   4014  CB  ARG A 515      10.333 -24.597  26.371  1.00 93.09           C  
ATOM   4015  O   ARG A 515       9.418 -24.382  23.195  1.00 93.09           O  
ATOM   4016  CG  ARG A 515      10.679 -25.990  25.869  1.00 93.09           C  
ATOM   4017  CD  ARG A 515      10.540 -27.036  26.967  1.00 93.09           C  
ATOM   4018  NE  ARG A 515       9.148 -27.210  27.371  1.00 93.09           N  
ATOM   4019  NH1 ARG A 515       8.553 -28.463  25.523  1.00 93.09           N  
ATOM   4020  NH2 ARG A 515       6.997 -27.981  27.136  1.00 93.09           N  
ATOM   4021  CZ  ARG A 515       8.236 -27.885  26.676  1.00 93.09           C  
ATOM   4022  N   ILE A 516       7.910 -23.596  24.653  1.00 89.70           N  
ATOM   4023  CA  ILE A 516       6.716 -23.912  23.877  1.00 89.70           C  
ATOM   4024  C   ILE A 516       6.674 -23.047  22.619  1.00 89.70           C  
ATOM   4025  CB  ILE A 516       5.430 -23.708  24.710  1.00 89.70           C  
ATOM   4026  O   ILE A 516       6.324 -23.527  21.539  1.00 89.70           O  
ATOM   4027  CG1 ILE A 516       5.356 -24.743  25.838  1.00 89.70           C  
ATOM   4028  CG2 ILE A 516       4.189 -23.783  23.815  1.00 89.70           C  
ATOM   4029  CD1 ILE A 516       4.276 -24.455  26.872  1.00 89.70           C  
ATOM   4030  N   THR A 517       7.146 -21.834  22.695  1.00 87.33           N  
ATOM   4031  CA  THR A 517       6.974 -20.881  21.604  1.00 87.33           C  
ATOM   4032  C   THR A 517       8.222 -20.830  20.728  1.00 87.33           C  
ATOM   4033  CB  THR A 517       6.661 -19.471  22.139  1.00 87.33           C  
ATOM   4034  O   THR A 517       8.163 -20.388  19.579  1.00 87.33           O  
ATOM   4035  CG2 THR A 517       5.312 -19.439  22.849  1.00 87.33           C  
ATOM   4036  OG1 THR A 517       7.684 -19.078  23.062  1.00 87.33           O  
ATOM   4037  N   SER A 518       9.380 -21.266  21.168  1.00 79.81           N  
ATOM   4038  CA  SER A 518      10.670 -21.246  20.485  1.00 79.81           C  
ATOM   4039  C   SER A 518      10.714 -22.270  19.356  1.00 79.81           C  
ATOM   4040  CB  SER A 518      11.804 -21.517  21.474  1.00 79.81           C  
ATOM   4041  O   SER A 518      11.394 -22.062  18.349  1.00 79.81           O  
ATOM   4042  OG  SER A 518      11.896 -20.477  22.432  1.00 79.81           O  
ATOM   4043  N   SER A 519       9.886 -23.296  19.316  1.00 66.80           N  
ATOM   4044  CA  SER A 519       9.836 -24.376  18.336  1.00 66.80           C  
ATOM   4045  C   SER A 519       8.736 -24.138  17.307  1.00 66.80           C  
ATOM   4046  CB  SER A 519       9.614 -25.720  19.030  1.00 66.80           C  
ATOM   4047  O   SER A 519       8.752 -24.730  16.226  1.00 66.80           O  
ATOM   4048  OG  SER A 519       8.654 -25.599  20.066  1.00 66.80           O  
ATOM   4049  N   ASN A 520       7.889 -23.043  17.588  1.00 59.63           N  
ATOM   4050  CA  ASN A 520       6.727 -22.694  16.777  1.00 59.63           C  
ATOM   4051  C   ASN A 520       6.792 -21.247  16.299  1.00 59.63           C  
ATOM   4052  CB  ASN A 520       5.434 -22.939  17.558  1.00 59.63           C  
ATOM   4053  O   ASN A 520       5.863 -20.761  15.650  1.00 59.63           O  
ATOM   4054  CG  ASN A 520       5.176 -24.410  17.815  1.00 59.63           C  
ATOM   4055  ND2 ASN A 520       4.938 -24.760  19.073  1.00 59.63           N  
ATOM   4056  OD1 ASN A 520       5.192 -25.227  16.890  1.00 59.63           O  
ATOM   4057  N   SER A 521       8.017 -20.742  16.567  1.00 51.56           N  
ATOM   4058  CA  SER A 521       8.439 -19.413  16.136  1.00 51.56           C  
ATOM   4059  C   SER A 521       9.167 -19.472  14.797  1.00 51.56           C  
ATOM   4060  CB  SER A 521       9.342 -18.770  17.189  1.00 51.56           C  
ATOM   4061  O   SER A 521      10.238 -20.074  14.692  1.00 51.56           O  
ATOM   4062  OG  SER A 521      10.420 -19.628  17.520  1.00 51.56           O  
ATOM   4063  N   SER A 522       8.658 -20.184  13.798  1.00 43.41           N  
ATOM   4064  CA  SER A 522       9.258 -19.507  12.653  1.00 43.41           C  
ATOM   4065  C   SER A 522       9.374 -18.006  12.897  1.00 43.41           C  
ATOM   4066  CB  SER A 522       8.439 -19.764  11.388  1.00 43.41           C  
ATOM   4067  O   SER A 522       8.927 -17.202  12.076  1.00 43.41           O  
ATOM   4068  OG  SER A 522       7.177 -20.321  11.710  1.00 43.41           O  
ATOM   4069  N   GLN A 523       9.722 -17.618  14.135  1.00 32.54           N  
ATOM   4070  CA  GLN A 523      10.442 -16.586  14.874  1.00 32.54           C  
ATOM   4071  C   GLN A 523      11.652 -16.089  14.088  1.00 32.54           C  
ATOM   4072  CB  GLN A 523      10.883 -17.112  16.240  1.00 32.54           C  
ATOM   4073  O   GLN A 523      12.439 -16.889  13.578  1.00 32.54           O  
ATOM   4074  CG  GLN A 523      10.025 -16.618  17.396  1.00 32.54           C  
ATOM   4075  CD  GLN A 523      10.526 -17.096  18.746  1.00 32.54           C  
ATOM   4076  NE2 GLN A 523      10.232 -16.333  19.793  1.00 32.54           N  
ATOM   4077  OE1 GLN A 523      11.173 -18.144  18.847  1.00 32.54           O  
ATOM   4078  N   LYS A 524      11.577 -14.893  13.464  1.00 28.68           N  
ATOM   4079  CA  LYS A 524      12.384 -13.801  14.001  1.00 28.68           C  
ATOM   4080  C   LYS A 524      13.759 -13.758  13.341  1.00 28.68           C  
ATOM   4081  CB  LYS A 524      12.534 -13.939  15.517  1.00 28.68           C  
ATOM   4082  O   LYS A 524      14.554 -14.689  13.488  1.00 28.68           O  
ATOM   4083  CG  LYS A 524      11.442 -13.241  16.313  1.00 28.68           C  
ATOM   4084  CD  LYS A 524      11.798 -13.153  17.792  1.00 28.68           C  
ATOM   4085  CE  LYS A 524      10.680 -12.507  18.599  1.00 28.68           C  
ATOM   4086  NZ  LYS A 524      11.033 -12.401  20.047  1.00 28.68           N  
ATOM   4087  N   ARG A 525      13.846 -13.418  11.994  1.00 22.13           N  
ATOM   4088  CA  ARG A 525      14.869 -12.593  11.361  1.00 22.13           C  
ATOM   4089  C   ARG A 525      14.308 -11.862  10.145  1.00 22.13           C  
ATOM   4090  CB  ARG A 525      16.071 -13.446  10.950  1.00 22.13           C  
ATOM   4091  O   ARG A 525      13.690 -12.478   9.275  1.00 22.13           O  
ATOM   4092  CG  ARG A 525      17.131 -13.578  12.032  1.00 22.13           C  
ATOM   4093  CD  ARG A 525      18.349 -14.346  11.538  1.00 22.13           C  
ATOM   4094  NE  ARG A 525      19.216 -14.750  12.642  1.00 22.13           N  
ATOM   4095  NH1 ARG A 525      20.749 -15.849  11.308  1.00 22.13           N  
ATOM   4096  NH2 ARG A 525      21.049 -15.768  13.579  1.00 22.13           N  
ATOM   4097  CZ  ARG A 525      20.336 -15.455  12.507  1.00 22.13           C  
ATOM   4098  N   GLY A 526      13.555 -10.710  10.321  1.00 27.13           N  
ATOM   4099  CA  GLY A 526      13.642  -9.422   9.652  1.00 27.13           C  
ATOM   4100  C   GLY A 526      12.379  -8.594   9.786  1.00 27.13           C  
ATOM   4101  O   GLY A 526      11.270  -9.125   9.698  1.00 27.13           O  
TER    4102      GLY A 526                                                      
ENDMDL                                                                          
END                                                                             
