# Supplementary material for: The RIX domain defines a class of polymorphic T6SS effectors and secreted adaptors
Source: Nat Commun. 2023 Aug 17;14:4983. doi: 10.1038/s41467-023-40659-2 (PMC10435454; doi:10.1038/s41467-023-40659-2)
Supplement: Supplementary file 6 — Supplementary Data S3 [file 41467_2023_40659_MOESM6_ESM.zip › AlphaFold2 PDB files used in this study/WP_042605467.1 Murein transglycosylase.pdb]

MODEL     1                                                                     
ATOM      1  N   MET A   1     -54.593  35.098   4.660  1.00 41.14           N  
ATOM      2  CA  MET A   1     -55.088  33.726   4.588  1.00 41.14           C  
ATOM      3  C   MET A   1     -54.722  32.949   5.848  1.00 41.14           C  
ATOM      4  CB  MET A   1     -54.529  33.016   3.354  1.00 41.14           C  
ATOM      5  O   MET A   1     -53.544  32.831   6.190  1.00 41.14           O  
ATOM      6  CG  MET A   1     -55.469  31.977   2.766  1.00 41.14           C  
ATOM      7  SD  MET A   1     -54.812  31.226   1.226  1.00 41.14           S  
ATOM      8  CE  MET A   1     -56.355  30.638   0.473  1.00 41.14           C  
ATOM      9  N   PHE A   2     -55.333  33.234   7.014  1.00 33.60           N  
ATOM     10  CA  PHE A   2     -55.332  32.731   8.383  1.00 33.60           C  
ATOM     11  C   PHE A   2     -56.198  31.483   8.501  1.00 33.60           C  
ATOM     12  CB  PHE A   2     -55.828  33.808   9.352  1.00 33.60           C  
ATOM     13  O   PHE A   2     -57.347  31.473   8.054  1.00 33.60           O  
ATOM     14  CG  PHE A   2     -54.784  34.831   9.710  1.00 33.60           C  
ATOM     15  CD1 PHE A   2     -53.836  34.563  10.690  1.00 33.60           C  
ATOM     16  CD2 PHE A   2     -54.749  36.060   9.065  1.00 33.60           C  
ATOM     17  CE1 PHE A   2     -52.868  35.508  11.023  1.00 33.60           C  
ATOM     18  CE2 PHE A   2     -53.785  37.009   9.392  1.00 33.60           C  
ATOM     19  CZ  PHE A   2     -52.846  36.731  10.373  1.00 33.60           C  
ATOM     20  N   GLN A   3     -55.550  30.276   8.948  1.00 37.70           N  
ATOM     21  CA  GLN A   3     -56.292  29.448   9.893  1.00 37.70           C  
ATOM     22  C   GLN A   3     -55.366  28.472  10.614  1.00 37.70           C  
ATOM     23  CB  GLN A   3     -57.407  28.683   9.178  1.00 37.70           C  
ATOM     24  O   GLN A   3     -54.717  27.639   9.978  1.00 37.70           O  
ATOM     25  CG  GLN A   3     -58.600  29.549   8.797  1.00 37.70           C  
ATOM     26  CD  GLN A   3     -59.876  29.134   9.503  1.00 37.70           C  
ATOM     27  NE2 GLN A   3     -60.855  30.031   9.536  1.00 37.70           N  
ATOM     28  OE1 GLN A   3     -59.983  28.014  10.014  1.00 37.70           O  
ATOM     29  N   LYS A   4     -54.666  28.806  11.717  1.00 33.95           N  
ATOM     30  CA  LYS A   4     -54.129  28.133  12.896  1.00 33.95           C  
ATOM     31  C   LYS A   4     -55.251  27.641  13.806  1.00 33.95           C  
ATOM     32  CB  LYS A   4     -53.199  29.068  13.671  1.00 33.95           C  
ATOM     33  O   LYS A   4     -56.082  28.431  14.259  1.00 33.95           O  
ATOM     34  CG  LYS A   4     -51.721  28.742  13.511  1.00 33.95           C  
ATOM     35  CD  LYS A   4     -50.847  29.702  14.308  1.00 33.95           C  
ATOM     36  CE  LYS A   4     -49.366  29.438  14.072  1.00 33.95           C  
ATOM     37  NZ  LYS A   4     -48.507  30.440  14.771  1.00 33.95           N  
ATOM     38  N   LYS A   5     -55.640  26.365  13.779  1.00 38.22           N  
ATOM     39  CA  LYS A   5     -56.427  25.738  14.837  1.00 38.22           C  
ATOM     40  C   LYS A   5     -55.814  24.407  15.263  1.00 38.22           C  
ATOM     41  CB  LYS A   5     -57.871  25.527  14.378  1.00 38.22           C  
ATOM     42  O   LYS A   5     -55.542  23.546  14.424  1.00 38.22           O  
ATOM     43  CG  LYS A   5     -58.785  26.713  14.646  1.00 38.22           C  
ATOM     44  CD  LYS A   5     -60.242  26.372  14.358  1.00 38.22           C  
ATOM     45  CE  LYS A   5     -61.149  27.580  14.554  1.00 38.22           C  
ATOM     46  NZ  LYS A   5     -62.583  27.240  14.314  1.00 38.22           N  
ATOM     47  N   ARG A   6     -54.879  24.352  16.234  1.00 35.12           N  
ATOM     48  CA  ARG A   6     -54.444  23.385  17.237  1.00 35.12           C  
ATOM     49  C   ARG A   6     -55.639  22.700  17.892  1.00 35.12           C  
ATOM     50  CB  ARG A   6     -53.581  24.065  18.302  1.00 35.12           C  
ATOM     51  O   ARG A   6     -56.558  23.368  18.371  1.00 35.12           O  
ATOM     52  CG  ARG A   6     -52.160  24.359  17.848  1.00 35.12           C  
ATOM     53  CD  ARG A   6     -51.337  25.003  18.954  1.00 35.12           C  
ATOM     54  NE  ARG A   6     -49.918  25.052  18.611  1.00 35.12           N  
ATOM     55  NH1 ARG A   6     -49.244  25.910  20.647  1.00 35.12           N  
ATOM     56  NH2 ARG A   6     -47.698  25.483  19.009  1.00 35.12           N  
ATOM     57  CZ  ARG A   6     -48.957  25.482  19.423  1.00 35.12           C  
ATOM     58  N   PRO A   7     -55.754  21.391  17.792  1.00 40.94           N  
ATOM     59  CA  PRO A   7     -56.766  20.549  18.434  1.00 40.94           C  
ATOM     60  C   PRO A   7     -56.419  20.209  19.882  1.00 40.94           C  
ATOM     61  CB  PRO A   7     -56.781  19.289  17.565  1.00 40.94           C  
ATOM     62  O   PRO A   7     -55.240  20.087  20.225  1.00 40.94           O  
ATOM     63  CG  PRO A   7     -55.419  19.233  16.952  1.00 40.94           C  
ATOM     64  CD  PRO A   7     -54.672  20.478  17.334  1.00 40.94           C  
ATOM     65  N   HIS A   8     -57.022  20.920  20.894  1.00 31.77           N  
ATOM     66  CA  HIS A   8     -57.663  20.659  22.178  1.00 31.77           C  
ATOM     67  C   HIS A   8     -58.158  19.219  22.263  1.00 31.77           C  
ATOM     68  CB  HIS A   8     -58.825  21.628  22.404  1.00 31.77           C  
ATOM     69  O   HIS A   8     -59.066  18.825  21.527  1.00 31.77           O  
ATOM     70  CG  HIS A   8     -58.392  23.043  22.622  1.00 31.77           C  
ATOM     71  CD2 HIS A   8     -58.522  24.142  21.844  1.00 31.77           C  
ATOM     72  ND1 HIS A   8     -57.735  23.452  23.762  1.00 31.77           N  
ATOM     73  CE1 HIS A   8     -57.479  24.746  23.675  1.00 31.77           C  
ATOM     74  NE2 HIS A   8     -57.946  25.189  22.520  1.00 31.77           N  
ATOM     75  N   LEU A   9     -57.372  18.272  22.632  1.00 37.28           N  
ATOM     76  CA  LEU A   9     -57.912  17.041  23.200  1.00 37.28           C  
ATOM     77  C   LEU A   9     -57.648  16.973  24.700  1.00 37.28           C  
ATOM     78  CB  LEU A   9     -57.304  15.819  22.507  1.00 37.28           C  
ATOM     79  O   LEU A   9     -56.501  17.088  25.139  1.00 37.28           O  
ATOM     80  CG  LEU A   9     -57.874  15.466  21.132  1.00 37.28           C  
ATOM     81  CD1 LEU A   9     -56.797  14.828  20.260  1.00 37.28           C  
ATOM     82  CD2 LEU A   9     -59.075  14.537  21.273  1.00 37.28           C  
ATOM     83  N   GLY A  10     -58.361  17.661  25.545  1.00 29.99           N  
ATOM     84  CA  GLY A  10     -59.211  17.313  26.673  1.00 29.99           C  
ATOM     85  C   GLY A  10     -59.191  15.832  26.999  1.00 29.99           C  
ATOM     86  O   GLY A  10     -59.621  15.007  26.191  1.00 29.99           O  
ATOM     87  N   GLY A  11     -58.264  15.340  27.763  1.00 33.98           N  
ATOM     88  CA  GLY A  11     -58.597  14.124  28.487  1.00 33.98           C  
ATOM     89  C   GLY A  11     -57.832  13.976  29.788  1.00 33.98           C  
ATOM     90  O   GLY A  11     -56.628  14.235  29.839  1.00 33.98           O  
ATOM     91  N   GLY A  12     -58.302  14.540  30.955  1.00 34.40           N  
ATOM     92  CA  GLY A  12     -58.599  14.095  32.308  1.00 34.40           C  
ATOM     93  C   GLY A  12     -57.531  13.186  32.885  1.00 34.40           C  
ATOM     94  O   GLY A  12     -57.188  12.164  32.286  1.00 34.40           O  
ATOM     95  N   TYR A  13     -56.447  13.683  33.423  1.00 36.93           N  
ATOM     96  CA  TYR A  13     -55.360  13.117  34.214  1.00 36.93           C  
ATOM     97  C   TYR A  13     -55.893  12.457  35.480  1.00 36.93           C  
ATOM     98  CB  TYR A  13     -54.341  14.201  34.581  1.00 36.93           C  
ATOM     99  O   TYR A  13     -56.664  13.064  36.227  1.00 36.93           O  
ATOM    100  CG  TYR A  13     -53.214  14.336  33.586  1.00 36.93           C  
ATOM    101  CD1 TYR A  13     -52.086  13.522  33.667  1.00 36.93           C  
ATOM    102  CD2 TYR A  13     -53.273  15.277  32.564  1.00 36.93           C  
ATOM    103  CE1 TYR A  13     -51.044  13.643  32.754  1.00 36.93           C  
ATOM    104  CE2 TYR A  13     -52.237  15.407  31.645  1.00 36.93           C  
ATOM    105  OH  TYR A  13     -50.099  14.712  30.842  1.00 36.93           O  
ATOM    106  CZ  TYR A  13     -51.128  14.587  31.748  1.00 36.93           C  
ATOM    107  N   LYS A  14     -56.288  11.214  35.506  1.00 36.05           N  
ATOM    108  CA  LYS A  14     -56.493  10.368  36.678  1.00 36.05           C  
ATOM    109  C   LYS A  14     -55.173  10.085  37.389  1.00 36.05           C  
ATOM    110  CB  LYS A  14     -57.166   9.053  36.280  1.00 36.05           C  
ATOM    111  O   LYS A  14     -54.169   9.774  36.744  1.00 36.05           O  
ATOM    112  CG  LYS A  14     -58.678   9.150  36.138  1.00 36.05           C  
ATOM    113  CD  LYS A  14     -59.301   7.790  35.852  1.00 36.05           C  
ATOM    114  CE  LYS A  14     -60.811   7.891  35.679  1.00 36.05           C  
ATOM    115  NZ  LYS A  14     -61.416   6.573  35.321  1.00 36.05           N  
ATOM    116  N   PRO A  15     -55.044  10.395  38.727  1.00 41.62           N  
ATOM    117  CA  PRO A  15     -53.965  10.218  39.702  1.00 41.62           C  
ATOM    118  C   PRO A  15     -53.590   8.752  39.908  1.00 41.62           C  
ATOM    119  CB  PRO A  15     -54.547  10.817  40.985  1.00 41.62           C  
ATOM    120  O   PRO A  15     -54.459   7.878  39.872  1.00 41.62           O  
ATOM    121  CG  PRO A  15     -55.962  11.156  40.640  1.00 41.62           C  
ATOM    122  CD  PRO A  15     -56.262  10.615  39.272  1.00 41.62           C  
ATOM    123  N   ILE A  16     -52.301   8.457  39.509  1.00 46.68           N  
ATOM    124  CA  ILE A  16     -51.313   7.385  39.439  1.00 46.68           C  
ATOM    125  C   ILE A  16     -51.418   6.506  40.683  1.00 46.68           C  
ATOM    126  CB  ILE A  16     -49.880   7.945  39.298  1.00 46.68           C  
ATOM    127  O   ILE A  16     -50.732   5.486  40.790  1.00 46.68           O  
ATOM    128  CG1 ILE A  16     -49.770   8.818  38.043  1.00 46.68           C  
ATOM    129  CG2 ILE A  16     -48.857   6.806  39.264  1.00 46.68           C  
ATOM    130  CD1 ILE A  16     -48.532   9.704  38.012  1.00 46.68           C  
ATOM    131  N   ASP A  17     -52.661   6.278  41.293  1.00 44.76           N  
ATOM    132  CA  ASP A  17     -52.510   5.195  42.261  1.00 44.76           C  
ATOM    133  C   ASP A  17     -53.383   3.999  41.886  1.00 44.76           C  
ATOM    134  CB  ASP A  17     -52.860   5.681  43.669  1.00 44.76           C  
ATOM    135  O   ASP A  17     -53.307   2.946  42.522  1.00 44.76           O  
ATOM    136  CG  ASP A  17     -51.684   6.323  44.383  1.00 44.76           C  
ATOM    137  OD1 ASP A  17     -50.524   6.090  43.981  1.00 44.76           O  
ATOM    138  OD2 ASP A  17     -51.920   7.068  45.360  1.00 44.76           O  
ATOM    139  N   GLU A  18     -53.567   3.728  40.566  1.00 42.25           N  
ATOM    140  CA  GLU A  18     -54.264   2.483  40.259  1.00 42.25           C  
ATOM    141  C   GLU A  18     -53.778   1.889  38.940  1.00 42.25           C  
ATOM    142  CB  GLU A  18     -55.777   2.712  40.206  1.00 42.25           C  
ATOM    143  O   GLU A  18     -54.366   0.934  38.429  1.00 42.25           O  
ATOM    144  CG  GLU A  18     -56.489   2.418  41.518  1.00 42.25           C  
ATOM    145  CD  GLU A  18     -57.983   2.695  41.465  1.00 42.25           C  
ATOM    146  OE1 GLU A  18     -58.654   2.611  42.519  1.00 42.25           O  
ATOM    147  OE2 GLU A  18     -58.487   2.997  40.360  1.00 42.25           O  
ATOM    148  N   LEU A  19     -52.456   1.701  38.601  1.00 39.59           N  
ATOM    149  CA  LEU A  19     -52.205   0.679  37.591  1.00 39.59           C  
ATOM    150  C   LEU A  19     -51.194  -0.346  38.094  1.00 39.59           C  
ATOM    151  CB  LEU A  19     -51.700   1.318  36.295  1.00 39.59           C  
ATOM    152  O   LEU A  19     -50.024  -0.018  38.304  1.00 39.59           O  
ATOM    153  CG  LEU A  19     -52.709   2.166  35.518  1.00 39.59           C  
ATOM    154  CD1 LEU A  19     -52.027   2.859  34.344  1.00 39.59           C  
ATOM    155  CD2 LEU A  19     -53.872   1.305  35.036  1.00 39.59           C  
ATOM    156  N   GLU A  20     -51.388  -1.033  39.154  1.00 38.45           N  
ATOM    157  CA  GLU A  20     -51.226  -2.443  39.496  1.00 38.45           C  
ATOM    158  C   GLU A  20     -51.461  -3.335  38.280  1.00 38.45           C  
ATOM    159  CB  GLU A  20     -52.179  -2.835  40.628  1.00 38.45           C  
ATOM    160  O   GLU A  20     -52.497  -3.235  37.621  1.00 38.45           O  
ATOM    161  CG  GLU A  20     -51.546  -3.733  41.681  1.00 38.45           C  
ATOM    162  CD  GLU A  20     -52.398  -3.885  42.931  1.00 38.45           C  
ATOM    163  OE1 GLU A  20     -51.913  -4.465  43.929  1.00 38.45           O  
ATOM    164  OE2 GLU A  20     -53.560  -3.421  42.912  1.00 38.45           O  
ATOM    165  N   GLN A  21     -50.490  -3.474  37.337  1.00 40.44           N  
ATOM    166  CA  GLN A  21     -50.092  -4.738  36.727  1.00 40.44           C  
ATOM    167  C   GLN A  21     -49.736  -4.550  35.255  1.00 40.44           C  
ATOM    168  CB  GLN A  21     -51.205  -5.777  36.869  1.00 40.44           C  
ATOM    169  O   GLN A  21     -50.623  -4.421  34.408  1.00 40.44           O  
ATOM    170  CG  GLN A  21     -51.197  -6.507  38.206  1.00 40.44           C  
ATOM    171  CD  GLN A  21     -52.287  -7.558  38.307  1.00 40.44           C  
ATOM    172  NE2 GLN A  21     -52.611  -7.961  39.531  1.00 40.44           N  
ATOM    173  OE1 GLN A  21     -52.833  -8.004  37.293  1.00 40.44           O  
ATOM    174  N   LEU A  22     -48.753  -3.683  34.871  1.00 38.10           N  
ATOM    175  CA  LEU A  22     -48.364  -3.649  33.465  1.00 38.10           C  
ATOM    176  C   LEU A  22     -47.414  -4.795  33.136  1.00 38.10           C  
ATOM    177  CB  LEU A  22     -47.706  -2.310  33.123  1.00 38.10           C  
ATOM    178  O   LEU A  22     -46.468  -5.056  33.882  1.00 38.10           O  
ATOM    179  CG  LEU A  22     -48.618  -1.082  33.140  1.00 38.10           C  
ATOM    180  CD1 LEU A  22     -47.790   0.195  33.047  1.00 38.10           C  
ATOM    181  CD2 LEU A  22     -49.631  -1.152  32.002  1.00 38.10           C  
ATOM    182  N   ASP A  23     -47.773  -5.988  32.888  1.00 42.27           N  
ATOM    183  CA  ASP A  23     -47.151  -6.982  32.019  1.00 42.27           C  
ATOM    184  C   ASP A  23     -45.792  -6.500  31.517  1.00 42.27           C  
ATOM    185  CB  ASP A  23     -48.065  -7.307  30.836  1.00 42.27           C  
ATOM    186  O   ASP A  23     -45.607  -5.309  31.258  1.00 42.27           O  
ATOM    187  CG  ASP A  23     -49.242  -8.186  31.219  1.00 42.27           C  
ATOM    188  OD1 ASP A  23     -49.155  -8.917  32.229  1.00 42.27           O  
ATOM    189  OD2 ASP A  23     -50.266  -8.149  30.503  1.00 42.27           O  
ATOM    190  N   PRO A  24     -44.588  -7.229  31.722  1.00 45.83           N  
ATOM    191  CA  PRO A  24     -43.193  -6.811  31.559  1.00 45.83           C  
ATOM    192  C   PRO A  24     -42.963  -6.014  30.277  1.00 45.83           C  
ATOM    193  CB  PRO A  24     -42.430  -8.138  31.521  1.00 45.83           C  
ATOM    194  O   PRO A  24     -43.583  -6.298  29.249  1.00 45.83           O  
ATOM    195  CG  PRO A  24     -43.481  -9.177  31.298  1.00 45.83           C  
ATOM    196  CD  PRO A  24     -44.826  -8.510  31.333  1.00 45.83           C  
ATOM    197  N   VAL A  25     -43.023  -4.728  30.331  1.00 46.56           N  
ATOM    198  CA  VAL A  25     -42.393  -3.679  29.535  1.00 46.56           C  
ATOM    199  C   VAL A  25     -41.605  -4.305  28.387  1.00 46.56           C  
ATOM    200  CB  VAL A  25     -41.466  -2.792  30.396  1.00 46.56           C  
ATOM    201  O   VAL A  25     -40.712  -5.126  28.613  1.00 46.56           O  
ATOM    202  CG1 VAL A  25     -40.881  -1.654  29.563  1.00 46.56           C  
ATOM    203  CG2 VAL A  25     -42.226  -2.241  31.602  1.00 46.56           C  
ATOM    204  N   MET A  26     -42.243  -5.007  27.460  1.00 46.37           N  
ATOM    205  CA  MET A  26     -41.607  -5.129  26.151  1.00 46.37           C  
ATOM    206  C   MET A  26     -40.584  -4.018  25.938  1.00 46.37           C  
ATOM    207  CB  MET A  26     -42.655  -5.095  25.038  1.00 46.37           C  
ATOM    208  O   MET A  26     -40.903  -2.838  26.092  1.00 46.37           O  
ATOM    209  CG  MET A  26     -43.170  -6.469  24.639  1.00 46.37           C  
ATOM    210  SD  MET A  26     -43.864  -6.493  22.940  1.00 46.37           S  
ATOM    211  CE  MET A  26     -44.664  -4.865  22.898  1.00 46.37           C  
ATOM    212  N   GLU A  27     -39.522  -3.972  26.724  1.00 54.03           N  
ATOM    213  CA  GLU A  27     -38.347  -3.124  26.549  1.00 54.03           C  
ATOM    214  C   GLU A  27     -38.350  -2.454  25.178  1.00 54.03           C  
ATOM    215  CB  GLU A  27     -37.064  -3.937  26.734  1.00 54.03           C  
ATOM    216  O   GLU A  27     -38.356  -3.133  24.149  1.00 54.03           O  
ATOM    217  CG  GLU A  27     -35.985  -3.212  27.525  1.00 54.03           C  
ATOM    218  CD  GLU A  27     -34.730  -4.046  27.732  1.00 54.03           C  
ATOM    219  OE1 GLU A  27     -33.769  -3.550  28.363  1.00 54.03           O  
ATOM    220  OE2 GLU A  27     -34.708  -5.204  27.260  1.00 54.03           O  
ATOM    221  N   ILE A  28     -39.147  -1.480  24.892  1.00 55.80           N  
ATOM    222  CA  ILE A  28     -39.101  -0.631  23.707  1.00 55.80           C  
ATOM    223  C   ILE A  28     -37.668  -0.162  23.464  1.00 55.80           C  
ATOM    224  CB  ILE A  28     -40.046   0.584  23.844  1.00 55.80           C  
ATOM    225  O   ILE A  28     -37.017   0.361  24.371  1.00 55.80           O  
ATOM    226  CG1 ILE A  28     -41.430   0.132  24.324  1.00 55.80           C  
ATOM    227  CG2 ILE A  28     -40.147   1.341  22.517  1.00 55.80           C  
ATOM    228  CD1 ILE A  28     -42.349   1.276  24.729  1.00 55.80           C  
ATOM    229  N   GLU A  29     -36.937  -1.000  22.748  1.00 62.16           N  
ATOM    230  CA  GLU A  29     -35.614  -0.637  22.249  1.00 62.16           C  
ATOM    231  C   GLU A  29     -35.557   0.837  21.858  1.00 62.16           C  
ATOM    232  CB  GLU A  29     -35.231  -1.513  21.054  1.00 62.16           C  
ATOM    233  O   GLU A  29     -36.446   1.336  21.165  1.00 62.16           O  
ATOM    234  CG  GLU A  29     -33.734  -1.752  20.921  1.00 62.16           C  
ATOM    235  CD  GLU A  29     -33.376  -2.712  19.797  1.00 62.16           C  
ATOM    236  OE1 GLU A  29     -32.177  -3.028  19.627  1.00 62.16           O  
ATOM    237  OE2 GLU A  29     -34.304  -3.150  19.080  1.00 62.16           O  
ATOM    238  N   THR A  30     -34.874   1.642  22.611  1.00 74.59           N  
ATOM    239  CA  THR A  30     -34.585   3.045  22.331  1.00 74.59           C  
ATOM    240  C   THR A  30     -33.924   3.198  20.964  1.00 74.59           C  
ATOM    241  CB  THR A  30     -33.677   3.655  23.415  1.00 74.59           C  
ATOM    242  O   THR A  30     -33.410   2.228  20.405  1.00 74.59           O  
ATOM    243  CG2 THR A  30     -34.285   3.481  24.803  1.00 74.59           C  
ATOM    244  OG1 THR A  30     -32.399   3.008  23.380  1.00 74.59           O  
ATOM    245  N   THR A  31     -34.295   4.206  20.104  1.00 77.04           N  
ATOM    246  CA  THR A  31     -33.685   4.576  18.832  1.00 77.04           C  
ATOM    247  C   THR A  31     -32.170   4.396  18.885  1.00 77.04           C  
ATOM    248  CB  THR A  31     -34.018   6.031  18.454  1.00 77.04           C  
ATOM    249  O   THR A  31     -31.561   3.930  17.920  1.00 77.04           O  
ATOM    250  CG2 THR A  31     -35.323   6.110  17.668  1.00 77.04           C  
ATOM    251  OG1 THR A  31     -34.146   6.811  19.649  1.00 77.04           O  
ATOM    252  N   GLN A  32     -31.584   4.614  20.048  1.00 72.03           N  
ATOM    253  CA  GLN A  32     -30.141   4.473  20.207  1.00 72.03           C  
ATOM    254  C   GLN A  32     -29.728   3.004  20.201  1.00 72.03           C  
ATOM    255  CB  GLN A  32     -29.675   5.144  21.501  1.00 72.03           C  
ATOM    256  O   GLN A  32     -28.724   2.639  19.585  1.00 72.03           O  
ATOM    257  CG  GLN A  32     -29.680   6.665  21.441  1.00 72.03           C  
ATOM    258  CD  GLN A  32     -28.980   7.301  22.627  1.00 72.03           C  
ATOM    259  NE2 GLN A  32     -28.497   8.526  22.444  1.00 72.03           N  
ATOM    260  OE1 GLN A  32     -28.874   6.698  23.700  1.00 72.03           O  
ATOM    261  N   GLU A  33     -30.467   2.134  20.838  1.00 78.94           N  
ATOM    262  CA  GLU A  33     -30.203   0.700  20.907  1.00 78.94           C  
ATOM    263  C   GLU A  33     -30.375   0.040  19.542  1.00 78.94           C  
ATOM    264  CB  GLU A  33     -31.122   0.033  21.934  1.00 78.94           C  
ATOM    265  O   GLU A  33     -29.582  -0.823  19.159  1.00 78.94           O  
ATOM    266  CG  GLU A  33     -30.679   0.231  23.376  1.00 78.94           C  
ATOM    267  CD  GLU A  33     -31.634  -0.384  24.387  1.00 78.94           C  
ATOM    268  OE1 GLU A  33     -31.372  -0.287  25.607  1.00 78.94           O  
ATOM    269  OE2 GLU A  33     -32.653  -0.968  23.955  1.00 78.94           O  
ATOM    270  N   ARG A  34     -31.451   0.490  18.813  1.00 80.86           N  
ATOM    271  CA  ARG A  34     -31.658  -0.013  17.458  1.00 80.86           C  
ATOM    272  C   ARG A  34     -30.509   0.393  16.542  1.00 80.86           C  
ATOM    273  CB  ARG A  34     -32.985   0.497  16.892  1.00 80.86           C  
ATOM    274  O   ARG A  34     -30.020  -0.418  15.753  1.00 80.86           O  
ATOM    275  CG  ARG A  34     -33.411  -0.192  15.605  1.00 80.86           C  
ATOM    276  CD  ARG A  34     -34.740   0.345  15.092  1.00 80.86           C  
ATOM    277  NE  ARG A  34     -35.647  -0.735  14.712  1.00 80.86           N  
ATOM    278  NH1 ARG A  34     -37.469   0.641  14.360  1.00 80.86           N  
ATOM    279  NH2 ARG A  34     -37.657  -1.621  14.045  1.00 80.86           N  
ATOM    280  CZ  ARG A  34     -36.922  -0.569  14.374  1.00 80.86           C  
ATOM    281  N   ALA A  35     -30.101   1.650  16.628  1.00 76.28           N  
ATOM    282  CA  ALA A  35     -28.971   2.130  15.836  1.00 76.28           C  
ATOM    283  C   ALA A  35     -27.692   1.379  16.195  1.00 76.28           C  
ATOM    284  CB  ALA A  35     -28.778   3.631  16.040  1.00 76.28           C  
ATOM    285  O   ALA A  35     -26.909   1.017  15.313  1.00 76.28           O  
ATOM    286  N   ALA A  36     -27.468   1.090  17.517  1.00 78.60           N  
ATOM    287  CA  ALA A  36     -26.294   0.348  17.968  1.00 78.60           C  
ATOM    288  C   ALA A  36     -26.337  -1.097  17.479  1.00 78.60           C  
ATOM    289  CB  ALA A  36     -26.191   0.388  19.491  1.00 78.60           C  
ATOM    290  O   ALA A  36     -25.314  -1.653  17.072  1.00 78.60           O  
ATOM    291  N   LYS A  37     -27.456  -1.724  17.500  1.00 78.25           N  
ATOM    292  CA  LYS A  37     -27.617  -3.085  16.996  1.00 78.25           C  
ATOM    293  C   LYS A  37     -27.367  -3.148  15.492  1.00 78.25           C  
ATOM    294  CB  LYS A  37     -29.015  -3.616  17.318  1.00 78.25           C  
ATOM    295  O   LYS A  37     -26.681  -4.051  15.008  1.00 78.25           O  
ATOM    296  CG  LYS A  37     -29.184  -5.107  17.068  1.00 78.25           C  
ATOM    297  CD  LYS A  37     -30.578  -5.584  17.454  1.00 78.25           C  
ATOM    298  CE  LYS A  37     -30.787  -7.049  17.098  1.00 78.25           C  
ATOM    299  NZ  LYS A  37     -32.162  -7.515  17.451  1.00 78.25           N  
ATOM    300  N   GLN A  38     -28.052  -2.242  14.812  1.00 76.77           N  
ATOM    301  CA  GLN A  38     -27.841  -2.195  13.369  1.00 76.77           C  
ATOM    302  C   GLN A  38     -26.371  -1.953  13.036  1.00 76.77           C  
ATOM    303  CB  GLN A  38     -28.709  -1.109  12.734  1.00 76.77           C  
ATOM    304  O   GLN A  38     -25.828  -2.569  12.117  1.00 76.77           O  
ATOM    305  CG  GLN A  38     -30.154  -1.532  12.505  1.00 76.77           C  
ATOM    306  CD  GLN A  38     -31.013  -0.411  11.951  1.00 76.77           C  
ATOM    307  NE2 GLN A  38     -32.304  -0.679  11.787  1.00 76.77           N  
ATOM    308  OE1 GLN A  38     -30.521   0.687  11.674  1.00 76.77           O  
ATOM    309  N   ALA A  39     -25.754  -1.039  13.810  1.00 72.85           N  
ATOM    310  CA  ALA A  39     -24.326  -0.779  13.643  1.00 72.85           C  
ATOM    311  C   ALA A  39     -23.504  -2.036  13.917  1.00 72.85           C  
ATOM    312  CB  ALA A  39     -23.880   0.355  14.564  1.00 72.85           C  
ATOM    313  O   ALA A  39     -22.560  -2.339  13.184  1.00 72.85           O  
ATOM    314  N   ALA A  40     -23.943  -2.790  15.003  1.00 71.54           N  
ATOM    315  CA  ALA A  40     -23.262  -4.036  15.348  1.00 71.54           C  
ATOM    316  C   ALA A  40     -23.475  -5.094  14.270  1.00 71.54           C  
ATOM    317  CB  ALA A  40     -23.750  -4.552  16.700  1.00 71.54           C  
ATOM    318  O   ALA A  40     -22.548  -5.830  13.922  1.00 71.54           O  
ATOM    319  N   GLU A  41     -24.722  -5.159  13.804  1.00 73.48           N  
ATOM    320  CA  GLU A  41     -25.038  -6.105  12.739  1.00 73.48           C  
ATOM    321  C   GLU A  41     -24.292  -5.759  11.454  1.00 73.48           C  
ATOM    322  CB  GLU A  41     -26.546  -6.138  12.479  1.00 73.48           C  
ATOM    323  O   GLU A  41     -23.785  -6.648  10.766  1.00 73.48           O  
ATOM    324  CG  GLU A  41     -27.342  -6.850  13.563  1.00 73.48           C  
ATOM    325  CD  GLU A  41     -28.845  -6.786  13.344  1.00 73.48           C  
ATOM    326  OE1 GLU A  41     -29.601  -7.388  14.141  1.00 73.48           O  
ATOM    327  OE2 GLU A  41     -29.271  -6.130  12.367  1.00 73.48           O  
ATOM    328  N   ARG A  42     -24.323  -4.408  11.210  1.00 66.66           N  
ATOM    329  CA  ARG A  42     -23.555  -3.944  10.060  1.00 66.66           C  
ATOM    330  C   ARG A  42     -22.066  -4.212  10.252  1.00 66.66           C  
ATOM    331  CB  ARG A  42     -23.792  -2.452   9.820  1.00 66.66           C  
ATOM    332  O   ARG A  42     -21.371  -4.592   9.307  1.00 66.66           O  
ATOM    333  CG  ARG A  42     -25.062  -2.147   9.041  1.00 66.66           C  
ATOM    334  CD  ARG A  42     -25.105  -0.698   8.578  1.00 66.66           C  
ATOM    335  NE  ARG A  42     -26.135   0.062   9.281  1.00 66.66           N  
ATOM    336  NH1 ARG A  42     -25.519   2.107   8.400  1.00 66.66           N  
ATOM    337  NH2 ARG A  42     -27.277   1.967   9.865  1.00 66.66           N  
ATOM    338  CZ  ARG A  42     -26.308   1.377   9.180  1.00 66.66           C  
ATOM    339  N   ARG A  43     -21.646  -4.050  11.541  1.00 57.48           N  
ATOM    340  CA  ARG A  43     -20.278  -4.399  11.910  1.00 57.48           C  
ATOM    341  C   ARG A  43     -20.009  -5.882  11.673  1.00 57.48           C  
ATOM    342  CB  ARG A  43     -20.009  -4.045  13.374  1.00 57.48           C  
ATOM    343  O   ARG A  43     -18.940  -6.254  11.183  1.00 57.48           O  
ATOM    344  CG  ARG A  43     -18.542  -4.128  13.768  1.00 57.48           C  
ATOM    345  CD  ARG A  43     -18.312  -3.638  15.191  1.00 57.48           C  
ATOM    346  NE  ARG A  43     -16.934  -3.858  15.620  1.00 57.48           N  
ATOM    347  NH1 ARG A  43     -17.134  -2.649  17.579  1.00 57.48           N  
ATOM    348  NH2 ARG A  43     -15.140  -3.643  17.038  1.00 57.48           N  
ATOM    349  CZ  ARG A  43     -16.406  -3.383  16.745  1.00 57.48           C  
ATOM    350  N   ALA A  44     -20.998  -6.664  12.108  1.00 58.65           N  
ATOM    351  CA  ALA A  44     -20.823  -8.105  11.946  1.00 58.65           C  
ATOM    352  C   ALA A  44     -20.867  -8.501  10.473  1.00 58.65           C  
ATOM    353  CB  ALA A  44     -21.893  -8.862  12.729  1.00 58.65           C  
ATOM    354  O   ALA A  44     -20.185  -9.440  10.055  1.00 58.65           O  
ATOM    355  N   GLU A  45     -21.828  -7.799   9.728  1.00 58.67           N  
ATOM    356  CA  GLU A  45     -21.905  -8.079   8.298  1.00 58.67           C  
ATOM    357  C   GLU A  45     -20.630  -7.645   7.580  1.00 58.67           C  
ATOM    358  CB  GLU A  45     -23.120  -7.384   7.678  1.00 58.67           C  
ATOM    359  O   GLU A  45     -20.221  -8.270   6.599  1.00 58.67           O  
ATOM    360  CG  GLU A  45     -24.443  -8.077   7.974  1.00 58.67           C  
ATOM    361  CD  GLU A  45     -25.630  -7.422   7.287  1.00 58.67           C  
ATOM    362  OE1 GLU A  45     -26.779  -7.875   7.497  1.00 58.67           O  
ATOM    363  OE2 GLU A  45     -25.411  -6.449   6.532  1.00 58.67           O  
ATOM    364  N   LEU A  46     -20.049  -6.575   8.164  1.00 55.76           N  
ATOM    365  CA  LEU A  46     -18.824  -6.073   7.550  1.00 55.76           C  
ATOM    366  C   LEU A  46     -17.604  -6.813   8.088  1.00 55.76           C  
ATOM    367  CB  LEU A  46     -18.676  -4.570   7.801  1.00 55.76           C  
ATOM    368  O   LEU A  46     -16.479  -6.565   7.648  1.00 55.76           O  
ATOM    369  CG  LEU A  46     -19.619  -3.656   7.017  1.00 55.76           C  
ATOM    370  CD1 LEU A  46     -19.637  -2.261   7.632  1.00 55.76           C  
ATOM    371  CD2 LEU A  46     -19.208  -3.594   5.550  1.00 55.76           C  
ATOM    372  N   THR A  47     -17.928  -7.738   9.198  1.00 56.38           N  
ATOM    373  CA  THR A  47     -16.774  -8.389   9.808  1.00 56.38           C  
ATOM    374  C   THR A  47     -16.345  -9.604   8.992  1.00 56.38           C  
ATOM    375  CB  THR A  47     -17.077  -8.819  11.256  1.00 56.38           C  
ATOM    376  O   THR A  47     -17.160 -10.481   8.698  1.00 56.38           O  
ATOM    377  CG2 THR A  47     -17.308  -7.608  12.153  1.00 56.38           C  
ATOM    378  OG1 THR A  47     -18.252  -9.640  11.268  1.00 56.38           O  
ATOM    379  N   PHE A  48     -15.802  -9.426   7.936  1.00 62.66           N  
ATOM    380  CA  PHE A  48     -15.180 -10.403   7.049  1.00 62.66           C  
ATOM    381  C   PHE A  48     -14.402 -11.441   7.848  1.00 62.66           C  
ATOM    382  CB  PHE A  48     -14.253  -9.707   6.048  1.00 62.66           C  
ATOM    383  O   PHE A  48     -13.722 -11.102   8.820  1.00 62.66           O  
ATOM    384  CG  PHE A  48     -14.945  -9.261   4.788  1.00 62.66           C  
ATOM    385  CD1 PHE A  48     -15.003 -10.093   3.677  1.00 62.66           C  
ATOM    386  CD2 PHE A  48     -15.538  -8.007   4.715  1.00 62.66           C  
ATOM    387  CE1 PHE A  48     -15.643  -9.682   2.510  1.00 62.66           C  
ATOM    388  CE2 PHE A  48     -16.179  -7.589   3.553  1.00 62.66           C  
ATOM    389  CZ  PHE A  48     -16.230  -8.428   2.451  1.00 62.66           C  
ATOM    390  N   THR A  49     -14.782 -12.710   7.432  1.00 71.08           N  
ATOM    391  CA  THR A  49     -14.268 -13.890   8.119  1.00 71.08           C  
ATOM    392  C   THR A  49     -13.011 -14.412   7.430  1.00 71.08           C  
ATOM    393  CB  THR A  49     -15.326 -15.007   8.178  1.00 71.08           C  
ATOM    394  O   THR A  49     -12.664 -13.962   6.336  1.00 71.08           O  
ATOM    395  CG2 THR A  49     -16.632 -14.497   8.779  1.00 71.08           C  
ATOM    396  OG1 THR A  49     -15.578 -15.489   6.852  1.00 71.08           O  
ATOM    397  N   GLU A  50     -12.253 -14.944   8.141  1.00 74.53           N  
ATOM    398  CA  GLU A  50     -11.102 -15.674   7.618  1.00 74.53           C  
ATOM    399  C   GLU A  50     -11.459 -16.421   6.336  1.00 74.53           C  
ATOM    400  CB  GLU A  50     -10.564 -16.652   8.665  1.00 74.53           C  
ATOM    401  O   GLU A  50     -10.657 -16.480   5.402  1.00 74.53           O  
ATOM    402  CG  GLU A  50      -9.244 -17.303   8.277  1.00 74.53           C  
ATOM    403  CD  GLU A  50      -8.114 -16.304   8.090  1.00 74.53           C  
ATOM    404  OE1 GLU A  50      -7.122 -16.631   7.399  1.00 74.53           O  
ATOM    405  OE2 GLU A  50      -8.220 -15.185   8.640  1.00 74.53           O  
ATOM    406  N   ASP A  51     -12.659 -16.849   6.190  1.00 79.62           N  
ATOM    407  CA  ASP A  51     -13.148 -17.547   5.005  1.00 79.62           C  
ATOM    408  C   ASP A  51     -13.188 -16.616   3.796  1.00 79.62           C  
ATOM    409  CB  ASP A  51     -14.537 -18.135   5.263  1.00 79.62           C  
ATOM    410  O   ASP A  51     -12.889 -17.032   2.675  1.00 79.62           O  
ATOM    411  CG  ASP A  51     -14.506 -19.354   6.169  1.00 79.62           C  
ATOM    412  OD1 ASP A  51     -13.420 -19.939   6.367  1.00 79.62           O  
ATOM    413  OD2 ASP A  51     -15.578 -19.733   6.687  1.00 79.62           O  
ATOM    414  N   ASP A  52     -13.636 -15.376   4.049  1.00 76.83           N  
ATOM    415  CA  ASP A  52     -13.666 -14.382   2.981  1.00 76.83           C  
ATOM    416  C   ASP A  52     -12.271 -14.155   2.402  1.00 76.83           C  
ATOM    417  CB  ASP A  52     -14.244 -13.061   3.493  1.00 76.83           C  
ATOM    418  O   ASP A  52     -12.100 -14.099   1.183  1.00 76.83           O  
ATOM    419  CG  ASP A  52     -15.735 -13.134   3.770  1.00 76.83           C  
ATOM    420  OD1 ASP A  52     -16.448 -13.891   3.076  1.00 76.83           O  
ATOM    421  OD2 ASP A  52     -16.203 -12.425   4.687  1.00 76.83           O  
ATOM    422  N   TYR A  53     -11.307 -14.095   3.310  1.00 75.73           N  
ATOM    423  CA  TYR A  53      -9.935 -13.871   2.870  1.00 75.73           C  
ATOM    424  C   TYR A  53      -9.406 -15.074   2.097  1.00 75.73           C  
ATOM    425  CB  TYR A  53      -9.026 -13.581   4.069  1.00 75.73           C  
ATOM    426  O   TYR A  53      -8.726 -14.916   1.080  1.00 75.73           O  
ATOM    427  CG  TYR A  53      -9.252 -12.223   4.687  1.00 75.73           C  
ATOM    428  CD1 TYR A  53      -8.894 -11.059   4.010  1.00 75.73           C  
ATOM    429  CD2 TYR A  53      -9.823 -12.100   5.949  1.00 75.73           C  
ATOM    430  CE1 TYR A  53      -9.098  -9.805   4.576  1.00 75.73           C  
ATOM    431  CE2 TYR A  53     -10.032 -10.851   6.525  1.00 75.73           C  
ATOM    432  OH  TYR A  53      -9.872  -8.473   6.398  1.00 75.73           O  
ATOM    433  CZ  TYR A  53      -9.668  -9.712   5.832  1.00 75.73           C  
ATOM    434  N   ILE A  54      -9.832 -16.197   2.516  1.00 80.59           N  
ATOM    435  CA  ILE A  54      -9.457 -17.440   1.851  1.00 80.59           C  
ATOM    436  C   ILE A  54     -10.067 -17.480   0.451  1.00 80.59           C  
ATOM    437  CB  ILE A  54      -9.905 -18.674   2.665  1.00 80.59           C  
ATOM    438  O   ILE A  54      -9.390 -17.832  -0.518  1.00 80.59           O  
ATOM    439  CG1 ILE A  54      -9.099 -18.777   3.965  1.00 80.59           C  
ATOM    440  CG2 ILE A  54      -9.765 -19.952   1.832  1.00 80.59           C  
ATOM    441  CD1 ILE A  54      -9.589 -19.863   4.913  1.00 80.59           C  
ATOM    442  N   ARG A  55     -11.324 -17.114   0.379  1.00 79.08           N  
ATOM    443  CA  ARG A  55     -12.008 -17.057  -0.908  1.00 79.08           C  
ATOM    444  C   ARG A  55     -11.289 -16.116  -1.869  1.00 79.08           C  
ATOM    445  CB  ARG A  55     -13.460 -16.610  -0.726  1.00 79.08           C  
ATOM    446  O   ARG A  55     -11.069 -16.459  -3.033  1.00 79.08           O  
ATOM    447  CG  ARG A  55     -14.273 -16.619  -2.011  1.00 79.08           C  
ATOM    448  CD  ARG A  55     -15.709 -16.172  -1.773  1.00 79.08           C  
ATOM    449  NE  ARG A  55     -15.788 -14.743  -1.485  1.00 79.08           N  
ATOM    450  NH1 ARG A  55     -17.708 -14.896  -0.210  1.00 79.08           N  
ATOM    451  NH2 ARG A  55     -16.712 -12.860  -0.551  1.00 79.08           N  
ATOM    452  CZ  ARG A  55     -16.736 -14.169  -0.749  1.00 79.08           C  
ATOM    453  N   TRP A  56     -10.904 -14.991  -1.408  1.00 77.94           N  
ATOM    454  CA  TRP A  56     -10.159 -14.038  -2.224  1.00 77.94           C  
ATOM    455  C   TRP A  56      -8.825 -14.628  -2.669  1.00 77.94           C  
ATOM    456  CB  TRP A  56      -9.925 -12.737  -1.452  1.00 77.94           C  
ATOM    457  O   TRP A  56      -8.430 -14.480  -3.828  1.00 77.94           O  
ATOM    458  CG  TRP A  56     -11.147 -11.879  -1.318  1.00 77.94           C  
ATOM    459  CD1 TRP A  56     -12.221 -11.838  -2.162  1.00 77.94           C  
ATOM    460  CD2 TRP A  56     -11.417 -10.934  -0.278  1.00 77.94           C  
ATOM    461  CE2 TRP A  56     -12.675 -10.356  -0.556  1.00 77.94           C  
ATOM    462  CE3 TRP A  56     -10.717 -10.520   0.863  1.00 77.94           C  
ATOM    463  NE1 TRP A  56     -13.144 -10.924  -1.710  1.00 77.94           N  
ATOM    464  CH2 TRP A  56     -12.543  -8.997   1.378  1.00 77.94           C  
ATOM    465  CZ2 TRP A  56     -13.249  -9.384   0.268  1.00 77.94           C  
ATOM    466  CZ3 TRP A  56     -11.289  -9.553   1.682  1.00 77.94           C  
ATOM    467  N   ASP A  57      -8.212 -15.255  -1.644  1.00 78.62           N  
ATOM    468  CA  ASP A  57      -6.922 -15.867  -1.947  1.00 78.62           C  
ATOM    469  C   ASP A  57      -7.066 -16.960  -3.003  1.00 78.62           C  
ATOM    470  CB  ASP A  57      -6.289 -16.442  -0.678  1.00 78.62           C  
ATOM    471  O   ASP A  57      -6.244 -17.061  -3.916  1.00 78.62           O  
ATOM    472  CG  ASP A  57      -4.820 -16.783  -0.850  1.00 78.62           C  
ATOM    473  OD1 ASP A  57      -4.058 -15.949  -1.386  1.00 78.62           O  
ATOM    474  OD2 ASP A  57      -4.420 -17.897  -0.448  1.00 78.62           O  
ATOM    475  N   LYS A  58      -8.103 -17.690  -2.876  1.00 78.29           N  
ATOM    476  CA  LYS A  58      -8.373 -18.751  -3.843  1.00 78.29           C  
ATOM    477  C   LYS A  58      -8.641 -18.174  -5.230  1.00 78.29           C  
ATOM    478  CB  LYS A  58      -9.561 -19.601  -3.390  1.00 78.29           C  
ATOM    479  O   LYS A  58      -8.128 -18.682  -6.229  1.00 78.29           O  
ATOM    480  CG  LYS A  58      -9.801 -20.835  -4.247  1.00 78.29           C  
ATOM    481  CD  LYS A  58     -10.973 -21.657  -3.726  1.00 78.29           C  
ATOM    482  CE  LYS A  58     -11.260 -22.853  -4.624  1.00 78.29           C  
ATOM    483  NZ  LYS A  58     -12.428 -23.645  -4.135  1.00 78.29           N  
ATOM    484  N   ASN A  59      -9.534 -17.205  -5.271  1.00 75.80           N  
ATOM    485  CA  ASN A  59      -9.844 -16.552  -6.539  1.00 75.80           C  
ATOM    486  C   ASN A  59      -8.595 -15.956  -7.182  1.00 75.80           C  
ATOM    487  CB  ASN A  59     -10.907 -15.471  -6.341  1.00 75.80           C  
ATOM    488  O   ASN A  59      -8.417 -16.041  -8.399  1.00 75.80           O  
ATOM    489  CG  ASN A  59     -12.292 -16.047  -6.121  1.00 75.80           C  
ATOM    490  ND2 ASN A  59     -13.206 -15.221  -5.625  1.00 75.80           N  
ATOM    491  OD1 ASN A  59     -12.539 -17.224  -6.394  1.00 75.80           O  
ATOM    492  N   ARG A  60      -7.689 -15.508  -6.274  1.00 74.95           N  
ATOM    493  CA  ARG A  60      -6.436 -14.935  -6.756  1.00 74.95           C  
ATOM    494  C   ARG A  60      -5.536 -16.012  -7.352  1.00 74.95           C  
ATOM    495  CB  ARG A  60      -5.706 -14.210  -5.624  1.00 74.95           C  
ATOM    496  O   ARG A  60      -4.899 -15.793  -8.385  1.00 74.95           O  
ATOM    497  CG  ARG A  60      -6.242 -12.815  -5.339  1.00 74.95           C  
ATOM    498  CD  ARG A  60      -5.318 -12.034  -4.415  1.00 74.95           C  
ATOM    499  NE  ARG A  60      -5.301 -12.598  -3.068  1.00 74.95           N  
ATOM    500  NH1 ARG A  60      -6.553 -10.904  -2.120  1.00 74.95           N  
ATOM    501  NH2 ARG A  60      -5.810 -12.646  -0.829  1.00 74.95           N  
ATOM    502  CZ  ARG A  60      -5.888 -12.048  -2.008  1.00 74.95           C  
ATOM    503  N   SER A  61      -5.521 -17.162  -6.732  1.00 70.60           N  
ATOM    504  CA  SER A  61      -4.702 -18.280  -7.188  1.00 70.60           C  
ATOM    505  C   SER A  61      -5.196 -18.818  -8.527  1.00 70.60           C  
ATOM    506  CB  SER A  61      -4.699 -19.402  -6.148  1.00 70.60           C  
ATOM    507  O   SER A  61      -4.394 -19.201  -9.381  1.00 70.60           O  
ATOM    508  OG  SER A  61      -4.091 -18.970  -4.943  1.00 70.60           O  
ATOM    509  N   LYS A  62      -6.512 -18.869  -8.707  1.00 69.54           N  
ATOM    510  CA  LYS A  62      -7.111 -19.335  -9.954  1.00 69.54           C  
ATOM    511  C   LYS A  62      -6.714 -18.437 -11.123  1.00 69.54           C  
ATOM    512  CB  LYS A  62      -8.634 -19.391  -9.831  1.00 69.54           C  
ATOM    513  O   LYS A  62      -6.408 -18.927 -12.212  1.00 69.54           O  
ATOM    514  CG  LYS A  62      -9.144 -20.553  -8.991  1.00 69.54           C  
ATOM    515  CD  LYS A  62     -10.666 -20.626  -9.003  1.00 69.54           C  
ATOM    516  CE  LYS A  62     -11.180 -21.744  -8.107  1.00 69.54           C  
ATOM    517  NZ  LYS A  62     -12.673 -21.793  -8.083  1.00 69.54           N  
ATOM    518  N   LEU A  63      -6.772 -17.139 -10.893  1.00 62.88           N  
ATOM    519  CA  LEU A  63      -6.413 -16.173 -11.926  1.00 62.88           C  
ATOM    520  C   LEU A  63      -4.936 -16.287 -12.288  1.00 62.88           C  
ATOM    521  CB  LEU A  63      -6.728 -14.749 -11.460  1.00 62.88           C  
ATOM    522  O   LEU A  63      -4.554 -16.055 -13.437  1.00 62.88           O  
ATOM    523  CG  LEU A  63      -8.208 -14.368 -11.395  1.00 62.88           C  
ATOM    524  CD1 LEU A  63      -8.381 -13.036 -10.674  1.00 62.88           C  
ATOM    525  CD2 LEU A  63      -8.806 -14.306 -12.796  1.00 62.88           C  
ATOM    526  N   ASN A  64      -4.050 -16.816 -11.387  1.00 61.92           N  
ATOM    527  CA  ASN A  64      -2.611 -16.975 -11.564  1.00 61.92           C  
ATOM    528  C   ASN A  64      -2.286 -18.127 -12.510  1.00 61.92           C  
ATOM    529  CB  ASN A  64      -1.924 -17.188 -10.213  1.00 61.92           C  
ATOM    530  O   ASN A  64      -1.182 -18.199 -13.052  1.00 61.92           O  
ATOM    531  CG  ASN A  64      -1.827 -15.912  -9.400  1.00 61.92           C  
ATOM    532  ND2 ASN A  64      -1.517 -16.049  -8.116  1.00 61.92           N  
ATOM    533  OD1 ASN A  64      -2.029 -14.812  -9.921  1.00 61.92           O  
ATOM    534  N   ALA A  65      -3.252 -19.071 -12.905  1.00 61.07           N  
ATOM    535  CA  ALA A  65      -3.034 -20.242 -13.750  1.00 61.07           C  
ATOM    536  C   ALA A  65      -2.841 -19.838 -15.209  1.00 61.07           C  
ATOM    537  CB  ALA A  65      -4.203 -21.216 -13.621  1.00 61.07           C  
ATOM    538  O   ALA A  65      -2.125 -20.510 -15.956  1.00 61.07           O  
ATOM    539  N   GLU A  66      -3.176 -18.671 -15.654  1.00 67.97           N  
ATOM    540  CA  GLU A  66      -2.891 -18.147 -16.986  1.00 67.97           C  
ATOM    541  C   GLU A  66      -1.550 -17.419 -17.018  1.00 67.97           C  
ATOM    542  CB  GLU A  66      -4.010 -17.208 -17.446  1.00 67.97           C  
ATOM    543  O   GLU A  66      -1.096 -16.898 -15.997  1.00 67.97           O  
ATOM    544  CG  GLU A  66      -5.323 -17.917 -17.745  1.00 67.97           C  
ATOM    545  CD  GLU A  66      -6.438 -16.967 -18.152  1.00 67.97           C  
ATOM    546  OE1 GLU A  66      -7.585 -17.428 -18.351  1.00 67.97           O  
ATOM    547  OE2 GLU A  66      -6.163 -15.753 -18.274  1.00 67.97           O  
ATOM    548  N   SER A  67      -0.688 -17.743 -18.141  1.00 82.94           N  
ATOM    549  CA  SER A  67       0.602 -17.084 -18.321  1.00 82.94           C  
ATOM    550  C   SER A  67       0.451 -15.567 -18.331  1.00 82.94           C  
ATOM    551  CB  SER A  67       1.264 -17.547 -19.619  1.00 82.94           C  
ATOM    552  O   SER A  67      -0.192 -15.007 -19.221  1.00 82.94           O  
ATOM    553  OG  SER A  67       2.467 -16.835 -19.852  1.00 82.94           O  
ATOM    554  N   LYS A  68       0.679 -14.941 -17.227  1.00 89.06           N  
ATOM    555  CA  LYS A  68       0.697 -13.493 -17.039  1.00 89.06           C  
ATOM    556  C   LYS A  68       2.052 -12.907 -17.426  1.00 89.06           C  
ATOM    557  CB  LYS A  68       0.366 -13.136 -15.589  1.00 89.06           C  
ATOM    558  O   LYS A  68       3.094 -13.513 -17.167  1.00 89.06           O  
ATOM    559  CG  LYS A  68      -1.023 -13.571 -15.147  1.00 89.06           C  
ATOM    560  CD  LYS A  68      -1.262 -13.264 -13.674  1.00 89.06           C  
ATOM    561  CE  LYS A  68      -2.618 -13.777 -13.208  1.00 89.06           C  
ATOM    562  NZ  LYS A  68      -2.874 -13.443 -11.774  1.00 89.06           N  
ATOM    563  N   PRO A  69       2.011 -11.853 -18.234  1.00 95.06           N  
ATOM    564  CA  PRO A  69       3.289 -11.221 -18.570  1.00 95.06           C  
ATOM    565  C   PRO A  69       4.011 -10.662 -17.347  1.00 95.06           C  
ATOM    566  CB  PRO A  69       2.885 -10.097 -19.527  1.00 95.06           C  
ATOM    567  O   PRO A  69       3.366 -10.233 -16.387  1.00 95.06           O  
ATOM    568  CG  PRO A  69       1.503  -9.714 -19.106  1.00 95.06           C  
ATOM    569  CD  PRO A  69       0.782 -10.952 -18.656  1.00 95.06           C  
ATOM    570  N   ILE A  70       5.359 -10.815 -17.372  1.00 96.07           N  
ATOM    571  CA  ILE A  70       6.187 -10.184 -16.350  1.00 96.07           C  
ATOM    572  C   ILE A  70       6.350  -8.698 -16.663  1.00 96.07           C  
ATOM    573  CB  ILE A  70       7.571 -10.864 -16.245  1.00 96.07           C  
ATOM    574  O   ILE A  70       6.810  -8.332 -17.747  1.00 96.07           O  
ATOM    575  CG1 ILE A  70       7.414 -12.333 -15.834  1.00 96.07           C  
ATOM    576  CG2 ILE A  70       8.469 -10.112 -15.258  1.00 96.07           C  
ATOM    577  CD1 ILE A  70       8.701 -13.141 -15.923  1.00 96.07           C  
ATOM    578  N   VAL A  71       5.987  -7.811 -15.687  1.00 96.49           N  
ATOM    579  CA  VAL A  71       6.073  -6.365 -15.855  1.00 96.49           C  
ATOM    580  C   VAL A  71       6.873  -5.757 -14.705  1.00 96.49           C  
ATOM    581  CB  VAL A  71       4.672  -5.717 -15.931  1.00 96.49           C  
ATOM    582  O   VAL A  71       6.431  -5.780 -13.553  1.00 96.49           O  
ATOM    583  CG1 VAL A  71       4.785  -4.204 -16.108  1.00 96.49           C  
ATOM    584  CG2 VAL A  71       3.862  -6.333 -17.070  1.00 96.49           C  
ATOM    585  N   ASN A  72       8.019  -5.141 -14.971  1.00 91.35           N  
ATOM    586  CA  ASN A  72       8.817  -4.633 -13.861  1.00 91.35           C  
ATOM    587  C   ASN A  72       9.191  -3.168 -14.064  1.00 91.35           C  
ATOM    588  CB  ASN A  72      10.077  -5.481 -13.674  1.00 91.35           C  
ATOM    589  O   ASN A  72       9.639  -2.502 -13.128  1.00 91.35           O  
ATOM    590  CG  ASN A  72       9.779  -6.849 -13.092  1.00 91.35           C  
ATOM    591  ND2 ASN A  72      10.557  -7.847 -13.496  1.00 91.35           N  
ATOM    592  OD1 ASN A  72       8.858  -7.008 -12.288  1.00 91.35           O  
ATOM    593  N   LEU A  73       8.898  -2.696 -15.326  1.00 94.72           N  
ATOM    594  CA  LEU A  73       9.115  -1.269 -15.537  1.00 94.72           C  
ATOM    595  C   LEU A  73       8.042  -0.445 -14.833  1.00 94.72           C  
ATOM    596  CB  LEU A  73       9.125  -0.943 -17.033  1.00 94.72           C  
ATOM    597  O   LEU A  73       6.855  -0.773 -14.905  1.00 94.72           O  
ATOM    598  CG  LEU A  73       9.492   0.492 -17.412  1.00 94.72           C  
ATOM    599  CD1 LEU A  73      10.946   0.780 -17.053  1.00 94.72           C  
ATOM    600  CD2 LEU A  73       9.244   0.733 -18.897  1.00 94.72           C  
ATOM    601  N   GLU A  74       8.444   0.621 -14.108  1.00 93.63           N  
ATOM    602  CA  GLU A  74       7.528   1.440 -13.320  1.00 93.63           C  
ATOM    603  C   GLU A  74       6.320   1.870 -14.148  1.00 93.63           C  
ATOM    604  CB  GLU A  74       8.250   2.671 -12.764  1.00 93.63           C  
ATOM    605  O   GLU A  74       5.176   1.686 -13.728  1.00 93.63           O  
ATOM    606  CG  GLU A  74       7.357   3.588 -11.942  1.00 93.63           C  
ATOM    607  CD  GLU A  74       8.084   4.812 -11.407  1.00 93.63           C  
ATOM    608  OE1 GLU A  74       7.491   5.568 -10.605  1.00 93.63           O  
ATOM    609  OE2 GLU A  74       9.257   5.015 -11.793  1.00 93.63           O  
ATOM    610  N   SER A  75       6.565   2.455 -15.262  1.00 95.61           N  
ATOM    611  CA  SER A  75       5.470   2.962 -16.082  1.00 95.61           C  
ATOM    612  C   SER A  75       4.508   1.844 -16.472  1.00 95.61           C  
ATOM    613  CB  SER A  75       6.013   3.640 -17.341  1.00 95.61           C  
ATOM    614  O   SER A  75       3.291   2.039 -16.477  1.00 95.61           O  
ATOM    615  OG  SER A  75       6.779   2.730 -18.112  1.00 95.61           O  
ATOM    616  N   SER A  76       5.005   0.694 -16.807  1.00 97.44           N  
ATOM    617  CA  SER A  76       4.180  -0.447 -17.190  1.00 97.44           C  
ATOM    618  C   SER A  76       3.406  -0.995 -15.996  1.00 97.44           C  
ATOM    619  CB  SER A  76       5.043  -1.552 -17.800  1.00 97.44           C  
ATOM    620  O   SER A  76       2.256  -1.416 -16.134  1.00 97.44           O  
ATOM    621  OG  SER A  76       5.673  -1.101 -18.987  1.00 97.44           O  
ATOM    622  N   ARG A  77       4.016  -1.060 -14.834  1.00 97.89           N  
ATOM    623  CA  ARG A  77       3.296  -1.485 -13.638  1.00 97.89           C  
ATOM    624  C   ARG A  77       2.132  -0.547 -13.336  1.00 97.89           C  
ATOM    625  CB  ARG A  77       4.242  -1.550 -12.436  1.00 97.89           C  
ATOM    626  O   ARG A  77       1.032  -0.999 -13.014  1.00 97.89           O  
ATOM    627  CG  ARG A  77       5.167  -2.756 -12.444  1.00 97.89           C  
ATOM    628  CD  ARG A  77       6.054  -2.795 -11.208  1.00 97.89           C  
ATOM    629  NE  ARG A  77       6.883  -3.997 -11.177  1.00 97.89           N  
ATOM    630  NH1 ARG A  77       8.015  -3.416  -9.249  1.00 97.89           N  
ATOM    631  NH2 ARG A  77       8.494  -5.388 -10.315  1.00 97.89           N  
ATOM    632  CZ  ARG A  77       7.795  -4.265 -10.247  1.00 97.89           C  
ATOM    633  N   ILE A  78       2.466   0.762 -13.408  1.00 97.82           N  
ATOM    634  CA  ILE A  78       1.415   1.743 -13.160  1.00 97.82           C  
ATOM    635  C   ILE A  78       0.262   1.523 -14.136  1.00 97.82           C  
ATOM    636  CB  ILE A  78       1.952   3.187 -13.280  1.00 97.82           C  
ATOM    637  O   ILE A  78      -0.905   1.521 -13.738  1.00 97.82           O  
ATOM    638  CG1 ILE A  78       2.867   3.517 -12.096  1.00 97.82           C  
ATOM    639  CG2 ILE A  78       0.795   4.187 -13.374  1.00 97.82           C  
ATOM    640  CD1 ILE A  78       3.610   4.839 -12.237  1.00 97.82           C  
ATOM    641  N   GLU A  79       0.587   1.331 -15.413  1.00 97.88           N  
ATOM    642  CA  GLU A  79      -0.432   1.075 -16.427  1.00 97.88           C  
ATOM    643  C   GLU A  79      -1.250  -0.168 -16.085  1.00 97.88           C  
ATOM    644  CB  GLU A  79       0.211   0.918 -17.807  1.00 97.88           C  
ATOM    645  O   GLU A  79      -2.476  -0.164 -16.211  1.00 97.88           O  
ATOM    646  CG  GLU A  79      -0.794   0.830 -18.947  1.00 97.88           C  
ATOM    647  CD  GLU A  79      -0.141   0.745 -20.317  1.00 97.88           C  
ATOM    648  OE1 GLU A  79      -0.869   0.695 -21.335  1.00 97.88           O  
ATOM    649  OE2 GLU A  79       1.109   0.727 -20.374  1.00 97.88           O  
ATOM    650  N   SER A  80      -0.573  -1.199 -15.750  1.00 97.89           N  
ATOM    651  CA  SER A  80      -1.250  -2.433 -15.363  1.00 97.89           C  
ATOM    652  C   SER A  80      -2.191  -2.201 -14.186  1.00 97.89           C  
ATOM    653  CB  SER A  80      -0.231  -3.515 -15.007  1.00 97.89           C  
ATOM    654  O   SER A  80      -3.325  -2.683 -14.186  1.00 97.89           O  
ATOM    655  OG  SER A  80      -0.883  -4.695 -14.568  1.00 97.89           O  
ATOM    656  N   ILE A  81      -1.805  -1.469 -13.198  1.00 98.07           N  
ATOM    657  CA  ILE A  81      -2.617  -1.172 -12.023  1.00 98.07           C  
ATOM    658  C   ILE A  81      -3.821  -0.325 -12.428  1.00 98.07           C  
ATOM    659  CB  ILE A  81      -1.792  -0.446 -10.936  1.00 98.07           C  
ATOM    660  O   ILE A  81      -4.953  -0.615 -12.032  1.00 98.07           O  
ATOM    661  CG1 ILE A  81      -0.722  -1.381 -10.363  1.00 98.07           C  
ATOM    662  CG2 ILE A  81      -2.708   0.083  -9.827  1.00 98.07           C  
ATOM    663  CD1 ILE A  81       0.341  -0.673  -9.535  1.00 98.07           C  
ATOM    664  N   LEU A  82      -3.614   0.683 -13.243  1.00 98.06           N  
ATOM    665  CA  LEU A  82      -4.675   1.588 -13.673  1.00 98.06           C  
ATOM    666  C   LEU A  82      -5.734   0.840 -14.475  1.00 98.06           C  
ATOM    667  CB  LEU A  82      -4.097   2.732 -14.510  1.00 98.06           C  
ATOM    668  O   LEU A  82      -6.932   1.072 -14.297  1.00 98.06           O  
ATOM    669  CG  LEU A  82      -3.294   3.789 -13.750  1.00 98.06           C  
ATOM    670  CD1 LEU A  82      -2.646   4.765 -14.726  1.00 98.06           C  
ATOM    671  CD2 LEU A  82      -4.187   4.529 -12.760  1.00 98.06           C  
ATOM    672  N   ASN A  83      -5.254  -0.124 -15.278  1.00 97.31           N  
ATOM    673  CA  ASN A  83      -6.158  -0.812 -16.194  1.00 97.31           C  
ATOM    674  C   ASN A  83      -6.556  -2.185 -15.662  1.00 97.31           C  
ATOM    675  CB  ASN A  83      -5.520  -0.943 -17.579  1.00 97.31           C  
ATOM    676  O   ASN A  83      -7.272  -2.931 -16.332  1.00 97.31           O  
ATOM    677  CG  ASN A  83      -5.314   0.398 -18.256  1.00 97.31           C  
ATOM    678  ND2 ASN A  83      -4.177   0.555 -18.924  1.00 97.31           N  
ATOM    679  OD1 ASN A  83      -6.168   1.284 -18.178  1.00 97.31           O  
ATOM    680  N   ASP A  84      -6.104  -2.484 -14.541  1.00 96.14           N  
ATOM    681  CA  ASP A  84      -6.377  -3.764 -13.895  1.00 96.14           C  
ATOM    682  C   ASP A  84      -6.137  -4.927 -14.856  1.00 96.14           C  
ATOM    683  CB  ASP A  84      -7.814  -3.804 -13.370  1.00 96.14           C  
ATOM    684  O   ASP A  84      -6.960  -5.839 -14.953  1.00 96.14           O  
ATOM    685  CG  ASP A  84      -8.057  -4.944 -12.396  1.00 96.14           C  
ATOM    686  OD1 ASP A  84      -7.085  -5.454 -11.798  1.00 96.14           O  
ATOM    687  OD2 ASP A  84      -9.232  -5.338 -12.227  1.00 96.14           O  
ATOM    688  N   THR A  85      -5.028  -4.869 -15.595  1.00 95.57           N  
ATOM    689  CA  THR A  85      -4.664  -5.964 -16.487  1.00 95.57           C  
ATOM    690  C   THR A  85      -3.768  -6.970 -15.772  1.00 95.57           C  
ATOM    691  CB  THR A  85      -3.951  -5.443 -17.749  1.00 95.57           C  
ATOM    692  O   THR A  85      -2.935  -6.590 -14.946  1.00 95.57           O  
ATOM    693  CG2 THR A  85      -4.873  -4.549 -18.573  1.00 95.57           C  
ATOM    694  OG1 THR A  85      -2.795  -4.690 -17.361  1.00 95.57           O  
ATOM    695  N   PRO A  86      -4.001  -8.325 -16.056  1.00 94.05           N  
ATOM    696  CA  PRO A  86      -3.178  -9.346 -15.404  1.00 94.05           C  
ATOM    697  C   PRO A  86      -1.686  -9.159 -15.669  1.00 94.05           C  
ATOM    698  CB  PRO A  86      -3.683 -10.653 -16.021  1.00 94.05           C  
ATOM    699  O   PRO A  86      -1.290  -8.842 -16.794  1.00 94.05           O  
ATOM    700  CG  PRO A  86      -5.053 -10.333 -16.526  1.00 94.05           C  
ATOM    701  CD  PRO A  86      -5.084  -8.889 -16.938  1.00 94.05           C  
ATOM    702  N   ALA A  87      -0.819  -9.238 -14.681  1.00 95.47           N  
ATOM    703  CA  ALA A  87       0.635  -9.125 -14.772  1.00 95.47           C  
ATOM    704  C   ALA A  87       1.309  -9.731 -13.545  1.00 95.47           C  
ATOM    705  CB  ALA A  87       1.046  -7.663 -14.933  1.00 95.47           C  
ATOM    706  O   ALA A  87       0.663  -9.951 -12.518  1.00 95.47           O  
ATOM    707  N   ILE A  88       2.555 -10.096 -13.756  1.00 96.53           N  
ATOM    708  CA  ILE A  88       3.389 -10.507 -12.632  1.00 96.53           C  
ATOM    709  C   ILE A  88       4.416  -9.420 -12.326  1.00 96.53           C  
ATOM    710  CB  ILE A  88       4.099 -11.850 -12.917  1.00 96.53           C  
ATOM    711  O   ILE A  88       5.223  -9.060 -13.186  1.00 96.53           O  
ATOM    712  CG1 ILE A  88       3.068 -12.967 -13.116  1.00 96.53           C  
ATOM    713  CG2 ILE A  88       5.071 -12.197 -11.786  1.00 96.53           C  
ATOM    714  CD1 ILE A  88       3.663 -14.276 -13.618  1.00 96.53           C  
ATOM    715  N   PHE A  89       4.309  -8.827 -11.089  1.00 97.15           N  
ATOM    716  CA  PHE A  89       5.327  -7.909 -10.592  1.00 97.15           C  
ATOM    717  C   PHE A  89       6.406  -8.662  -9.823  1.00 97.15           C  
ATOM    718  CB  PHE A  89       4.695  -6.838  -9.697  1.00 97.15           C  
ATOM    719  O   PHE A  89       6.183  -9.090  -8.688  1.00 97.15           O  
ATOM    720  CG  PHE A  89       3.733  -5.934 -10.420  1.00 97.15           C  
ATOM    721  CD1 PHE A  89       3.525  -6.068 -11.787  1.00 97.15           C  
ATOM    722  CD2 PHE A  89       3.037  -4.949  -9.731  1.00 97.15           C  
ATOM    723  CE1 PHE A  89       2.636  -5.232 -12.459  1.00 97.15           C  
ATOM    724  CE2 PHE A  89       2.146  -4.110 -10.396  1.00 97.15           C  
ATOM    725  CZ  PHE A  89       1.948  -4.252 -11.759  1.00 97.15           C  
ATOM    726  N   GLU A  90       7.525  -8.837 -10.408  1.00 96.73           N  
ATOM    727  CA  GLU A  90       8.595  -9.523  -9.691  1.00 96.73           C  
ATOM    728  C   GLU A  90       9.320  -8.574  -8.741  1.00 96.73           C  
ATOM    729  CB  GLU A  90       9.590 -10.145 -10.674  1.00 96.73           C  
ATOM    730  O   GLU A  90       9.651  -7.447  -9.114  1.00 96.73           O  
ATOM    731  CG  GLU A  90       9.029 -11.326 -11.453  1.00 96.73           C  
ATOM    732  CD  GLU A  90      10.025 -11.927 -12.431  1.00 96.73           C  
ATOM    733  OE1 GLU A  90       9.998 -13.161 -12.644  1.00 96.73           O  
ATOM    734  OE2 GLU A  90      10.840 -11.159 -12.989  1.00 96.73           O  
ATOM    735  N   ILE A  91       9.545  -9.032  -7.629  1.00 97.14           N  
ATOM    736  CA  ILE A  91      10.314  -8.322  -6.614  1.00 97.14           C  
ATOM    737  C   ILE A  91      11.116  -9.320  -5.782  1.00 97.14           C  
ATOM    738  CB  ILE A  91       9.398  -7.476  -5.700  1.00 97.14           C  
ATOM    739  O   ILE A  91      10.558 -10.279  -5.243  1.00 97.14           O  
ATOM    740  CG1 ILE A  91      10.238  -6.662  -4.709  1.00 97.14           C  
ATOM    741  CG2 ILE A  91       8.396  -8.370  -4.963  1.00 97.14           C  
ATOM    742  CD1 ILE A  91       9.478  -5.522  -4.044  1.00 97.14           C  
ATOM    743  N   ALA A  92      12.370  -9.077  -5.723  1.00 97.31           N  
ATOM    744  CA  ALA A  92      13.281 -10.017  -5.076  1.00 97.31           C  
ATOM    745  C   ALA A  92      13.527  -9.629  -3.621  1.00 97.31           C  
ATOM    746  CB  ALA A  92      14.603 -10.087  -5.836  1.00 97.31           C  
ATOM    747  O   ALA A  92      13.393  -8.460  -3.253  1.00 97.31           O  
ATOM    748  N   GLU A  93      13.782 -10.652  -2.787  1.00 96.08           N  
ATOM    749  CA  GLU A  93      14.255 -10.396  -1.429  1.00 96.08           C  
ATOM    750  C   GLU A  93      15.552  -9.592  -1.439  1.00 96.08           C  
ATOM    751  CB  GLU A  93      14.457 -11.712  -0.674  1.00 96.08           C  
ATOM    752  O   GLU A  93      16.302  -9.625  -2.417  1.00 96.08           O  
ATOM    753  CG  GLU A  93      13.193 -12.549  -0.546  1.00 96.08           C  
ATOM    754  CD  GLU A  93      12.182 -11.964   0.428  1.00 96.08           C  
ATOM    755  OE1 GLU A  93      11.015 -12.416   0.436  1.00 96.08           O  
ATOM    756  OE2 GLU A  93      12.561 -11.045   1.189  1.00 96.08           O  
ATOM    757  N   ASN A  94      15.744  -8.804  -0.467  1.00 96.09           N  
ATOM    758  CA  ASN A  94      16.969  -8.040  -0.254  1.00 96.09           C  
ATOM    759  C   ASN A  94      17.498  -8.214   1.167  1.00 96.09           C  
ATOM    760  CB  ASN A  94      16.737  -6.558  -0.556  1.00 96.09           C  
ATOM    761  O   ASN A  94      17.002  -7.581   2.101  1.00 96.09           O  
ATOM    762  CG  ASN A  94      18.003  -5.733  -0.437  1.00 96.09           C  
ATOM    763  ND2 ASN A  94      17.882  -4.428  -0.651  1.00 96.09           N  
ATOM    764  OD1 ASN A  94      19.081  -6.264  -0.157  1.00 96.09           O  
ATOM    765  N   PRO A  95      18.494  -9.072   1.387  1.00 93.25           N  
ATOM    766  CA  PRO A  95      19.001  -9.364   2.730  1.00 93.25           C  
ATOM    767  C   PRO A  95      19.607  -8.139   3.411  1.00 93.25           C  
ATOM    768  CB  PRO A  95      20.068 -10.433   2.480  1.00 93.25           C  
ATOM    769  O   PRO A  95      19.733  -8.109   4.638  1.00 93.25           O  
ATOM    770  CG  PRO A  95      20.409 -10.300   1.031  1.00 93.25           C  
ATOM    771  CD  PRO A  95      19.200  -9.791   0.300  1.00 93.25           C  
ATOM    772  N   ASN A  96      19.944  -7.105   2.645  1.00 94.31           N  
ATOM    773  CA  ASN A  96      20.576  -5.914   3.200  1.00 94.31           C  
ATOM    774  C   ASN A  96      19.544  -4.857   3.583  1.00 94.31           C  
ATOM    775  CB  ASN A  96      21.588  -5.332   2.210  1.00 94.31           C  
ATOM    776  O   ASN A  96      19.893  -3.817   4.143  1.00 94.31           O  
ATOM    777  CG  ASN A  96      22.733  -6.283   1.919  1.00 94.31           C  
ATOM    778  ND2 ASN A  96      23.169  -6.319   0.666  1.00 94.31           N  
ATOM    779  OD1 ASN A  96      23.220  -6.980   2.813  1.00 94.31           O  
ATOM    780  N   ALA A  97      18.266  -5.097   3.152  1.00 93.56           N  
ATOM    781  CA  ALA A  97      17.218  -4.156   3.539  1.00 93.56           C  
ATOM    782  C   ALA A  97      17.020  -4.148   5.052  1.00 93.56           C  
ATOM    783  CB  ALA A  97      15.907  -4.499   2.836  1.00 93.56           C  
ATOM    784  O   ALA A  97      16.983  -5.206   5.685  1.00 93.56           O  
ATOM    785  N   ASP A  98      16.937  -2.915   5.601  1.00 90.30           N  
ATOM    786  CA  ASP A  98      16.910  -2.709   7.046  1.00 90.30           C  
ATOM    787  C   ASP A  98      15.689  -1.892   7.462  1.00 90.30           C  
ATOM    788  CB  ASP A  98      18.192  -2.014   7.513  1.00 90.30           C  
ATOM    789  O   ASP A  98      15.498  -0.769   6.991  1.00 90.30           O  
ATOM    790  CG  ASP A  98      18.248  -1.822   9.018  1.00 90.30           C  
ATOM    791  OD1 ASP A  98      17.415  -2.413   9.740  1.00 90.30           O  
ATOM    792  OD2 ASP A  98      19.130  -1.071   9.487  1.00 90.30           O  
ATOM    793  N   GLY A  99      14.868  -2.397   8.346  1.00 86.59           N  
ATOM    794  CA  GLY A  99      13.653  -1.746   8.811  1.00 86.59           C  
ATOM    795  C   GLY A  99      13.807  -1.101  10.175  1.00 86.59           C  
ATOM    796  O   GLY A  99      12.814  -0.769  10.826  1.00 86.59           O  
ATOM    797  N   SER A 100      15.082  -0.847  10.651  1.00 86.24           N  
ATOM    798  CA  SER A 100      15.316  -0.445  12.034  1.00 86.24           C  
ATOM    799  C   SER A 100      15.416   1.072  12.159  1.00 86.24           C  
ATOM    800  CB  SER A 100      16.591  -1.094  12.574  1.00 86.24           C  
ATOM    801  O   SER A 100      15.711   1.593  13.237  1.00 86.24           O  
ATOM    802  OG  SER A 100      17.723  -0.672  11.833  1.00 86.24           O  
ATOM    803  N   LYS A 101      15.176   1.797  11.026  1.00 79.58           N  
ATOM    804  CA  LYS A 101      15.246   3.252  11.127  1.00 79.58           C  
ATOM    805  C   LYS A 101      14.198   3.786  12.099  1.00 79.58           C  
ATOM    806  CB  LYS A 101      15.061   3.895   9.752  1.00 79.58           C  
ATOM    807  O   LYS A 101      13.052   3.331  12.097  1.00 79.58           O  
ATOM    808  CG  LYS A 101      15.424   5.372   9.706  1.00 79.58           C  
ATOM    809  CD  LYS A 101      15.396   5.911   8.282  1.00 79.58           C  
ATOM    810  CE  LYS A 101      15.717   7.399   8.239  1.00 79.58           C  
ATOM    811  NZ  LYS A 101      15.749   7.918   6.839  1.00 79.58           N  
ATOM    812  N   PRO A 102      14.601   4.732  13.047  1.00 73.92           N  
ATOM    813  CA  PRO A 102      13.646   5.241  14.033  1.00 73.92           C  
ATOM    814  C   PRO A 102      12.516   6.050  13.398  1.00 73.92           C  
ATOM    815  CB  PRO A 102      14.509   6.126  14.936  1.00 73.92           C  
ATOM    816  O   PRO A 102      12.711   6.673  12.352  1.00 73.92           O  
ATOM    817  CG  PRO A 102      15.736   6.412  14.132  1.00 73.92           C  
ATOM    818  CD  PRO A 102      15.857   5.366  13.060  1.00 73.92           C  
ATOM    819  N   PHE A 103      11.280   5.890  13.985  1.00 69.93           N  
ATOM    820  CA  PHE A 103      10.104   6.636  13.553  1.00 69.93           C  
ATOM    821  C   PHE A 103      10.065   8.012  14.206  1.00 69.93           C  
ATOM    822  CB  PHE A 103       8.824   5.862  13.881  1.00 69.93           C  
ATOM    823  O   PHE A 103      10.481   8.171  15.356  1.00 69.93           O  
ATOM    824  CG  PHE A 103       8.738   4.518  13.210  1.00 69.93           C  
ATOM    825  CD1 PHE A 103       8.530   4.422  11.839  1.00 69.93           C  
ATOM    826  CD2 PHE A 103       8.864   3.350  13.950  1.00 69.93           C  
ATOM    827  CE1 PHE A 103       8.450   3.180  11.215  1.00 69.93           C  
ATOM    828  CE2 PHE A 103       8.785   2.104  13.333  1.00 69.93           C  
ATOM    829  CZ  PHE A 103       8.577   2.022  11.965  1.00 69.93           C  
ATOM    830  N   LEU A 104       9.854   9.081  13.445  1.00 64.99           N  
ATOM    831  CA  LEU A 104       9.535  10.367  14.056  1.00 64.99           C  
ATOM    832  C   LEU A 104       8.026  10.554  14.173  1.00 64.99           C  
ATOM    833  CB  LEU A 104      10.141  11.513  13.242  1.00 64.99           C  
ATOM    834  O   LEU A 104       7.325  10.626  13.161  1.00 64.99           O  
ATOM    835  CG  LEU A 104      11.669  11.594  13.218  1.00 64.99           C  
ATOM    836  CD1 LEU A 104      12.135  12.472  12.062  1.00 64.99           C  
ATOM    837  CD2 LEU A 104      12.197  12.125  14.546  1.00 64.99           C  
ATOM    838  N   GLU A 105       7.459  10.250  15.328  1.00 58.22           N  
ATOM    839  CA  GLU A 105       6.014  10.338  15.521  1.00 58.22           C  
ATOM    840  C   GLU A 105       5.569  11.785  15.706  1.00 58.22           C  
ATOM    841  CB  GLU A 105       5.580   9.496  16.723  1.00 58.22           C  
ATOM    842  O   GLU A 105       6.213  12.551  16.427  1.00 58.22           O  
ATOM    843  CG  GLU A 105       5.687   7.995  16.494  1.00 58.22           C  
ATOM    844  CD  GLU A 105       5.216   7.172  17.682  1.00 58.22           C  
ATOM    845  OE1 GLU A 105       5.314   5.924  17.634  1.00 58.22           O  
ATOM    846  OE2 GLU A 105       4.743   7.779  18.669  1.00 58.22           O  
ATOM    847  N   SER A 106       4.925  12.363  14.793  1.00 54.33           N  
ATOM    848  CA  SER A 106       4.245  13.609  15.133  1.00 54.33           C  
ATOM    849  C   SER A 106       2.956  13.342  15.903  1.00 54.33           C  
ATOM    850  CB  SER A 106       3.937  14.414  13.870  1.00 54.33           C  
ATOM    851  O   SER A 106       2.204  12.425  15.567  1.00 54.33           O  
ATOM    852  OG  SER A 106       3.021  15.458  14.150  1.00 54.33           O  
ATOM    853  N   GLY A 107       2.965  13.381  17.293  1.00 48.02           N  
ATOM    854  CA  GLY A 107       1.846  13.397  18.221  1.00 48.02           C  
ATOM    855  C   GLY A 107       0.546  13.848  17.581  1.00 48.02           C  
ATOM    856  O   GLY A 107      -0.537  13.494  18.050  1.00 48.02           O  
ATOM    857  N   MET A 108       0.529  14.387  16.291  1.00 44.36           N  
ATOM    858  CA  MET A 108      -0.650  15.085  15.786  1.00 44.36           C  
ATOM    859  C   MET A 108      -1.404  14.223  14.779  1.00 44.36           C  
ATOM    860  CB  MET A 108      -0.253  16.415  15.143  1.00 44.36           C  
ATOM    861  O   MET A 108      -2.618  14.362  14.622  1.00 44.36           O  
ATOM    862  CG  MET A 108       0.255  17.448  16.135  1.00 44.36           C  
ATOM    863  SD  MET A 108      -1.065  18.594  16.695  1.00 44.36           S  
ATOM    864  CE  MET A 108      -1.384  19.493  15.152  1.00 44.36           C  
ATOM    865  N   LEU A 109      -0.950  12.985  14.500  1.00 48.53           N  
ATOM    866  CA  LEU A 109      -1.747  12.336  13.464  1.00 48.53           C  
ATOM    867  C   LEU A 109      -2.014  10.877  13.817  1.00 48.53           C  
ATOM    868  CB  LEU A 109      -1.040  12.425  12.109  1.00 48.53           C  
ATOM    869  O   LEU A 109      -1.090  10.061  13.842  1.00 48.53           O  
ATOM    870  CG  LEU A 109      -0.952  13.816  11.479  1.00 48.53           C  
ATOM    871  CD1 LEU A 109       0.041  13.812  10.322  1.00 48.53           C  
ATOM    872  CD2 LEU A 109      -2.327  14.278  11.009  1.00 48.53           C  
ATOM    873  N   ASN A 110      -2.398  10.578  15.019  1.00 51.73           N  
ATOM    874  CA  ASN A 110      -2.913   9.213  15.048  1.00 51.73           C  
ATOM    875  C   ASN A 110      -3.911   8.966  13.920  1.00 51.73           C  
ATOM    876  CB  ASN A 110      -3.558   8.912  16.403  1.00 51.73           C  
ATOM    877  O   ASN A 110      -5.076   9.352  14.021  1.00 51.73           O  
ATOM    878  CG  ASN A 110      -3.249   7.513  16.898  1.00 51.73           C  
ATOM    879  ND2 ASN A 110      -3.419   7.292  18.196  1.00 51.73           N  
ATOM    880  OD1 ASN A 110      -2.860   6.637  16.120  1.00 51.73           O  
ATOM    881  N   PRO A 111      -3.520   8.899  12.662  1.00 52.85           N  
ATOM    882  CA  PRO A 111      -4.428   8.757  11.521  1.00 52.85           C  
ATOM    883  C   PRO A 111      -5.450   7.639  11.715  1.00 52.85           C  
ATOM    884  CB  PRO A 111      -3.485   8.440  10.358  1.00 52.85           C  
ATOM    885  O   PRO A 111      -6.431   7.559  10.972  1.00 52.85           O  
ATOM    886  CG  PRO A 111      -2.188   8.078  11.006  1.00 52.85           C  
ATOM    887  CD  PRO A 111      -2.231   8.518  12.441  1.00 52.85           C  
ATOM    888  N   ILE A 112      -5.269   6.861  12.852  1.00 58.35           N  
ATOM    889  CA  ILE A 112      -6.105   5.667  12.798  1.00 58.35           C  
ATOM    890  C   ILE A 112      -7.370   5.884  13.625  1.00 58.35           C  
ATOM    891  CB  ILE A 112      -5.343   4.420  13.301  1.00 58.35           C  
ATOM    892  O   ILE A 112      -7.665   5.106  14.535  1.00 58.35           O  
ATOM    893  CG1 ILE A 112      -4.079   4.193  12.463  1.00 58.35           C  
ATOM    894  CG2 ILE A 112      -6.249   3.186  13.272  1.00 58.35           C  
ATOM    895  CD1 ILE A 112      -3.183   3.078  12.985  1.00 58.35           C  
ATOM    896  N   GLU A 113      -7.677   7.215  13.890  1.00 54.82           N  
ATOM    897  CA  GLU A 113      -8.820   7.543  14.738  1.00 54.82           C  
ATOM    898  C   GLU A 113     -10.071   6.792  14.292  1.00 54.82           C  
ATOM    899  CB  GLU A 113      -9.081   9.052  14.729  1.00 54.82           C  
ATOM    900  O   GLU A 113     -10.851   6.325  15.125  1.00 54.82           O  
ATOM    901  CG  GLU A 113      -8.181   9.837  15.672  1.00 54.82           C  
ATOM    902  CD  GLU A 113      -8.539  11.312  15.753  1.00 54.82           C  
ATOM    903  OE1 GLU A 113      -7.923  12.043  16.562  1.00 54.82           O  
ATOM    904  OE2 GLU A 113      -9.443  11.741  15.002  1.00 54.82           O  
ATOM    905  N   SER A 114      -9.987   6.106  13.062  1.00 59.69           N  
ATOM    906  CA  SER A 114     -11.213   5.349  12.835  1.00 59.69           C  
ATOM    907  C   SER A 114     -10.908   3.932  12.359  1.00 59.69           C  
ATOM    908  CB  SER A 114     -12.100   6.060  11.811  1.00 59.69           C  
ATOM    909  O   SER A 114     -10.762   3.693  11.159  1.00 59.69           O  
ATOM    910  OG  SER A 114     -13.302   5.338  11.600  1.00 59.69           O  
ATOM    911  N   GLY A 115     -10.097   3.162  13.153  1.00 72.15           N  
ATOM    912  CA  GLY A 115      -9.877   1.753  12.870  1.00 72.15           C  
ATOM    913  C   GLY A 115     -10.989   1.128  12.049  1.00 72.15           C  
ATOM    914  O   GLY A 115     -10.740   0.239  11.231  1.00 72.15           O  
ATOM    915  N   GLU A 116     -12.230   1.776  12.059  1.00 85.39           N  
ATOM    916  CA  GLU A 116     -13.369   1.164  11.382  1.00 85.39           C  
ATOM    917  C   GLU A 116     -13.266   1.330   9.869  1.00 85.39           C  
ATOM    918  CB  GLU A 116     -14.683   1.766  11.888  1.00 85.39           C  
ATOM    919  O   GLU A 116     -13.619   0.421   9.114  1.00 85.39           O  
ATOM    920  CG  GLU A 116     -15.052   1.336  13.301  1.00 85.39           C  
ATOM    921  CD  GLU A 116     -16.363   1.934  13.786  1.00 85.39           C  
ATOM    922  OE1 GLU A 116     -16.765   1.659  14.939  1.00 85.39           O  
ATOM    923  OE2 GLU A 116     -16.995   2.681  13.006  1.00 85.39           O  
ATOM    924  N   ILE A 117     -12.704   2.504   9.453  1.00 90.51           N  
ATOM    925  CA  ILE A 117     -12.576   2.782   8.027  1.00 90.51           C  
ATOM    926  C   ILE A 117     -11.605   1.789   7.393  1.00 90.51           C  
ATOM    927  CB  ILE A 117     -12.103   4.231   7.774  1.00 90.51           C  
ATOM    928  O   ILE A 117     -11.877   1.244   6.321  1.00 90.51           O  
ATOM    929  CG1 ILE A 117     -13.210   5.226   8.140  1.00 90.51           C  
ATOM    930  CG2 ILE A 117     -11.665   4.410   6.318  1.00 90.51           C  
ATOM    931  CD1 ILE A 117     -12.742   6.673   8.217  1.00 90.51           C  
ATOM    932  N   TYR A 118     -10.484   1.504   8.075  1.00 91.26           N  
ATOM    933  CA  TYR A 118      -9.488   0.577   7.550  1.00 91.26           C  
ATOM    934  C   TYR A 118     -10.058  -0.832   7.440  1.00 91.26           C  
ATOM    935  CB  TYR A 118      -8.241   0.567   8.440  1.00 91.26           C  
ATOM    936  O   TYR A 118      -9.846  -1.517   6.436  1.00 91.26           O  
ATOM    937  CG  TYR A 118      -7.487   1.874   8.443  1.00 91.26           C  
ATOM    938  CD1 TYR A 118      -6.533   2.153   7.467  1.00 91.26           C  
ATOM    939  CD2 TYR A 118      -7.726   2.833   9.421  1.00 91.26           C  
ATOM    940  CE1 TYR A 118      -5.834   3.356   7.466  1.00 91.26           C  
ATOM    941  CE2 TYR A 118      -7.033   4.039   9.431  1.00 91.26           C  
ATOM    942  OH  TYR A 118      -5.402   5.484   8.455  1.00 91.26           O  
ATOM    943  CZ  TYR A 118      -6.091   4.291   8.451  1.00 91.26           C  
ATOM    944  N   ASN A 119     -10.797  -1.173   8.434  1.00 90.96           N  
ATOM    945  CA  ASN A 119     -11.418  -2.493   8.404  1.00 90.96           C  
ATOM    946  C   ASN A 119     -12.430  -2.611   7.268  1.00 90.96           C  
ATOM    947  CB  ASN A 119     -12.088  -2.803   9.745  1.00 90.96           C  
ATOM    948  O   ASN A 119     -12.459  -3.618   6.559  1.00 90.96           O  
ATOM    949  CG  ASN A 119     -11.087  -2.985  10.869  1.00 90.96           C  
ATOM    950  ND2 ASN A 119     -11.503  -2.673  12.091  1.00 90.96           N  
ATOM    951  OD1 ASN A 119      -9.948  -3.401  10.641  1.00 90.96           O  
ATOM    952  N   ALA A 120     -13.210  -1.596   7.132  1.00 91.99           N  
ATOM    953  CA  ALA A 120     -14.241  -1.606   6.097  1.00 91.99           C  
ATOM    954  C   ALA A 120     -13.619  -1.656   4.704  1.00 91.99           C  
ATOM    955  CB  ALA A 120     -15.141  -0.380   6.231  1.00 91.99           C  
ATOM    956  O   ALA A 120     -14.044  -2.443   3.856  1.00 91.99           O  
ATOM    957  N   MET A 121     -12.576  -0.791   4.435  1.00 94.61           N  
ATOM    958  CA  MET A 121     -11.947  -0.731   3.119  1.00 94.61           C  
ATOM    959  C   MET A 121     -11.168  -2.010   2.830  1.00 94.61           C  
ATOM    960  CB  MET A 121     -11.018   0.480   3.021  1.00 94.61           C  
ATOM    961  O   MET A 121     -11.131  -2.475   1.690  1.00 94.61           O  
ATOM    962  CG  MET A 121     -11.746   1.815   3.061  1.00 94.61           C  
ATOM    963  SD  MET A 121     -13.055   1.940   1.781  1.00 94.61           S  
ATOM    964  CE  MET A 121     -14.523   2.078   2.838  1.00 94.61           C  
ATOM    965  N   ALA A 122     -10.537  -2.548   3.856  1.00 93.16           N  
ATOM    966  CA  ALA A 122      -9.826  -3.815   3.701  1.00 93.16           C  
ATOM    967  C   ALA A 122     -10.785  -4.937   3.312  1.00 93.16           C  
ATOM    968  CB  ALA A 122      -9.087  -4.172   4.988  1.00 93.16           C  
ATOM    969  O   ALA A 122     -10.483  -5.742   2.428  1.00 93.16           O  
ATOM    970  N   ALA A 123     -11.875  -4.903   3.969  1.00 91.58           N  
ATOM    971  CA  ALA A 123     -12.891  -5.908   3.666  1.00 91.58           C  
ATOM    972  C   ALA A 123     -13.384  -5.774   2.228  1.00 91.58           C  
ATOM    973  CB  ALA A 123     -14.062  -5.791   4.639  1.00 91.58           C  
ATOM    974  O   ALA A 123     -13.530  -6.773   1.520  1.00 91.58           O  
ATOM    975  N   LYS A 124     -13.686  -4.638   1.827  1.00 94.33           N  
ATOM    976  CA  LYS A 124     -14.192  -4.356   0.486  1.00 94.33           C  
ATOM    977  C   LYS A 124     -13.229  -4.865  -0.583  1.00 94.33           C  
ATOM    978  CB  LYS A 124     -14.428  -2.855   0.307  1.00 94.33           C  
ATOM    979  O   LYS A 124     -13.658  -5.362  -1.626  1.00 94.33           O  
ATOM    980  CG  LYS A 124     -15.045  -2.482  -1.033  1.00 94.33           C  
ATOM    981  CD  LYS A 124     -15.395  -1.001  -1.094  1.00 94.33           C  
ATOM    982  CE  LYS A 124     -15.998  -0.623  -2.440  1.00 94.33           C  
ATOM    983  NZ  LYS A 124     -16.353   0.827  -2.501  1.00 94.33           N  
ATOM    984  N   TYR A 125     -11.948  -4.891  -0.319  1.00 94.92           N  
ATOM    985  CA  TYR A 125     -10.971  -5.172  -1.366  1.00 94.92           C  
ATOM    986  C   TYR A 125     -10.202  -6.453  -1.064  1.00 94.92           C  
ATOM    987  CB  TYR A 125      -9.996  -4.001  -1.520  1.00 94.92           C  
ATOM    988  O   TYR A 125      -9.210  -6.759  -1.729  1.00 94.92           O  
ATOM    989  CG  TYR A 125     -10.628  -2.757  -2.095  1.00 94.92           C  
ATOM    990  CD1 TYR A 125     -10.809  -2.616  -3.469  1.00 94.92           C  
ATOM    991  CD2 TYR A 125     -11.044  -1.720  -1.267  1.00 94.92           C  
ATOM    992  CE1 TYR A 125     -11.388  -1.470  -4.005  1.00 94.92           C  
ATOM    993  CE2 TYR A 125     -11.625  -0.570  -1.791  1.00 94.92           C  
ATOM    994  OH  TYR A 125     -12.367   0.682  -3.683  1.00 94.92           O  
ATOM    995  CZ  TYR A 125     -11.793  -0.455  -3.159  1.00 94.92           C  
ATOM    996  N   GLY A 126     -10.623  -7.156  -0.015  1.00 93.53           N  
ATOM    997  CA  GLY A 126     -10.033  -8.444   0.314  1.00 93.53           C  
ATOM    998  C   GLY A 126      -8.588  -8.341   0.763  1.00 93.53           C  
ATOM    999  O   GLY A 126      -7.741  -9.125   0.331  1.00 93.53           O  
ATOM   1000  N   ILE A 127      -8.278  -7.309   1.514  1.00 93.77           N  
ATOM   1001  CA  ILE A 127      -6.933  -7.071   2.024  1.00 93.77           C  
ATOM   1002  C   ILE A 127      -6.925  -7.211   3.545  1.00 93.77           C  
ATOM   1003  CB  ILE A 127      -6.410  -5.677   1.612  1.00 93.77           C  
ATOM   1004  O   ILE A 127      -7.946  -6.990   4.200  1.00 93.77           O  
ATOM   1005  CG1 ILE A 127      -6.377  -5.549   0.085  1.00 93.77           C  
ATOM   1006  CG2 ILE A 127      -5.025  -5.420   2.214  1.00 93.77           C  
ATOM   1007  CD1 ILE A 127      -6.257  -4.115  -0.414  1.00 93.77           C  
ATOM   1008  N   ASP A 128      -5.821  -7.680   4.117  1.00 93.64           N  
ATOM   1009  CA  ASP A 128      -5.603  -7.630   5.560  1.00 93.64           C  
ATOM   1010  C   ASP A 128      -5.680  -6.196   6.077  1.00 93.64           C  
ATOM   1011  CB  ASP A 128      -4.251  -8.248   5.920  1.00 93.64           C  
ATOM   1012  O   ASP A 128      -4.906  -5.335   5.654  1.00 93.64           O  
ATOM   1013  CG  ASP A 128      -4.016  -8.327   7.419  1.00 93.64           C  
ATOM   1014  OD1 ASP A 128      -4.754  -7.675   8.187  1.00 93.64           O  
ATOM   1015  OD2 ASP A 128      -3.082  -9.047   7.834  1.00 93.64           O  
ATOM   1016  N   PRO A 129      -6.640  -5.853   6.967  1.00 93.30           N  
ATOM   1017  CA  PRO A 129      -6.761  -4.477   7.454  1.00 93.30           C  
ATOM   1018  C   PRO A 129      -5.474  -3.964   8.097  1.00 93.30           C  
ATOM   1019  CB  PRO A 129      -7.888  -4.565   8.486  1.00 93.30           C  
ATOM   1020  O   PRO A 129      -5.192  -2.764   8.050  1.00 93.30           O  
ATOM   1021  CG  PRO A 129      -7.960  -6.013   8.850  1.00 93.30           C  
ATOM   1022  CD  PRO A 129      -7.548  -6.826   7.657  1.00 93.30           C  
ATOM   1023  N   ASP A 130      -4.685  -4.816   8.656  1.00 93.45           N  
ATOM   1024  CA  ASP A 130      -3.450  -4.412   9.320  1.00 93.45           C  
ATOM   1025  C   ASP A 130      -2.401  -3.964   8.305  1.00 93.45           C  
ATOM   1026  CB  ASP A 130      -2.901  -5.556  10.175  1.00 93.45           C  
ATOM   1027  O   ASP A 130      -1.505  -3.185   8.633  1.00 93.45           O  
ATOM   1028  CG  ASP A 130      -3.758  -5.851  11.393  1.00 93.45           C  
ATOM   1029  OD1 ASP A 130      -4.655  -5.043  11.718  1.00 93.45           O  
ATOM   1030  OD2 ASP A 130      -3.534  -6.900  12.035  1.00 93.45           O  
ATOM   1031  N   TRP A 131      -2.508  -4.481   7.041  1.00 96.41           N  
ATOM   1032  CA  TRP A 131      -1.644  -3.949   5.993  1.00 96.41           C  
ATOM   1033  C   TRP A 131      -1.908  -2.463   5.771  1.00 96.41           C  
ATOM   1034  CB  TRP A 131      -1.848  -4.718   4.684  1.00 96.41           C  
ATOM   1035  O   TRP A 131      -0.971  -1.665   5.693  1.00 96.41           O  
ATOM   1036  CG  TRP A 131      -1.178  -6.059   4.654  1.00 96.41           C  
ATOM   1037  CD1 TRP A 131      -0.938  -6.884   5.718  1.00 96.41           C  
ATOM   1038  CD2 TRP A 131      -0.658  -6.727   3.502  1.00 96.41           C  
ATOM   1039  CE2 TRP A 131      -0.116  -7.956   3.941  1.00 96.41           C  
ATOM   1040  CE3 TRP A 131      -0.597  -6.407   2.139  1.00 96.41           C  
ATOM   1041  NE1 TRP A 131      -0.300  -8.026   5.295  1.00 96.41           N  
ATOM   1042  CH2 TRP A 131       0.526  -8.528   1.735  1.00 96.41           C  
ATOM   1043  CZ2 TRP A 131       0.480  -8.865   3.063  1.00 96.41           C  
ATOM   1044  CZ3 TRP A 131      -0.004  -7.314   1.267  1.00 96.41           C  
ATOM   1045  N   LEU A 132      -3.178  -2.119   5.706  1.00 94.44           N  
ATOM   1046  CA  LEU A 132      -3.553  -0.722   5.516  1.00 94.44           C  
ATOM   1047  C   LEU A 132      -3.099   0.129   6.697  1.00 94.44           C  
ATOM   1048  CB  LEU A 132      -5.067  -0.593   5.331  1.00 94.44           C  
ATOM   1049  O   LEU A 132      -2.533   1.208   6.510  1.00 94.44           O  
ATOM   1050  CG  LEU A 132      -5.651  -1.218   4.063  1.00 94.44           C  
ATOM   1051  CD1 LEU A 132      -7.163  -1.020   4.023  1.00 94.44           C  
ATOM   1052  CD2 LEU A 132      -4.996  -0.622   2.822  1.00 94.44           C  
ATOM   1053  N   LYS A 133      -3.290  -0.318   7.889  1.00 93.10           N  
ATOM   1054  CA  LYS A 133      -2.927   0.414   9.099  1.00 93.10           C  
ATOM   1055  C   LYS A 133      -1.417   0.612   9.190  1.00 93.10           C  
ATOM   1056  CB  LYS A 133      -3.436  -0.317  10.342  1.00 93.10           C  
ATOM   1057  O   LYS A 133      -0.947   1.693   9.549  1.00 93.10           O  
ATOM   1058  CG  LYS A 133      -4.950  -0.304  10.492  1.00 93.10           C  
ATOM   1059  CD  LYS A 133      -5.400  -1.126  11.693  1.00 93.10           C  
ATOM   1060  CE  LYS A 133      -6.911  -1.314  11.708  1.00 93.10           C  
ATOM   1061  NZ  LYS A 133      -7.342  -2.254  12.786  1.00 93.10           N  
ATOM   1062  N   ALA A 134      -0.697  -0.437   8.889  1.00 93.28           N  
ATOM   1063  CA  ALA A 134       0.760  -0.366   8.951  1.00 93.28           C  
ATOM   1064  C   ALA A 134       1.302   0.667   7.966  1.00 93.28           C  
ATOM   1065  CB  ALA A 134       1.373  -1.736   8.670  1.00 93.28           C  
ATOM   1066  O   ALA A 134       2.162   1.477   8.318  1.00 93.28           O  
ATOM   1067  N   ILE A 135       0.816   0.667   6.758  1.00 93.54           N  
ATOM   1068  CA  ILE A 135       1.271   1.608   5.741  1.00 93.54           C  
ATOM   1069  C   ILE A 135       0.863   3.027   6.132  1.00 93.54           C  
ATOM   1070  CB  ILE A 135       0.705   1.252   4.348  1.00 93.54           C  
ATOM   1071  O   ILE A 135       1.657   3.963   6.011  1.00 93.54           O  
ATOM   1072  CG1 ILE A 135       1.336  -0.045   3.831  1.00 93.54           C  
ATOM   1073  CG2 ILE A 135       0.932   2.403   3.363  1.00 93.54           C  
ATOM   1074  CD1 ILE A 135       0.682  -0.592   2.569  1.00 93.54           C  
ATOM   1075  N   ALA A 136      -0.366   3.170   6.595  1.00 91.77           N  
ATOM   1076  CA  ALA A 136      -0.830   4.483   7.036  1.00 91.77           C  
ATOM   1077  C   ALA A 136       0.033   5.016   8.176  1.00 91.77           C  
ATOM   1078  CB  ALA A 136      -2.293   4.412   7.468  1.00 91.77           C  
ATOM   1079  O   ALA A 136       0.401   6.193   8.187  1.00 91.77           O  
ATOM   1080  N   TYR A 137       0.305   4.093   9.113  1.00 89.54           N  
ATOM   1081  CA  TYR A 137       1.174   4.469  10.223  1.00 89.54           C  
ATOM   1082  C   TYR A 137       2.547   4.898   9.719  1.00 89.54           C  
ATOM   1083  CB  TYR A 137       1.320   3.307  11.210  1.00 89.54           C  
ATOM   1084  O   TYR A 137       3.083   5.920  10.154  1.00 89.54           O  
ATOM   1085  CG  TYR A 137       2.088   3.665  12.459  1.00 89.54           C  
ATOM   1086  CD1 TYR A 137       3.473   3.523  12.513  1.00 89.54           C  
ATOM   1087  CD2 TYR A 137       1.432   4.144  13.587  1.00 89.54           C  
ATOM   1088  CE1 TYR A 137       4.185   3.850  13.662  1.00 89.54           C  
ATOM   1089  CE2 TYR A 137       2.133   4.473  14.742  1.00 89.54           C  
ATOM   1090  OH  TYR A 137       4.208   4.648  15.911  1.00 89.54           O  
ATOM   1091  CZ  TYR A 137       3.508   4.323  14.770  1.00 89.54           C  
ATOM   1092  N   MET A 138       3.166   4.097   8.815  1.00 88.71           N  
ATOM   1093  CA  MET A 138       4.468   4.386   8.221  1.00 88.71           C  
ATOM   1094  C   MET A 138       4.475   5.763   7.567  1.00 88.71           C  
ATOM   1095  CB  MET A 138       4.840   3.317   7.192  1.00 88.71           C  
ATOM   1096  O   MET A 138       5.420   6.534   7.742  1.00 88.71           O  
ATOM   1097  CG  MET A 138       6.131   3.608   6.444  1.00 88.71           C  
ATOM   1098  SD  MET A 138       7.596   3.621   7.550  1.00 88.71           S  
ATOM   1099  CE  MET A 138       8.822   4.379   6.447  1.00 88.71           C  
ATOM   1100  N   GLU A 139       3.417   6.106   6.885  1.00 85.76           N  
ATOM   1101  CA  GLU A 139       3.337   7.339   6.108  1.00 85.76           C  
ATOM   1102  C   GLU A 139       3.182   8.555   7.017  1.00 85.76           C  
ATOM   1103  CB  GLU A 139       2.174   7.274   5.114  1.00 85.76           C  
ATOM   1104  O   GLU A 139       3.677   9.639   6.701  1.00 85.76           O  
ATOM   1105  CG  GLU A 139       2.334   6.199   4.049  1.00 85.76           C  
ATOM   1106  CD  GLU A 139       3.569   6.392   3.183  1.00 85.76           C  
ATOM   1107  OE1 GLU A 139       4.071   5.397   2.612  1.00 85.76           O  
ATOM   1108  OE2 GLU A 139       4.038   7.546   3.076  1.00 85.76           O  
ATOM   1109  N   ASN A 140       2.630   8.316   8.134  1.00 80.29           N  
ATOM   1110  CA  ASN A 140       2.374   9.417   9.055  1.00 80.29           C  
ATOM   1111  C   ASN A 140       3.550   9.642  10.001  1.00 80.29           C  
ATOM   1112  CB  ASN A 140       1.092   9.164   9.852  1.00 80.29           C  
ATOM   1113  O   ASN A 140       3.751  10.753  10.495  1.00 80.29           O  
ATOM   1114  CG  ASN A 140      -0.159   9.534   9.079  1.00 80.29           C  
ATOM   1115  ND2 ASN A 140      -0.779   8.545   8.446  1.00 80.29           N  
ATOM   1116  OD1 ASN A 140      -0.564  10.699   9.051  1.00 80.29           O  
ATOM   1117  N   THR A 141       4.371   8.638  10.163  1.00 75.76           N  
ATOM   1118  CA  THR A 141       5.483   8.758  11.098  1.00 75.76           C  
ATOM   1119  C   THR A 141       6.792   9.009  10.353  1.00 75.76           C  
ATOM   1120  CB  THR A 141       5.620   7.496  11.970  1.00 75.76           C  
ATOM   1121  O   THR A 141       7.710   9.630  10.892  1.00 75.76           O  
ATOM   1122  CG2 THR A 141       4.412   7.328  12.886  1.00 75.76           C  
ATOM   1123  OG1 THR A 141       5.727   6.346  11.122  1.00 75.76           O  
ATOM   1124  N   HIS A 142       6.878   8.595   9.146  1.00 69.37           N  
ATOM   1125  CA  HIS A 142       8.125   8.744   8.404  1.00 69.37           C  
ATOM   1126  C   HIS A 142       8.058   9.930   7.448  1.00 69.37           C  
ATOM   1127  CB  HIS A 142       8.444   7.463   7.630  1.00 69.37           C  
ATOM   1128  O   HIS A 142       9.089  10.390   6.950  1.00 69.37           O  
ATOM   1129  CG  HIS A 142       9.908   7.182   7.513  1.00 69.37           C  
ATOM   1130  CD2 HIS A 142      10.757   7.313   6.467  1.00 69.37           C  
ATOM   1131  ND1 HIS A 142      10.659   6.700   8.563  1.00 69.37           N  
ATOM   1132  CE1 HIS A 142      11.912   6.548   8.166  1.00 69.37           C  
ATOM   1133  NE2 HIS A 142      11.998   6.912   6.899  1.00 69.37           N  
ATOM   1134  N   GLY A 143       6.794  10.366   6.952  1.00 56.67           N  
ATOM   1135  CA  GLY A 143       6.610  11.410   5.956  1.00 56.67           C  
ATOM   1136  C   GLY A 143       7.314  12.706   6.313  1.00 56.67           C  
ATOM   1137  O   GLY A 143       7.769  13.434   5.429  1.00 56.67           O  
ATOM   1138  N   PHE A 144       7.576  12.974   7.603  1.00 52.08           N  
ATOM   1139  CA  PHE A 144       8.202  14.216   8.042  1.00 52.08           C  
ATOM   1140  C   PHE A 144       9.649  14.289   7.571  1.00 52.08           C  
ATOM   1141  CB  PHE A 144       8.140  14.340   9.568  1.00 52.08           C  
ATOM   1142  O   PHE A 144      10.168  15.376   7.308  1.00 52.08           O  
ATOM   1143  CG  PHE A 144       8.519  15.702  10.082  1.00 52.08           C  
ATOM   1144  CD1 PHE A 144       9.791  15.941  10.586  1.00 52.08           C  
ATOM   1145  CD2 PHE A 144       7.602  16.745  10.061  1.00 52.08           C  
ATOM   1146  CE1 PHE A 144      10.145  17.201  11.063  1.00 52.08           C  
ATOM   1147  CE2 PHE A 144       7.948  18.007  10.536  1.00 52.08           C  
ATOM   1148  CZ  PHE A 144       9.220  18.233  11.037  1.00 52.08           C  
ATOM   1149  N   TYR A 145      10.317  13.125   7.256  1.00 46.29           N  
ATOM   1150  CA  TYR A 145      11.696  13.186   6.784  1.00 46.29           C  
ATOM   1151  C   TYR A 145      11.763  13.750   5.370  1.00 46.29           C  
ATOM   1152  CB  TYR A 145      12.339  11.797   6.823  1.00 46.29           C  
ATOM   1153  O   TYR A 145      12.751  14.388   4.996  1.00 46.29           O  
ATOM   1154  CG  TYR A 145      12.714  11.340   8.212  1.00 46.29           C  
ATOM   1155  CD1 TYR A 145      13.856  11.831   8.842  1.00 46.29           C  
ATOM   1156  CD2 TYR A 145      11.930  10.417   8.895  1.00 46.29           C  
ATOM   1157  CE1 TYR A 145      14.207  11.412  10.121  1.00 46.29           C  
ATOM   1158  CE2 TYR A 145      12.272   9.991  10.175  1.00 46.29           C  
ATOM   1159  OH  TYR A 145      13.753  10.075  12.045  1.00 46.29           O  
ATOM   1160  CZ  TYR A 145      13.410  10.494  10.779  1.00 46.29           C  
ATOM   1161  N   ASP A 146      10.634  13.543   4.575  1.00 50.02           N  
ATOM   1162  CA  ASP A 146      10.603  14.058   3.210  1.00 50.02           C  
ATOM   1163  C   ASP A 146      10.241  15.542   3.190  1.00 50.02           C  
ATOM   1164  CB  ASP A 146       9.611  13.263   2.359  1.00 50.02           C  
ATOM   1165  O   ASP A 146      10.463  16.227   2.190  1.00 50.02           O  
ATOM   1166  CG  ASP A 146      10.066  11.839   2.092  1.00 50.02           C  
ATOM   1167  OD1 ASP A 146      11.289  11.581   2.084  1.00 50.02           O  
ATOM   1168  OD2 ASP A 146       9.194  10.968   1.884  1.00 50.02           O  
ATOM   1169  N   ALA A 147       9.643  16.095   4.344  1.00 49.36           N  
ATOM   1170  CA  ALA A 147       9.145  17.467   4.402  1.00 49.36           C  
ATOM   1171  C   ALA A 147      10.227  18.422   4.897  1.00 49.36           C  
ATOM   1172  CB  ALA A 147       7.914  17.549   5.302  1.00 49.36           C  
ATOM   1173  O   ALA A 147       9.958  19.600   5.145  1.00 49.36           O  
ATOM   1174  N   ILE A 148      11.565  17.927   4.939  1.00 45.41           N  
ATOM   1175  CA  ILE A 148      12.618  18.898   5.218  1.00 45.41           C  
ATOM   1176  C   ILE A 148      12.749  19.869   4.047  1.00 45.41           C  
ATOM   1177  CB  ILE A 148      13.971  18.201   5.490  1.00 45.41           C  
ATOM   1178  O   ILE A 148      12.919  19.448   2.900  1.00 45.41           O  
ATOM   1179  CG1 ILE A 148      13.846  17.239   6.677  1.00 45.41           C  
ATOM   1180  CG2 ILE A 148      15.071  19.237   5.738  1.00 45.41           C  
ATOM   1181  CD1 ILE A 148      15.179  16.701   7.180  1.00 45.41           C  
ATOM   1182  N   PRO A 149      12.255  21.189   4.148  1.00 44.93           N  
ATOM   1183  CA  PRO A 149      12.572  22.277   3.220  1.00 44.93           C  
ATOM   1184  C   PRO A 149      14.054  22.326   2.854  1.00 44.93           C  
ATOM   1185  CB  PRO A 149      12.158  23.531   3.993  1.00 44.93           C  
ATOM   1186  O   PRO A 149      14.912  22.066   3.701  1.00 44.93           O  
ATOM   1187  CG  PRO A 149      11.614  23.020   5.288  1.00 44.93           C  
ATOM   1188  CD  PRO A 149      11.987  21.572   5.423  1.00 44.93           C  
ATOM   1189  N   PRO A 150      14.264  22.881   1.702  1.00 43.84           N  
ATOM   1190  CA  PRO A 150      13.471  23.822   0.908  1.00 43.84           C  
ATOM   1191  C   PRO A 150      12.959  23.211  -0.394  1.00 43.84           C  
ATOM   1192  CB  PRO A 150      14.453  24.962   0.627  1.00 43.84           C  
ATOM   1193  O   PRO A 150      12.242  23.871  -1.151  1.00 43.84           O  
ATOM   1194  CG  PRO A 150      15.788  24.297   0.517  1.00 43.84           C  
ATOM   1195  CD  PRO A 150      15.634  22.852   0.896  1.00 43.84           C  
ATOM   1196  N   LEU A 151      12.499  21.914  -0.535  1.00 37.41           N  
ATOM   1197  CA  LEU A 151      11.979  21.465  -1.822  1.00 37.41           C  
ATOM   1198  C   LEU A 151      10.522  21.034  -1.700  1.00 37.41           C  
ATOM   1199  CB  LEU A 151      12.822  20.309  -2.367  1.00 37.41           C  
ATOM   1200  O   LEU A 151      10.228  19.977  -1.136  1.00 37.41           O  
ATOM   1201  CG  LEU A 151      13.924  20.682  -3.361  1.00 37.41           C  
ATOM   1202  CD1 LEU A 151      15.281  20.212  -2.849  1.00 37.41           C  
ATOM   1203  CD2 LEU A 151      13.629  20.089  -4.734  1.00 37.41           C  
ATOM   1204  N   ASN A 152       9.694  21.816  -0.873  1.00 39.41           N  
ATOM   1205  CA  ASN A 152       8.243  21.657  -0.865  1.00 39.41           C  
ATOM   1206  C   ASN A 152       7.706  21.352  -2.260  1.00 39.41           C  
ATOM   1207  CB  ASN A 152       7.569  22.908  -0.298  1.00 39.41           C  
ATOM   1208  O   ASN A 152       7.582  22.251  -3.093  1.00 39.41           O  
ATOM   1209  CG  ASN A 152       7.437  22.867   1.211  1.00 39.41           C  
ATOM   1210  ND2 ASN A 152       7.096  24.003   1.808  1.00 39.41           N  
ATOM   1211  OD1 ASN A 152       7.640  21.823   1.836  1.00 39.41           O  
ATOM   1212  N   LEU A 153       8.333  20.324  -3.029  1.00 38.22           N  
ATOM   1213  CA  LEU A 153       7.706  19.854  -4.260  1.00 38.22           C  
ATOM   1214  C   LEU A 153       6.232  19.536  -4.031  1.00 38.22           C  
ATOM   1215  CB  LEU A 153       8.430  18.614  -4.791  1.00 38.22           C  
ATOM   1216  O   LEU A 153       5.862  19.003  -2.983  1.00 38.22           O  
ATOM   1217  CG  LEU A 153       9.792  18.853  -5.445  1.00 38.22           C  
ATOM   1218  CD1 LEU A 153      10.599  17.559  -5.478  1.00 38.22           C  
ATOM   1219  CD2 LEU A 153       9.619  19.417  -6.851  1.00 38.22           C  
ATOM   1220  N   VAL A 154       5.330  20.548  -3.816  1.00 42.47           N  
ATOM   1221  CA  VAL A 154       3.912  20.253  -3.993  1.00 42.47           C  
ATOM   1222  C   VAL A 154       3.631  18.807  -3.593  1.00 42.47           C  
ATOM   1223  CB  VAL A 154       3.459  20.501  -5.450  1.00 42.47           C  
ATOM   1224  O   VAL A 154       4.249  17.879  -4.120  1.00 42.47           O  
ATOM   1225  CG1 VAL A 154       2.063  21.121  -5.483  1.00 42.47           C  
ATOM   1226  CG2 VAL A 154       4.462  21.395  -6.176  1.00 42.47           C  
ATOM   1227  N   ASN A 155       3.806  18.519  -2.334  1.00 55.46           N  
ATOM   1228  CA  ASN A 155       3.390  17.177  -1.938  1.00 55.46           C  
ATOM   1229  C   ASN A 155       2.109  16.754  -2.651  1.00 55.46           C  
ATOM   1230  CB  ASN A 155       3.204  17.098  -0.421  1.00 55.46           C  
ATOM   1231  O   ASN A 155       1.069  17.396  -2.501  1.00 55.46           O  
ATOM   1232  CG  ASN A 155       3.306  15.681   0.107  1.00 55.46           C  
ATOM   1233  ND2 ASN A 155       3.444  15.546   1.421  1.00 55.46           N  
ATOM   1234  OD1 ASN A 155       3.263  14.715  -0.660  1.00 55.46           O  
ATOM   1235  N   THR A 156       2.143  16.183  -3.839  1.00 65.99           N  
ATOM   1236  CA  THR A 156       0.997  15.697  -4.601  1.00 65.99           C  
ATOM   1237  C   THR A 156       0.458  14.402  -4.000  1.00 65.99           C  
ATOM   1238  CB  THR A 156       1.366  15.466  -6.078  1.00 65.99           C  
ATOM   1239  O   THR A 156      -0.466  13.796  -4.546  1.00 65.99           O  
ATOM   1240  CG2 THR A 156       1.714  16.780  -6.770  1.00 65.99           C  
ATOM   1241  OG1 THR A 156       2.496  14.587  -6.151  1.00 65.99           O  
ATOM   1242  N   SER A 157       1.164  14.013  -2.835  1.00 78.26           N  
ATOM   1243  CA  SER A 157       0.646  12.818  -2.177  1.00 78.26           C  
ATOM   1244  C   SER A 157      -0.076  13.170  -0.881  1.00 78.26           C  
ATOM   1245  CB  SER A 157       1.778  11.832  -1.887  1.00 78.26           C  
ATOM   1246  O   SER A 157       0.339  14.080  -0.160  1.00 78.26           O  
ATOM   1247  OG  SER A 157       2.725  12.401  -0.999  1.00 78.26           O  
ATOM   1248  N   TYR A 158      -1.230  12.575  -0.719  1.00 86.73           N  
ATOM   1249  CA  TYR A 158      -2.118  12.928   0.383  1.00 86.73           C  
ATOM   1250  C   TYR A 158      -2.187  11.805   1.411  1.00 86.73           C  
ATOM   1251  CB  TYR A 158      -3.523  13.245  -0.138  1.00 86.73           C  
ATOM   1252  O   TYR A 158      -2.183  10.625   1.051  1.00 86.73           O  
ATOM   1253  CG  TYR A 158      -3.551  14.327  -1.190  1.00 86.73           C  
ATOM   1254  CD1 TYR A 158      -3.012  15.586  -0.936  1.00 86.73           C  
ATOM   1255  CD2 TYR A 158      -4.115  14.093  -2.439  1.00 86.73           C  
ATOM   1256  CE1 TYR A 158      -3.037  16.587  -1.902  1.00 86.73           C  
ATOM   1257  CE2 TYR A 158      -4.146  15.086  -3.413  1.00 86.73           C  
ATOM   1258  OH  TYR A 158      -3.632  17.315  -4.095  1.00 86.73           O  
ATOM   1259  CZ  TYR A 158      -3.604  16.328  -3.135  1.00 86.73           C  
ATOM   1260  N   ARG A 159      -2.223  12.214   2.689  1.00 87.92           N  
ATOM   1261  CA  ARG A 159      -2.371  11.283   3.803  1.00 87.92           C  
ATOM   1262  C   ARG A 159      -3.829  10.877   3.987  1.00 87.92           C  
ATOM   1263  CB  ARG A 159      -1.832  11.901   5.095  1.00 87.92           C  
ATOM   1264  O   ARG A 159      -4.736  11.580   3.537  1.00 87.92           O  
ATOM   1265  CG  ARG A 159      -0.379  12.339   5.009  1.00 87.92           C  
ATOM   1266  CD  ARG A 159       0.571  11.149   5.022  1.00 87.92           C  
ATOM   1267  NE  ARG A 159       1.967  11.573   5.059  1.00 87.92           N  
ATOM   1268  NH1 ARG A 159       2.808   9.475   5.532  1.00 87.92           N  
ATOM   1269  NH2 ARG A 159       4.228  11.261   5.310  1.00 87.92           N  
ATOM   1270  CZ  ARG A 159       2.998  10.769   5.300  1.00 87.92           C  
ATOM   1271  N   PRO A 160      -4.001   9.633   4.737  1.00 89.25           N  
ATOM   1272  CA  PRO A 160      -3.018   8.843   5.481  1.00 89.25           C  
ATOM   1273  C   PRO A 160      -2.299   7.819   4.605  1.00 89.25           C  
ATOM   1274  CB  PRO A 160      -3.862   8.148   6.552  1.00 89.25           C  
ATOM   1275  O   PRO A 160      -1.264   7.278   5.004  1.00 89.25           O  
ATOM   1276  CG  PRO A 160      -5.199   7.948   5.915  1.00 89.25           C  
ATOM   1277  CD  PRO A 160      -5.494   9.134   5.042  1.00 89.25           C  
ATOM   1278  N   MET A 161      -2.681   7.495   3.446  1.00 92.21           N  
ATOM   1279  CA  MET A 161      -2.078   6.391   2.705  1.00 92.21           C  
ATOM   1280  C   MET A 161      -1.042   6.904   1.710  1.00 92.21           C  
ATOM   1281  CB  MET A 161      -3.151   5.584   1.972  1.00 92.21           C  
ATOM   1282  O   MET A 161      -0.599   6.164   0.830  1.00 92.21           O  
ATOM   1283  CG  MET A 161      -4.142   4.898   2.899  1.00 92.21           C  
ATOM   1284  SD  MET A 161      -3.356   3.601   3.932  1.00 92.21           S  
ATOM   1285  CE  MET A 161      -3.003   2.353   2.663  1.00 92.21           C  
ATOM   1286  N   ASN A 162      -0.676   8.225   1.843  1.00 90.02           N  
ATOM   1287  CA  ASN A 162       0.294   8.887   0.977  1.00 90.02           C  
ATOM   1288  C   ASN A 162      -0.021   8.654  -0.498  1.00 90.02           C  
ATOM   1289  CB  ASN A 162       1.713   8.413   1.299  1.00 90.02           C  
ATOM   1290  O   ASN A 162       0.864   8.296  -1.277  1.00 90.02           O  
ATOM   1291  CG  ASN A 162       2.776   9.360   0.781  1.00 90.02           C  
ATOM   1292  ND2 ASN A 162       3.917   8.810   0.382  1.00 90.02           N  
ATOM   1293  OD1 ASN A 162       2.575  10.577   0.739  1.00 90.02           O  
ATOM   1294  N   VAL A 163      -1.257   8.804  -0.933  1.00 91.76           N  
ATOM   1295  CA  VAL A 163      -1.703   8.593  -2.306  1.00 91.76           C  
ATOM   1296  C   VAL A 163      -1.353   9.813  -3.156  1.00 91.76           C  
ATOM   1297  CB  VAL A 163      -3.221   8.314  -2.373  1.00 91.76           C  
ATOM   1298  O   VAL A 163      -1.661  10.947  -2.782  1.00 91.76           O  
ATOM   1299  CG1 VAL A 163      -3.701   8.283  -3.822  1.00 91.76           C  
ATOM   1300  CG2 VAL A 163      -3.553   7.000  -1.668  1.00 91.76           C  
ATOM   1301  N   GLN A 164      -0.728   9.520  -4.365  1.00 92.24           N  
ATOM   1302  CA  GLN A 164      -0.466  10.552  -5.363  1.00 92.24           C  
ATOM   1303  C   GLN A 164      -1.624  10.668  -6.350  1.00 92.24           C  
ATOM   1304  CB  GLN A 164       0.834  10.258  -6.112  1.00 92.24           C  
ATOM   1305  O   GLN A 164      -1.728   9.877  -7.290  1.00 92.24           O  
ATOM   1306  CG  GLN A 164       2.077  10.322  -5.234  1.00 92.24           C  
ATOM   1307  CD  GLN A 164       3.342   9.941  -5.979  1.00 92.24           C  
ATOM   1308  NE2 GLN A 164       4.139   9.061  -5.383  1.00 92.24           N  
ATOM   1309  OE1 GLN A 164       3.601  10.433  -7.083  1.00 92.24           O  
ATOM   1310  N   TYR A 165      -2.444  11.724  -6.152  1.00 93.42           N  
ATOM   1311  CA  TYR A 165      -3.694  11.830  -6.896  1.00 93.42           C  
ATOM   1312  C   TYR A 165      -3.436  11.832  -8.398  1.00 93.42           C  
ATOM   1313  CB  TYR A 165      -4.453  13.098  -6.495  1.00 93.42           C  
ATOM   1314  O   TYR A 165      -4.093  11.106  -9.149  1.00 93.42           O  
ATOM   1315  CG  TYR A 165      -5.721  13.321  -7.283  1.00 93.42           C  
ATOM   1316  CD1 TYR A 165      -5.751  14.210  -8.356  1.00 93.42           C  
ATOM   1317  CD2 TYR A 165      -6.892  12.645  -6.957  1.00 93.42           C  
ATOM   1318  CE1 TYR A 165      -6.917  14.420  -9.084  1.00 93.42           C  
ATOM   1319  CE2 TYR A 165      -8.064  12.848  -7.677  1.00 93.42           C  
ATOM   1320  OH  TYR A 165      -9.225  13.940  -9.455  1.00 93.42           O  
ATOM   1321  CZ  TYR A 165      -8.067  13.735  -8.738  1.00 93.42           C  
ATOM   1322  N   LYS A 166      -2.463  12.551  -8.878  1.00 93.65           N  
ATOM   1323  CA  LYS A 166      -2.225  12.702 -10.310  1.00 93.65           C  
ATOM   1324  C   LYS A 166      -1.867  11.365 -10.953  1.00 93.65           C  
ATOM   1325  CB  LYS A 166      -1.113  13.720 -10.566  1.00 93.65           C  
ATOM   1326  O   LYS A 166      -2.322  11.060 -12.057  1.00 93.65           O  
ATOM   1327  CG  LYS A 166      -1.504  15.156 -10.250  1.00 93.65           C  
ATOM   1328  CD  LYS A 166      -0.395  16.132 -10.621  1.00 93.65           C  
ATOM   1329  CE  LYS A 166      -0.781  17.569 -10.296  1.00 93.65           C  
ATOM   1330  NZ  LYS A 166       0.312  18.528 -10.639  1.00 93.65           N  
ATOM   1331  N   THR A 167      -1.142  10.592 -10.289  1.00 94.71           N  
ATOM   1332  CA  THR A 167      -0.760   9.282 -10.805  1.00 94.71           C  
ATOM   1333  C   THR A 167      -1.969   8.354 -10.871  1.00 94.71           C  
ATOM   1334  CB  THR A 167       0.337   8.639  -9.937  1.00 94.71           C  
ATOM   1335  O   THR A 167      -2.134   7.609 -11.839  1.00 94.71           O  
ATOM   1336  CG2 THR A 167       0.678   7.237 -10.431  1.00 94.71           C  
ATOM   1337  OG1 THR A 167       1.517   9.451  -9.989  1.00 94.71           O  
ATOM   1338  N   TRP A 168      -2.838   8.503  -9.862  1.00 97.00           N  
ATOM   1339  CA  TRP A 168      -3.882   7.495  -9.707  1.00 97.00           C  
ATOM   1340  C   TRP A 168      -5.254   8.077 -10.031  1.00 97.00           C  
ATOM   1341  CB  TRP A 168      -3.876   6.929  -8.284  1.00 97.00           C  
ATOM   1342  O   TRP A 168      -6.277   7.564  -9.571  1.00 97.00           O  
ATOM   1343  CG  TRP A 168      -2.568   6.321  -7.876  1.00 97.00           C  
ATOM   1344  CD1 TRP A 168      -1.713   6.776  -6.911  1.00 97.00           C  
ATOM   1345  CD2 TRP A 168      -1.965   5.145  -8.425  1.00 97.00           C  
ATOM   1346  CE2 TRP A 168      -0.743   4.946  -7.745  1.00 97.00           C  
ATOM   1347  CE3 TRP A 168      -2.339   4.240  -9.426  1.00 97.00           C  
ATOM   1348  NE1 TRP A 168      -0.613   5.954  -6.827  1.00 97.00           N  
ATOM   1349  CH2 TRP A 168      -0.283   3.006  -9.019  1.00 97.00           C  
ATOM   1350  CZ2 TRP A 168       0.108   3.877  -8.035  1.00 97.00           C  
ATOM   1351  CZ3 TRP A 168      -1.491   3.176  -9.714  1.00 97.00           C  
ATOM   1352  N   SER A 169      -5.292   9.173 -10.746  1.00 97.06           N  
ATOM   1353  CA  SER A 169      -6.532   9.897 -11.009  1.00 97.06           C  
ATOM   1354  C   SER A 169      -7.546   9.013 -11.728  1.00 97.06           C  
ATOM   1355  CB  SER A 169      -6.255  11.150 -11.840  1.00 97.06           C  
ATOM   1356  O   SER A 169      -8.750   9.123 -11.491  1.00 97.06           O  
ATOM   1357  OG  SER A 169      -5.689  10.807 -13.094  1.00 97.06           O  
ATOM   1358  N   LYS A 170      -7.072   8.103 -12.663  1.00 97.98           N  
ATOM   1359  CA  LYS A 170      -7.986   7.200 -13.357  1.00 97.98           C  
ATOM   1360  C   LYS A 170      -8.732   6.308 -12.369  1.00 97.98           C  
ATOM   1361  CB  LYS A 170      -7.227   6.341 -14.369  1.00 97.98           C  
ATOM   1362  O   LYS A 170      -9.937   6.088 -12.510  1.00 97.98           O  
ATOM   1363  CG  LYS A 170      -8.123   5.462 -15.229  1.00 97.98           C  
ATOM   1364  CD  LYS A 170      -7.319   4.697 -16.274  1.00 97.98           C  
ATOM   1365  CE  LYS A 170      -8.199   3.743 -17.070  1.00 97.98           C  
ATOM   1366  NZ  LYS A 170      -7.414   2.987 -18.091  1.00 97.98           N  
ATOM   1367  N   LEU A 171      -8.076   5.800 -11.348  1.00 98.42           N  
ATOM   1368  CA  LEU A 171      -8.723   4.985 -10.325  1.00 98.42           C  
ATOM   1369  C   LEU A 171      -9.682   5.825  -9.488  1.00 98.42           C  
ATOM   1370  CB  LEU A 171      -7.677   4.330  -9.420  1.00 98.42           C  
ATOM   1371  O   LEU A 171     -10.771   5.366  -9.135  1.00 98.42           O  
ATOM   1372  CG  LEU A 171      -6.741   3.320 -10.086  1.00 98.42           C  
ATOM   1373  CD1 LEU A 171      -5.839   2.667  -9.045  1.00 98.42           C  
ATOM   1374  CD2 LEU A 171      -7.543   2.266 -10.843  1.00 98.42           C  
ATOM   1375  N   ALA A 172      -9.187   7.046  -9.107  1.00 98.09           N  
ATOM   1376  CA  ALA A 172     -10.069   7.952  -8.378  1.00 98.09           C  
ATOM   1377  C   ALA A 172     -11.368   8.188  -9.144  1.00 98.09           C  
ATOM   1378  CB  ALA A 172      -9.365   9.280  -8.109  1.00 98.09           C  
ATOM   1379  O   ALA A 172     -12.454   8.167  -8.560  1.00 98.09           O  
ATOM   1380  N   ASP A 173     -11.290   8.372 -10.446  1.00 98.03           N  
ATOM   1381  CA  ASP A 173     -12.468   8.551 -11.289  1.00 98.03           C  
ATOM   1382  C   ASP A 173     -13.371   7.321 -11.240  1.00 98.03           C  
ATOM   1383  CB  ASP A 173     -12.054   8.842 -12.734  1.00 98.03           C  
ATOM   1384  O   ASP A 173     -14.596   7.446 -11.166  1.00 98.03           O  
ATOM   1385  CG  ASP A 173     -11.458  10.227 -12.912  1.00 98.03           C  
ATOM   1386  OD1 ASP A 173     -11.646  11.090 -12.028  1.00 98.03           O  
ATOM   1387  OD2 ASP A 173     -10.798  10.458 -13.948  1.00 98.03           O  
ATOM   1388  N   GLU A 174     -12.708   6.132 -11.229  1.00 97.44           N  
ATOM   1389  CA  GLU A 174     -13.462   4.886 -11.128  1.00 97.44           C  
ATOM   1390  C   GLU A 174     -14.299   4.849  -9.853  1.00 97.44           C  
ATOM   1391  CB  GLU A 174     -12.518   3.681 -11.173  1.00 97.44           C  
ATOM   1392  O   GLU A 174     -15.420   4.335  -9.855  1.00 97.44           O  
ATOM   1393  CG  GLU A 174     -11.778   3.529 -12.494  1.00 97.44           C  
ATOM   1394  CD  GLU A 174     -10.849   2.326 -12.525  1.00 97.44           C  
ATOM   1395  OE1 GLU A 174     -10.115   2.151 -13.525  1.00 97.44           O  
ATOM   1396  OE2 GLU A 174     -10.855   1.551 -11.543  1.00 97.44           O  
ATOM   1397  N   LEU A 175     -13.796   5.460  -8.820  1.00 98.01           N  
ATOM   1398  CA  LEU A 175     -14.458   5.445  -7.520  1.00 98.01           C  
ATOM   1399  C   LEU A 175     -15.398   6.637  -7.375  1.00 98.01           C  
ATOM   1400  CB  LEU A 175     -13.424   5.455  -6.392  1.00 98.01           C  
ATOM   1401  O   LEU A 175     -16.110   6.754  -6.375  1.00 98.01           O  
ATOM   1402  CG  LEU A 175     -12.546   4.209  -6.265  1.00 98.01           C  
ATOM   1403  CD1 LEU A 175     -11.422   4.452  -5.264  1.00 98.01           C  
ATOM   1404  CD2 LEU A 175     -13.384   3.004  -5.854  1.00 98.01           C  
ATOM   1405  N   GLY A 176     -15.375   7.522  -8.270  1.00 98.17           N  
ATOM   1406  CA  GLY A 176     -16.212   8.710  -8.201  1.00 98.17           C  
ATOM   1407  C   GLY A 176     -15.642   9.789  -7.300  1.00 98.17           C  
ATOM   1408  O   GLY A 176     -16.388  10.601  -6.747  1.00 98.17           O  
ATOM   1409  N   PHE A 177     -14.299   9.768  -7.072  1.00 97.99           N  
ATOM   1410  CA  PHE A 177     -13.639  10.736  -6.204  1.00 97.99           C  
ATOM   1411  C   PHE A 177     -12.985  11.841  -7.024  1.00 97.99           C  
ATOM   1412  CB  PHE A 177     -12.592  10.045  -5.325  1.00 97.99           C  
ATOM   1413  O   PHE A 177     -12.413  11.580  -8.084  1.00 97.99           O  
ATOM   1414  CG  PHE A 177     -13.135   8.889  -4.529  1.00 97.99           C  
ATOM   1415  CD1 PHE A 177     -14.484   8.824  -4.203  1.00 97.99           C  
ATOM   1416  CD2 PHE A 177     -12.296   7.866  -4.106  1.00 97.99           C  
ATOM   1417  CE1 PHE A 177     -14.990   7.755  -3.466  1.00 97.99           C  
ATOM   1418  CE2 PHE A 177     -12.793   6.795  -3.369  1.00 97.99           C  
ATOM   1419  CZ  PHE A 177     -14.140   6.742  -3.050  1.00 97.99           C  
ATOM   1420  N   ASN A 178     -13.070  13.052  -6.563  1.00 97.12           N  
ATOM   1421  CA  ASN A 178     -12.208  14.110  -7.078  1.00 97.12           C  
ATOM   1422  C   ASN A 178     -11.020  14.366  -6.155  1.00 97.12           C  
ATOM   1423  CB  ASN A 178     -13.006  15.399  -7.286  1.00 97.12           C  
ATOM   1424  O   ASN A 178     -10.902  13.738  -5.101  1.00 97.12           O  
ATOM   1425  CG  ASN A 178     -13.609  15.926  -5.998  1.00 97.12           C  
ATOM   1426  ND2 ASN A 178     -14.860  16.367  -6.066  1.00 97.12           N  
ATOM   1427  OD1 ASN A 178     -12.955  15.939  -4.952  1.00 97.12           O  
ATOM   1428  N   GLU A 179     -10.031  15.167  -6.584  1.00 95.46           N  
ATOM   1429  CA  GLU A 179      -8.799  15.404  -5.838  1.00 95.46           C  
ATOM   1430  C   GLU A 179      -9.096  15.890  -4.422  1.00 95.46           C  
ATOM   1431  CB  GLU A 179      -7.915  16.419  -6.568  1.00 95.46           C  
ATOM   1432  O   GLU A 179      -8.461  15.448  -3.462  1.00 95.46           O  
ATOM   1433  CG  GLU A 179      -6.571  16.659  -5.896  1.00 95.46           C  
ATOM   1434  CD  GLU A 179      -5.639  17.537  -6.715  1.00 95.46           C  
ATOM   1435  OE1 GLU A 179      -4.463  17.709  -6.320  1.00 95.46           O  
ATOM   1436  OE2 GLU A 179      -6.088  18.058  -7.761  1.00 95.46           O  
ATOM   1437  N   TRP A 180     -10.038  16.870  -4.292  1.00 95.40           N  
ATOM   1438  CA  TRP A 180     -10.414  17.402  -2.986  1.00 95.40           C  
ATOM   1439  C   TRP A 180     -10.829  16.279  -2.041  1.00 95.40           C  
ATOM   1440  CB  TRP A 180     -11.551  18.417  -3.125  1.00 95.40           C  
ATOM   1441  O   TRP A 180     -10.424  16.258  -0.876  1.00 95.40           O  
ATOM   1442  CG  TRP A 180     -11.919  19.099  -1.842  1.00 95.40           C  
ATOM   1443  CD1 TRP A 180     -11.449  20.297  -1.381  1.00 95.40           C  
ATOM   1444  CD2 TRP A 180     -12.833  18.618  -0.851  1.00 95.40           C  
ATOM   1445  CE2 TRP A 180     -12.869  19.577   0.185  1.00 95.40           C  
ATOM   1446  CE3 TRP A 180     -13.626  17.468  -0.739  1.00 95.40           C  
ATOM   1447  NE1 TRP A 180     -12.016  20.590  -0.162  1.00 95.40           N  
ATOM   1448  CH2 TRP A 180     -14.435  18.288   1.405  1.00 95.40           C  
ATOM   1449  CZ2 TRP A 180     -13.668  19.421   1.320  1.00 95.40           C  
ATOM   1450  CZ3 TRP A 180     -14.421  17.315   0.391  1.00 95.40           C  
ATOM   1451  N   GLN A 181     -11.631  15.397  -2.499  1.00 95.95           N  
ATOM   1452  CA  GLN A 181     -12.110  14.289  -1.680  1.00 95.95           C  
ATOM   1453  C   GLN A 181     -10.958  13.384  -1.252  1.00 95.95           C  
ATOM   1454  CB  GLN A 181     -13.161  13.476  -2.437  1.00 95.95           C  
ATOM   1455  O   GLN A 181     -10.899  12.948  -0.100  1.00 95.95           O  
ATOM   1456  CG  GLN A 181     -14.478  14.213  -2.640  1.00 95.95           C  
ATOM   1457  CD  GLN A 181     -15.447  13.450  -3.524  1.00 95.95           C  
ATOM   1458  NE2 GLN A 181     -16.621  13.138  -2.985  1.00 95.95           N  
ATOM   1459  OE1 GLN A 181     -15.144  13.145  -4.682  1.00 95.95           O  
ATOM   1460  N   VAL A 182     -10.077  13.093  -2.176  1.00 94.46           N  
ATOM   1461  CA  VAL A 182      -8.940  12.236  -1.858  1.00 94.46           C  
ATOM   1462  C   VAL A 182      -8.048  12.922  -0.826  1.00 94.46           C  
ATOM   1463  CB  VAL A 182      -8.122  11.886  -3.122  1.00 94.46           C  
ATOM   1464  O   VAL A 182      -7.538  12.274   0.091  1.00 94.46           O  
ATOM   1465  CG1 VAL A 182      -6.836  11.152  -2.746  1.00 94.46           C  
ATOM   1466  CG2 VAL A 182      -8.960  11.046  -4.084  1.00 94.46           C  
ATOM   1467  N   GLN A 183      -7.951  14.239  -0.894  1.00 91.81           N  
ATOM   1468  CA  GLN A 183      -7.084  15.005  -0.004  1.00 91.81           C  
ATOM   1469  C   GLN A 183      -7.717  15.169   1.374  1.00 91.81           C  
ATOM   1470  CB  GLN A 183      -6.775  16.377  -0.606  1.00 91.81           C  
ATOM   1471  O   GLN A 183      -7.033  15.064   2.394  1.00 91.81           O  
ATOM   1472  CG  GLN A 183      -5.839  17.225   0.245  1.00 91.81           C  
ATOM   1473  CD  GLN A 183      -5.443  18.523  -0.434  1.00 91.81           C  
ATOM   1474  NE2 GLN A 183      -4.641  19.330   0.253  1.00 91.81           N  
ATOM   1475  OE1 GLN A 183      -5.854  18.798  -1.565  1.00 91.81           O  
ATOM   1476  N   TYR A 184      -8.916  15.313   1.444  1.00 90.40           N  
ATOM   1477  CA  TYR A 184      -9.440  15.836   2.701  1.00 90.40           C  
ATOM   1478  C   TYR A 184     -10.434  14.863   3.324  1.00 90.40           C  
ATOM   1479  CB  TYR A 184     -10.108  17.196   2.482  1.00 90.40           C  
ATOM   1480  O   TYR A 184     -10.850  15.041   4.472  1.00 90.40           O  
ATOM   1481  CG  TYR A 184      -9.143  18.291   2.095  1.00 90.40           C  
ATOM   1482  CD1 TYR A 184      -8.169  18.734   2.987  1.00 90.40           C  
ATOM   1483  CD2 TYR A 184      -9.204  18.885   0.839  1.00 90.40           C  
ATOM   1484  CE1 TYR A 184      -7.279  19.744   2.637  1.00 90.40           C  
ATOM   1485  CE2 TYR A 184      -8.319  19.895   0.478  1.00 90.40           C  
ATOM   1486  OH  TYR A 184      -6.482  21.317   1.029  1.00 90.40           O  
ATOM   1487  CZ  TYR A 184      -7.361  20.317   1.382  1.00 90.40           C  
ATOM   1488  N   ARG A 185     -10.833  13.829   2.527  1.00 91.21           N  
ATOM   1489  CA  ARG A 185     -11.706  12.812   3.106  1.00 91.21           C  
ATOM   1490  C   ARG A 185     -10.950  11.508   3.336  1.00 91.21           C  
ATOM   1491  CB  ARG A 185     -12.915  12.564   2.202  1.00 91.21           C  
ATOM   1492  O   ARG A 185     -10.559  10.834   2.380  1.00 91.21           O  
ATOM   1493  CG  ARG A 185     -13.791  13.790   1.995  1.00 91.21           C  
ATOM   1494  CD  ARG A 185     -14.775  13.980   3.140  1.00 91.21           C  
ATOM   1495  NE  ARG A 185     -15.777  14.995   2.827  1.00 91.21           N  
ATOM   1496  NH1 ARG A 185     -16.085  15.663   5.017  1.00 91.21           N  
ATOM   1497  NH2 ARG A 185     -17.274  16.662   3.331  1.00 91.21           N  
ATOM   1498  CZ  ARG A 185     -16.376  15.771   3.726  1.00 91.21           C  
ATOM   1499  N   VAL A 186     -10.832  11.144   4.628  1.00 90.54           N  
ATOM   1500  CA  VAL A 186      -9.999  10.017   5.034  1.00 90.54           C  
ATOM   1501  C   VAL A 186     -10.506   8.736   4.374  1.00 90.54           C  
ATOM   1502  CB  VAL A 186      -9.976   9.852   6.570  1.00 90.54           C  
ATOM   1503  O   VAL A 186      -9.715   7.930   3.879  1.00 90.54           O  
ATOM   1504  CG1 VAL A 186      -9.337   8.520   6.960  1.00 90.54           C  
ATOM   1505  CG2 VAL A 186      -9.232  11.016   7.220  1.00 90.54           C  
ATOM   1506  N   GLU A 187     -11.763   8.583   4.321  1.00 92.60           N  
ATOM   1507  CA  GLU A 187     -12.365   7.389   3.735  1.00 92.60           C  
ATOM   1508  C   GLU A 187     -12.013   7.262   2.256  1.00 92.60           C  
ATOM   1509  CB  GLU A 187     -13.886   7.411   3.913  1.00 92.60           C  
ATOM   1510  O   GLU A 187     -11.691   6.171   1.780  1.00 92.60           O  
ATOM   1511  CG  GLU A 187     -14.336   7.319   5.364  1.00 92.60           C  
ATOM   1512  CD  GLU A 187     -14.533   8.677   6.018  1.00 92.60           C  
ATOM   1513  OE1 GLU A 187     -15.019   8.731   7.171  1.00 92.60           O  
ATOM   1514  OE2 GLU A 187     -14.200   9.696   5.373  1.00 92.60           O  
ATOM   1515  N   CYS A 188     -12.073   8.426   1.509  1.00 95.63           N  
ATOM   1516  CA  CYS A 188     -11.737   8.413   0.090  1.00 95.63           C  
ATOM   1517  C   CYS A 188     -10.260   8.101  -0.117  1.00 95.63           C  
ATOM   1518  CB  CYS A 188     -12.079   9.757  -0.554  1.00 95.63           C  
ATOM   1519  O   CYS A 188      -9.905   7.312  -0.995  1.00 95.63           O  
ATOM   1520  SG  CYS A 188     -13.846  10.130  -0.565  1.00 95.63           S  
ATOM   1521  N   ASN A 189      -9.428   8.676   0.672  1.00 95.08           N  
ATOM   1522  CA  ASN A 189      -7.992   8.428   0.601  1.00 95.08           C  
ATOM   1523  C   ASN A 189      -7.661   6.968   0.900  1.00 95.08           C  
ATOM   1524  CB  ASN A 189      -7.239   9.351   1.561  1.00 95.08           C  
ATOM   1525  O   ASN A 189      -6.915   6.331   0.154  1.00 95.08           O  
ATOM   1526  CG  ASN A 189      -5.734   9.225   1.433  1.00 95.08           C  
ATOM   1527  ND2 ASN A 189      -5.090  10.279   0.946  1.00 95.08           N  
ATOM   1528  OD1 ASN A 189      -5.155   8.188   1.768  1.00 95.08           O  
ATOM   1529  N   VAL A 190      -8.268   6.404   1.915  1.00 94.81           N  
ATOM   1530  CA  VAL A 190      -8.001   5.036   2.348  1.00 94.81           C  
ATOM   1531  C   VAL A 190      -8.541   4.051   1.313  1.00 94.81           C  
ATOM   1532  CB  VAL A 190      -8.622   4.748   3.733  1.00 94.81           C  
ATOM   1533  O   VAL A 190      -7.879   3.065   0.982  1.00 94.81           O  
ATOM   1534  CG1 VAL A 190      -8.513   3.263   4.075  1.00 94.81           C  
ATOM   1535  CG2 VAL A 190      -7.946   5.598   4.808  1.00 94.81           C  
ATOM   1536  N   GLU A 191      -9.732   4.371   0.750  1.00 97.51           N  
ATOM   1537  CA  GLU A 191     -10.287   3.467  -0.254  1.00 97.51           C  
ATOM   1538  C   GLU A 191      -9.420   3.438  -1.510  1.00 97.51           C  
ATOM   1539  CB  GLU A 191     -11.718   3.876  -0.612  1.00 97.51           C  
ATOM   1540  O   GLU A 191      -9.163   2.370  -2.068  1.00 97.51           O  
ATOM   1541  CG  GLU A 191     -12.405   2.923  -1.580  1.00 97.51           C  
ATOM   1542  CD  GLU A 191     -13.892   3.198  -1.738  1.00 97.51           C  
ATOM   1543  OE1 GLU A 191     -14.575   2.442  -2.466  1.00 97.51           O  
ATOM   1544  OE2 GLU A 191     -14.378   4.178  -1.130  1.00 97.51           O  
ATOM   1545  N   LEU A 192      -9.042   4.650  -1.967  1.00 98.21           N  
ATOM   1546  CA  LEU A 192      -8.155   4.691  -3.125  1.00 98.21           C  
ATOM   1547  C   LEU A 192      -6.868   3.921  -2.851  1.00 98.21           C  
ATOM   1548  CB  LEU A 192      -7.828   6.139  -3.499  1.00 98.21           C  
ATOM   1549  O   LEU A 192      -6.422   3.132  -3.687  1.00 98.21           O  
ATOM   1550  CG  LEU A 192      -6.915   6.337  -4.710  1.00 98.21           C  
ATOM   1551  CD1 LEU A 192      -7.479   5.606  -5.924  1.00 98.21           C  
ATOM   1552  CD2 LEU A 192      -6.737   7.822  -5.009  1.00 98.21           C  
ATOM   1553  N   GLY A 193      -6.243   4.160  -1.676  1.00 97.38           N  
ATOM   1554  CA  GLY A 193      -5.065   3.403  -1.285  1.00 97.38           C  
ATOM   1555  C   GLY A 193      -5.305   1.905  -1.241  1.00 97.38           C  
ATOM   1556  O   GLY A 193      -4.465   1.123  -1.689  1.00 97.38           O  
ATOM   1557  N   ALA A 194      -6.429   1.454  -0.726  1.00 97.97           N  
ATOM   1558  CA  ALA A 194      -6.783   0.040  -0.640  1.00 97.97           C  
ATOM   1559  C   ALA A 194      -6.920  -0.577  -2.029  1.00 97.97           C  
ATOM   1560  CB  ALA A 194      -8.080  -0.136   0.147  1.00 97.97           C  
ATOM   1561  O   ALA A 194      -6.489  -1.710  -2.256  1.00 97.97           O  
ATOM   1562  N   LEU A 195      -7.543   0.168  -2.955  1.00 98.41           N  
ATOM   1563  CA  LEU A 195      -7.688  -0.322  -4.322  1.00 98.41           C  
ATOM   1564  C   LEU A 195      -6.325  -0.503  -4.982  1.00 98.41           C  
ATOM   1565  CB  LEU A 195      -8.544   0.641  -5.148  1.00 98.41           C  
ATOM   1566  O   LEU A 195      -6.067  -1.531  -5.611  1.00 98.41           O  
ATOM   1567  CG  LEU A 195      -8.712   0.299  -6.629  1.00 98.41           C  
ATOM   1568  CD1 LEU A 195      -9.264  -1.114  -6.788  1.00 98.41           C  
ATOM   1569  CD2 LEU A 195      -9.620   1.314  -7.314  1.00 98.41           C  
ATOM   1570  N   ILE A 196      -5.428   0.473  -4.824  1.00 98.42           N  
ATOM   1571  CA  ILE A 196      -4.080   0.386  -5.376  1.00 98.42           C  
ATOM   1572  C   ILE A 196      -3.364  -0.833  -4.799  1.00 98.42           C  
ATOM   1573  CB  ILE A 196      -3.269   1.669  -5.091  1.00 98.42           C  
ATOM   1574  O   ILE A 196      -2.796  -1.636  -5.542  1.00 98.42           O  
ATOM   1575  CG1 ILE A 196      -3.904   2.871  -5.800  1.00 98.42           C  
ATOM   1576  CG2 ILE A 196      -1.809   1.491  -5.518  1.00 98.42           C  
ATOM   1577  CD1 ILE A 196      -3.390   4.219  -5.313  1.00 98.42           C  
ATOM   1578  N   LEU A 197      -3.413  -0.982  -3.524  1.00 98.19           N  
ATOM   1579  CA  LEU A 197      -2.745  -2.073  -2.822  1.00 98.19           C  
ATOM   1580  C   LEU A 197      -3.283  -3.425  -3.280  1.00 98.19           C  
ATOM   1581  CB  LEU A 197      -2.925  -1.926  -1.308  1.00 98.19           C  
ATOM   1582  O   LEU A 197      -2.512  -4.359  -3.510  1.00 98.19           O  
ATOM   1583  CG  LEU A 197      -2.010  -2.781  -0.431  1.00 98.19           C  
ATOM   1584  CD1 LEU A 197      -0.548  -2.436  -0.695  1.00 98.19           C  
ATOM   1585  CD2 LEU A 197      -2.351  -2.591   1.043  1.00 98.19           C  
ATOM   1586  N   SER A 198      -4.605  -3.515  -3.347  1.00 97.83           N  
ATOM   1587  CA  SER A 198      -5.207  -4.775  -3.770  1.00 97.83           C  
ATOM   1588  C   SER A 198      -4.735  -5.172  -5.165  1.00 97.83           C  
ATOM   1589  CB  SER A 198      -6.733  -4.675  -3.749  1.00 97.83           C  
ATOM   1590  O   SER A 198      -4.476  -6.348  -5.427  1.00 97.83           O  
ATOM   1591  OG  SER A 198      -7.203  -3.923  -4.854  1.00 97.83           O  
ATOM   1592  N   ARG A 199      -4.590  -4.237  -6.003  1.00 97.90           N  
ATOM   1593  CA  ARG A 199      -4.156  -4.540  -7.362  1.00 97.90           C  
ATOM   1594  C   ARG A 199      -2.672  -4.891  -7.398  1.00 97.90           C  
ATOM   1595  CB  ARG A 199      -4.437  -3.358  -8.293  1.00 97.90           C  
ATOM   1596  O   ARG A 199      -2.253  -5.762  -8.163  1.00 97.90           O  
ATOM   1597  CG  ARG A 199      -5.915  -3.124  -8.562  1.00 97.90           C  
ATOM   1598  CD  ARG A 199      -6.134  -2.023  -9.590  1.00 97.90           C  
ATOM   1599  NE  ARG A 199      -7.545  -1.883  -9.938  1.00 97.90           N  
ATOM   1600  NH1 ARG A 199      -7.204  -0.239 -11.524  1.00 97.90           N  
ATOM   1601  NH2 ARG A 199      -9.324  -0.993 -11.086  1.00 97.90           N  
ATOM   1602  CZ  ARG A 199      -8.021  -1.039 -10.849  1.00 97.90           C  
ATOM   1603  N   ILE A 200      -1.898  -4.345  -6.606  1.00 97.95           N  
ATOM   1604  CA  ILE A 200      -0.499  -4.739  -6.476  1.00 97.95           C  
ATOM   1605  C   ILE A 200      -0.413  -6.174  -5.962  1.00 97.95           C  
ATOM   1606  CB  ILE A 200       0.272  -3.785  -5.536  1.00 97.95           C  
ATOM   1607  O   ILE A 200       0.335  -6.991  -6.505  1.00 97.95           O  
ATOM   1608  CG1 ILE A 200       0.376  -2.389  -6.161  1.00 97.95           C  
ATOM   1609  CG2 ILE A 200       1.660  -4.348  -5.216  1.00 97.95           C  
ATOM   1610  CD1 ILE A 200       0.886  -1.320  -5.205  1.00 97.95           C  
ATOM   1611  N   ILE A 201      -1.196  -6.499  -4.940  1.00 97.41           N  
ATOM   1612  CA  ILE A 201      -1.207  -7.822  -4.325  1.00 97.41           C  
ATOM   1613  C   ILE A 201      -1.533  -8.878  -5.379  1.00 97.41           C  
ATOM   1614  CB  ILE A 201      -2.221  -7.896  -3.161  1.00 97.41           C  
ATOM   1615  O   ILE A 201      -0.907  -9.941  -5.416  1.00 97.41           O  
ATOM   1616  CG1 ILE A 201      -1.710  -7.097  -1.957  1.00 97.41           C  
ATOM   1617  CG2 ILE A 201      -2.495  -9.353  -2.776  1.00 97.41           C  
ATOM   1618  CD1 ILE A 201      -2.762  -6.857  -0.882  1.00 97.41           C  
ATOM   1619  N   ASP A 202      -2.360  -8.542  -6.292  1.00 95.41           N  
ATOM   1620  CA  ASP A 202      -2.790  -9.481  -7.324  1.00 95.41           C  
ATOM   1621  C   ASP A 202      -1.659  -9.772  -8.307  1.00 95.41           C  
ATOM   1622  CB  ASP A 202      -4.010  -8.937  -8.071  1.00 95.41           C  
ATOM   1623  O   ASP A 202      -1.675 -10.795  -8.995  1.00 95.41           O  
ATOM   1624  CG  ASP A 202      -5.290  -9.024  -7.259  1.00 95.41           C  
ATOM   1625  OD1 ASP A 202      -5.312  -9.732  -6.229  1.00 95.41           O  
ATOM   1626  OD2 ASP A 202      -6.286  -8.380  -7.653  1.00 95.41           O  
ATOM   1627  N   ARG A 203      -0.661  -8.937  -8.346  1.00 96.73           N  
ATOM   1628  CA  ARG A 203       0.352  -9.040  -9.392  1.00 96.73           C  
ATOM   1629  C   ARG A 203       1.696  -9.467  -8.812  1.00 96.73           C  
ATOM   1630  CB  ARG A 203       0.500  -7.709 -10.131  1.00 96.73           C  
ATOM   1631  O   ARG A 203       2.657  -9.686  -9.553  1.00 96.73           O  
ATOM   1632  CG  ARG A 203      -0.706  -7.338 -10.979  1.00 96.73           C  
ATOM   1633  CD  ARG A 203      -0.623  -5.904 -11.483  1.00 96.73           C  
ATOM   1634  NE  ARG A 203      -1.766  -5.560 -12.323  1.00 96.73           N  
ATOM   1635  NH1 ARG A 203      -3.270  -5.419 -10.574  1.00 96.73           N  
ATOM   1636  NH2 ARG A 203      -3.965  -5.031 -12.724  1.00 96.73           N  
ATOM   1637  CZ  ARG A 203      -2.998  -5.337 -11.872  1.00 96.73           C  
ATOM   1638  N   VAL A 204       1.796  -9.563  -7.468  1.00 96.61           N  
ATOM   1639  CA  VAL A 204       3.030 -10.001  -6.824  1.00 96.61           C  
ATOM   1640  C   VAL A 204       2.931 -11.484  -6.472  1.00 96.61           C  
ATOM   1641  CB  VAL A 204       3.333  -9.172  -5.556  1.00 96.61           C  
ATOM   1642  O   VAL A 204       2.024 -11.897  -5.746  1.00 96.61           O  
ATOM   1643  CG1 VAL A 204       4.558  -9.726  -4.829  1.00 96.61           C  
ATOM   1644  CG2 VAL A 204       3.541  -7.703  -5.917  1.00 96.61           C  
ATOM   1645  N   PRO A 205       3.815 -12.270  -6.978  1.00 93.29           N  
ATOM   1646  CA  PRO A 205       3.817 -13.677  -6.569  1.00 93.29           C  
ATOM   1647  C   PRO A 205       4.121 -13.859  -5.084  1.00 93.29           C  
ATOM   1648  CB  PRO A 205       4.921 -14.293  -7.432  1.00 93.29           C  
ATOM   1649  O   PRO A 205       5.038 -13.225  -4.555  1.00 93.29           O  
ATOM   1650  CG  PRO A 205       5.085 -13.346  -8.576  1.00 93.29           C  
ATOM   1651  CD  PRO A 205       4.803 -11.954  -8.088  1.00 93.29           C  
ATOM   1652  N   ASN A 206       3.288 -14.651  -4.370  1.00 92.41           N  
ATOM   1653  CA  ASN A 206       3.469 -14.865  -2.938  1.00 92.41           C  
ATOM   1654  C   ASN A 206       3.642 -13.546  -2.191  1.00 92.41           C  
ATOM   1655  CB  ASN A 206       4.666 -15.783  -2.680  1.00 92.41           C  
ATOM   1656  O   ASN A 206       4.686 -13.304  -1.584  1.00 92.41           O  
ATOM   1657  CG  ASN A 206       4.541 -17.119  -3.386  1.00 92.41           C  
ATOM   1658  ND2 ASN A 206       5.624 -17.561  -4.014  1.00 92.41           N  
ATOM   1659  OD1 ASN A 206       3.480 -17.747  -3.367  1.00 92.41           O  
ATOM   1660  N   PRO A 207       2.623 -12.756  -2.270  1.00 96.10           N  
ATOM   1661  CA  PRO A 207       2.710 -11.411  -1.694  1.00 96.10           C  
ATOM   1662  C   PRO A 207       2.961 -11.430  -0.188  1.00 96.10           C  
ATOM   1663  CB  PRO A 207       1.342 -10.803  -2.013  1.00 96.10           C  
ATOM   1664  O   PRO A 207       2.315 -12.188   0.540  1.00 96.10           O  
ATOM   1665  CG  PRO A 207       0.414 -11.971  -2.096  1.00 96.10           C  
ATOM   1666  CD  PRO A 207       1.165 -13.138  -2.669  1.00 96.10           C  
ATOM   1667  N   THR A 208       3.959 -10.720   0.251  1.00 97.15           N  
ATOM   1668  CA  THR A 208       4.218 -10.365   1.642  1.00 97.15           C  
ATOM   1669  C   THR A 208       4.131  -8.854   1.840  1.00 97.15           C  
ATOM   1670  CB  THR A 208       5.601 -10.866   2.098  1.00 97.15           C  
ATOM   1671  O   THR A 208       4.228  -8.090   0.878  1.00 97.15           O  
ATOM   1672  CG2 THR A 208       5.735 -12.371   1.894  1.00 97.15           C  
ATOM   1673  OG1 THR A 208       6.618 -10.199   1.339  1.00 97.15           O  
ATOM   1674  N   ILE A 209       3.876  -8.381   3.040  1.00 97.79           N  
ATOM   1675  CA  ILE A 209       3.655  -6.958   3.276  1.00 97.79           C  
ATOM   1676  C   ILE A 209       4.888  -6.167   2.847  1.00 97.79           C  
ATOM   1677  CB  ILE A 209       3.327  -6.676   4.760  1.00 97.79           C  
ATOM   1678  O   ILE A 209       4.769  -5.069   2.297  1.00 97.79           O  
ATOM   1679  CG1 ILE A 209       2.944  -5.204   4.951  1.00 97.79           C  
ATOM   1680  CG2 ILE A 209       4.510  -7.056   5.656  1.00 97.79           C  
ATOM   1681  CD1 ILE A 209       2.340  -4.894   6.314  1.00 97.79           C  
ATOM   1682  N   GLU A 210       6.141  -6.565   3.073  1.00 97.71           N  
ATOM   1683  CA  GLU A 210       7.340  -5.810   2.722  1.00 97.71           C  
ATOM   1684  C   GLU A 210       7.496  -5.694   1.208  1.00 97.71           C  
ATOM   1685  CB  GLU A 210       8.584  -6.464   3.330  1.00 97.71           C  
ATOM   1686  O   GLU A 210       7.948  -4.665   0.702  1.00 97.71           O  
ATOM   1687  CG  GLU A 210       8.923  -7.819   2.727  1.00 97.71           C  
ATOM   1688  CD  GLU A 210       8.199  -8.974   3.401  1.00 97.71           C  
ATOM   1689  OE1 GLU A 210       8.602 -10.142   3.202  1.00 97.71           O  
ATOM   1690  OE2 GLU A 210       7.220  -8.707   4.134  1.00 97.71           O  
ATOM   1691  N   LYS A 211       7.151  -6.791   0.462  1.00 98.27           N  
ATOM   1692  CA  LYS A 211       7.218  -6.737  -0.996  1.00 98.27           C  
ATOM   1693  C   LYS A 211       6.200  -5.749  -1.557  1.00 98.27           C  
ATOM   1694  CB  LYS A 211       6.988  -8.125  -1.596  1.00 98.27           C  
ATOM   1695  O   LYS A 211       6.538  -4.907  -2.392  1.00 98.27           O  
ATOM   1696  CG  LYS A 211       8.129  -9.101  -1.353  1.00 98.27           C  
ATOM   1697  CD  LYS A 211       7.830 -10.471  -1.949  1.00 98.27           C  
ATOM   1698  CE  LYS A 211       8.999 -11.429  -1.767  1.00 98.27           C  
ATOM   1699  NZ  LYS A 211       8.681 -12.795  -2.278  1.00 98.27           N  
ATOM   1700  N   VAL A 212       5.043  -5.928  -1.055  1.00 98.31           N  
ATOM   1701  CA  VAL A 212       3.940  -5.104  -1.540  1.00 98.31           C  
ATOM   1702  C   VAL A 212       4.174  -3.646  -1.151  1.00 98.31           C  
ATOM   1703  CB  VAL A 212       2.582  -5.592  -0.988  1.00 98.31           C  
ATOM   1704  O   VAL A 212       4.012  -2.743  -1.975  1.00 98.31           O  
ATOM   1705  CG1 VAL A 212       1.478  -4.583  -1.302  1.00 98.31           C  
ATOM   1706  CG2 VAL A 212       2.235  -6.964  -1.562  1.00 98.31           C  
ATOM   1707  N   ALA A 213       4.578  -3.375   0.058  1.00 97.26           N  
ATOM   1708  CA  ALA A 213       4.834  -2.018   0.532  1.00 97.26           C  
ATOM   1709  C   ALA A 213       5.971  -1.368  -0.252  1.00 97.26           C  
ATOM   1710  CB  ALA A 213       5.158  -2.028   2.024  1.00 97.26           C  
ATOM   1711  O   ALA A 213       5.941  -0.164  -0.517  1.00 97.26           O  
ATOM   1712  N   SER A 214       6.983  -2.101  -0.581  1.00 96.95           N  
ATOM   1713  CA  SER A 214       8.092  -1.583  -1.376  1.00 96.95           C  
ATOM   1714  C   SER A 214       7.612  -1.078  -2.732  1.00 96.95           C  
ATOM   1715  CB  SER A 214       9.159  -2.661  -1.572  1.00 96.95           C  
ATOM   1716  O   SER A 214       8.007   0.003  -3.172  1.00 96.95           O  
ATOM   1717  OG  SER A 214       9.752  -3.014  -0.334  1.00 96.95           O  
ATOM   1718  N   ILE A 215       6.760  -1.830  -3.349  1.00 97.30           N  
ATOM   1719  CA  ILE A 215       6.212  -1.445  -4.645  1.00 97.30           C  
ATOM   1720  C   ILE A 215       5.236  -0.284  -4.467  1.00 97.30           C  
ATOM   1721  CB  ILE A 215       5.510  -2.634  -5.338  1.00 97.30           C  
ATOM   1722  O   ILE A 215       5.220   0.650  -5.272  1.00 97.30           O  
ATOM   1723  CG1 ILE A 215       6.539  -3.691  -5.756  1.00 97.30           C  
ATOM   1724  CG2 ILE A 215       4.699  -2.153  -6.545  1.00 97.30           C  
ATOM   1725  CD1 ILE A 215       5.923  -4.969  -6.309  1.00 97.30           C  
ATOM   1726  N   TYR A 216       4.431  -0.350  -3.470  1.00 96.85           N  
ATOM   1727  CA  TYR A 216       3.503   0.735  -3.173  1.00 96.85           C  
ATOM   1728  C   TYR A 216       4.242   2.061  -3.031  1.00 96.85           C  
ATOM   1729  CB  TYR A 216       2.718   0.436  -1.892  1.00 96.85           C  
ATOM   1730  O   TYR A 216       3.783   3.091  -3.530  1.00 96.85           O  
ATOM   1731  CG  TYR A 216       1.666   1.469  -1.570  1.00 96.85           C  
ATOM   1732  CD1 TYR A 216       1.919   2.487  -0.654  1.00 96.85           C  
ATOM   1733  CD2 TYR A 216       0.416   1.428  -2.179  1.00 96.85           C  
ATOM   1734  CE1 TYR A 216       0.952   3.440  -0.352  1.00 96.85           C  
ATOM   1735  CE2 TYR A 216      -0.559   2.375  -1.885  1.00 96.85           C  
ATOM   1736  OH  TYR A 216      -1.244   4.317  -0.677  1.00 96.85           O  
ATOM   1737  CZ  TYR A 216      -0.282   3.376  -0.972  1.00 96.85           C  
ATOM   1738  N   ASN A 217       5.404   2.021  -2.340  1.00 94.75           N  
ATOM   1739  CA  ASN A 217       6.225   3.207  -2.120  1.00 94.75           C  
ATOM   1740  C   ASN A 217       6.846   3.708  -3.421  1.00 94.75           C  
ATOM   1741  CB  ASN A 217       7.317   2.920  -1.087  1.00 94.75           C  
ATOM   1742  O   ASN A 217       6.886   4.914  -3.670  1.00 94.75           O  
ATOM   1743  CG  ASN A 217       8.212   4.117  -0.835  1.00 94.75           C  
ATOM   1744  ND2 ASN A 217       7.690   5.108  -0.122  1.00 94.75           N  
ATOM   1745  OD1 ASN A 217       9.363   4.151  -1.279  1.00 94.75           O  
ATOM   1746  N   TYR A 218       7.290   2.823  -4.241  1.00 94.45           N  
ATOM   1747  CA  TYR A 218       7.871   3.063  -5.557  1.00 94.45           C  
ATOM   1748  C   TYR A 218       7.575   1.904  -6.503  1.00 94.45           C  
ATOM   1749  CB  TYR A 218       9.384   3.274  -5.448  1.00 94.45           C  
ATOM   1750  O   TYR A 218       8.123   0.810  -6.344  1.00 94.45           O  
ATOM   1751  CG  TYR A 218      10.073   3.431  -6.781  1.00 94.45           C  
ATOM   1752  CD1 TYR A 218      11.222   2.703  -7.083  1.00 94.45           C  
ATOM   1753  CD2 TYR A 218       9.577   4.306  -7.742  1.00 94.45           C  
ATOM   1754  CE1 TYR A 218      11.862   2.846  -8.310  1.00 94.45           C  
ATOM   1755  CE2 TYR A 218      10.209   4.456  -8.972  1.00 94.45           C  
ATOM   1756  OH  TYR A 218      11.978   3.867 -10.463  1.00 94.45           O  
ATOM   1757  CZ  TYR A 218      11.348   3.722  -9.247  1.00 94.45           C  
ATOM   1758  N   THR A 219       6.692   2.127  -7.501  1.00 95.45           N  
ATOM   1759  CA  THR A 219       6.097   1.093  -8.341  1.00 95.45           C  
ATOM   1760  C   THR A 219       7.168   0.379  -9.161  1.00 95.45           C  
ATOM   1761  CB  THR A 219       5.032   1.683  -9.284  1.00 95.45           C  
ATOM   1762  O   THR A 219       6.959  -0.746  -9.619  1.00 95.45           O  
ATOM   1763  CG2 THR A 219       3.796   2.125  -8.508  1.00 95.45           C  
ATOM   1764  OG1 THR A 219       5.583   2.814  -9.969  1.00 95.45           O  
ATOM   1765  N   GLY A 220       8.418   0.973  -9.349  1.00 93.79           N  
ATOM   1766  CA  GLY A 220       9.493   0.354 -10.107  1.00 93.79           C  
ATOM   1767  C   GLY A 220      10.460  -0.431  -9.241  1.00 93.79           C  
ATOM   1768  O   GLY A 220      11.558  -0.774  -9.682  1.00 93.79           O  
ATOM   1769  N   LYS A 221      10.029  -0.713  -8.019  1.00 94.59           N  
ATOM   1770  CA  LYS A 221      10.928  -1.409  -7.102  1.00 94.59           C  
ATOM   1771  C   LYS A 221      11.178  -2.843  -7.560  1.00 94.59           C  
ATOM   1772  CB  LYS A 221      10.357  -1.403  -5.683  1.00 94.59           C  
ATOM   1773  O   LYS A 221      10.235  -3.575  -7.867  1.00 94.59           O  
ATOM   1774  CG  LYS A 221      11.404  -1.584  -4.594  1.00 94.59           C  
ATOM   1775  CD  LYS A 221      12.323  -0.374  -4.496  1.00 94.59           C  
ATOM   1776  CE  LYS A 221      13.269  -0.484  -3.308  1.00 94.59           C  
ATOM   1777  NZ  LYS A 221      14.181   0.695  -3.214  1.00 94.59           N  
ATOM   1778  N   GLU A 222      12.441  -3.274  -7.550  1.00 95.34           N  
ATOM   1779  CA  GLU A 222      12.791  -4.624  -7.983  1.00 95.34           C  
ATOM   1780  C   GLU A 222      13.274  -5.472  -6.810  1.00 95.34           C  
ATOM   1781  CB  GLU A 222      13.863  -4.578  -9.075  1.00 95.34           C  
ATOM   1782  O   GLU A 222      13.311  -6.701  -6.899  1.00 95.34           O  
ATOM   1783  CG  GLU A 222      13.402  -3.907 -10.361  1.00 95.34           C  
ATOM   1784  CD  GLU A 222      14.483  -3.850 -11.428  1.00 95.34           C  
ATOM   1785  OE1 GLU A 222      14.226  -3.299 -12.523  1.00 95.34           O  
ATOM   1786  OE2 GLU A 222      15.595  -4.360 -11.168  1.00 95.34           O  
ATOM   1787  N   ASN A 223      13.713  -4.849  -5.726  1.00 97.60           N  
ATOM   1788  CA  ASN A 223      14.132  -5.480  -4.479  1.00 97.60           C  
ATOM   1789  C   ASN A 223      13.406  -4.882  -3.277  1.00 97.60           C  
ATOM   1790  CB  ASN A 223      15.646  -5.358  -4.298  1.00 97.60           C  
ATOM   1791  O   ASN A 223      13.080  -3.694  -3.271  1.00 97.60           O  
ATOM   1792  CG  ASN A 223      16.423  -5.979  -5.443  1.00 97.60           C  
ATOM   1793  ND2 ASN A 223      17.068  -5.140  -6.245  1.00 97.60           N  
ATOM   1794  OD1 ASN A 223      16.441  -7.201  -5.607  1.00 97.60           O  
ATOM   1795  N   VAL A 224      13.121  -5.761  -2.289  1.00 97.87           N  
ATOM   1796  CA  VAL A 224      12.542  -5.261  -1.047  1.00 97.87           C  
ATOM   1797  C   VAL A 224      13.391  -4.114  -0.505  1.00 97.87           C  
ATOM   1798  CB  VAL A 224      12.418  -6.379   0.013  1.00 97.87           C  
ATOM   1799  O   VAL A 224      14.614  -4.236  -0.396  1.00 97.87           O  
ATOM   1800  CG1 VAL A 224      12.016  -5.798   1.367  1.00 97.87           C  
ATOM   1801  CG2 VAL A 224      11.410  -7.434  -0.440  1.00 97.87           C  
ATOM   1802  N   SER A 225      12.720  -2.928  -0.155  1.00 95.16           N  
ATOM   1803  CA  SER A 225      13.396  -1.710   0.278  1.00 95.16           C  
ATOM   1804  C   SER A 225      13.435  -1.611   1.800  1.00 95.16           C  
ATOM   1805  CB  SER A 225      12.703  -0.477  -0.303  1.00 95.16           C  
ATOM   1806  O   SER A 225      12.822  -2.423   2.496  1.00 95.16           O  
ATOM   1807  OG  SER A 225      11.407  -0.321   0.247  1.00 95.16           O  
ATOM   1808  N   ASP A 226      14.222  -0.685   2.331  1.00 94.40           N  
ATOM   1809  CA  ASP A 226      14.186  -0.361   3.754  1.00 94.40           C  
ATOM   1810  C   ASP A 226      12.782   0.059   4.186  1.00 94.40           C  
ATOM   1811  CB  ASP A 226      15.189   0.748   4.077  1.00 94.40           C  
ATOM   1812  O   ASP A 226      12.340  -0.278   5.287  1.00 94.40           O  
ATOM   1813  CG  ASP A 226      16.633   0.295   3.955  1.00 94.40           C  
ATOM   1814  OD1 ASP A 226      16.882  -0.924   3.834  1.00 94.40           O  
ATOM   1815  OD2 ASP A 226      17.531   1.165   3.983  1.00 94.40           O  
ATOM   1816  N   TYR A 227      12.107   0.789   3.258  1.00 93.70           N  
ATOM   1817  CA  TYR A 227      10.725   1.182   3.504  1.00 93.70           C  
ATOM   1818  C   TYR A 227       9.847  -0.038   3.758  1.00 93.70           C  
ATOM   1819  CB  TYR A 227      10.175   1.983   2.320  1.00 93.70           C  
ATOM   1820  O   TYR A 227       9.100  -0.079   4.738  1.00 93.70           O  
ATOM   1821  CG  TYR A 227       8.738   2.412   2.492  1.00 93.70           C  
ATOM   1822  CD1 TYR A 227       7.691   1.577   2.107  1.00 93.70           C  
ATOM   1823  CD2 TYR A 227       8.424   3.652   3.038  1.00 93.70           C  
ATOM   1824  CE1 TYR A 227       6.365   1.968   2.262  1.00 93.70           C  
ATOM   1825  CE2 TYR A 227       7.101   4.053   3.198  1.00 93.70           C  
ATOM   1826  OH  TYR A 227       4.770   3.598   2.963  1.00 93.70           O  
ATOM   1827  CZ  TYR A 227       6.081   3.206   2.808  1.00 93.70           C  
ATOM   1828  N   GLY A 228       9.897  -0.971   2.836  1.00 95.77           N  
ATOM   1829  CA  GLY A 228       9.131  -2.197   2.993  1.00 95.77           C  
ATOM   1830  C   GLY A 228       9.417  -2.917   4.298  1.00 95.77           C  
ATOM   1831  O   GLY A 228       8.496  -3.398   4.962  1.00 95.77           O  
ATOM   1832  N   MET A 229      10.677  -2.986   4.730  1.00 96.98           N  
ATOM   1833  CA  MET A 229      11.055  -3.660   5.969  1.00 96.98           C  
ATOM   1834  C   MET A 229      10.535  -2.899   7.183  1.00 96.98           C  
ATOM   1835  CB  MET A 229      12.575  -3.811   6.057  1.00 96.98           C  
ATOM   1836  O   MET A 229      10.188  -3.505   8.199  1.00 96.98           O  
ATOM   1837  CG  MET A 229      13.147  -4.834   5.090  1.00 96.98           C  
ATOM   1838  SD  MET A 229      12.333  -6.473   5.239  1.00 96.98           S  
ATOM   1839  CE  MET A 229      12.819  -6.919   6.929  1.00 96.98           C  
ATOM   1840  N   GLN A 230      10.479  -1.650   7.093  1.00 93.77           N  
ATOM   1841  CA  GLN A 230       9.924  -0.851   8.180  1.00 93.77           C  
ATOM   1842  C   GLN A 230       8.426  -1.097   8.335  1.00 93.77           C  
ATOM   1843  CB  GLN A 230      10.189   0.637   7.943  1.00 93.77           C  
ATOM   1844  O   GLN A 230       7.924  -1.214   9.455  1.00 93.77           O  
ATOM   1845  CG  GLN A 230      11.641   1.044   8.154  1.00 93.77           C  
ATOM   1846  CD  GLN A 230      11.866   2.533   7.970  1.00 93.77           C  
ATOM   1847  NE2 GLN A 230      12.938   2.889   7.269  1.00 93.77           N  
ATOM   1848  OE1 GLN A 230      11.083   3.357   8.453  1.00 93.77           O  
ATOM   1849  N   VAL A 231       7.779  -1.129   7.193  1.00 95.17           N  
ATOM   1850  CA  VAL A 231       6.351  -1.430   7.231  1.00 95.17           C  
ATOM   1851  C   VAL A 231       6.131  -2.815   7.834  1.00 95.17           C  
ATOM   1852  CB  VAL A 231       5.718  -1.354   5.824  1.00 95.17           C  
ATOM   1853  O   VAL A 231       5.212  -3.012   8.633  1.00 95.17           O  
ATOM   1854  CG1 VAL A 231       4.287  -1.888   5.847  1.00 95.17           C  
ATOM   1855  CG2 VAL A 231       5.748   0.081   5.302  1.00 95.17           C  
ATOM   1856  N   LYS A 232       6.949  -3.730   7.434  1.00 96.28           N  
ATOM   1857  CA  LYS A 232       6.863  -5.068   8.011  1.00 96.28           C  
ATOM   1858  C   LYS A 232       6.983  -5.020   9.531  1.00 96.28           C  
ATOM   1859  CB  LYS A 232       7.947  -5.976   7.428  1.00 96.28           C  
ATOM   1860  O   LYS A 232       6.206  -5.661  10.242  1.00 96.28           O  
ATOM   1861  CG  LYS A 232       7.945  -7.387   7.997  1.00 96.28           C  
ATOM   1862  CD  LYS A 232       9.068  -8.229   7.406  1.00 96.28           C  
ATOM   1863  CE  LYS A 232       9.121  -9.614   8.038  1.00 96.28           C  
ATOM   1864  NZ  LYS A 232      10.260 -10.421   7.509  1.00 96.28           N  
ATOM   1865  N   ARG A 233       7.947  -4.315  10.047  1.00 94.17           N  
ATOM   1866  CA  ARG A 233       8.138  -4.174  11.487  1.00 94.17           C  
ATOM   1867  C   ARG A 233       6.906  -3.563  12.146  1.00 94.17           C  
ATOM   1868  CB  ARG A 233       9.371  -3.317  11.785  1.00 94.17           C  
ATOM   1869  O   ARG A 233       6.448  -4.044  13.184  1.00 94.17           O  
ATOM   1870  CG  ARG A 233       9.643  -3.124  13.268  1.00 94.17           C  
ATOM   1871  CD  ARG A 233      10.836  -2.209  13.508  1.00 94.17           C  
ATOM   1872  NE  ARG A 233      10.951  -1.831  14.913  1.00 94.17           N  
ATOM   1873  NH1 ARG A 233      12.573  -0.224  14.562  1.00 94.17           N  
ATOM   1874  NH2 ARG A 233      11.797  -0.632  16.680  1.00 94.17           N  
ATOM   1875  CZ  ARG A 233      11.774  -0.896  15.382  1.00 94.17           C  
ATOM   1876  N   ILE A 234       6.383  -2.525  11.553  1.00 92.08           N  
ATOM   1877  CA  ILE A 234       5.182  -1.867  12.056  1.00 92.08           C  
ATOM   1878  C   ILE A 234       4.033  -2.871  12.123  1.00 92.08           C  
ATOM   1879  CB  ILE A 234       4.788  -0.660  11.175  1.00 92.08           C  
ATOM   1880  O   ILE A 234       3.313  -2.934  13.122  1.00 92.08           O  
ATOM   1881  CG1 ILE A 234       5.806   0.475  11.339  1.00 92.08           C  
ATOM   1882  CG2 ILE A 234       3.374  -0.181  11.517  1.00 92.08           C  
ATOM   1883  CD1 ILE A 234       5.719   1.545  10.259  1.00 92.08           C  
ATOM   1884  N   TYR A 235       3.903  -3.571  11.100  1.00 94.72           N  
ATOM   1885  CA  TYR A 235       2.853  -4.576  10.980  1.00 94.72           C  
ATOM   1886  C   TYR A 235       3.010  -5.658  12.042  1.00 94.72           C  
ATOM   1887  CB  TYR A 235       2.870  -5.208   9.585  1.00 94.72           C  
ATOM   1888  O   TYR A 235       2.051  -5.994  12.741  1.00 94.72           O  
ATOM   1889  CG  TYR A 235       1.975  -6.417   9.455  1.00 94.72           C  
ATOM   1890  CD1 TYR A 235       2.512  -7.697   9.343  1.00 94.72           C  
ATOM   1891  CD2 TYR A 235       0.591  -6.280   9.443  1.00 94.72           C  
ATOM   1892  CE1 TYR A 235       1.691  -8.813   9.220  1.00 94.72           C  
ATOM   1893  CE2 TYR A 235      -0.240  -7.389   9.321  1.00 94.72           C  
ATOM   1894  OH  TYR A 235      -0.499  -9.751   9.090  1.00 94.72           O  
ATOM   1895  CZ  TYR A 235       0.318  -8.649   9.211  1.00 94.72           C  
ATOM   1896  N   GLU A 236       4.196  -6.200  12.243  1.00 94.03           N  
ATOM   1897  CA  GLU A 236       4.451  -7.298  13.170  1.00 94.03           C  
ATOM   1898  C   GLU A 236       4.310  -6.842  14.619  1.00 94.03           C  
ATOM   1899  CB  GLU A 236       5.845  -7.886  12.937  1.00 94.03           C  
ATOM   1900  O   GLU A 236       3.774  -7.571  15.456  1.00 94.03           O  
ATOM   1901  CG  GLU A 236       5.967  -8.688  11.649  1.00 94.03           C  
ATOM   1902  CD  GLU A 236       7.373  -9.209  11.397  1.00 94.03           C  
ATOM   1903  OE1 GLU A 236       7.548 -10.081  10.516  1.00 94.03           O  
ATOM   1904  OE2 GLU A 236       8.306  -8.743  12.088  1.00 94.03           O  
ATOM   1905  N   GLU A 237       4.678  -5.583  14.824  1.00 92.59           N  
ATOM   1906  CA  GLU A 237       4.662  -5.066  16.189  1.00 92.59           C  
ATOM   1907  C   GLU A 237       3.386  -4.277  16.466  1.00 92.59           C  
ATOM   1908  CB  GLU A 237       5.889  -4.188  16.446  1.00 92.59           C  
ATOM   1909  O   GLU A 237       3.197  -3.758  17.568  1.00 92.59           O  
ATOM   1910  CG  GLU A 237       7.209  -4.944  16.386  1.00 92.59           C  
ATOM   1911  CD  GLU A 237       8.417  -4.064  16.666  1.00 92.59           C  
ATOM   1912  OE1 GLU A 237       9.553  -4.466  16.326  1.00 92.59           O  
ATOM   1913  OE2 GLU A 237       8.227  -2.964  17.231  1.00 92.59           O  
ATOM   1914  N   ARG A 238       2.641  -4.135  15.459  1.00 89.48           N  
ATOM   1915  CA  ARG A 238       1.382  -3.405  15.561  1.00 89.48           C  
ATOM   1916  C   ARG A 238       1.585  -2.054  16.240  1.00 89.48           C  
ATOM   1917  CB  ARG A 238       0.345  -4.227  16.330  1.00 89.48           C  
ATOM   1918  O   ARG A 238       0.870  -1.715  17.186  1.00 89.48           O  
ATOM   1919  CG  ARG A 238       0.000  -5.554  15.672  1.00 89.48           C  
ATOM   1920  CD  ARG A 238      -0.964  -6.370  16.521  1.00 89.48           C  
ATOM   1921  NE  ARG A 238      -2.265  -5.718  16.637  1.00 89.48           N  
ATOM   1922  NH1 ARG A 238      -3.195  -6.787  14.812  1.00 89.48           N  
ATOM   1923  NH2 ARG A 238      -4.434  -5.283  16.020  1.00 89.48           N  
ATOM   1924  CZ  ARG A 238      -3.295  -5.931  15.823  1.00 89.48           C  
ATOM   1925  N   LEU A 239       2.441  -1.259  15.782  1.00 88.25           N  
ATOM   1926  CA  LEU A 239       2.898  -0.033  16.426  1.00 88.25           C  
ATOM   1927  C   LEU A 239       1.786   1.011  16.460  1.00 88.25           C  
ATOM   1928  CB  LEU A 239       4.121   0.531  15.698  1.00 88.25           C  
ATOM   1929  O   LEU A 239       1.842   1.958  17.247  1.00 88.25           O  
ATOM   1930  CG  LEU A 239       5.398  -0.307  15.768  1.00 88.25           C  
ATOM   1931  CD1 LEU A 239       6.559   0.439  15.120  1.00 88.25           C  
ATOM   1932  CD2 LEU A 239       5.726  -0.664  17.214  1.00 88.25           C  
ATOM   1933  N   TRP A 240       0.737   0.882  15.705  1.00 85.77           N  
ATOM   1934  CA  TRP A 240      -0.372   1.830  15.687  1.00 85.77           C  
ATOM   1935  C   TRP A 240      -1.249   1.665  16.925  1.00 85.77           C  
ATOM   1936  CB  TRP A 240      -1.215   1.648  14.422  1.00 85.77           C  
ATOM   1937  O   TRP A 240      -2.123   2.494  17.188  1.00 85.77           O  
ATOM   1938  CG  TRP A 240      -1.735   0.255  14.231  1.00 85.77           C  
ATOM   1939  CD1 TRP A 240      -2.906  -0.261  14.712  1.00 85.77           C  
ATOM   1940  CD2 TRP A 240      -1.097  -0.803  13.510  1.00 85.77           C  
ATOM   1941  CE2 TRP A 240      -1.939  -1.934  13.594  1.00 85.77           C  
ATOM   1942  CE3 TRP A 240       0.106  -0.905  12.798  1.00 85.77           C  
ATOM   1943  NE1 TRP A 240      -3.035  -1.577  14.332  1.00 85.77           N  
ATOM   1944  CH2 TRP A 240      -0.433  -3.225  12.304  1.00 85.77           C  
ATOM   1945  CZ2 TRP A 240      -1.615  -3.153  12.993  1.00 85.77           C  
ATOM   1946  CZ3 TRP A 240       0.427  -2.119  12.201  1.00 85.77           C  
ATOM   1947  N   GLU A 241      -1.034   0.648  17.612  1.00 82.75           N  
ATOM   1948  CA  GLU A 241      -1.802   0.397  18.828  1.00 82.75           C  
ATOM   1949  C   GLU A 241      -1.170   1.087  20.033  1.00 82.75           C  
ATOM   1950  CB  GLU A 241      -1.923  -1.107  19.086  1.00 82.75           C  
ATOM   1951  O   GLU A 241      -1.793   1.194  21.091  1.00 82.75           O  
ATOM   1952  CG  GLU A 241      -2.786  -1.839  18.069  1.00 82.75           C  
ATOM   1953  CD  GLU A 241      -2.904  -3.329  18.344  1.00 82.75           C  
ATOM   1954  OE1 GLU A 241      -3.727  -4.005  17.685  1.00 82.75           O  
ATOM   1955  OE2 GLU A 241      -2.169  -3.825  19.227  1.00 82.75           O  
ATOM   1956  N   ASN A 242       0.057   1.676  19.866  1.00 65.41           N  
ATOM   1957  CA  ASN A 242       0.707   2.270  21.028  1.00 65.41           C  
ATOM   1958  C   ASN A 242       0.293   3.727  21.219  1.00 65.41           C  
ATOM   1959  CB  ASN A 242       2.229   2.162  20.906  1.00 65.41           C  
ATOM   1960  O   ASN A 242       0.123   4.185  22.350  1.00 65.41           O  
ATOM   1961  CG  ASN A 242       2.725   0.736  21.040  1.00 65.41           C  
ATOM   1962  ND2 ASN A 242       3.915   0.471  20.512  1.00 65.41           N  
ATOM   1963  OD1 ASN A 242       2.046  -0.120  21.612  1.00 65.41           O  
TER    1964      ASN A 242                                                      
ENDMDL                                                                          
END                                                                             
