# Supplementary material for: The RIX domain defines a class of polymorphic T6SS effectors and secreted adaptors
Source: Nat Commun. 2023 Aug 17;14:4983. doi: 10.1038/s41467-023-40659-2 (PMC10435454; doi:10.1038/s41467-023-40659-2)
Supplement: Supplementary file 6 — Supplementary Data S3 [file 41467_2023_40659_MOESM6_ESM.zip › AlphaFold2 PDB files used in this study/WP_045402837.1 ADPRT_3.pdb]

HEADER                                            01-JUN-22                     
TITLE     ALPHAFOLD MONOMER V2.0 PREDICTION FOR TOXIN (A0A7Y7DYM4)              
COMPND    MOL_ID: 1;                                                            
COMPND   2 MOLECULE: TOXIN;                                                     
COMPND   3 CHAIN: A                                                             
SOURCE    MOL_ID: 1;                                                            
SOURCE   2 ORGANISM_SCIENTIFIC: VIBRIO CAMPBELLII;                              
SOURCE   3 ORGANISM_TAXID: 680                                                  
REMARK   1                                                                      
REMARK   1 REFERENCE 1                                                          
REMARK   1  AUTH   JOHN JUMPER, RICHARD EVANS, ALEXANDER PRITZEL, TIM GREEN,    
REMARK   1  AUTH 2 MICHAEL FIGURNOV, OLAF RONNEBERGER, KATHRYN TUNYASUVUNAKOOL, 
REMARK   1  AUTH 3 RUSS BATES, AUGUSTIN ZIDEK, ANNA POTAPENKO, ALEX BRIDGLAND,  
REMARK   1  AUTH 4 CLEMENS MEYER, SIMON A A KOHL, ANDREW J BALLARD,             
REMARK   1  AUTH 5 ANDREW COWIE, BERNARDINO ROMERA-PAREDES, STANISLAV NIKOLOV,  
REMARK   1  AUTH 6 RISHUB JAIN, JONAS ADLER, TREVOR BACK, STIG PETERSEN,        
REMARK   1  AUTH 7 DAVID REIMAN, ELLEN CLANCY, MICHAL ZIELINSKI,                
REMARK   1  AUTH 8 MARTIN STEINEGGER, MICHALINA PACHOLSKA, TAMAS BERGHAMMER,    
REMARK   1  AUTH 9 DAVID SILVER, ORIOL VINYALS, ANDREW W SENIOR,                
REMARK   1  AUTH10 KORAY KAVUKCUOGLU, PUSHMEET KOHLI, DEMIS HASSABIS            
REMARK   1  TITL   HIGHLY ACCURATE PROTEIN STRUCTURE PREDICTION WITH ALPHAFOLD  
REMARK   1  REF    NATURE                        V. 596   583 2021              
REMARK   1  REFN                   ISSN 0028-0836                               
REMARK   1  PMID   34265844                                                     
REMARK   1  DOI    10.1038/s41586-021-03819-2                                   
REMARK   1                                                                      
REMARK   1 DISCLAIMERS                                                          
REMARK   1 ALPHAFOLD DATA, COPYRIGHT (2021) DEEPMIND TECHNOLOGIES LIMITED. THE  
REMARK   1 INFORMATION PROVIDED IS THEORETICAL MODELLING ONLY AND CAUTION SHOULD
REMARK   1 BE EXERCISED IN ITS USE. IT IS PROVIDED "AS-IS" WITHOUT ANY WARRANTY 
REMARK   1 OF ANY KIND, WHETHER EXPRESSED OR IMPLIED. NO WARRANTY IS GIVEN THAT 
REMARK   1 USE OF THE INFORMATION SHALL NOT INFRINGE THE RIGHTS OF ANY THIRD    
REMARK   1 PARTY. THE INFORMATION IS NOT INTENDED TO BE A SUBSTITUTE FOR        
REMARK   1 PROFESSIONAL MEDICAL ADVICE, DIAGNOSIS, OR TREATMENT, AND DOES NOT   
REMARK   1 CONSTITUTE MEDICAL OR OTHER PROFESSIONAL ADVICE. IT IS AVAILABLE FOR 
REMARK   1 ACADEMIC AND COMMERCIAL PURPOSES, UNDER CC-BY 4.0 LICENCE.           
DBREF  XXXX A    1   378  UNP    A0A7Y7DYM4 A0A7Y7DYM4_9VIBR     1    378       
SEQRES   1 A  378  MET PRO ASN LEU ASP GLU LEU LYS SER LYS THR SER THR          
SEQRES   2 A  378  GLY GLY GLY TYR LYS PRO VAL ASP ASP THR VAL LYS PRO          
SEQRES   3 A  378  PRO PRO LYS PRO PRO GLU LEU GLU GLN THR VAL GLN GLU          
SEQRES   4 A  378  ARG LEU GLU ARG GLN ARG ARG GLU ARG LYS GLU GLU LEU          
SEQRES   5 A  378  THR TYR LYS ALA GLU ASP GLU GLU ARG TRP ALA ALA ASN          
SEQRES   6 A  378  ARG GLU ARG ALA ALA GLN ASN SER ALA THR THR SER SER          
SEQRES   7 A  378  LYS PRO ALA PRO PRO PRO PRO PRO PRO PRO ARG MET ALA          
SEQRES   8 A  378  PRO PRO PRO PRO PRO PRO PRO ALA GLY GLY MET PRO PRO          
SEQRES   9 A  378  PRO PRO PRO PRO PRO MET GLY GLY GLY ALA PRO PRO PRO          
SEQRES  10 A  378  PRO PRO GLY PRO GLY ALA PRO PRO PRO PRO PRO GLY ALA          
SEQRES  11 A  378  LYS LYS ALA ALA PRO VAL ASP ASP GLU LYS GLU PHE VAL          
SEQRES  12 A  378  PRO ILE VAL LEU SER LYS PRO GLU MET ALA GLY ASP LYS          
SEQRES  13 A  378  ALA SER GLU THR TRP LYS THR GLU ASP TYR VAL ASP VAL          
SEQRES  14 A  378  ASP ARG LEU ASN ALA LYS ILE SER ALA LEU PHE GLY ILE          
SEQRES  15 A  378  PRO ASN PRO GLY VAL LYS VAL GLU SER VAL SER HIS GLU          
SEQRES  16 A  378  GLU MET PHE ASN LYS ILE LYS ALA GLN PRO GLY TYR GLY          
SEQRES  17 A  378  ASN MET GLU PHE ASN HIS GLU GLN LEU ASN VAL ASN PRO          
SEQRES  18 A  378  ALA ALA TRP THR SER PRO ASP GLY THR ILE TYR MET GLY          
SEQRES  19 A  378  THR THR ALA PRO ASP TYR SER SER GLY GLY LYS LEU ASP          
SEQRES  20 A  378  ALA ALA LYS ILE ARG SER THR ILE VAL HIS GLU SER LEU          
SEQRES  21 A  378  HIS ALA SER SER CYS LYS HIS THR GLY PHE GLN GLY PRO          
SEQRES  22 A  378  GLU SER LEU ALA VAL PRO ASN THR ASN TYR ASP GLU TYR          
SEQRES  23 A  378  VAL THR ASP TYR PHE ALA LYS GLN VAL TYR ASP GLU LEU          
SEQRES  24 A  378  PHE PRO GLY ALA VAL TYR LYS THR ALA TYR PHE THR LYS          
SEQRES  25 A  378  ASN LEU GLY ASP ARG PRO MET HIS TRP GLY GLY ASN LEU          
SEQRES  26 A  378  ALA LYS PHE MET VAL ASP SER GLY HIS THR THR GLU LYS          
SEQRES  27 A  378  GLU LEU ILE ASN ALA TYR PHE LYS THR GLY LYS THR PRO          
SEQRES  28 A  378  THR LEU SER GLY GLU ASN LEU ASN LYS TRP LYS ASN TYR          
SEQRES  29 A  378  ALA LYS GLN ASP ARG ASN LYS LEU LYS TYR LYS GLU LYS          
SEQRES  30 A  378  LYS                                                          
CRYST1    1.000    1.000    1.000  90.00  90.00  90.00 P 1           1          
ORIGX1      1.000000  0.000000  0.000000        0.00000                         
ORIGX2      0.000000  1.000000  0.000000        0.00000                         
ORIGX3      0.000000  0.000000  1.000000        0.00000                         
SCALE1      1.000000  0.000000  0.000000        0.00000                         
SCALE2      0.000000  1.000000  0.000000        0.00000                         
SCALE3      0.000000  0.000000  1.000000        0.00000                         
MODEL        1                                                                  
ATOM      1  N   MET A   1      31.100   8.221   3.503  1.00 26.62           N  
ATOM      2  CA  MET A   1      30.265   7.033   3.242  1.00 26.62           C  
ATOM      3  C   MET A   1      29.138   7.021   4.262  1.00 26.62           C  
ATOM      4  CB  MET A   1      31.094   5.742   3.307  1.00 26.62           C  
ATOM      5  O   MET A   1      29.425   6.813   5.437  1.00 26.62           O  
ATOM      6  CG  MET A   1      32.158   5.728   2.204  1.00 26.62           C  
ATOM      7  SD  MET A   1      32.871   4.096   1.929  1.00 26.62           S  
ATOM      8  CE  MET A   1      33.970   4.452   0.531  1.00 26.62           C  
ATOM      9  N   PRO A   2      27.912   7.406   3.880  1.00 26.89           N  
ATOM     10  CA  PRO A   2      26.777   7.420   4.796  1.00 26.89           C  
ATOM     11  C   PRO A   2      26.252   5.995   5.044  1.00 26.89           C  
ATOM     12  CB  PRO A   2      25.760   8.370   4.165  1.00 26.89           C  
ATOM     13  O   PRO A   2      26.443   5.100   4.225  1.00 26.89           O  
ATOM     14  CG  PRO A   2      26.021   8.221   2.666  1.00 26.89           C  
ATOM     15  CD  PRO A   2      27.504   7.861   2.557  1.00 26.89           C  
ATOM     16  N   ASN A   3      25.671   5.793   6.227  1.00 27.00           N  
ATOM     17  CA  ASN A   3      25.344   4.498   6.829  1.00 27.00           C  
ATOM     18  C   ASN A   3      23.997   3.937   6.312  1.00 27.00           C  
ATOM     19  CB  ASN A   3      25.390   4.704   8.361  1.00 27.00           C  
ATOM     20  O   ASN A   3      23.044   4.687   6.105  1.00 27.00           O  
ATOM     21  CG  ASN A   3      25.330   3.426   9.180  1.00 27.00           C  
ATOM     22  ND2 ASN A   3      25.325   3.528  10.488  1.00 27.00           N  
ATOM     23  OD1 ASN A   3      25.300   2.326   8.665  1.00 27.00           O  
ATOM     24  N   LEU A   4      23.934   2.609   6.160  1.00 30.36           N  
ATOM     25  CA  LEU A   4      22.925   1.780   5.474  1.00 30.36           C  
ATOM     26  C   LEU A   4      21.477   1.900   6.012  1.00 30.36           C  
ATOM     27  CB  LEU A   4      23.425   0.317   5.585  1.00 30.36           C  
ATOM     28  O   LEU A   4      20.532   1.495   5.340  1.00 30.36           O  
ATOM     29  CG  LEU A   4      23.235  -0.544   4.322  1.00 30.36           C  
ATOM     30  CD1 LEU A   4      24.287  -0.215   3.260  1.00 30.36           C  
ATOM     31  CD2 LEU A   4      23.389  -2.024   4.681  1.00 30.36           C  
ATOM     32  N   ASP A   5      21.287   2.485   7.197  1.00 29.84           N  
ATOM     33  CA  ASP A   5      19.973   2.665   7.838  1.00 29.84           C  
ATOM     34  C   ASP A   5      19.336   4.049   7.586  1.00 29.84           C  
ATOM     35  CB  ASP A   5      20.101   2.369   9.343  1.00 29.84           C  
ATOM     36  O   ASP A   5      18.187   4.288   7.958  1.00 29.84           O  
ATOM     37  CG  ASP A   5      20.242   0.875   9.662  1.00 29.84           C  
ATOM     38  OD1 ASP A   5      19.591   0.053   8.974  1.00 29.84           O  
ATOM     39  OD2 ASP A   5      20.958   0.572  10.640  1.00 29.84           O  
ATOM     40  N   GLU A   6      20.045   4.980   6.937  1.00 33.22           N  
ATOM     41  CA  GLU A   6      19.585   6.366   6.744  1.00 33.22           C  
ATOM     42  C   GLU A   6      18.592   6.552   5.571  1.00 33.22           C  
ATOM     43  CB  GLU A   6      20.814   7.289   6.615  1.00 33.22           C  
ATOM     44  O   GLU A   6      17.956   7.606   5.462  1.00 33.22           O  
ATOM     45  CG  GLU A   6      20.517   8.691   7.164  1.00 33.22           C  
ATOM     46  CD  GLU A   6      21.651   9.705   6.982  1.00 33.22           C  
ATOM     47  OE1 GLU A   6      21.280  10.909   7.016  1.00 33.22           O  
ATOM     48  OE2 GLU A   6      22.829   9.312   6.842  1.00 33.22           O  
ATOM     49  N   LEU A   7      18.440   5.549   4.694  1.00 33.88           N  
ATOM     50  CA  LEU A   7      17.617   5.647   3.476  1.00 33.88           C  
ATOM     51  C   LEU A   7      16.188   5.096   3.624  1.00 33.88           C  
ATOM     52  CB  LEU A   7      18.347   4.990   2.282  1.00 33.88           C  
ATOM     53  O   LEU A   7      15.287   5.561   2.933  1.00 33.88           O  
ATOM     54  CG  LEU A   7      18.609   5.987   1.135  1.00 33.88           C  
ATOM     55  CD1 LEU A   7      19.865   6.819   1.413  1.00 33.88           C  
ATOM     56  CD2 LEU A   7      18.791   5.260  -0.192  1.00 33.88           C  
ATOM     57  N   LYS A   8      15.943   4.161   4.553  1.00 34.75           N  
ATOM     58  CA  LYS A   8      14.641   3.469   4.682  1.00 34.75           C  
ATOM     59  C   LYS A   8      13.556   4.260   5.424  1.00 34.75           C  
ATOM     60  CB  LYS A   8      14.837   2.062   5.275  1.00 34.75           C  
ATOM     61  O   LYS A   8      12.449   3.763   5.586  1.00 34.75           O  
ATOM     62  CG  LYS A   8      15.550   1.142   4.275  1.00 34.75           C  
ATOM     63  CD  LYS A   8      15.620  -0.303   4.777  1.00 34.75           C  
ATOM     64  CE  LYS A   8      16.322  -1.132   3.698  1.00 34.75           C  
ATOM     65  NZ  LYS A   8      16.450  -2.556   4.077  1.00 34.75           N  
ATOM     66  N   SER A   9      13.845   5.481   5.880  1.00 31.69           N  
ATOM     67  CA  SER A   9      12.897   6.315   6.638  1.00 31.69           C  
ATOM     68  C   SER A   9      12.449   7.589   5.905  1.00 31.69           C  
ATOM     69  CB  SER A   9      13.465   6.629   8.031  1.00 31.69           C  
ATOM     70  O   SER A   9      11.971   8.511   6.563  1.00 31.69           O  
ATOM     71  OG  SER A   9      14.347   7.737   7.985  1.00 31.69           O  
ATOM     72  N   LYS A  10      12.682   7.709   4.588  1.00 30.25           N  
ATOM     73  CA  LYS A  10      12.552   8.982   3.844  1.00 30.25           C  
ATOM     74  C   LYS A  10      11.404   9.062   2.822  1.00 30.25           C  
ATOM     75  CB  LYS A  10      13.909   9.390   3.238  1.00 30.25           C  
ATOM     76  O   LYS A  10      11.374  10.001   2.032  1.00 30.25           O  
ATOM     77  CG  LYS A  10      14.920   9.851   4.300  1.00 30.25           C  
ATOM     78  CD  LYS A  10      16.166  10.421   3.608  1.00 30.25           C  
ATOM     79  CE  LYS A  10      17.217  10.866   4.628  1.00 30.25           C  
ATOM     80  NZ  LYS A  10      18.443  11.357   3.947  1.00 30.25           N  
ATOM     81  N   THR A  11      10.422   8.169   2.854  1.00 29.53           N  
ATOM     82  CA  THR A  11       9.227   8.256   1.992  1.00 29.53           C  
ATOM     83  C   THR A  11       8.001   8.648   2.814  1.00 29.53           C  
ATOM     84  CB  THR A  11       9.010   6.949   1.216  1.00 29.53           C  
ATOM     85  O   THR A  11       7.248   7.792   3.251  1.00 29.53           O  
ATOM     86  CG2 THR A  11      10.087   6.774   0.144  1.00 29.53           C  
ATOM     87  OG1 THR A  11       9.100   5.850   2.092  1.00 29.53           O  
ATOM     88  N   SER A  12       7.859   9.946   3.102  1.00 30.97           N  
ATOM     89  CA  SER A  12       6.613  10.575   3.579  1.00 30.97           C  
ATOM     90  C   SER A  12       6.851  12.086   3.717  1.00 30.97           C  
ATOM     91  CB  SER A  12       6.169   9.974   4.927  1.00 30.97           C  
ATOM     92  O   SER A  12       7.241  12.561   4.786  1.00 30.97           O  
ATOM     93  OG  SER A  12       5.073  10.665   5.476  1.00 30.97           O  
ATOM     94  N   THR A  13       6.675  12.864   2.644  1.00 28.86           N  
ATOM     95  CA  THR A  13       6.724  14.337   2.712  1.00 28.86           C  
ATOM     96  C   THR A  13       5.397  14.940   2.255  1.00 28.86           C  
ATOM     97  CB  THR A  13       7.908  14.960   1.950  1.00 28.86           C  
ATOM     98  O   THR A  13       5.180  15.172   1.069  1.00 28.86           O  
ATOM     99  CG2 THR A  13       9.271  14.496   2.468  1.00 28.86           C  
ATOM    100  OG1 THR A  13       7.841  14.676   0.582  1.00 28.86           O  
ATOM    101  N   GLY A  14       4.512  15.227   3.212  1.00 23.30           N  
ATOM    102  CA  GLY A  14       3.344  16.080   2.998  1.00 23.30           C  
ATOM    103  C   GLY A  14       3.736  17.561   3.007  1.00 23.30           C  
ATOM    104  O   GLY A  14       4.105  18.102   4.049  1.00 23.30           O  
ATOM    105  N   GLY A  15       3.649  18.224   1.851  1.00 22.12           N  
ATOM    106  CA  GLY A  15       3.743  19.680   1.715  1.00 22.12           C  
ATOM    107  C   GLY A  15       2.354  20.326   1.757  1.00 22.12           C  
ATOM    108  O   GLY A  15       1.494  20.003   0.942  1.00 22.12           O  
ATOM    109  N   GLY A  16       2.118  21.229   2.714  1.00 24.45           N  
ATOM    110  CA  GLY A  16       0.871  21.987   2.864  1.00 24.45           C  
ATOM    111  C   GLY A  16       1.037  23.469   2.510  1.00 24.45           C  
ATOM    112  O   GLY A  16       1.931  24.136   3.025  1.00 24.45           O  
ATOM    113  N   TYR A  17       0.143  23.966   1.651  1.00 23.03           N  
ATOM    114  CA  TYR A  17      -0.066  25.373   1.275  1.00 23.03           C  
ATOM    115  C   TYR A  17      -0.396  26.299   2.466  1.00 23.03           C  
ATOM    116  CB  TYR A  17      -1.268  25.417   0.306  1.00 23.03           C  
ATOM    117  O   TYR A  17      -0.979  25.861   3.458  1.00 23.03           O  
ATOM    118  CG  TYR A  17      -0.942  25.323  -1.171  1.00 23.03           C  
ATOM    119  CD1 TYR A  17      -0.909  26.504  -1.940  1.00 23.03           C  
ATOM    120  CD2 TYR A  17      -0.725  24.075  -1.789  1.00 23.03           C  
ATOM    121  CE1 TYR A  17      -0.661  26.442  -3.324  1.00 23.03           C  
ATOM    122  CE2 TYR A  17      -0.475  24.012  -3.175  1.00 23.03           C  
ATOM    123  OH  TYR A  17      -0.208  25.126  -5.279  1.00 23.03           O  
ATOM    124  CZ  TYR A  17      -0.445  25.194  -3.944  1.00 23.03           C  
ATOM    125  N   LYS A  18      -0.179  27.615   2.295  1.00 27.72           N  
ATOM    126  CA  LYS A  18      -0.923  28.677   3.005  1.00 27.72           C  
ATOM    127  C   LYS A  18      -1.418  29.759   2.021  1.00 27.72           C  
ATOM    128  CB  LYS A  18      -0.067  29.335   4.100  1.00 27.72           C  
ATOM    129  O   LYS A  18      -0.597  30.247   1.248  1.00 27.72           O  
ATOM    130  CG  LYS A  18       0.165  28.424   5.314  1.00 27.72           C  
ATOM    131  CD  LYS A  18       0.813  29.220   6.454  1.00 27.72           C  
ATOM    132  CE  LYS A  18       1.048  28.323   7.673  1.00 27.72           C  
ATOM    133  NZ  LYS A  18       1.660  29.088   8.788  1.00 27.72           N  
ATOM    134  N   PRO A  19      -2.709  30.151   2.042  1.00 29.33           N  
ATOM    135  CA  PRO A  19      -3.215  31.349   1.364  1.00 29.33           C  
ATOM    136  C   PRO A  19      -2.941  32.635   2.163  1.00 29.33           C  
ATOM    137  CB  PRO A  19      -4.727  31.142   1.176  1.00 29.33           C  
ATOM    138  O   PRO A  19      -2.888  32.614   3.393  1.00 29.33           O  
ATOM    139  CG  PRO A  19      -4.977  29.694   1.594  1.00 29.33           C  
ATOM    140  CD  PRO A  19      -3.837  29.398   2.562  1.00 29.33           C  
ATOM    141  N   VAL A  20      -2.806  33.740   1.431  1.00 29.89           N  
ATOM    142  CA  VAL A  20      -2.722  35.137   1.890  1.00 29.89           C  
ATOM    143  C   VAL A  20      -4.116  35.702   2.215  1.00 29.89           C  
ATOM    144  CB  VAL A  20      -2.060  35.998   0.782  1.00 29.89           C  
ATOM    145  O   VAL A  20      -5.054  35.411   1.479  1.00 29.89           O  
ATOM    146  CG1 VAL A  20      -0.563  35.682   0.664  1.00 29.89           C  
ATOM    147  CG2 VAL A  20      -2.669  35.798  -0.621  1.00 29.89           C  
ATOM    148  N   ASP A  21      -4.270  36.477   3.296  1.00 26.94           N  
ATOM    149  CA  ASP A  21      -4.473  37.938   3.213  1.00 26.94           C  
ATOM    150  C   ASP A  21      -4.363  38.614   4.598  1.00 26.94           C  
ATOM    151  CB  ASP A  21      -5.782  38.378   2.517  1.00 26.94           C  
ATOM    152  O   ASP A  21      -4.614  38.014   5.647  1.00 26.94           O  
ATOM    153  CG  ASP A  21      -5.633  39.709   1.751  1.00 26.94           C  
ATOM    154  OD1 ASP A  21      -4.587  40.380   1.907  1.00 26.94           O  
ATOM    155  OD2 ASP A  21      -6.559  40.028   0.974  1.00 26.94           O  
ATOM    156  N   ASP A  22      -3.934  39.870   4.539  1.00 40.50           N  
ATOM    157  CA  ASP A  22      -3.522  40.793   5.581  1.00 40.50           C  
ATOM    158  C   ASP A  22      -4.688  41.371   6.394  1.00 40.50           C  
ATOM    159  CB  ASP A  22      -2.799  41.967   4.887  1.00 40.50           C  
ATOM    160  O   ASP A  22      -5.711  41.790   5.859  1.00 40.50           O  
ATOM    161  CG  ASP A  22      -1.387  41.633   4.399  1.00 40.50           C  
ATOM    162  OD1 ASP A  22      -0.626  41.088   5.233  1.00 40.50           O  
ATOM    163  OD2 ASP A  22      -1.024  42.039   3.274  1.00 40.50           O  
ATOM    164  N   THR A  23      -4.497  41.502   7.709  1.00 36.28           N  
ATOM    165  CA  THR A  23      -4.640  42.764   8.470  1.00 36.28           C  
ATOM    166  C   THR A  23      -4.525  42.485   9.973  1.00 36.28           C  
ATOM    167  CB  THR A  23      -5.925  43.586   8.212  1.00 36.28           C  
ATOM    168  O   THR A  23      -4.970  41.459  10.470  1.00 36.28           O  
ATOM    169  CG2 THR A  23      -5.751  44.604   7.076  1.00 36.28           C  
ATOM    170  OG1 THR A  23      -7.049  42.791   7.958  1.00 36.28           O  
ATOM    171  N   VAL A  24      -3.950  43.451  10.699  1.00 34.84           N  
ATOM    172  CA  VAL A  24      -3.546  43.449  12.124  1.00 34.84           C  
ATOM    173  C   VAL A  24      -2.100  42.986  12.348  1.00 34.84           C  
ATOM    174  CB  VAL A  24      -4.550  42.770  13.090  1.00 34.84           C  
ATOM    175  O   VAL A  24      -1.807  41.805  12.487  1.00 34.84           O  
ATOM    176  CG1 VAL A  24      -4.168  43.072  14.549  1.00 34.84           C  
ATOM    177  CG2 VAL A  24      -5.987  43.281  12.893  1.00 34.84           C  
ATOM    178  N   LYS A  25      -1.186  43.965  12.438  1.00 37.06           N  
ATOM    179  CA  LYS A  25       0.201  43.782  12.900  1.00 37.06           C  
ATOM    180  C   LYS A  25       0.226  43.496  14.412  1.00 37.06           C  
ATOM    181  CB  LYS A  25       1.031  45.059  12.639  1.00 37.06           C  
ATOM    182  O   LYS A  25      -0.161  44.388  15.171  1.00 37.06           O  
ATOM    183  CG  LYS A  25       1.433  45.276  11.174  1.00 37.06           C  
ATOM    184  CD  LYS A  25       2.288  46.546  11.026  1.00 37.06           C  
ATOM    185  CE  LYS A  25       2.751  46.697   9.572  1.00 37.06           C  
ATOM    186  NZ  LYS A  25       3.595  47.902   9.372  1.00 37.06           N  
ATOM    187  N   PRO A  26       0.740  42.344  14.879  1.00 35.53           N  
ATOM    188  CA  PRO A  26       1.127  42.159  16.272  1.00 35.53           C  
ATOM    189  C   PRO A  26       2.580  42.630  16.506  1.00 35.53           C  
ATOM    190  CB  PRO A  26       0.932  40.667  16.577  1.00 35.53           C  
ATOM    191  O   PRO A  26       3.368  42.696  15.559  1.00 35.53           O  
ATOM    192  CG  PRO A  26       0.386  40.066  15.279  1.00 35.53           C  
ATOM    193  CD  PRO A  26       0.840  41.058  14.214  1.00 35.53           C  
ATOM    194  N   PRO A  27       2.943  42.976  17.754  1.00 37.28           N  
ATOM    195  CA  PRO A  27       4.237  43.567  18.112  1.00 37.28           C  
ATOM    196  C   PRO A  27       5.419  42.604  17.879  1.00 37.28           C  
ATOM    197  CB  PRO A  27       4.091  43.969  19.585  1.00 37.28           C  
ATOM    198  O   PRO A  27       5.208  41.390  17.803  1.00 37.28           O  
ATOM    199  CG  PRO A  27       3.060  42.983  20.127  1.00 37.28           C  
ATOM    200  CD  PRO A  27       2.132  42.761  18.941  1.00 37.28           C  
ATOM    201  N   PRO A  28       6.665  43.119  17.772  1.00 37.44           N  
ATOM    202  CA  PRO A  28       7.824  42.311  17.403  1.00 37.44           C  
ATOM    203  C   PRO A  28       8.075  41.216  18.443  1.00 37.44           C  
ATOM    204  CB  PRO A  28       9.000  43.288  17.268  1.00 37.44           C  
ATOM    205  O   PRO A  28       8.387  41.491  19.603  1.00 37.44           O  
ATOM    206  CG  PRO A  28       8.597  44.462  18.159  1.00 37.44           C  
ATOM    207  CD  PRO A  28       7.075  44.494  18.021  1.00 37.44           C  
ATOM    208  N   LYS A  29       7.935  39.960  18.010  1.00 35.00           N  
ATOM    209  CA  LYS A  29       8.386  38.790  18.764  1.00 35.00           C  
ATOM    210  C   LYS A  29       9.917  38.869  18.927  1.00 35.00           C  
ATOM    211  CB  LYS A  29       7.973  37.494  18.035  1.00 35.00           C  
ATOM    212  O   LYS A  29      10.594  39.241  17.966  1.00 35.00           O  
ATOM    213  CG  LYS A  29       6.924  36.661  18.790  1.00 35.00           C  
ATOM    214  CD  LYS A  29       6.631  35.387  17.986  1.00 35.00           C  
ATOM    215  CE  LYS A  29       5.745  34.386  18.731  1.00 35.00           C  
ATOM    216  NZ  LYS A  29       5.761  33.085  18.017  1.00 35.00           N  
ATOM    217  N   PRO A  30      10.477  38.515  20.100  1.00 38.69           N  
ATOM    218  CA  PRO A  30      11.920  38.302  20.239  1.00 38.69           C  
ATOM    219  C   PRO A  30      12.385  37.244  19.222  1.00 38.69           C  
ATOM    220  CB  PRO A  30      12.130  37.857  21.691  1.00 38.69           C  
ATOM    221  O   PRO A  30      11.549  36.435  18.814  1.00 38.69           O  
ATOM    222  CG  PRO A  30      10.787  37.245  22.085  1.00 38.69           C  
ATOM    223  CD  PRO A  30       9.774  38.057  21.288  1.00 38.69           C  
ATOM    224  N   PRO A  31      13.666  37.236  18.797  1.00 35.47           N  
ATOM    225  CA  PRO A  31      14.148  36.330  17.760  1.00 35.47           C  
ATOM    226  C   PRO A  31      13.956  34.878  18.206  1.00 35.47           C  
ATOM    227  CB  PRO A  31      15.611  36.711  17.500  1.00 35.47           C  
ATOM    228  O   PRO A  31      14.744  34.312  18.961  1.00 35.47           O  
ATOM    229  CG  PRO A  31      16.040  37.387  18.801  1.00 35.47           C  
ATOM    230  CD  PRO A  31      14.757  38.057  19.293  1.00 35.47           C  
ATOM    231  N   GLU A  32      12.855  34.294  17.754  1.00 39.84           N  
ATOM    232  CA  GLU A  32      12.593  32.873  17.781  1.00 39.84           C  
ATOM    233  C   GLU A  32      13.577  32.308  16.760  1.00 39.84           C  
ATOM    234  CB  GLU A  32      11.091  32.662  17.470  1.00 39.84           C  
ATOM    235  O   GLU A  32      13.393  32.468  15.556  1.00 39.84           O  
ATOM    236  CG  GLU A  32      10.526  31.269  17.801  1.00 39.84           C  
ATOM    237  CD  GLU A  32       8.975  31.214  17.811  1.00 39.84           C  
ATOM    238  OE1 GLU A  32       8.421  30.187  18.261  1.00 39.84           O  
ATOM    239  OE2 GLU A  32       8.285  32.213  17.472  1.00 39.84           O  
ATOM    240  N   LEU A  33      14.699  31.761  17.237  1.00 43.59           N  
ATOM    241  CA  LEU A  33      15.541  30.898  16.419  1.00 43.59           C  
ATOM    242  C   LEU A  33      14.629  29.754  15.977  1.00 43.59           C  
ATOM    243  CB  LEU A  33      16.752  30.398  17.237  1.00 43.59           C  
ATOM    244  O   LEU A  33      14.406  28.810  16.739  1.00 43.59           O  
ATOM    245  CG  LEU A  33      17.894  31.423  17.373  1.00 43.59           C  
ATOM    246  CD1 LEU A  33      18.811  31.036  18.535  1.00 43.59           C  
ATOM    247  CD2 LEU A  33      18.746  31.487  16.103  1.00 43.59           C  
ATOM    248  N   GLU A  34      14.025  29.898  14.796  1.00 41.62           N  
ATOM    249  CA  GLU A  34      13.277  28.856  14.113  1.00 41.62           C  
ATOM    250  C   GLU A  34      14.252  27.713  13.869  1.00 41.62           C  
ATOM    251  CB  GLU A  34      12.678  29.352  12.783  1.00 41.62           C  
ATOM    252  O   GLU A  34      14.897  27.626  12.827  1.00 41.62           O  
ATOM    253  CG  GLU A  34      11.459  30.271  12.945  1.00 41.62           C  
ATOM    254  CD  GLU A  34      10.749  30.561  11.607  1.00 41.62           C  
ATOM    255  OE1 GLU A  34       9.597  31.052  11.663  1.00 41.62           O  
ATOM    256  OE2 GLU A  34      11.325  30.260  10.536  1.00 41.62           O  
ATOM    257  N   GLN A  35      14.396  26.841  14.866  1.00 45.03           N  
ATOM    258  CA  GLN A  35      15.087  25.590  14.659  1.00 45.03           C  
ATOM    259  C   GLN A  35      14.283  24.830  13.622  1.00 45.03           C  
ATOM    260  CB  GLN A  35      15.259  24.783  15.948  1.00 45.03           C  
ATOM    261  O   GLN A  35      13.176  24.351  13.903  1.00 45.03           O  
ATOM    262  CG  GLN A  35      16.390  25.342  16.814  1.00 45.03           C  
ATOM    263  CD  GLN A  35      16.681  24.477  18.035  1.00 45.03           C  
ATOM    264  NE2 GLN A  35      17.741  24.784  18.750  1.00 45.03           N  
ATOM    265  OE1 GLN A  35      15.983  23.524  18.384  1.00 45.03           O  
ATOM    266  N   THR A  36      14.818  24.783  12.406  1.00 54.72           N  
ATOM    267  CA  THR A  36      14.158  24.141  11.278  1.00 54.72           C  
ATOM    268  C   THR A  36      13.883  22.678  11.628  1.00 54.72           C  
ATOM    269  CB  THR A  36      14.975  24.272   9.983  1.00 54.72           C  
ATOM    270  O   THR A  36      14.557  22.061  12.459  1.00 54.72           O  
ATOM    271  CG2 THR A  36      15.239  25.722   9.580  1.00 54.72           C  
ATOM    272  OG1 THR A  36      16.205  23.606  10.114  1.00 54.72           O  
ATOM    273  N   VAL A  37      12.873  22.081  10.993  1.00 47.25           N  
ATOM    274  CA  VAL A  37      12.569  20.647  11.147  1.00 47.25           C  
ATOM    275  C   VAL A  37      13.830  19.788  10.940  1.00 47.25           C  
ATOM    276  CB  VAL A  37      11.438  20.255  10.175  1.00 47.25           C  
ATOM    277  O   VAL A  37      13.991  18.767  11.608  1.00 47.25           O  
ATOM    278  CG1 VAL A  37      11.136  18.753  10.180  1.00 47.25           C  
ATOM    279  CG2 VAL A  37      10.139  20.991  10.541  1.00 47.25           C  
ATOM    280  N   GLN A  38      14.766  20.252  10.103  1.00 42.50           N  
ATOM    281  CA  GLN A  38      16.080  19.641   9.917  1.00 42.50           C  
ATOM    282  C   GLN A  38      16.972  19.709  11.162  1.00 42.50           C  
ATOM    283  CB  GLN A  38      16.787  20.264   8.709  1.00 42.50           C  
ATOM    284  O   GLN A  38      17.461  18.669  11.587  1.00 42.50           O  
ATOM    285  CG  GLN A  38      16.049  19.951   7.396  1.00 42.50           C  
ATOM    286  CD  GLN A  38      16.999  19.710   6.227  1.00 42.50           C  
ATOM    287  NE2 GLN A  38      16.564  19.017   5.198  1.00 42.50           N  
ATOM    288  OE1 GLN A  38      18.143  20.116   6.199  1.00 42.50           O  
ATOM    289  N   GLU A  39      17.114  20.859  11.823  1.00 44.62           N  
ATOM    290  CA  GLU A  39      17.932  20.983  13.044  1.00 44.62           C  
ATOM    291  C   GLU A  39      17.376  20.160  14.219  1.00 44.62           C  
ATOM    292  CB  GLU A  39      18.016  22.454  13.462  1.00 44.62           C  
ATOM    293  O   GLU A  39      18.123  19.611  15.036  1.00 44.62           O  
ATOM    294  CG  GLU A  39      18.924  23.277  12.536  1.00 44.62           C  
ATOM    295  CD  GLU A  39      19.049  24.731  13.007  1.00 44.62           C  
ATOM    296  OE1 GLU A  39      20.025  25.400  12.615  1.00 44.62           O  
ATOM    297  OE2 GLU A  39      18.156  25.166  13.767  1.00 44.62           O  
ATOM    298  N   ARG A  40      16.047  20.004  14.297  1.00 46.09           N  
ATOM    299  CA  ARG A  40      15.404  19.127  15.292  1.00 46.09           C  
ATOM    300  C   ARG A  40      15.681  17.647  15.010  1.00 46.09           C  
ATOM    301  CB  ARG A  40      13.903  19.439  15.342  1.00 46.09           C  
ATOM    302  O   ARG A  40      15.919  16.880  15.946  1.00 46.09           O  
ATOM    303  CG  ARG A  40      13.226  18.759  16.543  1.00 46.09           C  
ATOM    304  CD  ARG A  40      11.719  19.032  16.595  1.00 46.09           C  
ATOM    305  NE  ARG A  40      11.412  20.466  16.780  1.00 46.09           N  
ATOM    306  NH1 ARG A  40       9.374  20.234  17.822  1.00 46.09           N  
ATOM    307  NH2 ARG A  40      10.182  22.274  17.404  1.00 46.09           N  
ATOM    308  CZ  ARG A  40      10.328  20.981  17.334  1.00 46.09           C  
ATOM    309  N   LEU A  41      15.670  17.255  13.736  1.00 41.97           N  
ATOM    310  CA  LEU A  41      16.022  15.905  13.292  1.00 41.97           C  
ATOM    311  C   LEU A  41      17.515  15.621  13.483  1.00 41.97           C  
ATOM    312  CB  LEU A  41      15.614  15.736  11.817  1.00 41.97           C  
ATOM    313  O   LEU A  41      17.872  14.519  13.888  1.00 41.97           O  
ATOM    314  CG  LEU A  41      14.111  15.474  11.623  1.00 41.97           C  
ATOM    315  CD1 LEU A  41      13.720  15.712  10.165  1.00 41.97           C  
ATOM    316  CD2 LEU A  41      13.755  14.025  11.971  1.00 41.97           C  
ATOM    317  N   GLU A  42      18.386  16.601  13.261  1.00 47.59           N  
ATOM    318  CA  GLU A  42      19.825  16.488  13.509  1.00 47.59           C  
ATOM    319  C   GLU A  42      20.150  16.356  14.995  1.00 47.59           C  
ATOM    320  CB  GLU A  42      20.560  17.685  12.913  1.00 47.59           C  
ATOM    321  O   GLU A  42      20.990  15.533  15.361  1.00 47.59           O  
ATOM    322  CG  GLU A  42      20.660  17.545  11.389  1.00 47.59           C  
ATOM    323  CD  GLU A  42      21.429  18.699  10.743  1.00 47.59           C  
ATOM    324  OE1 GLU A  42      21.672  18.574   9.524  1.00 47.59           O  
ATOM    325  OE2 GLU A  42      21.805  19.641  11.476  1.00 47.59           O  
ATOM    326  N   ARG A  43      19.427  17.067  15.872  1.00 42.84           N  
ATOM    327  CA  ARG A  43      19.542  16.871  17.323  1.00 42.84           C  
ATOM    328  C   ARG A  43      19.155  15.449  17.735  1.00 42.84           C  
ATOM    329  CB  ARG A  43      18.732  17.941  18.065  1.00 42.84           C  
ATOM    330  O   ARG A  43      19.932  14.800  18.428  1.00 42.84           O  
ATOM    331  CG  ARG A  43      18.935  17.807  19.582  1.00 42.84           C  
ATOM    332  CD  ARG A  43      18.299  18.953  20.368  1.00 42.84           C  
ATOM    333  NE  ARG A  43      16.826  18.945  20.273  1.00 42.84           N  
ATOM    334  NH1 ARG A  43      16.553  20.928  19.151  1.00 42.84           N  
ATOM    335  NH2 ARG A  43      14.768  19.868  19.962  1.00 42.84           N  
ATOM    336  CZ  ARG A  43      16.058  19.907  19.792  1.00 42.84           C  
ATOM    337  N   GLN A  44      18.027  14.931  17.241  1.00 42.22           N  
ATOM    338  CA  GLN A  44      17.626  13.539  17.494  1.00 42.22           C  
ATOM    339  C   GLN A  44      18.603  12.522  16.887  1.00 42.22           C  
ATOM    340  CB  GLN A  44      16.225  13.276  16.929  1.00 42.22           C  
ATOM    341  O   GLN A  44      18.819  11.458  17.459  1.00 42.22           O  
ATOM    342  CG  GLN A  44      15.113  13.847  17.815  1.00 42.22           C  
ATOM    343  CD  GLN A  44      13.723  13.455  17.321  1.00 42.22           C  
ATOM    344  NE2 GLN A  44      12.685  13.790  18.056  1.00 42.22           N  
ATOM    345  OE1 GLN A  44      13.531  12.838  16.285  1.00 42.22           O  
ATOM    346  N   ARG A  45      19.210  12.828  15.733  1.00 48.47           N  
ATOM    347  CA  ARG A  45      20.258  12.000  15.115  1.00 48.47           C  
ATOM    348  C   ARG A  45      21.536  11.996  15.948  1.00 48.47           C  
ATOM    349  CB  ARG A  45      20.553  12.496  13.692  1.00 48.47           C  
ATOM    350  O   ARG A  45      22.158  10.946  16.053  1.00 48.47           O  
ATOM    351  CG  ARG A  45      19.484  12.086  12.669  1.00 48.47           C  
ATOM    352  CD  ARG A  45      19.637  12.939  11.403  1.00 48.47           C  
ATOM    353  NE  ARG A  45      18.777  12.455  10.305  1.00 48.47           N  
ATOM    354  NH1 ARG A  45      20.240  12.885   8.579  1.00 48.47           N  
ATOM    355  NH2 ARG A  45      18.515  11.570   8.218  1.00 48.47           N  
ATOM    356  CZ  ARG A  45      19.162  12.331   9.048  1.00 48.47           C  
ATOM    357  N   ARG A  46      21.914  13.127  16.552  1.00 41.88           N  
ATOM    358  CA  ARG A  46      23.080  13.237  17.438  1.00 41.88           C  
ATOM    359  C   ARG A  46      22.866  12.479  18.745  1.00 41.88           C  
ATOM    360  CB  ARG A  46      23.423  14.716  17.660  1.00 41.88           C  
ATOM    361  O   ARG A  46      23.709  11.662  19.086  1.00 41.88           O  
ATOM    362  CG  ARG A  46      24.735  14.880  18.446  1.00 41.88           C  
ATOM    363  CD  ARG A  46      25.189  16.342  18.503  1.00 41.88           C  
ATOM    364  NE  ARG A  46      24.223  17.180  19.235  1.00 41.88           N  
ATOM    365  NH1 ARG A  46      25.066  19.227  18.628  1.00 41.88           N  
ATOM    366  NH2 ARG A  46      23.289  19.112  19.978  1.00 41.88           N  
ATOM    367  CZ  ARG A  46      24.197  18.499  19.273  1.00 41.88           C  
ATOM    368  N   GLU A  47      21.713  12.650  19.389  1.00 46.06           N  
ATOM    369  CA  GLU A  47      21.336  11.905  20.602  1.00 46.06           C  
ATOM    370  C   GLU A  47      21.318  10.386  20.343  1.00 46.06           C  
ATOM    371  CB  GLU A  47      19.963  12.407  21.092  1.00 46.06           C  
ATOM    372  O   GLU A  47      21.881   9.616  21.113  1.00 46.06           O  
ATOM    373  CG  GLU A  47      20.037  13.823  21.702  1.00 46.06           C  
ATOM    374  CD  GLU A  47      18.667  14.500  21.918  1.00 46.06           C  
ATOM    375  OE1 GLU A  47      18.667  15.682  22.342  1.00 46.06           O  
ATOM    376  OE2 GLU A  47      17.619  13.905  21.573  1.00 46.06           O  
ATOM    377  N   ARG A  48      20.788   9.952  19.187  1.00 43.09           N  
ATOM    378  CA  ARG A  48      20.791   8.539  18.764  1.00 43.09           C  
ATOM    379  C   ARG A  48      22.198   8.011  18.452  1.00 43.09           C  
ATOM    380  CB  ARG A  48      19.842   8.389  17.562  1.00 43.09           C  
ATOM    381  O   ARG A  48      22.457   6.828  18.618  1.00 43.09           O  
ATOM    382  CG  ARG A  48      19.320   6.959  17.369  1.00 43.09           C  
ATOM    383  CD  ARG A  48      18.543   6.791  16.053  1.00 43.09           C  
ATOM    384  NE  ARG A  48      17.367   7.683  15.943  1.00 43.09           N  
ATOM    385  NH1 ARG A  48      16.430   6.696  14.091  1.00 43.09           N  
ATOM    386  NH2 ARG A  48      15.440   8.474  15.007  1.00 43.09           N  
ATOM    387  CZ  ARG A  48      16.421   7.614  15.020  1.00 43.09           C  
ATOM    388  N   LYS A  49      23.111   8.866  17.983  1.00 39.91           N  
ATOM    389  CA  LYS A  49      24.500   8.496  17.669  1.00 39.91           C  
ATOM    390  C   LYS A  49      25.370   8.425  18.927  1.00 39.91           C  
ATOM    391  CB  LYS A  49      25.044   9.471  16.615  1.00 39.91           C  
ATOM    392  O   LYS A  49      26.234   7.560  18.993  1.00 39.91           O  
ATOM    393  CG  LYS A  49      26.210   8.904  15.797  1.00 39.91           C  
ATOM    394  CD  LYS A  49      26.579   9.896  14.685  1.00 39.91           C  
ATOM    395  CE  LYS A  49      27.638   9.297  13.756  1.00 39.91           C  
ATOM    396  NZ  LYS A  49      28.030  10.257  12.695  1.00 39.91           N  
ATOM    397  N   GLU A  50      25.103   9.278  19.914  1.00 42.03           N  
ATOM    398  CA  GLU A  50      25.739   9.252  21.238  1.00 42.03           C  
ATOM    399  C   GLU A  50      25.268   8.051  22.078  1.00 42.03           C  
ATOM    400  CB  GLU A  50      25.480  10.589  21.959  1.00 42.03           C  
ATOM    401  O   GLU A  50      26.080   7.444  22.775  1.00 42.03           O  
ATOM    402  CG  GLU A  50      26.337  11.727  21.371  1.00 42.03           C  
ATOM    403  CD  GLU A  50      26.024  13.124  21.941  1.00 42.03           C  
ATOM    404  OE1 GLU A  50      26.618  14.099  21.417  1.00 42.03           O  
ATOM    405  OE2 GLU A  50      25.172  13.243  22.848  1.00 42.03           O  
ATOM    406  N   GLU A  51      24.002   7.636  21.945  1.00 39.88           N  
ATOM    407  CA  GLU A  51      23.465   6.412  22.568  1.00 39.88           C  
ATOM    408  C   GLU A  51      24.023   5.118  21.928  1.00 39.88           C  
ATOM    409  CB  GLU A  51      21.924   6.471  22.504  1.00 39.88           C  
ATOM    410  O   GLU A  51      24.104   4.084  22.587  1.00 39.88           O  
ATOM    411  CG  GLU A  51      21.224   5.550  23.518  1.00 39.88           C  
ATOM    412  CD  GLU A  51      19.683   5.631  23.471  1.00 39.88           C  
ATOM    413  OE1 GLU A  51      19.049   5.195  24.462  1.00 39.88           O  
ATOM    414  OE2 GLU A  51      19.124   6.078  22.440  1.00 39.88           O  
ATOM    415  N   LEU A  52      24.454   5.173  20.659  1.00 38.47           N  
ATOM    416  CA  LEU A  52      25.051   4.045  19.921  1.00 38.47           C  
ATOM    417  C   LEU A  52      26.582   3.946  20.027  1.00 38.47           C  
ATOM    418  CB  LEU A  52      24.604   4.087  18.443  1.00 38.47           C  
ATOM    419  O   LEU A  52      27.166   2.975  19.540  1.00 38.47           O  
ATOM    420  CG  LEU A  52      23.449   3.113  18.121  1.00 38.47           C  
ATOM    421  CD1 LEU A  52      22.147   3.844  17.794  1.00 38.47           C  
ATOM    422  CD2 LEU A  52      23.805   2.242  16.914  1.00 38.47           C  
ATOM    423  N   THR A  53      27.256   4.917  20.643  1.00 36.34           N  
ATOM    424  CA  THR A  53      28.691   4.808  20.936  1.00 36.34           C  
ATOM    425  C   THR A  53      28.911   3.991  22.203  1.00 36.34           C  
ATOM    426  CB  THR A  53      29.412   6.166  20.994  1.00 36.34           C  
ATOM    427  O   THR A  53      28.940   4.523  23.311  1.00 36.34           O  
ATOM    428  CG2 THR A  53      30.036   6.490  19.636  1.00 36.34           C  
ATOM    429  OG1 THR A  53      28.557   7.244  21.302  1.00 36.34           O  
ATOM    430  N   TYR A  54      29.092   2.682  22.019  1.00 48.91           N  
ATOM    431  CA  TYR A  54      29.602   1.777  23.046  1.00 48.91           C  
ATOM    432  C   TYR A  54      30.951   2.274  23.575  1.00 48.91           C  
ATOM    433  CB  TYR A  54      29.729   0.363  22.458  1.00 48.91           C  
ATOM    434  O   TYR A  54      31.893   2.473  22.805  1.00 48.91           O  
ATOM    435  CG  TYR A  54      28.387  -0.294  22.221  1.00 48.91           C  
ATOM    436  CD1 TYR A  54      27.610  -0.645  23.336  1.00 48.91           C  
ATOM    437  CD2 TYR A  54      27.884  -0.491  20.919  1.00 48.91           C  
ATOM    438  CE1 TYR A  54      26.319  -1.162  23.153  1.00 48.91           C  
ATOM    439  CE2 TYR A  54      26.624  -1.095  20.736  1.00 48.91           C  
ATOM    440  OH  TYR A  54      24.645  -2.062  21.691  1.00 48.91           O  
ATOM    441  CZ  TYR A  54      25.846  -1.448  21.855  1.00 48.91           C  
ATOM    442  N   LYS A  55      31.047   2.488  24.891  1.00 55.72           N  
ATOM    443  CA  LYS A  55      32.320   2.777  25.564  1.00 55.72           C  
ATOM    444  C   LYS A  55      33.018   1.458  25.894  1.00 55.72           C  
ATOM    445  CB  LYS A  55      32.076   3.638  26.814  1.00 55.72           C  
ATOM    446  O   LYS A  55      32.351   0.460  26.150  1.00 55.72           O  
ATOM    447  CG  LYS A  55      31.552   5.038  26.452  1.00 55.72           C  
ATOM    448  CD  LYS A  55      31.358   5.875  27.718  1.00 55.72           C  
ATOM    449  CE  LYS A  55      30.844   7.271  27.357  1.00 55.72           C  
ATOM    450  NZ  LYS A  55      30.638   8.073  28.586  1.00 55.72           N  
ATOM    451  N   ALA A  56      34.350   1.456  25.949  1.00 47.19           N  
ATOM    452  CA  ALA A  56      35.139   0.274  26.332  1.00 47.19           C  
ATOM    453  C   ALA A  56      34.698  -0.329  27.689  1.00 47.19           C  
ATOM    454  CB  ALA A  56      36.616   0.689  26.349  1.00 47.19           C  
ATOM    455  O   ALA A  56      34.749  -1.540  27.887  1.00 47.19           O  
ATOM    456  N   GLU A  57      34.156   0.504  28.583  1.00 53.53           N  
ATOM    457  CA  GLU A  57      33.575   0.103  29.873  1.00 53.53           C  
ATOM    458  C   GLU A  57      32.344  -0.824  29.737  1.00 53.53           C  
ATOM    459  CB  GLU A  57      33.179   1.383  30.635  1.00 53.53           C  
ATOM    460  O   GLU A  57      32.113  -1.679  30.595  1.00 53.53           O  
ATOM    461  CG  GLU A  57      34.387   2.261  31.021  1.00 53.53           C  
ATOM    462  CD  GLU A  57      33.998   3.638  31.594  1.00 53.53           C  
ATOM    463  OE1 GLU A  57      34.858   4.255  32.260  1.00 53.53           O  
ATOM    464  OE2 GLU A  57      32.873   4.118  31.307  1.00 53.53           O  
ATOM    465  N   ASP A  58      31.549  -0.705  28.665  1.00 52.50           N  
ATOM    466  CA  ASP A  58      30.402  -1.593  28.415  1.00 52.50           C  
ATOM    467  C   ASP A  58      30.853  -2.982  27.941  1.00 52.50           C  
ATOM    468  CB  ASP A  58      29.434  -0.967  27.398  1.00 52.50           C  
ATOM    469  O   ASP A  58      30.245  -3.993  28.306  1.00 52.50           O  
ATOM    470  CG  ASP A  58      28.628   0.198  27.978  1.00 52.50           C  
ATOM    471  OD1 ASP A  58      27.960  -0.016  29.028  1.00 52.50           O  
ATOM    472  OD2 ASP A  58      28.620   1.271  27.335  1.00 52.50           O  
ATOM    473  N   GLU A  59      31.953  -3.049  27.189  1.00 49.41           N  
ATOM    474  CA  GLU A  59      32.537  -4.304  26.716  1.00 49.41           C  
ATOM    475  C   GLU A  59      33.164  -5.105  27.867  1.00 49.41           C  
ATOM    476  CB  GLU A  59      33.520  -4.003  25.575  1.00 49.41           C  
ATOM    477  O   GLU A  59      32.938  -6.316  27.967  1.00 49.41           O  
ATOM    478  CG  GLU A  59      33.913  -5.279  24.819  1.00 49.41           C  
ATOM    479  CD  GLU A  59      34.620  -5.006  23.481  1.00 49.41           C  
ATOM    480  OE1 GLU A  59      34.651  -5.966  22.675  1.00 49.41           O  
ATOM    481  OE2 GLU A  59      35.090  -3.868  23.261  1.00 49.41           O  
ATOM    482  N   GLU A  60      33.832  -4.429  28.808  1.00 58.53           N  
ATOM    483  CA  GLU A  60      34.320  -5.040  30.052  1.00 58.53           C  
ATOM    484  C   GLU A  60      33.167  -5.541  30.936  1.00 58.53           C  
ATOM    485  CB  GLU A  60      35.186  -4.045  30.838  1.00 58.53           C  
ATOM    486  O   GLU A  60      33.206  -6.670  31.441  1.00 58.53           O  
ATOM    487  CG  GLU A  60      36.558  -3.817  30.184  1.00 58.53           C  
ATOM    488  CD  GLU A  60      37.495  -2.954  31.046  1.00 58.53           C  
ATOM    489  OE1 GLU A  60      38.699  -2.907  30.707  1.00 58.53           O  
ATOM    490  OE2 GLU A  60      37.018  -2.373  32.048  1.00 58.53           O  
ATOM    491  N   ARG A  61      32.078  -4.764  31.063  1.00 59.91           N  
ATOM    492  CA  ARG A  61      30.888  -5.178  31.829  1.00 59.91           C  
ATOM    493  C   ARG A  61      30.224  -6.418  31.226  1.00 59.91           C  
ATOM    494  CB  ARG A  61      29.911  -3.993  31.941  1.00 59.91           C  
ATOM    495  O   ARG A  61      29.716  -7.276  31.954  1.00 59.91           O  
ATOM    496  CG  ARG A  61      28.905  -4.205  33.085  1.00 59.91           C  
ATOM    497  CD  ARG A  61      27.951  -3.016  33.269  1.00 59.91           C  
ATOM    498  NE  ARG A  61      26.890  -2.981  32.238  1.00 59.91           N  
ATOM    499  NH1 ARG A  61      27.179  -0.811  31.513  1.00 59.91           N  
ATOM    500  NH2 ARG A  61      25.729  -2.099  30.479  1.00 59.91           N  
ATOM    501  CZ  ARG A  61      26.601  -1.970  31.433  1.00 59.91           C  
ATOM    502  N   TRP A  62      30.228  -6.545  29.902  1.00 52.28           N  
ATOM    503  CA  TRP A  62      29.692  -7.712  29.203  1.00 52.28           C  
ATOM    504  C   TRP A  62      30.621  -8.922  29.222  1.00 52.28           C  
ATOM    505  CB  TRP A  62      29.348  -7.317  27.775  1.00 52.28           C  
ATOM    506  O   TRP A  62      30.129 -10.048  29.326  1.00 52.28           O  
ATOM    507  CG  TRP A  62      28.211  -6.359  27.629  1.00 52.28           C  
ATOM    508  CD1 TRP A  62      27.139  -6.224  28.447  1.00 52.28           C  
ATOM    509  CD2 TRP A  62      27.991  -5.445  26.523  1.00 52.28           C  
ATOM    510  CE2 TRP A  62      26.706  -4.850  26.689  1.00 52.28           C  
ATOM    511  CE3 TRP A  62      28.718  -5.130  25.359  1.00 52.28           C  
ATOM    512  NE1 TRP A  62      26.256  -5.312  27.905  1.00 52.28           N  
ATOM    513  CH2 TRP A  62      26.815  -3.906  24.487  1.00 52.28           C  
ATOM    514  CZ2 TRP A  62      26.112  -4.078  25.688  1.00 52.28           C  
ATOM    515  CZ3 TRP A  62      28.133  -4.360  24.344  1.00 52.28           C  
ATOM    516  N   ALA A  63      31.939  -8.724  29.177  1.00 62.00           N  
ATOM    517  CA  ALA A  63      32.912  -9.792  29.383  1.00 62.00           C  
ATOM    518  C   ALA A  63      32.766 -10.406  30.786  1.00 62.00           C  
ATOM    519  CB  ALA A  63      34.316  -9.240  29.117  1.00 62.00           C  
ATOM    520  O   ALA A  63      32.586 -11.620  30.900  1.00 62.00           O  
ATOM    521  N   ALA A  64      32.681  -9.570  31.826  1.00 59.44           N  
ATOM    522  CA  ALA A  64      32.474 -10.018  33.203  1.00 59.44           C  
ATOM    523  C   ALA A  64      31.138 -10.767  33.397  1.00 59.44           C  
ATOM    524  CB  ALA A  64      32.560  -8.784  34.110  1.00 59.44           C  
ATOM    525  O   ALA A  64      31.064 -11.752  34.135  1.00 59.44           O  
ATOM    526  N   ASN A  65      30.069 -10.344  32.711  1.00 62.25           N  
ATOM    527  CA  ASN A  65      28.777 -11.039  32.765  1.00 62.25           C  
ATOM    528  C   ASN A  65      28.780 -12.378  32.013  1.00 62.25           C  
ATOM    529  CB  ASN A  65      27.656 -10.114  32.252  1.00 62.25           C  
ATOM    530  O   ASN A  65      28.143 -13.328  32.473  1.00 62.25           O  
ATOM    531  CG  ASN A  65      26.802  -9.517  33.358  1.00 62.25           C  
ATOM    532  ND2 ASN A  65      25.759  -8.810  32.992  1.00 62.25           N  
ATOM    533  OD1 ASN A  65      27.008  -9.692  34.548  1.00 62.25           O  
ATOM    534  N   ARG A  66      29.497 -12.479  30.885  1.00 65.44           N  
ATOM    535  CA  ARG A  66      29.680 -13.750  30.163  1.00 65.44           C  
ATOM    536  C   ARG A  66      30.448 -14.762  31.009  1.00 65.44           C  
ATOM    537  CB  ARG A  66      30.392 -13.513  28.821  1.00 65.44           C  
ATOM    538  O   ARG A  66      30.044 -15.920  31.083  1.00 65.44           O  
ATOM    539  CG  ARG A  66      29.427 -12.992  27.746  1.00 65.44           C  
ATOM    540  CD  ARG A  66      30.108 -12.860  26.377  1.00 65.44           C  
ATOM    541  NE  ARG A  66      31.083 -11.748  26.339  1.00 65.44           N  
ATOM    542  NH1 ARG A  66      30.244 -10.580  24.535  1.00 65.44           N  
ATOM    543  NH2 ARG A  66      32.055  -9.826  25.578  1.00 65.44           N  
ATOM    544  CZ  ARG A  66      31.121 -10.731  25.489  1.00 65.44           C  
ATOM    545  N   GLU A  67      31.489 -14.315  31.702  1.00 58.66           N  
ATOM    546  CA  GLU A  67      32.283 -15.168  32.586  1.00 58.66           C  
ATOM    547  C   GLU A  67      31.473 -15.640  33.807  1.00 58.66           C  
ATOM    548  CB  GLU A  67      33.547 -14.393  32.967  1.00 58.66           C  
ATOM    549  O   GLU A  67      31.461 -16.829  34.133  1.00 58.66           O  
ATOM    550  CG  GLU A  67      34.620 -15.312  33.557  1.00 58.66           C  
ATOM    551  CD  GLU A  67      35.971 -14.602  33.723  1.00 58.66           C  
ATOM    552  OE1 GLU A  67      36.963 -15.339  33.910  1.00 58.66           O  
ATOM    553  OE2 GLU A  67      35.990 -13.352  33.687  1.00 58.66           O  
ATOM    554  N   ARG A  68      30.671 -14.750  34.408  1.00 61.16           N  
ATOM    555  CA  ARG A  68      29.756 -15.096  35.509  1.00 61.16           C  
ATOM    556  C   ARG A  68      28.666 -16.094  35.085  1.00 61.16           C  
ATOM    557  CB  ARG A  68      29.175 -13.791  36.079  1.00 61.16           C  
ATOM    558  O   ARG A  68      28.310 -16.987  35.853  1.00 61.16           O  
ATOM    559  CG  ARG A  68      28.480 -14.012  37.429  1.00 61.16           C  
ATOM    560  CD  ARG A  68      27.852 -12.722  37.974  1.00 61.16           C  
ATOM    561  NE  ARG A  68      28.862 -11.756  38.455  1.00 61.16           N  
ATOM    562  NH1 ARG A  68      27.734 -10.984  40.310  1.00 61.16           N  
ATOM    563  NH2 ARG A  68      29.747 -10.163  39.826  1.00 61.16           N  
ATOM    564  CZ  ARG A  68      28.775 -10.977  39.522  1.00 61.16           C  
ATOM    565  N   ALA A  69      28.143 -15.976  33.864  1.00 55.72           N  
ATOM    566  CA  ALA A  69      27.153 -16.909  33.322  1.00 55.72           C  
ATOM    567  C   ALA A  69      27.749 -18.300  33.028  1.00 55.72           C  
ATOM    568  CB  ALA A  69      26.527 -16.281  32.072  1.00 55.72           C  
ATOM    569  O   ALA A  69      27.088 -19.316  33.261  1.00 55.72           O  
ATOM    570  N   ALA A  70      29.007 -18.357  32.579  1.00 56.97           N  
ATOM    571  CA  ALA A  70      29.728 -19.610  32.366  1.00 56.97           C  
ATOM    572  C   ALA A  70      30.017 -20.339  33.693  1.00 56.97           C  
ATOM    573  CB  ALA A  70      31.005 -19.305  31.576  1.00 56.97           C  
ATOM    574  O   ALA A  70      29.788 -21.544  33.795  1.00 56.97           O  
ATOM    575  N   GLN A  71      30.418 -19.609  34.741  1.00 53.44           N  
ATOM    576  CA  GLN A  71      30.663 -20.178  36.075  1.00 53.44           C  
ATOM    577  C   GLN A  71      29.382 -20.708  36.746  1.00 53.44           C  
ATOM    578  CB  GLN A  71      31.345 -19.122  36.957  1.00 53.44           C  
ATOM    579  O   GLN A  71      29.399 -21.782  37.353  1.00 53.44           O  
ATOM    580  CG  GLN A  71      32.802 -18.862  36.534  1.00 53.44           C  
ATOM    581  CD  GLN A  71      33.484 -17.783  37.372  1.00 53.44           C  
ATOM    582  NE2 GLN A  71      34.743 -17.502  37.122  1.00 53.44           N  
ATOM    583  OE1 GLN A  71      32.905 -17.175  38.260  1.00 53.44           O  
ATOM    584  N   ASN A  72      28.251 -20.013  36.576  1.00 53.44           N  
ATOM    585  CA  ASN A  72      26.948 -20.456  37.092  1.00 53.44           C  
ATOM    586  C   ASN A  72      26.381 -21.675  36.342  1.00 53.44           C  
ATOM    587  CB  ASN A  72      25.965 -19.276  37.026  1.00 53.44           C  
ATOM    588  O   ASN A  72      25.619 -22.458  36.912  1.00 53.44           O  
ATOM    589  CG  ASN A  72      26.168 -18.252  38.129  1.00 53.44           C  
ATOM    590  ND2 ASN A  72      25.499 -17.127  38.043  1.00 53.44           N  
ATOM    591  OD1 ASN A  72      26.871 -18.442  39.104  1.00 53.44           O  
ATOM    592  N   SER A  73      26.757 -21.858  35.074  1.00 51.69           N  
ATOM    593  CA  SER A  73      26.318 -23.008  34.271  1.00 51.69           C  
ATOM    594  C   SER A  73      27.110 -24.282  34.592  1.00 51.69           C  
ATOM    595  CB  SER A  73      26.395 -22.678  32.779  1.00 51.69           C  
ATOM    596  O   SER A  73      26.587 -25.379  34.429  1.00 51.69           O  
ATOM    597  OG  SER A  73      25.585 -21.553  32.484  1.00 51.69           O  
ATOM    598  N   ALA A  74      28.339 -24.159  35.106  1.00 49.34           N  
ATOM    599  CA  ALA A  74      29.184 -25.300  35.468  1.00 49.34           C  
ATOM    600  C   ALA A  74      28.881 -25.904  36.858  1.00 49.34           C  
ATOM    601  CB  ALA A  74      30.647 -24.857  35.339  1.00 49.34           C  
ATOM    602  O   ALA A  74      29.366 -26.988  37.169  1.00 49.34           O  
ATOM    603  N   THR A  75      28.086 -25.238  37.704  1.00 45.94           N  
ATOM    604  CA  THR A  75      27.854 -25.642  39.110  1.00 45.94           C  
ATOM    605  C   THR A  75      26.460 -26.208  39.406  1.00 45.94           C  
ATOM    606  CB  THR A  75      28.218 -24.509  40.092  1.00 45.94           C  
ATOM    607  O   THR A  75      26.170 -26.552  40.550  1.00 45.94           O  
ATOM    608  CG2 THR A  75      29.677 -24.603  40.531  1.00 45.94           C  
ATOM    609  OG1 THR A  75      28.016 -23.230  39.526  1.00 45.94           O  
ATOM    610  N   THR A  76      25.591 -26.381  38.405  1.00 44.59           N  
ATOM    611  CA  THR A  76      24.210 -26.864  38.608  1.00 44.59           C  
ATOM    612  C   THR A  76      23.998 -28.309  38.151  1.00 44.59           C  
ATOM    613  CB  THR A  76      23.159 -25.878  38.076  1.00 44.59           C  
ATOM    614  O   THR A  76      23.084 -28.633  37.402  1.00 44.59           O  
ATOM    615  CG2 THR A  76      23.099 -24.620  38.944  1.00 44.59           C  
ATOM    616  OG1 THR A  76      23.454 -25.456  36.770  1.00 44.59           O  
ATOM    617  N   SER A  77      24.804 -29.222  38.694  1.00 47.19           N  
ATOM    618  CA  SER A  77      24.436 -30.637  38.804  1.00 47.19           C  
ATOM    619  C   SER A  77      24.621 -31.102  40.250  1.00 47.19           C  
ATOM    620  CB  SER A  77      25.183 -31.507  37.782  1.00 47.19           C  
ATOM    621  O   SER A  77      25.742 -31.149  40.748  1.00 47.19           O  
ATOM    622  OG  SER A  77      26.577 -31.292  37.817  1.00 47.19           O  
ATOM    623  N   SER A  78      23.503 -31.473  40.890  1.00 46.25           N  
ATOM    624  CA  SER A  78      23.337 -32.050  42.243  1.00 46.25           C  
ATOM    625  C   SER A  78      23.245 -31.109  43.472  1.00 46.25           C  
ATOM    626  CB  SER A  78      24.269 -33.258  42.459  1.00 46.25           C  
ATOM    627  O   SER A  78      24.165 -30.997  44.273  1.00 46.25           O  
ATOM    628  OG  SER A  78      25.604 -32.893  42.726  1.00 46.25           O  
ATOM    629  N   LYS A  79      22.056 -30.527  43.713  1.00 39.91           N  
ATOM    630  CA  LYS A  79      21.363 -30.526  45.031  1.00 39.91           C  
ATOM    631  C   LYS A  79      19.978 -29.854  44.934  1.00 39.91           C  
ATOM    632  CB  LYS A  79      22.181 -29.831  46.147  1.00 39.91           C  
ATOM    633  O   LYS A  79      19.830 -28.938  44.127  1.00 39.91           O  
ATOM    634  CG  LYS A  79      22.636 -30.854  47.204  1.00 39.91           C  
ATOM    635  CD  LYS A  79      23.488 -30.199  48.295  1.00 39.91           C  
ATOM    636  CE  LYS A  79      23.843 -31.227  49.376  1.00 39.91           C  
ATOM    637  NZ  LYS A  79      24.735 -30.644  50.409  1.00 39.91           N  
ATOM    638  N   PRO A  80      18.968 -30.255  45.733  1.00 44.00           N  
ATOM    639  CA  PRO A  80      17.682 -29.562  45.767  1.00 44.00           C  
ATOM    640  C   PRO A  80      17.818 -28.190  46.445  1.00 44.00           C  
ATOM    641  CB  PRO A  80      16.703 -30.470  46.523  1.00 44.00           C  
ATOM    642  O   PRO A  80      18.547 -28.049  47.429  1.00 44.00           O  
ATOM    643  CG  PRO A  80      17.506 -31.718  46.895  1.00 44.00           C  
ATOM    644  CD  PRO A  80      18.970 -31.321  46.720  1.00 44.00           C  
ATOM    645  N   ALA A  81      17.107 -27.194  45.916  1.00 43.44           N  
ATOM    646  CA  ALA A  81      17.125 -25.817  46.402  1.00 43.44           C  
ATOM    647  C   ALA A  81      16.471 -25.675  47.797  1.00 43.44           C  
ATOM    648  CB  ALA A  81      16.422 -24.932  45.363  1.00 43.44           C  
ATOM    649  O   ALA A  81      15.458 -26.330  48.062  1.00 43.44           O  
ATOM    650  N   PRO A  82      17.005 -24.816  48.688  1.00 47.00           N  
ATOM    651  CA  PRO A  82      16.362 -24.492  49.959  1.00 47.00           C  
ATOM    652  C   PRO A  82      15.100 -23.631  49.742  1.00 47.00           C  
ATOM    653  CB  PRO A  82      17.434 -23.766  50.777  1.00 47.00           C  
ATOM    654  O   PRO A  82      15.006 -22.924  48.734  1.00 47.00           O  
ATOM    655  CG  PRO A  82      18.282 -23.076  49.709  1.00 47.00           C  
ATOM    656  CD  PRO A  82      18.221 -24.033  48.519  1.00 47.00           C  
ATOM    657  N   PRO A  83      14.123 -23.666  50.670  1.00 53.38           N  
ATOM    658  CA  PRO A  83      12.903 -22.876  50.551  1.00 53.38           C  
ATOM    659  C   PRO A  83      13.194 -21.365  50.631  1.00 53.38           C  
ATOM    660  CB  PRO A  83      11.985 -23.354  51.680  1.00 53.38           C  
ATOM    661  O   PRO A  83      14.155 -20.954  51.289  1.00 53.38           O  
ATOM    662  CG  PRO A  83      12.968 -23.843  52.742  1.00 53.38           C  
ATOM    663  CD  PRO A  83      14.127 -24.407  51.921  1.00 53.38           C  
ATOM    664  N   PRO A  84      12.367 -20.527  49.979  1.00 57.16           N  
ATOM    665  CA  PRO A  84      12.564 -19.084  49.959  1.00 57.16           C  
ATOM    666  C   PRO A  84      12.367 -18.464  51.355  1.00 57.16           C  
ATOM    667  CB  PRO A  84      11.555 -18.546  48.938  1.00 57.16           C  
ATOM    668  O   PRO A  84      11.534 -18.944  52.130  1.00 57.16           O  
ATOM    669  CG  PRO A  84      10.429 -19.580  48.976  1.00 57.16           C  
ATOM    670  CD  PRO A  84      11.168 -20.890  49.238  1.00 57.16           C  
ATOM    671  N   PRO A  85      13.096 -17.381  51.684  1.00 54.19           N  
ATOM    672  CA  PRO A  85      12.906 -16.663  52.938  1.00 54.19           C  
ATOM    673  C   PRO A  85      11.527 -15.976  52.980  1.00 54.19           C  
ATOM    674  CB  PRO A  85      14.063 -15.663  53.018  1.00 54.19           C  
ATOM    675  O   PRO A  85      11.011 -15.561  51.937  1.00 54.19           O  
ATOM    676  CG  PRO A  85      14.400 -15.394  51.552  1.00 54.19           C  
ATOM    677  CD  PRO A  85      14.106 -16.727  50.867  1.00 54.19           C  
ATOM    678  N   PRO A  86      10.918 -15.830  54.172  1.00 52.88           N  
ATOM    679  CA  PRO A  86       9.637 -15.150  54.313  1.00 52.88           C  
ATOM    680  C   PRO A  86       9.760 -13.663  53.939  1.00 52.88           C  
ATOM    681  CB  PRO A  86       9.213 -15.355  55.770  1.00 52.88           C  
ATOM    682  O   PRO A  86      10.804 -13.049  54.178  1.00 52.88           O  
ATOM    683  CG  PRO A  86      10.543 -15.537  56.502  1.00 52.88           C  
ATOM    684  CD  PRO A  86      11.427 -16.236  55.472  1.00 52.88           C  
ATOM    685  N   PRO A  87       8.699 -13.061  53.372  1.00 56.25           N  
ATOM    686  CA  PRO A  87       8.727 -11.668  52.954  1.00 56.25           C  
ATOM    687  C   PRO A  87       8.904 -10.723  54.157  1.00 56.25           C  
ATOM    688  CB  PRO A  87       7.409 -11.429  52.211  1.00 56.25           C  
ATOM    689  O   PRO A  87       8.397 -11.007  55.250  1.00 56.25           O  
ATOM    690  CG  PRO A  87       6.468 -12.475  52.808  1.00 56.25           C  
ATOM    691  CD  PRO A  87       7.395 -13.649  53.113  1.00 56.25           C  
ATOM    692  N   PRO A  88       9.588  -9.579  53.973  1.00 53.62           N  
ATOM    693  CA  PRO A  88       9.708  -8.568  55.013  1.00 53.62           C  
ATOM    694  C   PRO A  88       8.324  -8.022  55.386  1.00 53.62           C  
ATOM    695  CB  PRO A  88      10.653  -7.498  54.453  1.00 53.62           C  
ATOM    696  O   PRO A  88       7.516  -7.669  54.525  1.00 53.62           O  
ATOM    697  CG  PRO A  88      10.536  -7.659  52.938  1.00 53.62           C  
ATOM    698  CD  PRO A  88      10.249  -9.146  52.752  1.00 53.62           C  
ATOM    699  N   ARG A  89       8.047  -7.953  56.693  1.00 49.16           N  
ATOM    700  CA  ARG A  89       6.830  -7.341  57.236  1.00 49.16           C  
ATOM    701  C   ARG A  89       6.840  -5.854  56.880  1.00 49.16           C  
ATOM    702  CB  ARG A  89       6.762  -7.541  58.762  1.00 49.16           C  
ATOM    703  O   ARG A  89       7.658  -5.105  57.407  1.00 49.16           O  
ATOM    704  CG  ARG A  89       6.544  -9.006  59.171  1.00 49.16           C  
ATOM    705  CD  ARG A  89       6.544  -9.138  60.700  1.00 49.16           C  
ATOM    706  NE  ARG A  89       6.308 -10.534  61.124  1.00 49.16           N  
ATOM    707  NH1 ARG A  89       4.278 -10.255  62.179  1.00 49.16           N  
ATOM    708  NH2 ARG A  89       5.221 -12.272  62.115  1.00 49.16           N  
ATOM    709  CZ  ARG A  89       5.274 -11.008  61.801  1.00 49.16           C  
ATOM    710  N   MET A  90       5.946  -5.429  55.993  1.00 48.59           N  
ATOM    711  CA  MET A  90       5.691  -4.006  55.780  1.00 48.59           C  
ATOM    712  C   MET A  90       5.081  -3.429  57.062  1.00 48.59           C  
ATOM    713  CB  MET A  90       4.778  -3.781  54.563  1.00 48.59           C  
ATOM    714  O   MET A  90       4.163  -4.020  57.634  1.00 48.59           O  
ATOM    715  CG  MET A  90       5.419  -4.293  53.265  1.00 48.59           C  
ATOM    716  SD  MET A  90       4.475  -3.932  51.759  1.00 48.59           S  
ATOM    717  CE  MET A  90       4.976  -2.216  51.453  1.00 48.59           C  
ATOM    718  N   ALA A  91       5.610  -2.300  57.532  1.00 47.03           N  
ATOM    719  CA  ALA A  91       4.994  -1.550  58.619  1.00 47.03           C  
ATOM    720  C   ALA A  91       3.563  -1.132  58.213  1.00 47.03           C  
ATOM    721  CB  ALA A  91       5.877  -0.341  58.952  1.00 47.03           C  
ATOM    722  O   ALA A  91       3.339  -0.819  57.039  1.00 47.03           O  
ATOM    723  N   PRO A  92       2.588  -1.139  59.141  1.00 52.12           N  
ATOM    724  CA  PRO A  92       1.239  -0.683  58.835  1.00 52.12           C  
ATOM    725  C   PRO A  92       1.248   0.810  58.457  1.00 52.12           C  
ATOM    726  CB  PRO A  92       0.405  -0.973  60.086  1.00 52.12           C  
ATOM    727  O   PRO A  92       2.070   1.568  58.980  1.00 52.12           O  
ATOM    728  CG  PRO A  92       1.438  -0.953  61.213  1.00 52.12           C  
ATOM    729  CD  PRO A  92       2.710  -1.479  60.549  1.00 52.12           C  
ATOM    730  N   PRO A  93       0.350   1.245  57.555  1.00 49.78           N  
ATOM    731  CA  PRO A  93       0.245   2.648  57.176  1.00 49.78           C  
ATOM    732  C   PRO A  93      -0.172   3.516  58.379  1.00 49.78           C  
ATOM    733  CB  PRO A  93      -0.785   2.689  56.043  1.00 49.78           C  
ATOM    734  O   PRO A  93      -0.861   3.025  59.279  1.00 49.78           O  
ATOM    735  CG  PRO A  93      -1.669   1.475  56.324  1.00 49.78           C  
ATOM    736  CD  PRO A  93      -0.692   0.460  56.912  1.00 49.78           C  
ATOM    737  N   PRO A  94       0.218   4.804  58.406  1.00 45.91           N  
ATOM    738  CA  PRO A  94      -0.206   5.721  59.457  1.00 45.91           C  
ATOM    739  C   PRO A  94      -1.734   5.928  59.431  1.00 45.91           C  
ATOM    740  CB  PRO A  94       0.566   7.021  59.207  1.00 45.91           C  
ATOM    741  O   PRO A  94      -2.344   5.864  58.358  1.00 45.91           O  
ATOM    742  CG  PRO A  94       0.830   6.992  57.701  1.00 45.91           C  
ATOM    743  CD  PRO A  94       1.004   5.505  57.400  1.00 45.91           C  
ATOM    744  N   PRO A  95      -2.368   6.178  60.592  1.00 50.72           N  
ATOM    745  CA  PRO A  95      -3.804   6.423  60.665  1.00 50.72           C  
ATOM    746  C   PRO A  95      -4.191   7.738  59.961  1.00 50.72           C  
ATOM    747  CB  PRO A  95      -4.145   6.441  62.159  1.00 50.72           C  
ATOM    748  O   PRO A  95      -3.402   8.688  59.951  1.00 50.72           O  
ATOM    749  CG  PRO A  95      -2.840   6.891  62.813  1.00 50.72           C  
ATOM    750  CD  PRO A  95      -1.764   6.288  61.911  1.00 50.72           C  
ATOM    751  N   PRO A  96      -5.407   7.821  59.387  1.00 48.72           N  
ATOM    752  CA  PRO A  96      -5.916   9.049  58.786  1.00 48.72           C  
ATOM    753  C   PRO A  96      -6.150  10.148  59.843  1.00 48.72           C  
ATOM    754  CB  PRO A  96      -7.210   8.646  58.069  1.00 48.72           C  
ATOM    755  O   PRO A  96      -6.435   9.834  61.003  1.00 48.72           O  
ATOM    756  CG  PRO A  96      -7.696   7.436  58.865  1.00 48.72           C  
ATOM    757  CD  PRO A  96      -6.403   6.763  59.316  1.00 48.72           C  
ATOM    758  N   PRO A  97      -6.058  11.437  59.462  1.00 41.59           N  
ATOM    759  CA  PRO A  97      -6.318  12.550  60.370  1.00 41.59           C  
ATOM    760  C   PRO A  97      -7.795  12.589  60.817  1.00 41.59           C  
ATOM    761  CB  PRO A  97      -5.907  13.813  59.606  1.00 41.59           C  
ATOM    762  O   PRO A  97      -8.676  12.200  60.043  1.00 41.59           O  
ATOM    763  CG  PRO A  97      -6.079  13.416  58.141  1.00 41.59           C  
ATOM    764  CD  PRO A  97      -5.733  11.929  58.132  1.00 41.59           C  
ATOM    765  N   PRO A  98      -8.101  13.084  62.034  1.00 42.03           N  
ATOM    766  CA  PRO A  98      -9.473  13.195  62.518  1.00 42.03           C  
ATOM    767  C   PRO A  98     -10.285  14.175  61.664  1.00 42.03           C  
ATOM    768  CB  PRO A  98      -9.387  13.664  63.979  1.00 42.03           C  
ATOM    769  O   PRO A  98      -9.914  15.339  61.514  1.00 42.03           O  
ATOM    770  CG  PRO A  98      -7.937  13.396  64.376  1.00 42.03           C  
ATOM    771  CD  PRO A  98      -7.176  13.531  63.063  1.00 42.03           C  
ATOM    772  N   ALA A  99     -11.425  13.718  61.149  1.00 42.62           N  
ATOM    773  CA  ALA A  99     -12.440  14.594  60.582  1.00 42.62           C  
ATOM    774  C   ALA A  99     -13.101  15.392  61.720  1.00 42.62           C  
ATOM    775  CB  ALA A  99     -13.436  13.748  59.778  1.00 42.62           C  
ATOM    776  O   ALA A  99     -13.904  14.860  62.487  1.00 42.62           O  
ATOM    777  N   GLY A 100     -12.722  16.665  61.850  1.00 35.12           N  
ATOM    778  CA  GLY A 100     -13.420  17.646  62.681  1.00 35.12           C  
ATOM    779  C   GLY A 100     -14.832  17.887  62.142  1.00 35.12           C  
ATOM    780  O   GLY A 100     -15.031  18.018  60.937  1.00 35.12           O  
ATOM    781  N   GLY A 101     -15.809  17.857  63.046  1.00 34.50           N  
ATOM    782  CA  GLY A 101     -17.214  17.622  62.739  1.00 34.50           C  
ATOM    783  C   GLY A 101     -18.021  18.824  62.256  1.00 34.50           C  
ATOM    784  O   GLY A 101     -17.788  19.967  62.638  1.00 34.50           O  
ATOM    785  N   MET A 102     -19.071  18.504  61.501  1.00 39.00           N  
ATOM    786  CA  MET A 102     -20.300  19.289  61.420  1.00 39.00           C  
ATOM    787  C   MET A 102     -21.488  18.319  61.548  1.00 39.00           C  
ATOM    788  CB  MET A 102     -20.373  20.087  60.111  1.00 39.00           C  
ATOM    789  O   MET A 102     -21.486  17.283  60.878  1.00 39.00           O  
ATOM    790  CG  MET A 102     -19.312  21.192  60.054  1.00 39.00           C  
ATOM    791  SD  MET A 102     -19.403  22.251  58.584  1.00 39.00           S  
ATOM    792  CE  MET A 102     -20.813  23.305  59.014  1.00 39.00           C  
ATOM    793  N   PRO A 103     -22.476  18.589  62.420  1.00 42.12           N  
ATOM    794  CA  PRO A 103     -23.658  17.743  62.549  1.00 42.12           C  
ATOM    795  C   PRO A 103     -24.575  17.879  61.317  1.00 42.12           C  
ATOM    796  CB  PRO A 103     -24.343  18.196  63.841  1.00 42.12           C  
ATOM    797  O   PRO A 103     -24.700  18.979  60.771  1.00 42.12           O  
ATOM    798  CG  PRO A 103     -23.940  19.666  63.960  1.00 42.12           C  
ATOM    799  CD  PRO A 103     -22.543  19.710  63.343  1.00 42.12           C  
ATOM    800  N   PRO A 104     -25.237  16.794  60.874  1.00 46.28           N  
ATOM    801  CA  PRO A 104     -26.219  16.862  59.796  1.00 46.28           C  
ATOM    802  C   PRO A 104     -27.506  17.595  60.241  1.00 46.28           C  
ATOM    803  CB  PRO A 104     -26.479  15.407  59.393  1.00 46.28           C  
ATOM    804  O   PRO A 104     -27.878  17.519  61.415  1.00 46.28           O  
ATOM    805  CG  PRO A 104     -26.217  14.631  60.684  1.00 46.28           C  
ATOM    806  CD  PRO A 104     -25.106  15.430  61.364  1.00 46.28           C  
ATOM    807  N   PRO A 105     -28.204  18.294  59.322  1.00 42.84           N  
ATOM    808  CA  PRO A 105     -29.459  18.993  59.611  1.00 42.84           C  
ATOM    809  C   PRO A 105     -30.635  18.027  59.886  1.00 42.84           C  
ATOM    810  CB  PRO A 105     -29.715  19.881  58.386  1.00 42.84           C  
ATOM    811  O   PRO A 105     -30.611  16.883  59.426  1.00 42.84           O  
ATOM    812  CG  PRO A 105     -29.039  19.117  57.249  1.00 42.84           C  
ATOM    813  CD  PRO A 105     -27.831  18.477  57.928  1.00 42.84           C  
ATOM    814  N   PRO A 106     -31.678  18.474  60.618  1.00 42.75           N  
ATOM    815  CA  PRO A 106     -32.836  17.648  60.964  1.00 42.75           C  
ATOM    816  C   PRO A 106     -33.728  17.323  59.745  1.00 42.75           C  
ATOM    817  CB  PRO A 106     -33.603  18.442  62.028  1.00 42.75           C  
ATOM    818  O   PRO A 106     -33.854  18.150  58.838  1.00 42.75           O  
ATOM    819  CG  PRO A 106     -33.255  19.894  61.702  1.00 42.75           C  
ATOM    820  CD  PRO A 106     -31.818  19.803  61.194  1.00 42.75           C  
ATOM    821  N   PRO A 107     -34.383  16.145  59.722  1.00 46.00           N  
ATOM    822  CA  PRO A 107     -35.301  15.758  58.652  1.00 46.00           C  
ATOM    823  C   PRO A 107     -36.675  16.465  58.749  1.00 46.00           C  
ATOM    824  CB  PRO A 107     -35.432  14.236  58.766  1.00 46.00           C  
ATOM    825  O   PRO A 107     -37.148  16.738  59.856  1.00 46.00           O  
ATOM    826  CG  PRO A 107     -35.211  13.971  60.255  1.00 46.00           C  
ATOM    827  CD  PRO A 107     -34.217  15.054  60.670  1.00 46.00           C  
ATOM    828  N   PRO A 108     -37.346  16.732  57.608  1.00 44.78           N  
ATOM    829  CA  PRO A 108     -38.704  17.283  57.559  1.00 44.78           C  
ATOM    830  C   PRO A 108     -39.802  16.244  57.899  1.00 44.78           C  
ATOM    831  CB  PRO A 108     -38.851  17.850  56.142  1.00 44.78           C  
ATOM    832  O   PRO A 108     -39.546  15.038  57.839  1.00 44.78           O  
ATOM    833  CG  PRO A 108     -37.938  16.956  55.306  1.00 44.78           C  
ATOM    834  CD  PRO A 108     -36.803  16.604  56.264  1.00 44.78           C  
ATOM    835  N   PRO A 109     -41.034  16.682  58.248  1.00 38.94           N  
ATOM    836  CA  PRO A 109     -42.092  15.814  58.775  1.00 38.94           C  
ATOM    837  C   PRO A 109     -42.696  14.864  57.729  1.00 38.94           C  
ATOM    838  CB  PRO A 109     -43.175  16.743  59.349  1.00 38.94           C  
ATOM    839  O   PRO A 109     -42.939  15.248  56.586  1.00 38.94           O  
ATOM    840  CG  PRO A 109     -42.521  18.121  59.397  1.00 38.94           C  
ATOM    841  CD  PRO A 109     -41.492  18.062  58.275  1.00 38.94           C  
ATOM    842  N   MET A 110     -42.999  13.637  58.164  1.00 39.38           N  
ATOM    843  CA  MET A 110     -43.706  12.602  57.402  1.00 39.38           C  
ATOM    844  C   MET A 110     -45.162  12.988  57.092  1.00 39.38           C  
ATOM    845  CB  MET A 110     -43.712  11.284  58.200  1.00 39.38           C  
ATOM    846  O   MET A 110     -45.943  13.268  57.999  1.00 39.38           O  
ATOM    847  CG  MET A 110     -42.401  10.499  58.124  1.00 39.38           C  
ATOM    848  SD  MET A 110     -42.541   8.861  58.893  1.00 39.38           S  
ATOM    849  CE  MET A 110     -41.113   8.031  58.152  1.00 39.38           C  
ATOM    850  N   GLY A 111     -45.535  12.907  55.811  1.00 33.69           N  
ATOM    851  CA  GLY A 111     -46.914  12.867  55.315  1.00 33.69           C  
ATOM    852  C   GLY A 111     -47.203  11.504  54.675  1.00 33.69           C  
ATOM    853  O   GLY A 111     -46.328  10.922  54.041  1.00 33.69           O  
ATOM    854  N   GLY A 112     -48.406  10.977  54.914  1.00 42.94           N  
ATOM    855  CA  GLY A 112     -48.773   9.568  54.760  1.00 42.94           C  
ATOM    856  C   GLY A 112     -48.682   8.953  53.358  1.00 42.94           C  
ATOM    857  O   GLY A 112     -48.960   9.584  52.342  1.00 42.94           O  
ATOM    858  N   GLY A 113     -48.370   7.656  53.349  1.00 37.31           N  
ATOM    859  CA  GLY A 113     -48.439   6.749  52.207  1.00 37.31           C  
ATOM    860  C   GLY A 113     -48.526   5.304  52.712  1.00 37.31           C  
ATOM    861  O   GLY A 113     -47.926   4.974  53.729  1.00 37.31           O  
ATOM    862  N   ALA A 114     -49.345   4.490  52.048  1.00 39.84           N  
ATOM    863  CA  ALA A 114     -49.823   3.158  52.439  1.00 39.84           C  
ATOM    864  C   ALA A 114     -48.739   2.130  52.866  1.00 39.84           C  
ATOM    865  CB  ALA A 114     -50.614   2.648  51.225  1.00 39.84           C  
ATOM    866  O   ALA A 114     -47.585   2.237  52.445  1.00 39.84           O  
ATOM    867  N   PRO A 115     -49.101   1.101  53.668  1.00 41.19           N  
ATOM    868  CA  PRO A 115     -48.156   0.085  54.130  1.00 41.19           C  
ATOM    869  C   PRO A 115     -47.619  -0.792  52.979  1.00 41.19           C  
ATOM    870  CB  PRO A 115     -48.908  -0.749  55.174  1.00 41.19           C  
ATOM    871  O   PRO A 115     -48.371  -1.127  52.059  1.00 41.19           O  
ATOM    872  CG  PRO A 115     -50.370  -0.597  54.761  1.00 41.19           C  
ATOM    873  CD  PRO A 115     -50.426   0.827  54.210  1.00 41.19           C  
ATOM    874  N   PRO A 116     -46.337  -1.200  53.033  1.00 44.12           N  
ATOM    875  CA  PRO A 116     -45.740  -2.101  52.052  1.00 44.12           C  
ATOM    876  C   PRO A 116     -46.248  -3.550  52.213  1.00 44.12           C  
ATOM    877  CB  PRO A 116     -44.228  -1.986  52.269  1.00 44.12           C  
ATOM    878  O   PRO A 116     -46.638  -3.951  53.313  1.00 44.12           O  
ATOM    879  CG  PRO A 116     -44.112  -1.661  53.757  1.00 44.12           C  
ATOM    880  CD  PRO A 116     -45.353  -0.816  54.033  1.00 44.12           C  
ATOM    881  N   PRO A 117     -46.229  -4.355  51.132  1.00 45.31           N  
ATOM    882  CA  PRO A 117     -46.628  -5.760  51.173  1.00 45.31           C  
ATOM    883  C   PRO A 117     -45.663  -6.608  52.027  1.00 45.31           C  
ATOM    884  CB  PRO A 117     -46.665  -6.216  49.710  1.00 45.31           C  
ATOM    885  O   PRO A 117     -44.490  -6.251  52.174  1.00 45.31           O  
ATOM    886  CG  PRO A 117     -45.641  -5.308  49.032  1.00 45.31           C  
ATOM    887  CD  PRO A 117     -45.773  -3.995  49.799  1.00 45.31           C  
ATOM    888  N   PRO A 118     -46.134  -7.740  52.586  1.00 46.34           N  
ATOM    889  CA  PRO A 118     -45.327  -8.583  53.459  1.00 46.34           C  
ATOM    890  C   PRO A 118     -44.140  -9.221  52.708  1.00 46.34           C  
ATOM    891  CB  PRO A 118     -46.282  -9.629  54.042  1.00 46.34           C  
ATOM    892  O   PRO A 118     -44.279  -9.582  51.536  1.00 46.34           O  
ATOM    893  CG  PRO A 118     -47.408  -9.703  53.012  1.00 46.34           C  
ATOM    894  CD  PRO A 118     -47.470  -8.291  52.437  1.00 46.34           C  
ATOM    895  N   PRO A 119     -42.981  -9.402  53.372  1.00 43.16           N  
ATOM    896  CA  PRO A 119     -41.820 -10.066  52.787  1.00 43.16           C  
ATOM    897  C   PRO A 119     -42.138 -11.519  52.416  1.00 43.16           C  
ATOM    898  CB  PRO A 119     -40.705  -9.987  53.841  1.00 43.16           C  
ATOM    899  O   PRO A 119     -42.607 -12.293  53.252  1.00 43.16           O  
ATOM    900  CG  PRO A 119     -41.152  -8.868  54.777  1.00 43.16           C  
ATOM    901  CD  PRO A 119     -42.671  -8.944  54.716  1.00 43.16           C  
ATOM    902  N   GLY A 120     -41.857 -11.900  51.169  1.00 46.09           N  
ATOM    903  CA  GLY A 120     -41.869 -13.301  50.751  1.00 46.09           C  
ATOM    904  C   GLY A 120     -40.751 -14.108  51.435  1.00 46.09           C  
ATOM    905  O   GLY A 120     -39.786 -13.517  51.929  1.00 46.09           O  
ATOM    906  N   PRO A 121     -40.846 -15.451  51.470  1.00 45.31           N  
ATOM    907  CA  PRO A 121     -39.823 -16.300  52.073  1.00 45.31           C  
ATOM    908  C   PRO A 121     -38.473 -16.063  51.389  1.00 45.31           C  
ATOM    909  CB  PRO A 121     -40.312 -17.747  51.913  1.00 45.31           C  
ATOM    910  O   PRO A 121     -38.342 -16.238  50.177  1.00 45.31           O  
ATOM    911  CG  PRO A 121     -41.804 -17.605  51.618  1.00 45.31           C  
ATOM    912  CD  PRO A 121     -41.906 -16.263  50.904  1.00 45.31           C  
ATOM    913  N   GLY A 122     -37.485 -15.627  52.171  1.00 42.09           N  
ATOM    914  CA  GLY A 122     -36.133 -15.363  51.696  1.00 42.09           C  
ATOM    915  C   GLY A 122     -35.516 -16.599  51.047  1.00 42.09           C  
ATOM    916  O   GLY A 122     -35.649 -17.716  51.551  1.00 42.09           O  
ATOM    917  N   ALA A 123     -34.832 -16.385  49.923  1.00 46.59           N  
ATOM    918  CA  ALA A 123     -34.012 -17.411  49.299  1.00 46.59           C  
ATOM    919  C   ALA A 123     -32.987 -17.946  50.320  1.00 46.59           C  
ATOM    920  CB  ALA A 123     -33.331 -16.819  48.060  1.00 46.59           C  
ATOM    921  O   ALA A 123     -32.416 -17.154  51.081  1.00 46.59           O  
ATOM    922  N   PRO A 124     -32.751 -19.268  50.364  1.00 43.06           N  
ATOM    923  CA  PRO A 124     -31.802 -19.849  51.300  1.00 43.06           C  
ATOM    924  C   PRO A 124     -30.393 -19.279  51.065  1.00 43.06           C  
ATOM    925  CB  PRO A 124     -31.879 -21.365  51.093  1.00 43.06           C  
ATOM    926  O   PRO A 124     -30.016 -19.014  49.918  1.00 43.06           O  
ATOM    927  CG  PRO A 124     -32.422 -21.511  49.672  1.00 43.06           C  
ATOM    928  CD  PRO A 124     -33.320 -20.289  49.503  1.00 43.06           C  
ATOM    929  N   PRO A 125     -29.604 -19.079  52.135  1.00 44.16           N  
ATOM    930  CA  PRO A 125     -28.245 -18.577  52.015  1.00 44.16           C  
ATOM    931  C   PRO A 125     -27.390 -19.545  51.181  1.00 44.16           C  
ATOM    932  CB  PRO A 125     -27.730 -18.413  53.449  1.00 44.16           C  
ATOM    933  O   PRO A 125     -27.562 -20.765  51.285  1.00 44.16           O  
ATOM    934  CG  PRO A 125     -28.574 -19.406  54.248  1.00 44.16           C  
ATOM    935  CD  PRO A 125     -29.913 -19.403  53.518  1.00 44.16           C  
ATOM    936  N   PRO A 126     -26.464 -19.031  50.352  1.00 45.38           N  
ATOM    937  CA  PRO A 126     -25.588 -19.878  49.559  1.00 45.38           C  
ATOM    938  C   PRO A 126     -24.718 -20.756  50.476  1.00 45.38           C  
ATOM    939  CB  PRO A 126     -24.764 -18.929  48.684  1.00 45.38           C  
ATOM    940  O   PRO A 126     -24.314 -20.307  51.554  1.00 45.38           O  
ATOM    941  CG  PRO A 126     -24.769 -17.621  49.474  1.00 45.38           C  
ATOM    942  CD  PRO A 126     -26.126 -17.630  50.173  1.00 45.38           C  
ATOM    943  N   PRO A 127     -24.413 -22.000  50.065  1.00 49.12           N  
ATOM    944  CA  PRO A 127     -23.647 -22.931  50.879  1.00 49.12           C  
ATOM    945  C   PRO A 127     -22.267 -22.353  51.251  1.00 49.12           C  
ATOM    946  CB  PRO A 127     -23.552 -24.230  50.070  1.00 49.12           C  
ATOM    947  O   PRO A 127     -21.597 -21.755  50.396  1.00 49.12           O  
ATOM    948  CG  PRO A 127     -23.861 -23.804  48.636  1.00 49.12           C  
ATOM    949  CD  PRO A 127     -24.797 -22.614  48.808  1.00 49.12           C  
ATOM    950  N   PRO A 128     -21.803 -22.542  52.503  1.00 42.66           N  
ATOM    951  CA  PRO A 128     -20.466 -22.137  52.920  1.00 42.66           C  
ATOM    952  C   PRO A 128     -19.420 -22.841  52.049  1.00 42.66           C  
ATOM    953  CB  PRO A 128     -20.344 -22.524  54.403  1.00 42.66           C  
ATOM    954  O   PRO A 128     -19.322 -24.065  52.058  1.00 42.66           O  
ATOM    955  CG  PRO A 128     -21.787 -22.700  54.868  1.00 42.66           C  
ATOM    956  CD  PRO A 128     -22.516 -23.156  53.611  1.00 42.66           C  
ATOM    957  N   GLY A 129     -18.657 -22.072  51.270  1.00 48.19           N  
ATOM    958  CA  GLY A 129     -17.623 -22.605  50.374  1.00 48.19           C  
ATOM    959  C   GLY A 129     -17.835 -22.337  48.883  1.00 48.19           C  
ATOM    960  O   GLY A 129     -16.976 -22.715  48.084  1.00 48.19           O  
ATOM    961  N   ALA A 130     -18.904 -21.638  48.486  1.00 43.84           N  
ATOM    962  CA  ALA A 130     -19.005 -21.092  47.135  1.00 43.84           C  
ATOM    963  C   ALA A 130     -17.913 -20.027  46.935  1.00 43.84           C  
ATOM    964  CB  ALA A 130     -20.423 -20.562  46.895  1.00 43.84           C  
ATOM    965  O   ALA A 130     -18.067 -18.860  47.304  1.00 43.84           O  
ATOM    966  N   LYS A 131     -16.771 -20.442  46.371  1.00 43.62           N  
ATOM    967  CA  LYS A 131     -15.776 -19.525  45.812  1.00 43.62           C  
ATOM    968  C   LYS A 131     -16.549 -18.553  44.924  1.00 43.62           C  
ATOM    969  CB  LYS A 131     -14.728 -20.300  44.986  1.00 43.62           C  
ATOM    970  O   LYS A 131     -17.262 -19.009  44.031  1.00 43.62           O  
ATOM    971  CG  LYS A 131     -13.862 -21.242  45.840  1.00 43.62           C  
ATOM    972  CD  LYS A 131     -12.845 -22.005  44.978  1.00 43.62           C  
ATOM    973  CE  LYS A 131     -12.010 -22.950  45.854  1.00 43.62           C  
ATOM    974  NZ  LYS A 131     -11.033 -23.730  45.052  1.00 43.62           N  
ATOM    975  N   LYS A 132     -16.429 -17.239  45.166  1.00 44.56           N  
ATOM    976  CA  LYS A 132     -16.806 -16.240  44.157  1.00 44.56           C  
ATOM    977  C   LYS A 132     -16.203 -16.742  42.853  1.00 44.56           C  
ATOM    978  CB  LYS A 132     -16.239 -14.847  44.492  1.00 44.56           C  
ATOM    979  O   LYS A 132     -14.982 -16.905  42.794  1.00 44.56           O  
ATOM    980  CG  LYS A 132     -17.120 -14.055  45.469  1.00 44.56           C  
ATOM    981  CD  LYS A 132     -16.516 -12.668  45.740  1.00 44.56           C  
ATOM    982  CE  LYS A 132     -17.437 -11.848  46.652  1.00 44.56           C  
ATOM    983  NZ  LYS A 132     -16.885 -10.496  46.925  1.00 44.56           N  
ATOM    984  N   ALA A 133     -17.046 -17.073  41.875  1.00 44.06           N  
ATOM    985  CA  ALA A 133     -16.557 -17.323  40.535  1.00 44.06           C  
ATOM    986  C   ALA A 133     -15.690 -16.109  40.202  1.00 44.06           C  
ATOM    987  CB  ALA A 133     -17.736 -17.508  39.574  1.00 44.06           C  
ATOM    988  O   ALA A 133     -16.149 -14.968  40.334  1.00 44.06           O  
ATOM    989  N   ALA A 134     -14.408 -16.354  39.924  1.00 43.28           N  
ATOM    990  CA  ALA A 134     -13.548 -15.309  39.408  1.00 43.28           C  
ATOM    991  C   ALA A 134     -14.303 -14.671  38.232  1.00 43.28           C  
ATOM    992  CB  ALA A 134     -12.209 -15.924  38.983  1.00 43.28           C  
ATOM    993  O   ALA A 134     -14.956 -15.420  37.494  1.00 43.28           O  
ATOM    994  N   PRO A 135     -14.296 -13.332  38.085  1.00 46.72           N  
ATOM    995  CA  PRO A 135     -14.847 -12.726  36.884  1.00 46.72           C  
ATOM    996  C   PRO A 135     -14.244 -13.483  35.705  1.00 46.72           C  
ATOM    997  CB  PRO A 135     -14.455 -11.245  36.930  1.00 46.72           C  
ATOM    998  O   PRO A 135     -13.023 -13.640  35.640  1.00 46.72           O  
ATOM    999  CG  PRO A 135     -13.282 -11.195  37.910  1.00 46.72           C  
ATOM   1000  CD  PRO A 135     -13.539 -12.365  38.857  1.00 46.72           C  
ATOM   1001  N   VAL A 136     -15.107 -14.069  34.875  1.00 48.53           N  
ATOM   1002  CA  VAL A 136     -14.668 -14.727  33.651  1.00 48.53           C  
ATOM   1003  C   VAL A 136     -13.930 -13.635  32.895  1.00 48.53           C  
ATOM   1004  CB  VAL A 136     -15.851 -15.304  32.848  1.00 48.53           C  
ATOM   1005  O   VAL A 136     -14.503 -12.587  32.600  1.00 48.53           O  
ATOM   1006  CG1 VAL A 136     -15.349 -16.129  31.657  1.00 48.53           C  
ATOM   1007  CG2 VAL A 136     -16.722 -16.224  33.721  1.00 48.53           C  
ATOM   1008  N   ASP A 137     -12.621 -13.798  32.747  1.00 57.56           N  
ATOM   1009  CA  ASP A 137     -11.813 -12.842  32.013  1.00 57.56           C  
ATOM   1010  C   ASP A 137     -12.270 -12.972  30.558  1.00 57.56           C  
ATOM   1011  CB  ASP A 137     -10.309 -13.125  32.241  1.00 57.56           C  
ATOM   1012  O   ASP A 137     -11.877 -13.910  29.865  1.00 57.56           O  
ATOM   1013  CG  ASP A 137      -9.467 -11.898  32.632  1.00 57.56           C  
ATOM   1014  OD1 ASP A 137      -9.934 -10.736  32.479  1.00 57.56           O  
ATOM   1015  OD2 ASP A 137      -8.349 -12.150  33.136  1.00 57.56           O  
ATOM   1016  N   ASP A 138     -13.158 -12.075  30.115  1.00 73.69           N  
ATOM   1017  CA  ASP A 138     -13.653 -11.962  28.731  1.00 73.69           C  
ATOM   1018  C   ASP A 138     -12.532 -11.466  27.783  1.00 73.69           C  
ATOM   1019  CB  ASP A 138     -14.898 -11.047  28.672  1.00 73.69           C  
ATOM   1020  O   ASP A 138     -12.734 -10.637  26.894  1.00 73.69           O  
ATOM   1021  CG  ASP A 138     -16.189 -11.614  29.281  1.00 73.69           C  
ATOM   1022  OD1 ASP A 138     -16.345 -12.854  29.327  1.00 73.69           O  
ATOM   1023  OD2 ASP A 138     -17.063 -10.781  29.622  1.00 73.69           O  
ATOM   1024  N   GLU A 139     -11.299 -11.912  28.015  1.00 79.75           N  
ATOM   1025  CA  GLU A 139     -10.131 -11.578  27.223  1.00 79.75           C  
ATOM   1026  C   GLU A 139     -10.001 -12.543  26.040  1.00 79.75           C  
ATOM   1027  CB  GLU A 139      -8.863 -11.582  28.088  1.00 79.75           C  
ATOM   1028  O   GLU A 139      -9.769 -13.743  26.209  1.00 79.75           O  
ATOM   1029  CG  GLU A 139      -8.752 -10.361  29.015  1.00 79.75           C  
ATOM   1030  CD  GLU A 139      -7.312 -10.100  29.495  1.00 79.75           C  
ATOM   1031  OE1 GLU A 139      -7.004  -8.898  29.710  1.00 79.75           O  
ATOM   1032  OE2 GLU A 139      -6.494 -11.056  29.520  1.00 79.75           O  
ATOM   1033  N   LYS A 140     -10.099 -12.001  24.823  1.00 86.56           N  
ATOM   1034  CA  LYS A 140      -9.815 -12.716  23.576  1.00 86.56           C  
ATOM   1035  C   LYS A 140      -8.323 -12.674  23.267  1.00 86.56           C  
ATOM   1036  CB  LYS A 140     -10.631 -12.124  22.418  1.00 86.56           C  
ATOM   1037  O   LYS A 140      -7.650 -11.679  23.533  1.00 86.56           O  
ATOM   1038  CG  LYS A 140     -12.134 -12.415  22.546  1.00 86.56           C  
ATOM   1039  CD  LYS A 140     -12.874 -11.954  21.282  1.00 86.56           C  
ATOM   1040  CE  LYS A 140     -14.376 -12.237  21.390  1.00 86.56           C  
ATOM   1041  NZ  LYS A 140     -15.106 -11.808  20.171  1.00 86.56           N  
ATOM   1042  N   GLU A 141      -7.809 -13.753  22.686  1.00 89.00           N  
ATOM   1043  CA  GLU A 141      -6.445 -13.814  22.160  1.00 89.00           C  
ATOM   1044  C   GLU A 141      -6.403 -13.202  20.753  1.00 89.00           C  
ATOM   1045  CB  GLU A 141      -5.943 -15.269  22.212  1.00 89.00           C  
ATOM   1046  O   GLU A 141      -7.206 -13.549  19.889  1.00 89.00           O  
ATOM   1047  CG  GLU A 141      -4.456 -15.424  21.845  1.00 89.00           C  
ATOM   1048  CD  GLU A 141      -3.888 -16.827  22.149  1.00 89.00           C  
ATOM   1049  OE1 GLU A 141      -2.748 -17.144  21.747  1.00 89.00           O  
ATOM   1050  OE2 GLU A 141      -4.475 -17.613  22.930  1.00 89.00           O  
ATOM   1051  N   PHE A 142      -5.474 -12.276  20.529  1.00 89.69           N  
ATOM   1052  CA  PHE A 142      -5.233 -11.661  19.231  1.00 89.69           C  
ATOM   1053  C   PHE A 142      -4.590 -12.663  18.278  1.00 89.69           C  
ATOM   1054  CB  PHE A 142      -4.352 -10.422  19.406  1.00 89.69           C  
ATOM   1055  O   PHE A 142      -3.540 -13.238  18.574  1.00 89.69           O  
ATOM   1056  CG  PHE A 142      -3.929  -9.777  18.102  1.00 89.69           C  
ATOM   1057  CD1 PHE A 142      -2.595  -9.876  17.656  1.00 89.69           C  
ATOM   1058  CD2 PHE A 142      -4.879  -9.101  17.317  1.00 89.69           C  
ATOM   1059  CE1 PHE A 142      -2.211  -9.279  16.443  1.00 89.69           C  
ATOM   1060  CE2 PHE A 142      -4.495  -8.514  16.102  1.00 89.69           C  
ATOM   1061  CZ  PHE A 142      -3.162  -8.599  15.664  1.00 89.69           C  
ATOM   1062  N   VAL A 143      -5.210 -12.824  17.110  1.00 88.50           N  
ATOM   1063  CA  VAL A 143      -4.696 -13.654  16.022  1.00 88.50           C  
ATOM   1064  C   VAL A 143      -4.180 -12.728  14.919  1.00 88.50           C  
ATOM   1065  CB  VAL A 143      -5.767 -14.629  15.504  1.00 88.50           C  
ATOM   1066  O   VAL A 143      -4.992 -12.039  14.294  1.00 88.50           O  
ATOM   1067  CG1 VAL A 143      -5.190 -15.527  14.401  1.00 88.50           C  
ATOM   1068  CG2 VAL A 143      -6.277 -15.536  16.633  1.00 88.50           C  
ATOM   1069  N   PRO A 144      -2.858 -12.679  14.673  1.00 85.94           N  
ATOM   1070  CA  PRO A 144      -2.290 -11.807  13.655  1.00 85.94           C  
ATOM   1071  C   PRO A 144      -2.686 -12.250  12.240  1.00 85.94           C  
ATOM   1072  CB  PRO A 144      -0.773 -11.855  13.876  1.00 85.94           C  
ATOM   1073  O   PRO A 144      -2.840 -13.443  11.968  1.00 85.94           O  
ATOM   1074  CG  PRO A 144      -0.544 -13.225  14.508  1.00 85.94           C  
ATOM   1075  CD  PRO A 144      -1.805 -13.435  15.342  1.00 85.94           C  
ATOM   1076  N   ILE A 145      -2.790 -11.294  11.313  1.00 87.31           N  
ATOM   1077  CA  ILE A 145      -2.745 -11.602   9.885  1.00 87.31           C  
ATOM   1078  C   ILE A 145      -1.372 -12.183   9.532  1.00 87.31           C  
ATOM   1079  CB  ILE A 145      -3.100 -10.407   8.969  1.00 87.31           C  
ATOM   1080  O   ILE A 145      -0.323 -11.695   9.966  1.00 87.31           O  
ATOM   1081  CG1 ILE A 145      -2.210  -9.164   9.177  1.00 87.31           C  
ATOM   1082  CG2 ILE A 145      -4.585 -10.029   9.089  1.00 87.31           C  
ATOM   1083  CD1 ILE A 145      -2.465  -8.065   8.148  1.00 87.31           C  
ATOM   1084  N   VAL A 146      -1.391 -13.240   8.724  1.00 81.88           N  
ATOM   1085  CA  VAL A 146      -0.181 -13.889   8.219  1.00 81.88           C  
ATOM   1086  C   VAL A 146       0.191 -13.242   6.893  1.00 81.88           C  
ATOM   1087  CB  VAL A 146      -0.366 -15.412   8.087  1.00 81.88           C  
ATOM   1088  O   VAL A 146      -0.498 -13.433   5.890  1.00 81.88           O  
ATOM   1089  CG1 VAL A 146       0.926 -16.077   7.595  1.00 81.88           C  
ATOM   1090  CG2 VAL A 146      -0.737 -16.040   9.438  1.00 81.88           C  
ATOM   1091  N   LEU A 147       1.285 -12.483   6.896  1.00 82.75           N  
ATOM   1092  CA  LEU A 147       1.860 -11.861   5.707  1.00 82.75           C  
ATOM   1093  C   LEU A 147       3.251 -12.441   5.460  1.00 82.75           C  
ATOM   1094  CB  LEU A 147       1.842 -10.324   5.832  1.00 82.75           C  
ATOM   1095  O   LEU A 147       4.007 -12.707   6.396  1.00 82.75           O  
ATOM   1096  CG  LEU A 147       0.450  -9.724   6.142  1.00 82.75           C  
ATOM   1097  CD1 LEU A 147       0.442  -8.201   6.204  1.00 82.75           C  
ATOM   1098  CD2 LEU A 147      -0.623 -10.077   5.113  1.00 82.75           C  
ATOM   1099  N   SER A 148       3.571 -12.688   4.192  1.00 84.19           N  
ATOM   1100  CA  SER A 148       4.812 -13.365   3.821  1.00 84.19           C  
ATOM   1101  C   SER A 148       5.916 -12.369   3.498  1.00 84.19           C  
ATOM   1102  CB  SER A 148       4.569 -14.333   2.670  1.00 84.19           C  
ATOM   1103  O   SER A 148       5.691 -11.334   2.872  1.00 84.19           O  
ATOM   1104  OG  SER A 148       3.784 -15.407   3.147  1.00 84.19           O  
ATOM   1105  N   LYS A 149       7.139 -12.701   3.909  1.00 80.69           N  
ATOM   1106  CA  LYS A 149       8.328 -11.948   3.518  1.00 80.69           C  
ATOM   1107  C   LYS A 149       8.728 -12.348   2.091  1.00 80.69           C  
ATOM   1108  CB  LYS A 149       9.448 -12.207   4.534  1.00 80.69           C  
ATOM   1109  O   LYS A 149       8.735 -13.545   1.803  1.00 80.69           O  
ATOM   1110  CG  LYS A 149      10.624 -11.252   4.312  1.00 80.69           C  
ATOM   1111  CD  LYS A 149      11.780 -11.563   5.261  1.00 80.69           C  
ATOM   1112  CE  LYS A 149      12.971 -10.690   4.858  1.00 80.69           C  
ATOM   1113  NZ  LYS A 149      14.170 -11.000   5.670  1.00 80.69           N  
ATOM   1114  N   PRO A 150       9.072 -11.402   1.201  1.00 77.62           N  
ATOM   1115  CA  PRO A 150       9.664 -11.745  -0.081  1.00 77.62           C  
ATOM   1116  C   PRO A 150      11.057 -12.348   0.115  1.00 77.62           C  
ATOM   1117  CB  PRO A 150       9.700 -10.446  -0.890  1.00 77.62           C  
ATOM   1118  O   PRO A 150      11.826 -11.942   0.994  1.00 77.62           O  
ATOM   1119  CG  PRO A 150       9.810  -9.373   0.192  1.00 77.62           C  
ATOM   1120  CD  PRO A 150       8.980  -9.957   1.333  1.00 77.62           C  
ATOM   1121  N   GLU A 151      11.387 -13.307  -0.737  1.00 79.25           N  
ATOM   1122  CA  GLU A 151      12.761 -13.756  -0.912  1.00 79.25           C  
ATOM   1123  C   GLU A 151      13.453 -12.773  -1.848  1.00 79.25           C  
ATOM   1124  CB  GLU A 151      12.790 -15.165  -1.497  1.00 79.25           C  
ATOM   1125  O   GLU A 151      13.251 -12.807  -3.056  1.00 79.25           O  
ATOM   1126  CG  GLU A 151      12.334 -16.227  -0.492  1.00 79.25           C  
ATOM   1127  CD  GLU A 151      12.372 -17.635  -1.100  1.00 79.25           C  
ATOM   1128  OE1 GLU A 151      11.899 -18.560  -0.406  1.00 79.25           O  
ATOM   1129  OE2 GLU A 151      12.859 -17.766  -2.247  1.00 79.25           O  
ATOM   1130  N   MET A 152      14.234 -11.862  -1.278  1.00 69.50           N  
ATOM   1131  CA  MET A 152      14.906 -10.822  -2.051  1.00 69.50           C  
ATOM   1132  C   MET A 152      16.120 -11.415  -2.776  1.00 69.50           C  
ATOM   1133  CB  MET A 152      15.316  -9.675  -1.115  1.00 69.50           C  
ATOM   1134  O   MET A 152      17.002 -11.976  -2.124  1.00 69.50           O  
ATOM   1135  CG  MET A 152      14.119  -9.034  -0.395  1.00 69.50           C  
ATOM   1136  SD  MET A 152      12.978  -8.132  -1.471  1.00 69.50           S  
ATOM   1137  CE  MET A 152      13.984  -6.650  -1.793  1.00 69.50           C  
ATOM   1138  N   ALA A 153      16.212 -11.240  -4.098  1.00 66.19           N  
ATOM   1139  CA  ALA A 153      17.345 -11.696  -4.916  1.00 66.19           C  
ATOM   1140  C   ALA A 153      18.658 -10.895  -4.718  1.00 66.19           C  
ATOM   1141  CB  ALA A 153      16.902 -11.731  -6.385  1.00 66.19           C  
ATOM   1142  O   ALA A 153      19.594 -11.036  -5.507  1.00 66.19           O  
ATOM   1143  N   GLY A 154      18.755 -10.066  -3.674  1.00 73.25           N  
ATOM   1144  CA  GLY A 154      19.895  -9.176  -3.442  1.00 73.25           C  
ATOM   1145  C   GLY A 154      19.828  -7.932  -4.327  1.00 73.25           C  
ATOM   1146  O   GLY A 154      18.774  -7.315  -4.421  1.00 73.25           O  
ATOM   1147  N   ASP A 155      20.944  -7.555  -4.953  1.00 83.12           N  
ATOM   1148  CA  ASP A 155      21.076  -6.345  -5.788  1.00 83.12           C  
ATOM   1149  C   ASP A 155      20.985  -6.621  -7.295  1.00 83.12           C  
ATOM   1150  CB  ASP A 155      22.366  -5.603  -5.404  1.00 83.12           C  
ATOM   1151  O   ASP A 155      21.352  -5.786  -8.118  1.00 83.12           O  
ATOM   1152  CG  ASP A 155      22.205  -4.978  -4.026  1.00 83.12           C  
ATOM   1153  OD1 ASP A 155      21.252  -4.178  -3.893  1.00 83.12           O  
ATOM   1154  OD2 ASP A 155      22.945  -5.365  -3.097  1.00 83.12           O  
ATOM   1155  N   LYS A 156      20.501  -7.802  -7.692  1.00 88.38           N  
ATOM   1156  CA  LYS A 156      20.359  -8.159  -9.106  1.00 88.38           C  
ATOM   1157  C   LYS A 156      19.025  -7.661  -9.657  1.00 88.38           C  
ATOM   1158  CB  LYS A 156      20.526  -9.673  -9.278  1.00 88.38           C  
ATOM   1159  O   LYS A 156      17.978  -8.099  -9.187  1.00 88.38           O  
ATOM   1160  CG  LYS A 156      20.556 -10.036 -10.768  1.00 88.38           C  
ATOM   1161  CD  LYS A 156      20.686 -11.544 -10.980  1.00 88.38           C  
ATOM   1162  CE  LYS A 156      20.629 -11.817 -12.486  1.00 88.38           C  
ATOM   1163  NZ  LYS A 156      20.644 -13.268 -12.785  1.00 88.38           N  
ATOM   1164  N   ALA A 157      19.076  -6.830 -10.697  1.00 90.81           N  
ATOM   1165  CA  ALA A 157      17.890  -6.379 -11.422  1.00 90.81           C  
ATOM   1166  C   ALA A 157      16.981  -7.555 -11.828  1.00 90.81           C  
ATOM   1167  CB  ALA A 157      18.329  -5.568 -12.647  1.00 90.81           C  
ATOM   1168  O   ALA A 157      17.457  -8.634 -12.205  1.00 90.81           O  
ATOM   1169  N   SER A 158      15.671  -7.339 -11.740  1.00 92.50           N  
ATOM   1170  CA  SER A 158      14.679  -8.293 -12.234  1.00 92.50           C  
ATOM   1171  C   SER A 158      14.619  -8.286 -13.763  1.00 92.50           C  
ATOM   1172  CB  SER A 158      13.303  -8.027 -11.611  1.00 92.50           C  
ATOM   1173  O   SER A 158      15.102  -7.364 -14.425  1.00 92.50           O  
ATOM   1174  OG  SER A 158      12.923  -6.678 -11.722  1.00 92.50           O  
ATOM   1175  N   GLU A 159      14.030  -9.338 -14.335  1.00 94.00           N  
ATOM   1176  CA  GLU A 159      13.577  -9.288 -15.727  1.00 94.00           C  
ATOM   1177  C   GLU A 159      12.562  -8.148 -15.875  1.00 94.00           C  
ATOM   1178  CB  GLU A 159      12.942 -10.628 -16.137  1.00 94.00           C  
ATOM   1179  O   GLU A 159      11.775  -7.903 -14.969  1.00 94.00           O  
ATOM   1180  CG  GLU A 159      13.959 -11.781 -16.146  1.00 94.00           C  
ATOM   1181  CD  GLU A 159      13.350 -13.154 -16.489  1.00 94.00           C  
ATOM   1182  OE1 GLU A 159      14.151 -14.105 -16.643  1.00 94.00           O  
ATOM   1183  OE2 GLU A 159      12.106 -13.278 -16.536  1.00 94.00           O  
ATOM   1184  N   THR A 160      12.565  -7.434 -16.997  1.00 95.62           N  
ATOM   1185  CA  THR A 160      11.550  -6.401 -17.232  1.00 95.62           C  
ATOM   1186  C   THR A 160      10.174  -7.044 -17.399  1.00 95.62           C  
ATOM   1187  CB  THR A 160      11.891  -5.559 -18.465  1.00 95.62           C  
ATOM   1188  O   THR A 160      10.035  -8.059 -18.079  1.00 95.62           O  
ATOM   1189  CG2 THR A 160      10.976  -4.347 -18.626  1.00 95.62           C  
ATOM   1190  OG1 THR A 160      13.208  -5.065 -18.360  1.00 95.62           O  
ATOM   1191  N   TRP A 161       9.150  -6.425 -16.819  1.00 96.88           N  
ATOM   1192  CA  TRP A 161       7.763  -6.884 -16.864  1.00 96.88           C  
ATOM   1193  C   TRP A 161       6.798  -5.708 -17.040  1.00 96.88           C  
ATOM   1194  CB  TRP A 161       7.478  -7.686 -15.590  1.00 96.88           C  
ATOM   1195  O   TRP A 161       7.223  -4.554 -17.001  1.00 96.88           O  
ATOM   1196  CG  TRP A 161       7.704  -6.988 -14.283  1.00 96.88           C  
ATOM   1197  CD1 TRP A 161       8.868  -6.957 -13.603  1.00 96.88           C  
ATOM   1198  CD2 TRP A 161       6.777  -6.189 -13.491  1.00 96.88           C  
ATOM   1199  CE2 TRP A 161       7.473  -5.668 -12.358  1.00 96.88           C  
ATOM   1200  CE3 TRP A 161       5.423  -5.833 -13.629  1.00 96.88           C  
ATOM   1201  NE1 TRP A 161       8.739  -6.193 -12.467  1.00 96.88           N  
ATOM   1202  CH2 TRP A 161       5.532  -4.430 -11.638  1.00 96.88           C  
ATOM   1203  CZ2 TRP A 161       6.869  -4.802 -11.438  1.00 96.88           C  
ATOM   1204  CZ3 TRP A 161       4.812  -4.949 -12.724  1.00 96.88           C  
ATOM   1205  N   LYS A 162       5.509  -5.988 -17.260  1.00 96.25           N  
ATOM   1206  CA  LYS A 162       4.461  -4.965 -17.367  1.00 96.25           C  
ATOM   1207  C   LYS A 162       3.329  -5.220 -16.385  1.00 96.25           C  
ATOM   1208  CB  LYS A 162       3.893  -4.932 -18.782  1.00 96.25           C  
ATOM   1209  O   LYS A 162       2.992  -6.369 -16.111  1.00 96.25           O  
ATOM   1210  CG  LYS A 162       4.933  -4.576 -19.844  1.00 96.25           C  
ATOM   1211  CD  LYS A 162       4.213  -4.500 -21.188  1.00 96.25           C  
ATOM   1212  CE  LYS A 162       5.199  -4.112 -22.283  1.00 96.25           C  
ATOM   1213  NZ  LYS A 162       4.488  -4.010 -23.574  1.00 96.25           N  
ATOM   1214  N   THR A 163       2.728  -4.153 -15.868  1.00 96.19           N  
ATOM   1215  CA  THR A 163       1.620  -4.216 -14.902  1.00 96.19           C  
ATOM   1216  C   THR A 163       0.485  -5.124 -15.372  1.00 96.19           C  
ATOM   1217  CB  THR A 163       1.062  -2.807 -14.651  1.00 96.19           C  
ATOM   1218  O   THR A 163      -0.011  -5.939 -14.590  1.00 96.19           O  
ATOM   1219  CG2 THR A 163      -0.051  -2.785 -13.603  1.00 96.19           C  
ATOM   1220  OG1 THR A 163       2.075  -1.958 -14.154  1.00 96.19           O  
ATOM   1221  N   GLU A 164       0.102  -5.020 -16.645  1.00 96.38           N  
ATOM   1222  CA  GLU A 164      -1.083  -5.684 -17.199  1.00 96.38           C  
ATOM   1223  C   GLU A 164      -0.941  -7.213 -17.240  1.00 96.38           C  
ATOM   1224  CB  GLU A 164      -1.394  -5.145 -18.608  1.00 96.38           C  
ATOM   1225  O   GLU A 164      -1.942  -7.927 -17.226  1.00 96.38           O  
ATOM   1226  CG  GLU A 164      -1.555  -3.614 -18.710  1.00 96.38           C  
ATOM   1227  CD  GLU A 164      -0.232  -2.832 -18.620  1.00 96.38           C  
ATOM   1228  OE1 GLU A 164      -0.258  -1.672 -18.164  1.00 96.38           O  
ATOM   1229  OE2 GLU A 164       0.828  -3.411 -18.953  1.00 96.38           O  
ATOM   1230  N   ASP A 165       0.292  -7.731 -17.209  1.00 97.12           N  
ATOM   1231  CA  ASP A 165       0.562  -9.172 -17.150  1.00 97.12           C  
ATOM   1232  C   ASP A 165       0.219  -9.773 -15.770  1.00 97.12           C  
ATOM   1233  CB  ASP A 165       2.041  -9.436 -17.489  1.00 97.12           C  
ATOM   1234  O   ASP A 165       0.060 -10.989 -15.619  1.00 97.12           O  
ATOM   1235  CG  ASP A 165       2.473  -8.978 -18.888  1.00 97.12           C  
ATOM   1236  OD1 ASP A 165       1.662  -9.098 -19.834  1.00 97.12           O  
ATOM   1237  OD2 ASP A 165       3.645  -8.548 -19.014  1.00 97.12           O  
ATOM   1238  N   TYR A 166       0.104  -8.932 -14.734  1.00 97.75           N  
ATOM   1239  CA  TYR A 166      -0.050  -9.366 -13.343  1.00 97.75           C  
ATOM   1240  C   TYR A 166      -1.362  -8.929 -12.708  1.00 97.75           C  
ATOM   1241  CB  TYR A 166       1.134  -8.864 -12.510  1.00 97.75           C  
ATOM   1242  O   TYR A 166      -1.873  -9.663 -11.851  1.00 97.75           O  
ATOM   1243  CG  TYR A 166       2.435  -9.519 -12.909  1.00 97.75           C  
ATOM   1244  CD1 TYR A 166       2.863 -10.710 -12.290  1.00 97.75           C  
ATOM   1245  CD2 TYR A 166       3.171  -8.973 -13.970  1.00 97.75           C  
ATOM   1246  CE1 TYR A 166       4.027 -11.355 -12.752  1.00 97.75           C  
ATOM   1247  CE2 TYR A 166       4.312  -9.631 -14.450  1.00 97.75           C  
ATOM   1248  OH  TYR A 166       5.845 -11.458 -14.304  1.00 97.75           O  
ATOM   1249  CZ  TYR A 166       4.749 -10.816 -13.836  1.00 97.75           C  
ATOM   1250  N   VAL A 167      -1.874  -7.755 -13.083  1.00 97.62           N  
ATOM   1251  CA  VAL A 167      -3.047  -7.129 -12.471  1.00 97.62           C  
ATOM   1252  C   VAL A 167      -3.887  -6.419 -13.531  1.00 97.62           C  
ATOM   1253  CB  VAL A 167      -2.627  -6.129 -11.373  1.00 97.62           C  
ATOM   1254  O   VAL A 167      -3.405  -5.546 -14.244  1.00 97.62           O  
ATOM   1255  CG1 VAL A 167      -3.849  -5.527 -10.671  1.00 97.62           C  
ATOM   1256  CG2 VAL A 167      -1.764  -6.781 -10.279  1.00 97.62           C  
ATOM   1257  N   ASP A 168      -5.176  -6.747 -13.565  1.00 98.00           N  
ATOM   1258  CA  ASP A 168      -6.197  -5.944 -14.240  1.00 98.00           C  
ATOM   1259  C   ASP A 168      -6.543  -4.740 -13.345  1.00 98.00           C  
ATOM   1260  CB  ASP A 168      -7.397  -6.857 -14.536  1.00 98.00           C  
ATOM   1261  O   ASP A 168      -7.152  -4.894 -12.279  1.00 98.00           O  
ATOM   1262  CG  ASP A 168      -8.597  -6.164 -15.189  1.00 98.00           C  
ATOM   1263  OD1 ASP A 168      -8.725  -4.926 -15.061  1.00 98.00           O  
ATOM   1264  OD2 ASP A 168      -9.445  -6.921 -15.708  1.00 98.00           O  
ATOM   1265  N   VAL A 169      -6.092  -3.548 -13.750  1.00 97.50           N  
ATOM   1266  CA  VAL A 169      -6.210  -2.311 -12.959  1.00 97.50           C  
ATOM   1267  C   VAL A 169      -7.664  -1.843 -12.845  1.00 97.50           C  
ATOM   1268  CB  VAL A 169      -5.306  -1.202 -13.540  1.00 97.50           C  
ATOM   1269  O   VAL A 169      -8.064  -1.350 -11.789  1.00 97.50           O  
ATOM   1270  CG1 VAL A 169      -5.422   0.115 -12.761  1.00 97.50           C  
ATOM   1271  CG2 VAL A 169      -3.828  -1.622 -13.500  1.00 97.50           C  
ATOM   1272  N   ASP A 170      -8.494  -2.060 -13.866  1.00 97.62           N  
ATOM   1273  CA  ASP A 170      -9.917  -1.709 -13.811  1.00 97.62           C  
ATOM   1274  C   ASP A 170     -10.654  -2.602 -12.812  1.00 97.62           C  
ATOM   1275  CB  ASP A 170     -10.552  -1.822 -15.205  1.00 97.62           C  
ATOM   1276  O   ASP A 170     -11.425  -2.123 -11.970  1.00 97.62           O  
ATOM   1277  CG  ASP A 170     -10.151  -0.684 -16.146  1.00 97.62           C  
ATOM   1278  OD1 ASP A 170      -9.851   0.418 -15.630  1.00 97.62           O  
ATOM   1279  OD2 ASP A 170     -10.224  -0.904 -17.374  1.00 97.62           O  
ATOM   1280  N   ARG A 171     -10.355  -3.906 -12.831  1.00 98.19           N  
ATOM   1281  CA  ARG A 171     -10.881  -4.851 -11.840  1.00 98.19           C  
ATOM   1282  C   ARG A 171     -10.394  -4.528 -10.426  1.00 98.19           C  
ATOM   1283  CB  ARG A 171     -10.511  -6.272 -12.271  1.00 98.19           C  
ATOM   1284  O   ARG A 171     -11.177  -4.653  -9.481  1.00 98.19           O  
ATOM   1285  CG  ARG A 171     -11.136  -7.316 -11.341  1.00 98.19           C  
ATOM   1286  CD  ARG A 171     -10.793  -8.727 -11.812  1.00 98.19           C  
ATOM   1287  NE  ARG A 171     -11.224  -9.727 -10.814  1.00 98.19           N  
ATOM   1288  NH1 ARG A 171     -10.169 -11.524 -11.759  1.00 98.19           N  
ATOM   1289  NH2 ARG A 171     -11.180 -11.761  -9.781  1.00 98.19           N  
ATOM   1290  CZ  ARG A 171     -10.864 -10.997 -10.790  1.00 98.19           C  
ATOM   1291  N   LEU A 172      -9.137  -4.110 -10.265  1.00 98.50           N  
ATOM   1292  CA  LEU A 172      -8.589  -3.667  -8.980  1.00 98.50           C  
ATOM   1293  C   LEU A 172      -9.336  -2.437  -8.448  1.00 98.50           C  
ATOM   1294  CB  LEU A 172      -7.079  -3.415  -9.137  1.00 98.50           C  
ATOM   1295  O   LEU A 172      -9.837  -2.471  -7.324  1.00 98.50           O  
ATOM   1296  CG  LEU A 172      -6.389  -2.789  -7.911  1.00 98.50           C  
ATOM   1297  CD1 LEU A 172      -6.542  -3.632  -6.647  1.00 98.50           C  
ATOM   1298  CD2 LEU A 172      -4.896  -2.684  -8.181  1.00 98.50           C  
ATOM   1299  N   ASN A 173      -9.489  -1.399  -9.271  1.00 98.00           N  
ATOM   1300  CA  ASN A 173     -10.238  -0.184  -8.944  1.00 98.00           C  
ATOM   1301  C   ASN A 173     -11.679  -0.496  -8.506  1.00 98.00           C  
ATOM   1302  CB  ASN A 173     -10.234   0.723 -10.189  1.00 98.00           C  
ATOM   1303  O   ASN A 173     -12.141  -0.025  -7.462  1.00 98.00           O  
ATOM   1304  CG  ASN A 173      -8.998   1.596 -10.297  1.00 98.00           C  
ATOM   1305  ND2 ASN A 173      -8.448   1.780 -11.473  1.00 98.00           N  
ATOM   1306  OD1 ASN A 173      -8.549   2.166  -9.322  1.00 98.00           O  
ATOM   1307  N   ALA A 174     -12.379  -1.342  -9.269  1.00 98.25           N  
ATOM   1308  CA  ALA A 174     -13.735  -1.772  -8.939  1.00 98.25           C  
ATOM   1309  C   ALA A 174     -13.790  -2.533  -7.604  1.00 98.25           C  
ATOM   1310  CB  ALA A 174     -14.265  -2.630 -10.093  1.00 98.25           C  
ATOM   1311  O   ALA A 174     -14.709  -2.327  -6.809  1.00 98.25           O  
ATOM   1312  N   LYS A 175     -12.796  -3.388  -7.326  1.00 98.38           N  
ATOM   1313  CA  LYS A 175     -12.745  -4.161  -6.081  1.00 98.38           C  
ATOM   1314  C   LYS A 175     -12.459  -3.282  -4.861  1.00 98.38           C  
ATOM   1315  CB  LYS A 175     -11.746  -5.319  -6.231  1.00 98.38           C  
ATOM   1316  O   LYS A 175     -13.138  -3.452  -3.852  1.00 98.38           O  
ATOM   1317  CG  LYS A 175     -11.717  -6.262  -5.016  1.00 98.38           C  
ATOM   1318  CD  LYS A 175     -13.041  -6.972  -4.687  1.00 98.38           C  
ATOM   1319  CE  LYS A 175     -13.416  -8.034  -5.728  1.00 98.38           C  
ATOM   1320  NZ  LYS A 175     -14.416  -8.986  -5.170  1.00 98.38           N  
ATOM   1321  N   ILE A 176     -11.532  -2.326  -4.960  1.00 98.38           N  
ATOM   1322  CA  ILE A 176     -11.261  -1.341  -3.896  1.00 98.38           C  
ATOM   1323  C   ILE A 176     -12.531  -0.534  -3.594  1.00 98.38           C  
ATOM   1324  CB  ILE A 176     -10.081  -0.422  -4.303  1.00 98.38           C  
ATOM   1325  O   ILE A 176     -12.941  -0.425  -2.438  1.00 98.38           O  
ATOM   1326  CG1 ILE A 176      -8.759  -1.222  -4.342  1.00 98.38           C  
ATOM   1327  CG2 ILE A 176      -9.915   0.763  -3.334  1.00 98.38           C  
ATOM   1328  CD1 ILE A 176      -7.574  -0.437  -4.920  1.00 98.38           C  
ATOM   1329  N   SER A 177     -13.190  -0.019  -4.637  1.00 98.12           N  
ATOM   1330  CA  SER A 177     -14.436   0.744  -4.506  1.00 98.12           C  
ATOM   1331  C   SER A 177     -15.526  -0.055  -3.785  1.00 98.12           C  
ATOM   1332  CB  SER A 177     -14.898   1.171  -5.901  1.00 98.12           C  
ATOM   1333  O   SER A 177     -16.137   0.447  -2.838  1.00 98.12           O  
ATOM   1334  OG  SER A 177     -16.135   1.851  -5.861  1.00 98.12           O  
ATOM   1335  N   ALA A 178     -15.724  -1.316  -4.181  1.00 98.19           N  
ATOM   1336  CA  ALA A 178     -16.733  -2.190  -3.595  1.00 98.19           C  
ATOM   1337  C   ALA A 178     -16.438  -2.558  -2.133  1.00 98.19           C  
ATOM   1338  CB  ALA A 178     -16.856  -3.441  -4.472  1.00 98.19           C  
ATOM   1339  O   ALA A 178     -17.343  -2.487  -1.303  1.00 98.19           O  
ATOM   1340  N   LEU A 179     -15.195  -2.933  -1.807  1.00 98.00           N  
ATOM   1341  CA  LEU A 179     -14.824  -3.361  -0.453  1.00 98.00           C  
ATOM   1342  C   LEU A 179     -14.926  -2.228   0.567  1.00 98.00           C  
ATOM   1343  CB  LEU A 179     -13.395  -3.932  -0.457  1.00 98.00           C  
ATOM   1344  O   LEU A 179     -15.394  -2.443   1.682  1.00 98.00           O  
ATOM   1345  CG  LEU A 179     -13.299  -5.371  -0.988  1.00 98.00           C  
ATOM   1346  CD1 LEU A 179     -11.825  -5.741  -1.134  1.00 98.00           C  
ATOM   1347  CD2 LEU A 179     -13.965  -6.377  -0.046  1.00 98.00           C  
ATOM   1348  N   PHE A 180     -14.518  -1.017   0.188  1.00 97.56           N  
ATOM   1349  CA  PHE A 180     -14.413   0.096   1.133  1.00 97.56           C  
ATOM   1350  C   PHE A 180     -15.543   1.121   1.009  1.00 97.56           C  
ATOM   1351  CB  PHE A 180     -13.011   0.700   1.028  1.00 97.56           C  
ATOM   1352  O   PHE A 180     -15.572   2.103   1.752  1.00 97.56           O  
ATOM   1353  CG  PHE A 180     -11.912  -0.333   1.195  1.00 97.56           C  
ATOM   1354  CD1 PHE A 180     -11.872  -1.167   2.330  1.00 97.56           C  
ATOM   1355  CD2 PHE A 180     -10.964  -0.508   0.175  1.00 97.56           C  
ATOM   1356  CE1 PHE A 180     -10.895  -2.170   2.440  1.00 97.56           C  
ATOM   1357  CE2 PHE A 180      -9.986  -1.508   0.283  1.00 97.56           C  
ATOM   1358  CZ  PHE A 180      -9.951  -2.342   1.415  1.00 97.56           C  
ATOM   1359  N   GLY A 181     -16.492   0.909   0.091  1.00 96.62           N  
ATOM   1360  CA  GLY A 181     -17.621   1.818  -0.115  1.00 96.62           C  
ATOM   1361  C   GLY A 181     -17.176   3.232  -0.499  1.00 96.62           C  
ATOM   1362  O   GLY A 181     -17.747   4.220  -0.022  1.00 96.62           O  
ATOM   1363  N   ILE A 182     -16.126   3.332  -1.317  1.00 95.25           N  
ATOM   1364  CA  ILE A 182     -15.591   4.594  -1.842  1.00 95.25           C  
ATOM   1365  C   ILE A 182     -15.890   4.711  -3.343  1.00 95.25           C  
ATOM   1366  CB  ILE A 182     -14.087   4.764  -1.518  1.00 95.25           C  
ATOM   1367  O   ILE A 182     -16.078   3.683  -3.996  1.00 95.25           O  
ATOM   1368  CG1 ILE A 182     -13.184   3.726  -2.218  1.00 95.25           C  
ATOM   1369  CG2 ILE A 182     -13.877   4.766   0.007  1.00 95.25           C  
ATOM   1370  CD1 ILE A 182     -11.691   4.025  -2.035  1.00 95.25           C  
ATOM   1371  N   PRO A 183     -15.950   5.926  -3.922  1.00 95.12           N  
ATOM   1372  CA  PRO A 183     -16.008   6.088  -5.375  1.00 95.12           C  
ATOM   1373  C   PRO A 183     -14.850   5.359  -6.062  1.00 95.12           C  
ATOM   1374  CB  PRO A 183     -15.939   7.597  -5.633  1.00 95.12           C  
ATOM   1375  O   PRO A 183     -13.809   5.150  -5.440  1.00 95.12           O  
ATOM   1376  CG  PRO A 183     -16.433   8.204  -4.321  1.00 95.12           C  
ATOM   1377  CD  PRO A 183     -15.905   7.227  -3.275  1.00 95.12           C  
ATOM   1378  N   ASN A 184     -15.019   4.996  -7.336  1.00 95.44           N  
ATOM   1379  CA  ASN A 184     -13.928   4.408  -8.111  1.00 95.44           C  
ATOM   1380  C   ASN A 184     -12.700   5.340  -8.039  1.00 95.44           C  
ATOM   1381  CB  ASN A 184     -14.392   4.147  -9.555  1.00 95.44           C  
ATOM   1382  O   ASN A 184     -12.817   6.495  -8.457  1.00 95.44           O  
ATOM   1383  CG  ASN A 184     -13.326   3.455 -10.395  1.00 95.44           C  
ATOM   1384  ND2 ASN A 184     -13.711   2.680 -11.379  1.00 95.44           N  
ATOM   1385  OD1 ASN A 184     -12.136   3.588 -10.186  1.00 95.44           O  
ATOM   1386  N   PRO A 185     -11.562   4.868  -7.496  1.00 92.56           N  
ATOM   1387  CA  PRO A 185     -10.414   5.732  -7.258  1.00 92.56           C  
ATOM   1388  C   PRO A 185      -9.676   6.110  -8.549  1.00 92.56           C  
ATOM   1389  CB  PRO A 185      -9.539   4.976  -6.256  1.00 92.56           C  
ATOM   1390  O   PRO A 185      -8.917   7.073  -8.542  1.00 92.56           O  
ATOM   1391  CG  PRO A 185      -9.894   3.505  -6.464  1.00 92.56           C  
ATOM   1392  CD  PRO A 185     -11.335   3.531  -6.955  1.00 92.56           C  
ATOM   1393  N   GLY A 186      -9.914   5.402  -9.660  1.00 94.75           N  
ATOM   1394  CA  GLY A 186      -9.300   5.712 -10.951  1.00 94.75           C  
ATOM   1395  C   GLY A 186      -7.776   5.611 -10.922  1.00 94.75           C  
ATOM   1396  O   GLY A 186      -7.105   6.409 -11.577  1.00 94.75           O  
ATOM   1397  N   VAL A 187      -7.239   4.661 -10.145  1.00 95.06           N  
ATOM   1398  CA  VAL A 187      -5.797   4.447  -9.991  1.00 95.06           C  
ATOM   1399  C   VAL A 187      -5.160   4.220 -11.356  1.00 95.06           C  
ATOM   1400  CB  VAL A 187      -5.495   3.258  -9.058  1.00 95.06           C  
ATOM   1401  O   VAL A 187      -5.660   3.431 -12.161  1.00 95.06           O  
ATOM   1402  CG1 VAL A 187      -4.000   2.949  -8.988  1.00 95.06           C  
ATOM   1403  CG2 VAL A 187      -5.970   3.549  -7.629  1.00 95.06           C  
ATOM   1404  N   LYS A 188      -4.035   4.901 -11.586  1.00 96.44           N  
ATOM   1405  CA  LYS A 188      -3.192   4.753 -12.773  1.00 96.44           C  
ATOM   1406  C   LYS A 188      -1.880   4.108 -12.375  1.00 96.44           C  
ATOM   1407  CB  LYS A 188      -2.925   6.117 -13.413  1.00 96.44           C  
ATOM   1408  O   LYS A 188      -1.277   4.518 -11.388  1.00 96.44           O  
ATOM   1409  CG  LYS A 188      -4.212   6.781 -13.909  1.00 96.44           C  
ATOM   1410  CD  LYS A 188      -3.857   8.138 -14.507  1.00 96.44           C  
ATOM   1411  CE  LYS A 188      -5.131   8.876 -14.905  1.00 96.44           C  
ATOM   1412  NZ  LYS A 188      -4.786  10.243 -15.355  1.00 96.44           N  
ATOM   1413  N   VAL A 189      -1.435   3.135 -13.160  1.00 97.88           N  
ATOM   1414  CA  VAL A 189      -0.166   2.444 -12.938  1.00 97.88           C  
ATOM   1415  C   VAL A 189       0.677   2.543 -14.200  1.00 97.88           C  
ATOM   1416  CB  VAL A 189      -0.370   0.975 -12.528  1.00 97.88           C  
ATOM   1417  O   VAL A 189       0.243   2.118 -15.266  1.00 97.88           O  
ATOM   1418  CG1 VAL A 189       0.955   0.386 -12.028  1.00 97.88           C  
ATOM   1419  CG2 VAL A 189      -1.406   0.796 -11.411  1.00 97.88           C  
ATOM   1420  N   GLU A 190       1.887   3.070 -14.073  1.00 97.81           N  
ATOM   1421  CA  GLU A 190       2.870   3.166 -15.143  1.00 97.81           C  
ATOM   1422  C   GLU A 190       4.038   2.213 -14.881  1.00 97.81           C  
ATOM   1423  CB  GLU A 190       3.357   4.610 -15.325  1.00 97.81           C  
ATOM   1424  O   GLU A 190       4.713   2.267 -13.851  1.00 97.81           O  
ATOM   1425  CG  GLU A 190       2.240   5.528 -15.851  1.00 97.81           C  
ATOM   1426  CD  GLU A 190       2.742   6.888 -16.370  1.00 97.81           C  
ATOM   1427  OE1 GLU A 190       1.875   7.757 -16.618  1.00 97.81           O  
ATOM   1428  OE2 GLU A 190       3.971   7.050 -16.573  1.00 97.81           O  
ATOM   1429  N   SER A 191       4.286   1.331 -15.846  1.00 97.69           N  
ATOM   1430  CA  SER A 191       5.464   0.467 -15.881  1.00 97.69           C  
ATOM   1431  C   SER A 191       6.645   1.230 -16.476  1.00 97.69           C  
ATOM   1432  CB  SER A 191       5.151  -0.765 -16.732  1.00 97.69           C  
ATOM   1433  O   SER A 191       6.647   1.535 -17.666  1.00 97.69           O  
ATOM   1434  OG  SER A 191       4.310  -1.651 -16.024  1.00 97.69           O  
ATOM   1435  N   VAL A 192       7.657   1.519 -15.660  1.00 97.56           N  
ATOM   1436  CA  VAL A 192       8.877   2.232 -16.072  1.00 97.56           C  
ATOM   1437  C   VAL A 192      10.122   1.470 -15.620  1.00 97.56           C  
ATOM   1438  CB  VAL A 192       8.873   3.686 -15.561  1.00 97.56           C  
ATOM   1439  O   VAL A 192      10.032   0.504 -14.857  1.00 97.56           O  
ATOM   1440  CG1 VAL A 192       7.770   4.508 -16.232  1.00 97.56           C  
ATOM   1441  CG2 VAL A 192       8.696   3.773 -14.045  1.00 97.56           C  
ATOM   1442  N   SER A 193      11.308   1.862 -16.087  1.00 96.50           N  
ATOM   1443  CA  SER A 193      12.544   1.298 -15.526  1.00 96.50           C  
ATOM   1444  C   SER A 193      12.749   1.763 -14.077  1.00 96.50           C  
ATOM   1445  CB  SER A 193      13.763   1.607 -16.398  1.00 96.50           C  
ATOM   1446  O   SER A 193      12.230   2.802 -13.662  1.00 96.50           O  
ATOM   1447  OG  SER A 193      14.132   2.964 -16.297  1.00 96.50           O  
ATOM   1448  N   HIS A 194      13.515   1.001 -13.292  1.00 94.06           N  
ATOM   1449  CA  HIS A 194      13.812   1.342 -11.893  1.00 94.06           C  
ATOM   1450  C   HIS A 194      14.471   2.721 -11.747  1.00 94.06           C  
ATOM   1451  CB  HIS A 194      14.704   0.235 -11.314  1.00 94.06           C  
ATOM   1452  O   HIS A 194      14.082   3.514 -10.891  1.00 94.06           O  
ATOM   1453  CG  HIS A 194      14.903   0.259  -9.825  1.00 94.06           C  
ATOM   1454  CD2 HIS A 194      14.159   0.951  -8.918  1.00 94.06           C  
ATOM   1455  ND1 HIS A 194      15.776  -0.588  -9.144  1.00 94.06           N  
ATOM   1456  CE1 HIS A 194      15.523  -0.402  -7.842  1.00 94.06           C  
ATOM   1457  NE2 HIS A 194      14.567   0.520  -7.681  1.00 94.06           N  
ATOM   1458  N   GLU A 195      15.416   3.030 -12.633  1.00 96.00           N  
ATOM   1459  CA  GLU A 195      16.114   4.315 -12.663  1.00 96.00           C  
ATOM   1460  C   GLU A 195      15.215   5.451 -13.171  1.00 96.00           C  
ATOM   1461  CB  GLU A 195      17.365   4.143 -13.529  1.00 96.00           C  
ATOM   1462  O   GLU A 195      15.225   6.548 -12.616  1.00 96.00           O  
ATOM   1463  CG  GLU A 195      18.274   5.377 -13.500  1.00 96.00           C  
ATOM   1464  CD  GLU A 195      19.591   5.162 -14.260  1.00 96.00           C  
ATOM   1465  OE1 GLU A 195      20.394   6.118 -14.277  1.00 96.00           O  
ATOM   1466  OE2 GLU A 195      19.796   4.064 -14.831  1.00 96.00           O  
ATOM   1467  N   GLU A 196      14.369   5.203 -14.177  1.00 97.50           N  
ATOM   1468  CA  GLU A 196      13.414   6.212 -14.645  1.00 97.50           C  
ATOM   1469  C   GLU A 196      12.419   6.595 -13.546  1.00 97.50           C  
ATOM   1470  CB  GLU A 196      12.670   5.717 -15.888  1.00 97.50           C  
ATOM   1471  O   GLU A 196      12.191   7.782 -13.315  1.00 97.50           O  
ATOM   1472  CG  GLU A 196      11.779   6.819 -16.480  1.00 97.50           C  
ATOM   1473  CD  GLU A 196      10.823   6.304 -17.553  1.00 97.50           C  
ATOM   1474  OE1 GLU A 196       9.792   7.004 -17.733  1.00 97.50           O  
ATOM   1475  OE2 GLU A 196      11.108   5.227 -18.128  1.00 97.50           O  
ATOM   1476  N   MET A 197      11.862   5.613 -12.832  1.00 96.50           N  
ATOM   1477  CA  MET A 197      11.006   5.883 -11.677  1.00 96.50           C  
ATOM   1478  C   MET A 197      11.731   6.744 -10.642  1.00 96.50           C  
ATOM   1479  CB  MET A 197      10.592   4.566 -11.029  1.00 96.50           C  
ATOM   1480  O   MET A 197      11.178   7.735 -10.168  1.00 96.50           O  
ATOM   1481  CG  MET A 197       9.682   4.803  -9.823  1.00 96.50           C  
ATOM   1482  SD  MET A 197       9.260   3.265  -9.005  1.00 96.50           S  
ATOM   1483  CE  MET A 197      10.813   2.982  -8.151  1.00 96.50           C  
ATOM   1484  N   PHE A 198      12.979   6.400 -10.315  1.00 94.44           N  
ATOM   1485  CA  PHE A 198      13.778   7.188  -9.385  1.00 94.44           C  
ATOM   1486  C   PHE A 198      13.959   8.632  -9.862  1.00 94.44           C  
ATOM   1487  CB  PHE A 198      15.131   6.515  -9.197  1.00 94.44           C  
ATOM   1488  O   PHE A 198      13.818   9.566  -9.075  1.00 94.44           O  
ATOM   1489  CG  PHE A 198      15.969   7.191  -8.139  1.00 94.44           C  
ATOM   1490  CD1 PHE A 198      16.747   8.322  -8.453  1.00 94.44           C  
ATOM   1491  CD2 PHE A 198      15.997   6.651  -6.843  1.00 94.44           C  
ATOM   1492  CE1 PHE A 198      17.537   8.922  -7.461  1.00 94.44           C  
ATOM   1493  CE2 PHE A 198      16.815   7.226  -5.862  1.00 94.44           C  
ATOM   1494  CZ  PHE A 198      17.578   8.360  -6.174  1.00 94.44           C  
ATOM   1495  N   ASN A 199      14.206   8.840 -11.154  1.00 95.62           N  
ATOM   1496  CA  ASN A 199      14.327  10.177 -11.728  1.00 95.62           C  
ATOM   1497  C   ASN A 199      13.021  10.981 -11.615  1.00 95.62           C  
ATOM   1498  CB  ASN A 199      14.827  10.048 -13.176  1.00 95.62           C  
ATOM   1499  O   ASN A 199      13.072  12.186 -11.358  1.00 95.62           O  
ATOM   1500  CG  ASN A 199      16.287   9.630 -13.234  1.00 95.62           C  
ATOM   1501  ND2 ASN A 199      16.694   8.913 -14.255  1.00 95.62           N  
ATOM   1502  OD1 ASN A 199      17.084   9.981 -12.379  1.00 95.62           O  
ATOM   1503  N   LYS A 200      11.851  10.334 -11.713  1.00 94.19           N  
ATOM   1504  CA  LYS A 200      10.557  10.990 -11.450  1.00 94.19           C  
ATOM   1505  C   LYS A 200      10.404  11.408  -9.983  1.00 94.19           C  
ATOM   1506  CB  LYS A 200       9.381  10.098 -11.876  1.00 94.19           C  
ATOM   1507  O   LYS A 200       9.880  12.492  -9.729  1.00 94.19           O  
ATOM   1508  CG  LYS A 200       9.352   9.782 -13.381  1.00 94.19           C  
ATOM   1509  CD  LYS A 200       8.108   8.949 -13.716  1.00 94.19           C  
ATOM   1510  CE  LYS A 200       8.263   8.076 -14.968  1.00 94.19           C  
ATOM   1511  NZ  LYS A 200       8.174   8.793 -16.260  1.00 94.19           N  
ATOM   1512  N   ILE A 201      10.906  10.606  -9.036  1.00 89.50           N  
ATOM   1513  CA  ILE A 201      10.965  10.968  -7.606  1.00 89.50           C  
ATOM   1514  C   ILE A 201      11.908  12.157  -7.401  1.00 89.50           C  
ATOM   1515  CB  ILE A 201      11.402   9.773  -6.723  1.00 89.50           C  
ATOM   1516  O   ILE A 201      11.524  13.149  -6.788  1.00 89.50           O  
ATOM   1517  CG1 ILE A 201      10.405   8.604  -6.844  1.00 89.50           C  
ATOM   1518  CG2 ILE A 201      11.532  10.199  -5.245  1.00 89.50           C  
ATOM   1519  CD1 ILE A 201      10.908   7.297  -6.224  1.00 89.50           C  
ATOM   1520  N   LYS A 202      13.126  12.096  -7.954  1.00 91.56           N  
ATOM   1521  CA  LYS A 202      14.143  13.159  -7.853  1.00 91.56           C  
ATOM   1522  C   LYS A 202      13.637  14.504  -8.383  1.00 91.56           C  
ATOM   1523  CB  LYS A 202      15.408  12.699  -8.600  1.00 91.56           C  
ATOM   1524  O   LYS A 202      14.007  15.548  -7.850  1.00 91.56           O  
ATOM   1525  CG  LYS A 202      16.593  13.671  -8.448  1.00 91.56           C  
ATOM   1526  CD  LYS A 202      17.852  13.122  -9.140  1.00 91.56           C  
ATOM   1527  CE  LYS A 202      19.075  14.016  -8.870  1.00 91.56           C  
ATOM   1528  NZ  LYS A 202      20.355  13.290  -9.095  1.00 91.56           N  
ATOM   1529  N   ALA A 203      12.778  14.481  -9.403  1.00 92.75           N  
ATOM   1530  CA  ALA A 203      12.156  15.673  -9.974  1.00 92.75           C  
ATOM   1531  C   ALA A 203      11.122  16.346  -9.046  1.00 92.75           C  
ATOM   1532  CB  ALA A 203      11.537  15.287 -11.323  1.00 92.75           C  
ATOM   1533  O   ALA A 203      10.735  17.487  -9.302  1.00 92.75           O  
ATOM   1534  N   GLN A 204      10.675  15.680  -7.975  1.00 87.44           N  
ATOM   1535  CA  GLN A 204       9.734  16.264  -7.023  1.00 87.44           C  
ATOM   1536  C   GLN A 204      10.408  17.291  -6.096  1.00 87.44           C  
ATOM   1537  CB  GLN A 204       9.025  15.183  -6.195  1.00 87.44           C  
ATOM   1538  O   GLN A 204      11.563  17.112  -5.684  1.00 87.44           O  
ATOM   1539  CG  GLN A 204       8.193  14.211  -7.032  1.00 87.44           C  
ATOM   1540  CD  GLN A 204       7.166  14.908  -7.913  1.00 87.44           C  
ATOM   1541  NE2 GLN A 204       7.134  14.596  -9.189  1.00 87.44           N  
ATOM   1542  OE1 GLN A 204       6.396  15.748  -7.473  1.00 87.44           O  
ATOM   1543  N   PRO A 205       9.689  18.357  -5.695  1.00 86.94           N  
ATOM   1544  CA  PRO A 205      10.193  19.325  -4.728  1.00 86.94           C  
ATOM   1545  C   PRO A 205      10.685  18.652  -3.438  1.00 86.94           C  
ATOM   1546  CB  PRO A 205       9.028  20.285  -4.462  1.00 86.94           C  
ATOM   1547  O   PRO A 205       9.964  17.879  -2.816  1.00 86.94           O  
ATOM   1548  CG  PRO A 205       8.201  20.204  -5.743  1.00 86.94           C  
ATOM   1549  CD  PRO A 205       8.364  18.747  -6.163  1.00 86.94           C  
ATOM   1550  N   GLY A 206      11.918  18.964  -3.026  1.00 84.12           N  
ATOM   1551  CA  GLY A 206      12.540  18.411  -1.814  1.00 84.12           C  
ATOM   1552  C   GLY A 206      13.408  17.164  -2.025  1.00 84.12           C  
ATOM   1553  O   GLY A 206      14.117  16.777  -1.097  1.00 84.12           O  
ATOM   1554  N   TYR A 207      13.431  16.585  -3.232  1.00 82.38           N  
ATOM   1555  CA  TYR A 207      14.140  15.330  -3.522  1.00 82.38           C  
ATOM   1556  C   TYR A 207      15.338  15.462  -4.478  1.00 82.38           C  
ATOM   1557  CB  TYR A 207      13.115  14.311  -4.021  1.00 82.38           C  
ATOM   1558  O   TYR A 207      16.025  14.478  -4.744  1.00 82.38           O  
ATOM   1559  CG  TYR A 207      12.096  13.916  -2.969  1.00 82.38           C  
ATOM   1560  CD1 TYR A 207      12.464  13.013  -1.958  1.00 82.38           C  
ATOM   1561  CD2 TYR A 207      10.788  14.433  -2.990  1.00 82.38           C  
ATOM   1562  CE1 TYR A 207      11.511  12.507  -1.063  1.00 82.38           C  
ATOM   1563  CE2 TYR A 207       9.824  13.946  -2.084  1.00 82.38           C  
ATOM   1564  OH  TYR A 207       9.260  12.372  -0.336  1.00 82.38           O  
ATOM   1565  CZ  TYR A 207      10.178  12.947  -1.151  1.00 82.38           C  
ATOM   1566  N   GLY A 208      15.662  16.673  -4.941  1.00 83.88           N  
ATOM   1567  CA  GLY A 208      16.690  16.902  -5.970  1.00 83.88           C  
ATOM   1568  C   GLY A 208      18.115  16.439  -5.626  1.00 83.88           C  
ATOM   1569  O   GLY A 208      18.910  16.218  -6.533  1.00 83.88           O  
ATOM   1570  N   ASN A 209      18.430  16.239  -4.341  1.00 88.88           N  
ATOM   1571  CA  ASN A 209      19.743  15.762  -3.880  1.00 88.88           C  
ATOM   1572  C   ASN A 209      19.840  14.226  -3.789  1.00 88.88           C  
ATOM   1573  CB  ASN A 209      20.072  16.418  -2.527  1.00 88.88           C  
ATOM   1574  O   ASN A 209      20.837  13.704  -3.292  1.00 88.88           O  
ATOM   1575  CG  ASN A 209      20.205  17.928  -2.588  1.00 88.88           C  
ATOM   1576  ND2 ASN A 209      20.103  18.594  -1.463  1.00 88.88           N  
ATOM   1577  OD1 ASN A 209      20.399  18.542  -3.619  1.00 88.88           O  
ATOM   1578  N   MET A 210      18.791  13.496  -4.176  1.00 86.38           N  
ATOM   1579  CA  MET A 210      18.819  12.037  -4.209  1.00 86.38           C  
ATOM   1580  C   MET A 210      19.621  11.534  -5.413  1.00 86.38           C  
ATOM   1581  CB  MET A 210      17.395  11.473  -4.225  1.00 86.38           C  
ATOM   1582  O   MET A 210      19.509  12.064  -6.518  1.00 86.38           O  
ATOM   1583  CG  MET A 210      16.667  11.685  -2.899  1.00 86.38           C  
ATOM   1584  SD  MET A 210      15.022  10.928  -2.833  1.00 86.38           S  
ATOM   1585  CE  MET A 210      15.360   9.160  -3.005  1.00 86.38           C  
ATOM   1586  N   GLU A 211      20.390  10.469  -5.204  1.00 91.12           N  
ATOM   1587  CA  GLU A 211      21.156   9.791  -6.252  1.00 91.12           C  
ATOM   1588  C   GLU A 211      20.760   8.321  -6.328  1.00 91.12           C  
ATOM   1589  CB  GLU A 211      22.667   9.939  -6.010  1.00 91.12           C  
ATOM   1590  O   GLU A 211      20.574   7.674  -5.292  1.00 91.12           O  
ATOM   1591  CG  GLU A 211      23.179  11.384  -6.159  1.00 91.12           C  
ATOM   1592  CD  GLU A 211      22.886  11.996  -7.541  1.00 91.12           C  
ATOM   1593  OE1 GLU A 211      22.720  13.234  -7.639  1.00 91.12           O  
ATOM   1594  OE2 GLU A 211      22.695  11.241  -8.517  1.00 91.12           O  
ATOM   1595  N   PHE A 212      20.609   7.817  -7.553  1.00 90.94           N  
ATOM   1596  CA  PHE A 212      20.285   6.417  -7.781  1.00 90.94           C  
ATOM   1597  C   PHE A 212      21.508   5.571  -7.427  1.00 90.94           C  
ATOM   1598  CB  PHE A 212      19.839   6.196  -9.230  1.00 90.94           C  
ATOM   1599  O   PHE A 212      22.611   5.804  -7.925  1.00 90.94           O  
ATOM   1600  CG  PHE A 212      19.333   4.789  -9.486  1.00 90.94           C  
ATOM   1601  CD1 PHE A 212      20.188   3.804 -10.005  1.00 90.94           C  
ATOM   1602  CD2 PHE A 212      18.004   4.453  -9.182  1.00 90.94           C  
ATOM   1603  CE1 PHE A 212      19.706   2.504 -10.240  1.00 90.94           C  
ATOM   1604  CE2 PHE A 212      17.511   3.162  -9.428  1.00 90.94           C  
ATOM   1605  CZ  PHE A 212      18.366   2.184  -9.960  1.00 90.94           C  
ATOM   1606  N   ASN A 213      21.336   4.592  -6.543  1.00 90.62           N  
ATOM   1607  CA  ASN A 213      22.439   3.731  -6.148  1.00 90.62           C  
ATOM   1608  C   ASN A 213      22.573   2.566  -7.132  1.00 90.62           C  
ATOM   1609  CB  ASN A 213      22.259   3.287  -4.692  1.00 90.62           C  
ATOM   1610  O   ASN A 213      21.812   1.604  -7.054  1.00 90.62           O  
ATOM   1611  CG  ASN A 213      23.516   2.621  -4.165  1.00 90.62           C  
ATOM   1612  ND2 ASN A 213      23.773   2.706  -2.883  1.00 90.62           N  
ATOM   1613  OD1 ASN A 213      24.307   2.040  -4.889  1.00 90.62           O  
ATOM   1614  N   HIS A 214      23.551   2.647  -8.034  1.00 91.06           N  
ATOM   1615  CA  HIS A 214      23.825   1.598  -9.022  1.00 91.06           C  
ATOM   1616  C   HIS A 214      24.516   0.356  -8.434  1.00 91.06           C  
ATOM   1617  CB  HIS A 214      24.675   2.183 -10.157  1.00 91.06           C  
ATOM   1618  O   HIS A 214      24.477  -0.705  -9.051  1.00 91.06           O  
ATOM   1619  CG  HIS A 214      23.970   3.251 -10.953  1.00 91.06           C  
ATOM   1620  CD2 HIS A 214      24.014   4.599 -10.723  1.00 91.06           C  
ATOM   1621  ND1 HIS A 214      23.171   3.057 -12.061  1.00 91.06           N  
ATOM   1622  CE1 HIS A 214      22.750   4.260 -12.492  1.00 91.06           C  
ATOM   1623  NE2 HIS A 214      23.246   5.225 -11.703  1.00 91.06           N  
ATOM   1624  N   GLU A 215      25.152   0.470  -7.265  1.00 88.06           N  
ATOM   1625  CA  GLU A 215      25.856  -0.645  -6.615  1.00 88.06           C  
ATOM   1626  C   GLU A 215      24.916  -1.476  -5.739  1.00 88.06           C  
ATOM   1627  CB  GLU A 215      27.010  -0.111  -5.752  1.00 88.06           C  
ATOM   1628  O   GLU A 215      25.051  -2.694  -5.656  1.00 88.06           O  
ATOM   1629  CG  GLU A 215      28.097   0.608  -6.566  1.00 88.06           C  
ATOM   1630  CD  GLU A 215      29.266   1.109  -5.700  1.00 88.06           C  
ATOM   1631  OE1 GLU A 215      30.219   1.662  -6.295  1.00 88.06           O  
ATOM   1632  OE2 GLU A 215      29.217   0.954  -4.456  1.00 88.06           O  
ATOM   1633  N   GLN A 216      23.958  -0.812  -5.095  1.00 86.44           N  
ATOM   1634  CA  GLN A 216      22.978  -1.423  -4.206  1.00 86.44           C  
ATOM   1635  C   GLN A 216      21.580  -1.129  -4.737  1.00 86.44           C  
ATOM   1636  CB  GLN A 216      23.161  -0.937  -2.764  1.00 86.44           C  
ATOM   1637  O   GLN A 216      20.880  -0.254  -4.230  1.00 86.44           O  
ATOM   1638  CG  GLN A 216      24.561  -1.193  -2.205  1.00 86.44           C  
ATOM   1639  CD  GLN A 216      24.739  -0.659  -0.789  1.00 86.44           C  
ATOM   1640  NE2 GLN A 216      25.949  -0.688  -0.278  1.00 86.44           N  
ATOM   1641  OE1 GLN A 216      23.839  -0.180  -0.115  1.00 86.44           O  
ATOM   1642  N   LEU A 217      21.179  -1.825  -5.802  1.00 85.56           N  
ATOM   1643  CA  LEU A 217      19.901  -1.563  -6.460  1.00 85.56           C  
ATOM   1644  C   LEU A 217      18.715  -1.659  -5.488  1.00 85.56           C  
ATOM   1645  CB  LEU A 217      19.707  -2.509  -7.657  1.00 85.56           C  
ATOM   1646  O   LEU A 217      17.776  -0.880  -5.618  1.00 85.56           O  
ATOM   1647  CG  LEU A 217      20.715  -2.337  -8.809  1.00 85.56           C  
ATOM   1648  CD1 LEU A 217      20.300  -3.231  -9.981  1.00 85.56           C  
ATOM   1649  CD2 LEU A 217      20.766  -0.909  -9.350  1.00 85.56           C  
ATOM   1650  N   ASN A 218      18.769  -2.546  -4.490  1.00 82.75           N  
ATOM   1651  CA  ASN A 218      17.668  -2.779  -3.546  1.00 82.75           C  
ATOM   1652  C   ASN A 218      17.428  -1.643  -2.534  1.00 82.75           C  
ATOM   1653  CB  ASN A 218      17.917  -4.117  -2.835  1.00 82.75           C  
ATOM   1654  O   ASN A 218      16.443  -1.681  -1.794  1.00 82.75           O  
ATOM   1655  CG  ASN A 218      19.124  -4.117  -1.905  1.00 82.75           C  
ATOM   1656  ND2 ASN A 218      19.674  -5.274  -1.648  1.00 82.75           N  
ATOM   1657  OD1 ASN A 218      19.583  -3.121  -1.378  1.00 82.75           O  
ATOM   1658  N   VAL A 219      18.325  -0.653  -2.455  1.00 81.44           N  
ATOM   1659  CA  VAL A 219      18.128   0.517  -1.582  1.00 81.44           C  
ATOM   1660  C   VAL A 219      17.292   1.590  -2.262  1.00 81.44           C  
ATOM   1661  CB  VAL A 219      19.448   1.113  -1.063  1.00 81.44           C  
ATOM   1662  O   VAL A 219      16.764   2.475  -1.587  1.00 81.44           O  
ATOM   1663  CG1 VAL A 219      20.345   0.033  -0.456  1.00 81.44           C  
ATOM   1664  CG2 VAL A 219      20.199   1.940  -2.113  1.00 81.44           C  
ATOM   1665  N   ASN A 220      17.170   1.520  -3.588  1.00 85.81           N  
ATOM   1666  CA  ASN A 220      16.296   2.394  -4.345  1.00 85.81           C  
ATOM   1667  C   ASN A 220      14.851   1.888  -4.201  1.00 85.81           C  
ATOM   1668  CB  ASN A 220      16.749   2.453  -5.810  1.00 85.81           C  
ATOM   1669  O   ASN A 220      14.628   0.676  -4.225  1.00 85.81           O  
ATOM   1670  CG  ASN A 220      18.211   2.815  -5.965  1.00 85.81           C  
ATOM   1671  ND2 ASN A 220      19.009   1.856  -6.365  1.00 85.81           N  
ATOM   1672  OD1 ASN A 220      18.633   3.929  -5.693  1.00 85.81           O  
ATOM   1673  N   PRO A 221      13.855   2.782  -4.089  1.00 87.88           N  
ATOM   1674  CA  PRO A 221      12.450   2.381  -4.019  1.00 87.88           C  
ATOM   1675  C   PRO A 221      12.083   1.515  -5.227  1.00 87.88           C  
ATOM   1676  CB  PRO A 221      11.656   3.692  -3.994  1.00 87.88           C  
ATOM   1677  O   PRO A 221      12.572   1.780  -6.318  1.00 87.88           O  
ATOM   1678  CG  PRO A 221      12.596   4.702  -4.656  1.00 87.88           C  
ATOM   1679  CD  PRO A 221      13.976   4.224  -4.224  1.00 87.88           C  
ATOM   1680  N   ALA A 222      11.248   0.491  -5.049  1.00 91.38           N  
ATOM   1681  CA  ALA A 222      10.817  -0.409  -6.131  1.00 91.38           C  
ATOM   1682  C   ALA A 222       9.471  -0.007  -6.760  1.00 91.38           C  
ATOM   1683  CB  ALA A 222      10.768  -1.830  -5.566  1.00 91.38           C  
ATOM   1684  O   ALA A 222       9.129  -0.448  -7.861  1.00 91.38           O  
ATOM   1685  N   ALA A 223       8.707   0.822  -6.057  1.00 93.88           N  
ATOM   1686  CA  ALA A 223       7.491   1.462  -6.524  1.00 93.88           C  
ATOM   1687  C   ALA A 223       7.360   2.829  -5.847  1.00 93.88           C  
ATOM   1688  CB  ALA A 223       6.286   0.571  -6.223  1.00 93.88           C  
ATOM   1689  O   ALA A 223       8.019   3.091  -4.834  1.00 93.88           O  
ATOM   1690  N   TRP A 224       6.538   3.698  -6.422  1.00 91.12           N  
ATOM   1691  CA  TRP A 224       6.233   4.995  -5.841  1.00 91.12           C  
ATOM   1692  C   TRP A 224       4.871   5.499  -6.305  1.00 91.12           C  
ATOM   1693  CB  TRP A 224       7.337   5.980  -6.234  1.00 91.12           C  
ATOM   1694  O   TRP A 224       4.621   5.594  -7.506  1.00 91.12           O  
ATOM   1695  CG  TRP A 224       7.084   7.402  -5.854  1.00 91.12           C  
ATOM   1696  CD1 TRP A 224       6.926   7.863  -4.594  1.00 91.12           C  
ATOM   1697  CD2 TRP A 224       6.913   8.555  -6.730  1.00 91.12           C  
ATOM   1698  CE2 TRP A 224       6.704   9.704  -5.916  1.00 91.12           C  
ATOM   1699  CE3 TRP A 224       6.950   8.752  -8.127  1.00 91.12           C  
ATOM   1700  NE1 TRP A 224       6.683   9.221  -4.626  1.00 91.12           N  
ATOM   1701  CH2 TRP A 224       6.579  11.149  -7.852  1.00 91.12           C  
ATOM   1702  CZ2 TRP A 224       6.556  10.986  -6.456  1.00 91.12           C  
ATOM   1703  CZ3 TRP A 224       6.778  10.034  -8.684  1.00 91.12           C  
ATOM   1704  N   THR A 225       4.027   5.879  -5.351  1.00 90.38           N  
ATOM   1705  CA  THR A 225       2.805   6.643  -5.608  1.00 90.38           C  
ATOM   1706  C   THR A 225       3.116   8.141  -5.574  1.00 90.38           C  
ATOM   1707  CB  THR A 225       1.722   6.269  -4.591  1.00 90.38           C  
ATOM   1708  O   THR A 225       3.568   8.672  -4.557  1.00 90.38           O  
ATOM   1709  CG2 THR A 225       0.412   6.998  -4.892  1.00 90.38           C  
ATOM   1710  OG1 THR A 225       1.439   4.888  -4.664  1.00 90.38           O  
ATOM   1711  N   SER A 226       2.892   8.838  -6.687  1.00 89.25           N  
ATOM   1712  CA  SER A 226       3.133  10.276  -6.800  1.00 89.25           C  
ATOM   1713  C   SER A 226       2.047  11.121  -6.123  1.00 89.25           C  
ATOM   1714  CB  SER A 226       3.319  10.670  -8.268  1.00 89.25           C  
ATOM   1715  O   SER A 226       0.945  10.634  -5.870  1.00 89.25           O  
ATOM   1716  OG  SER A 226       2.259  10.215  -9.058  1.00 89.25           O  
ATOM   1717  N   PRO A 227       2.310  12.418  -5.853  1.00 86.44           N  
ATOM   1718  CA  PRO A 227       1.335  13.308  -5.216  1.00 86.44           C  
ATOM   1719  C   PRO A 227       0.016  13.490  -5.980  1.00 86.44           C  
ATOM   1720  CB  PRO A 227       2.050  14.656  -5.083  1.00 86.44           C  
ATOM   1721  O   PRO A 227      -0.972  13.913  -5.388  1.00 86.44           O  
ATOM   1722  CG  PRO A 227       3.526  14.279  -5.011  1.00 86.44           C  
ATOM   1723  CD  PRO A 227       3.604  13.082  -5.950  1.00 86.44           C  
ATOM   1724  N   ASP A 228      -0.004  13.213  -7.285  1.00 89.25           N  
ATOM   1725  CA  ASP A 228      -1.209  13.225  -8.124  1.00 89.25           C  
ATOM   1726  C   ASP A 228      -1.917  11.856  -8.198  1.00 89.25           C  
ATOM   1727  CB  ASP A 228      -0.856  13.771  -9.522  1.00 89.25           C  
ATOM   1728  O   ASP A 228      -2.906  11.718  -8.915  1.00 89.25           O  
ATOM   1729  CG  ASP A 228      -0.000  12.817 -10.361  1.00 89.25           C  
ATOM   1730  OD1 ASP A 228       0.586  11.880  -9.780  1.00 89.25           O  
ATOM   1731  OD2 ASP A 228       0.113  13.032 -11.583  1.00 89.25           O  
ATOM   1732  N   GLY A 229      -1.419  10.852  -7.468  1.00 88.12           N  
ATOM   1733  CA  GLY A 229      -2.003   9.515  -7.378  1.00 88.12           C  
ATOM   1734  C   GLY A 229      -1.577   8.538  -8.477  1.00 88.12           C  
ATOM   1735  O   GLY A 229      -2.130   7.440  -8.541  1.00 88.12           O  
ATOM   1736  N   THR A 230      -0.617   8.893  -9.339  1.00 95.56           N  
ATOM   1737  CA  THR A 230      -0.052   7.949 -10.320  1.00 95.56           C  
ATOM   1738  C   THR A 230       0.938   7.002  -9.641  1.00 95.56           C  
ATOM   1739  CB  THR A 230       0.603   8.663 -11.515  1.00 95.56           C  
ATOM   1740  O   THR A 230       1.822   7.419  -8.898  1.00 95.56           O  
ATOM   1741  CG2 THR A 230       1.031   7.682 -12.609  1.00 95.56           C  
ATOM   1742  OG1 THR A 230      -0.312   9.569 -12.098  1.00 95.56           O  
ATOM   1743  N   ILE A 231       0.819   5.704  -9.899  1.00 96.81           N  
ATOM   1744  CA  ILE A 231       1.746   4.701  -9.377  1.00 96.81           C  
ATOM   1745  C   ILE A 231       2.791   4.416 -10.437  1.00 96.81           C  
ATOM   1746  CB  ILE A 231       1.012   3.417  -8.965  1.00 96.81           C  
ATOM   1747  O   ILE A 231       2.461   3.967 -11.529  1.00 96.81           O  
ATOM   1748  CG1 ILE A 231      -0.050   3.750  -7.905  1.00 96.81           C  
ATOM   1749  CG2 ILE A 231       2.016   2.372  -8.437  1.00 96.81           C  
ATOM   1750  CD1 ILE A 231      -0.983   2.581  -7.637  1.00 96.81           C  
ATOM   1751  N   TYR A 232       4.055   4.604 -10.100  1.00 97.38           N  
ATOM   1752  CA  TYR A 232       5.167   4.187 -10.937  1.00 97.38           C  
ATOM   1753  C   TYR A 232       5.742   2.887 -10.391  1.00 97.38           C  
ATOM   1754  CB  TYR A 232       6.195   5.310 -11.019  1.00 97.38           C  
ATOM   1755  O   TYR A 232       6.138   2.805  -9.229  1.00 97.38           O  
ATOM   1756  CG  TYR A 232       5.641   6.565 -11.657  1.00 97.38           C  
ATOM   1757  CD1 TYR A 232       5.620   6.693 -13.058  1.00 97.38           C  
ATOM   1758  CD2 TYR A 232       5.084   7.577 -10.850  1.00 97.38           C  
ATOM   1759  CE1 TYR A 232       5.090   7.858 -13.644  1.00 97.38           C  
ATOM   1760  CE2 TYR A 232       4.544   8.734 -11.439  1.00 97.38           C  
ATOM   1761  OH  TYR A 232       4.069  10.012 -13.412  1.00 97.38           O  
ATOM   1762  CZ  TYR A 232       4.557   8.882 -12.839  1.00 97.38           C  
ATOM   1763  N   MET A 233       5.793   1.867 -11.243  1.00 97.69           N  
ATOM   1764  CA  MET A 233       6.412   0.583 -10.940  1.00 97.69           C  
ATOM   1765  C   MET A 233       7.800   0.547 -11.570  1.00 97.69           C  
ATOM   1766  CB  MET A 233       5.531  -0.567 -11.455  1.00 97.69           C  
ATOM   1767  O   MET A 233       7.929   0.612 -12.792  1.00 97.69           O  
ATOM   1768  CG  MET A 233       4.142  -0.596 -10.800  1.00 97.69           C  
ATOM   1769  SD  MET A 233       4.100  -0.664  -8.985  1.00 97.69           S  
ATOM   1770  CE  MET A 233       4.898  -2.254  -8.681  1.00 97.69           C  
ATOM   1771  N   GLY A 234       8.842   0.413 -10.747  1.00 96.38           N  
ATOM   1772  CA  GLY A 234      10.213   0.212 -11.206  1.00 96.38           C  
ATOM   1773  C   GLY A 234      10.405  -1.228 -11.669  1.00 96.38           C  
ATOM   1774  O   GLY A 234      10.891  -2.064 -10.917  1.00 96.38           O  
ATOM   1775  N   THR A 235      10.014  -1.538 -12.900  1.00 96.25           N  
ATOM   1776  CA  THR A 235       9.875  -2.917 -13.413  1.00 96.25           C  
ATOM   1777  C   THR A 235      11.172  -3.720 -13.479  1.00 96.25           C  
ATOM   1778  CB  THR A 235       9.238  -2.921 -14.805  1.00 96.25           C  
ATOM   1779  O   THR A 235      11.129  -4.932 -13.631  1.00 96.25           O  
ATOM   1780  CG2 THR A 235       7.832  -2.331 -14.767  1.00 96.25           C  
ATOM   1781  OG1 THR A 235      10.029  -2.154 -15.688  1.00 96.25           O  
ATOM   1782  N   THR A 236      12.328  -3.076 -13.327  1.00 94.56           N  
ATOM   1783  CA  THR A 236      13.638  -3.739 -13.247  1.00 94.56           C  
ATOM   1784  C   THR A 236      14.188  -3.824 -11.820  1.00 94.56           C  
ATOM   1785  CB  THR A 236      14.642  -3.075 -14.196  1.00 94.56           C  
ATOM   1786  O   THR A 236      15.315  -4.284 -11.625  1.00 94.56           O  
ATOM   1787  CG2 THR A 236      14.218  -3.242 -15.655  1.00 94.56           C  
ATOM   1788  OG1 THR A 236      14.755  -1.688 -13.942  1.00 94.56           O  
ATOM   1789  N   ALA A 237      13.420  -3.407 -10.806  1.00 92.50           N  
ATOM   1790  CA  ALA A 237      13.864  -3.431  -9.417  1.00 92.50           C  
ATOM   1791  C   ALA A 237      14.114  -4.869  -8.929  1.00 92.50           C  
ATOM   1792  CB  ALA A 237      12.860  -2.696  -8.521  1.00 92.50           C  
ATOM   1793  O   ALA A 237      13.326  -5.772  -9.245  1.00 92.50           O  
ATOM   1794  N   PRO A 238      15.184  -5.108  -8.149  1.00 91.44           N  
ATOM   1795  CA  PRO A 238      15.540  -6.442  -7.661  1.00 91.44           C  
ATOM   1796  C   PRO A 238      14.447  -7.072  -6.784  1.00 91.44           C  
ATOM   1797  CB  PRO A 238      16.831  -6.240  -6.864  1.00 91.44           C  
ATOM   1798  O   PRO A 238      14.319  -8.295  -6.741  1.00 91.44           O  
ATOM   1799  CG  PRO A 238      16.778  -4.783  -6.428  1.00 91.44           C  
ATOM   1800  CD  PRO A 238      16.095  -4.108  -7.609  1.00 91.44           C  
ATOM   1801  N   ASP A 239      13.621  -6.248  -6.134  1.00 90.44           N  
ATOM   1802  CA  ASP A 239      12.483  -6.633  -5.293  1.00 90.44           C  
ATOM   1803  C   ASP A 239      11.475  -7.557  -5.976  1.00 90.44           C  
ATOM   1804  CB  ASP A 239      11.740  -5.357  -4.871  1.00 90.44           C  
ATOM   1805  O   ASP A 239      10.761  -8.297  -5.302  1.00 90.44           O  
ATOM   1806  CG  ASP A 239      12.588  -4.455  -3.978  1.00 90.44           C  
ATOM   1807  OD1 ASP A 239      12.186  -4.287  -2.805  1.00 90.44           O  
ATOM   1808  OD2 ASP A 239      13.634  -3.982  -4.477  1.00 90.44           O  
ATOM   1809  N   TYR A 240      11.403  -7.520  -7.306  1.00 93.06           N  
ATOM   1810  CA  TYR A 240      10.467  -8.325  -8.085  1.00 93.06           C  
ATOM   1811  C   TYR A 240      11.053  -9.660  -8.542  1.00 93.06           C  
ATOM   1812  CB  TYR A 240       9.918  -7.480  -9.239  1.00 93.06           C  
ATOM   1813  O   TYR A 240      10.418 -10.360  -9.327  1.00 93.06           O  
ATOM   1814  CG  TYR A 240       9.269  -6.197  -8.762  1.00 93.06           C  
ATOM   1815  CD1 TYR A 240       8.208  -6.251  -7.836  1.00 93.06           C  
ATOM   1816  CD2 TYR A 240       9.760  -4.954  -9.202  1.00 93.06           C  
ATOM   1817  CE1 TYR A 240       7.640  -5.062  -7.346  1.00 93.06           C  
ATOM   1818  CE2 TYR A 240       9.198  -3.765  -8.702  1.00 93.06           C  
ATOM   1819  OH  TYR A 240       7.638  -2.675  -7.260  1.00 93.06           O  
ATOM   1820  CZ  TYR A 240       8.149  -3.819  -7.769  1.00 93.06           C  
ATOM   1821  N   SER A 241      12.242 -10.032  -8.059  1.00 91.75           N  
ATOM   1822  CA  SER A 241      12.909 -11.290  -8.386  1.00 91.75           C  
ATOM   1823  C   SER A 241      13.153 -12.144  -7.142  1.00 91.75           C  
ATOM   1824  CB  SER A 241      14.213 -11.005  -9.128  1.00 91.75           C  
ATOM   1825  O   SER A 241      13.656 -11.665  -6.127  1.00 91.75           O  
ATOM   1826  OG  SER A 241      14.794 -12.188  -9.651  1.00 91.75           O  
ATOM   1827  N   SER A 242      12.851 -13.436  -7.252  1.00 88.56           N  
ATOM   1828  CA  SER A 242      13.187 -14.479  -6.279  1.00 88.56           C  
ATOM   1829  C   SER A 242      13.797 -15.660  -7.033  1.00 88.56           C  
ATOM   1830  CB  SER A 242      11.946 -14.893  -5.482  1.00 88.56           C  
ATOM   1831  O   SER A 242      13.287 -16.094  -8.068  1.00 88.56           O  
ATOM   1832  OG  SER A 242      12.134 -16.146  -4.844  1.00 88.56           O  
ATOM   1833  N   GLY A 243      14.955 -16.144  -6.576  1.00 82.31           N  
ATOM   1834  CA  GLY A 243      15.660 -17.249  -7.239  1.00 82.31           C  
ATOM   1835  C   GLY A 243      16.033 -16.971  -8.705  1.00 82.31           C  
ATOM   1836  O   GLY A 243      16.181 -17.906  -9.489  1.00 82.31           O  
ATOM   1837  N   GLY A 244      16.155 -15.695  -9.090  1.00 82.50           N  
ATOM   1838  CA  GLY A 244      16.455 -15.278 -10.461  1.00 82.50           C  
ATOM   1839  C   GLY A 244      15.263 -15.298 -11.422  1.00 82.50           C  
ATOM   1840  O   GLY A 244      15.491 -15.206 -12.623  1.00 82.50           O  
ATOM   1841  N   LYS A 245      14.029 -15.419 -10.921  1.00 91.25           N  
ATOM   1842  CA  LYS A 245      12.784 -15.361 -11.701  1.00 91.25           C  
ATOM   1843  C   LYS A 245      11.834 -14.326 -11.114  1.00 91.25           C  
ATOM   1844  CB  LYS A 245      12.093 -16.729 -11.695  1.00 91.25           C  
ATOM   1845  O   LYS A 245      11.911 -14.022  -9.925  1.00 91.25           O  
ATOM   1846  CG  LYS A 245      12.922 -17.806 -12.397  1.00 91.25           C  
ATOM   1847  CD  LYS A 245      12.155 -19.129 -12.384  1.00 91.25           C  
ATOM   1848  CE  LYS A 245      12.996 -20.199 -13.076  1.00 91.25           C  
ATOM   1849  NZ  LYS A 245      12.296 -21.505 -13.078  1.00 91.25           N  
ATOM   1850  N   LEU A 246      10.900 -13.841 -11.929  1.00 94.88           N  
ATOM   1851  CA  LEU A 246       9.879 -12.902 -11.474  1.00 94.88           C  
ATOM   1852  C   LEU A 246       9.007 -13.488 -10.358  1.00 94.88           C  
ATOM   1853  CB  LEU A 246       9.030 -12.418 -12.661  1.00 94.88           C  
ATOM   1854  O   LEU A 246       8.388 -14.544 -10.500  1.00 94.88           O  
ATOM   1855  CG  LEU A 246       9.827 -11.553 -13.650  1.00 94.88           C  
ATOM   1856  CD1 LEU A 246       8.986 -11.223 -14.875  1.00 94.88           C  
ATOM   1857  CD2 LEU A 246      10.259 -10.238 -13.004  1.00 94.88           C  
ATOM   1858  N   ASP A 247       8.927 -12.758  -9.251  1.00 94.31           N  
ATOM   1859  CA  ASP A 247       8.077 -13.068  -8.111  1.00 94.31           C  
ATOM   1860  C   ASP A 247       6.694 -12.440  -8.318  1.00 94.31           C  
ATOM   1861  CB  ASP A 247       8.761 -12.629  -6.809  1.00 94.31           C  
ATOM   1862  O   ASP A 247       6.389 -11.350  -7.828  1.00 94.31           O  
ATOM   1863  CG  ASP A 247       8.004 -13.090  -5.556  1.00 94.31           C  
ATOM   1864  OD1 ASP A 247       6.839 -13.563  -5.631  1.00 94.31           O  
ATOM   1865  OD2 ASP A 247       8.583 -13.047  -4.448  1.00 94.31           O  
ATOM   1866  N   ALA A 248       5.834 -13.152  -9.051  1.00 95.31           N  
ATOM   1867  CA  ALA A 248       4.475 -12.705  -9.366  1.00 95.31           C  
ATOM   1868  C   ALA A 248       3.660 -12.321  -8.118  1.00 95.31           C  
ATOM   1869  CB  ALA A 248       3.766 -13.838 -10.122  1.00 95.31           C  
ATOM   1870  O   ALA A 248       2.853 -11.392  -8.158  1.00 95.31           O  
ATOM   1871  N   ALA A 249       3.872 -13.025  -7.002  1.00 94.31           N  
ATOM   1872  CA  ALA A 249       3.197 -12.734  -5.746  1.00 94.31           C  
ATOM   1873  C   ALA A 249       3.634 -11.371  -5.196  1.00 94.31           C  
ATOM   1874  CB  ALA A 249       3.474 -13.878  -4.767  1.00 94.31           C  
ATOM   1875  O   ALA A 249       2.778 -10.568  -4.821  1.00 94.31           O  
ATOM   1876  N   LYS A 250       4.940 -11.076  -5.207  1.00 93.94           N  
ATOM   1877  CA  LYS A 250       5.473  -9.777  -4.782  1.00 93.94           C  
ATOM   1878  C   LYS A 250       5.054  -8.646  -5.721  1.00 93.94           C  
ATOM   1879  CB  LYS A 250       6.999  -9.874  -4.615  1.00 93.94           C  
ATOM   1880  O   LYS A 250       4.611  -7.618  -5.222  1.00 93.94           O  
ATOM   1881  CG  LYS A 250       7.687  -8.579  -4.154  1.00 93.94           C  
ATOM   1882  CD  LYS A 250       7.066  -7.930  -2.909  1.00 93.94           C  
ATOM   1883  CE  LYS A 250       7.834  -6.653  -2.551  1.00 93.94           C  
ATOM   1884  NZ  LYS A 250       6.928  -5.632  -1.968  1.00 93.94           N  
ATOM   1885  N   ILE A 251       5.094  -8.854  -7.039  1.00 95.94           N  
ATOM   1886  CA  ILE A 251       4.628  -7.870  -8.034  1.00 95.94           C  
ATOM   1887  C   ILE A 251       3.171  -7.478  -7.763  1.00 95.94           C  
ATOM   1888  CB  ILE A 251       4.814  -8.418  -9.469  1.00 95.94           C  
ATOM   1889  O   ILE A 251       2.877  -6.308  -7.522  1.00 95.94           O  
ATOM   1890  CG1 ILE A 251       6.316  -8.517  -9.810  1.00 95.94           C  
ATOM   1891  CG2 ILE A 251       4.094  -7.518 -10.488  1.00 95.94           C  
ATOM   1892  CD1 ILE A 251       6.615  -9.356 -11.057  1.00 95.94           C  
ATOM   1893  N   ARG A 252       2.264  -8.464  -7.708  1.00 97.69           N  
ATOM   1894  CA  ARG A 252       0.838  -8.225  -7.428  1.00 97.69           C  
ATOM   1895  C   ARG A 252       0.625  -7.551  -6.077  1.00 97.69           C  
ATOM   1896  CB  ARG A 252       0.060  -9.545  -7.471  1.00 97.69           C  
ATOM   1897  O   ARG A 252      -0.203  -6.655  -5.972  1.00 97.69           O  
ATOM   1898  CG  ARG A 252      -0.056 -10.120  -8.882  1.00 97.69           C  
ATOM   1899  CD  ARG A 252      -0.670 -11.517  -8.803  1.00 97.69           C  
ATOM   1900  NE  ARG A 252      -0.775 -12.117 -10.141  1.00 97.69           N  
ATOM   1901  NH1 ARG A 252      -0.975 -14.296  -9.462  1.00 97.69           N  
ATOM   1902  NH2 ARG A 252      -0.800 -13.821 -11.644  1.00 97.69           N  
ATOM   1903  CZ  ARG A 252      -0.848 -13.406 -10.410  1.00 97.69           C  
ATOM   1904  N   SER A 253       1.365  -7.978  -5.051  1.00 96.00           N  
ATOM   1905  CA  SER A 253       1.235  -7.414  -3.703  1.00 96.00           C  
ATOM   1906  C   SER A 253       1.633  -5.943  -3.677  1.00 96.00           C  
ATOM   1907  CB  SER A 253       2.075  -8.179  -2.683  1.00 96.00           C  
ATOM   1908  O   SER A 253       0.898  -5.144  -3.110  1.00 96.00           O  
ATOM   1909  OG  SER A 253       1.713  -9.546  -2.658  1.00 96.00           O  
ATOM   1910  N   THR A 254       2.739  -5.570  -4.334  1.00 95.56           N  
ATOM   1911  CA  THR A 254       3.155  -4.165  -4.425  1.00 95.56           C  
ATOM   1912  C   THR A 254       2.145  -3.335  -5.217  1.00 95.56           C  
ATOM   1913  CB  THR A 254       4.553  -4.004  -5.038  1.00 95.56           C  
ATOM   1914  O   THR A 254       1.755  -2.280  -4.739  1.00 95.56           O  
ATOM   1915  CG2 THR A 254       5.039  -2.562  -4.917  1.00 95.56           C  
ATOM   1916  OG1 THR A 254       5.545  -4.767  -4.372  1.00 95.56           O  
ATOM   1917  N   ILE A 255       1.649  -3.812  -6.368  1.00 97.50           N  
ATOM   1918  CA  ILE A 255       0.641  -3.068  -7.151  1.00 97.50           C  
ATOM   1919  C   ILE A 255      -0.617  -2.807  -6.315  1.00 97.50           C  
ATOM   1920  CB  ILE A 255       0.279  -3.814  -8.456  1.00 97.50           C  
ATOM   1921  O   ILE A 255      -1.121  -1.685  -6.291  1.00 97.50           O  
ATOM   1922  CG1 ILE A 255       1.489  -3.873  -9.413  1.00 97.50           C  
ATOM   1923  CG2 ILE A 255      -0.910  -3.135  -9.169  1.00 97.50           C  
ATOM   1924  CD1 ILE A 255       1.354  -4.946 -10.502  1.00 97.50           C  
ATOM   1925  N   VAL A 256      -1.120  -3.826  -5.609  1.00 97.88           N  
ATOM   1926  CA  VAL A 256      -2.289  -3.671  -4.733  1.00 97.88           C  
ATOM   1927  C   VAL A 256      -1.981  -2.683  -3.609  1.00 97.88           C  
ATOM   1928  CB  VAL A 256      -2.774  -5.030  -4.191  1.00 97.88           C  
ATOM   1929  O   VAL A 256      -2.755  -1.755  -3.414  1.00 97.88           O  
ATOM   1930  CG1 VAL A 256      -3.886  -4.882  -3.146  1.00 97.88           C  
ATOM   1931  CG2 VAL A 256      -3.352  -5.887  -5.327  1.00 97.88           C  
ATOM   1932  N   HIS A 257      -0.849  -2.831  -2.921  1.00 95.38           N  
ATOM   1933  CA  HIS A 257      -0.425  -1.942  -1.837  1.00 95.38           C  
ATOM   1934  C   HIS A 257      -0.359  -0.469  -2.276  1.00 95.38           C  
ATOM   1935  CB  HIS A 257       0.924  -2.451  -1.314  1.00 95.38           C  
ATOM   1936  O   HIS A 257      -1.014   0.382  -1.678  1.00 95.38           O  
ATOM   1937  CG  HIS A 257       1.495  -1.611  -0.210  1.00 95.38           C  
ATOM   1938  CD2 HIS A 257       2.106  -0.397  -0.372  1.00 95.38           C  
ATOM   1939  ND1 HIS A 257       1.528  -1.921   1.137  1.00 95.38           N  
ATOM   1940  CE1 HIS A 257       2.116  -0.896   1.771  1.00 95.38           C  
ATOM   1941  NE2 HIS A 257       2.487   0.034   0.888  1.00 95.38           N  
ATOM   1942  N   GLU A 258       0.352  -0.169  -3.363  1.00 95.00           N  
ATOM   1943  CA  GLU A 258       0.439   1.196  -3.897  1.00 95.00           C  
ATOM   1944  C   GLU A 258      -0.930   1.716  -4.351  1.00 95.00           C  
ATOM   1945  CB  GLU A 258       1.412   1.231  -5.080  1.00 95.00           C  
ATOM   1946  O   GLU A 258      -1.236   2.893  -4.199  1.00 95.00           O  
ATOM   1947  CG  GLU A 258       2.866   0.908  -4.724  1.00 95.00           C  
ATOM   1948  CD  GLU A 258       3.470   1.824  -3.655  1.00 95.00           C  
ATOM   1949  OE1 GLU A 258       4.259   1.280  -2.854  1.00 95.00           O  
ATOM   1950  OE2 GLU A 258       3.163   3.042  -3.660  1.00 95.00           O  
ATOM   1951  N   SER A 259      -1.815   0.839  -4.837  1.00 97.25           N  
ATOM   1952  CA  SER A 259      -3.184   1.227  -5.201  1.00 97.25           C  
ATOM   1953  C   SER A 259      -4.012   1.661  -4.002  1.00 97.25           C  
ATOM   1954  CB  SER A 259      -3.892   0.116  -5.966  1.00 97.25           C  
ATOM   1955  O   SER A 259      -4.895   2.505  -4.155  1.00 97.25           O  
ATOM   1956  OG  SER A 259      -3.173  -0.172  -7.146  1.00 97.25           O  
ATOM   1957  N   LEU A 260      -3.728   1.145  -2.804  1.00 96.50           N  
ATOM   1958  CA  LEU A 260      -4.351   1.633  -1.578  1.00 96.50           C  
ATOM   1959  C   LEU A 260      -3.814   3.017  -1.199  1.00 96.50           C  
ATOM   1960  CB  LEU A 260      -4.178   0.615  -0.436  1.00 96.50           C  
ATOM   1961  O   LEU A 260      -4.628   3.894  -0.903  1.00 96.50           O  
ATOM   1962  CG  LEU A 260      -5.180  -0.548  -0.380  1.00 96.50           C  
ATOM   1963  CD1 LEU A 260      -6.623  -0.062  -0.391  1.00 96.50           C  
ATOM   1964  CD2 LEU A 260      -5.030  -1.576  -1.491  1.00 96.50           C  
ATOM   1965  N   HIS A 261      -2.500   3.250  -1.310  1.00 92.94           N  
ATOM   1966  CA  HIS A 261      -1.915   4.589  -1.148  1.00 92.94           C  
ATOM   1967  C   HIS A 261      -2.521   5.582  -2.141  1.00 92.94           C  
ATOM   1968  CB  HIS A 261      -0.387   4.540  -1.300  1.00 92.94           C  
ATOM   1969  O   HIS A 261      -3.039   6.619  -1.731  1.00 92.94           O  
ATOM   1970  CG  HIS A 261       0.321   3.963  -0.103  1.00 92.94           C  
ATOM   1971  CD2 HIS A 261       1.385   3.111  -0.135  1.00 92.94           C  
ATOM   1972  ND1 HIS A 261       0.062   4.314   1.223  1.00 92.94           N  
ATOM   1973  CE1 HIS A 261       1.015   3.709   1.949  1.00 92.94           C  
ATOM   1974  NE2 HIS A 261       1.790   2.943   1.171  1.00 92.94           N  
ATOM   1975  N   ALA A 262      -2.582   5.232  -3.425  1.00 94.19           N  
ATOM   1976  CA  ALA A 262      -3.193   6.053  -4.467  1.00 94.19           C  
ATOM   1977  C   ALA A 262      -4.701   6.266  -4.259  1.00 94.19           C  
ATOM   1978  CB  ALA A 262      -2.923   5.389  -5.819  1.00 94.19           C  
ATOM   1979  O   ALA A 262      -5.233   7.305  -4.628  1.00 94.19           O  
ATOM   1980  N   SER A 263      -5.412   5.330  -3.636  1.00 96.12           N  
ATOM   1981  CA  SER A 263      -6.844   5.495  -3.340  1.00 96.12           C  
ATOM   1982  C   SER A 263      -7.112   6.294  -2.061  1.00 96.12           C  
ATOM   1983  CB  SER A 263      -7.515   4.128  -3.227  1.00 96.12           C  
ATOM   1984  O   SER A 263      -8.246   6.707  -1.816  1.00 96.12           O  
ATOM   1985  OG  SER A 263      -7.369   3.401  -4.427  1.00 96.12           O  
ATOM   1986  N   SER A 264      -6.099   6.470  -1.212  1.00 93.62           N  
ATOM   1987  CA  SER A 264      -6.225   7.075   0.112  1.00 93.62           C  
ATOM   1988  C   SER A 264      -6.464   8.592   0.064  1.00 93.62           C  
ATOM   1989  CB  SER A 264      -4.986   6.741   0.944  1.00 93.62           C  
ATOM   1990  O   SER A 264      -6.368   9.242  -0.981  1.00 93.62           O  
ATOM   1991  OG  SER A 264      -3.916   7.557   0.528  1.00 93.62           O  
ATOM   1992  N   CYS A 265      -6.762   9.191   1.222  1.00 88.31           N  
ATOM   1993  CA  CYS A 265      -6.989  10.630   1.339  1.00 88.31           C  
ATOM   1994  C   CYS A 265      -5.809  11.434   0.759  1.00 88.31           C  
ATOM   1995  CB  CYS A 265      -7.211  10.971   2.815  1.00 88.31           C  
ATOM   1996  O   CYS A 265      -4.687  11.378   1.272  1.00 88.31           O  
ATOM   1997  SG  CYS A 265      -7.648  12.727   2.994  1.00 88.31           S  
ATOM   1998  N   LYS A 266      -6.074  12.200  -0.309  1.00 85.69           N  
ATOM   1999  CA  LYS A 266      -5.070  12.997  -1.041  1.00 85.69           C  
ATOM   2000  C   LYS A 266      -3.853  12.181  -1.504  1.00 85.69           C  
ATOM   2001  CB  LYS A 266      -4.627  14.217  -0.212  1.00 85.69           C  
ATOM   2002  O   LYS A 266      -2.776  12.751  -1.623  1.00 85.69           O  
ATOM   2003  CG  LYS A 266      -5.767  15.124   0.255  1.00 85.69           C  
ATOM   2004  CD  LYS A 266      -5.163  16.237   1.112  1.00 85.69           C  
ATOM   2005  CE  LYS A 266      -6.260  17.182   1.594  1.00 85.69           C  
ATOM   2006  NZ  LYS A 266      -5.678  18.246   2.442  1.00 85.69           N  
ATOM   2007  N   HIS A 267      -4.012  10.871  -1.706  1.00 86.88           N  
ATOM   2008  CA  HIS A 267      -2.929   9.949  -2.075  1.00 86.88           C  
ATOM   2009  C   HIS A 267      -1.813   9.838  -1.021  1.00 86.88           C  
ATOM   2010  CB  HIS A 267      -2.400  10.285  -3.481  1.00 86.88           C  
ATOM   2011  O   HIS A 267      -0.693   9.446  -1.326  1.00 86.88           O  
ATOM   2012  CG  HIS A 267      -3.494  10.680  -4.440  1.00 86.88           C  
ATOM   2013  CD2 HIS A 267      -3.707  11.915  -4.987  1.00 86.88           C  
ATOM   2014  ND1 HIS A 267      -4.547   9.896  -4.826  1.00 86.88           N  
ATOM   2015  CE1 HIS A 267      -5.359  10.613  -5.608  1.00 86.88           C  
ATOM   2016  NE2 HIS A 267      -4.908  11.871  -5.709  1.00 86.88           N  
ATOM   2017  N   THR A 268      -2.109  10.229   0.222  1.00 74.19           N  
ATOM   2018  CA  THR A 268      -1.127  10.318   1.316  1.00 74.19           C  
ATOM   2019  C   THR A 268      -1.566   9.588   2.578  1.00 74.19           C  
ATOM   2020  CB  THR A 268      -0.807  11.783   1.669  1.00 74.19           C  
ATOM   2021  O   THR A 268      -0.816   9.581   3.543  1.00 74.19           O  
ATOM   2022  CG2 THR A 268      -0.061  12.513   0.555  1.00 74.19           C  
ATOM   2023  OG1 THR A 268      -1.978  12.519   1.982  1.00 74.19           O  
ATOM   2024  N   GLY A 269      -2.774   9.023   2.620  1.00 84.31           N  
ATOM   2025  CA  GLY A 269      -3.283   8.239   3.744  1.00 84.31           C  
ATOM   2026  C   GLY A 269      -3.042   8.910   5.093  1.00 84.31           C  
ATOM   2027  O   GLY A 269      -3.655   9.932   5.419  1.00 84.31           O  
ATOM   2028  N   PHE A 270      -2.135   8.326   5.872  1.00 85.00           N  
ATOM   2029  CA  PHE A 270      -1.716   8.809   7.184  1.00 85.00           C  
ATOM   2030  C   PHE A 270      -0.314   9.439   7.210  1.00 85.00           C  
ATOM   2031  CB  PHE A 270      -1.910   7.688   8.220  1.00 85.00           C  
ATOM   2032  O   PHE A 270       0.211   9.694   8.284  1.00 85.00           O  
ATOM   2033  CG  PHE A 270      -3.343   7.213   8.424  1.00 85.00           C  
ATOM   2034  CD1 PHE A 270      -4.421   8.122   8.401  1.00 85.00           C  
ATOM   2035  CD2 PHE A 270      -3.602   5.849   8.653  1.00 85.00           C  
ATOM   2036  CE1 PHE A 270      -5.740   7.677   8.586  1.00 85.00           C  
ATOM   2037  CE2 PHE A 270      -4.924   5.410   8.850  1.00 85.00           C  
ATOM   2038  CZ  PHE A 270      -5.991   6.316   8.812  1.00 85.00           C  
ATOM   2039  N   GLN A 271       0.294   9.804   6.086  1.00 69.56           N  
ATOM   2040  CA  GLN A 271       1.643  10.404   5.974  1.00 69.56           C  
ATOM   2041  C   GLN A 271       1.801  11.822   6.580  1.00 69.56           C  
ATOM   2042  CB  GLN A 271       2.052  10.368   4.494  1.00 69.56           C  
ATOM   2043  O   GLN A 271       2.813  12.501   6.391  1.00 69.56           O  
ATOM   2044  CG  GLN A 271       2.254   8.915   4.044  1.00 69.56           C  
ATOM   2045  CD  GLN A 271       2.680   8.763   2.595  1.00 69.56           C  
ATOM   2046  NE2 GLN A 271       2.894   7.542   2.171  1.00 69.56           N  
ATOM   2047  OE1 GLN A 271       2.841   9.721   1.851  1.00 69.56           O  
ATOM   2048  N   GLY A 272       0.806  12.299   7.335  1.00 62.69           N  
ATOM   2049  CA  GLY A 272       0.876  13.546   8.093  1.00 62.69           C  
ATOM   2050  C   GLY A 272       1.700  13.436   9.391  1.00 62.69           C  
ATOM   2051  O   GLY A 272       1.985  12.338   9.862  1.00 62.69           O  
ATOM   2052  N   PRO A 273       2.031  14.568  10.046  1.00 56.94           N  
ATOM   2053  CA  PRO A 273       2.843  14.597  11.273  1.00 56.94           C  
ATOM   2054  C   PRO A 273       2.302  13.737  12.428  1.00 56.94           C  
ATOM   2055  CB  PRO A 273       2.878  16.073  11.691  1.00 56.94           C  
ATOM   2056  O   PRO A 273       3.061  13.316  13.300  1.00 56.94           O  
ATOM   2057  CG  PRO A 273       2.630  16.836  10.392  1.00 56.94           C  
ATOM   2058  CD  PRO A 273       1.699  15.915   9.614  1.00 56.94           C  
ATOM   2059  N   GLU A 274       0.993  13.477  12.442  1.00 56.03           N  
ATOM   2060  CA  GLU A 274       0.310  12.687  13.469  1.00 56.03           C  
ATOM   2061  C   GLU A 274       0.642  11.186  13.408  1.00 56.03           C  
ATOM   2062  CB  GLU A 274      -1.210  12.905  13.365  1.00 56.03           C  
ATOM   2063  O   GLU A 274       0.638  10.534  14.453  1.00 56.03           O  
ATOM   2064  CG  GLU A 274      -1.622  14.371  13.601  1.00 56.03           C  
ATOM   2065  CD  GLU A 274      -3.147  14.589  13.627  1.00 56.03           C  
ATOM   2066  OE1 GLU A 274      -3.550  15.743  13.901  1.00 56.03           O  
ATOM   2067  OE2 GLU A 274      -3.906  13.627  13.362  1.00 56.03           O  
ATOM   2068  N   SER A 275       1.004  10.625  12.245  1.00 51.25           N  
ATOM   2069  CA  SER A 275       1.427   9.213  12.161  1.00 51.25           C  
ATOM   2070  C   SER A 275       2.817   8.964  12.730  1.00 51.25           C  
ATOM   2071  CB  SER A 275       1.405   8.701  10.732  1.00 51.25           C  
ATOM   2072  O   SER A 275       3.125   7.842  13.128  1.00 51.25           O  
ATOM   2073  OG  SER A 275       2.298   9.444   9.930  1.00 51.25           O  
ATOM   2074  N   LEU A 276       3.631  10.016  12.841  1.00 48.94           N  
ATOM   2075  CA  LEU A 276       4.975   9.985  13.422  1.00 48.94           C  
ATOM   2076  C   LEU A 276       4.975  10.274  14.931  1.00 48.94           C  
ATOM   2077  CB  LEU A 276       5.865  10.984  12.662  1.00 48.94           C  
ATOM   2078  O   LEU A 276       6.025  10.213  15.572  1.00 48.94           O  
ATOM   2079  CG  LEU A 276       5.966  10.741  11.143  1.00 48.94           C  
ATOM   2080  CD1 LEU A 276       6.830  11.840  10.522  1.00 48.94           C  
ATOM   2081  CD2 LEU A 276       6.594   9.384  10.816  1.00 48.94           C  
ATOM   2082  N   ALA A 277       3.811  10.586  15.515  1.00 46.34           N  
ATOM   2083  CA  ALA A 277       3.683  10.951  16.926  1.00 46.34           C  
ATOM   2084  C   ALA A 277       4.033   9.796  17.881  1.00 46.34           C  
ATOM   2085  CB  ALA A 277       2.254  11.451  17.165  1.00 46.34           C  
ATOM   2086  O   ALA A 277       4.386  10.027  19.040  1.00 46.34           O  
ATOM   2087  N   VAL A 278       3.963   8.550  17.404  1.00 52.44           N  
ATOM   2088  CA  VAL A 278       4.380   7.368  18.156  1.00 52.44           C  
ATOM   2089  C   VAL A 278       5.647   6.790  17.507  1.00 52.44           C  
ATOM   2090  CB  VAL A 278       3.226   6.361  18.284  1.00 52.44           C  
ATOM   2091  O   VAL A 278       5.607   6.334  16.364  1.00 52.44           O  
ATOM   2092  CG1 VAL A 278       3.664   5.097  19.039  1.00 52.44           C  
ATOM   2093  CG2 VAL A 278       2.037   6.966  19.043  1.00 52.44           C  
ATOM   2094  N   PRO A 279       6.793   6.785  18.217  1.00 46.88           N  
ATOM   2095  CA  PRO A 279       8.012   6.166  17.711  1.00 46.88           C  
ATOM   2096  C   PRO A 279       7.779   4.696  17.336  1.00 46.88           C  
ATOM   2097  CB  PRO A 279       9.049   6.320  18.831  1.00 46.88           C  
ATOM   2098  O   PRO A 279       7.176   3.948  18.111  1.00 46.88           O  
ATOM   2099  CG  PRO A 279       8.570   7.559  19.587  1.00 46.88           C  
ATOM   2100  CD  PRO A 279       7.051   7.469  19.475  1.00 46.88           C  
ATOM   2101  N   ASN A 280       8.309   4.279  16.183  1.00 53.03           N  
ATOM   2102  CA  ASN A 280       8.216   2.917  15.634  1.00 53.03           C  
ATOM   2103  C   ASN A 280       6.804   2.450  15.230  1.00 53.03           C  
ATOM   2104  CB  ASN A 280       8.938   1.905  16.547  1.00 53.03           C  
ATOM   2105  O   ASN A 280       6.538   1.249  15.234  1.00 53.03           O  
ATOM   2106  CG  ASN A 280      10.390   2.242  16.806  1.00 53.03           C  
ATOM   2107  ND2 ASN A 280      10.947   1.754  17.888  1.00 53.03           N  
ATOM   2108  OD1 ASN A 280      11.054   2.925  16.049  1.00 53.03           O  
ATOM   2109  N   THR A 281       5.903   3.360  14.857  1.00 60.94           N  
ATOM   2110  CA  THR A 281       4.636   2.993  14.206  1.00 60.94           C  
ATOM   2111  C   THR A 281       4.491   3.750  12.897  1.00 60.94           C  
ATOM   2112  CB  THR A 281       3.422   3.250  15.106  1.00 60.94           C  
ATOM   2113  O   THR A 281       4.267   4.954  12.912  1.00 60.94           O  
ATOM   2114  CG2 THR A 281       3.424   2.368  16.355  1.00 60.94           C  
ATOM   2115  OG1 THR A 281       3.414   4.577  15.548  1.00 60.94           O  
ATOM   2116  N   ASN A 282       4.611   3.051  11.770  1.00 75.12           N  
ATOM   2117  CA  ASN A 282       4.249   3.612  10.474  1.00 75.12           C  
ATOM   2118  C   ASN A 282       2.774   3.284  10.206  1.00 75.12           C  
ATOM   2119  CB  ASN A 282       5.228   3.118   9.394  1.00 75.12           C  
ATOM   2120  O   ASN A 282       2.464   2.273   9.583  1.00 75.12           O  
ATOM   2121  CG  ASN A 282       5.054   3.919   8.116  1.00 75.12           C  
ATOM   2122  ND2 ASN A 282       6.028   3.916   7.240  1.00 75.12           N  
ATOM   2123  OD1 ASN A 282       4.056   4.589   7.919  1.00 75.12           O  
ATOM   2124  N   TYR A 283       1.866   4.079  10.788  1.00 81.56           N  
ATOM   2125  CA  TYR A 283       0.420   3.834  10.696  1.00 81.56           C  
ATOM   2126  C   TYR A 283      -0.074   3.766   9.259  1.00 81.56           C  
ATOM   2127  CB  TYR A 283      -0.368   4.943  11.401  1.00 81.56           C  
ATOM   2128  O   TYR A 283      -0.976   2.982   8.986  1.00 81.56           O  
ATOM   2129  CG  TYR A 283      -0.480   4.750  12.892  1.00 81.56           C  
ATOM   2130  CD1 TYR A 283      -1.539   3.985  13.418  1.00 81.56           C  
ATOM   2131  CD2 TYR A 283       0.457   5.352  13.749  1.00 81.56           C  
ATOM   2132  CE1 TYR A 283      -1.662   3.821  14.810  1.00 81.56           C  
ATOM   2133  CE2 TYR A 283       0.334   5.191  15.139  1.00 81.56           C  
ATOM   2134  OH  TYR A 283      -0.822   4.265  17.015  1.00 81.56           O  
ATOM   2135  CZ  TYR A 283      -0.719   4.419  15.670  1.00 81.56           C  
ATOM   2136  N   ASP A 284       0.514   4.577   8.385  1.00 84.69           N  
ATOM   2137  CA  ASP A 284       0.190   4.601   6.969  1.00 84.69           C  
ATOM   2138  C   ASP A 284       0.436   3.224   6.353  1.00 84.69           C  
ATOM   2139  CB  ASP A 284       1.012   5.715   6.322  1.00 84.69           C  
ATOM   2140  O   ASP A 284      -0.518   2.513   6.064  1.00 84.69           O  
ATOM   2141  CG  ASP A 284       0.582   5.934   4.886  1.00 84.69           C  
ATOM   2142  OD1 ASP A 284      -0.617   6.256   4.718  1.00 84.69           O  
ATOM   2143  OD2 ASP A 284       1.475   5.855   4.019  1.00 84.69           O  
ATOM   2144  N   GLU A 285       1.688   2.765   6.337  1.00 84.19           N  
ATOM   2145  CA  GLU A 285       2.049   1.459   5.772  1.00 84.19           C  
ATOM   2146  C   GLU A 285       1.338   0.289   6.452  1.00 84.19           C  
ATOM   2147  CB  GLU A 285       3.565   1.242   5.909  1.00 84.19           C  
ATOM   2148  O   GLU A 285       0.961  -0.693   5.811  1.00 84.19           O  
ATOM   2149  CG  GLU A 285       4.418   2.289   5.183  1.00 84.19           C  
ATOM   2150  CD  GLU A 285       4.326   2.238   3.663  1.00 84.19           C  
ATOM   2151  OE1 GLU A 285       5.204   2.852   3.023  1.00 84.19           O  
ATOM   2152  OE2 GLU A 285       3.448   1.524   3.155  1.00 84.19           O  
ATOM   2153  N   TYR A 286       1.126   0.374   7.768  1.00 86.44           N  
ATOM   2154  CA  TYR A 286       0.443  -0.691   8.489  1.00 86.44           C  
ATOM   2155  C   TYR A 286      -1.031  -0.766   8.109  1.00 86.44           C  
ATOM   2156  CB  TYR A 286       0.635  -0.546  10.004  1.00 86.44           C  
ATOM   2157  O   TYR A 286      -1.546  -1.865   7.936  1.00 86.44           O  
ATOM   2158  CG  TYR A 286       2.061  -0.649  10.530  1.00 86.44           C  
ATOM   2159  CD1 TYR A 286       3.135  -1.081   9.721  1.00 86.44           C  
ATOM   2160  CD2 TYR A 286       2.311  -0.293  11.868  1.00 86.44           C  
ATOM   2161  CE1 TYR A 286       4.436  -1.153  10.244  1.00 86.44           C  
ATOM   2162  CE2 TYR A 286       3.610  -0.364  12.402  1.00 86.44           C  
ATOM   2163  OH  TYR A 286       5.935  -0.831  12.080  1.00 86.44           O  
ATOM   2164  CZ  TYR A 286       4.675  -0.787  11.582  1.00 86.44           C  
ATOM   2165  N   VAL A 287      -1.723   0.358   7.959  1.00 91.00           N  
ATOM   2166  CA  VAL A 287      -3.127   0.349   7.533  1.00 91.00           C  
ATOM   2167  C   VAL A 287      -3.239   0.026   6.043  1.00 91.00           C  
ATOM   2168  CB  VAL A 287      -3.818   1.660   7.937  1.00 91.00           C  
ATOM   2169  O   VAL A 287      -4.141  -0.723   5.665  1.00 91.00           O  
ATOM   2170  CG1 VAL A 287      -5.240   1.747   7.371  1.00 91.00           C  
ATOM   2171  CG2 VAL A 287      -3.910   1.708   9.476  1.00 91.00           C  
ATOM   2172  N   THR A 288      -2.283   0.465   5.221  1.00 91.88           N  
ATOM   2173  CA  THR A 288      -2.186   0.067   3.814  1.00 91.88           C  
ATOM   2174  C   THR A 288      -2.078  -1.449   3.684  1.00 91.88           C  
ATOM   2175  CB  THR A 288      -1.003   0.745   3.107  1.00 91.88           C  
ATOM   2176  O   THR A 288      -2.905  -2.043   3.002  1.00 91.88           O  
ATOM   2177  CG2 THR A 288      -1.044   0.518   1.602  1.00 91.88           C  
ATOM   2178  OG1 THR A 288      -1.094   2.134   3.273  1.00 91.88           O  
ATOM   2179  N   ASP A 289      -1.156  -2.113   4.394  1.00 91.38           N  
ATOM   2180  CA  ASP A 289      -1.020  -3.579   4.341  1.00 91.38           C  
ATOM   2181  C   ASP A 289      -2.270  -4.316   4.862  1.00 91.38           C  
ATOM   2182  CB  ASP A 289       0.245  -4.039   5.106  1.00 91.38           C  
ATOM   2183  O   ASP A 289      -2.610  -5.387   4.353  1.00 91.38           O  
ATOM   2184  CG  ASP A 289       1.510  -4.192   4.241  1.00 91.38           C  
ATOM   2185  OD1 ASP A 289       1.405  -4.190   2.992  1.00 91.38           O  
ATOM   2186  OD2 ASP A 289       2.596  -4.463   4.809  1.00 91.38           O  
ATOM   2187  N   TYR A 290      -2.991  -3.746   5.838  1.00 94.19           N  
ATOM   2188  CA  TYR A 290      -4.258  -4.309   6.321  1.00 94.19           C  
ATOM   2189  C   TYR A 290      -5.315  -4.356   5.217  1.00 94.19           C  
ATOM   2190  CB  TYR A 290      -4.792  -3.489   7.502  1.00 94.19           C  
ATOM   2191  O   TYR A 290      -5.881  -5.415   4.947  1.00 94.19           O  
ATOM   2192  CG  TYR A 290      -6.060  -4.021   8.135  1.00 94.19           C  
ATOM   2193  CD1 TYR A 290      -7.245  -3.265   8.054  1.00 94.19           C  
ATOM   2194  CD2 TYR A 290      -6.065  -5.273   8.781  1.00 94.19           C  
ATOM   2195  CE1 TYR A 290      -8.446  -3.772   8.582  1.00 94.19           C  
ATOM   2196  CE2 TYR A 290      -7.268  -5.782   9.310  1.00 94.19           C  
ATOM   2197  OH  TYR A 290      -9.634  -5.579   9.626  1.00 94.19           O  
ATOM   2198  CZ  TYR A 290      -8.463  -5.039   9.199  1.00 94.19           C  
ATOM   2199  N   PHE A 291      -5.559  -3.224   4.556  1.00 96.62           N  
ATOM   2200  CA  PHE A 291      -6.552  -3.132   3.489  1.00 96.62           C  
ATOM   2201  C   PHE A 291      -6.088  -3.810   2.199  1.00 96.62           C  
ATOM   2202  CB  PHE A 291      -6.901  -1.656   3.263  1.00 96.62           C  
ATOM   2203  O   PHE A 291      -6.881  -4.487   1.543  1.00 96.62           O  
ATOM   2204  CG  PHE A 291      -7.654  -0.980   4.399  1.00 96.62           C  
ATOM   2205  CD1 PHE A 291      -8.662  -1.660   5.115  1.00 96.62           C  
ATOM   2206  CD2 PHE A 291      -7.383   0.367   4.704  1.00 96.62           C  
ATOM   2207  CE1 PHE A 291      -9.384  -1.005   6.126  1.00 96.62           C  
ATOM   2208  CE2 PHE A 291      -8.113   1.025   5.710  1.00 96.62           C  
ATOM   2209  CZ  PHE A 291      -9.113   0.340   6.420  1.00 96.62           C  
ATOM   2210  N   ALA A 292      -4.801  -3.712   1.867  1.00 96.00           N  
ATOM   2211  CA  ALA A 292      -4.210  -4.385   0.718  1.00 96.00           C  
ATOM   2212  C   ALA A 292      -4.384  -5.899   0.816  1.00 96.00           C  
ATOM   2213  CB  ALA A 292      -2.732  -4.000   0.613  1.00 96.00           C  
ATOM   2214  O   ALA A 292      -4.759  -6.525  -0.172  1.00 96.00           O  
ATOM   2215  N   LYS A 293      -4.213  -6.491   2.006  1.00 95.19           N  
ATOM   2216  CA  LYS A 293      -4.468  -7.920   2.212  1.00 95.19           C  
ATOM   2217  C   LYS A 293      -5.918  -8.307   1.907  1.00 95.19           C  
ATOM   2218  CB  LYS A 293      -4.064  -8.308   3.641  1.00 95.19           C  
ATOM   2219  O   LYS A 293      -6.129  -9.313   1.236  1.00 95.19           O  
ATOM   2220  CG  LYS A 293      -4.229  -9.808   3.936  1.00 95.19           C  
ATOM   2221  CD  LYS A 293      -3.396 -10.685   2.988  1.00 95.19           C  
ATOM   2222  CE  LYS A 293      -3.268 -12.110   3.530  1.00 95.19           C  
ATOM   2223  NZ  LYS A 293      -4.513 -12.877   3.333  1.00 95.19           N  
ATOM   2224  N   GLN A 294      -6.897  -7.512   2.345  1.00 96.81           N  
ATOM   2225  CA  GLN A 294      -8.317  -7.774   2.067  1.00 96.81           C  
ATOM   2226  C   GLN A 294      -8.619  -7.727   0.560  1.00 96.81           C  
ATOM   2227  CB  GLN A 294      -9.214  -6.757   2.792  1.00 96.81           C  
ATOM   2228  O   GLN A 294      -9.254  -8.630   0.020  1.00 96.81           O  
ATOM   2229  CG  GLN A 294      -9.100  -6.763   4.327  1.00 96.81           C  
ATOM   2230  CD  GLN A 294     -10.078  -5.780   4.974  1.00 96.81           C  
ATOM   2231  NE2 GLN A 294      -9.907  -5.426   6.226  1.00 96.81           N  
ATOM   2232  OE1 GLN A 294     -11.025  -5.318   4.363  1.00 96.81           O  
ATOM   2233  N   VAL A 295      -8.114  -6.704  -0.139  1.00 98.00           N  
ATOM   2234  CA  VAL A 295      -8.258  -6.579  -1.600  1.00 98.00           C  
ATOM   2235  C   VAL A 295      -7.561  -7.733  -2.320  1.00 98.00           C  
ATOM   2236  CB  VAL A 295      -7.686  -5.235  -2.088  1.00 98.00           C  
ATOM   2237  O   VAL A 295      -8.102  -8.294  -3.274  1.00 98.00           O  
ATOM   2238  CG1 VAL A 295      -7.723  -5.095  -3.614  1.00 98.00           C  
ATOM   2239  CG2 VAL A 295      -8.463  -4.047  -1.519  1.00 98.00           C  
ATOM   2240  N   TYR A 296      -6.363  -8.099  -1.866  1.00 97.44           N  
ATOM   2241  CA  TYR A 296      -5.562  -9.152  -2.472  1.00 97.44           C  
ATOM   2242  C   TYR A 296      -6.243 -10.518  -2.376  1.00 97.44           C  
ATOM   2243  CB  TYR A 296      -4.181  -9.182  -1.815  1.00 97.44           C  
ATOM   2244  O   TYR A 296      -6.292 -11.231  -3.375  1.00 97.44           O  
ATOM   2245  CG  TYR A 296      -3.191 -10.045  -2.560  1.00 97.44           C  
ATOM   2246  CD1 TYR A 296      -3.138 -11.434  -2.334  1.00 97.44           C  
ATOM   2247  CD2 TYR A 296      -2.307  -9.442  -3.473  1.00 97.44           C  
ATOM   2248  CE1 TYR A 296      -2.206 -12.221  -3.033  1.00 97.44           C  
ATOM   2249  CE2 TYR A 296      -1.360 -10.225  -4.150  1.00 97.44           C  
ATOM   2250  OH  TYR A 296      -0.405 -12.362  -4.627  1.00 97.44           O  
ATOM   2251  CZ  TYR A 296      -1.316 -11.619  -3.946  1.00 97.44           C  
ATOM   2252  N   ASP A 297      -6.807 -10.862  -1.216  1.00 96.25           N  
ATOM   2253  CA  ASP A 297      -7.517 -12.132  -1.012  1.00 96.25           C  
ATOM   2254  C   ASP A 297      -8.730 -12.278  -1.941  1.00 96.25           C  
ATOM   2255  CB  ASP A 297      -7.967 -12.237   0.455  1.00 96.25           C  
ATOM   2256  O   ASP A 297      -9.021 -13.369  -2.430  1.00 96.25           O  
ATOM   2257  CG  ASP A 297      -6.813 -12.496   1.419  1.00 96.25           C  
ATOM   2258  OD1 ASP A 297      -5.724 -12.950   0.987  1.00 96.25           O  
ATOM   2259  OD2 ASP A 297      -6.978 -12.309   2.649  1.00 96.25           O  
ATOM   2260  N   GLU A 298      -9.399 -11.165  -2.235  1.00 97.25           N  
ATOM   2261  CA  GLU A 298     -10.548 -11.103  -3.138  1.00 97.25           C  
ATOM   2262  C   GLU A 298     -10.169 -11.181  -4.625  1.00 97.25           C  
ATOM   2263  CB  GLU A 298     -11.268  -9.779  -2.867  1.00 97.25           C  
ATOM   2264  O   GLU A 298     -10.939 -11.686  -5.449  1.00 97.25           O  
ATOM   2265  CG  GLU A 298     -12.115  -9.833  -1.589  1.00 97.25           C  
ATOM   2266  CD  GLU A 298     -13.374 -10.679  -1.780  1.00 97.25           C  
ATOM   2267  OE1 GLU A 298     -13.739 -11.411  -0.838  1.00 97.25           O  
ATOM   2268  OE2 GLU A 298     -13.981 -10.549  -2.881  1.00 97.25           O  
ATOM   2269  N   LEU A 299      -9.005 -10.649  -5.005  1.00 97.12           N  
ATOM   2270  CA  LEU A 299      -8.534 -10.668  -6.393  1.00 97.12           C  
ATOM   2271  C   LEU A 299      -7.782 -11.951  -6.743  1.00 97.12           C  
ATOM   2272  CB  LEU A 299      -7.657  -9.436  -6.657  1.00 97.12           C  
ATOM   2273  O   LEU A 299      -7.909 -12.449  -7.865  1.00 97.12           O  
ATOM   2274  CG  LEU A 299      -8.440  -8.118  -6.710  1.00 97.12           C  
ATOM   2275  CD1 LEU A 299      -7.465  -6.965  -6.895  1.00 97.12           C  
ATOM   2276  CD2 LEU A 299      -9.446  -8.070  -7.868  1.00 97.12           C  
ATOM   2277  N   PHE A 300      -7.025 -12.487  -5.788  1.00 96.25           N  
ATOM   2278  CA  PHE A 300      -6.112 -13.610  -5.966  1.00 96.25           C  
ATOM   2279  C   PHE A 300      -6.347 -14.674  -4.881  1.00 96.25           C  
ATOM   2280  CB  PHE A 300      -4.668 -13.086  -5.988  1.00 96.25           C  
ATOM   2281  O   PHE A 300      -5.462 -14.930  -4.059  1.00 96.25           O  
ATOM   2282  CG  PHE A 300      -4.426 -11.928  -6.933  1.00 96.25           C  
ATOM   2283  CD1 PHE A 300      -4.446 -12.134  -8.325  1.00 96.25           C  
ATOM   2284  CD2 PHE A 300      -4.218 -10.636  -6.416  1.00 96.25           C  
ATOM   2285  CE1 PHE A 300      -4.262 -11.048  -9.198  1.00 96.25           C  
ATOM   2286  CE2 PHE A 300      -4.035  -9.550  -7.289  1.00 96.25           C  
ATOM   2287  CZ  PHE A 300      -4.065  -9.757  -8.679  1.00 96.25           C  
ATOM   2288  N   PRO A 301      -7.527 -15.319  -4.858  1.00 95.00           N  
ATOM   2289  CA  PRO A 301      -7.865 -16.285  -3.820  1.00 95.00           C  
ATOM   2290  C   PRO A 301      -6.845 -17.429  -3.774  1.00 95.00           C  
ATOM   2291  CB  PRO A 301      -9.281 -16.768  -4.149  1.00 95.00           C  
ATOM   2292  O   PRO A 301      -6.518 -18.040  -4.792  1.00 95.00           O  
ATOM   2293  CG  PRO A 301      -9.406 -16.520  -5.652  1.00 95.00           C  
ATOM   2294  CD  PRO A 301      -8.591 -15.245  -5.848  1.00 95.00           C  
ATOM   2295  N   GLY A 302      -6.329 -17.706  -2.575  1.00 91.12           N  
ATOM   2296  CA  GLY A 302      -5.310 -18.734  -2.336  1.00 91.12           C  
ATOM   2297  C   GLY A 302      -3.877 -18.333  -2.709  1.00 91.12           C  
ATOM   2298  O   GLY A 302      -2.953 -19.102  -2.442  1.00 91.12           O  
ATOM   2299  N   ALA A 303      -3.659 -17.149  -3.289  1.00 92.56           N  
ATOM   2300  CA  ALA A 303      -2.318 -16.627  -3.525  1.00 92.56           C  
ATOM   2301  C   ALA A 303      -1.720 -16.007  -2.252  1.00 92.56           C  
ATOM   2302  CB  ALA A 303      -2.343 -15.647  -4.701  1.00 92.56           C  
ATOM   2303  O   ALA A 303      -2.417 -15.616  -1.316  1.00 92.56           O  
ATOM   2304  N   VAL A 304      -0.392 -15.903  -2.223  1.00 92.06           N  
ATOM   2305  CA  VAL A 304       0.355 -15.378  -1.075  1.00 92.06           C  
ATOM   2306  C   VAL A 304       0.584 -13.878  -1.236  1.00 92.06           C  
ATOM   2307  CB  VAL A 304       1.686 -16.137  -0.917  1.00 92.06           C  
ATOM   2308  O   VAL A 304       1.251 -13.456  -2.176  1.00 92.06           O  
ATOM   2309  CG1 VAL A 304       2.557 -15.564   0.202  1.00 92.06           C  
ATOM   2310  CG2 VAL A 304       1.432 -17.615  -0.588  1.00 92.06           C  
ATOM   2311  N   TYR A 305       0.122 -13.082  -0.270  1.00 92.19           N  
ATOM   2312  CA  TYR A 305       0.483 -11.666  -0.173  1.00 92.19           C  
ATOM   2313  C   TYR A 305       1.886 -11.495   0.430  1.00 92.19           C  
ATOM   2314  CB  TYR A 305      -0.565 -10.910   0.644  1.00 92.19           C  
ATOM   2315  O   TYR A 305       2.173 -12.008   1.521  1.00 92.19           O  
ATOM   2316  CG  TYR A 305      -0.304  -9.418   0.718  1.00 92.19           C  
ATOM   2317  CD1 TYR A 305       0.399  -8.866   1.805  1.00 92.19           C  
ATOM   2318  CD2 TYR A 305      -0.748  -8.580  -0.318  1.00 92.19           C  
ATOM   2319  CE1 TYR A 305       0.582  -7.471   1.898  1.00 92.19           C  
ATOM   2320  CE2 TYR A 305      -0.533  -7.191  -0.252  1.00 92.19           C  
ATOM   2321  OH  TYR A 305       0.313  -5.291   0.912  1.00 92.19           O  
ATOM   2322  CZ  TYR A 305       0.119  -6.631   0.864  1.00 92.19           C  
ATOM   2323  N   LYS A 306       2.757 -10.761  -0.272  1.00 90.19           N  
ATOM   2324  CA  LYS A 306       4.156 -10.509   0.099  1.00 90.19           C  
ATOM   2325  C   LYS A 306       4.423  -9.023   0.337  1.00 90.19           C  
ATOM   2326  CB  LYS A 306       5.115 -11.053  -0.971  1.00 90.19           C  
ATOM   2327  O   LYS A 306       4.234  -8.199  -0.551  1.00 90.19           O  
ATOM   2328  CG  LYS A 306       5.185 -12.585  -1.016  1.00 90.19           C  
ATOM   2329  CD  LYS A 306       6.191 -13.027  -2.088  1.00 90.19           C  
ATOM   2330  CE  LYS A 306       6.384 -14.546  -2.098  1.00 90.19           C  
ATOM   2331  NZ  LYS A 306       7.267 -14.945  -3.218  1.00 90.19           N  
ATOM   2332  N   THR A 307       4.987  -8.691   1.492  1.00 82.56           N  
ATOM   2333  CA  THR A 307       5.293  -7.307   1.905  1.00 82.56           C  
ATOM   2334  C   THR A 307       6.717  -7.211   2.447  1.00 82.56           C  
ATOM   2335  CB  THR A 307       4.244  -6.770   2.895  1.00 82.56           C  
ATOM   2336  O   THR A 307       7.246  -8.176   2.986  1.00 82.56           O  
ATOM   2337  CG2 THR A 307       3.905  -7.775   3.984  1.00 82.56           C  
ATOM   2338  OG1 THR A 307       4.710  -5.614   3.539  1.00 82.56           O  
ATOM   2339  N   ALA A 308       7.380  -6.068   2.268  1.00 68.06           N  
ATOM   2340  CA  ALA A 308       8.735  -5.844   2.780  1.00 68.06           C  
ATOM   2341  C   ALA A 308       8.744  -5.141   4.155  1.00 68.06           C  
ATOM   2342  CB  ALA A 308       9.548  -5.100   1.714  1.00 68.06           C  
ATOM   2343  O   ALA A 308       9.808  -5.006   4.761  1.00 68.06           O  
ATOM   2344  N   TYR A 309       7.575  -4.748   4.680  1.00 65.44           N  
ATOM   2345  CA  TYR A 309       7.420  -3.958   5.908  1.00 65.44           C  
ATOM   2346  C   TYR A 309       7.531  -4.809   7.182  1.00 65.44           C  
ATOM   2347  CB  TYR A 309       6.127  -3.134   5.830  1.00 65.44           C  
ATOM   2348  O   TYR A 309       6.602  -4.951   7.979  1.00 65.44           O  
ATOM   2349  CG  TYR A 309       6.128  -2.135   4.689  1.00 65.44           C  
ATOM   2350  CD1 TYR A 309       6.902  -0.959   4.781  1.00 65.44           C  
ATOM   2351  CD2 TYR A 309       5.350  -2.369   3.539  1.00 65.44           C  
ATOM   2352  CE1 TYR A 309       6.880  -0.020   3.731  1.00 65.44           C  
ATOM   2353  CE2 TYR A 309       5.381  -1.464   2.464  1.00 65.44           C  
ATOM   2354  OH  TYR A 309       6.082   0.635   1.566  1.00 65.44           O  
ATOM   2355  CZ  TYR A 309       6.123  -0.274   2.568  1.00 65.44           C  
ATOM   2356  N   PHE A 310       8.712  -5.390   7.378  1.00 61.22           N  
ATOM   2357  CA  PHE A 310       9.094  -6.104   8.592  1.00 61.22           C  
ATOM   2358  C   PHE A 310       9.984  -5.212   9.463  1.00 61.22           C  
ATOM   2359  CB  PHE A 310       9.788  -7.421   8.220  1.00 61.22           C  
ATOM   2360  O   PHE A 310      10.914  -4.577   8.969  1.00 61.22           O  
ATOM   2361  CG  PHE A 310       8.851  -8.483   7.671  1.00 61.22           C  
ATOM   2362  CD1 PHE A 310       8.440  -9.543   8.501  1.00 61.22           C  
ATOM   2363  CD2 PHE A 310       8.378  -8.422   6.345  1.00 61.22           C  
ATOM   2364  CE1 PHE A 310       7.577 -10.538   8.011  1.00 61.22           C  
ATOM   2365  CE2 PHE A 310       7.476  -9.398   5.883  1.00 61.22           C  
ATOM   2366  CZ  PHE A 310       7.074 -10.453   6.707  1.00 61.22           C  
ATOM   2367  N   THR A 311       9.741  -5.193  10.773  1.00 60.25           N  
ATOM   2368  CA  THR A 311      10.649  -4.573  11.755  1.00 60.25           C  
ATOM   2369  C   THR A 311      11.396  -5.661  12.522  1.00 60.25           C  
ATOM   2370  CB  THR A 311       9.936  -3.586  12.700  1.00 60.25           C  
ATOM   2371  O   THR A 311      11.125  -6.843  12.341  1.00 60.25           O  
ATOM   2372  CG2 THR A 311       8.838  -2.768  12.016  1.00 60.25           C  
ATOM   2373  OG1 THR A 311       9.396  -4.236  13.828  1.00 60.25           O  
ATOM   2374  N   LYS A 312      12.341  -5.303  13.396  1.00 62.22           N  
ATOM   2375  CA  LYS A 312      12.946  -6.253  14.345  1.00 62.22           C  
ATOM   2376  C   LYS A 312      12.338  -6.093  15.740  1.00 62.22           C  
ATOM   2377  CB  LYS A 312      14.469  -6.097  14.363  1.00 62.22           C  
ATOM   2378  O   LYS A 312      11.956  -4.983  16.112  1.00 62.22           O  
ATOM   2379  CG  LYS A 312      15.126  -6.483  13.026  1.00 62.22           C  
ATOM   2380  CD  LYS A 312      16.644  -6.377  13.187  1.00 62.22           C  
ATOM   2381  CE  LYS A 312      17.421  -6.702  11.911  1.00 62.22           C  
ATOM   2382  NZ  LYS A 312      18.873  -6.547  12.179  1.00 62.22           N  
ATOM   2383  N   ASN A 313      12.235  -7.183  16.499  1.00 66.81           N  
ATOM   2384  CA  ASN A 313      11.926  -7.139  17.936  1.00 66.81           C  
ATOM   2385  C   ASN A 313      13.200  -7.011  18.796  1.00 66.81           C  
ATOM   2386  CB  ASN A 313      11.032  -8.334  18.305  1.00 66.81           C  
ATOM   2387  O   ASN A 313      14.302  -6.933  18.260  1.00 66.81           O  
ATOM   2388  CG  ASN A 313      11.679  -9.707  18.247  1.00 66.81           C  
ATOM   2389  ND2 ASN A 313      10.876 -10.742  18.319  1.00 66.81           N  
ATOM   2390  OD1 ASN A 313      12.886  -9.881  18.185  1.00 66.81           O  
ATOM   2391  N   LEU A 314      13.069  -7.018  20.133  1.00 61.75           N  
ATOM   2392  CA  LEU A 314      14.211  -6.898  21.063  1.00 61.75           C  
ATOM   2393  C   LEU A 314      15.221  -8.059  20.985  1.00 61.75           C  
ATOM   2394  CB  LEU A 314      13.698  -6.783  22.513  1.00 61.75           C  
ATOM   2395  O   LEU A 314      16.286  -7.975  21.584  1.00 61.75           O  
ATOM   2396  CG  LEU A 314      13.007  -5.462  22.879  1.00 61.75           C  
ATOM   2397  CD1 LEU A 314      12.509  -5.549  24.325  1.00 61.75           C  
ATOM   2398  CD2 LEU A 314      13.947  -4.259  22.783  1.00 61.75           C  
ATOM   2399  N   GLY A 315      14.884  -9.150  20.296  1.00 60.69           N  
ATOM   2400  CA  GLY A 315      15.783 -10.274  20.040  1.00 60.69           C  
ATOM   2401  C   GLY A 315      16.215 -10.368  18.579  1.00 60.69           C  
ATOM   2402  O   GLY A 315      16.479 -11.475  18.120  1.00 60.69           O  
ATOM   2403  N   ASP A 316      16.183  -9.253  17.841  1.00 65.38           N  
ATOM   2404  CA  ASP A 316      16.541  -9.138  16.420  1.00 65.38           C  
ATOM   2405  C   ASP A 316      15.747 -10.030  15.451  1.00 65.38           C  
ATOM   2406  CB  ASP A 316      18.064  -9.258  16.234  1.00 65.38           C  
ATOM   2407  O   ASP A 316      16.083 -10.135  14.267  1.00 65.38           O  
ATOM   2408  CG  ASP A 316      18.790  -7.970  16.605  1.00 65.38           C  
ATOM   2409  OD1 ASP A 316      18.344  -6.910  16.103  1.00 65.38           O  
ATOM   2410  OD2 ASP A 316      19.819  -8.067  17.300  1.00 65.38           O  
ATOM   2411  N   ARG A 317      14.646 -10.642  15.905  1.00 65.56           N  
ATOM   2412  CA  ARG A 317      13.792 -11.450  15.031  1.00 65.56           C  
ATOM   2413  C   ARG A 317      12.925 -10.537  14.161  1.00 65.56           C  
ATOM   2414  CB  ARG A 317      12.968 -12.477  15.817  1.00 65.56           C  
ATOM   2415  O   ARG A 317      12.357  -9.576  14.691  1.00 65.56           O  
ATOM   2416  CG  ARG A 317      13.879 -13.582  16.372  1.00 65.56           C  
ATOM   2417  CD  ARG A 317      13.098 -14.722  17.034  1.00 65.56           C  
ATOM   2418  NE  ARG A 317      12.730 -14.427  18.432  1.00 65.56           N  
ATOM   2419  NH1 ARG A 317      11.504 -16.341  18.768  1.00 65.56           N  
ATOM   2420  NH2 ARG A 317      11.537 -14.770  20.346  1.00 65.56           N  
ATOM   2421  CZ  ARG A 317      11.943 -15.184  19.178  1.00 65.56           C  
ATOM   2422  N   PRO A 318      12.812 -10.821  12.850  1.00 63.47           N  
ATOM   2423  CA  PRO A 318      11.948 -10.062  11.962  1.00 63.47           C  
ATOM   2424  C   PRO A 318      10.490 -10.296  12.354  1.00 63.47           C  
ATOM   2425  CB  PRO A 318      12.268 -10.546  10.546  1.00 63.47           C  
ATOM   2426  O   PRO A 318      10.014 -11.428  12.359  1.00 63.47           O  
ATOM   2427  CG  PRO A 318      12.766 -11.975  10.761  1.00 63.47           C  
ATOM   2428  CD  PRO A 318      13.443 -11.917  12.129  1.00 63.47           C  
ATOM   2429  N   MET A 319       9.793  -9.215  12.670  1.00 68.44           N  
ATOM   2430  CA  MET A 319       8.391  -9.196  13.039  1.00 68.44           C  
ATOM   2431  C   MET A 319       7.583  -8.432  12.006  1.00 68.44           C  
ATOM   2432  CB  MET A 319       8.197  -8.550  14.406  1.00 68.44           C  
ATOM   2433  O   MET A 319       7.998  -7.382  11.511  1.00 68.44           O  
ATOM   2434  CG  MET A 319       8.821  -9.346  15.551  1.00 68.44           C  
ATOM   2435  SD  MET A 319       8.313 -11.073  15.709  1.00 68.44           S  
ATOM   2436  CE  MET A 319       6.549 -10.879  16.090  1.00 68.44           C  
ATOM   2437  N   HIS A 320       6.405  -8.964  11.708  1.00 70.19           N  
ATOM   2438  CA  HIS A 320       5.479  -8.345  10.783  1.00 70.19           C  
ATOM   2439  C   HIS A 320       4.440  -7.503  11.531  1.00 70.19           C  
ATOM   2440  CB  HIS A 320       4.831  -9.427   9.917  1.00 70.19           C  
ATOM   2441  O   HIS A 320       3.503  -8.048  12.119  1.00 70.19           O  
ATOM   2442  CG  HIS A 320       4.197  -8.758   8.745  1.00 70.19           C  
ATOM   2443  CD2 HIS A 320       2.930  -8.255   8.737  1.00 70.19           C  
ATOM   2444  ND1 HIS A 320       4.883  -8.185   7.697  1.00 70.19           N  
ATOM   2445  CE1 HIS A 320       4.069  -7.309   7.102  1.00 70.19           C  
ATOM   2446  NE2 HIS A 320       2.884  -7.334   7.700  1.00 70.19           N  
ATOM   2447  N   TRP A 321       4.590  -6.177  11.492  1.00 72.06           N  
ATOM   2448  CA  TRP A 321       3.600  -5.248  12.059  1.00 72.06           C  
ATOM   2449  C   TRP A 321       2.670  -4.624  11.021  1.00 72.06           C  
ATOM   2450  CB  TRP A 321       4.289  -4.187  12.921  1.00 72.06           C  
ATOM   2451  O   TRP A 321       1.619  -4.110  11.415  1.00 72.06           O  
ATOM   2452  CG  TRP A 321       5.135  -4.742  14.023  1.00 72.06           C  
ATOM   2453  CD1 TRP A 321       6.394  -4.351  14.300  1.00 72.06           C  
ATOM   2454  CD2 TRP A 321       4.850  -5.837  14.947  1.00 72.06           C  
ATOM   2455  CE2 TRP A 321       6.038  -6.121  15.679  1.00 72.06           C  
ATOM   2456  CE3 TRP A 321       3.733  -6.660  15.206  1.00 72.06           C  
ATOM   2457  NE1 TRP A 321       6.935  -5.162  15.273  1.00 72.06           N  
ATOM   2458  CH2 TRP A 321       5.001  -8.008  16.785  1.00 72.06           C  
ATOM   2459  CZ2 TRP A 321       6.130  -7.207  16.554  1.00 72.06           C  
ATOM   2460  CZ3 TRP A 321       3.805  -7.723  16.118  1.00 72.06           C  
ATOM   2461  N   GLY A 322       3.015  -4.733   9.730  1.00 68.56           N  
ATOM   2462  CA  GLY A 322       2.134  -4.383   8.617  1.00 68.56           C  
ATOM   2463  C   GLY A 322       0.776  -5.060   8.783  1.00 68.56           C  
ATOM   2464  O   GLY A 322       0.676  -6.240   9.103  1.00 68.56           O  
ATOM   2465  N   GLY A 323      -0.288  -4.273   8.749  1.00 83.00           N  
ATOM   2466  CA  GLY A 323      -1.666  -4.673   9.023  1.00 83.00           C  
ATOM   2467  C   GLY A 323      -2.014  -5.266  10.389  1.00 83.00           C  
ATOM   2468  O   GLY A 323      -3.157  -5.127  10.812  1.00 83.00           O  
ATOM   2469  N   ASN A 324      -1.075  -5.830  11.148  1.00 87.19           N  
ATOM   2470  CA  ASN A 324      -1.344  -6.379  12.475  1.00 87.19           C  
ATOM   2471  C   ASN A 324      -1.678  -5.291  13.500  1.00 87.19           C  
ATOM   2472  CB  ASN A 324      -0.164  -7.264  12.917  1.00 87.19           C  
ATOM   2473  O   ASN A 324      -2.544  -5.518  14.344  1.00 87.19           O  
ATOM   2474  CG  ASN A 324      -0.244  -8.633  12.289  1.00 87.19           C  
ATOM   2475  ND2 ASN A 324       0.836  -9.209  11.823  1.00 87.19           N  
ATOM   2476  OD1 ASN A 324      -1.305  -9.220  12.263  1.00 87.19           O  
ATOM   2477  N   LEU A 325      -1.060  -4.103  13.410  1.00 87.00           N  
ATOM   2478  CA  LEU A 325      -1.465  -2.975  14.258  1.00 87.00           C  
ATOM   2479  C   LEU A 325      -2.910  -2.567  13.951  1.00 87.00           C  
ATOM   2480  CB  LEU A 325      -0.503  -1.780  14.094  1.00 87.00           C  
ATOM   2481  O   LEU A 325      -3.713  -2.428  14.868  1.00 87.00           O  
ATOM   2482  CG  LEU A 325      -0.937  -0.523  14.888  1.00 87.00           C  
ATOM   2483  CD1 LEU A 325      -1.015  -0.749  16.398  1.00 87.00           C  
ATOM   2484  CD2 LEU A 325       0.034   0.632  14.651  1.00 87.00           C  
ATOM   2485  N   ALA A 326      -3.248  -2.408  12.670  1.00 90.81           N  
ATOM   2486  CA  ALA A 326      -4.591  -2.039  12.231  1.00 90.81           C  
ATOM   2487  C   ALA A 326      -5.635  -3.072  12.668  1.00 90.81           C  
ATOM   2488  CB  ALA A 326      -4.561  -1.867  10.716  1.00 90.81           C  
ATOM   2489  O   ALA A 326      -6.628  -2.708  13.297  1.00 90.81           O  
ATOM   2490  N   LYS A 327      -5.350  -4.361  12.447  1.00 92.44           N  
ATOM   2491  CA  LYS A 327      -6.189  -5.462  12.918  1.00 92.44           C  
ATOM   2492  C   LYS A 327      -6.392  -5.395  14.428  1.00 92.44           C  
ATOM   2493  CB  LYS A 327      -5.571  -6.810  12.515  1.00 92.44           C  
ATOM   2494  O   LYS A 327      -7.519  -5.495  14.890  1.00 92.44           O  
ATOM   2495  CG  LYS A 327      -6.625  -7.913  12.669  1.00 92.44           C  
ATOM   2496  CD  LYS A 327      -6.020  -9.317  12.735  1.00 92.44           C  
ATOM   2497  CE  LYS A 327      -7.105 -10.392  12.622  1.00 92.44           C  
ATOM   2498  NZ  LYS A 327      -8.168 -10.214  13.642  1.00 92.44           N  
ATOM   2499  N   PHE A 328      -5.326  -5.180  15.202  1.00 91.25           N  
ATOM   2500  CA  PHE A 328      -5.438  -5.075  16.655  1.00 91.25           C  
ATOM   2501  C   PHE A 328      -6.292  -3.878  17.088  1.00 91.25           C  
ATOM   2502  CB  PHE A 328      -4.043  -5.002  17.287  1.00 91.25           C  
ATOM   2503  O   PHE A 328      -7.083  -4.000  18.022  1.00 91.25           O  
ATOM   2504  CG  PHE A 328      -4.101  -4.858  18.794  1.00 91.25           C  
ATOM   2505  CD1 PHE A 328      -3.692  -3.665  19.419  1.00 91.25           C  
ATOM   2506  CD2 PHE A 328      -4.624  -5.908  19.570  1.00 91.25           C  
ATOM   2507  CE1 PHE A 328      -3.796  -3.531  20.816  1.00 91.25           C  
ATOM   2508  CE2 PHE A 328      -4.723  -5.774  20.964  1.00 91.25           C  
ATOM   2509  CZ  PHE A 328      -4.313  -4.584  21.590  1.00 91.25           C  
ATOM   2510  N   MET A 329      -6.174  -2.727  16.418  1.00 91.56           N  
ATOM   2511  CA  MET A 329      -7.024  -1.566  16.703  1.00 91.56           C  
ATOM   2512  C   MET A 329      -8.509  -1.873  16.472  1.00 91.56           C  
ATOM   2513  CB  MET A 329      -6.611  -0.354  15.858  1.00 91.56           C  
ATOM   2514  O   MET A 329      -9.335  -1.464  17.288  1.00 91.56           O  
ATOM   2515  CG  MET A 329      -5.235   0.194  16.234  1.00 91.56           C  
ATOM   2516  SD  MET A 329      -4.815   1.775  15.459  1.00 91.56           S  
ATOM   2517  CE  MET A 329      -4.692   1.317  13.710  1.00 91.56           C  
ATOM   2518  N   VAL A 330      -8.831  -2.613  15.407  1.00 92.94           N  
ATOM   2519  CA  VAL A 330     -10.202  -3.043  15.096  1.00 92.94           C  
ATOM   2520  C   VAL A 330     -10.693  -4.090  16.099  1.00 92.94           C  
ATOM   2521  CB  VAL A 330     -10.310  -3.526  13.635  1.00 92.94           C  
ATOM   2522  O   VAL A 330     -11.702  -3.880  16.766  1.00 92.94           O  
ATOM   2523  CG1 VAL A 330     -11.703  -4.079  13.312  1.00 92.94           C  
ATOM   2524  CG2 VAL A 330     -10.042  -2.369  12.658  1.00 92.94           C  
ATOM   2525  N   ASP A 331      -9.943  -5.179  16.276  1.00 92.12           N  
ATOM   2526  CA  ASP A 331     -10.286  -6.290  17.169  1.00 92.12           C  
ATOM   2527  C   ASP A 331     -10.489  -5.827  18.623  1.00 92.12           C  
ATOM   2528  CB  ASP A 331      -9.137  -7.311  17.159  1.00 92.12           C  
ATOM   2529  O   ASP A 331     -11.417  -6.261  19.302  1.00 92.12           O  
ATOM   2530  CG  ASP A 331      -9.007  -8.228  15.940  1.00 92.12           C  
ATOM   2531  OD1 ASP A 331      -9.796  -8.188  14.971  1.00 92.12           O  
ATOM   2532  OD2 ASP A 331      -8.055  -9.043  15.966  1.00 92.12           O  
ATOM   2533  N   SER A 332      -9.629  -4.926  19.111  1.00 89.69           N  
ATOM   2534  CA  SER A 332      -9.691  -4.409  20.486  1.00 89.69           C  
ATOM   2535  C   SER A 332     -10.783  -3.359  20.717  1.00 89.69           C  
ATOM   2536  CB  SER A 332      -8.326  -3.882  20.944  1.00 89.69           C  
ATOM   2537  O   SER A 332     -10.925  -2.870  21.841  1.00 89.69           O  
ATOM   2538  OG  SER A 332      -7.926  -2.739  20.213  1.00 89.69           O  
ATOM   2539  N   GLY A 333     -11.536  -2.981  19.679  1.00 90.31           N  
ATOM   2540  CA  GLY A 333     -12.541  -1.921  19.752  1.00 90.31           C  
ATOM   2541  C   GLY A 333     -11.945  -0.533  20.012  1.00 90.31           C  
ATOM   2542  O   GLY A 333     -12.621   0.336  20.564  1.00 90.31           O  
ATOM   2543  N   HIS A 334     -10.666  -0.321  19.675  1.00 91.06           N  
ATOM   2544  CA  HIS A 334     -10.049   1.011  19.697  1.00 91.06           C  
ATOM   2545  C   HIS A 334     -10.610   1.894  18.578  1.00 91.06           C  
ATOM   2546  CB  HIS A 334      -8.524   0.882  19.583  1.00 91.06           C  
ATOM   2547  O   HIS A 334     -10.819   3.087  18.771  1.00 91.06           O  
ATOM   2548  CG  HIS A 334      -7.837   2.220  19.613  1.00 91.06           C  
ATOM   2549  CD2 HIS A 334      -7.433   2.930  18.519  1.00 91.06           C  
ATOM   2550  ND1 HIS A 334      -7.599   2.973  20.766  1.00 91.06           N  
ATOM   2551  CE1 HIS A 334      -7.099   4.139  20.331  1.00 91.06           C  
ATOM   2552  NE2 HIS A 334      -6.973   4.133  18.994  1.00 91.06           N  
ATOM   2553  N   THR A 335     -10.885   1.289  17.425  1.00 92.75           N  
ATOM   2554  CA  THR A 335     -11.630   1.884  16.314  1.00 92.75           C  
ATOM   2555  C   THR A 335     -12.498   0.811  15.666  1.00 92.75           C  
ATOM   2556  CB  THR A 335     -10.664   2.520  15.300  1.00 92.75           C  
ATOM   2557  O   THR A 335     -12.210  -0.377  15.791  1.00 92.75           O  
ATOM   2558  CG2 THR A 335      -9.855   1.504  14.487  1.00 92.75           C  
ATOM   2559  OG1 THR A 335     -11.360   3.338  14.389  1.00 92.75           O  
ATOM   2560  N   THR A 336     -13.554   1.202  14.966  1.00 94.81           N  
ATOM   2561  CA  THR A 336     -14.294   0.289  14.086  1.00 94.81           C  
ATOM   2562  C   THR A 336     -13.664   0.241  12.694  1.00 94.81           C  
ATOM   2563  CB  THR A 336     -15.775   0.670  13.989  1.00 94.81           C  
ATOM   2564  O   THR A 336     -13.013   1.189  12.256  1.00 94.81           O  
ATOM   2565  CG2 THR A 336     -16.454   0.770  15.354  1.00 94.81           C  
ATOM   2566  OG1 THR A 336     -15.919   1.917  13.360  1.00 94.81           O  
ATOM   2567  N   GLU A 337     -13.907  -0.833  11.939  1.00 94.69           N  
ATOM   2568  CA  GLU A 337     -13.438  -0.924  10.548  1.00 94.69           C  
ATOM   2569  C   GLU A 337     -13.990   0.218   9.679  1.00 94.69           C  
ATOM   2570  CB  GLU A 337     -13.820  -2.299   9.994  1.00 94.69           C  
ATOM   2571  O   GLU A 337     -13.257   0.830   8.907  1.00 94.69           O  
ATOM   2572  CG  GLU A 337     -13.296  -2.524   8.570  1.00 94.69           C  
ATOM   2573  CD  GLU A 337     -13.220  -4.021   8.253  1.00 94.69           C  
ATOM   2574  OE1 GLU A 337     -12.131  -4.449   7.797  1.00 94.69           O  
ATOM   2575  OE2 GLU A 337     -14.209  -4.720   8.564  1.00 94.69           O  
ATOM   2576  N   LYS A 338     -15.259   0.596   9.881  1.00 95.50           N  
ATOM   2577  CA  LYS A 338     -15.886   1.729   9.187  1.00 95.50           C  
ATOM   2578  C   LYS A 338     -15.199   3.061   9.499  1.00 95.50           C  
ATOM   2579  CB  LYS A 338     -17.373   1.767   9.560  1.00 95.50           C  
ATOM   2580  O   LYS A 338     -15.024   3.886   8.602  1.00 95.50           O  
ATOM   2581  CG  LYS A 338     -18.127   2.872   8.808  1.00 95.50           C  
ATOM   2582  CD  LYS A 338     -19.613   2.839   9.169  1.00 95.50           C  
ATOM   2583  CE  LYS A 338     -20.352   3.959   8.433  1.00 95.50           C  
ATOM   2584  NZ  LYS A 338     -21.797   3.944   8.766  1.00 95.50           N  
ATOM   2585  N   GLU A 339     -14.835   3.290  10.758  1.00 95.81           N  
ATOM   2586  CA  GLU A 339     -14.089   4.485  11.157  1.00 95.81           C  
ATOM   2587  C   GLU A 339     -12.684   4.486  10.568  1.00 95.81           C  
ATOM   2588  CB  GLU A 339     -13.988   4.569  12.677  1.00 95.81           C  
ATOM   2589  O   GLU A 339     -12.263   5.526  10.070  1.00 95.81           O  
ATOM   2590  CG  GLU A 339     -15.303   5.009  13.332  1.00 95.81           C  
ATOM   2591  CD  GLU A 339     -15.299   4.743  14.842  1.00 95.81           C  
ATOM   2592  OE1 GLU A 339     -16.088   5.410  15.541  1.00 95.81           O  
ATOM   2593  OE2 GLU A 339     -14.552   3.828  15.268  1.00 95.81           O  
ATOM   2594  N   LEU A 340     -11.994   3.341  10.553  1.00 95.56           N  
ATOM   2595  CA  LEU A 340     -10.662   3.216   9.964  1.00 95.56           C  
ATOM   2596  C   LEU A 340     -10.683   3.456   8.445  1.00 95.56           C  
ATOM   2597  CB  LEU A 340     -10.081   1.838  10.327  1.00 95.56           C  
ATOM   2598  O   LEU A 340      -9.841   4.191   7.934  1.00 95.56           O  
ATOM   2599  CG  LEU A 340      -8.610   1.656   9.910  1.00 95.56           C  
ATOM   2600  CD1 LEU A 340      -7.670   2.626  10.629  1.00 95.56           C  
ATOM   2601  CD2 LEU A 340      -8.159   0.232  10.227  1.00 95.56           C  
ATOM   2602  N   ILE A 341     -11.681   2.920   7.735  1.00 96.50           N  
ATOM   2603  CA  ILE A 341     -11.922   3.189   6.308  1.00 96.50           C  
ATOM   2604  C   ILE A 341     -12.158   4.689   6.086  1.00 96.50           C  
ATOM   2605  CB  ILE A 341     -13.118   2.335   5.814  1.00 96.50           C  
ATOM   2606  O   ILE A 341     -11.509   5.316   5.250  1.00 96.50           O  
ATOM   2607  CG1 ILE A 341     -12.694   0.854   5.687  1.00 96.50           C  
ATOM   2608  CG2 ILE A 341     -13.701   2.824   4.473  1.00 96.50           C  
ATOM   2609  CD1 ILE A 341     -13.873  -0.113   5.511  1.00 96.50           C  
ATOM   2610  N   ASN A 342     -13.062   5.305   6.854  1.00 95.38           N  
ATOM   2611  CA  ASN A 342     -13.335   6.738   6.737  1.00 95.38           C  
ATOM   2612  C   ASN A 342     -12.093   7.588   7.061  1.00 95.38           C  
ATOM   2613  CB  ASN A 342     -14.518   7.072   7.655  1.00 95.38           C  
ATOM   2614  O   ASN A 342     -11.819   8.590   6.398  1.00 95.38           O  
ATOM   2615  CG  ASN A 342     -14.919   8.529   7.552  1.00 95.38           C  
ATOM   2616  ND2 ASN A 342     -14.567   9.342   8.518  1.00 95.38           N  
ATOM   2617  OD1 ASN A 342     -15.557   8.952   6.603  1.00 95.38           O  
ATOM   2618  N   ALA A 343     -11.324   7.181   8.067  1.00 94.00           N  
ATOM   2619  CA  ALA A 343     -10.074   7.810   8.440  1.00 94.00           C  
ATOM   2620  C   ALA A 343      -9.087   7.794   7.267  1.00 94.00           C  
ATOM   2621  CB  ALA A 343      -9.530   7.128   9.695  1.00 94.00           C  
ATOM   2622  O   ALA A 343      -8.672   8.861   6.819  1.00 94.00           O  
ATOM   2623  N   TYR A 344      -8.797   6.611   6.729  1.00 95.38           N  
ATOM   2624  CA  TYR A 344      -7.770   6.392   5.715  1.00 95.38           C  
ATOM   2625  C   TYR A 344      -8.138   6.975   4.341  1.00 95.38           C  
ATOM   2626  CB  TYR A 344      -7.512   4.883   5.656  1.00 95.38           C  
ATOM   2627  O   TYR A 344      -7.356   7.716   3.746  1.00 95.38           O  
ATOM   2628  CG  TYR A 344      -6.365   4.493   4.756  1.00 95.38           C  
ATOM   2629  CD1 TYR A 344      -6.633   3.984   3.472  1.00 95.38           C  
ATOM   2630  CD2 TYR A 344      -5.034   4.650   5.192  1.00 95.38           C  
ATOM   2631  CE1 TYR A 344      -5.570   3.636   2.624  1.00 95.38           C  
ATOM   2632  CE2 TYR A 344      -3.966   4.286   4.349  1.00 95.38           C  
ATOM   2633  OH  TYR A 344      -3.248   3.439   2.206  1.00 95.38           O  
ATOM   2634  CZ  TYR A 344      -4.239   3.782   3.059  1.00 95.38           C  
ATOM   2635  N   PHE A 345      -9.354   6.721   3.850  1.00 95.50           N  
ATOM   2636  CA  PHE A 345      -9.744   7.122   2.493  1.00 95.50           C  
ATOM   2637  C   PHE A 345     -10.321   8.538   2.392  1.00 95.50           C  
ATOM   2638  CB  PHE A 345     -10.719   6.093   1.912  1.00 95.50           C  
ATOM   2639  O   PHE A 345     -10.315   9.114   1.309  1.00 95.50           O  
ATOM   2640  CG  PHE A 345     -10.119   4.715   1.711  1.00 95.50           C  
ATOM   2641  CD1 PHE A 345      -9.221   4.484   0.654  1.00 95.50           C  
ATOM   2642  CD2 PHE A 345     -10.457   3.657   2.571  1.00 95.50           C  
ATOM   2643  CE1 PHE A 345      -8.678   3.204   0.450  1.00 95.50           C  
ATOM   2644  CE2 PHE A 345      -9.922   2.374   2.370  1.00 95.50           C  
ATOM   2645  CZ  PHE A 345      -9.041   2.148   1.304  1.00 95.50           C  
ATOM   2646  N   LYS A 346     -10.844   9.120   3.484  1.00 92.00           N  
ATOM   2647  CA  LYS A 346     -11.575  10.404   3.407  1.00 92.00           C  
ATOM   2648  C   LYS A 346     -10.957  11.540   4.204  1.00 92.00           C  
ATOM   2649  CB  LYS A 346     -13.052  10.223   3.793  1.00 92.00           C  
ATOM   2650  O   LYS A 346     -11.020  12.680   3.758  1.00 92.00           O  
ATOM   2651  CG  LYS A 346     -13.789   9.268   2.846  1.00 92.00           C  
ATOM   2652  CD  LYS A 346     -15.224   9.043   3.327  1.00 92.00           C  
ATOM   2653  CE  LYS A 346     -15.969   8.157   2.330  1.00 92.00           C  
ATOM   2654  NZ  LYS A 346     -17.328   7.820   2.812  1.00 92.00           N  
ATOM   2655  N   THR A 347     -10.424  11.273   5.396  1.00 91.06           N  
ATOM   2656  CA  THR A 347     -10.034  12.364   6.313  1.00 91.06           C  
ATOM   2657  C   THR A 347      -8.531  12.507   6.519  1.00 91.06           C  
ATOM   2658  CB  THR A 347     -10.746  12.266   7.667  1.00 91.06           C  
ATOM   2659  O   THR A 347      -8.084  13.599   6.858  1.00 91.06           O  
ATOM   2660  CG2 THR A 347     -12.264  12.107   7.563  1.00 91.06           C  
ATOM   2661  OG1 THR A 347     -10.259  11.178   8.400  1.00 91.06           O  
ATOM   2662  N   GLY A 348      -7.756  11.434   6.342  1.00 86.62           N  
ATOM   2663  CA  GLY A 348      -6.332  11.367   6.687  1.00 86.62           C  
ATOM   2664  C   GLY A 348      -6.042  11.472   8.191  1.00 86.62           C  
ATOM   2665  O   GLY A 348      -4.889  11.604   8.593  1.00 86.62           O  
ATOM   2666  N   LYS A 349      -7.071  11.437   9.051  1.00 87.38           N  
ATOM   2667  CA  LYS A 349      -6.909  11.539  10.508  1.00 87.38           C  
ATOM   2668  C   LYS A 349      -6.603  10.170  11.090  1.00 87.38           C  
ATOM   2669  CB  LYS A 349      -8.160  12.137  11.156  1.00 87.38           C  
ATOM   2670  O   LYS A 349      -7.454   9.287  11.052  1.00 87.38           O  
ATOM   2671  CG  LYS A 349      -8.349  13.602  10.752  1.00 87.38           C  
ATOM   2672  CD  LYS A 349      -9.540  14.196  11.504  1.00 87.38           C  
ATOM   2673  CE  LYS A 349      -9.676  15.674  11.140  1.00 87.38           C  
ATOM   2674  NZ  LYS A 349     -10.776  16.310  11.903  1.00 87.38           N  
ATOM   2675  N   THR A 350      -5.409   9.997  11.643  1.00 84.62           N  
ATOM   2676  CA  THR A 350      -4.963   8.690  12.143  1.00 84.62           C  
ATOM   2677  C   THR A 350      -5.651   8.355  13.473  1.00 84.62           C  
ATOM   2678  CB  THR A 350      -3.442   8.667  12.331  1.00 84.62           C  
ATOM   2679  O   THR A 350      -5.513   9.124  14.429  1.00 84.62           O  
ATOM   2680  CG2 THR A 350      -2.925   7.266  12.657  1.00 84.62           C  
ATOM   2681  OG1 THR A 350      -2.792   9.055  11.148  1.00 84.62           O  
ATOM   2682  N   PRO A 351      -6.340   7.204  13.611  1.00 85.81           N  
ATOM   2683  CA  PRO A 351      -6.898   6.764  14.889  1.00 85.81           C  
ATOM   2684  C   PRO A 351      -5.790   6.189  15.786  1.00 85.81           C  
ATOM   2685  CB  PRO A 351      -7.994   5.761  14.519  1.00 85.81           C  
ATOM   2686  O   PRO A 351      -5.674   4.981  15.976  1.00 85.81           O  
ATOM   2687  CG  PRO A 351      -7.462   5.126  13.237  1.00 85.81           C  
ATOM   2688  CD  PRO A 351      -6.704   6.266  12.554  1.00 85.81           C  
ATOM   2689  N   THR A 352      -4.936   7.062  16.322  1.00 85.00           N  
ATOM   2690  CA  THR A 352      -3.738   6.652  17.070  1.00 85.00           C  
ATOM   2691  C   THR A 352      -4.081   5.822  18.308  1.00 85.00           C  
ATOM   2692  CB  THR A 352      -2.841   7.837  17.462  1.00 85.00           C  
ATOM   2693  O   THR A 352      -4.943   6.176  19.117  1.00 85.00           O  
ATOM   2694  CG2 THR A 352      -2.253   8.541  16.241  1.00 85.00           C  
ATOM   2695  OG1 THR A 352      -3.540   8.806  18.207  1.00 85.00           O  
ATOM   2696  N   LEU A 353      -3.393   4.689  18.463  1.00 84.88           N  
ATOM   2697  CA  LEU A 353      -3.533   3.819  19.624  1.00 84.88           C  
ATOM   2698  C   LEU A 353      -3.000   4.531  20.873  1.00 84.88           C  
ATOM   2699  CB  LEU A 353      -2.818   2.491  19.331  1.00 84.88           C  
ATOM   2700  O   LEU A 353      -1.905   5.093  20.852  1.00 84.88           O  
ATOM   2701  CG  LEU A 353      -3.174   1.361  20.308  1.00 84.88           C  
ATOM   2702  CD1 LEU A 353      -4.655   0.985  20.230  1.00 84.88           C  
ATOM   2703  CD2 LEU A 353      -2.334   0.128  19.982  1.00 84.88           C  
ATOM   2704  N   SER A 354      -3.741   4.484  21.980  1.00 83.81           N  
ATOM   2705  CA  SER A 354      -3.368   5.162  23.228  1.00 83.81           C  
ATOM   2706  C   SER A 354      -3.654   4.307  24.471  1.00 83.81           C  
ATOM   2707  CB  SER A 354      -4.040   6.541  23.291  1.00 83.81           C  
ATOM   2708  O   SER A 354      -4.246   3.227  24.392  1.00 83.81           O  
ATOM   2709  OG  SER A 354      -5.442   6.420  23.386  1.00 83.81           O  
ATOM   2710  N   GLY A 355      -3.165   4.761  25.629  1.00 85.19           N  
ATOM   2711  CA  GLY A 355      -3.442   4.143  26.928  1.00 85.19           C  
ATOM   2712  C   GLY A 355      -2.990   2.682  27.052  1.00 85.19           C  
ATOM   2713  O   GLY A 355      -1.891   2.307  26.637  1.00 85.19           O  
ATOM   2714  N   GLU A 356      -3.841   1.856  27.664  1.00 86.31           N  
ATOM   2715  CA  GLU A 356      -3.549   0.449  27.961  1.00 86.31           C  
ATOM   2716  C   GLU A 356      -3.294  -0.378  26.694  1.00 86.31           C  
ATOM   2717  CB  GLU A 356      -4.716  -0.137  28.771  1.00 86.31           C  
ATOM   2718  O   GLU A 356      -2.336  -1.152  26.649  1.00 86.31           O  
ATOM   2719  CG  GLU A 356      -4.393  -1.530  29.335  1.00 86.31           C  
ATOM   2720  CD  GLU A 356      -5.590  -2.180  30.045  1.00 86.31           C  
ATOM   2721  OE1 GLU A 356      -5.578  -3.431  30.139  1.00 86.31           O  
ATOM   2722  OE2 GLU A 356      -6.522  -1.452  30.439  1.00 86.31           O  
ATOM   2723  N   ASN A 357      -4.087  -0.172  25.639  1.00 85.56           N  
ATOM   2724  CA  ASN A 357      -3.940  -0.913  24.387  1.00 85.56           C  
ATOM   2725  C   ASN A 357      -2.606  -0.606  23.696  1.00 85.56           C  
ATOM   2726  CB  ASN A 357      -5.143  -0.629  23.472  1.00 85.56           C  
ATOM   2727  O   ASN A 357      -1.964  -1.523  23.186  1.00 85.56           O  
ATOM   2728  CG  ASN A 357      -6.415  -1.340  23.904  1.00 85.56           C  
ATOM   2729  ND2 ASN A 357      -7.533  -0.996  23.310  1.00 85.56           N  
ATOM   2730  OD1 ASN A 357      -6.410  -2.218  24.754  1.00 85.56           O  
ATOM   2731  N   LEU A 358      -2.128   0.644  23.750  1.00 84.50           N  
ATOM   2732  CA  LEU A 358      -0.801   0.992  23.232  1.00 84.50           C  
ATOM   2733  C   LEU A 358       0.312   0.263  23.991  1.00 84.50           C  
ATOM   2734  CB  LEU A 358      -0.607   2.517  23.289  1.00 84.50           C  
ATOM   2735  O   LEU A 358       1.270  -0.213  23.382  1.00 84.50           O  
ATOM   2736  CG  LEU A 358       0.758   2.991  22.753  1.00 84.50           C  
ATOM   2737  CD1 LEU A 358       0.956   2.650  21.275  1.00 84.50           C  
ATOM   2738  CD2 LEU A 358       0.902   4.502  22.932  1.00 84.50           C  
ATOM   2739  N   ASN A 359       0.194   0.152  25.314  1.00 84.62           N  
ATOM   2740  CA  ASN A 359       1.173  -0.565  26.130  1.00 84.62           C  
ATOM   2741  C   ASN A 359       1.146  -2.073  25.850  1.00 84.62           C  
ATOM   2742  CB  ASN A 359       0.926  -0.244  27.610  1.00 84.62           C  
ATOM   2743  O   ASN A 359       2.206  -2.681  25.689  1.00 84.62           O  
ATOM   2744  CG  ASN A 359       1.271   1.193  27.959  1.00 84.62           C  
ATOM   2745  ND2 ASN A 359       0.688   1.719  29.010  1.00 84.62           N  
ATOM   2746  OD1 ASN A 359       2.084   1.845  27.319  1.00 84.62           O  
ATOM   2747  N   LYS A 360      -0.049  -2.664  25.720  1.00 85.62           N  
ATOM   2748  CA  LYS A 360      -0.228  -4.067  25.321  1.00 85.62           C  
ATOM   2749  C   LYS A 360       0.405  -4.340  23.957  1.00 85.62           C  
ATOM   2750  CB  LYS A 360      -1.722  -4.435  25.319  1.00 85.62           C  
ATOM   2751  O   LYS A 360       1.216  -5.258  23.846  1.00 85.62           O  
ATOM   2752  CG  LYS A 360      -2.286  -4.600  26.736  1.00 85.62           C  
ATOM   2753  CD  LYS A 360      -3.778  -4.969  26.717  1.00 85.62           C  
ATOM   2754  CE  LYS A 360      -4.224  -5.228  28.160  1.00 85.62           C  
ATOM   2755  NZ  LYS A 360      -5.684  -5.430  28.315  1.00 85.62           N  
ATOM   2756  N   TRP A 361       0.126  -3.491  22.966  1.00 84.31           N  
ATOM   2757  CA  TRP A 361       0.735  -3.584  21.641  1.00 84.31           C  
ATOM   2758  C   TRP A 361       2.258  -3.464  21.699  1.00 84.31           C  
ATOM   2759  CB  TRP A 361       0.166  -2.515  20.705  1.00 84.31           C  
ATOM   2760  O   TRP A 361       2.952  -4.321  21.173  1.00 84.31           O  
ATOM   2761  CG  TRP A 361       0.791  -2.576  19.349  1.00 84.31           C  
ATOM   2762  CD1 TRP A 361       1.772  -1.769  18.880  1.00 84.31           C  
ATOM   2763  CD2 TRP A 361       0.556  -3.571  18.310  1.00 84.31           C  
ATOM   2764  CE2 TRP A 361       1.455  -3.312  17.233  1.00 84.31           C  
ATOM   2765  CE3 TRP A 361      -0.318  -4.672  18.179  1.00 84.31           C  
ATOM   2766  NE1 TRP A 361       2.168  -2.202  17.629  1.00 84.31           N  
ATOM   2767  CH2 TRP A 361       0.613  -5.194  15.988  1.00 84.31           C  
ATOM   2768  CZ2 TRP A 361       1.491  -4.105  16.083  1.00 84.31           C  
ATOM   2769  CZ3 TRP A 361      -0.293  -5.476  17.024  1.00 84.31           C  
ATOM   2770  N   LYS A 362       2.808  -2.454  22.387  1.00 80.69           N  
ATOM   2771  CA  LYS A 362       4.267  -2.277  22.518  1.00 80.69           C  
ATOM   2772  C   LYS A 362       4.943  -3.487  23.161  1.00 80.69           C  
ATOM   2773  CB  LYS A 362       4.572  -1.015  23.338  1.00 80.69           C  
ATOM   2774  O   LYS A 362       6.032  -3.864  22.736  1.00 80.69           O  
ATOM   2775  CG  LYS A 362       4.402   0.270  22.516  1.00 80.69           C  
ATOM   2776  CD  LYS A 362       4.571   1.504  23.413  1.00 80.69           C  
ATOM   2777  CE  LYS A 362       4.475   2.780  22.569  1.00 80.69           C  
ATOM   2778  NZ  LYS A 362       4.516   4.005  23.406  1.00 80.69           N  
ATOM   2779  N   ASN A 363       4.323  -4.087  24.174  1.00 80.56           N  
ATOM   2780  CA  ASN A 363       4.864  -5.271  24.840  1.00 80.56           C  
ATOM   2781  C   ASN A 363       4.831  -6.497  23.923  1.00 80.56           C  
ATOM   2782  CB  ASN A 363       4.091  -5.508  26.145  1.00 80.56           C  
ATOM   2783  O   ASN A 363       5.847  -7.182  23.795  1.00 80.56           O  
ATOM   2784  CG  ASN A 363       4.424  -4.483  27.214  1.00 80.56           C  
ATOM   2785  ND2 ASN A 363       3.590  -4.362  28.220  1.00 80.56           N  
ATOM   2786  OD1 ASN A 363       5.441  -3.806  27.184  1.00 80.56           O  
ATOM   2787  N   TYR A 364       3.704  -6.725  23.243  1.00 80.62           N  
ATOM   2788  CA  TYR A 364       3.581  -7.762  22.219  1.00 80.62           C  
ATOM   2789  C   TYR A 364       4.631  -7.573  21.118  1.00 80.62           C  
ATOM   2790  CB  TYR A 364       2.159  -7.722  21.648  1.00 80.62           C  
ATOM   2791  O   TYR A 364       5.420  -8.478  20.843  1.00 80.62           O  
ATOM   2792  CG  TYR A 364       1.925  -8.714  20.529  1.00 80.62           C  
ATOM   2793  CD1 TYR A 364       1.614  -8.275  19.228  1.00 80.62           C  
ATOM   2794  CD2 TYR A 364       1.999 -10.091  20.804  1.00 80.62           C  
ATOM   2795  CE1 TYR A 364       1.349  -9.220  18.220  1.00 80.62           C  
ATOM   2796  CE2 TYR A 364       1.766 -11.038  19.791  1.00 80.62           C  
ATOM   2797  OH  TYR A 364       1.221 -11.497  17.497  1.00 80.62           O  
ATOM   2798  CZ  TYR A 364       1.443 -10.600  18.491  1.00 80.62           C  
ATOM   2799  N   ALA A 365       4.733  -6.347  20.600  1.00 76.75           N  
ATOM   2800  CA  ALA A 365       5.613  -5.999  19.501  1.00 76.75           C  
ATOM   2801  C   ALA A 365       7.106  -6.134  19.832  1.00 76.75           C  
ATOM   2802  CB  ALA A 365       5.253  -4.601  18.984  1.00 76.75           C  
ATOM   2803  O   ALA A 365       7.939  -6.437  18.979  1.00 76.75           O  
ATOM   2804  N   LYS A 366       7.475  -5.924  21.095  1.00 72.50           N  
ATOM   2805  CA  LYS A 366       8.868  -6.022  21.539  1.00 72.50           C  
ATOM   2806  C   LYS A 366       9.312  -7.442  21.848  1.00 72.50           C  
ATOM   2807  CB  LYS A 366       9.056  -5.131  22.764  1.00 72.50           C  
ATOM   2808  O   LYS A 366      10.499  -7.730  21.709  1.00 72.50           O  
ATOM   2809  CG  LYS A 366       9.191  -3.662  22.352  1.00 72.50           C  
ATOM   2810  CD  LYS A 366       9.302  -2.793  23.604  1.00 72.50           C  
ATOM   2811  CE  LYS A 366       9.439  -1.325  23.203  1.00 72.50           C  
ATOM   2812  NZ  LYS A 366       9.747  -0.478  24.382  1.00 72.50           N  
ATOM   2813  N   GLN A 367       8.410  -8.291  22.333  1.00 66.19           N  
ATOM   2814  CA  GLN A 367       8.805  -9.539  22.982  1.00 66.19           C  
ATOM   2815  C   GLN A 367       8.382 -10.791  22.220  1.00 66.19           C  
ATOM   2816  CB  GLN A 367       8.328  -9.539  24.444  1.00 66.19           C  
ATOM   2817  O   GLN A 367       9.075 -11.792  22.385  1.00 66.19           O  
ATOM   2818  CG  GLN A 367       9.039  -8.438  25.255  1.00 66.19           C  
ATOM   2819  CD  GLN A 367       8.637  -8.398  26.726  1.00 66.19           C  
ATOM   2820  NE2 GLN A 367       9.333  -7.633  27.539  1.00 66.19           N  
ATOM   2821  OE1 GLN A 367       7.701  -9.034  27.180  1.00 66.19           O  
ATOM   2822  N   ASP A 368       7.314 -10.758  21.405  1.00 64.44           N  
ATOM   2823  CA  ASP A 368       6.742 -11.877  20.612  1.00 64.44           C  
ATOM   2824  C   ASP A 368       6.380 -13.161  21.407  1.00 64.44           C  
ATOM   2825  CB  ASP A 368       7.677 -12.151  19.422  1.00 64.44           C  
ATOM   2826  O   ASP A 368       5.592 -13.995  20.985  1.00 64.44           O  
ATOM   2827  CG  ASP A 368       7.136 -13.196  18.445  1.00 64.44           C  
ATOM   2828  OD1 ASP A 368       5.932 -13.119  18.124  1.00 64.44           O  
ATOM   2829  OD2 ASP A 368       7.975 -14.034  18.035  1.00 64.44           O  
ATOM   2830  N   ARG A 369       6.907 -13.328  22.623  1.00 58.59           N  
ATOM   2831  CA  ARG A 369       6.726 -14.493  23.494  1.00 58.59           C  
ATOM   2832  C   ARG A 369       5.418 -14.454  24.282  1.00 58.59           C  
ATOM   2833  CB  ARG A 369       7.929 -14.598  24.446  1.00 58.59           C  
ATOM   2834  O   ARG A 369       5.023 -15.474  24.836  1.00 58.59           O  
ATOM   2835  CG  ARG A 369       9.237 -14.938  23.714  1.00 58.59           C  
ATOM   2836  CD  ARG A 369      10.403 -14.990  24.707  1.00 58.59           C  
ATOM   2837  NE  ARG A 369      11.692 -15.238  24.030  1.00 58.59           N  
ATOM   2838  NH1 ARG A 369      12.944 -15.642  25.914  1.00 58.59           N  
ATOM   2839  NH2 ARG A 369      13.923 -15.701  23.912  1.00 58.59           N  
ATOM   2840  CZ  ARG A 369      12.842 -15.525  24.619  1.00 58.59           C  
ATOM   2841  N   ASN A 370       4.766 -13.295  24.352  1.00 64.06           N  
ATOM   2842  CA  ASN A 370       3.546 -13.112  25.127  1.00 64.06           C  
ATOM   2843  C   ASN A 370       2.345 -13.078  24.189  1.00 64.06           C  
ATOM   2844  CB  ASN A 370       3.659 -11.840  25.983  1.00 64.06           C  
ATOM   2845  O   ASN A 370       2.305 -12.263  23.274  1.00 64.06           O  
ATOM   2846  CG  ASN A 370       4.724 -11.952  27.060  1.00 64.06           C  
ATOM   2847  ND2 ASN A 370       5.259 -10.843  27.507  1.00 64.06           N  
ATOM   2848  OD1 ASN A 370       5.102 -13.022  27.503  1.00 64.06           O  
ATOM   2849  N   LYS A 371       1.348 -13.926  24.452  1.00 78.06           N  
ATOM   2850  CA  LYS A 371       0.046 -13.853  23.783  1.00 78.06           C  
ATOM   2851  C   LYS A 371      -0.559 -12.472  24.026  1.00 78.06           C  
ATOM   2852  CB  LYS A 371      -0.880 -14.953  24.316  1.00 78.06           C  
ATOM   2853  O   LYS A 371      -0.696 -12.058  25.179  1.00 78.06           O  
ATOM   2854  CG  LYS A 371      -0.390 -16.356  23.933  1.00 78.06           C  
ATOM   2855  CD  LYS A 371      -1.293 -17.419  24.567  1.00 78.06           C  
ATOM   2856  CE  LYS A 371      -1.083 -18.778  23.891  1.00 78.06           C  
ATOM   2857  NZ  LYS A 371      -2.385 -19.339  23.473  1.00 78.06           N  
ATOM   2858  N   LEU A 372      -0.908 -11.760  22.958  1.00 81.44           N  
ATOM   2859  CA  LEU A 372      -1.626 -10.498  23.079  1.00 81.44           C  
ATOM   2860  C   LEU A 372      -3.093 -10.807  23.348  1.00 81.44           C  
ATOM   2861  CB  LEU A 372      -1.386  -9.638  21.831  1.00 81.44           C  
ATOM   2862  O   LEU A 372      -3.738 -11.502  22.570  1.00 81.44           O  
ATOM   2863  CG  LEU A 372      -2.148  -8.301  21.787  1.00 81.44           C  
ATOM   2864  CD1 LEU A 372      -1.818  -7.409  22.985  1.00 81.44           C  
ATOM   2865  CD2 LEU A 372      -1.745  -7.535  20.530  1.00 81.44           C  
ATOM   2866  N   LYS A 373      -3.603 -10.306  24.469  1.00 84.44           N  
ATOM   2867  CA  LYS A 373      -5.006 -10.429  24.844  1.00 84.44           C  
ATOM   2868  C   LYS A 373      -5.671  -9.066  24.893  1.00 84.44           C  
ATOM   2869  CB  LYS A 373      -5.152 -11.145  26.183  1.00 84.44           C  
ATOM   2870  O   LYS A 373      -5.035  -8.073  25.256  1.00 84.44           O  
ATOM   2871  CG  LYS A 373      -4.742 -12.622  26.136  1.00 84.44           C  
ATOM   2872  CD  LYS A 373      -5.104 -13.228  27.491  1.00 84.44           C  
ATOM   2873  CE  LYS A 373      -4.721 -14.698  27.613  1.00 84.44           C  
ATOM   2874  NZ  LYS A 373      -5.244 -15.202  28.904  1.00 84.44           N  
ATOM   2875  N   TYR A 374      -6.948  -9.020  24.551  1.00 81.25           N  
ATOM   2876  CA  TYR A 374      -7.745  -7.802  24.586  1.00 81.25           C  
ATOM   2877  C   TYR A 374      -9.166  -8.087  25.058  1.00 81.25           C  
ATOM   2878  CB  TYR A 374      -7.731  -7.132  23.208  1.00 81.25           C  
ATOM   2879  O   TYR A 374      -9.672  -9.198  24.916  1.00 81.25           O  
ATOM   2880  CG  TYR A 374      -8.390  -7.945  22.112  1.00 81.25           C  
ATOM   2881  CD1 TYR A 374      -7.653  -8.897  21.378  1.00 81.25           C  
ATOM   2882  CD2 TYR A 374      -9.761  -7.769  21.852  1.00 81.25           C  
ATOM   2883  CE1 TYR A 374      -8.293  -9.658  20.380  1.00 81.25           C  
ATOM   2884  CE2 TYR A 374     -10.395  -8.522  20.851  1.00 81.25           C  
ATOM   2885  OH  TYR A 374     -10.266 -10.158  19.109  1.00 81.25           O  
ATOM   2886  CZ  TYR A 374      -9.659  -9.459  20.102  1.00 81.25           C  
ATOM   2887  N   LYS A 375      -9.811  -7.060  25.612  1.00 78.00           N  
ATOM   2888  CA  LYS A 375     -11.239  -7.089  25.930  1.00 78.00           C  
ATOM   2889  C   LYS A 375     -11.978  -6.467  24.764  1.00 78.00           C  
ATOM   2890  CB  LYS A 375     -11.530  -6.371  27.257  1.00 78.00           C  
ATOM   2891  O   LYS A 375     -11.705  -5.325  24.406  1.00 78.00           O  
ATOM   2892  CG  LYS A 375     -10.880  -7.155  28.401  1.00 78.00           C  
ATOM   2893  CD  LYS A 375     -11.208  -6.632  29.803  1.00 78.00           C  
ATOM   2894  CE  LYS A 375     -10.494  -7.608  30.748  1.00 78.00           C  
ATOM   2895  NZ  LYS A 375     -10.788  -7.408  32.182  1.00 78.00           N  
ATOM   2896  N   GLU A 376     -12.874  -7.230  24.162  1.00 70.12           N  
ATOM   2897  CA  GLU A 376     -13.756  -6.713  23.125  1.00 70.12           C  
ATOM   2898  C   GLU A 376     -14.709  -5.699  23.773  1.00 70.12           C  
ATOM   2899  CB  GLU A 376     -14.473  -7.904  22.485  1.00 70.12           C  
ATOM   2900  O   GLU A 376     -15.423  -6.025  24.726  1.00 70.12           O  
ATOM   2901  CG  GLU A 376     -15.285  -7.562  21.230  1.00 70.12           C  
ATOM   2902  CD  GLU A 376     -15.780  -8.868  20.595  1.00 70.12           C  
ATOM   2903  OE1 GLU A 376     -15.452  -9.168  19.428  1.00 70.12           O  
ATOM   2904  OE2 GLU A 376     -16.320  -9.736  21.319  1.00 70.12           O  
ATOM   2905  N   LYS A 377     -14.688  -4.446  23.310  1.00 65.12           N  
ATOM   2906  CA  LYS A 377     -15.721  -3.484  23.701  1.00 65.12           C  
ATOM   2907  C   LYS A 377     -17.004  -3.857  22.961  1.00 65.12           C  
ATOM   2908  CB  LYS A 377     -15.289  -2.043  23.411  1.00 65.12           C  
ATOM   2909  O   LYS A 377     -17.016  -3.835  21.734  1.00 65.12           O  
ATOM   2910  CG  LYS A 377     -14.366  -1.491  24.507  1.00 65.12           C  
ATOM   2911  CD  LYS A 377     -14.079  -0.015  24.219  1.00 65.12           C  
ATOM   2912  CE  LYS A 377     -13.241   0.621  25.328  1.00 65.12           C  
ATOM   2913  NZ  LYS A 377     -12.939   2.029  24.978  1.00 65.12           N  
ATOM   2914  N   LYS A 378     -18.029  -4.245  23.724  1.00 53.75           N  
ATOM   2915  CA  LYS A 378     -19.380  -4.524  23.219  1.00 53.75           C  
ATOM   2916  C   LYS A 378     -20.078  -3.261  22.741  1.00 53.75           C  
ATOM   2917  CB  LYS A 378     -20.247  -5.210  24.282  1.00 53.75           C  
ATOM   2918  O   LYS A 378     -19.889  -2.216  23.406  1.00 53.75           O  
ATOM   2919  CG  LYS A 378     -19.831  -6.665  24.509  1.00 53.75           C  
ATOM   2920  CD  LYS A 378     -20.788  -7.343  25.495  1.00 53.75           C  
ATOM   2921  CE  LYS A 378     -20.342  -8.795  25.681  1.00 53.75           C  
ATOM   2922  NZ  LYS A 378     -21.127  -9.492  26.728  1.00 53.75           N  
ATOM   2923  OXT LYS A 378     -20.850  -3.438  21.778  1.00 53.75           O  
TER    2924      LYS A 378                                                      
ENDMDL                                                                          
END                                                                             
