# Supplementary material for: The RIX domain defines a class of polymorphic T6SS effectors and secreted adaptors
Source: Nat Commun. 2023 Aug 17;14:4983. doi: 10.1038/s41467-023-40659-2 (PMC10435454; doi:10.1038/s41467-023-40659-2)
Supplement: Supplementary file 6 — Supplementary Data S3 [file 41467_2023_40659_MOESM6_ESM.zip › AlphaFold2 PDB files used in this study/WP_048666209.1 Tox-ART-HYE1.pdb]

MODEL     1                                                                     
ATOM      1  N   MET A   1      62.414 -36.385  12.645  1.00 43.29           N  
ATOM      2  CA  MET A   1      61.158 -35.906  13.216  1.00 43.29           C  
ATOM      3  C   MET A   1      59.981 -36.254  12.311  1.00 43.29           C  
ATOM      4  CB  MET A   1      61.212 -34.395  13.446  1.00 43.29           C  
ATOM      5  O   MET A   1      59.929 -35.819  11.159  1.00 43.29           O  
ATOM      6  CG  MET A   1      61.768 -34.001  14.805  1.00 43.29           C  
ATOM      7  SD  MET A   1      60.868 -32.585  15.548  1.00 43.29           S  
ATOM      8  CE  MET A   1      61.562 -31.219  14.577  1.00 43.29           C  
ATOM      9  N   ARG A   2      59.578 -37.539  12.270  1.00 42.05           N  
ATOM     10  CA  ARG A   2      58.512 -38.344  11.682  1.00 42.05           C  
ATOM     11  C   ARG A   2      57.144 -37.736  11.973  1.00 42.05           C  
ATOM     12  CB  ARG A   2      58.570 -39.780  12.209  1.00 42.05           C  
ATOM     13  O   ARG A   2      56.811 -37.466  13.128  1.00 42.05           O  
ATOM     14  CG  ARG A   2      59.524 -40.680  11.440  1.00 42.05           C  
ATOM     15  CD  ARG A   2      59.426 -42.128  11.898  1.00 42.05           C  
ATOM     16  NE  ARG A   2      60.435 -42.966  11.256  1.00 42.05           N  
ATOM     17  NH1 ARG A   2      58.983 -44.695  10.763  1.00 42.05           N  
ATOM     18  NH2 ARG A   2      61.193 -44.843  10.172  1.00 42.05           N  
ATOM     19  CZ  ARG A   2      60.201 -44.166  10.732  1.00 42.05           C  
ATOM     20  N   TYR A   3      56.641 -36.784  11.110  1.00 42.46           N  
ATOM     21  CA  TYR A   3      55.337 -36.139  11.010  1.00 42.46           C  
ATOM     22  C   TYR A   3      54.227 -37.172  10.856  1.00 42.46           C  
ATOM     23  CB  TYR A   3      55.309 -35.163   9.830  1.00 42.46           C  
ATOM     24  O   TYR A   3      54.303 -38.050   9.993  1.00 42.46           O  
ATOM     25  CG  TYR A   3      55.681 -33.748  10.204  1.00 42.46           C  
ATOM     26  CD1 TYR A   3      54.712 -32.840  10.624  1.00 42.46           C  
ATOM     27  CD2 TYR A   3      57.001 -33.317  10.136  1.00 42.46           C  
ATOM     28  CE1 TYR A   3      55.050 -31.535  10.967  1.00 42.46           C  
ATOM     29  CE2 TYR A   3      57.351 -32.015  10.476  1.00 42.46           C  
ATOM     30  OH  TYR A   3      56.711 -29.842  11.229  1.00 42.46           O  
ATOM     31  CZ  TYR A   3      56.370 -31.132  10.891  1.00 42.46           C  
ATOM     32  N   GLN A   4      53.713 -37.719  11.942  1.00 46.03           N  
ATOM     33  CA  GLN A   4      52.469 -38.447  12.171  1.00 46.03           C  
ATOM     34  C   GLN A   4      51.269 -37.665  11.643  1.00 46.03           C  
ATOM     35  CB  GLN A   4      52.287 -38.746  13.660  1.00 46.03           C  
ATOM     36  O   GLN A   4      51.075 -36.501  11.999  1.00 46.03           O  
ATOM     37  CG  GLN A   4      53.217 -39.830  14.187  1.00 46.03           C  
ATOM     38  CD  GLN A   4      52.888 -40.245  15.609  1.00 46.03           C  
ATOM     39  NE2 GLN A   4      53.598 -41.249  16.113  1.00 46.03           N  
ATOM     40  OE1 GLN A   4      52.004 -39.668  16.249  1.00 46.03           O  
ATOM     41  N   SER A   5      50.994 -37.694  10.291  1.00 54.82           N  
ATOM     42  CA  SER A   5      49.789 -37.260   9.592  1.00 54.82           C  
ATOM     43  C   SER A   5      48.532 -37.742  10.308  1.00 54.82           C  
ATOM     44  CB  SER A   5      49.791 -37.769   8.150  1.00 54.82           C  
ATOM     45  O   SER A   5      48.500 -38.855  10.838  1.00 54.82           O  
ATOM     46  OG  SER A   5      50.228 -39.116   8.093  1.00 54.82           O  
ATOM     47  N   ALA A   6      47.882 -36.924  11.115  1.00 57.75           N  
ATOM     48  CA  ALA A   6      46.508 -36.934  11.611  1.00 57.75           C  
ATOM     49  C   ALA A   6      45.585 -37.683  10.654  1.00 57.75           C  
ATOM     50  CB  ALA A   6      46.007 -35.507  11.820  1.00 57.75           C  
ATOM     51  O   ALA A   6      45.771 -37.634   9.436  1.00 57.75           O  
ATOM     52  N   PRO A   7      44.807 -38.763  11.091  1.00 53.98           N  
ATOM     53  CA  PRO A   7      43.779 -39.542  10.397  1.00 53.98           C  
ATOM     54  C   PRO A   7      42.819 -38.669   9.594  1.00 53.98           C  
ATOM     55  CB  PRO A   7      43.046 -40.253  11.538  1.00 53.98           C  
ATOM     56  O   PRO A   7      42.493 -37.555  10.013  1.00 53.98           O  
ATOM     57  CG  PRO A   7      43.488 -39.543  12.777  1.00 53.98           C  
ATOM     58  CD  PRO A   7      44.614 -38.617  12.420  1.00 53.98           C  
ATOM     59  N   VAL A   8      43.060 -38.557   8.234  1.00 53.92           N  
ATOM     60  CA  VAL A   8      42.169 -38.116   7.166  1.00 53.92           C  
ATOM     61  C   VAL A   8      40.716 -38.282   7.604  1.00 53.92           C  
ATOM     62  CB  VAL A   8      42.423 -38.897   5.856  1.00 53.92           C  
ATOM     63  O   VAL A   8      40.316 -39.357   8.056  1.00 53.92           O  
ATOM     64  CG1 VAL A   8      41.444 -38.459   4.769  1.00 53.92           C  
ATOM     65  CG2 VAL A   8      43.865 -38.703   5.391  1.00 53.92           C  
ATOM     66  N   ALA A   9      40.156 -37.338   8.428  1.00 54.97           N  
ATOM     67  CA  ALA A   9      38.724 -37.149   8.648  1.00 54.97           C  
ATOM     68  C   ALA A   9      37.910 -37.741   7.502  1.00 54.97           C  
ATOM     69  CB  ALA A   9      38.403 -35.666   8.815  1.00 54.97           C  
ATOM     70  O   ALA A   9      38.324 -37.681   6.342  1.00 54.97           O  
ATOM     71  N   PRO A  10      36.968 -38.763   7.789  1.00 50.14           N  
ATOM     72  CA  PRO A  10      36.069 -39.409   6.830  1.00 50.14           C  
ATOM     73  C   PRO A  10      35.386 -38.410   5.897  1.00 50.14           C  
ATOM     74  CB  PRO A  10      35.043 -40.109   7.724  1.00 50.14           C  
ATOM     75  O   PRO A  10      35.084 -37.286   6.305  1.00 50.14           O  
ATOM     76  CG  PRO A  10      35.261 -39.527   9.084  1.00 50.14           C  
ATOM     77  CD  PRO A  10      36.540 -38.741   9.066  1.00 50.14           C  
ATOM     78  N   GLU A  11      35.877 -38.262   4.643  1.00 54.14           N  
ATOM     79  CA  GLU A  11      35.257 -37.737   3.430  1.00 54.14           C  
ATOM     80  C   GLU A  11      33.762 -37.502   3.631  1.00 54.14           C  
ATOM     81  CB  GLU A  11      35.486 -38.690   2.254  1.00 54.14           C  
ATOM     82  O   GLU A  11      33.038 -38.405   4.055  1.00 54.14           O  
ATOM     83  CG  GLU A  11      36.755 -38.401   1.467  1.00 54.14           C  
ATOM     84  CD  GLU A  11      36.953 -39.334   0.283  1.00 54.14           C  
ATOM     85  OE1 GLU A  11      37.957 -39.182  -0.450  1.00 54.14           O  
ATOM     86  OE2 GLU A  11      36.096 -40.224   0.085  1.00 54.14           O  
ATOM     87  N   GLU A  12      33.295 -36.523   4.489  1.00 56.02           N  
ATOM     88  CA  GLU A  12      31.946 -35.965   4.501  1.00 56.02           C  
ATOM     89  C   GLU A  12      31.242 -36.197   3.167  1.00 56.02           C  
ATOM     90  CB  GLU A  12      31.985 -34.469   4.822  1.00 56.02           C  
ATOM     91  O   GLU A  12      31.791 -35.889   2.107  1.00 56.02           O  
ATOM     92  CG  GLU A  12      31.978 -34.160   6.312  1.00 56.02           C  
ATOM     93  CD  GLU A  12      31.864 -32.675   6.616  1.00 56.02           C  
ATOM     94  OE1 GLU A  12      31.827 -32.300   7.811  1.00 56.02           O  
ATOM     95  OE2 GLU A  12      31.811 -31.878   5.653  1.00 56.02           O  
ATOM     96  N   ARG A  13      30.683 -37.471   2.976  1.00 64.27           N  
ATOM     97  CA  ARG A  13      29.751 -37.702   1.877  1.00 64.27           C  
ATOM     98  C   ARG A  13      29.081 -36.403   1.444  1.00 64.27           C  
ATOM     99  CB  ARG A  13      28.690 -38.730   2.279  1.00 64.27           C  
ATOM    100  O   ARG A  13      28.547 -35.666   2.276  1.00 64.27           O  
ATOM    101  CG  ARG A  13      28.194 -39.586   1.126  1.00 64.27           C  
ATOM    102  CD  ARG A  13      27.066 -40.513   1.556  1.00 64.27           C  
ATOM    103  NE  ARG A  13      26.605 -41.351   0.452  1.00 64.27           N  
ATOM    104  NH1 ARG A  13      24.647 -42.002   1.490  1.00 64.27           N  
ATOM    105  NH2 ARG A  13      25.145 -42.769  -0.611  1.00 64.27           N  
ATOM    106  CZ  ARG A  13      25.467 -42.039   0.446  1.00 64.27           C  
ATOM    107  N   GLN A  14      29.566 -35.743   0.447  1.00 61.62           N  
ATOM    108  CA  GLN A  14      28.940 -34.619  -0.242  1.00 61.62           C  
ATOM    109  C   GLN A  14      27.470 -34.903  -0.534  1.00 61.62           C  
ATOM    110  CB  GLN A  14      29.682 -34.305  -1.542  1.00 61.62           C  
ATOM    111  O   GLN A  14      27.125 -35.983  -1.020  1.00 61.62           O  
ATOM    112  CG  GLN A  14      30.964 -33.509  -1.342  1.00 61.62           C  
ATOM    113  CD  GLN A  14      31.592 -33.066  -2.650  1.00 61.62           C  
ATOM    114  NE2 GLN A  14      32.776 -32.469  -2.568  1.00 61.62           N  
ATOM    115  OE1 GLN A  14      31.017 -33.260  -3.726  1.00 61.62           O  
ATOM    116  N   GLU A  15      26.583 -34.327   0.282  1.00 67.64           N  
ATOM    117  CA  GLU A  15      25.135 -34.339   0.096  1.00 67.64           C  
ATOM    118  C   GLU A  15      24.760 -34.004  -1.344  1.00 67.64           C  
ATOM    119  CB  GLU A  15      24.462 -33.355   1.057  1.00 67.64           C  
ATOM    120  O   GLU A  15      25.405 -33.168  -1.981  1.00 67.64           O  
ATOM    121  CG  GLU A  15      24.322 -33.881   2.478  1.00 67.64           C  
ATOM    122  CD  GLU A  15      23.611 -32.913   3.410  1.00 67.64           C  
ATOM    123  OE1 GLU A  15      23.432 -33.240   4.604  1.00 67.64           O  
ATOM    124  OE2 GLU A  15      23.230 -31.817   2.940  1.00 67.64           O  
ATOM    125  N   THR A  16      24.041 -34.897  -1.962  1.00 76.05           N  
ATOM    126  CA  THR A  16      23.405 -34.636  -3.249  1.00 76.05           C  
ATOM    127  C   THR A  16      22.408 -33.485  -3.136  1.00 76.05           C  
ATOM    128  CB  THR A  16      22.687 -35.890  -3.781  1.00 76.05           C  
ATOM    129  O   THR A  16      22.021 -33.098  -2.031  1.00 76.05           O  
ATOM    130  CG2 THR A  16      23.661 -37.052  -3.947  1.00 76.05           C  
ATOM    131  OG1 THR A  16      21.657 -36.271  -2.861  1.00 76.05           O  
ATOM    132  N   THR A  17      22.265 -32.661  -4.155  1.00 75.03           N  
ATOM    133  CA  THR A  17      21.347 -31.533  -4.269  1.00 75.03           C  
ATOM    134  C   THR A  17      19.967 -31.901  -3.733  1.00 75.03           C  
ATOM    135  CB  THR A  17      21.224 -31.059  -5.729  1.00 75.03           C  
ATOM    136  O   THR A  17      19.321 -31.096  -3.060  1.00 75.03           O  
ATOM    137  CG2 THR A  17      21.494 -29.562  -5.847  1.00 75.03           C  
ATOM    138  OG1 THR A  17      22.171 -31.769  -6.538  1.00 75.03           O  
ATOM    139  N   ARG A  18      19.514 -33.157  -3.933  1.00 79.27           N  
ATOM    140  CA  ARG A  18      18.215 -33.633  -3.467  1.00 79.27           C  
ATOM    141  C   ARG A  18      18.200 -33.789  -1.950  1.00 79.27           C  
ATOM    142  CB  ARG A  18      17.860 -34.964  -4.134  1.00 79.27           C  
ATOM    143  O   ARG A  18      17.224 -33.421  -1.293  1.00 79.27           O  
ATOM    144  CG  ARG A  18      16.370 -35.159  -4.365  1.00 79.27           C  
ATOM    145  CD  ARG A  18      16.076 -36.476  -5.070  1.00 79.27           C  
ATOM    146  NE  ARG A  18      14.641 -36.714  -5.190  1.00 79.27           N  
ATOM    147  NH1 ARG A  18      14.859 -38.708  -6.338  1.00 79.27           N  
ATOM    148  NH2 ARG A  18      12.777 -37.886  -5.843  1.00 79.27           N  
ATOM    149  CZ  ARG A  18      14.095 -37.769  -5.790  1.00 79.27           C  
ATOM    150  N   GLU A  19      19.264 -34.190  -1.345  1.00 82.53           N  
ATOM    151  CA  GLU A  19      19.398 -34.383   0.095  1.00 82.53           C  
ATOM    152  C   GLU A  19      19.460 -33.046   0.828  1.00 82.53           C  
ATOM    153  CB  GLU A  19      20.643 -35.215   0.413  1.00 82.53           C  
ATOM    154  O   GLU A  19      18.865 -32.889   1.897  1.00 82.53           O  
ATOM    155  CG  GLU A  19      20.498 -36.692   0.079  1.00 82.53           C  
ATOM    156  CD  GLU A  19      21.745 -37.504   0.391  1.00 82.53           C  
ATOM    157  OE1 GLU A  19      21.731 -38.740   0.190  1.00 82.53           O  
ATOM    158  OE2 GLU A  19      22.744 -36.899   0.841  1.00 82.53           O  
ATOM    159  N   ARG A  20      20.087 -32.064   0.136  1.00 82.61           N  
ATOM    160  CA  ARG A  20      20.187 -30.725   0.708  1.00 82.61           C  
ATOM    161  C   ARG A  20      18.828 -30.033   0.721  1.00 82.61           C  
ATOM    162  CB  ARG A  20      21.198 -29.881  -0.071  1.00 82.61           C  
ATOM    163  O   ARG A  20      18.464 -29.387   1.706  1.00 82.61           O  
ATOM    164  CG  ARG A  20      21.531 -28.553   0.590  1.00 82.61           C  
ATOM    165  CD  ARG A  20      22.465 -27.713  -0.270  1.00 82.61           C  
ATOM    166  NE  ARG A  20      23.794 -28.310  -0.363  1.00 82.61           N  
ATOM    167  NH1 ARG A  20      24.185 -27.608  -2.529  1.00 82.61           N  
ATOM    168  NH2 ARG A  20      25.772 -28.825  -1.410  1.00 82.61           N  
ATOM    169  CZ  ARG A  20      24.581 -28.247  -1.434  1.00 82.61           C  
ATOM    170  N   ALA A  21      18.059 -30.241  -0.329  1.00 81.73           N  
ATOM    171  CA  ALA A  21      16.740 -29.620  -0.418  1.00 81.73           C  
ATOM    172  C   ALA A  21      15.775 -30.234   0.592  1.00 81.73           C  
ATOM    173  CB  ALA A  21      16.183 -29.755  -1.833  1.00 81.73           C  
ATOM    174  O   ALA A  21      14.996 -29.521   1.228  1.00 81.73           O  
ATOM    175  N   GLU A  22      15.836 -31.538   0.798  1.00 84.49           N  
ATOM    176  CA  GLU A  22      14.957 -32.230   1.736  1.00 84.49           C  
ATOM    177  C   GLU A  22      15.294 -31.867   3.179  1.00 84.49           C  
ATOM    178  CB  GLU A  22      15.048 -33.745   1.539  1.00 84.49           C  
ATOM    179  O   GLU A  22      14.398 -31.708   4.010  1.00 84.49           O  
ATOM    180  CG  GLU A  22      13.738 -34.478   1.790  1.00 84.49           C  
ATOM    181  CD  GLU A  22      13.741 -35.908   1.274  1.00 84.49           C  
ATOM    182  OE1 GLU A  22      12.675 -36.564   1.297  1.00 84.49           O  
ATOM    183  OE2 GLU A  22      14.819 -36.376   0.845  1.00 84.49           O  
ATOM    184  N   ARG A  23      16.541 -31.618   3.510  1.00 81.95           N  
ATOM    185  CA  ARG A  23      16.960 -31.178   4.837  1.00 81.95           C  
ATOM    186  C   ARG A  23      16.452 -29.771   5.132  1.00 81.95           C  
ATOM    187  CB  ARG A  23      18.484 -31.222   4.962  1.00 81.95           C  
ATOM    188  O   ARG A  23      15.947 -29.504   6.225  1.00 81.95           O  
ATOM    189  CG  ARG A  23      18.994 -30.960   6.370  1.00 81.95           C  
ATOM    190  CD  ARG A  23      20.510 -30.821   6.404  1.00 81.95           C  
ATOM    191  NE  ARG A  23      21.134 -31.437   5.237  1.00 81.95           N  
ATOM    192  NH1 ARG A  23      23.282 -31.356   6.085  1.00 81.95           N  
ATOM    193  NH2 ARG A  23      22.898 -32.244   4.006  1.00 81.95           N  
ATOM    194  CZ  ARG A  23      22.436 -31.678   5.112  1.00 81.95           C  
ATOM    195  N   GLN A  24      16.601 -28.970   4.075  1.00 80.70           N  
ATOM    196  CA  GLN A  24      16.149 -27.595   4.257  1.00 80.70           C  
ATOM    197  C   GLN A  24      14.637 -27.535   4.451  1.00 80.70           C  
ATOM    198  CB  GLN A  24      16.560 -26.732   3.063  1.00 80.70           C  
ATOM    199  O   GLN A  24      14.142 -26.764   5.277  1.00 80.70           O  
ATOM    200  CG  GLN A  24      18.008 -26.263   3.112  1.00 80.70           C  
ATOM    201  CD  GLN A  24      18.363 -25.333   1.968  1.00 80.70           C  
ATOM    202  NE2 GLN A  24      19.631 -24.943   1.893  1.00 80.70           N  
ATOM    203  OE1 GLN A  24      17.506 -24.969   1.157  1.00 80.70           O  
ATOM    204  N   ARG A  25      13.976 -28.440   3.658  1.00 83.30           N  
ATOM    205  CA  ARG A  25      12.524 -28.517   3.787  1.00 83.30           C  
ATOM    206  C   ARG A  25      12.122 -28.997   5.177  1.00 83.30           C  
ATOM    207  CB  ARG A  25      11.939 -29.448   2.722  1.00 83.30           C  
ATOM    208  O   ARG A  25      11.213 -28.438   5.794  1.00 83.30           O  
ATOM    209  CG  ARG A  25      10.439 -29.292   2.525  1.00 83.30           C  
ATOM    210  CD  ARG A  25       9.911 -30.232   1.450  1.00 83.30           C  
ATOM    211  NE  ARG A  25       8.487 -30.022   1.203  1.00 83.30           N  
ATOM    212  NH1 ARG A  25       8.148 -32.076   0.201  1.00 83.30           N  
ATOM    213  NH2 ARG A  25       6.402 -30.610   0.441  1.00 83.30           N  
ATOM    214  CZ  ARG A  25       7.682 -30.903   0.616  1.00 83.30           C  
ATOM    215  N   ARG A  26      12.790 -29.981   5.733  1.00 80.93           N  
ATOM    216  CA  ARG A  26      12.514 -30.533   7.055  1.00 80.93           C  
ATOM    217  C   ARG A  26      12.863 -29.531   8.150  1.00 80.93           C  
ATOM    218  CB  ARG A  26      13.293 -31.833   7.268  1.00 80.93           C  
ATOM    219  O   ARG A  26      12.136 -29.405   9.138  1.00 80.93           O  
ATOM    220  CG  ARG A  26      12.506 -33.086   6.917  1.00 80.93           C  
ATOM    221  CD  ARG A  26      13.231 -34.349   7.359  1.00 80.93           C  
ATOM    222  NE  ARG A  26      12.405 -35.539   7.174  1.00 80.93           N  
ATOM    223  NH1 ARG A  26      14.108 -37.041   7.595  1.00 80.93           N  
ATOM    224  NH2 ARG A  26      12.002 -37.798   7.099  1.00 80.93           N  
ATOM    225  CZ  ARG A  26      12.840 -36.790   7.290  1.00 80.93           C  
ATOM    226  N   GLU A  27      13.962 -28.753   7.967  1.00 81.01           N  
ATOM    227  CA  GLU A  27      14.383 -27.748   8.939  1.00 81.01           C  
ATOM    228  C   GLU A  27      13.395 -26.587   8.995  1.00 81.01           C  
ATOM    229  CB  GLU A  27      15.785 -27.231   8.605  1.00 81.01           C  
ATOM    230  O   GLU A  27      13.092 -26.074  10.074  1.00 81.01           O  
ATOM    231  CG  GLU A  27      16.900 -28.201   8.967  1.00 81.01           C  
ATOM    232  CD  GLU A  27      18.287 -27.669   8.640  1.00 81.01           C  
ATOM    233  OE1 GLU A  27      19.288 -28.356   8.946  1.00 81.01           O  
ATOM    234  OE2 GLU A  27      18.373 -26.556   8.075  1.00 81.01           O  
ATOM    235  N   ARG A  28      12.842 -26.301   7.791  1.00 81.06           N  
ATOM    236  CA  ARG A  28      11.860 -25.223   7.744  1.00 81.06           C  
ATOM    237  C   ARG A  28      10.540 -25.655   8.374  1.00 81.06           C  
ATOM    238  CB  ARG A  28      11.628 -24.769   6.301  1.00 81.06           C  
ATOM    239  O   ARG A  28       9.904 -24.879   9.089  1.00 81.06           O  
ATOM    240  CG  ARG A  28      12.692 -23.820   5.775  1.00 81.06           C  
ATOM    241  CD  ARG A  28      12.272 -23.173   4.463  1.00 81.06           C  
ATOM    242  NE  ARG A  28      12.797 -23.900   3.310  1.00 81.06           N  
ATOM    243  NH1 ARG A  28      10.879 -23.687   2.040  1.00 81.06           N  
ATOM    244  NH2 ARG A  28      12.698 -24.801   1.200  1.00 81.06           N  
ATOM    245  CZ  ARG A  28      12.124 -24.128   2.186  1.00 81.06           C  
ATOM    246  N   GLN A  29      10.272 -26.926   8.171  1.00 80.26           N  
ATOM    247  CA  GLN A  29       9.038 -27.449   8.746  1.00 80.26           C  
ATOM    248  C   GLN A  29       9.130 -27.528  10.268  1.00 80.26           C  
ATOM    249  CB  GLN A  29       8.718 -28.829   8.168  1.00 80.26           C  
ATOM    250  O   GLN A  29       8.165 -27.221  10.970  1.00 80.26           O  
ATOM    251  CG  GLN A  29       7.971 -28.782   6.842  1.00 80.26           C  
ATOM    252  CD  GLN A  29       7.614 -30.161   6.321  1.00 80.26           C  
ATOM    253  NE2 GLN A  29       6.897 -30.205   5.203  1.00 80.26           N  
ATOM    254  OE1 GLN A  29       7.980 -31.179   6.917  1.00 80.26           O  
ATOM    255  N   GLU A  30      10.331 -27.829  10.741  1.00 75.17           N  
ATOM    256  CA  GLU A  30      10.535 -27.936  12.183  1.00 75.17           C  
ATOM    257  C   GLU A  30      10.588 -26.558  12.837  1.00 75.17           C  
ATOM    258  CB  GLU A  30      11.819 -28.713  12.487  1.00 75.17           C  
ATOM    259  O   GLU A  30      10.122 -26.383  13.965  1.00 75.17           O  
ATOM    260  CG  GLU A  30      11.664 -30.223  12.380  1.00 75.17           C  
ATOM    261  CD  GLU A  30      12.953 -30.979  12.661  1.00 75.17           C  
ATOM    262  OE1 GLU A  30      12.947 -32.230  12.604  1.00 75.17           O  
ATOM    263  OE2 GLU A  30      13.976 -30.316  12.941  1.00 75.17           O  
ATOM    264  N   GLU A  31      11.158 -25.521  12.059  1.00 70.76           N  
ATOM    265  CA  GLU A  31      11.208 -24.156  12.574  1.00 70.76           C  
ATOM    266  C   GLU A  31       9.815 -23.536  12.629  1.00 70.76           C  
ATOM    267  CB  GLU A  31      12.136 -23.292  11.716  1.00 70.76           C  
ATOM    268  O   GLU A  31       9.523 -22.729  13.514  1.00 70.76           O  
ATOM    269  CG  GLU A  31      13.609 -23.430  12.072  1.00 70.76           C  
ATOM    270  CD  GLU A  31      14.511 -22.516  11.259  1.00 70.76           C  
ATOM    271  OE1 GLU A  31      15.749 -22.563  11.444  1.00 70.76           O  
ATOM    272  OE2 GLU A  31      13.976 -21.745  10.431  1.00 70.76           O  
ATOM    273  N   LEU A  32       8.924 -24.052  11.798  1.00 74.72           N  
ATOM    274  CA  LEU A  32       7.599 -23.444  11.743  1.00 74.72           C  
ATOM    275  C   LEU A  32       6.616 -24.199  12.630  1.00 74.72           C  
ATOM    276  CB  LEU A  32       7.083 -23.413  10.301  1.00 74.72           C  
ATOM    277  O   LEU A  32       5.446 -23.822  12.730  1.00 74.72           O  
ATOM    278  CG  LEU A  32       7.594 -22.270   9.423  1.00 74.72           C  
ATOM    279  CD1 LEU A  32       7.673 -22.715   7.966  1.00 74.72           C  
ATOM    280  CD2 LEU A  32       6.698 -21.044   9.565  1.00 74.72           C  
ATOM    281  N   ARG A  33       7.113 -25.326  13.215  1.00 73.49           N  
ATOM    282  CA  ARG A  33       6.243 -26.128  14.069  1.00 73.49           C  
ATOM    283  C   ARG A  33       6.004 -25.439  15.409  1.00 73.49           C  
ATOM    284  CB  ARG A  33       6.842 -27.518  14.294  1.00 73.49           C  
ATOM    285  O   ARG A  33       6.954 -25.037  16.084  1.00 73.49           O  
ATOM    286  CG  ARG A  33       5.816 -28.580  14.656  1.00 73.49           C  
ATOM    287  CD  ARG A  33       6.445 -29.963  14.751  1.00 73.49           C  
ATOM    288  NE  ARG A  33       5.636 -30.869  15.561  1.00 73.49           N  
ATOM    289  NH1 ARG A  33       7.057 -32.675  15.333  1.00 73.49           N  
ATOM    290  NH2 ARG A  33       5.136 -32.871  16.568  1.00 73.49           N  
ATOM    291  CZ  ARG A  33       5.945 -32.136  15.818  1.00 73.49           C  
ATOM    292  N   TYR A  34       4.951 -24.833  15.496  1.00 68.31           N  
ATOM    293  CA  TYR A  34       4.331 -24.202  16.656  1.00 68.31           C  
ATOM    294  C   TYR A  34       4.398 -25.114  17.875  1.00 68.31           C  
ATOM    295  CB  TYR A  34       2.873 -23.839  16.355  1.00 68.31           C  
ATOM    296  O   TYR A  34       3.940 -26.258  17.828  1.00 68.31           O  
ATOM    297  CG  TYR A  34       2.232 -22.977  17.415  1.00 68.31           C  
ATOM    298  CD1 TYR A  34       1.383 -23.531  18.371  1.00 68.31           C  
ATOM    299  CD2 TYR A  34       2.471 -21.608  17.463  1.00 68.31           C  
ATOM    300  CE1 TYR A  34       0.788 -22.740  19.349  1.00 68.31           C  
ATOM    301  CE2 TYR A  34       1.882 -20.808  18.436  1.00 68.31           C  
ATOM    302  OH  TYR A  34       0.457 -20.595  20.339  1.00 68.31           O  
ATOM    303  CZ  TYR A  34       1.043 -21.382  19.373  1.00 68.31           C  
ATOM    304  N   THR A  35       5.280 -24.717  18.897  1.00 77.82           N  
ATOM    305  CA  THR A  35       5.379 -25.505  20.121  1.00 77.82           C  
ATOM    306  C   THR A  35       4.660 -24.808  21.272  1.00 77.82           C  
ATOM    307  CB  THR A  35       6.849 -25.755  20.507  1.00 77.82           C  
ATOM    308  O   THR A  35       4.291 -23.637  21.163  1.00 77.82           O  
ATOM    309  CG2 THR A  35       7.594 -26.481  19.392  1.00 77.82           C  
ATOM    310  OG1 THR A  35       7.492 -24.499  20.756  1.00 77.82           O  
ATOM    311  N   ALA A  36       4.115 -25.547  22.144  1.00 78.59           N  
ATOM    312  CA  ALA A  36       3.474 -25.115  23.384  1.00 78.59           C  
ATOM    313  C   ALA A  36       4.336 -24.093  24.120  1.00 78.59           C  
ATOM    314  CB  ALA A  36       3.193 -26.316  24.283  1.00 78.59           C  
ATOM    315  O   ALA A  36       3.814 -23.173  24.753  1.00 78.59           O  
ATOM    316  N   SER A  37       5.660 -24.160  23.949  1.00 81.11           N  
ATOM    317  CA  SER A  37       6.587 -23.209  24.554  1.00 81.11           C  
ATOM    318  C   SER A  37       6.458 -21.829  23.918  1.00 81.11           C  
ATOM    319  CB  SER A  37       8.027 -23.706  24.424  1.00 81.11           C  
ATOM    320  O   SER A  37       6.558 -20.811  24.605  1.00 81.11           O  
ATOM    321  OG  SER A  37       8.509 -23.513  23.106  1.00 81.11           O  
ATOM    322  N   ASP A  38       6.131 -21.814  22.619  1.00 78.70           N  
ATOM    323  CA  ASP A  38       5.946 -20.566  21.885  1.00 78.70           C  
ATOM    324  C   ASP A  38       4.700 -19.825  22.364  1.00 78.70           C  
ATOM    325  CB  ASP A  38       5.851 -20.836  20.382  1.00 78.70           C  
ATOM    326  O   ASP A  38       4.725 -18.605  22.538  1.00 78.70           O  
ATOM    327  CG  ASP A  38       7.177 -21.255  19.770  1.00 78.70           C  
ATOM    328  OD1 ASP A  38       8.241 -20.847  20.282  1.00 78.70           O  
ATOM    329  OD2 ASP A  38       7.156 -21.998  18.765  1.00 78.70           O  
ATOM    330  N   GLU A  39       3.659 -20.618  22.713  1.00 80.39           N  
ATOM    331  CA  GLU A  39       2.421 -20.055  23.244  1.00 80.39           C  
ATOM    332  C   GLU A  39       2.633 -19.471  24.637  1.00 80.39           C  
ATOM    333  CB  GLU A  39       1.320 -21.118  23.281  1.00 80.39           C  
ATOM    334  O   GLU A  39       2.126 -18.391  24.947  1.00 80.39           O  
ATOM    335  CG  GLU A  39      -0.075 -20.551  23.498  1.00 80.39           C  
ATOM    336  CD  GLU A  39      -1.168 -21.607  23.440  1.00 80.39           C  
ATOM    337  OE1 GLU A  39      -2.359 -21.257  23.599  1.00 80.39           O  
ATOM    338  OE2 GLU A  39      -0.830 -22.794  23.234  1.00 80.39           O  
ATOM    339  N   LYS A  40       3.390 -20.190  25.493  1.00 83.44           N  
ATOM    340  CA  LYS A  40       3.685 -19.722  26.843  1.00 83.44           C  
ATOM    341  C   LYS A  40       4.495 -18.428  26.812  1.00 83.44           C  
ATOM    342  CB  LYS A  40       4.441 -20.793  27.631  1.00 83.44           C  
ATOM    343  O   LYS A  40       4.228 -17.504  27.582  1.00 83.44           O  
ATOM    344  CG  LYS A  40       4.340 -20.638  29.141  1.00 83.44           C  
ATOM    345  CD  LYS A  40       5.018 -21.792  29.868  1.00 83.44           C  
ATOM    346  CE  LYS A  40       5.009 -21.586  31.377  1.00 83.44           C  
ATOM    347  NZ  LYS A  40       5.698 -22.702  32.092  1.00 83.44           N  
ATOM    348  N   ARG A  41       5.464 -18.378  25.872  1.00 83.35           N  
ATOM    349  CA  ARG A  41       6.289 -17.185  25.707  1.00 83.35           C  
ATOM    350  C   ARG A  41       5.443 -15.991  25.277  1.00 83.35           C  
ATOM    351  CB  ARG A  41       7.400 -17.436  24.685  1.00 83.35           C  
ATOM    352  O   ARG A  41       5.603 -14.888  25.804  1.00 83.35           O  
ATOM    353  CG  ARG A  41       8.520 -16.409  24.728  1.00 83.35           C  
ATOM    354  CD  ARG A  41       9.642 -16.757  23.760  1.00 83.35           C  
ATOM    355  NE  ARG A  41       9.305 -16.386  22.388  1.00 83.35           N  
ATOM    356  NH1 ARG A  41      11.263 -17.195  21.469  1.00 83.35           N  
ATOM    357  NH2 ARG A  41       9.678 -16.223  20.128  1.00 83.35           N  
ATOM    358  CZ  ARG A  41      10.083 -16.602  21.331  1.00 83.35           C  
ATOM    359  N   TRP A  42       4.468 -16.261  24.456  1.00 79.48           N  
ATOM    360  CA  TRP A  42       3.602 -15.200  23.952  1.00 79.48           C  
ATOM    361  C   TRP A  42       2.647 -14.714  25.036  1.00 79.48           C  
ATOM    362  CB  TRP A  42       2.809 -15.686  22.735  1.00 79.48           C  
ATOM    363  O   TRP A  42       2.418 -13.511  25.177  1.00 79.48           O  
ATOM    364  CG  TRP A  42       3.594 -15.692  21.458  1.00 79.48           C  
ATOM    365  CD1 TRP A  42       4.930 -15.440  21.312  1.00 79.48           C  
ATOM    366  CD2 TRP A  42       3.090 -15.958  20.146  1.00 79.48           C  
ATOM    367  CE2 TRP A  42       4.177 -15.851  19.251  1.00 79.48           C  
ATOM    368  CE3 TRP A  42       1.823 -16.278  19.641  1.00 79.48           C  
ATOM    369  NE1 TRP A  42       5.287 -15.534  19.986  1.00 79.48           N  
ATOM    370  CH2 TRP A  42       2.784 -16.366  17.407  1.00 79.48           C  
ATOM    371  CZ2 TRP A  42       4.034 -16.054  17.876  1.00 79.48           C  
ATOM    372  CZ3 TRP A  42       1.683 -16.479  18.272  1.00 79.48           C  
ATOM    373  N   LYS A  43       2.123 -15.713  25.810  1.00 87.74           N  
ATOM    374  CA  LYS A  43       1.222 -15.390  26.912  1.00 87.74           C  
ATOM    375  C   LYS A  43       1.938 -14.577  27.988  1.00 87.74           C  
ATOM    376  CB  LYS A  43       0.639 -16.666  27.521  1.00 87.74           C  
ATOM    377  O   LYS A  43       1.395 -13.593  28.494  1.00 87.74           O  
ATOM    378  CG  LYS A  43      -0.535 -16.425  28.458  1.00 87.74           C  
ATOM    379  CD  LYS A  43      -1.112 -17.735  28.980  1.00 87.74           C  
ATOM    380  CE  LYS A  43      -2.228 -17.493  29.988  1.00 87.74           C  
ATOM    381  NZ  LYS A  43      -2.811 -18.774  30.486  1.00 87.74           N  
ATOM    382  N   GLU A  44       3.144 -14.967  28.326  1.00 86.92           N  
ATOM    383  CA  GLU A  44       3.931 -14.257  29.330  1.00 86.92           C  
ATOM    384  C   GLU A  44       4.278 -12.846  28.862  1.00 86.92           C  
ATOM    385  CB  GLU A  44       5.210 -15.032  29.658  1.00 86.92           C  
ATOM    386  O   GLU A  44       4.245 -11.900  29.651  1.00 86.92           O  
ATOM    387  CG  GLU A  44       4.972 -16.291  30.479  1.00 86.92           C  
ATOM    388  CD  GLU A  44       6.245 -17.077  30.753  1.00 86.92           C  
ATOM    389  OE1 GLU A  44       6.183 -18.099  31.474  1.00 86.92           O  
ATOM    390  OE2 GLU A  44       7.312 -16.667  30.243  1.00 86.92           O  
ATOM    391  N   ASN A  45       4.660 -12.737  27.618  1.00 86.48           N  
ATOM    392  CA  ASN A  45       4.977 -11.432  27.048  1.00 86.48           C  
ATOM    393  C   ASN A  45       3.754 -10.519  27.024  1.00 86.48           C  
ATOM    394  CB  ASN A  45       5.552 -11.586  25.639  1.00 86.48           C  
ATOM    395  O   ASN A  45       3.858  -9.327  27.317  1.00 86.48           O  
ATOM    396  CG  ASN A  45       6.511 -10.471  25.274  1.00 86.48           C  
ATOM    397  ND2 ASN A  45       6.807 -10.340  23.986  1.00 86.48           N  
ATOM    398  OD1 ASN A  45       6.983  -9.732  26.142  1.00 86.48           O  
ATOM    399  N   ARG A  46       2.586 -11.149  26.764  1.00 86.01           N  
ATOM    400  CA  ARG A  46       1.330 -10.407  26.796  1.00 86.01           C  
ATOM    401  C   ARG A  46       1.033  -9.893  28.201  1.00 86.01           C  
ATOM    402  CB  ARG A  46       0.175 -11.282  26.304  1.00 86.01           C  
ATOM    403  O   ARG A  46       0.632  -8.740  28.374  1.00 86.01           O  
ATOM    404  CG  ARG A  46      -1.072 -10.500  25.924  1.00 86.01           C  
ATOM    405  CD  ARG A  46      -2.125 -11.393  25.283  1.00 86.01           C  
ATOM    406  NE  ARG A  46      -3.362 -10.664  25.018  1.00 86.01           N  
ATOM    407  NH1 ARG A  46      -4.142 -12.151  23.432  1.00 86.01           N  
ATOM    408  NH2 ARG A  46      -5.379 -10.302  23.981  1.00 86.01           N  
ATOM    409  CZ  ARG A  46      -4.291 -11.041  24.144  1.00 86.01           C  
ATOM    410  N   GLU A  47       1.241 -10.729  29.188  1.00 86.35           N  
ATOM    411  CA  GLU A  47       0.971 -10.376  30.578  1.00 86.35           C  
ATOM    412  C   GLU A  47       1.971  -9.341  31.088  1.00 86.35           C  
ATOM    413  CB  GLU A  47       1.006 -11.623  31.466  1.00 86.35           C  
ATOM    414  O   GLU A  47       1.605  -8.437  31.842  1.00 86.35           O  
ATOM    415  CG  GLU A  47      -0.284 -12.430  31.442  1.00 86.35           C  
ATOM    416  CD  GLU A  47      -0.267 -13.616  32.394  1.00 86.35           C  
ATOM    417  OE1 GLU A  47      -1.297 -14.319  32.506  1.00 86.35           O  
ATOM    418  OE2 GLU A  47       0.784 -13.843  33.033  1.00 86.35           O  
ATOM    419  N   ARG A  48       3.222  -9.433  30.751  1.00 86.21           N  
ATOM    420  CA  ARG A  48       4.261  -8.476  31.117  1.00 86.21           C  
ATOM    421  C   ARG A  48       3.937  -7.085  30.581  1.00 86.21           C  
ATOM    422  CB  ARG A  48       5.624  -8.935  30.595  1.00 86.21           C  
ATOM    423  O   ARG A  48       4.088  -6.090  31.292  1.00 86.21           O  
ATOM    424  CG  ARG A  48       6.786  -8.078  31.071  1.00 86.21           C  
ATOM    425  CD  ARG A  48       8.095  -8.484  30.408  1.00 86.21           C  
ATOM    426  NE  ARG A  48       8.059  -8.264  28.965  1.00 86.21           N  
ATOM    427  NH1 ARG A  48       9.988  -9.457  28.526  1.00 86.21           N  
ATOM    428  NH2 ARG A  48       8.830  -8.470  26.811  1.00 86.21           N  
ATOM    429  CZ  ARG A  48       8.959  -8.731  28.104  1.00 86.21           C  
ATOM    430  N   VAL A  49       3.478  -6.945  29.399  1.00 77.89           N  
ATOM    431  CA  VAL A  49       3.153  -5.673  28.760  1.00 77.89           C  
ATOM    432  C   VAL A  49       1.945  -5.042  29.450  1.00 77.89           C  
ATOM    433  CB  VAL A  49       2.872  -5.852  27.251  1.00 77.89           C  
ATOM    434  O   VAL A  49       1.923  -3.833  29.693  1.00 77.89           O  
ATOM    435  CG1 VAL A  49       2.332  -4.557  26.646  1.00 77.89           C  
ATOM    436  CG2 VAL A  49       4.137  -6.299  26.523  1.00 77.89           C  
ATOM    437  N   LEU A  50       0.987  -5.884  29.859  1.00 78.01           N  
ATOM    438  CA  LEU A  50      -0.193  -5.369  30.546  1.00 78.01           C  
ATOM    439  C   LEU A  50       0.173  -4.823  31.921  1.00 78.01           C  
ATOM    440  CB  LEU A  50      -1.253  -6.466  30.685  1.00 78.01           C  
ATOM    441  O   LEU A  50      -0.345  -3.785  32.340  1.00 78.01           O  
ATOM    442  CG  LEU A  50      -2.067  -6.785  29.431  1.00 78.01           C  
ATOM    443  CD1 LEU A  50      -2.893  -8.050  29.642  1.00 78.01           C  
ATOM    444  CD2 LEU A  50      -2.966  -5.609  29.063  1.00 78.01           C  
ATOM    445  N   ARG A  51       1.057  -5.545  32.649  1.00 77.50           N  
ATOM    446  CA  ARG A  51       1.501  -5.112  33.970  1.00 77.50           C  
ATOM    447  C   ARG A  51       2.292  -3.811  33.881  1.00 77.50           C  
ATOM    448  CB  ARG A  51       2.350  -6.197  34.635  1.00 77.50           C  
ATOM    449  O   ARG A  51       2.141  -2.927  34.728  1.00 77.50           O  
ATOM    450  CG  ARG A  51       1.538  -7.337  35.228  1.00 77.50           C  
ATOM    451  CD  ARG A  51       2.366  -8.178  36.190  1.00 77.50           C  
ATOM    452  NE  ARG A  51       3.426  -8.904  35.496  1.00 77.50           N  
ATOM    453  NH1 ARG A  51       2.542 -10.999  35.904  1.00 77.50           N  
ATOM    454  NH2 ARG A  51       4.495 -10.784  34.724  1.00 77.50           N  
ATOM    455  CZ  ARG A  51       3.485 -10.227  35.376  1.00 77.50           C  
ATOM    456  N   GLU A  52       3.173  -3.696  32.959  1.00 72.64           N  
ATOM    457  CA  GLU A  52       3.965  -2.484  32.772  1.00 72.64           C  
ATOM    458  C   GLU A  52       3.075  -1.286  32.454  1.00 72.64           C  
ATOM    459  CB  GLU A  52       4.998  -2.682  31.660  1.00 72.64           C  
ATOM    460  O   GLU A  52       3.347  -0.169  32.898  1.00 72.64           O  
ATOM    461  CG  GLU A  52       6.441  -2.580  32.135  1.00 72.64           C  
ATOM    462  CD  GLU A  52       7.455  -2.851  31.035  1.00 72.64           C  
ATOM    463  OE1 GLU A  52       8.675  -2.805  31.310  1.00 72.64           O  
ATOM    464  OE2 GLU A  52       7.025  -3.109  29.888  1.00 72.64           O  
ATOM    465  N   ARG A  53       1.951  -1.499  31.907  1.00 69.14           N  
ATOM    466  CA  ARG A  53       1.016  -0.436  31.555  1.00 69.14           C  
ATOM    467  C   ARG A  53       0.217   0.016  32.773  1.00 69.14           C  
ATOM    468  CB  ARG A  53       0.067  -0.898  30.448  1.00 69.14           C  
ATOM    469  O   ARG A  53      -0.129   1.193  32.893  1.00 69.14           O  
ATOM    470  CG  ARG A  53       0.709  -0.957  29.071  1.00 69.14           C  
ATOM    471  CD  ARG A  53      -0.301  -1.325  27.993  1.00 69.14           C  
ATOM    472  NE  ARG A  53       0.304  -1.321  26.664  1.00 69.14           N  
ATOM    473  NH1 ARG A  53      -1.619  -1.971  25.560  1.00 69.14           N  
ATOM    474  NH2 ARG A  53       0.311  -1.591  24.383  1.00 69.14           N  
ATOM    475  CZ  ARG A  53      -0.336  -1.628  25.539  1.00 69.14           C  
ATOM    476  N   GLU A  54      -0.004  -0.999  33.637  1.00 71.83           N  
ATOM    477  CA  GLU A  54      -0.725  -0.650  34.858  1.00 71.83           C  
ATOM    478  C   GLU A  54       0.154   0.162  35.804  1.00 71.83           C  
ATOM    479  CB  GLU A  54      -1.231  -1.911  35.563  1.00 71.83           C  
ATOM    480  O   GLU A  54      -0.343   1.014  36.544  1.00 71.83           O  
ATOM    481  CG  GLU A  54      -2.622  -2.345  35.123  1.00 71.83           C  
ATOM    482  CD  GLU A  54      -3.124  -3.581  35.853  1.00 71.83           C  
ATOM    483  OE1 GLU A  54      -4.253  -4.039  35.564  1.00 71.83           O  
ATOM    484  OE2 GLU A  54      -2.383  -4.094  36.720  1.00 71.83           O  
ATOM    485  N   ARG A  55       1.484  -0.049  35.787  1.00 64.03           N  
ATOM    486  CA  ARG A  55       2.417   0.633  36.679  1.00 64.03           C  
ATOM    487  C   ARG A  55       2.621   2.083  36.253  1.00 64.03           C  
ATOM    488  CB  ARG A  55       3.761  -0.098  36.711  1.00 64.03           C  
ATOM    489  O   ARG A  55       2.871   2.952  37.091  1.00 64.03           O  
ATOM    490  CG  ARG A  55       3.976  -0.936  37.961  1.00 64.03           C  
ATOM    491  CD  ARG A  55       5.370  -1.548  37.997  1.00 64.03           C  
ATOM    492  NE  ARG A  55       5.534  -2.449  39.134  1.00 64.03           N  
ATOM    493  NH1 ARG A  55       7.808  -2.734  38.844  1.00 64.03           N  
ATOM    494  NH2 ARG A  55       6.725  -3.798  40.561  1.00 64.03           N  
ATOM    495  CZ  ARG A  55       6.689  -2.991  39.511  1.00 64.03           C  
ATOM    496  N   VAL A  56       2.333   2.375  34.998  1.00 61.89           N  
ATOM    497  CA  VAL A  56       2.570   3.738  34.536  1.00 61.89           C  
ATOM    498  C   VAL A  56       1.278   4.547  34.626  1.00 61.89           C  
ATOM    499  CB  VAL A  56       3.113   3.761  33.090  1.00 61.89           C  
ATOM    500  O   VAL A  56       0.819   5.109  33.629  1.00 61.89           O  
ATOM    501  CG1 VAL A  56       3.315   5.197  32.611  1.00 61.89           C  
ATOM    502  CG2 VAL A  56       4.420   2.976  32.999  1.00 61.89           C  
ATOM    503  N   LYS A  57       0.385   4.296  35.648  1.00 47.95           N  
ATOM    504  CA  LYS A  57      -0.809   5.079  35.954  1.00 47.95           C  
ATOM    505  C   LYS A  57      -0.440   6.477  36.441  1.00 47.95           C  
ATOM    506  CB  LYS A  57      -1.662   4.367  37.005  1.00 47.95           C  
ATOM    507  O   LYS A  57       0.328   6.626  37.394  1.00 47.95           O  
ATOM    508  CG  LYS A  57      -2.721   3.444  36.420  1.00 47.95           C  
ATOM    509  CD  LYS A  57      -3.590   2.828  37.510  1.00 47.95           C  
ATOM    510  CE  LYS A  57      -4.614   1.861  36.930  1.00 47.95           C  
ATOM    511  NZ  LYS A  57      -5.497   1.289  37.990  1.00 47.95           N  
ATOM    512  N   LEU A  58      -0.183   7.478  35.646  1.00 42.88           N  
ATOM    513  CA  LEU A  58      -0.060   8.921  35.821  1.00 42.88           C  
ATOM    514  C   LEU A  58      -1.154   9.452  36.741  1.00 42.88           C  
ATOM    515  CB  LEU A  58      -0.125   9.633  34.468  1.00 42.88           C  
ATOM    516  O   LEU A  58      -2.270   8.929  36.752  1.00 42.88           O  
ATOM    517  CG  LEU A  58       1.079   9.444  33.544  1.00 42.88           C  
ATOM    518  CD1 LEU A  58       0.716   9.831  32.114  1.00 42.88           C  
ATOM    519  CD2 LEU A  58       2.267  10.262  34.039  1.00 42.88           C  
ATOM    520  N   PRO A  59      -0.771  10.372  37.741  1.00 39.46           N  
ATOM    521  CA  PRO A  59      -1.654  10.984  38.737  1.00 39.46           C  
ATOM    522  C   PRO A  59      -2.826  11.733  38.107  1.00 39.46           C  
ATOM    523  CB  PRO A  59      -0.728  11.947  39.484  1.00 39.46           C  
ATOM    524  O   PRO A  59      -2.717  12.219  36.978  1.00 39.46           O  
ATOM    525  CG  PRO A  59       0.481  12.068  38.613  1.00 39.46           C  
ATOM    526  CD  PRO A  59       0.435  10.979  37.580  1.00 39.46           C  
ATOM    527  N   PRO A  60      -4.036  11.688  38.860  1.00 42.48           N  
ATOM    528  CA  PRO A  60      -5.369  12.134  38.448  1.00 42.48           C  
ATOM    529  C   PRO A  60      -5.465  13.651  38.302  1.00 42.48           C  
ATOM    530  CB  PRO A  60      -6.273  11.636  39.578  1.00 42.48           C  
ATOM    531  O   PRO A  60      -4.945  14.390  39.143  1.00 42.48           O  
ATOM    532  CG  PRO A  60      -5.335  11.081  40.601  1.00 42.48           C  
ATOM    533  CD  PRO A  60      -3.929  11.412  40.188  1.00 42.48           C  
ATOM    534  N   ILE A  61      -5.462  14.227  37.109  1.00 46.32           N  
ATOM    535  CA  ILE A  61      -5.763  15.576  36.644  1.00 46.32           C  
ATOM    536  C   ILE A  61      -7.192  15.949  37.033  1.00 46.32           C  
ATOM    537  CB  ILE A  61      -5.573  15.703  35.116  1.00 46.32           C  
ATOM    538  O   ILE A  61      -8.116  15.148  36.868  1.00 46.32           O  
ATOM    539  CG1 ILE A  61      -4.150  15.293  34.719  1.00 46.32           C  
ATOM    540  CG2 ILE A  61      -5.881  17.129  34.650  1.00 46.32           C  
ATOM    541  CD1 ILE A  61      -3.962  15.080  33.223  1.00 46.32           C  
ATOM    542  N   GLU A  62      -7.441  16.887  38.040  1.00 39.69           N  
ATOM    543  CA  GLU A  62      -8.374  17.921  38.478  1.00 39.69           C  
ATOM    544  C   GLU A  62      -9.408  18.224  37.398  1.00 39.69           C  
ATOM    545  CB  GLU A  62      -7.622  19.198  38.860  1.00 39.69           C  
ATOM    546  O   GLU A  62      -9.056  18.429  36.234  1.00 39.69           O  
ATOM    547  CG  GLU A  62      -7.124  19.212  40.298  1.00 39.69           C  
ATOM    548  CD  GLU A  62      -6.355  20.475  40.654  1.00 39.69           C  
ATOM    549  OE1 GLU A  62      -5.846  20.574  41.793  1.00 39.69           O  
ATOM    550  OE2 GLU A  62      -6.262  21.372  39.787  1.00 39.69           O  
ATOM    551  N   GLU A  63     -10.647  17.713  37.523  1.00 35.17           N  
ATOM    552  CA  GLU A  63     -12.085  17.748  37.276  1.00 35.17           C  
ATOM    553  C   GLU A  63     -12.504  19.074  36.647  1.00 35.17           C  
ATOM    554  CB  GLU A  63     -12.860  17.515  38.575  1.00 35.17           C  
ATOM    555  O   GLU A  63     -12.328  20.136  37.248  1.00 35.17           O  
ATOM    556  CG  GLU A  63     -12.819  16.075  39.066  1.00 35.17           C  
ATOM    557  CD  GLU A  63     -13.766  15.808  40.224  1.00 35.17           C  
ATOM    558  OE1 GLU A  63     -13.798  14.664  40.732  1.00 35.17           O  
ATOM    559  OE2 GLU A  63     -14.484  16.751  40.628  1.00 35.17           O  
ATOM    560  N   VAL A  64     -12.614  19.245  35.363  1.00 39.71           N  
ATOM    561  CA  VAL A  64     -13.535  20.109  34.631  1.00 39.71           C  
ATOM    562  C   VAL A  64     -14.835  19.359  34.351  1.00 39.71           C  
ATOM    563  CB  VAL A  64     -12.913  20.608  33.307  1.00 39.71           C  
ATOM    564  O   VAL A  64     -14.813  18.200  33.931  1.00 39.71           O  
ATOM    565  CG1 VAL A  64     -13.847  21.597  32.611  1.00 39.71           C  
ATOM    566  CG2 VAL A  64     -11.550  21.248  33.567  1.00 39.71           C  
ATOM    567  N   PRO A  65     -16.100  19.888  34.674  1.00 33.13           N  
ATOM    568  CA  PRO A  65     -17.459  19.408  34.414  1.00 33.13           C  
ATOM    569  C   PRO A  65     -17.830  19.459  32.933  1.00 33.13           C  
ATOM    570  CB  PRO A  65     -18.333  20.365  35.228  1.00 33.13           C  
ATOM    571  O   PRO A  65     -17.337  20.320  32.199  1.00 33.13           O  
ATOM    572  CG  PRO A  65     -17.607  21.671  35.190  1.00 33.13           C  
ATOM    573  CD  PRO A  65     -16.308  21.474  34.464  1.00 33.13           C  
ATOM    574  N   GLU A  66     -18.414  18.407  32.262  1.00 35.60           N  
ATOM    575  CA  GLU A  66     -19.660  17.959  31.647  1.00 35.60           C  
ATOM    576  C   GLU A  66     -19.559  17.972  30.124  1.00 35.60           C  
ATOM    577  CB  GLU A  66     -20.830  18.834  32.103  1.00 35.60           C  
ATOM    578  O   GLU A  66     -19.478  19.038  29.511  1.00 35.60           O  
ATOM    579  CG  GLU A  66     -21.608  18.257  33.277  1.00 35.60           C  
ATOM    580  CD  GLU A  66     -22.824  19.086  33.657  1.00 35.60           C  
ATOM    581  OE1 GLU A  66     -23.506  18.745  34.650  1.00 35.60           O  
ATOM    582  OE2 GLU A  66     -23.098  20.086  32.955  1.00 35.60           O  
ATOM    583  N   ASN A  67     -19.171  16.809  29.389  1.00 35.45           N  
ATOM    584  CA  ASN A  67     -19.935  16.228  28.290  1.00 35.45           C  
ATOM    585  C   ASN A  67     -19.912  14.703  28.336  1.00 35.45           C  
ATOM    586  CB  ASN A  67     -19.405  16.728  26.945  1.00 35.45           C  
ATOM    587  O   ASN A  67     -18.863  14.088  28.136  1.00 35.45           O  
ATOM    588  CG  ASN A  67     -20.429  17.544  26.180  1.00 35.45           C  
ATOM    589  ND2 ASN A  67     -19.988  18.198  25.112  1.00 35.45           N  
ATOM    590  OD1 ASN A  67     -21.606  17.587  26.547  1.00 35.45           O  
ATOM    591  N   PRO A  68     -20.834  13.991  29.002  1.00 48.42           N  
ATOM    592  CA  PRO A  68     -20.961  12.532  28.988  1.00 48.42           C  
ATOM    593  C   PRO A  68     -21.596  12.008  27.702  1.00 48.42           C  
ATOM    594  CB  PRO A  68     -21.858  12.245  30.195  1.00 48.42           C  
ATOM    595  O   PRO A  68     -22.626  12.524  27.262  1.00 48.42           O  
ATOM    596  CG  PRO A  68     -22.679  13.483  30.364  1.00 48.42           C  
ATOM    597  CD  PRO A  68     -22.244  14.488  29.337  1.00 48.42           C  
ATOM    598  N   GLU A  69     -20.786  12.017  26.553  1.00 41.95           N  
ATOM    599  CA  GLU A  69     -21.063  10.962  25.582  1.00 41.95           C  
ATOM    600  C   GLU A  69     -20.152  11.080  24.364  1.00 41.95           C  
ATOM    601  CB  GLU A  69     -22.531  11.003  25.148  1.00 41.95           C  
ATOM    602  O   GLU A  69     -20.185  10.228  23.473  1.00 41.95           O  
ATOM    603  CG  GLU A  69     -23.474  10.283  26.100  1.00 41.95           C  
ATOM    604  CD  GLU A  69     -24.886  10.143  25.554  1.00 41.95           C  
ATOM    605  OE1 GLU A  69     -25.735   9.509  26.220  1.00 41.95           O  
ATOM    606  OE2 GLU A  69     -25.145  10.671  24.449  1.00 41.95           O  
ATOM    607  N   LEU A  70     -18.855  11.388  24.522  1.00 38.93           N  
ATOM    608  CA  LEU A  70     -18.056  11.102  23.335  1.00 38.93           C  
ATOM    609  C   LEU A  70     -16.684  10.559  23.721  1.00 38.93           C  
ATOM    610  CB  LEU A  70     -17.897  12.362  22.479  1.00 38.93           C  
ATOM    611  O   LEU A  70     -15.831  10.345  22.857  1.00 38.93           O  
ATOM    612  CG  LEU A  70     -19.043  12.676  21.516  1.00 38.93           C  
ATOM    613  CD1 LEU A  70     -19.104  14.174  21.236  1.00 38.93           C  
ATOM    614  CD2 LEU A  70     -18.882  11.891  20.219  1.00 38.93           C  
ATOM    615  N   ASP A  71     -16.495  10.001  24.999  1.00 44.94           N  
ATOM    616  CA  ASP A  71     -15.186   9.504  25.412  1.00 44.94           C  
ATOM    617  C   ASP A  71     -15.157   7.977  25.422  1.00 44.94           C  
ATOM    618  CB  ASP A  71     -14.818  10.046  26.795  1.00 44.94           C  
ATOM    619  O   ASP A  71     -14.114   7.373  25.682  1.00 44.94           O  
ATOM    620  CG  ASP A  71     -13.955  11.294  26.732  1.00 44.94           C  
ATOM    621  OD1 ASP A  71     -13.486  11.657  25.631  1.00 44.94           O  
ATOM    622  OD2 ASP A  71     -13.739  11.919  27.793  1.00 44.94           O  
ATOM    623  N   SER A  72     -15.514   7.293  24.247  1.00 49.95           N  
ATOM    624  CA  SER A  72     -14.752   6.050  24.188  1.00 49.95           C  
ATOM    625  C   SER A  72     -14.707   5.496  22.768  1.00 49.95           C  
ATOM    626  CB  SER A  72     -15.352   5.007  25.131  1.00 49.95           C  
ATOM    627  O   SER A  72     -15.352   4.490  22.467  1.00 49.95           O  
ATOM    628  OG  SER A  72     -16.753   4.902  24.939  1.00 49.95           O  
ATOM    629  N   VAL A  73     -14.585   6.391  21.756  1.00 56.98           N  
ATOM    630  CA  VAL A  73     -14.293   5.718  20.494  1.00 56.98           C  
ATOM    631  C   VAL A  73     -12.917   5.060  20.564  1.00 56.98           C  
ATOM    632  CB  VAL A  73     -14.355   6.698  19.301  1.00 56.98           C  
ATOM    633  O   VAL A  73     -11.931   5.706  20.927  1.00 56.98           O  
ATOM    634  CG1 VAL A  73     -14.056   5.973  17.990  1.00 56.98           C  
ATOM    635  CG2 VAL A  73     -15.722   7.378  19.240  1.00 56.98           C  
ATOM    636  N   SER A  74     -12.898   3.754  20.767  1.00 75.81           N  
ATOM    637  CA  SER A  74     -11.738   2.875  20.870  1.00 75.81           C  
ATOM    638  C   SER A  74     -11.102   2.637  19.504  1.00 75.81           C  
ATOM    639  CB  SER A  74     -12.131   1.538  21.499  1.00 75.81           C  
ATOM    640  O   SER A  74     -11.797   2.615  18.486  1.00 75.81           O  
ATOM    641  OG  SER A  74     -11.079   0.596  21.378  1.00 75.81           O  
ATOM    642  N   PHE A  75      -9.740   2.902  19.377  1.00 81.98           N  
ATOM    643  CA  PHE A  75      -8.956   2.524  18.207  1.00 81.98           C  
ATOM    644  C   PHE A  75      -9.589   1.337  17.491  1.00 81.98           C  
ATOM    645  CB  PHE A  75      -7.516   2.187  18.609  1.00 81.98           C  
ATOM    646  O   PHE A  75      -9.652   1.310  16.260  1.00 81.98           O  
ATOM    647  CG  PHE A  75      -6.645   1.771  17.455  1.00 81.98           C  
ATOM    648  CD1 PHE A  75      -6.493   0.428  17.130  1.00 81.98           C  
ATOM    649  CD2 PHE A  75      -5.978   2.722  16.695  1.00 81.98           C  
ATOM    650  CE1 PHE A  75      -5.688   0.040  16.062  1.00 81.98           C  
ATOM    651  CE2 PHE A  75      -5.171   2.342  15.626  1.00 81.98           C  
ATOM    652  CZ  PHE A  75      -5.027   1.000  15.312  1.00 81.98           C  
ATOM    653  N   ASP A  76     -10.252   0.496  18.230  1.00 84.99           N  
ATOM    654  CA  ASP A  76     -10.751  -0.784  17.734  1.00 84.99           C  
ATOM    655  C   ASP A  76     -12.060  -0.604  16.969  1.00 84.99           C  
ATOM    656  CB  ASP A  76     -10.948  -1.767  18.890  1.00 84.99           C  
ATOM    657  O   ASP A  76     -12.540  -1.537  16.323  1.00 84.99           O  
ATOM    658  CG  ASP A  76      -9.641  -2.195  19.535  1.00 84.99           C  
ATOM    659  OD1 ASP A  76      -8.624  -2.328  18.821  1.00 84.99           O  
ATOM    660  OD2 ASP A  76      -9.630  -2.403  20.767  1.00 84.99           O  
ATOM    661  N   ASP A  77     -12.560   0.585  16.920  1.00 90.12           N  
ATOM    662  CA  ASP A  77     -13.848   0.832  16.278  1.00 90.12           C  
ATOM    663  C   ASP A  77     -13.663   1.285  14.832  1.00 90.12           C  
ATOM    664  CB  ASP A  77     -14.644   1.879  17.060  1.00 90.12           C  
ATOM    665  O   ASP A  77     -14.641   1.548  14.129  1.00 90.12           O  
ATOM    666  CG  ASP A  77     -15.094   1.386  18.424  1.00 90.12           C  
ATOM    667  OD1 ASP A  77     -15.339   0.170  18.582  1.00 90.12           O  
ATOM    668  OD2 ASP A  77     -15.208   2.220  19.347  1.00 90.12           O  
ATOM    669  N   PHE A  78     -12.388   1.310  14.403  1.00 92.38           N  
ATOM    670  CA  PHE A  78     -12.149   1.889  13.086  1.00 92.38           C  
ATOM    671  C   PHE A  78     -11.264   0.976  12.246  1.00 92.38           C  
ATOM    672  CB  PHE A  78     -11.505   3.272  13.214  1.00 92.38           C  
ATOM    673  O   PHE A  78     -10.468   0.205  12.786  1.00 92.38           O  
ATOM    674  CG  PHE A  78     -12.384   4.292  13.886  1.00 92.38           C  
ATOM    675  CD1 PHE A  78     -13.276   5.058  13.145  1.00 92.38           C  
ATOM    676  CD2 PHE A  78     -12.320   4.484  15.260  1.00 92.38           C  
ATOM    677  CE1 PHE A  78     -14.091   6.002  13.765  1.00 92.38           C  
ATOM    678  CE2 PHE A  78     -13.131   5.425  15.887  1.00 92.38           C  
ATOM    679  CZ  PHE A  78     -14.016   6.184  15.137  1.00 92.38           C  
ATOM    680  N   TYR A  79     -11.517   1.141  10.925  1.00 93.50           N  
ATOM    681  CA  TYR A  79     -10.514   0.687   9.967  1.00 93.50           C  
ATOM    682  C   TYR A  79      -9.624   1.841   9.522  1.00 93.50           C  
ATOM    683  CB  TYR A  79     -11.186   0.045   8.749  1.00 93.50           C  
ATOM    684  O   TYR A  79     -10.059   2.994   9.494  1.00 93.50           O  
ATOM    685  CG  TYR A  79     -11.819  -1.294   9.040  1.00 93.50           C  
ATOM    686  CD1 TYR A  79     -11.042  -2.385   9.421  1.00 93.50           C  
ATOM    687  CD2 TYR A  79     -13.194  -1.470   8.934  1.00 93.50           C  
ATOM    688  CE1 TYR A  79     -11.620  -3.622   9.688  1.00 93.50           C  
ATOM    689  CE2 TYR A  79     -13.783  -2.702   9.199  1.00 93.50           C  
ATOM    690  OH  TYR A  79     -13.568  -4.992   9.838  1.00 93.50           O  
ATOM    691  CZ  TYR A  79     -12.990  -3.770   9.575  1.00 93.50           C  
ATOM    692  N   TYR A  80      -8.353   1.445   9.181  1.00 92.16           N  
ATOM    693  CA  TYR A  80      -7.405   2.484   8.793  1.00 92.16           C  
ATOM    694  C   TYR A  80      -6.812   2.195   7.419  1.00 92.16           C  
ATOM    695  CB  TYR A  80      -6.285   2.605   9.830  1.00 92.16           C  
ATOM    696  O   TYR A  80      -6.628   1.034   7.047  1.00 92.16           O  
ATOM    697  CG  TYR A  80      -6.774   2.968  11.211  1.00 92.16           C  
ATOM    698  CD1 TYR A  80      -6.816   4.296  11.630  1.00 92.16           C  
ATOM    699  CD2 TYR A  80      -7.194   1.984  12.100  1.00 92.16           C  
ATOM    700  CE1 TYR A  80      -7.263   4.635  12.903  1.00 92.16           C  
ATOM    701  CE2 TYR A  80      -7.643   2.311  13.375  1.00 92.16           C  
ATOM    702  OH  TYR A  80      -8.119   3.967  15.028  1.00 92.16           O  
ATOM    703  CZ  TYR A  80      -7.675   3.637  13.767  1.00 92.16           C  
ATOM    704  N   SER A  81      -6.584   3.290   6.673  1.00 90.60           N  
ATOM    705  CA  SER A  81      -5.901   3.236   5.384  1.00 90.60           C  
ATOM    706  C   SER A  81      -4.835   4.321   5.278  1.00 90.60           C  
ATOM    707  CB  SER A  81      -6.905   3.382   4.240  1.00 90.60           C  
ATOM    708  O   SER A  81      -5.085   5.480   5.616  1.00 90.60           O  
ATOM    709  OG  SER A  81      -6.245   3.356   2.986  1.00 90.60           O  
ATOM    710  N   VAL A  82      -3.682   3.913   4.796  1.00 86.74           N  
ATOM    711  CA  VAL A  82      -2.588   4.865   4.632  1.00 86.74           C  
ATOM    712  C   VAL A  82      -2.395   5.180   3.150  1.00 86.74           C  
ATOM    713  CB  VAL A  82      -1.272   4.328   5.238  1.00 86.74           C  
ATOM    714  O   VAL A  82      -2.332   4.271   2.319  1.00 86.74           O  
ATOM    715  CG1 VAL A  82      -0.142   5.339   5.057  1.00 86.74           C  
ATOM    716  CG2 VAL A  82      -1.464   3.995   6.717  1.00 86.74           C  
ATOM    717  N   ALA A  83      -2.354   6.441   2.846  1.00 84.77           N  
ATOM    718  CA  ALA A  83      -2.155   6.870   1.464  1.00 84.77           C  
ATOM    719  C   ALA A  83      -1.015   7.880   1.362  1.00 84.77           C  
ATOM    720  CB  ALA A  83      -3.442   7.467   0.901  1.00 84.77           C  
ATOM    721  O   ALA A  83      -0.781   8.658   2.290  1.00 84.77           O  
ATOM    722  N   PRO A  84      -0.274   7.800   0.227  1.00 77.90           N  
ATOM    723  CA  PRO A  84       0.729   8.847   0.017  1.00 77.90           C  
ATOM    724  C   PRO A  84       0.113  10.237  -0.116  1.00 77.90           C  
ATOM    725  CB  PRO A  84       1.411   8.425  -1.286  1.00 77.90           C  
ATOM    726  O   PRO A  84      -1.066  10.364  -0.460  1.00 77.90           O  
ATOM    727  CG  PRO A  84       0.394   7.593  -1.998  1.00 77.90           C  
ATOM    728  CD  PRO A  84      -0.479   6.927  -0.974  1.00 77.90           C  
ATOM    729  N   SER A  85       0.892  11.236   0.134  1.00 81.33           N  
ATOM    730  CA  SER A  85       0.415  12.614   0.187  1.00 81.33           C  
ATOM    731  C   SER A  85      -0.176  13.046  -1.151  1.00 81.33           C  
ATOM    732  CB  SER A  85       1.550  13.561   0.580  1.00 81.33           C  
ATOM    733  O   SER A  85      -1.150  13.801  -1.191  1.00 81.33           O  
ATOM    734  OG  SER A  85       2.628  13.461  -0.334  1.00 81.33           O  
ATOM    735  N   PHE A  86       0.405  12.597  -2.297  1.00 75.94           N  
ATOM    736  CA  PHE A  86      -0.039  13.038  -3.614  1.00 75.94           C  
ATOM    737  C   PHE A  86      -1.438  12.514  -3.917  1.00 75.94           C  
ATOM    738  CB  PHE A  86       0.941  12.574  -4.696  1.00 75.94           C  
ATOM    739  O   PHE A  86      -2.120  13.029  -4.806  1.00 75.94           O  
ATOM    740  CG  PHE A  86       1.038  11.078  -4.826  1.00 75.94           C  
ATOM    741  CD1 PHE A  86       2.092  10.383  -4.246  1.00 75.94           C  
ATOM    742  CD2 PHE A  86       0.075  10.366  -5.529  1.00 75.94           C  
ATOM    743  CE1 PHE A  86       2.185   8.998  -4.364  1.00 75.94           C  
ATOM    744  CE2 PHE A  86       0.161   8.982  -5.652  1.00 75.94           C  
ATOM    745  CZ  PHE A  86       1.217   8.300  -5.070  1.00 75.94           C  
ATOM    746  N   ALA A  87      -1.944  11.477  -3.173  1.00 80.71           N  
ATOM    747  CA  ALA A  87      -3.242  10.864  -3.444  1.00 80.71           C  
ATOM    748  C   ALA A  87      -4.353  11.570  -2.673  1.00 80.71           C  
ATOM    749  CB  ALA A  87      -3.213   9.379  -3.091  1.00 80.71           C  
ATOM    750  O   ALA A  87      -5.535  11.278  -2.870  1.00 80.71           O  
ATOM    751  N   HIS A  88      -3.978  12.457  -1.794  1.00 85.49           N  
ATOM    752  CA  HIS A  88      -4.924  13.067  -0.867  1.00 85.49           C  
ATOM    753  C   HIS A  88      -6.016  13.825  -1.615  1.00 85.49           C  
ATOM    754  CB  HIS A  88      -4.199  14.007   0.097  1.00 85.49           C  
ATOM    755  O   HIS A  88      -7.200  13.694  -1.294  1.00 85.49           O  
ATOM    756  CG  HIS A  88      -5.089  14.595   1.145  1.00 85.49           C  
ATOM    757  CD2 HIS A  88      -5.386  15.883   1.440  1.00 85.49           C  
ATOM    758  ND1 HIS A  88      -5.794  13.821   2.042  1.00 85.49           N  
ATOM    759  CE1 HIS A  88      -6.488  14.611   2.845  1.00 85.49           C  
ATOM    760  NE2 HIS A  88      -6.258  15.866   2.500  1.00 85.49           N  
ATOM    761  N   ASN A  89      -5.670  14.602  -2.650  1.00 83.74           N  
ATOM    762  CA  ASN A  89      -6.659  15.376  -3.391  1.00 83.74           C  
ATOM    763  C   ASN A  89      -7.660  14.472  -4.104  1.00 83.74           C  
ATOM    764  CB  ASN A  89      -5.972  16.304  -4.396  1.00 83.74           C  
ATOM    765  O   ASN A  89      -8.855  14.767  -4.139  1.00 83.74           O  
ATOM    766  CG  ASN A  89      -5.257  17.461  -3.727  1.00 83.74           C  
ATOM    767  ND2 ASN A  89      -4.244  17.999  -4.397  1.00 83.74           N  
ATOM    768  OD1 ASN A  89      -5.611  17.869  -2.618  1.00 83.74           O  
ATOM    769  N   SER A  90      -7.168  13.397  -4.601  1.00 83.99           N  
ATOM    770  CA  SER A  90      -8.048  12.429  -5.247  1.00 83.99           C  
ATOM    771  C   SER A  90      -9.009  11.799  -4.244  1.00 83.99           C  
ATOM    772  CB  SER A  90      -7.229  11.337  -5.937  1.00 83.99           C  
ATOM    773  O   SER A  90     -10.190  11.610  -4.543  1.00 83.99           O  
ATOM    774  OG  SER A  90      -8.078  10.410  -6.592  1.00 83.99           O  
ATOM    775  N   ILE A  91      -8.577  11.548  -3.082  1.00 86.60           N  
ATOM    776  CA  ILE A  91      -9.381  10.920  -2.039  1.00 86.60           C  
ATOM    777  C   ILE A  91     -10.421  11.912  -1.523  1.00 86.60           C  
ATOM    778  CB  ILE A  91      -8.501  10.412  -0.875  1.00 86.60           C  
ATOM    779  O   ILE A  91     -11.559  11.534  -1.233  1.00 86.60           O  
ATOM    780  CG1 ILE A  91      -7.624   9.244  -1.340  1.00 86.60           C  
ATOM    781  CG2 ILE A  91      -9.369  10.004   0.319  1.00 86.60           C  
ATOM    782  CD1 ILE A  91      -6.584   8.806  -0.318  1.00 86.60           C  
ATOM    783  N   ILE A  92     -10.013  13.162  -1.505  1.00 85.96           N  
ATOM    784  CA  ILE A  92     -10.960  14.197  -1.105  1.00 85.96           C  
ATOM    785  C   ILE A  92     -12.119  14.247  -2.098  1.00 85.96           C  
ATOM    786  CB  ILE A  92     -10.279  15.580  -1.006  1.00 85.96           C  
ATOM    787  O   ILE A  92     -13.278  14.388  -1.703  1.00 85.96           O  
ATOM    788  CG1 ILE A  92      -9.356  15.634   0.217  1.00 85.96           C  
ATOM    789  CG2 ILE A  92     -11.326  16.696  -0.951  1.00 85.96           C  
ATOM    790  CD1 ILE A  92      -8.518  16.902   0.305  1.00 85.96           C  
ATOM    791  N   GLU A  93     -11.812  14.010  -3.344  1.00 85.53           N  
ATOM    792  CA  GLU A  93     -12.803  14.119  -4.411  1.00 85.53           C  
ATOM    793  C   GLU A  93     -13.607  12.829  -4.550  1.00 85.53           C  
ATOM    794  CB  GLU A  93     -12.127  14.463  -5.740  1.00 85.53           C  
ATOM    795  O   GLU A  93     -14.834  12.866  -4.665  1.00 85.53           O  
ATOM    796  CG  GLU A  93     -13.103  14.761  -6.868  1.00 85.53           C  
ATOM    797  CD  GLU A  93     -12.418  15.110  -8.180  1.00 85.53           C  
ATOM    798  OE1 GLU A  93     -13.120  15.320  -9.195  1.00 85.53           O  
ATOM    799  OE2 GLU A  93     -11.168  15.172  -8.192  1.00 85.53           O  
ATOM    800  N   LYS A  94     -12.958  11.724  -4.370  1.00 85.34           N  
ATOM    801  CA  LYS A  94     -13.599  10.476  -4.776  1.00 85.34           C  
ATOM    802  C   LYS A  94     -13.743   9.522  -3.593  1.00 85.34           C  
ATOM    803  CB  LYS A  94     -12.804   9.804  -5.897  1.00 85.34           C  
ATOM    804  O   LYS A  94     -14.483   8.539  -3.669  1.00 85.34           O  
ATOM    805  CG  LYS A  94     -12.731  10.621  -7.179  1.00 85.34           C  
ATOM    806  CD  LYS A  94     -11.896   9.918  -8.242  1.00 85.34           C  
ATOM    807  CE  LYS A  94     -11.770  10.762  -9.503  1.00 85.34           C  
ATOM    808  NZ  LYS A  94     -10.902  10.105 -10.525  1.00 85.34           N  
ATOM    809  N   GLY A  95     -13.121   9.786  -2.519  1.00 86.78           N  
ATOM    810  CA  GLY A  95     -13.053   8.836  -1.421  1.00 86.78           C  
ATOM    811  C   GLY A  95     -12.026   7.741  -1.642  1.00 86.78           C  
ATOM    812  O   GLY A  95     -11.126   7.885  -2.471  1.00 86.78           O  
ATOM    813  N   LEU A  96     -12.132   6.733  -0.775  1.00 89.17           N  
ATOM    814  CA  LEU A  96     -11.276   5.565  -0.945  1.00 89.17           C  
ATOM    815  C   LEU A  96     -11.909   4.561  -1.902  1.00 89.17           C  
ATOM    816  CB  LEU A  96     -11.003   4.897   0.406  1.00 89.17           C  
ATOM    817  O   LEU A  96     -13.032   4.104  -1.676  1.00 89.17           O  
ATOM    818  CG  LEU A  96     -10.145   5.690   1.393  1.00 89.17           C  
ATOM    819  CD1 LEU A  96     -10.174   5.032   2.768  1.00 89.17           C  
ATOM    820  CD2 LEU A  96      -8.714   5.810   0.881  1.00 89.17           C  
ATOM    821  N   ILE A  97     -11.219   4.287  -2.932  1.00 86.07           N  
ATOM    822  CA  ILE A  97     -11.800   3.420  -3.951  1.00 86.07           C  
ATOM    823  C   ILE A  97     -10.950   2.160  -4.103  1.00 86.07           C  
ATOM    824  CB  ILE A  97     -11.926   4.149  -5.308  1.00 86.07           C  
ATOM    825  O   ILE A  97      -9.745   2.182  -3.843  1.00 86.07           O  
ATOM    826  CG1 ILE A  97     -10.546   4.594  -5.805  1.00 86.07           C  
ATOM    827  CG2 ILE A  97     -12.879   5.342  -5.193  1.00 86.07           C  
ATOM    828  CD1 ILE A  97     -10.547   5.141  -7.226  1.00 86.07           C  
ATOM    829  N   PRO A  98     -11.672   1.076  -4.409  1.00 84.62           N  
ATOM    830  CA  PRO A  98     -10.902  -0.137  -4.697  1.00 84.62           C  
ATOM    831  C   PRO A  98      -9.904   0.055  -5.836  1.00 84.62           C  
ATOM    832  CB  PRO A  98     -11.979  -1.155  -5.080  1.00 84.62           C  
ATOM    833  O   PRO A  98     -10.105   0.912  -6.701  1.00 84.62           O  
ATOM    834  CG  PRO A  98     -13.237  -0.630  -4.466  1.00 84.62           C  
ATOM    835  CD  PRO A  98     -13.177   0.870  -4.465  1.00 84.62           C  
ATOM    836  N   ALA A  99      -8.768  -0.740  -5.697  1.00 74.16           N  
ATOM    837  CA  ALA A  99      -7.653  -0.591  -6.629  1.00 74.16           C  
ATOM    838  C   ALA A  99      -8.085  -0.916  -8.056  1.00 74.16           C  
ATOM    839  CB  ALA A  99      -6.488  -1.485  -6.212  1.00 74.16           C  
ATOM    840  O   ALA A  99      -8.670  -1.972  -8.310  1.00 74.16           O  
ATOM    841  N   THR A 100      -8.003   0.053  -8.910  1.00 67.32           N  
ATOM    842  CA  THR A 100      -8.094  -0.167 -10.349  1.00 67.32           C  
ATOM    843  C   THR A 100      -6.733  -0.549 -10.924  1.00 67.32           C  
ATOM    844  CB  THR A 100      -8.628   1.082 -11.073  1.00 67.32           C  
ATOM    845  O   THR A 100      -5.717  -0.480 -10.229  1.00 67.32           O  
ATOM    846  CG2 THR A 100      -9.989   1.497 -10.523  1.00 67.32           C  
ATOM    847  OG1 THR A 100      -7.704   2.163 -10.895  1.00 67.32           O  
ATOM    848  N   GLU A 101      -6.763  -1.017 -12.078  1.00 63.84           N  
ATOM    849  CA  GLU A 101      -5.510  -1.368 -12.739  1.00 63.84           C  
ATOM    850  C   GLU A 101      -4.510  -0.217 -12.675  1.00 63.84           C  
ATOM    851  CB  GLU A 101      -5.763  -1.764 -14.196  1.00 63.84           C  
ATOM    852  O   GLU A 101      -3.333  -0.426 -12.372  1.00 63.84           O  
ATOM    853  CG  GLU A 101      -4.535  -2.314 -14.907  1.00 63.84           C  
ATOM    854  CD  GLU A 101      -4.827  -2.809 -16.314  1.00 63.84           C  
ATOM    855  OE1 GLU A 101      -3.873  -3.166 -17.043  1.00 63.84           O  
ATOM    856  OE2 GLU A 101      -6.019  -2.839 -16.692  1.00 63.84           O  
ATOM    857  N   GLU A 102      -5.039   0.992 -12.897  1.00 64.15           N  
ATOM    858  CA  GLU A 102      -4.211   2.194 -12.882  1.00 64.15           C  
ATOM    859  C   GLU A 102      -3.631   2.447 -11.494  1.00 64.15           C  
ATOM    860  CB  GLU A 102      -5.019   3.409 -13.345  1.00 64.15           C  
ATOM    861  O   GLU A 102      -2.446   2.759 -11.358  1.00 64.15           O  
ATOM    862  CG  GLU A 102      -4.194   4.680 -13.483  1.00 64.15           C  
ATOM    863  CD  GLU A 102      -5.011   5.880 -13.935  1.00 64.15           C  
ATOM    864  OE1 GLU A 102      -4.460   7.002 -13.995  1.00 64.15           O  
ATOM    865  OE2 GLU A 102      -6.213   5.696 -14.232  1.00 64.15           O  
ATOM    866  N   LEU A 103      -4.477   2.259 -10.417  1.00 64.63           N  
ATOM    867  CA  LEU A 103      -4.055   2.507  -9.043  1.00 64.63           C  
ATOM    868  C   LEU A 103      -3.028   1.473  -8.595  1.00 64.63           C  
ATOM    869  CB  LEU A 103      -5.261   2.487  -8.100  1.00 64.63           C  
ATOM    870  O   LEU A 103      -2.073   1.806  -7.889  1.00 64.63           O  
ATOM    871  CG  LEU A 103      -6.172   3.715  -8.138  1.00 64.63           C  
ATOM    872  CD1 LEU A 103      -7.401   3.490  -7.263  1.00 64.63           C  
ATOM    873  CD2 LEU A 103      -5.412   4.959  -7.693  1.00 64.63           C  
ATOM    874  N   VAL A 104      -3.303   0.228  -9.007  1.00 61.27           N  
ATOM    875  CA  VAL A 104      -2.365  -0.839  -8.672  1.00 61.27           C  
ATOM    876  C   VAL A 104      -1.006  -0.549  -9.303  1.00 61.27           C  
ATOM    877  CB  VAL A 104      -2.886  -2.218  -9.137  1.00 61.27           C  
ATOM    878  O   VAL A 104       0.033  -0.724  -8.662  1.00 61.27           O  
ATOM    879  CG1 VAL A 104      -1.807  -3.287  -8.968  1.00 61.27           C  
ATOM    880  CG2 VAL A 104      -4.147  -2.600  -8.363  1.00 61.27           C  
ATOM    881  N   LEU A 105      -1.035   0.058 -10.537  1.00 53.37           N  
ATOM    882  CA  LEU A 105       0.190   0.386 -11.257  1.00 53.37           C  
ATOM    883  C   LEU A 105       0.927   1.536 -10.580  1.00 53.37           C  
ATOM    884  CB  LEU A 105      -0.124   0.752 -12.711  1.00 53.37           C  
ATOM    885  O   LEU A 105       2.155   1.622 -10.654  1.00 53.37           O  
ATOM    886  CG  LEU A 105      -0.536  -0.402 -13.626  1.00 53.37           C  
ATOM    887  CD1 LEU A 105      -1.016   0.133 -14.971  1.00 53.37           C  
ATOM    888  CD2 LEU A 105       0.624  -1.375 -13.816  1.00 53.37           C  
ATOM    889  N   LYS A 106       0.073   2.444  -9.930  1.00 54.14           N  
ATOM    890  CA  LYS A 106       0.663   3.603  -9.266  1.00 54.14           C  
ATOM    891  C   LYS A 106       1.069   3.267  -7.834  1.00 54.14           C  
ATOM    892  CB  LYS A 106      -0.314   4.780  -9.272  1.00 54.14           C  
ATOM    893  O   LYS A 106       1.445   4.155  -7.066  1.00 54.14           O  
ATOM    894  CG  LYS A 106      -0.504   5.420 -10.639  1.00 54.14           C  
ATOM    895  CD  LYS A 106      -1.438   6.621 -10.569  1.00 54.14           C  
ATOM    896  CE  LYS A 106      -1.613   7.274 -11.933  1.00 54.14           C  
ATOM    897  NZ  LYS A 106      -2.556   8.431 -11.876  1.00 54.14           N  
ATOM    898  N   GLY A 107       0.956   1.968  -7.455  1.00 51.50           N  
ATOM    899  CA  GLY A 107       1.515   1.591  -6.167  1.00 51.50           C  
ATOM    900  C   GLY A 107       0.458   1.333  -5.110  1.00 51.50           C  
ATOM    901  O   GLY A 107       0.762   1.304  -3.915  1.00 51.50           O  
ATOM    902  N   ALA A 108      -0.859   1.282  -5.499  1.00 57.10           N  
ATOM    903  CA  ALA A 108      -1.896   0.982  -4.515  1.00 57.10           C  
ATOM    904  C   ALA A 108      -1.687  -0.399  -3.901  1.00 57.10           C  
ATOM    905  CB  ALA A 108      -3.279   1.073  -5.155  1.00 57.10           C  
ATOM    906  O   ALA A 108      -1.503  -1.383  -4.621  1.00 57.10           O  
ATOM    907  N   THR A 109      -0.714  -0.720  -3.011  1.00 49.14           N  
ATOM    908  CA  THR A 109      -0.479  -2.094  -2.579  1.00 49.14           C  
ATOM    909  C   THR A 109      -0.960  -2.300  -1.146  1.00 49.14           C  
ATOM    910  CB  THR A 109       1.012  -2.464  -2.681  1.00 49.14           C  
ATOM    911  O   THR A 109      -0.865  -1.392  -0.317  1.00 49.14           O  
ATOM    912  CG2 THR A 109       1.469  -2.510  -4.136  1.00 49.14           C  
ATOM    913  OG1 THR A 109       1.790  -1.489  -1.978  1.00 49.14           O  
ATOM    914  N   CYS A 110      -2.045  -2.777  -0.762  1.00 42.33           N  
ATOM    915  CA  CYS A 110      -2.339  -3.542   0.445  1.00 42.33           C  
ATOM    916  C   CYS A 110      -1.219  -4.530   0.750  1.00 42.33           C  
ATOM    917  CB  CYS A 110      -3.664  -4.288   0.298  1.00 42.33           C  
ATOM    918  O   CYS A 110      -0.756  -5.244  -0.141  1.00 42.33           O  
ATOM    919  SG  CYS A 110      -5.083  -3.205   0.023  1.00 42.33           S  
ATOM    920  N   GLY A 111      -0.121  -4.388   1.635  1.00 35.57           N  
ATOM    921  CA  GLY A 111       0.442  -5.436   2.471  1.00 35.57           C  
ATOM    922  C   GLY A 111       1.283  -6.432   1.694  1.00 35.57           C  
ATOM    923  O   GLY A 111       1.208  -7.638   1.937  1.00 35.57           O  
ATOM    924  N   ASN A 112       2.481  -6.179   1.072  1.00 29.01           N  
ATOM    925  CA  ASN A 112       3.370  -7.295   0.770  1.00 29.01           C  
ATOM    926  C   ASN A 112       4.829  -6.937   1.038  1.00 29.01           C  
ATOM    927  CB  ASN A 112       3.192  -7.748  -0.681  1.00 29.01           C  
ATOM    928  O   ASN A 112       5.264  -5.823   0.742  1.00 29.01           O  
ATOM    929  CG  ASN A 112       2.075  -8.758  -0.844  1.00 29.01           C  
ATOM    930  ND2 ASN A 112       1.636  -8.962  -2.081  1.00 29.01           N  
ATOM    931  OD1 ASN A 112       1.609  -9.351   0.133  1.00 29.01           O  
ATOM    932  N   ASN A 113       5.482  -7.360   2.159  1.00 29.74           N  
ATOM    933  CA  ASN A 113       6.712  -8.000   2.612  1.00 29.74           C  
ATOM    934  C   ASN A 113       7.567  -8.467   1.437  1.00 29.74           C  
ATOM    935  CB  ASN A 113       6.395  -9.176   3.538  1.00 29.74           C  
ATOM    936  O   ASN A 113       7.062  -9.102   0.510  1.00 29.74           O  
ATOM    937  CG  ASN A 113       6.023  -8.732   4.939  1.00 29.74           C  
ATOM    938  ND2 ASN A 113       5.447  -9.642   5.716  1.00 29.74           N  
ATOM    939  OD1 ASN A 113       6.249  -7.581   5.320  1.00 29.74           O  
ATOM    940  N   ASP A 114       8.269  -7.559   0.686  1.00 30.99           N  
ATOM    941  CA  ASP A 114       9.604  -7.856   0.175  1.00 30.99           C  
ATOM    942  C   ASP A 114       9.816  -7.232  -1.203  1.00 30.99           C  
ATOM    943  CB  ASP A 114       9.827  -9.369   0.107  1.00 30.99           C  
ATOM    944  O   ASP A 114      10.920  -7.283  -1.750  1.00 30.99           O  
ATOM    945  CG  ASP A 114      10.213  -9.972   1.446  1.00 30.99           C  
ATOM    946  OD1 ASP A 114      10.627  -9.222   2.356  1.00 30.99           O  
ATOM    947  OD2 ASP A 114      10.106 -11.209   1.591  1.00 30.99           O  
ATOM    948  N   LEU A 115       9.450  -5.923  -1.426  1.00 33.08           N  
ATOM    949  CA  LEU A 115      10.008  -5.246  -2.592  1.00 33.08           C  
ATOM    950  C   LEU A 115       9.776  -3.741  -2.509  1.00 33.08           C  
ATOM    951  CB  LEU A 115       9.392  -5.800  -3.879  1.00 33.08           C  
ATOM    952  O   LEU A 115       8.732  -3.296  -2.027  1.00 33.08           O  
ATOM    953  CG  LEU A 115       9.898  -7.168  -4.340  1.00 33.08           C  
ATOM    954  CD1 LEU A 115       8.828  -7.880  -5.160  1.00 33.08           C  
ATOM    955  CD2 LEU A 115      11.185  -7.019  -5.145  1.00 33.08           C  
ATOM    956  N   SER A 116      10.721  -2.916  -2.097  1.00 34.48           N  
ATOM    957  CA  SER A 116      10.664  -1.459  -2.154  1.00 34.48           C  
ATOM    958  C   SER A 116       9.744  -0.985  -3.273  1.00 34.48           C  
ATOM    959  CB  SER A 116      12.063  -0.875  -2.351  1.00 34.48           C  
ATOM    960  O   SER A 116       9.734  -1.563  -4.363  1.00 34.48           O  
ATOM    961  OG  SER A 116      12.411  -0.855  -3.725  1.00 34.48           O  
ATOM    962  N   LYS A 117       8.491  -0.874  -3.187  1.00 37.24           N  
ATOM    963  CA  LYS A 117       7.392  -0.434  -4.040  1.00 37.24           C  
ATOM    964  C   LYS A 117       7.914   0.180  -5.336  1.00 37.24           C  
ATOM    965  CB  LYS A 117       6.509   0.574  -3.302  1.00 37.24           C  
ATOM    966  O   LYS A 117       7.311   0.009  -6.397  1.00 37.24           O  
ATOM    967  CG  LYS A 117       5.580  -0.054  -2.274  1.00 37.24           C  
ATOM    968  CD  LYS A 117       4.563   0.952  -1.751  1.00 37.24           C  
ATOM    969  CE  LYS A 117       3.685   0.348  -0.664  1.00 37.24           C  
ATOM    970  NZ  LYS A 117       2.658   1.317  -0.178  1.00 37.24           N  
ATOM    971  N   ARG A 118       9.194   0.703  -5.505  1.00 36.70           N  
ATOM    972  CA  ARG A 118       9.663   1.311  -6.746  1.00 36.70           C  
ATOM    973  C   ARG A 118      10.018   0.245  -7.777  1.00 36.70           C  
ATOM    974  CB  ARG A 118      10.874   2.208  -6.481  1.00 36.70           C  
ATOM    975  O   ARG A 118       9.809   0.440  -8.976  1.00 36.70           O  
ATOM    976  CG  ARG A 118      10.517   3.571  -5.908  1.00 36.70           C  
ATOM    977  CD  ARG A 118      11.726   4.495  -5.856  1.00 36.70           C  
ATOM    978  NE  ARG A 118      11.437   5.718  -5.113  1.00 36.70           N  
ATOM    979  NH1 ARG A 118      13.530   6.645  -5.422  1.00 36.70           N  
ATOM    980  NH2 ARG A 118      11.933   7.780  -4.232  1.00 36.70           N  
ATOM    981  CZ  ARG A 118      12.301   6.712  -4.924  1.00 36.70           C  
ATOM    982  N   SER A 119      10.418  -0.951  -7.246  1.00 39.42           N  
ATOM    983  CA  SER A 119      10.646  -2.131  -8.074  1.00 39.42           C  
ATOM    984  C   SER A 119       9.338  -2.664  -8.649  1.00 39.42           C  
ATOM    985  CB  SER A 119      11.342  -3.227  -7.266  1.00 39.42           C  
ATOM    986  O   SER A 119       9.315  -3.203  -9.758  1.00 39.42           O  
ATOM    987  OG  SER A 119      10.501  -3.696  -6.226  1.00 39.42           O  
ATOM    988  N   LEU A 120       8.243  -2.369  -7.855  1.00 39.51           N  
ATOM    989  CA  LEU A 120       6.919  -2.813  -8.277  1.00 39.51           C  
ATOM    990  C   LEU A 120       6.454  -2.040  -9.507  1.00 39.51           C  
ATOM    991  CB  LEU A 120       5.909  -2.643  -7.140  1.00 39.51           C  
ATOM    992  O   LEU A 120       5.892  -2.624 -10.436  1.00 39.51           O  
ATOM    993  CG  LEU A 120       4.629  -3.474  -7.241  1.00 39.51           C  
ATOM    994  CD1 LEU A 120       4.840  -4.850  -6.619  1.00 39.51           C  
ATOM    995  CD2 LEU A 120       3.467  -2.751  -6.569  1.00 39.51           C  
ATOM    996  N   ALA A 121       6.644  -0.727  -9.513  1.00 41.01           N  
ATOM    997  CA  ALA A 121       6.230   0.133 -10.618  1.00 41.01           C  
ATOM    998  C   ALA A 121       6.924  -0.269 -11.917  1.00 41.01           C  
ATOM    999  CB  ALA A 121       6.523   1.596 -10.293  1.00 41.01           C  
ATOM   1000  O   ALA A 121       6.290  -0.333 -12.973  1.00 41.01           O  
ATOM   1001  N   ASN A 122       8.224  -0.516 -11.885  1.00 45.25           N  
ATOM   1002  CA  ASN A 122       9.030  -0.935 -13.026  1.00 45.25           C  
ATOM   1003  C   ASN A 122       8.610  -2.311 -13.535  1.00 45.25           C  
ATOM   1004  CB  ASN A 122      10.516  -0.935 -12.662  1.00 45.25           C  
ATOM   1005  O   ASN A 122       8.522  -2.531 -14.744  1.00 45.25           O  
ATOM   1006  CG  ASN A 122      11.068   0.462 -12.459  1.00 45.25           C  
ATOM   1007  ND2 ASN A 122      12.190   0.560 -11.755  1.00 45.25           N  
ATOM   1008  OD1 ASN A 122      10.490   1.445 -12.930  1.00 45.25           O  
ATOM   1009  N   LYS A 123       8.321  -3.151 -12.555  1.00 45.95           N  
ATOM   1010  CA  LYS A 123       7.884  -4.516 -12.834  1.00 45.95           C  
ATOM   1011  C   LYS A 123       6.513  -4.528 -13.503  1.00 45.95           C  
ATOM   1012  CB  LYS A 123       7.848  -5.342 -11.548  1.00 45.95           C  
ATOM   1013  O   LYS A 123       6.278  -5.297 -14.437  1.00 45.95           O  
ATOM   1014  CG  LYS A 123       9.221  -5.642 -10.965  1.00 45.95           C  
ATOM   1015  CD  LYS A 123       9.119  -6.478  -9.696  1.00 45.95           C  
ATOM   1016  CE  LYS A 123      10.482  -6.681  -9.048  1.00 45.95           C  
ATOM   1017  NZ  LYS A 123      10.391  -7.519  -7.815  1.00 45.95           N  
ATOM   1018  N   ARG A 124       5.768  -3.596 -13.245  1.00 46.17           N  
ATOM   1019  CA  ARG A 124       4.400  -3.469 -13.736  1.00 46.17           C  
ATOM   1020  C   ARG A 124       4.379  -2.948 -15.169  1.00 46.17           C  
ATOM   1021  CB  ARG A 124       3.587  -2.542 -12.829  1.00 46.17           C  
ATOM   1022  O   ARG A 124       3.584  -3.409 -15.990  1.00 46.17           O  
ATOM   1023  CG  ARG A 124       3.201  -3.165 -11.497  1.00 46.17           C  
ATOM   1024  CD  ARG A 124       2.427  -2.190 -10.622  1.00 46.17           C  
ATOM   1025  NE  ARG A 124       1.980  -2.818  -9.381  1.00 46.17           N  
ATOM   1026  NH1 ARG A 124       1.426  -0.834  -8.335  1.00 46.17           N  
ATOM   1027  NH2 ARG A 124       1.136  -2.830  -7.245  1.00 46.17           N  
ATOM   1028  CZ  ARG A 124       1.515  -2.159  -8.323  1.00 46.17           C  
ATOM   1029  N   LEU A 125       5.299  -2.141 -15.528  1.00 47.96           N  
ATOM   1030  CA  LEU A 125       5.469  -1.593 -16.869  1.00 47.96           C  
ATOM   1031  C   LEU A 125       5.811  -2.694 -17.867  1.00 47.96           C  
ATOM   1032  CB  LEU A 125       6.563  -0.523 -16.877  1.00 47.96           C  
ATOM   1033  O   LEU A 125       5.266  -2.728 -18.972  1.00 47.96           O  
ATOM   1034  CG  LEU A 125       6.193   0.830 -16.265  1.00 47.96           C  
ATOM   1035  CD1 LEU A 125       7.446   1.668 -16.036  1.00 47.96           C  
ATOM   1036  CD2 LEU A 125       5.205   1.569 -17.160  1.00 47.96           C  
ATOM   1037  N   LEU A 126       6.656  -3.557 -17.413  1.00 51.46           N  
ATOM   1038  CA  LEU A 126       7.035  -4.668 -18.279  1.00 51.46           C  
ATOM   1039  C   LEU A 126       5.851  -5.599 -18.519  1.00 51.46           C  
ATOM   1040  CB  LEU A 126       8.199  -5.451 -17.667  1.00 51.46           C  
ATOM   1041  O   LEU A 126       5.630  -6.051 -19.645  1.00 51.46           O  
ATOM   1042  CG  LEU A 126       8.820  -6.539 -18.544  1.00 51.46           C  
ATOM   1043  CD1 LEU A 126       9.442  -5.923 -19.793  1.00 51.46           C  
ATOM   1044  CD2 LEU A 126       9.859  -7.332 -17.759  1.00 51.46           C  
ATOM   1045  N   TYR A 127       5.059  -5.868 -17.434  1.00 49.07           N  
ATOM   1046  CA  TYR A 127       3.860  -6.686 -17.574  1.00 49.07           C  
ATOM   1047  C   TYR A 127       2.889  -6.065 -18.572  1.00 49.07           C  
ATOM   1048  CB  TYR A 127       3.170  -6.867 -16.218  1.00 49.07           C  
ATOM   1049  O   TYR A 127       2.381  -6.751 -19.462  1.00 49.07           O  
ATOM   1050  CG  TYR A 127       1.947  -7.750 -16.273  1.00 49.07           C  
ATOM   1051  CD1 TYR A 127       0.673  -7.201 -16.405  1.00 49.07           C  
ATOM   1052  CD2 TYR A 127       2.061  -9.133 -16.190  1.00 49.07           C  
ATOM   1053  CE1 TYR A 127      -0.457  -8.009 -16.454  1.00 49.07           C  
ATOM   1054  CE2 TYR A 127       0.937  -9.952 -16.237  1.00 49.07           C  
ATOM   1055  OH  TYR A 127      -1.431 -10.187 -16.417  1.00 49.07           O  
ATOM   1056  CZ  TYR A 127      -0.315  -9.382 -16.370  1.00 49.07           C  
ATOM   1057  N   GLN A 128       2.698  -4.833 -18.481  1.00 49.81           N  
ATOM   1058  CA  GLN A 128       1.775  -4.156 -19.385  1.00 49.81           C  
ATOM   1059  C   GLN A 128       2.270  -4.221 -20.827  1.00 49.81           C  
ATOM   1060  CB  GLN A 128       1.580  -2.699 -18.962  1.00 49.81           C  
ATOM   1061  O   GLN A 128       1.480  -4.423 -21.752  1.00 49.81           O  
ATOM   1062  CG  GLN A 128       0.509  -2.506 -17.897  1.00 49.81           C  
ATOM   1063  CD  GLN A 128       0.353  -1.056 -17.478  1.00 49.81           C  
ATOM   1064  NE2 GLN A 128      -0.633  -0.788 -16.628  1.00 49.81           N  
ATOM   1065  OE1 GLN A 128       1.112  -0.185 -17.913  1.00 49.81           O  
ATOM   1066  N   ALA A 129       3.544  -4.049 -20.928  1.00 53.33           N  
ATOM   1067  CA  ALA A 129       4.125  -4.117 -22.266  1.00 53.33           C  
ATOM   1068  C   ALA A 129       3.986  -5.519 -22.854  1.00 53.33           C  
ATOM   1069  CB  ALA A 129       5.594  -3.702 -22.231  1.00 53.33           C  
ATOM   1070  O   ALA A 129       4.085  -5.701 -24.070  1.00 53.33           O  
ATOM   1071  N   SER A 130       3.689  -6.353 -21.883  1.00 52.59           N  
ATOM   1072  CA  SER A 130       3.637  -7.747 -22.312  1.00 52.59           C  
ATOM   1073  C   SER A 130       2.197  -8.214 -22.499  1.00 52.59           C  
ATOM   1074  CB  SER A 130       4.345  -8.647 -21.298  1.00 52.59           C  
ATOM   1075  O   SER A 130       1.948  -9.403 -22.713  1.00 52.59           O  
ATOM   1076  OG  SER A 130       5.688  -8.234 -21.112  1.00 52.59           O  
ATOM   1077  N   CYS A 131       1.362  -7.242 -22.327  1.00 45.65           N  
ATOM   1078  CA  CYS A 131      -0.057  -7.508 -22.538  1.00 45.65           C  
ATOM   1079  C   CYS A 131      -0.511  -6.999 -23.901  1.00 45.65           C  
ATOM   1080  CB  CYS A 131      -0.893  -6.859 -21.436  1.00 45.65           C  
ATOM   1081  O   CYS A 131      -0.032  -5.966 -24.373  1.00 45.65           O  
ATOM   1082  SG  CYS A 131      -0.647  -7.595 -19.805  1.00 45.65           S  
ATOM   1083  N   SER A 132      -1.129  -7.821 -24.725  1.00 54.32           N  
ATOM   1084  CA  SER A 132      -1.856  -7.412 -25.922  1.00 54.32           C  
ATOM   1085  C   SER A 132      -3.359  -7.359 -25.664  1.00 54.32           C  
ATOM   1086  CB  SER A 132      -1.563  -8.367 -27.080  1.00 54.32           C  
ATOM   1087  O   SER A 132      -4.008  -8.398 -25.530  1.00 54.32           O  
ATOM   1088  OG  SER A 132      -2.247  -7.960 -28.253  1.00 54.32           O  
ATOM   1089  N   GLY A 133      -3.920  -6.099 -25.492  1.00 60.24           N  
ATOM   1090  CA  GLY A 133      -5.297  -5.937 -25.053  1.00 60.24           C  
ATOM   1091  C   GLY A 133      -5.475  -6.138 -23.560  1.00 60.24           C  
ATOM   1092  O   GLY A 133      -4.870  -5.426 -22.756  1.00 60.24           O  
ATOM   1093  N   ARG A 134      -6.349  -7.175 -23.134  1.00 51.09           N  
ATOM   1094  CA  ARG A 134      -6.545  -7.480 -21.721  1.00 51.09           C  
ATOM   1095  C   ARG A 134      -5.813  -8.759 -21.330  1.00 51.09           C  
ATOM   1096  CB  ARG A 134      -8.035  -7.610 -21.399  1.00 51.09           C  
ATOM   1097  O   ARG A 134      -5.899  -9.205 -20.184  1.00 51.09           O  
ATOM   1098  CG  ARG A 134      -8.800  -6.299 -21.485  1.00 51.09           C  
ATOM   1099  CD  ARG A 134     -10.224  -6.442 -20.966  1.00 51.09           C  
ATOM   1100  NE  ARG A 134     -10.987  -5.209 -21.137  1.00 51.09           N  
ATOM   1101  NH1 ARG A 134     -12.973  -6.083 -20.344  1.00 51.09           N  
ATOM   1102  NH2 ARG A 134     -12.871  -3.899 -21.034  1.00 51.09           N  
ATOM   1103  CZ  ARG A 134     -12.275  -5.066 -20.838  1.00 51.09           C  
ATOM   1104  N   ALA A 135      -5.010  -9.292 -22.355  1.00 48.32           N  
ATOM   1105  CA  ALA A 135      -4.414 -10.596 -22.073  1.00 48.32           C  
ATOM   1106  C   ALA A 135      -2.892 -10.502 -22.013  1.00 48.32           C  
ATOM   1107  CB  ALA A 135      -4.840 -11.614 -23.127  1.00 48.32           C  
ATOM   1108  O   ALA A 135      -2.268  -9.874 -22.871  1.00 48.32           O  
ATOM   1109  N   PHE A 136      -2.441 -11.076 -20.991  1.00 49.99           N  
ATOM   1110  CA  PHE A 136      -1.000 -11.219 -20.823  1.00 49.99           C  
ATOM   1111  C   PHE A 136      -0.443 -12.258 -21.789  1.00 49.99           C  
ATOM   1112  CB  PHE A 136      -0.661 -11.608 -19.381  1.00 49.99           C  
ATOM   1113  O   PHE A 136      -0.962 -13.372 -21.878  1.00 49.99           O  
ATOM   1114  CG  PHE A 136       0.808 -11.834 -19.142  1.00 49.99           C  
ATOM   1115  CD1 PHE A 136       1.329 -13.122 -19.100  1.00 49.99           C  
ATOM   1116  CD2 PHE A 136       1.667 -10.759 -18.959  1.00 49.99           C  
ATOM   1117  CE1 PHE A 136       2.688 -13.334 -18.879  1.00 49.99           C  
ATOM   1118  CE2 PHE A 136       3.026 -10.964 -18.738  1.00 49.99           C  
ATOM   1119  CZ  PHE A 136       3.534 -12.252 -18.698  1.00 49.99           C  
ATOM   1120  N   GLN A 137       0.625 -11.765 -22.534  1.00 55.45           N  
ATOM   1121  CA  GLN A 137       1.286 -12.680 -23.459  1.00 55.45           C  
ATOM   1122  C   GLN A 137       2.715 -12.975 -23.014  1.00 55.45           C  
ATOM   1123  CB  GLN A 137       1.285 -12.105 -24.876  1.00 55.45           C  
ATOM   1124  O   GLN A 137       3.576 -12.093 -23.047  1.00 55.45           O  
ATOM   1125  CG  GLN A 137      -0.107 -11.925 -25.466  1.00 55.45           C  
ATOM   1126  CD  GLN A 137      -0.079 -11.619 -26.952  1.00 55.45           C  
ATOM   1127  NE2 GLN A 137      -1.237 -11.712 -27.598  1.00 55.45           N  
ATOM   1128  OE1 GLN A 137       0.973 -11.301 -27.514  1.00 55.45           O  
ATOM   1129  N   ARG A 138       2.907 -14.225 -22.700  1.00 58.11           N  
ATOM   1130  CA  ARG A 138       4.171 -14.704 -22.150  1.00 58.11           C  
ATOM   1131  C   ARG A 138       5.306 -14.525 -23.152  1.00 58.11           C  
ATOM   1132  CB  ARG A 138       4.057 -16.174 -21.743  1.00 58.11           C  
ATOM   1133  O   ARG A 138       6.410 -14.121 -22.782  1.00 58.11           O  
ATOM   1134  CG  ARG A 138       5.326 -16.742 -21.126  1.00 58.11           C  
ATOM   1135  CD  ARG A 138       5.657 -16.072 -19.800  1.00 58.11           C  
ATOM   1136  NE  ARG A 138       6.869 -16.627 -19.203  1.00 58.11           N  
ATOM   1137  NH1 ARG A 138       5.806 -17.485 -17.340  1.00 58.11           N  
ATOM   1138  NH2 ARG A 138       8.069 -17.749 -17.598  1.00 58.11           N  
ATOM   1139  CZ  ARG A 138       6.912 -17.286 -18.049  1.00 58.11           C  
ATOM   1140  N   GLU A 139       5.051 -14.813 -24.345  1.00 65.33           N  
ATOM   1141  CA  GLU A 139       6.079 -14.716 -25.377  1.00 65.33           C  
ATOM   1142  C   GLU A 139       6.538 -13.273 -25.566  1.00 65.33           C  
ATOM   1143  CB  GLU A 139       5.565 -15.283 -26.703  1.00 65.33           C  
ATOM   1144  O   GLU A 139       7.730 -13.013 -25.742  1.00 65.33           O  
ATOM   1145  CG  GLU A 139       5.364 -16.791 -26.691  1.00 65.33           C  
ATOM   1146  CD  GLU A 139       4.179 -17.246 -27.528  1.00 65.33           C  
ATOM   1147  OE1 GLU A 139       3.811 -18.441 -27.461  1.00 65.33           O  
ATOM   1148  OE2 GLU A 139       3.614 -16.400 -28.257  1.00 65.33           O  
ATOM   1149  N   LEU A 140       5.551 -12.352 -25.516  1.00 61.46           N  
ATOM   1150  CA  LEU A 140       5.804 -10.918 -25.603  1.00 61.46           C  
ATOM   1151  C   LEU A 140       6.587 -10.429 -24.389  1.00 61.46           C  
ATOM   1152  CB  LEU A 140       4.486 -10.147 -25.718  1.00 61.46           C  
ATOM   1153  O   LEU A 140       7.504  -9.616 -24.523  1.00 61.46           O  
ATOM   1154  CG  LEU A 140       4.598  -8.659 -26.055  1.00 61.46           C  
ATOM   1155  CD1 LEU A 140       5.300  -8.470 -27.395  1.00 61.46           C  
ATOM   1156  CD2 LEU A 140       3.218  -8.010 -26.072  1.00 61.46           C  
ATOM   1157  N   PHE A 141       6.202 -10.954 -23.388  1.00 54.94           N  
ATOM   1158  CA  PHE A 141       6.911 -10.639 -22.153  1.00 54.94           C  
ATOM   1159  C   PHE A 141       8.364 -11.093 -22.231  1.00 54.94           C  
ATOM   1160  CB  PHE A 141       6.220 -11.295 -20.953  1.00 54.94           C  
ATOM   1161  O   PHE A 141       9.276 -10.327 -21.913  1.00 54.94           O  
ATOM   1162  CG  PHE A 141       6.914 -11.043 -19.641  1.00 54.94           C  
ATOM   1163  CD1 PHE A 141       7.756 -12.001 -19.090  1.00 54.94           C  
ATOM   1164  CD2 PHE A 141       6.722  -9.849 -18.959  1.00 54.94           C  
ATOM   1165  CE1 PHE A 141       8.400 -11.771 -17.876  1.00 54.94           C  
ATOM   1166  CE2 PHE A 141       7.362  -9.612 -17.745  1.00 54.94           C  
ATOM   1167  CZ  PHE A 141       8.199 -10.575 -17.205  1.00 54.94           C  
ATOM   1168  N   ASP A 142       8.581 -12.354 -22.581  1.00 55.93           N  
ATOM   1169  CA  ASP A 142       9.923 -12.912 -22.722  1.00 55.93           C  
ATOM   1170  C   ASP A 142      10.766 -12.077 -23.683  1.00 55.93           C  
ATOM   1171  CB  ASP A 142       9.853 -14.362 -23.207  1.00 55.93           C  
ATOM   1172  O   ASP A 142      11.939 -11.808 -23.415  1.00 55.93           O  
ATOM   1173  CG  ASP A 142       9.329 -15.316 -22.149  1.00 55.93           C  
ATOM   1174  OD1 ASP A 142       9.337 -14.962 -20.950  1.00 55.93           O  
ATOM   1175  OD2 ASP A 142       8.907 -16.434 -22.517  1.00 55.93           O  
ATOM   1176  N   SER A 143      10.115 -11.687 -24.686  1.00 67.11           N  
ATOM   1177  CA  SER A 143      10.769 -10.853 -25.689  1.00 67.11           C  
ATOM   1178  C   SER A 143      11.127  -9.484 -25.122  1.00 67.11           C  
ATOM   1179  CB  SER A 143       9.871 -10.687 -26.916  1.00 67.11           C  
ATOM   1180  O   SER A 143      12.226  -8.977 -25.356  1.00 67.11           O  
ATOM   1181  OG  SER A 143      10.490  -9.857 -27.884  1.00 67.11           O  
ATOM   1182  N   ASN A 144      10.187  -8.868 -24.411  1.00 56.54           N  
ATOM   1183  CA  ASN A 144      10.384  -7.556 -23.802  1.00 56.54           C  
ATOM   1184  C   ASN A 144      11.486  -7.588 -22.747  1.00 56.54           C  
ATOM   1185  CB  ASN A 144       9.078  -7.047 -23.191  1.00 56.54           C  
ATOM   1186  O   ASN A 144      12.255  -6.634 -22.618  1.00 56.54           O  
ATOM   1187  CG  ASN A 144       8.075  -6.606 -24.239  1.00 56.54           C  
ATOM   1188  ND2 ASN A 144       6.798  -6.608 -23.876  1.00 56.54           N  
ATOM   1189  OD1 ASN A 144       8.446  -6.266 -25.366  1.00 56.54           O  
ATOM   1190  N   VAL A 145      11.577  -8.653 -22.131  1.00 51.69           N  
ATOM   1191  CA  VAL A 145      12.630  -8.827 -21.137  1.00 51.69           C  
ATOM   1192  C   VAL A 145      13.990  -8.886 -21.829  1.00 51.69           C  
ATOM   1193  CB  VAL A 145      12.407 -10.101 -20.291  1.00 51.69           C  
ATOM   1194  O   VAL A 145      14.949  -8.251 -21.383  1.00 51.69           O  
ATOM   1195  CG1 VAL A 145      13.642 -10.412 -19.447  1.00 51.69           C  
ATOM   1196  CG2 VAL A 145      11.175  -9.941 -19.402  1.00 51.69           C  
ATOM   1197  N   ILE A 146      14.072  -9.670 -22.842  1.00 61.30           N  
ATOM   1198  CA  ILE A 146      15.309  -9.799 -23.605  1.00 61.30           C  
ATOM   1199  C   ILE A 146      15.732  -8.431 -24.136  1.00 61.30           C  
ATOM   1200  CB  ILE A 146      15.152 -10.801 -24.770  1.00 61.30           C  
ATOM   1201  O   ILE A 146      16.905  -8.062 -24.052  1.00 61.30           O  
ATOM   1202  CG1 ILE A 146      14.981 -12.226 -24.230  1.00 61.30           C  
ATOM   1203  CG2 ILE A 146      16.349 -10.716 -25.721  1.00 61.30           C  
ATOM   1204  CD1 ILE A 146      14.611 -13.251 -25.293  1.00 61.30           C  
ATOM   1205  N   LYS A 147      14.733  -7.721 -24.568  1.00 58.78           N  
ATOM   1206  CA  LYS A 147      14.988  -6.393 -25.117  1.00 58.78           C  
ATOM   1207  C   LYS A 147      15.525  -5.449 -24.044  1.00 58.78           C  
ATOM   1208  CB  LYS A 147      13.716  -5.814 -25.736  1.00 58.78           C  
ATOM   1209  O   LYS A 147      16.442  -4.666 -24.301  1.00 58.78           O  
ATOM   1210  CG  LYS A 147      13.343  -6.431 -27.076  1.00 58.78           C  
ATOM   1211  CD  LYS A 147      12.079  -5.802 -27.649  1.00 58.78           C  
ATOM   1212  CE  LYS A 147      11.629  -6.509 -28.920  1.00 58.78           C  
ATOM   1213  NZ  LYS A 147      10.342  -5.954 -29.436  1.00 58.78           N  
ATOM   1214  N   LEU A 148      14.898  -5.524 -22.921  1.00 55.47           N  
ATOM   1215  CA  LEU A 148      15.338  -4.700 -21.801  1.00 55.47           C  
ATOM   1216  C   LEU A 148      16.766  -5.050 -21.397  1.00 55.47           C  
ATOM   1217  CB  LEU A 148      14.399  -4.877 -20.604  1.00 55.47           C  
ATOM   1218  O   LEU A 148      17.588  -4.159 -21.172  1.00 55.47           O  
ATOM   1219  CG  LEU A 148      14.697  -4.015 -19.376  1.00 55.47           C  
ATOM   1220  CD1 LEU A 148      14.365  -2.554 -19.660  1.00 55.47           C  
ATOM   1221  CD2 LEU A 148      13.918  -4.521 -18.166  1.00 55.47           C  
ATOM   1222  N   LYS A 149      16.974  -6.377 -21.335  1.00 50.98           N  
ATOM   1223  CA  LYS A 149      18.310  -6.852 -20.987  1.00 50.98           C  
ATOM   1224  C   LYS A 149      19.345  -6.380 -22.005  1.00 50.98           C  
ATOM   1225  CB  LYS A 149      18.329  -8.379 -20.891  1.00 50.98           C  
ATOM   1226  O   LYS A 149      20.443  -5.960 -21.632  1.00 50.98           O  
ATOM   1227  CG  LYS A 149      17.682  -8.927 -19.628  1.00 50.98           C  
ATOM   1228  CD  LYS A 149      17.785 -10.446 -19.562  1.00 50.98           C  
ATOM   1229  CE  LYS A 149      17.166 -10.994 -18.283  1.00 50.98           C  
ATOM   1230  NZ  LYS A 149      17.263 -12.482 -18.214  1.00 50.98           N  
ATOM   1231  N   GLU A 150      18.901  -6.513 -23.194  1.00 55.27           N  
ATOM   1232  CA  GLU A 150      19.794  -6.128 -24.283  1.00 55.27           C  
ATOM   1233  C   GLU A 150      20.038  -4.622 -24.290  1.00 55.27           C  
ATOM   1234  CB  GLU A 150      19.222  -6.574 -25.631  1.00 55.27           C  
ATOM   1235  O   GLU A 150      21.156  -4.170 -24.545  1.00 55.27           O  
ATOM   1236  CG  GLU A 150      19.369  -8.065 -25.898  1.00 55.27           C  
ATOM   1237  CD  GLU A 150      18.752  -8.502 -27.217  1.00 55.27           C  
ATOM   1238  OE1 GLU A 150      18.922  -9.680 -27.606  1.00 55.27           O  
ATOM   1239  OE2 GLU A 150      18.094  -7.660 -27.867  1.00 55.27           O  
ATOM   1240  N   ALA A 151      18.972  -3.896 -24.022  1.00 50.52           N  
ATOM   1241  CA  ALA A 151      19.047  -2.440 -23.928  1.00 50.52           C  
ATOM   1242  C   ALA A 151      19.970  -2.012 -22.790  1.00 50.52           C  
ATOM   1243  CB  ALA A 151      17.654  -1.847 -23.731  1.00 50.52           C  
ATOM   1244  O   ALA A 151      20.753  -1.071 -22.939  1.00 50.52           O  
ATOM   1245  N   VAL A 152      19.800  -2.742 -21.753  1.00 48.15           N  
ATOM   1246  CA  VAL A 152      20.660  -2.458 -20.610  1.00 48.15           C  
ATOM   1247  C   VAL A 152      22.108  -2.803 -20.953  1.00 48.15           C  
ATOM   1248  CB  VAL A 152      20.211  -3.238 -19.354  1.00 48.15           C  
ATOM   1249  O   VAL A 152      23.029  -2.063 -20.601  1.00 48.15           O  
ATOM   1250  CG1 VAL A 152      21.232  -3.084 -18.228  1.00 48.15           C  
ATOM   1251  CG2 VAL A 152      18.832  -2.764 -18.897  1.00 48.15           C  
ATOM   1252  N   LYS A 153      22.260  -3.950 -21.640  1.00 46.38           N  
ATOM   1253  CA  LYS A 153      23.568  -4.425 -22.082  1.00 46.38           C  
ATOM   1254  C   LYS A 153      24.206  -3.444 -23.062  1.00 46.38           C  
ATOM   1255  CB  LYS A 153      23.449  -5.807 -22.727  1.00 46.38           C  
ATOM   1256  O   LYS A 153      25.414  -3.201 -23.007  1.00 46.38           O  
ATOM   1257  CG  LYS A 153      23.711  -6.960 -21.770  1.00 46.38           C  
ATOM   1258  CD  LYS A 153      23.620  -8.306 -22.479  1.00 46.38           C  
ATOM   1259  CE  LYS A 153      23.743  -9.464 -21.498  1.00 46.38           C  
ATOM   1260  NZ  LYS A 153      23.674 -10.786 -22.191  1.00 46.38           N  
ATOM   1261  N   GLU A 154      23.322  -2.969 -24.017  1.00 46.46           N  
ATOM   1262  CA  GLU A 154      23.764  -2.056 -25.067  1.00 46.46           C  
ATOM   1263  C   GLU A 154      24.137  -0.693 -24.492  1.00 46.46           C  
ATOM   1264  CB  GLU A 154      22.677  -1.897 -26.134  1.00 46.46           C  
ATOM   1265  O   GLU A 154      25.056  -0.035 -24.986  1.00 46.46           O  
ATOM   1266  CG  GLU A 154      22.697  -2.984 -27.199  1.00 46.46           C  
ATOM   1267  CD  GLU A 154      21.739  -2.715 -28.348  1.00 46.46           C  
ATOM   1268  OE1 GLU A 154      21.689  -3.527 -29.300  1.00 46.46           O  
ATOM   1269  OE2 GLU A 154      21.032  -1.684 -28.297  1.00 46.46           O  
ATOM   1270  N   LEU A 155      23.479  -0.277 -23.484  1.00 42.85           N  
ATOM   1271  CA  LEU A 155      23.796   0.975 -22.806  1.00 42.85           C  
ATOM   1272  C   LEU A 155      25.056   0.831 -21.959  1.00 42.85           C  
ATOM   1273  CB  LEU A 155      22.624   1.421 -21.927  1.00 42.85           C  
ATOM   1274  O   LEU A 155      25.748   1.817 -21.695  1.00 42.85           O  
ATOM   1275  CG  LEU A 155      21.508   2.197 -22.628  1.00 42.85           C  
ATOM   1276  CD1 LEU A 155      20.177   1.967 -21.920  1.00 42.85           C  
ATOM   1277  CD2 LEU A 155      21.842   3.684 -22.681  1.00 42.85           C  
ATOM   1278  N   SER A 156      25.385  -0.337 -21.698  1.00 42.00           N  
ATOM   1279  CA  SER A 156      26.614  -0.607 -20.960  1.00 42.00           C  
ATOM   1280  C   SER A 156      27.818  -0.664 -21.894  1.00 42.00           C  
ATOM   1281  CB  SER A 156      26.497  -1.920 -20.184  1.00 42.00           C  
ATOM   1282  O   SER A 156      28.935  -0.953 -21.458  1.00 42.00           O  
ATOM   1283  OG  SER A 156      25.354  -1.909 -19.347  1.00 42.00           O  
ATOM   1284  N   SER A 157      27.708  -0.154 -23.276  1.00 47.56           N  
ATOM   1285  CA  SER A 157      28.906  -0.019 -24.099  1.00 47.56           C  
ATOM   1286  C   SER A 157      30.082   0.505 -23.281  1.00 47.56           C  
ATOM   1287  CB  SER A 157      28.641   0.914 -25.281  1.00 47.56           C  
ATOM   1288  O   SER A 157      31.211   0.560 -23.773  1.00 47.56           O  
ATOM   1289  OG  SER A 157      27.462   1.671 -25.071  1.00 47.56           O  
ATOM   1290  N   SER A 158      30.123   0.320 -21.926  1.00 42.92           N  
ATOM   1291  CA  SER A 158      31.245   0.485 -21.009  1.00 42.92           C  
ATOM   1292  C   SER A 158      31.403  -0.731 -20.103  1.00 42.92           C  
ATOM   1293  CB  SER A 158      31.063   1.744 -20.159  1.00 42.92           C  
ATOM   1294  O   SER A 158      30.420  -1.398 -19.774  1.00 42.92           O  
ATOM   1295  OG  SER A 158      29.724   1.859 -19.711  1.00 42.92           O  
ATOM   1296  N   ASN A 159      32.038  -1.883 -20.584  1.00 44.28           N  
ATOM   1297  CA  ASN A 159      32.543  -3.041 -19.854  1.00 44.28           C  
ATOM   1298  C   ASN A 159      32.282  -2.916 -18.355  1.00 44.28           C  
ATOM   1299  CB  ASN A 159      34.037  -3.233 -20.118  1.00 44.28           C  
ATOM   1300  O   ASN A 159      33.097  -3.352 -17.541  1.00 44.28           O  
ATOM   1301  CG  ASN A 159      34.314  -3.891 -21.456  1.00 44.28           C  
ATOM   1302  ND2 ASN A 159      35.547  -3.769 -21.933  1.00 44.28           N  
ATOM   1303  OD1 ASN A 159      33.427  -4.504 -22.055  1.00 44.28           O  
ATOM   1304  N   LEU A 160      31.091  -2.354 -17.986  1.00 36.57           N  
ATOM   1305  CA  LEU A 160      30.643  -2.230 -16.603  1.00 36.57           C  
ATOM   1306  C   LEU A 160      29.619  -3.309 -16.264  1.00 36.57           C  
ATOM   1307  CB  LEU A 160      30.041  -0.844 -16.358  1.00 36.57           C  
ATOM   1308  O   LEU A 160      28.858  -3.742 -17.132  1.00 36.57           O  
ATOM   1309  CG  LEU A 160      31.004   0.340 -16.453  1.00 36.57           C  
ATOM   1310  CD1 LEU A 160      30.229   1.642 -16.629  1.00 36.57           C  
ATOM   1311  CD2 LEU A 160      31.895   0.406 -15.217  1.00 36.57           C  
ATOM   1312  N   SER A 161      29.782  -4.138 -15.249  1.00 35.20           N  
ATOM   1313  CA  SER A 161      28.857  -5.128 -14.707  1.00 35.20           C  
ATOM   1314  C   SER A 161      27.575  -4.471 -14.207  1.00 35.20           C  
ATOM   1315  CB  SER A 161      29.514  -5.912 -13.571  1.00 35.20           C  
ATOM   1316  O   SER A 161      27.536  -3.257 -13.994  1.00 35.20           O  
ATOM   1317  OG  SER A 161      29.430  -5.196 -12.351  1.00 35.20           O  
ATOM   1318  N   MET A 162      26.365  -5.148 -14.327  1.00 34.11           N  
ATOM   1319  CA  MET A 162      24.985  -4.803 -13.998  1.00 34.11           C  
ATOM   1320  C   MET A 162      24.887  -4.248 -12.581  1.00 34.11           C  
ATOM   1321  CB  MET A 162      24.075  -6.023 -14.146  1.00 34.11           C  
ATOM   1322  O   MET A 162      24.124  -3.314 -12.326  1.00 34.11           O  
ATOM   1323  CG  MET A 162      23.397  -6.121 -15.504  1.00 34.11           C  
ATOM   1324  SD  MET A 162      22.553  -4.563 -15.982  1.00 34.11           S  
ATOM   1325  CE  MET A 162      21.133  -4.609 -14.853  1.00 34.11           C  
ATOM   1326  N   LYS A 163      25.796  -4.724 -11.632  1.00 34.09           N  
ATOM   1327  CA  LYS A 163      25.976  -4.132 -10.310  1.00 34.09           C  
ATOM   1328  C   LYS A 163      26.701  -2.792 -10.401  1.00 34.09           C  
ATOM   1329  CB  LYS A 163      26.748  -5.084  -9.395  1.00 34.09           C  
ATOM   1330  O   LYS A 163      26.345  -1.839  -9.705  1.00 34.09           O  
ATOM   1331  CG  LYS A 163      26.730  -4.684  -7.927  1.00 34.09           C  
ATOM   1332  CD  LYS A 163      27.490  -5.684  -7.066  1.00 34.09           C  
ATOM   1333  CE  LYS A 163      27.550  -5.238  -5.611  1.00 34.09           C  
ATOM   1334  NZ  LYS A 163      28.263  -6.233  -4.756  1.00 34.09           N  
ATOM   1335  N   GLU A 164      27.683  -2.693 -11.484  1.00 32.17           N  
ATOM   1336  CA  GLU A 164      28.475  -1.496 -11.747  1.00 32.17           C  
ATOM   1337  C   GLU A 164      27.653  -0.440 -12.480  1.00 32.17           C  
ATOM   1338  CB  GLU A 164      29.726  -1.845 -12.557  1.00 32.17           C  
ATOM   1339  O   GLU A 164      27.816   0.758 -12.240  1.00 32.17           O  
ATOM   1340  CG  GLU A 164      30.808  -2.544 -11.747  1.00 32.17           C  
ATOM   1341  CD  GLU A 164      31.979  -3.018 -12.593  1.00 32.17           C  
ATOM   1342  OE1 GLU A 164      33.129  -3.008 -12.099  1.00 32.17           O  
ATOM   1343  OE2 GLU A 164      31.744  -3.402 -13.761  1.00 32.17           O  
ATOM   1344  N   ILE A 165      26.587  -0.932 -13.196  1.00 35.81           N  
ATOM   1345  CA  ILE A 165      25.597  -0.064 -13.824  1.00 35.81           C  
ATOM   1346  C   ILE A 165      24.603   0.429 -12.774  1.00 35.81           C  
ATOM   1347  CB  ILE A 165      24.853  -0.790 -14.967  1.00 35.81           C  
ATOM   1348  O   ILE A 165      24.293   1.621 -12.716  1.00 35.81           O  
ATOM   1349  CG1 ILE A 165      25.822  -1.128 -16.105  1.00 35.81           C  
ATOM   1350  CG2 ILE A 165      23.685   0.060 -15.476  1.00 35.81           C  
ATOM   1351  CD1 ILE A 165      25.201  -1.955 -17.222  1.00 35.81           C  
ATOM   1352  N   THR A 166      24.261  -0.492 -11.704  1.00 33.46           N  
ATOM   1353  CA  THR A 166      23.328  -0.173 -10.629  1.00 33.46           C  
ATOM   1354  C   THR A 166      24.052   0.503  -9.468  1.00 33.46           C  
ATOM   1355  CB  THR A 166      22.607  -1.435 -10.122  1.00 33.46           C  
ATOM   1356  O   THR A 166      23.532   1.448  -8.871  1.00 33.46           O  
ATOM   1357  CG2 THR A 166      21.364  -1.731 -10.955  1.00 33.46           C  
ATOM   1358  OG1 THR A 166      23.499  -2.553 -10.202  1.00 33.46           O  
ATOM   1359  N   ASP A 167      25.419   0.074  -9.340  1.00 32.72           N  
ATOM   1360  CA  ASP A 167      26.201   0.668  -8.259  1.00 32.72           C  
ATOM   1361  C   ASP A 167      26.920   1.930  -8.730  1.00 32.72           C  
ATOM   1362  CB  ASP A 167      27.213  -0.341  -7.712  1.00 32.72           C  
ATOM   1363  O   ASP A 167      27.112   2.868  -7.954  1.00 32.72           O  
ATOM   1364  CG  ASP A 167      26.602  -1.317  -6.722  1.00 32.72           C  
ATOM   1365  OD1 ASP A 167      25.430  -1.132  -6.327  1.00 32.72           O  
ATOM   1366  OD2 ASP A 167      27.299  -2.277  -6.330  1.00 32.72           O  
ATOM   1367  N   ASN A 168      27.352   2.069 -10.146  1.00 30.31           N  
ATOM   1368  CA  ASN A 168      28.019   3.177 -10.822  1.00 30.31           C  
ATOM   1369  C   ASN A 168      27.019   4.226 -11.300  1.00 30.31           C  
ATOM   1370  CB  ASN A 168      28.853   2.664 -11.998  1.00 30.31           C  
ATOM   1371  O   ASN A 168      27.412   5.288 -11.785  1.00 30.31           O  
ATOM   1372  CG  ASN A 168      30.170   2.054 -11.558  1.00 30.31           C  
ATOM   1373  ND2 ASN A 168      30.671   1.102 -12.335  1.00 30.31           N  
ATOM   1374  OD1 ASN A 168      30.731   2.436 -10.528  1.00 30.31           O  
ATOM   1375  N   ILE A 169      25.646   4.041 -11.131  1.00 33.76           N  
ATOM   1376  CA  ILE A 169      24.536   4.983 -11.228  1.00 33.76           C  
ATOM   1377  C   ILE A 169      24.112   5.427  -9.830  1.00 33.76           C  
ATOM   1378  CB  ILE A 169      23.336   4.365 -11.981  1.00 33.76           C  
ATOM   1379  O   ILE A 169      23.604   4.624  -9.044  1.00 33.76           O  
ATOM   1380  CG1 ILE A 169      23.749   3.955 -13.399  1.00 33.76           C  
ATOM   1381  CG2 ILE A 169      22.158   5.344 -12.015  1.00 33.76           C  
ATOM   1382  CD1 ILE A 169      22.677   3.185 -14.157  1.00 33.76           C  
ATOM   1383  N   LYS A 170      25.011   6.226  -9.154  1.00 35.21           N  
ATOM   1384  CA  LYS A 170      24.862   6.896  -7.865  1.00 35.21           C  
ATOM   1385  C   LYS A 170      24.029   8.167  -8.000  1.00 35.21           C  
ATOM   1386  CB  LYS A 170      26.232   7.227  -7.271  1.00 35.21           C  
ATOM   1387  O   LYS A 170      24.207   8.935  -8.948  1.00 35.21           O  
ATOM   1388  CG  LYS A 170      26.805   6.129  -6.387  1.00 35.21           C  
ATOM   1389  CD  LYS A 170      28.088   6.578  -5.699  1.00 35.21           C  
ATOM   1390  CE  LYS A 170      28.679   5.470  -4.838  1.00 35.21           C  
ATOM   1391  NZ  LYS A 170      29.913   5.920  -4.126  1.00 35.21           N  
ATOM   1392  N   TYR A 171      22.643   8.249  -7.826  1.00 32.69           N  
ATOM   1393  CA  TYR A 171      21.362   8.947  -7.850  1.00 32.69           C  
ATOM   1394  C   TYR A 171      21.497  10.310  -8.517  1.00 32.69           C  
ATOM   1395  CB  TYR A 171      20.814   9.113  -6.430  1.00 32.69           C  
ATOM   1396  O   TYR A 171      20.581  10.763  -9.209  1.00 32.69           O  
ATOM   1397  CG  TYR A 171      19.812   8.054  -6.039  1.00 32.69           C  
ATOM   1398  CD1 TYR A 171      18.463   8.191  -6.361  1.00 32.69           C  
ATOM   1399  CD2 TYR A 171      20.210   6.916  -5.346  1.00 32.69           C  
ATOM   1400  CE1 TYR A 171      17.535   7.219  -6.001  1.00 32.69           C  
ATOM   1401  CE2 TYR A 171      19.291   5.938  -4.981  1.00 32.69           C  
ATOM   1402  OH  TYR A 171      17.044   5.132  -4.954  1.00 32.69           O  
ATOM   1403  CZ  TYR A 171      17.958   6.097  -5.313  1.00 32.69           C  
ATOM   1404  N   GLU A 172      22.773  10.926  -8.940  1.00 30.76           N  
ATOM   1405  CA  GLU A 172      22.728  12.237  -9.581  1.00 30.76           C  
ATOM   1406  C   GLU A 172      23.112  12.144 -11.055  1.00 30.76           C  
ATOM   1407  CB  GLU A 172      23.651  13.221  -8.859  1.00 30.76           C  
ATOM   1408  O   GLU A 172      22.593  12.893 -11.886  1.00 30.76           O  
ATOM   1409  CG  GLU A 172      23.049  13.814  -7.593  1.00 30.76           C  
ATOM   1410  CD  GLU A 172      23.889  14.930  -6.994  1.00 30.76           C  
ATOM   1411  OE1 GLU A 172      23.452  15.553  -6.000  1.00 30.76           O  
ATOM   1412  OE2 GLU A 172      24.994  15.184  -7.523  1.00 30.76           O  
ATOM   1413  N   SER A 173      23.410  10.959 -11.662  1.00 27.75           N  
ATOM   1414  CA  SER A 173      23.828  10.963 -13.060  1.00 27.75           C  
ATOM   1415  C   SER A 173      22.969  10.020 -13.897  1.00 27.75           C  
ATOM   1416  CB  SER A 173      25.300  10.568 -13.181  1.00 27.75           C  
ATOM   1417  O   SER A 173      23.191   9.875 -15.101  1.00 27.75           O  
ATOM   1418  OG  SER A 173      25.534   9.308 -12.576  1.00 27.75           O  
ATOM   1419  N   ARG A 174      21.718   9.350 -13.356  1.00 29.90           N  
ATOM   1420  CA  ARG A 174      20.739   8.504 -14.032  1.00 29.90           C  
ATOM   1421  C   ARG A 174      19.794   9.339 -14.890  1.00 29.90           C  
ATOM   1422  CB  ARG A 174      19.940   7.688 -13.014  1.00 29.90           C  
ATOM   1423  O   ARG A 174      18.966   8.793 -15.622  1.00 29.90           O  
ATOM   1424  CG  ARG A 174      20.594   6.370 -12.632  1.00 29.90           C  
ATOM   1425  CD  ARG A 174      19.711   5.551 -11.700  1.00 29.90           C  
ATOM   1426  NE  ARG A 174      20.422   5.167 -10.484  1.00 29.90           N  
ATOM   1427  NH1 ARG A 174      18.812   3.671  -9.769  1.00 29.90           N  
ATOM   1428  NH2 ARG A 174      20.707   4.007  -8.523  1.00 29.90           N  
ATOM   1429  CZ  ARG A 174      19.978   4.282  -9.595  1.00 29.90           C  
ATOM   1430  N   TYR A 175      19.952  10.843 -15.194  1.00 33.90           N  
ATOM   1431  CA  TYR A 175      19.297  12.070 -15.634  1.00 33.90           C  
ATOM   1432  C   TYR A 175      19.825  12.513 -16.994  1.00 33.90           C  
ATOM   1433  CB  TYR A 175      19.501  13.187 -14.606  1.00 33.90           C  
ATOM   1434  O   TYR A 175      19.638  13.664 -17.395  1.00 33.90           O  
ATOM   1435  CG  TYR A 175      18.977  12.850 -13.232  1.00 33.90           C  
ATOM   1436  CD1 TYR A 175      17.610  12.861 -12.964  1.00 33.90           C  
ATOM   1437  CD2 TYR A 175      19.847  12.520 -12.198  1.00 33.90           C  
ATOM   1438  CE1 TYR A 175      17.122  12.553 -11.698  1.00 33.90           C  
ATOM   1439  CE2 TYR A 175      19.370  12.211 -10.928  1.00 33.90           C  
ATOM   1440  OH  TYR A 175      17.532  11.923  -9.434  1.00 33.90           O  
ATOM   1441  CZ  TYR A 175      18.009  12.229 -10.688  1.00 33.90           C  
ATOM   1442  N   LEU A 176      20.439  11.698 -17.872  1.00 30.67           N  
ATOM   1443  CA  LEU A 176      20.734  12.410 -19.111  1.00 30.67           C  
ATOM   1444  C   LEU A 176      19.643  12.169 -20.150  1.00 30.67           C  
ATOM   1445  CB  LEU A 176      22.091  11.976 -19.669  1.00 30.67           C  
ATOM   1446  O   LEU A 176      19.217  11.030 -20.355  1.00 30.67           O  
ATOM   1447  CG  LEU A 176      23.325  12.594 -19.009  1.00 30.67           C  
ATOM   1448  CD1 LEU A 176      24.553  11.727 -19.265  1.00 30.67           C  
ATOM   1449  CD2 LEU A 176      23.550  14.013 -19.519  1.00 30.67           C  
ATOM   1450  N   PRO A 177      18.894  13.128 -20.472  1.00 34.16           N  
ATOM   1451  CA  PRO A 177      17.816  13.241 -21.457  1.00 34.16           C  
ATOM   1452  C   PRO A 177      18.048  12.369 -22.689  1.00 34.16           C  
ATOM   1453  CB  PRO A 177      17.831  14.726 -21.828  1.00 34.16           C  
ATOM   1454  O   PRO A 177      17.107  11.761 -23.206  1.00 34.16           O  
ATOM   1455  CG  PRO A 177      18.674  15.374 -20.778  1.00 34.16           C  
ATOM   1456  CD  PRO A 177      19.500  14.313 -20.108  1.00 34.16           C  
ATOM   1457  N   GLU A 178      19.316  12.095 -23.007  1.00 36.72           N  
ATOM   1458  CA  GLU A 178      19.651  11.516 -24.305  1.00 36.72           C  
ATOM   1459  C   GLU A 178      19.595   9.991 -24.260  1.00 36.72           C  
ATOM   1460  CB  GLU A 178      21.037  11.978 -24.759  1.00 36.72           C  
ATOM   1461  O   GLU A 178      19.210   9.349 -25.239  1.00 36.72           O  
ATOM   1462  CG  GLU A 178      21.100  13.450 -25.142  1.00 36.72           C  
ATOM   1463  CD  GLU A 178      21.501  14.354 -23.987  1.00 36.72           C  
ATOM   1464  OE1 GLU A 178      21.491  15.594 -24.156  1.00 36.72           O  
ATOM   1465  OE2 GLU A 178      21.828  13.817 -22.906  1.00 36.72           O  
ATOM   1466  N   PHE A 179      19.790   9.338 -22.893  1.00 33.36           N  
ATOM   1467  CA  PHE A 179      19.710   7.922 -22.553  1.00 33.36           C  
ATOM   1468  C   PHE A 179      18.260   7.460 -22.498  1.00 33.36           C  
ATOM   1469  CB  PHE A 179      20.399   7.651 -21.212  1.00 33.36           C  
ATOM   1470  O   PHE A 179      17.922   6.395 -23.019  1.00 33.36           O  
ATOM   1471  CG  PHE A 179      20.541   6.188 -20.887  1.00 33.36           C  
ATOM   1472  CD1 PHE A 179      19.709   5.586 -19.952  1.00 33.36           C  
ATOM   1473  CD2 PHE A 179      21.507   5.415 -21.518  1.00 33.36           C  
ATOM   1474  CE1 PHE A 179      19.837   4.232 -19.650  1.00 33.36           C  
ATOM   1475  CE2 PHE A 179      21.641   4.062 -21.221  1.00 33.36           C  
ATOM   1476  CZ  PHE A 179      20.806   3.473 -20.286  1.00 33.36           C  
ATOM   1477  N   ARG A 180      17.358   8.383 -22.394  1.00 39.13           N  
ATOM   1478  CA  ARG A 180      15.931   8.275 -22.111  1.00 39.13           C  
ATOM   1479  C   ARG A 180      15.112   8.333 -23.397  1.00 39.13           C  
ATOM   1480  CB  ARG A 180      15.486   9.385 -21.156  1.00 39.13           C  
ATOM   1481  O   ARG A 180      14.118   7.619 -23.539  1.00 39.13           O  
ATOM   1482  CG  ARG A 180      16.073   9.266 -19.758  1.00 39.13           C  
ATOM   1483  CD  ARG A 180      15.452  10.271 -18.799  1.00 39.13           C  
ATOM   1484  NE  ARG A 180      15.871  11.636 -19.102  1.00 39.13           N  
ATOM   1485  NH1 ARG A 180      17.658  11.633 -17.639  1.00 39.13           N  
ATOM   1486  NH2 ARG A 180      17.202  13.496 -18.894  1.00 39.13           N  
ATOM   1487  CZ  ARG A 180      16.910  12.252 -18.544  1.00 39.13           C  
ATOM   1488  N   LYS A 181      15.651   9.057 -24.406  1.00 39.76           N  
ATOM   1489  CA  LYS A 181      15.162   9.192 -25.776  1.00 39.76           C  
ATOM   1490  C   LYS A 181      15.371   7.902 -26.564  1.00 39.76           C  
ATOM   1491  CB  LYS A 181      15.858  10.356 -26.482  1.00 39.76           C  
ATOM   1492  O   LYS A 181      14.494   7.482 -27.322  1.00 39.76           O  
ATOM   1493  CG  LYS A 181      15.225  11.712 -26.211  1.00 39.76           C  
ATOM   1494  CD  LYS A 181      15.877  12.810 -27.042  1.00 39.76           C  
ATOM   1495  CE  LYS A 181      15.329  14.185 -26.683  1.00 39.76           C  
ATOM   1496  NZ  LYS A 181      16.001  15.269 -27.460  1.00 39.76           N  
ATOM   1497  N   GLU A 182      16.468   7.101 -26.086  1.00 38.21           N  
ATOM   1498  CA  GLU A 182      16.862   5.948 -26.890  1.00 38.21           C  
ATOM   1499  C   GLU A 182      16.098   4.695 -26.472  1.00 38.21           C  
ATOM   1500  CB  GLU A 182      18.370   5.706 -26.779  1.00 38.21           C  
ATOM   1501  O   GLU A 182      15.690   3.898 -27.319  1.00 38.21           O  
ATOM   1502  CG  GLU A 182      19.025   5.298 -28.091  1.00 38.21           C  
ATOM   1503  CD  GLU A 182      18.731   6.259 -29.232  1.00 38.21           C  
ATOM   1504  OE1 GLU A 182      19.164   5.993 -30.376  1.00 38.21           O  
ATOM   1505  OE2 GLU A 182      18.064   7.287 -28.980  1.00 38.21           O  
ATOM   1506  N   ILE A 183      15.713   4.534 -25.090  1.00 36.12           N  
ATOM   1507  CA  ILE A 183      14.929   3.440 -24.525  1.00 36.12           C  
ATOM   1508  C   ILE A 183      13.459   3.613 -24.898  1.00 36.12           C  
ATOM   1509  CB  ILE A 183      15.088   3.366 -22.990  1.00 36.12           C  
ATOM   1510  O   ILE A 183      12.773   2.638 -25.214  1.00 36.12           O  
ATOM   1511  CG1 ILE A 183      16.515   2.948 -22.620  1.00 36.12           C  
ATOM   1512  CG2 ILE A 183      14.061   2.403 -22.387  1.00 36.12           C  
ATOM   1513  CD1 ILE A 183      16.726   2.717 -21.130  1.00 36.12           C  
ATOM   1514  N   ALA A 184      12.990   4.901 -25.055  1.00 37.86           N  
ATOM   1515  CA  ALA A 184      11.663   5.356 -25.461  1.00 37.86           C  
ATOM   1516  C   ALA A 184      11.369   4.969 -26.908  1.00 37.86           C  
ATOM   1517  CB  ALA A 184      11.542   6.868 -25.283  1.00 37.86           C  
ATOM   1518  O   ALA A 184      10.216   4.721 -27.268  1.00 37.86           O  
ATOM   1519  N   LYS A 185      12.449   4.897 -27.548  1.00 43.25           N  
ATOM   1520  CA  LYS A 185      12.332   4.515 -28.952  1.00 43.25           C  
ATOM   1521  C   LYS A 185      12.040   3.024 -29.094  1.00 43.25           C  
ATOM   1522  CB  LYS A 185      13.609   4.873 -29.715  1.00 43.25           C  
ATOM   1523  O   LYS A 185      11.473   2.590 -30.099  1.00 43.25           O  
ATOM   1524  CG  LYS A 185      13.734   6.352 -30.052  1.00 43.25           C  
ATOM   1525  CD  LYS A 185      14.987   6.634 -30.872  1.00 43.25           C  
ATOM   1526  CE  LYS A 185      15.154   8.122 -31.145  1.00 43.25           C  
ATOM   1527  NZ  LYS A 185      16.400   8.408 -31.917  1.00 43.25           N  
ATOM   1528  N   ASN A 186      12.340   2.155 -27.945  1.00 38.33           N  
ATOM   1529  CA  ASN A 186      12.187   0.705 -28.018  1.00 38.33           C  
ATOM   1530  C   ASN A 186      10.780   0.270 -27.620  1.00 38.33           C  
ATOM   1531  CB  ASN A 186      13.227   0.011 -27.138  1.00 38.33           C  
ATOM   1532  O   ASN A 186      10.440  -0.911 -27.718  1.00 38.33           O  
ATOM   1533  CG  ASN A 186      14.622   0.061 -27.730  1.00 38.33           C  
ATOM   1534  ND2 ASN A 186      15.627   0.190 -26.872  1.00 38.33           N  
ATOM   1535  OD1 ASN A 186      14.794  -0.013 -28.950  1.00 38.33           O  
ATOM   1536  N   PHE A 187       9.928   1.136 -27.250  1.00 37.74           N  
ATOM   1537  CA  PHE A 187       8.582   0.749 -26.846  1.00 37.74           C  
ATOM   1538  C   PHE A 187       7.536   1.459 -27.697  1.00 37.74           C  
ATOM   1539  CB  PHE A 187       8.353   1.061 -25.364  1.00 37.74           C  
ATOM   1540  O   PHE A 187       7.411   2.684 -27.643  1.00 37.74           O  
ATOM   1541  CG  PHE A 187       9.230   0.268 -24.434  1.00 37.74           C  
ATOM   1542  CD1 PHE A 187       8.869  -1.015 -24.040  1.00 37.74           C  
ATOM   1543  CD2 PHE A 187      10.417   0.805 -23.953  1.00 37.74           C  
ATOM   1544  CE1 PHE A 187       9.680  -1.751 -23.179  1.00 37.74           C  
ATOM   1545  CE2 PHE A 187      11.232   0.076 -23.093  1.00 37.74           C  
ATOM   1546  CZ  PHE A 187      10.861  -1.202 -22.706  1.00 37.74           C  
ATOM   1547  N   ILE A 188       7.424   1.025 -28.988  1.00 34.17           N  
ATOM   1548  CA  ILE A 188       6.372   1.450 -29.905  1.00 34.17           C  
ATOM   1549  C   ILE A 188       5.072   0.720 -29.573  1.00 34.17           C  
ATOM   1550  CB  ILE A 188       6.768   1.197 -31.377  1.00 34.17           C  
ATOM   1551  O   ILE A 188       5.045  -0.512 -29.504  1.00 34.17           O  
ATOM   1552  CG1 ILE A 188       8.049   1.964 -31.724  1.00 34.17           C  
ATOM   1553  CG2 ILE A 188       5.625   1.586 -32.319  1.00 34.17           C  
ATOM   1554  CD1 ILE A 188       8.603   1.650 -33.107  1.00 34.17           C  
ATOM   1555  N   ASN A 189       4.120   1.496 -28.893  1.00 35.33           N  
ATOM   1556  CA  ASN A 189       2.670   1.504 -28.738  1.00 35.33           C  
ATOM   1557  C   ASN A 189       2.218   0.548 -27.637  1.00 35.33           C  
ATOM   1558  CB  ASN A 189       1.986   1.151 -30.061  1.00 35.33           C  
ATOM   1559  O   ASN A 189       1.438  -0.372 -27.889  1.00 35.33           O  
ATOM   1560  CG  ASN A 189       1.974   2.309 -31.039  1.00 35.33           C  
ATOM   1561  ND2 ASN A 189       1.694   2.014 -32.303  1.00 35.33           N  
ATOM   1562  OD1 ASN A 189       2.217   3.458 -30.663  1.00 35.33           O  
ATOM   1563  N   GLY A 190       2.615   0.762 -26.418  1.00 32.85           N  
ATOM   1564  CA  GLY A 190       1.697   0.759 -25.291  1.00 32.85           C  
ATOM   1565  C   GLY A 190       2.318   1.289 -24.012  1.00 32.85           C  
ATOM   1566  O   GLY A 190       2.085   0.746 -22.931  1.00 32.85           O  
ATOM   1567  N   ILE A 191       2.562   2.638 -23.826  1.00 36.39           N  
ATOM   1568  CA  ILE A 191       3.096   3.978 -23.610  1.00 36.39           C  
ATOM   1569  C   ILE A 191       2.720   4.464 -22.212  1.00 36.39           C  
ATOM   1570  CB  ILE A 191       2.583   4.969 -24.678  1.00 36.39           C  
ATOM   1571  O   ILE A 191       1.539   4.651 -21.910  1.00 36.39           O  
ATOM   1572  CG1 ILE A 191       2.904   4.452 -26.085  1.00 36.39           C  
ATOM   1573  CG2 ILE A 191       3.183   6.361 -24.457  1.00 36.39           C  
ATOM   1574  CD1 ILE A 191       2.210   5.220 -27.201  1.00 36.39           C  
ATOM   1575  N   PRO A 192       3.746   4.608 -21.265  1.00 35.20           N  
ATOM   1576  CA  PRO A 192       3.568   5.517 -20.130  1.00 35.20           C  
ATOM   1577  C   PRO A 192       4.269   6.859 -20.333  1.00 35.20           C  
ATOM   1578  CB  PRO A 192       4.189   4.748 -18.962  1.00 35.20           C  
ATOM   1579  O   PRO A 192       5.311   6.922 -20.991  1.00 35.20           O  
ATOM   1580  CG  PRO A 192       4.945   3.629 -19.600  1.00 35.20           C  
ATOM   1581  CD  PRO A 192       4.708   3.676 -21.082  1.00 35.20           C  
ATOM   1582  N   ASP A 193       3.507   7.939 -20.361  1.00 31.93           N  
ATOM   1583  CA  ASP A 193       3.492   9.398 -20.325  1.00 31.93           C  
ATOM   1584  C   ASP A 193       4.761   9.944 -19.675  1.00 31.93           C  
ATOM   1585  CB  ASP A 193       2.257   9.904 -19.576  1.00 31.93           C  
ATOM   1586  O   ASP A 193       5.218   9.420 -18.657  1.00 31.93           O  
ATOM   1587  CG  ASP A 193       2.203  11.418 -19.477  1.00 31.93           C  
ATOM   1588  OD1 ASP A 193       3.013  12.102 -20.139  1.00 31.93           O  
ATOM   1589  OD2 ASP A 193       1.344  11.932 -18.729  1.00 31.93           O  
ATOM   1590  N   ASN A 194       5.591  10.750 -20.410  1.00 33.25           N  
ATOM   1591  CA  ASN A 194       6.841  11.496 -20.510  1.00 33.25           C  
ATOM   1592  C   ASN A 194       7.115  12.303 -19.244  1.00 33.25           C  
ATOM   1593  CB  ASN A 194       6.821  12.416 -21.732  1.00 33.25           C  
ATOM   1594  O   ASN A 194       8.254  12.367 -18.778  1.00 33.25           O  
ATOM   1595  CG  ASN A 194       7.099  11.675 -23.025  1.00 33.25           C  
ATOM   1596  ND2 ASN A 194       6.918  12.357 -24.150  1.00 33.25           N  
ATOM   1597  OD1 ASN A 194       7.473  10.499 -23.013  1.00 33.25           O  
ATOM   1598  N   ASN A 195       6.061  12.663 -18.406  1.00 33.79           N  
ATOM   1599  CA  ASN A 195       6.185  13.522 -17.234  1.00 33.79           C  
ATOM   1600  C   ASN A 195       6.065  12.724 -15.939  1.00 33.79           C  
ATOM   1601  CB  ASN A 195       5.136  14.636 -17.271  1.00 33.79           C  
ATOM   1602  O   ASN A 195       6.764  13.005 -14.964  1.00 33.79           O  
ATOM   1603  CG  ASN A 195       5.693  15.977 -16.837  1.00 33.79           C  
ATOM   1604  ND2 ASN A 195       4.806  16.915 -16.526  1.00 33.79           N  
ATOM   1605  OD1 ASN A 195       6.911  16.170 -16.784  1.00 33.79           O  
ATOM   1606  N   PHE A 196       5.595  11.391 -15.967  1.00 33.41           N  
ATOM   1607  CA  PHE A 196       5.278  10.524 -14.839  1.00 33.41           C  
ATOM   1608  C   PHE A 196       6.413   9.540 -14.577  1.00 33.41           C  
ATOM   1609  CB  PHE A 196       3.973   9.764 -15.094  1.00 33.41           C  
ATOM   1610  O   PHE A 196       6.787   9.309 -13.425  1.00 33.41           O  
ATOM   1611  CG  PHE A 196       3.557   8.873 -13.955  1.00 33.41           C  
ATOM   1612  CD1 PHE A 196       3.800   7.505 -13.999  1.00 33.41           C  
ATOM   1613  CD2 PHE A 196       2.922   9.403 -12.839  1.00 33.41           C  
ATOM   1614  CE1 PHE A 196       3.416   6.679 -12.945  1.00 33.41           C  
ATOM   1615  CE2 PHE A 196       2.535   8.583 -11.783  1.00 33.41           C  
ATOM   1616  CZ  PHE A 196       2.782   7.221 -11.838  1.00 33.41           C  
ATOM   1617  N   ILE A 197       7.249   9.416 -15.689  1.00 35.53           N  
ATOM   1618  CA  ILE A 197       8.424   8.557 -15.592  1.00 35.53           C  
ATOM   1619  C   ILE A 197       9.600   9.355 -15.033  1.00 35.53           C  
ATOM   1620  CB  ILE A 197       8.793   7.948 -16.963  1.00 35.53           C  
ATOM   1621  O   ILE A 197      10.350   8.857 -14.189  1.00 35.53           O  
ATOM   1622  CG1 ILE A 197       7.665   7.040 -17.466  1.00 35.53           C  
ATOM   1623  CG2 ILE A 197      10.115   7.180 -16.875  1.00 35.53           C  
ATOM   1624  CD1 ILE A 197       7.901   6.471 -18.858  1.00 35.53           C  
ATOM   1625  N   ALA A 198       9.519  10.796 -15.314  1.00 31.48           N  
ATOM   1626  CA  ALA A 198      10.457  11.860 -14.963  1.00 31.48           C  
ATOM   1627  C   ALA A 198      10.510  12.068 -13.452  1.00 31.48           C  
ATOM   1628  CB  ALA A 198      10.071  13.162 -15.662  1.00 31.48           C  
ATOM   1629  O   ALA A 198      11.590  12.235 -12.880  1.00 31.48           O  
ATOM   1630  N   THR A 199       9.433  11.608 -12.635  1.00 29.50           N  
ATOM   1631  CA  THR A 199       9.288  12.047 -11.252  1.00 29.50           C  
ATOM   1632  C   THR A 199       9.368  10.860 -10.296  1.00 29.50           C  
ATOM   1633  CB  THR A 199       7.958  12.793 -11.038  1.00 29.50           C  
ATOM   1634  O   THR A 199       9.974  10.956  -9.227  1.00 29.50           O  
ATOM   1635  CG2 THR A 199       8.195  14.188 -10.469  1.00 29.50           C  
ATOM   1636  OG1 THR A 199       7.276  12.910 -12.293  1.00 29.50           O  
ATOM   1637  N   THR A 200       9.188   9.445 -10.745  1.00 30.75           N  
ATOM   1638  CA  THR A 200       8.853   8.366  -9.823  1.00 30.75           C  
ATOM   1639  C   THR A 200       9.942   7.297  -9.822  1.00 30.75           C  
ATOM   1640  CB  THR A 200       7.500   7.724 -10.183  1.00 30.75           C  
ATOM   1641  O   THR A 200      10.311   6.780  -8.765  1.00 30.75           O  
ATOM   1642  CG2 THR A 200       7.042   6.759  -9.094  1.00 30.75           C  
ATOM   1643  OG1 THR A 200       6.515   8.754 -10.338  1.00 30.75           O  
ATOM   1644  N   LEU A 201      10.808   7.261 -10.817  1.00 32.14           N  
ATOM   1645  CA  LEU A 201      11.791   6.190 -10.944  1.00 32.14           C  
ATOM   1646  C   LEU A 201      13.140   6.620 -10.379  1.00 32.14           C  
ATOM   1647  CB  LEU A 201      11.946   5.776 -12.410  1.00 32.14           C  
ATOM   1648  O   LEU A 201      13.835   5.823  -9.744  1.00 32.14           O  
ATOM   1649  CG  LEU A 201      11.059   4.625 -12.887  1.00 32.14           C  
ATOM   1650  CD1 LEU A 201      10.767   4.763 -14.377  1.00 32.14           C  
ATOM   1651  CD2 LEU A 201      11.717   3.282 -12.587  1.00 32.14           C  
ATOM   1652  N   LEU A 202      13.328   7.882  -9.644  1.00 33.99           N  
ATOM   1653  CA  LEU A 202      14.770   7.876  -9.426  1.00 33.99           C  
ATOM   1654  C   LEU A 202      15.168   8.925  -8.393  1.00 33.99           C  
ATOM   1655  CB  LEU A 202      15.513   8.130 -10.740  1.00 33.99           C  
ATOM   1656  O   LEU A 202      16.244   9.520  -8.488  1.00 33.99           O  
ATOM   1657  CG  LEU A 202      15.467   7.004 -11.774  1.00 33.99           C  
ATOM   1658  CD1 LEU A 202      15.850   7.533 -13.152  1.00 33.99           C  
ATOM   1659  CD2 LEU A 202      16.387   5.860 -11.360  1.00 33.99           C  
ATOM   1660  N   GLY A 203      14.630   9.165  -7.201  1.00 26.78           N  
ATOM   1661  CA  GLY A 203      14.922   9.809  -5.930  1.00 26.78           C  
ATOM   1662  C   GLY A 203      16.192   9.294  -5.279  1.00 26.78           C  
ATOM   1663  O   GLY A 203      16.394   8.082  -5.172  1.00 26.78           O  
ATOM   1664  N   ALA A 204      17.562   9.788  -5.392  1.00 29.85           N  
ATOM   1665  CA  ALA A 204      18.368  10.190  -4.242  1.00 29.85           C  
ATOM   1666  C   ALA A 204      19.816   9.736  -4.402  1.00 29.85           C  
ATOM   1667  CB  ALA A 204      17.776   9.627  -2.953  1.00 29.85           C  
ATOM   1668  O   ALA A 204      20.076   8.586  -4.764  1.00 29.85           O  
ATOM   1669  N   LYS A 205      21.116  10.496  -4.302  1.00 25.09           N  
ATOM   1670  CA  LYS A 205      22.262  11.171  -3.700  1.00 25.09           C  
ATOM   1671  C   LYS A 205      23.089  10.205  -2.856  1.00 25.09           C  
ATOM   1672  CB  LYS A 205      21.800  12.351  -2.843  1.00 25.09           C  
ATOM   1673  O   LYS A 205      22.542   9.463  -2.037  1.00 25.09           O  
ATOM   1674  CG  LYS A 205      22.412  13.685  -3.246  1.00 25.09           C  
ATOM   1675  CD  LYS A 205      22.053  14.786  -2.256  1.00 25.09           C  
ATOM   1676  CE  LYS A 205      22.682  16.117  -2.647  1.00 25.09           C  
ATOM   1677  NZ  LYS A 205      22.341  17.198  -1.674  1.00 25.09           N  
ATOM   1678  N   LYS A 206      24.446   9.817  -3.132  1.00 24.34           N  
ATOM   1679  CA  LYS A 206      25.747   9.857  -2.470  1.00 24.34           C  
ATOM   1680  C   LYS A 206      26.301   8.450  -2.260  1.00 24.34           C  
ATOM   1681  CB  LYS A 206      25.644  10.585  -1.129  1.00 24.34           C  
ATOM   1682  O   LYS A 206      25.607   7.576  -1.736  1.00 24.34           O  
ATOM   1683  CG  LYS A 206      26.323  11.946  -1.110  1.00 24.34           C  
ATOM   1684  CD  LYS A 206      26.324  12.551   0.288  1.00 24.34           C  
ATOM   1685  CE  LYS A 206      26.980  13.925   0.304  1.00 24.34           C  
ATOM   1686  NZ  LYS A 206      26.994  14.517   1.675  1.00 24.34           N  
ATOM   1687  N   VAL A 207      27.462   7.889  -2.934  1.00 24.50           N  
ATOM   1688  CA  VAL A 207      28.721   7.474  -2.325  1.00 24.50           C  
ATOM   1689  C   VAL A 207      29.400   6.427  -3.204  1.00 24.50           C  
ATOM   1690  CB  VAL A 207      28.506   6.917  -0.900  1.00 24.50           C  
ATOM   1691  O   VAL A 207      28.758   5.475  -3.654  1.00 24.50           O  
ATOM   1692  CG1 VAL A 207      29.757   7.117  -0.047  1.00 24.50           C  
ATOM   1693  CG2 VAL A 207      27.297   7.581  -0.245  1.00 24.50           C  
ATOM   1694  N   ASN A 208      30.689   6.581  -3.652  1.00 23.22           N  
ATOM   1695  CA  ASN A 208      32.131   6.409  -3.784  1.00 23.22           C  
ATOM   1696  C   ASN A 208      32.578   5.029  -3.310  1.00 23.22           C  
ATOM   1697  CB  ASN A 208      32.875   7.502  -3.014  1.00 23.22           C  
ATOM   1698  O   ASN A 208      32.502   4.723  -2.118  1.00 23.22           O  
ATOM   1699  CG  ASN A 208      33.691   8.403  -3.920  1.00 23.22           C  
ATOM   1700  ND2 ASN A 208      34.275   9.449  -3.346  1.00 23.22           N  
ATOM   1701  OD1 ASN A 208      33.794   8.163  -5.125  1.00 23.22           O  
ATOM   1702  N   ARG A 209      32.854   3.986  -4.181  1.00 26.04           N  
ATOM   1703  CA  ARG A 209      34.002   3.092  -4.065  1.00 26.04           C  
ATOM   1704  C   ARG A 209      33.931   1.974  -5.100  1.00 26.04           C  
ATOM   1705  CB  ARG A 209      34.082   2.499  -2.657  1.00 26.04           C  
ATOM   1706  O   ARG A 209      32.869   1.386  -5.315  1.00 26.04           O  
ATOM   1707  CG  ARG A 209      34.510   3.495  -1.592  1.00 26.04           C  
ATOM   1708  CD  ARG A 209      34.805   2.811  -0.265  1.00 26.04           C  
ATOM   1709  NE  ARG A 209      35.323   3.752   0.724  1.00 26.04           N  
ATOM   1710  NH1 ARG A 209      35.494   2.195   2.422  1.00 26.04           N  
ATOM   1711  NH2 ARG A 209      36.101   4.374   2.793  1.00 26.04           N  
ATOM   1712  CZ  ARG A 209      35.638   3.438   1.977  1.00 26.04           C  
ATOM   1713  N   THR A 210      34.994   1.698  -5.921  1.00 29.25           N  
ATOM   1714  CA  THR A 210      35.825   1.067  -6.941  1.00 29.25           C  
ATOM   1715  C   THR A 210      36.125  -0.383  -6.573  1.00 29.25           C  
ATOM   1716  CB  THR A 210      37.145   1.833  -7.139  1.00 29.25           C  
ATOM   1717  O   THR A 210      36.493  -0.677  -5.433  1.00 29.25           O  
ATOM   1718  CG2 THR A 210      37.266   2.363  -8.564  1.00 29.25           C  
ATOM   1719  OG1 THR A 210      37.193   2.936  -6.225  1.00 29.25           O  
ATOM   1720  N   ILE A 211      35.661  -1.349  -7.415  1.00 32.07           N  
ATOM   1721  CA  ILE A 211      36.321  -2.650  -7.394  1.00 32.07           C  
ATOM   1722  C   ILE A 211      36.465  -3.179  -8.820  1.00 32.07           C  
ATOM   1723  CB  ILE A 211      35.546  -3.663  -6.522  1.00 32.07           C  
ATOM   1724  O   ILE A 211      35.504  -3.165  -9.593  1.00 32.07           O  
ATOM   1725  CG1 ILE A 211      35.345  -3.105  -5.108  1.00 32.07           C  
ATOM   1726  CG2 ILE A 211      36.276  -5.009  -6.481  1.00 32.07           C  
ATOM   1727  CD1 ILE A 211      34.507  -3.999  -4.204  1.00 32.07           C  
ATOM   1728  N   SER A 212      37.602  -3.816  -9.371  1.00 37.86           N  
ATOM   1729  CA  SER A 212      38.361  -3.988 -10.605  1.00 37.86           C  
ATOM   1730  C   SER A 212      38.729  -5.451 -10.830  1.00 37.86           C  
ATOM   1731  CB  SER A 212      39.630  -3.134 -10.578  1.00 37.86           C  
ATOM   1732  O   SER A 212      39.128  -5.834 -11.931  1.00 37.86           O  
ATOM   1733  OG  SER A 212      40.472  -3.518  -9.505  1.00 37.86           O  
ATOM   1734  N   ASN A 213      37.962  -6.667 -10.486  1.00 28.52           N  
ATOM   1735  CA  ASN A 213      38.313  -7.822 -11.306  1.00 28.52           C  
ATOM   1736  C   ASN A 213      37.326  -8.969 -11.111  1.00 28.52           C  
ATOM   1737  CB  ASN A 213      39.737  -8.288 -10.994  1.00 28.52           C  
ATOM   1738  O   ASN A 213      36.657  -9.050 -10.079  1.00 28.52           O  
ATOM   1739  CG  ASN A 213      39.807  -9.162  -9.757  1.00 28.52           C  
ATOM   1740  ND2 ASN A 213      41.001  -9.295  -9.191  1.00 28.52           N  
ATOM   1741  OD1 ASN A 213      38.797  -9.715  -9.314  1.00 28.52           O  
ATOM   1742  N   GLN A 214      37.158  -9.945 -12.203  1.00 31.31           N  
ATOM   1743  CA  GLN A 214      36.191 -10.933 -12.669  1.00 31.31           C  
ATOM   1744  C   GLN A 214      36.069 -12.091 -11.682  1.00 31.31           C  
ATOM   1745  CB  GLN A 214      36.584 -11.460 -14.050  1.00 31.31           C  
ATOM   1746  O   GLN A 214      34.966 -12.571 -11.413  1.00 31.31           O  
ATOM   1747  CG  GLN A 214      35.476 -12.235 -14.750  1.00 31.31           C  
ATOM   1748  CD  GLN A 214      34.355 -11.340 -15.243  1.00 31.31           C  
ATOM   1749  NE2 GLN A 214      33.174 -11.919 -15.432  1.00 31.31           N  
ATOM   1750  OE1 GLN A 214      34.548 -10.138 -15.452  1.00 31.31           O  
ATOM   1751  N   THR A 215      37.186 -12.449 -11.031  1.00 35.06           N  
ATOM   1752  CA  THR A 215      37.171 -13.530 -10.052  1.00 35.06           C  
ATOM   1753  C   THR A 215      36.586 -13.051  -8.726  1.00 35.06           C  
ATOM   1754  CB  THR A 215      38.585 -14.093  -9.819  1.00 35.06           C  
ATOM   1755  O   THR A 215      35.800 -13.761  -8.096  1.00 35.06           O  
ATOM   1756  CG2 THR A 215      38.533 -15.563  -9.416  1.00 35.06           C  
ATOM   1757  OG1 THR A 215      39.348 -13.967 -11.025  1.00 35.06           O  
ATOM   1758  N   THR A 216      36.707 -11.639  -8.486  1.00 33.66           N  
ATOM   1759  CA  THR A 216      36.120 -11.052  -7.286  1.00 33.66           C  
ATOM   1760  C   THR A 216      34.640 -10.750  -7.501  1.00 33.66           C  
ATOM   1761  CB  THR A 216      36.856  -9.763  -6.877  1.00 33.66           C  
ATOM   1762  O   THR A 216      33.825 -10.939  -6.595  1.00 33.66           O  
ATOM   1763  CG2 THR A 216      36.532  -9.378  -5.438  1.00 33.66           C  
ATOM   1764  OG1 THR A 216      38.269  -9.968  -6.999  1.00 33.66           O  
ATOM   1765  N   ILE A 217      34.164 -10.701  -8.810  1.00 33.38           N  
ATOM   1766  CA  ILE A 217      32.837 -10.479  -9.374  1.00 33.38           C  
ATOM   1767  C   ILE A 217      32.012 -11.760  -9.271  1.00 33.38           C  
ATOM   1768  CB  ILE A 217      32.920 -10.012 -10.845  1.00 33.38           C  
ATOM   1769  O   ILE A 217      30.856 -11.728  -8.843  1.00 33.38           O  
ATOM   1770  CG1 ILE A 217      33.545  -8.614 -10.926  1.00 33.38           C  
ATOM   1771  CG2 ILE A 217      31.534 -10.030 -11.496  1.00 33.38           C  
ATOM   1772  CD1 ILE A 217      33.810  -8.137 -12.348  1.00 33.38           C  
ATOM   1773  N   ASP A 218      32.705 -12.978  -9.485  1.00 34.10           N  
ATOM   1774  CA  ASP A 218      32.019 -14.265  -9.432  1.00 34.10           C  
ATOM   1775  C   ASP A 218      31.907 -14.769  -7.995  1.00 34.10           C  
ATOM   1776  CB  ASP A 218      32.747 -15.297 -10.296  1.00 34.10           C  
ATOM   1777  O   ASP A 218      30.878 -15.325  -7.605  1.00 34.10           O  
ATOM   1778  CG  ASP A 218      32.530 -15.083 -11.784  1.00 34.10           C  
ATOM   1779  OD1 ASP A 218      31.571 -14.379 -12.166  1.00 34.10           O  
ATOM   1780  OD2 ASP A 218      33.325 -15.626 -12.582  1.00 34.10           O  
ATOM   1781  N   LYS A 219      32.860 -14.229  -7.270  1.00 31.94           N  
ATOM   1782  CA  LYS A 219      32.831 -14.562  -5.849  1.00 31.94           C  
ATOM   1783  C   LYS A 219      31.842 -13.676  -5.097  1.00 31.94           C  
ATOM   1784  CB  LYS A 219      34.226 -14.426  -5.237  1.00 31.94           C  
ATOM   1785  O   LYS A 219      31.118 -14.150  -4.219  1.00 31.94           O  
ATOM   1786  CG  LYS A 219      34.602 -15.559  -4.294  1.00 31.94           C  
ATOM   1787  CD  LYS A 219      36.013 -15.387  -3.747  1.00 31.94           C  
ATOM   1788  CE  LYS A 219      36.395 -16.527  -2.813  1.00 31.94           C  
ATOM   1789  NZ  LYS A 219      37.812 -16.417  -2.354  1.00 31.94           N  
ATOM   1790  N   CYS A 220      31.536 -12.438  -5.607  1.00 30.63           N  
ATOM   1791  CA  CYS A 220      30.594 -11.500  -5.005  1.00 30.63           C  
ATOM   1792  C   CYS A 220      29.160 -11.851  -5.383  1.00 30.63           C  
ATOM   1793  CB  CYS A 220      30.911 -10.070  -5.439  1.00 30.63           C  
ATOM   1794  O   CYS A 220      28.251 -11.737  -4.559  1.00 30.63           O  
ATOM   1795  SG  CYS A 220      32.292  -9.326  -4.543  1.00 30.63           S  
ATOM   1796  N   LEU A 221      28.952 -12.516  -6.569  1.00 31.64           N  
ATOM   1797  CA  LEU A 221      27.668 -13.004  -7.061  1.00 31.64           C  
ATOM   1798  C   LEU A 221      27.288 -14.314  -6.379  1.00 31.64           C  
ATOM   1799  CB  LEU A 221      27.715 -13.200  -8.578  1.00 31.64           C  
ATOM   1800  O   LEU A 221      26.107 -14.568  -6.129  1.00 31.64           O  
ATOM   1801  CG  LEU A 221      27.645 -11.930  -9.428  1.00 31.64           C  
ATOM   1802  CD1 LEU A 221      28.054 -12.232 -10.866  1.00 31.64           C  
ATOM   1803  CD2 LEU A 221      26.243 -11.331  -9.381  1.00 31.64           C  
ATOM   1804  N   SER A 222      28.312 -15.034  -5.973  1.00 34.03           N  
ATOM   1805  CA  SER A 222      28.028 -16.291  -5.289  1.00 34.03           C  
ATOM   1806  C   SER A 222      27.974 -16.098  -3.777  1.00 34.03           C  
ATOM   1807  CB  SER A 222      29.082 -17.342  -5.639  1.00 34.03           C  
ATOM   1808  O   SER A 222      27.229 -16.793  -3.083  1.00 34.03           O  
ATOM   1809  OG  SER A 222      30.345 -16.987  -5.102  1.00 34.03           O  
ATOM   1810  N   LEU A 223      28.688 -14.924  -3.374  1.00 30.79           N  
ATOM   1811  CA  LEU A 223      28.820 -14.675  -1.943  1.00 30.79           C  
ATOM   1812  C   LEU A 223      27.815 -13.625  -1.480  1.00 30.79           C  
ATOM   1813  CB  LEU A 223      30.242 -14.221  -1.606  1.00 30.79           C  
ATOM   1814  O   LEU A 223      27.367 -13.652  -0.331  1.00 30.79           O  
ATOM   1815  CG  LEU A 223      31.305 -15.318  -1.536  1.00 30.79           C  
ATOM   1816  CD1 LEU A 223      32.699 -14.716  -1.682  1.00 30.79           C  
ATOM   1817  CD2 LEU A 223      31.188 -16.095  -0.230  1.00 30.79           C  
ATOM   1818  N   ASP A 224      26.838 -13.169  -2.231  1.00 31.26           N  
ATOM   1819  CA  ASP A 224      26.094 -12.143  -1.509  1.00 31.26           C  
ATOM   1820  C   ASP A 224      24.589 -12.318  -1.700  1.00 31.26           C  
ATOM   1821  CB  ASP A 224      26.523 -10.747  -1.965  1.00 31.26           C  
ATOM   1822  O   ASP A 224      24.093 -12.274  -2.828  1.00 31.26           O  
ATOM   1823  CG  ASP A 224      27.365 -10.018  -0.932  1.00 31.26           C  
ATOM   1824  OD1 ASP A 224      27.477 -10.501   0.215  1.00 31.26           O  
ATOM   1825  OD2 ASP A 224      27.920  -8.949  -1.268  1.00 31.26           O  
ATOM   1826  N   ASN A 225      23.884 -13.258  -1.139  1.00 33.50           N  
ATOM   1827  CA  ASN A 225      22.731 -13.054  -0.269  1.00 33.50           C  
ATOM   1828  C   ASN A 225      22.223 -11.617  -0.340  1.00 33.50           C  
ATOM   1829  CB  ASN A 225      23.075 -13.425   1.175  1.00 33.50           C  
ATOM   1830  O   ASN A 225      21.740 -11.075   0.655  1.00 33.50           O  
ATOM   1831  CG  ASN A 225      22.759 -14.872   1.497  1.00 33.50           C  
ATOM   1832  ND2 ASN A 225      23.117 -15.303   2.701  1.00 33.50           N  
ATOM   1833  OD1 ASN A 225      22.199 -15.597   0.671  1.00 33.50           O  
ATOM   1834  N   ASP A 226      22.321 -10.834  -1.493  1.00 35.45           N  
ATOM   1835  CA  ASP A 226      21.622  -9.554  -1.525  1.00 35.45           C  
ATOM   1836  C   ASP A 226      20.219  -9.708  -2.107  1.00 35.45           C  
ATOM   1837  CB  ASP A 226      22.418  -8.528  -2.335  1.00 35.45           C  
ATOM   1838  O   ASP A 226      20.060  -9.896  -3.315  1.00 35.45           O  
ATOM   1839  CG  ASP A 226      22.507  -7.174  -1.653  1.00 35.45           C  
ATOM   1840  OD1 ASP A 226      21.603  -6.829  -0.861  1.00 35.45           O  
ATOM   1841  OD2 ASP A 226      23.488  -6.444  -1.913  1.00 35.45           O  
ATOM   1842  N   ILE A 227      19.363 -10.613  -1.635  1.00 35.39           N  
ATOM   1843  CA  ILE A 227      17.914 -10.757  -1.707  1.00 35.39           C  
ATOM   1844  C   ILE A 227      17.306  -9.534  -2.391  1.00 35.39           C  
ATOM   1845  CB  ILE A 227      17.295 -10.948  -0.304  1.00 35.39           C  
ATOM   1846  O   ILE A 227      16.372  -9.660  -3.186  1.00 35.39           O  
ATOM   1847  CG1 ILE A 227      17.524 -12.381   0.190  1.00 35.39           C  
ATOM   1848  CG2 ILE A 227      15.802 -10.608  -0.322  1.00 35.39           C  
ATOM   1849  CD1 ILE A 227      17.355 -12.553   1.693  1.00 35.39           C  
ATOM   1850  N   GLU A 228      18.035  -8.396  -2.552  1.00 32.86           N  
ATOM   1851  CA  GLU A 228      17.380  -7.210  -3.096  1.00 32.86           C  
ATOM   1852  C   GLU A 228      17.612  -7.092  -4.600  1.00 32.86           C  
ATOM   1853  CB  GLU A 228      17.879  -5.948  -2.387  1.00 32.86           C  
ATOM   1854  O   GLU A 228      16.697  -6.744  -5.348  1.00 32.86           O  
ATOM   1855  CG  GLU A 228      16.919  -5.416  -1.332  1.00 32.86           C  
ATOM   1856  CD  GLU A 228      17.413  -4.146  -0.658  1.00 32.86           C  
ATOM   1857  OE1 GLU A 228      16.721  -3.631   0.249  1.00 32.86           O  
ATOM   1858  OE2 GLU A 228      18.501  -3.660  -1.041  1.00 32.86           O  
ATOM   1859  N   LEU A 229      18.820  -7.670  -5.103  1.00 32.51           N  
ATOM   1860  CA  LEU A 229      19.172  -7.675  -6.519  1.00 32.51           C  
ATOM   1861  C   LEU A 229      18.583  -8.895  -7.220  1.00 32.51           C  
ATOM   1862  CB  LEU A 229      20.693  -7.657  -6.693  1.00 32.51           C  
ATOM   1863  O   LEU A 229      18.139  -8.802  -8.367  1.00 32.51           O  
ATOM   1864  CG  LEU A 229      21.274  -6.458  -7.444  1.00 32.51           C  
ATOM   1865  CD1 LEU A 229      22.368  -5.793  -6.615  1.00 32.51           C  
ATOM   1866  CD2 LEU A 229      21.815  -6.889  -8.803  1.00 32.51           C  
ATOM   1867  N   LYS A 230      18.546 -10.109  -6.474  1.00 31.85           N  
ATOM   1868  CA  LYS A 230      17.782 -11.262  -6.943  1.00 31.85           C  
ATOM   1869  C   LYS A 230      16.292 -10.941  -7.016  1.00 31.85           C  
ATOM   1870  CB  LYS A 230      18.015 -12.468  -6.032  1.00 31.85           C  
ATOM   1871  O   LYS A 230      15.603 -11.375  -7.942  1.00 31.85           O  
ATOM   1872  CG  LYS A 230      18.129 -13.791  -6.774  1.00 31.85           C  
ATOM   1873  CD  LYS A 230      18.282 -14.961  -5.810  1.00 31.85           C  
ATOM   1874  CE  LYS A 230      18.218 -16.297  -6.537  1.00 31.85           C  
ATOM   1875  NZ  LYS A 230      18.405 -17.446  -5.601  1.00 31.85           N  
ATOM   1876  N   ASP A 231      15.802  -9.970  -6.217  1.00 34.91           N  
ATOM   1877  CA  ASP A 231      14.400  -9.567  -6.160  1.00 34.91           C  
ATOM   1878  C   ASP A 231      14.051  -8.627  -7.312  1.00 34.91           C  
ATOM   1879  CB  ASP A 231      14.087  -8.897  -4.821  1.00 34.91           C  
ATOM   1880  O   ASP A 231      12.960  -8.709  -7.879  1.00 34.91           O  
ATOM   1881  CG  ASP A 231      13.631  -9.880  -3.758  1.00 34.91           C  
ATOM   1882  OD1 ASP A 231      13.410 -11.068  -4.080  1.00 34.91           O  
ATOM   1883  OD2 ASP A 231      13.488  -9.463  -2.588  1.00 34.91           O  
ATOM   1884  N   ILE A 232      15.029  -7.741  -7.722  1.00 36.93           N  
ATOM   1885  CA  ILE A 232      14.788  -6.825  -8.831  1.00 36.93           C  
ATOM   1886  C   ILE A 232      14.919  -7.572 -10.156  1.00 36.93           C  
ATOM   1887  CB  ILE A 232      15.761  -5.625  -8.794  1.00 36.93           C  
ATOM   1888  O   ILE A 232      14.131  -7.354 -11.079  1.00 36.93           O  
ATOM   1889  CG1 ILE A 232      15.478  -4.745  -7.571  1.00 36.93           C  
ATOM   1890  CG2 ILE A 232      15.665  -4.811 -10.088  1.00 36.93           C  
ATOM   1891  CD1 ILE A 232      16.514  -3.654  -7.340  1.00 36.93           C  
ATOM   1892  N   LEU A 233      15.728  -8.674 -10.236  1.00 33.39           N  
ATOM   1893  CA  LEU A 233      16.032  -9.247 -11.543  1.00 33.39           C  
ATOM   1894  C   LEU A 233      15.501 -10.673 -11.648  1.00 33.39           C  
ATOM   1895  CB  LEU A 233      17.542  -9.232 -11.797  1.00 33.39           C  
ATOM   1896  O   LEU A 233      15.473 -11.251 -12.737  1.00 33.39           O  
ATOM   1897  CG  LEU A 233      18.170  -7.864 -12.066  1.00 33.39           C  
ATOM   1898  CD1 LEU A 233      19.685  -7.935 -11.902  1.00 33.39           C  
ATOM   1899  CD2 LEU A 233      17.801  -7.371 -13.461  1.00 33.39           C  
ATOM   1900  N   CYS A 234      15.103 -11.300 -10.460  1.00 35.19           N  
ATOM   1901  CA  CYS A 234      14.607 -12.671 -10.518  1.00 35.19           C  
ATOM   1902  C   CYS A 234      13.157 -12.706 -10.984  1.00 35.19           C  
ATOM   1903  CB  CYS A 234      14.729 -13.343  -9.151  1.00 35.19           C  
ATOM   1904  O   CYS A 234      12.278 -12.131 -10.339  1.00 35.19           O  
ATOM   1905  SG  CYS A 234      14.660 -15.147  -9.218  1.00 35.19           S  
ATOM   1906  N   PHE A 235      12.929 -12.733 -12.302  1.00 37.56           N  
ATOM   1907  CA  PHE A 235      11.774 -12.978 -13.158  1.00 37.56           C  
ATOM   1908  C   PHE A 235      10.683 -13.721 -12.396  1.00 37.56           C  
ATOM   1909  CB  PHE A 235      12.184 -13.775 -14.400  1.00 37.56           C  
ATOM   1910  O   PHE A 235       9.504 -13.374 -12.494  1.00 37.56           O  
ATOM   1911  CG  PHE A 235      11.035 -14.115 -15.310  1.00 37.56           C  
ATOM   1912  CD1 PHE A 235      10.494 -15.395 -15.321  1.00 37.56           C  
ATOM   1913  CD2 PHE A 235      10.495 -13.154 -16.154  1.00 37.56           C  
ATOM   1914  CE1 PHE A 235       9.430 -15.712 -16.163  1.00 37.56           C  
ATOM   1915  CE2 PHE A 235       9.431 -13.463 -16.997  1.00 37.56           C  
ATOM   1916  CZ  PHE A 235       8.901 -14.743 -17.001  1.00 37.56           C  
ATOM   1917  N   SER A 236      11.063 -14.866 -11.710  1.00 36.31           N  
ATOM   1918  CA  SER A 236      10.059 -15.658 -11.006  1.00 36.31           C  
ATOM   1919  C   SER A 236       9.511 -14.907  -9.797  1.00 36.31           C  
ATOM   1920  CB  SER A 236      10.647 -16.997 -10.561  1.00 36.31           C  
ATOM   1921  O   SER A 236       8.319 -14.994  -9.494  1.00 36.31           O  
ATOM   1922  OG  SER A 236      11.758 -16.799  -9.703  1.00 36.31           O  
ATOM   1923  N   ALA A 237      10.423 -14.091  -9.227  1.00 39.43           N  
ATOM   1924  CA  ALA A 237       9.997 -13.303  -8.073  1.00 39.43           C  
ATOM   1925  C   ALA A 237       9.147 -12.112  -8.507  1.00 39.43           C  
ATOM   1926  CB  ALA A 237      11.209 -12.826  -7.277  1.00 39.43           C  
ATOM   1927  O   ALA A 237       8.154 -11.780  -7.856  1.00 39.43           O  
ATOM   1928  N   TYR A 238       9.521 -11.547  -9.764  1.00 40.91           N  
ATOM   1929  CA  TYR A 238       8.826 -10.459 -10.443  1.00 40.91           C  
ATOM   1930  C   TYR A 238       7.431 -10.891 -10.878  1.00 40.91           C  
ATOM   1931  CB  TYR A 238       9.628  -9.983 -11.658  1.00 40.91           C  
ATOM   1932  O   TYR A 238       6.456 -10.166 -10.666  1.00 40.91           O  
ATOM   1933  CG  TYR A 238      10.800  -9.101 -11.304  1.00 40.91           C  
ATOM   1934  CD1 TYR A 238      10.614  -7.760 -10.975  1.00 40.91           C  
ATOM   1935  CD2 TYR A 238      12.096  -9.606 -11.299  1.00 40.91           C  
ATOM   1936  CE1 TYR A 238      11.692  -6.943 -10.650  1.00 40.91           C  
ATOM   1937  CE2 TYR A 238      13.181  -8.798 -10.976  1.00 40.91           C  
ATOM   1938  OH  TYR A 238      14.040  -6.665 -10.332  1.00 40.91           O  
ATOM   1939  CZ  TYR A 238      12.969  -7.470 -10.653  1.00 40.91           C  
ATOM   1940  N   GLU A 239       7.209 -12.064 -11.597  1.00 38.66           N  
ATOM   1941  CA  GLU A 239       5.952 -12.659 -12.042  1.00 38.66           C  
ATOM   1942  C   GLU A 239       5.039 -12.970 -10.859  1.00 38.66           C  
ATOM   1943  CB  GLU A 239       6.216 -13.930 -12.852  1.00 38.66           C  
ATOM   1944  O   GLU A 239       3.849 -12.651 -10.887  1.00 38.66           O  
ATOM   1945  CG  GLU A 239       4.972 -14.512 -13.507  1.00 38.66           C  
ATOM   1946  CD  GLU A 239       5.244 -15.791 -14.282  1.00 38.66           C  
ATOM   1947  OE1 GLU A 239       4.351 -16.249 -15.031  1.00 38.66           O  
ATOM   1948  OE2 GLU A 239       6.359 -16.341 -14.138  1.00 38.66           O  
ATOM   1949  N   ALA A 240       5.694 -13.531  -9.948  1.00 47.05           N  
ATOM   1950  CA  ALA A 240       4.912 -14.011  -8.812  1.00 47.05           C  
ATOM   1951  C   ALA A 240       4.370 -12.847  -7.988  1.00 47.05           C  
ATOM   1952  CB  ALA A 240       5.758 -14.932  -7.935  1.00 47.05           C  
ATOM   1953  O   ALA A 240       3.217 -12.871  -7.551  1.00 47.05           O  
ATOM   1954  N   ALA A 241       5.233 -11.767  -8.024  1.00 47.86           N  
ATOM   1955  CA  ALA A 241       4.835 -10.624  -7.206  1.00 47.86           C  
ATOM   1956  C   ALA A 241       3.762  -9.795  -7.906  1.00 47.86           C  
ATOM   1957  CB  ALA A 241       6.047  -9.755  -6.880  1.00 47.86           C  
ATOM   1958  O   ALA A 241       2.799  -9.353  -7.274  1.00 47.86           O  
ATOM   1959  N   SER A 242       4.000  -9.531  -9.239  1.00 48.08           N  
ATOM   1960  CA  SER A 242       3.027  -8.784 -10.028  1.00 48.08           C  
ATOM   1961  C   SER A 242       1.701  -9.532 -10.124  1.00 48.08           C  
ATOM   1962  CB  SER A 242       3.570  -8.511 -11.432  1.00 48.08           C  
ATOM   1963  O   SER A 242       0.633  -8.935  -9.973  1.00 48.08           O  
ATOM   1964  OG  SER A 242       2.641  -7.759 -12.194  1.00 48.08           O  
ATOM   1965  N   LYS A 243       1.839 -10.864 -10.474  1.00 52.48           N  
ATOM   1966  CA  LYS A 243       0.636 -11.692 -10.504  1.00 52.48           C  
ATOM   1967  C   LYS A 243      -0.077 -11.674  -9.155  1.00 52.48           C  
ATOM   1968  CB  LYS A 243       0.983 -13.129 -10.895  1.00 52.48           C  
ATOM   1969  O   LYS A 243      -1.302 -11.554  -9.096  1.00 52.48           O  
ATOM   1970  CG  LYS A 243      -0.224 -13.976 -11.273  1.00 52.48           C  
ATOM   1971  CD  LYS A 243       0.193 -15.358 -11.759  1.00 52.48           C  
ATOM   1972  CE  LYS A 243      -1.015 -16.242 -12.035  1.00 52.48           C  
ATOM   1973  NZ  LYS A 243      -0.610 -17.625 -12.431  1.00 52.48           N  
ATOM   1974  N   GLU A 244       0.821 -11.735  -8.193  1.00 56.21           N  
ATOM   1975  CA  GLU A 244       0.255 -11.735  -6.847  1.00 56.21           C  
ATOM   1976  C   GLU A 244      -0.396 -10.393  -6.523  1.00 56.21           C  
ATOM   1977  CB  GLU A 244       1.333 -12.061  -5.810  1.00 56.21           C  
ATOM   1978  O   GLU A 244      -1.487 -10.349  -5.951  1.00 56.21           O  
ATOM   1979  CG  GLU A 244       0.794 -12.242  -4.399  1.00 56.21           C  
ATOM   1980  CD  GLU A 244       1.878 -12.547  -3.377  1.00 56.21           C  
ATOM   1981  OE1 GLU A 244       1.559 -12.671  -2.173  1.00 56.21           O  
ATOM   1982  OE2 GLU A 244       3.055 -12.662  -3.784  1.00 56.21           O  
ATOM   1983  N   ALA A 245       0.252  -9.314  -6.961  1.00 57.11           N  
ATOM   1984  CA  ALA A 245      -0.281  -7.984  -6.679  1.00 57.11           C  
ATOM   1985  C   ALA A 245      -1.593  -7.749  -7.423  1.00 57.11           C  
ATOM   1986  CB  ALA A 245       0.739  -6.911  -7.055  1.00 57.11           C  
ATOM   1987  O   ALA A 245      -2.570  -7.276  -6.837  1.00 57.11           O  
ATOM   1988  N   PHE A 246      -1.577  -8.091  -8.717  1.00 61.19           N  
ATOM   1989  CA  PHE A 246      -2.784  -7.875  -9.506  1.00 61.19           C  
ATOM   1990  C   PHE A 246      -3.903  -8.802  -9.048  1.00 61.19           C  
ATOM   1991  CB  PHE A 246      -2.500  -8.092 -10.995  1.00 61.19           C  
ATOM   1992  O   PHE A 246      -5.055  -8.381  -8.927  1.00 61.19           O  
ATOM   1993  CG  PHE A 246      -2.037  -6.852 -11.712  1.00 61.19           C  
ATOM   1994  CD1 PHE A 246      -2.956  -5.958 -12.248  1.00 61.19           C  
ATOM   1995  CD2 PHE A 246      -0.682  -6.579 -11.848  1.00 61.19           C  
ATOM   1996  CE1 PHE A 246      -2.531  -4.809 -12.911  1.00 61.19           C  
ATOM   1997  CE2 PHE A 246      -0.249  -5.433 -12.510  1.00 61.19           C  
ATOM   1998  CZ  PHE A 246      -1.175  -4.550 -13.041  1.00 61.19           C  
ATOM   1999  N   GLU A 247      -3.485 -10.051  -8.785  1.00 64.45           N  
ATOM   2000  CA  GLU A 247      -4.492 -11.014  -8.348  1.00 64.45           C  
ATOM   2001  C   GLU A 247      -5.017 -10.670  -6.957  1.00 64.45           C  
ATOM   2002  CB  GLU A 247      -3.920 -12.433  -8.359  1.00 64.45           C  
ATOM   2003  O   GLU A 247      -6.212 -10.806  -6.687  1.00 64.45           O  
ATOM   2004  CG  GLU A 247      -3.781 -13.030  -9.751  1.00 64.45           C  
ATOM   2005  CD  GLU A 247      -3.163 -14.419  -9.750  1.00 64.45           C  
ATOM   2006  OE1 GLU A 247      -3.026 -15.024 -10.838  1.00 64.45           O  
ATOM   2007  OE2 GLU A 247      -2.815 -14.908  -8.652  1.00 64.45           O  
ATOM   2008  N   ASN A 248      -4.108 -10.010  -6.231  1.00 66.21           N  
ATOM   2009  CA  ASN A 248      -4.493  -9.809  -4.839  1.00 66.21           C  
ATOM   2010  C   ASN A 248      -5.037  -8.403  -4.604  1.00 66.21           C  
ATOM   2011  CB  ASN A 248      -3.308 -10.082  -3.909  1.00 66.21           C  
ATOM   2012  O   ASN A 248      -5.846  -8.189  -3.700  1.00 66.21           O  
ATOM   2013  CG  ASN A 248      -2.994 -11.559  -3.782  1.00 66.21           C  
ATOM   2014  ND2 ASN A 248      -1.763 -11.872  -3.396  1.00 66.21           N  
ATOM   2015  OD1 ASN A 248      -3.850 -12.412  -4.030  1.00 66.21           O  
ATOM   2016  N   CYS A 249      -4.703  -7.483  -5.563  1.00 69.46           N  
ATOM   2017  CA  CYS A 249      -4.979  -6.093  -5.216  1.00 69.46           C  
ATOM   2018  C   CYS A 249      -6.086  -5.522  -6.094  1.00 69.46           C  
ATOM   2019  CB  CYS A 249      -3.715  -5.245  -5.357  1.00 69.46           C  
ATOM   2020  O   CYS A 249      -6.832  -4.641  -5.664  1.00 69.46           O  
ATOM   2021  SG  CYS A 249      -2.406  -5.691  -4.195  1.00 69.46           S  
ATOM   2022  N   LEU A 250      -6.166  -6.089  -7.348  1.00 72.80           N  
ATOM   2023  CA  LEU A 250      -7.144  -5.538  -8.280  1.00 72.80           C  
ATOM   2024  C   LEU A 250      -8.562  -5.714  -7.746  1.00 72.80           C  
ATOM   2025  CB  LEU A 250      -7.016  -6.209  -9.650  1.00 72.80           C  
ATOM   2026  O   LEU A 250      -8.960  -6.823  -7.383  1.00 72.80           O  
ATOM   2027  CG  LEU A 250      -7.836  -5.593 -10.785  1.00 72.80           C  
ATOM   2028  CD1 LEU A 250      -7.348  -4.180 -11.085  1.00 72.80           C  
ATOM   2029  CD2 LEU A 250      -7.761  -6.466 -12.033  1.00 72.80           C  
ATOM   2030  N   GLY A 251      -9.243  -4.568  -7.635  1.00 77.65           N  
ATOM   2031  CA  GLY A 251     -10.632  -4.589  -7.206  1.00 77.65           C  
ATOM   2032  C   GLY A 251     -10.790  -4.597  -5.697  1.00 77.65           C  
ATOM   2033  O   GLY A 251     -11.903  -4.729  -5.185  1.00 77.65           O  
ATOM   2034  N   LYS A 252      -9.645  -4.518  -5.074  1.00 82.48           N  
ATOM   2035  CA  LYS A 252      -9.687  -4.611  -3.618  1.00 82.48           C  
ATOM   2036  C   LYS A 252      -9.137  -3.343  -2.970  1.00 82.48           C  
ATOM   2037  CB  LYS A 252      -8.900  -5.830  -3.134  1.00 82.48           C  
ATOM   2038  O   LYS A 252      -8.193  -2.738  -3.481  1.00 82.48           O  
ATOM   2039  CG  LYS A 252      -9.457  -7.159  -3.621  1.00 82.48           C  
ATOM   2040  CD  LYS A 252      -8.576  -8.325  -3.192  1.00 82.48           C  
ATOM   2041  CE  LYS A 252      -9.092  -9.649  -3.742  1.00 82.48           C  
ATOM   2042  NZ  LYS A 252      -8.175 -10.781  -3.412  1.00 82.48           N  
ATOM   2043  N   LEU A 253      -9.817  -2.867  -1.895  1.00 86.19           N  
ATOM   2044  CA  LEU A 253      -9.364  -1.811  -0.996  1.00 86.19           C  
ATOM   2045  C   LEU A 253      -9.027  -2.376   0.380  1.00 86.19           C  
ATOM   2046  CB  LEU A 253     -10.433  -0.723  -0.865  1.00 86.19           C  
ATOM   2047  O   LEU A 253      -9.924  -2.746   1.141  1.00 86.19           O  
ATOM   2048  CG  LEU A 253     -10.169   0.365   0.177  1.00 86.19           C  
ATOM   2049  CD1 LEU A 253      -8.928   1.168  -0.196  1.00 86.19           C  
ATOM   2050  CD2 LEU A 253     -11.382   1.279   0.315  1.00 86.19           C  
ATOM   2051  N   TYR A 254      -7.762  -2.343   0.738  1.00 85.10           N  
ATOM   2052  CA  TYR A 254      -7.322  -2.962   1.984  1.00 85.10           C  
ATOM   2053  C   TYR A 254      -7.343  -1.957   3.129  1.00 85.10           C  
ATOM   2054  CB  TYR A 254      -5.914  -3.545   1.826  1.00 85.10           C  
ATOM   2055  O   TYR A 254      -6.956  -0.799   2.954  1.00 85.10           O  
ATOM   2056  CG  TYR A 254      -5.880  -4.854   1.075  1.00 85.10           C  
ATOM   2057  CD1 TYR A 254      -5.976  -6.069   1.749  1.00 85.10           C  
ATOM   2058  CD2 TYR A 254      -5.750  -4.878  -0.309  1.00 85.10           C  
ATOM   2059  CE1 TYR A 254      -5.942  -7.278   1.061  1.00 85.10           C  
ATOM   2060  CE2 TYR A 254      -5.716  -6.080  -1.008  1.00 85.10           C  
ATOM   2061  OH  TYR A 254      -5.779  -8.467  -1.001  1.00 85.10           O  
ATOM   2062  CZ  TYR A 254      -5.813  -7.273  -0.315  1.00 85.10           C  
ATOM   2063  N   LEU A 255      -7.810  -2.422   4.279  1.00 89.36           N  
ATOM   2064  CA  LEU A 255      -7.896  -1.657   5.518  1.00 89.36           C  
ATOM   2065  C   LEU A 255      -7.259  -2.421   6.674  1.00 89.36           C  
ATOM   2066  CB  LEU A 255      -9.356  -1.333   5.849  1.00 89.36           C  
ATOM   2067  O   LEU A 255      -7.193  -3.652   6.649  1.00 89.36           O  
ATOM   2068  CG  LEU A 255     -10.168  -0.660   4.741  1.00 89.36           C  
ATOM   2069  CD1 LEU A 255     -11.655  -0.696   5.078  1.00 89.36           C  
ATOM   2070  CD2 LEU A 255      -9.697   0.776   4.530  1.00 89.36           C  
ATOM   2071  N   THR A 256      -6.658  -1.699   7.565  1.00 89.37           N  
ATOM   2072  CA  THR A 256      -5.977  -2.379   8.661  1.00 89.37           C  
ATOM   2073  C   THR A 256      -6.519  -1.911  10.008  1.00 89.37           C  
ATOM   2074  CB  THR A 256      -4.456  -2.143   8.607  1.00 89.37           C  
ATOM   2075  O   THR A 256      -7.057  -0.806  10.117  1.00 89.37           O  
ATOM   2076  CG2 THR A 256      -4.121  -0.668   8.803  1.00 89.37           C  
ATOM   2077  OG1 THR A 256      -3.823  -2.907   9.640  1.00 89.37           O  
ATOM   2078  N   THR A 257      -6.417  -2.759  10.970  1.00 88.41           N  
ATOM   2079  CA  THR A 257      -6.753  -2.427  12.350  1.00 88.41           C  
ATOM   2080  C   THR A 257      -5.516  -2.505  13.242  1.00 88.41           C  
ATOM   2081  CB  THR A 257      -7.845  -3.363  12.900  1.00 88.41           C  
ATOM   2082  O   THR A 257      -5.617  -2.382  14.464  1.00 88.41           O  
ATOM   2083  CG2 THR A 257      -9.166  -3.158  12.166  1.00 88.41           C  
ATOM   2084  OG1 THR A 257      -7.426  -4.724  12.735  1.00 88.41           O  
ATOM   2085  N   SER A 258      -4.398  -2.743  12.546  1.00 87.27           N  
ATOM   2086  CA  SER A 258      -3.148  -2.955  13.270  1.00 87.27           C  
ATOM   2087  C   SER A 258      -2.274  -1.706  13.240  1.00 87.27           C  
ATOM   2088  CB  SER A 258      -2.381  -4.138  12.679  1.00 87.27           C  
ATOM   2089  O   SER A 258      -1.962  -1.185  12.167  1.00 87.27           O  
ATOM   2090  OG  SER A 258      -1.048  -4.165  13.162  1.00 87.27           O  
ATOM   2091  N   ILE A 259      -1.872  -1.278  14.426  1.00 87.73           N  
ATOM   2092  CA  ILE A 259      -1.006  -0.111  14.551  1.00 87.73           C  
ATOM   2093  C   ILE A 259       0.339  -0.393  13.885  1.00 87.73           C  
ATOM   2094  CB  ILE A 259      -0.798   0.283  16.031  1.00 87.73           C  
ATOM   2095  O   ILE A 259       0.919   0.488  13.246  1.00 87.73           O  
ATOM   2096  CG1 ILE A 259      -2.104   0.819  16.629  1.00 87.73           C  
ATOM   2097  CG2 ILE A 259       0.327   1.313  16.163  1.00 87.73           C  
ATOM   2098  CD1 ILE A 259      -2.048   1.048  18.133  1.00 87.73           C  
ATOM   2099  N   ASP A 260       0.738  -1.610  14.001  1.00 84.52           N  
ATOM   2100  CA  ASP A 260       2.007  -2.011  13.403  1.00 84.52           C  
ATOM   2101  C   ASP A 260       1.956  -1.903  11.881  1.00 84.52           C  
ATOM   2102  CB  ASP A 260       2.368  -3.440  13.817  1.00 84.52           C  
ATOM   2103  O   ASP A 260       2.914  -1.445  11.254  1.00 84.52           O  
ATOM   2104  CG  ASP A 260       2.752  -3.554  15.282  1.00 84.52           C  
ATOM   2105  OD1 ASP A 260       3.142  -2.534  15.891  1.00 84.52           O  
ATOM   2106  OD2 ASP A 260       2.667  -4.673  15.831  1.00 84.52           O  
ATOM   2107  N   ASN A 261       0.806  -2.309  11.382  1.00 82.57           N  
ATOM   2108  CA  ASN A 261       0.650  -2.234   9.934  1.00 82.57           C  
ATOM   2109  C   ASN A 261       0.589  -0.788   9.450  1.00 82.57           C  
ATOM   2110  CB  ASN A 261      -0.600  -2.996   9.488  1.00 82.57           C  
ATOM   2111  O   ASN A 261       1.108  -0.464   8.380  1.00 82.57           O  
ATOM   2112  CG  ASN A 261      -0.417  -4.500   9.540  1.00 82.57           C  
ATOM   2113  ND2 ASN A 261      -1.524  -5.233   9.536  1.00 82.57           N  
ATOM   2114  OD1 ASN A 261       0.711  -4.999   9.585  1.00 82.57           O  
ATOM   2115  N   ILE A 262      -0.000   0.040  10.260  1.00 85.93           N  
ATOM   2116  CA  ILE A 262      -0.083   1.458   9.931  1.00 85.93           C  
ATOM   2117  C   ILE A 262       1.321   2.050   9.841  1.00 85.93           C  
ATOM   2118  CB  ILE A 262      -0.926   2.231  10.970  1.00 85.93           C  
ATOM   2119  O   ILE A 262       1.640   2.768   8.890  1.00 85.93           O  
ATOM   2120  CG1 ILE A 262      -2.395   1.803  10.892  1.00 85.93           C  
ATOM   2121  CG2 ILE A 262      -0.784   3.742  10.764  1.00 85.93           C  
ATOM   2122  CD1 ILE A 262      -3.258   2.338  12.027  1.00 85.93           C  
ATOM   2123  N   ALA A 263       2.119   1.774  10.837  1.00 83.29           N  
ATOM   2124  CA  ALA A 263       3.495   2.260  10.868  1.00 83.29           C  
ATOM   2125  C   ALA A 263       4.281   1.759   9.660  1.00 83.29           C  
ATOM   2126  CB  ALA A 263       4.183   1.831  12.161  1.00 83.29           C  
ATOM   2127  O   ALA A 263       5.011   2.524   9.025  1.00 83.29           O  
ATOM   2128  N   LYS A 264       4.065   0.505   9.407  1.00 79.20           N  
ATOM   2129  CA  LYS A 264       4.760  -0.115   8.283  1.00 79.20           C  
ATOM   2130  C   LYS A 264       4.356   0.531   6.961  1.00 79.20           C  
ATOM   2131  CB  LYS A 264       4.477  -1.618   8.240  1.00 79.20           C  
ATOM   2132  O   LYS A 264       5.212   0.863   6.138  1.00 79.20           O  
ATOM   2133  CG  LYS A 264       5.328  -2.379   7.234  1.00 79.20           C  
ATOM   2134  CD  LYS A 264       5.047  -3.875   7.283  1.00 79.20           C  
ATOM   2135  CE  LYS A 264       5.841  -4.630   6.225  1.00 79.20           C  
ATOM   2136  NZ  LYS A 264       5.585  -6.100   6.284  1.00 79.20           N  
ATOM   2137  N   TYR A 265       3.032   0.723   6.800  1.00 78.26           N  
ATOM   2138  CA  TYR A 265       2.525   1.305   5.562  1.00 78.26           C  
ATOM   2139  C   TYR A 265       3.003   2.743   5.399  1.00 78.26           C  
ATOM   2140  CB  TYR A 265       0.994   1.257   5.532  1.00 78.26           C  
ATOM   2141  O   TYR A 265       3.335   3.172   4.292  1.00 78.26           O  
ATOM   2142  CG  TYR A 265       0.430  -0.143   5.551  1.00 78.26           C  
ATOM   2143  CD1 TYR A 265       1.173  -1.220   5.074  1.00 78.26           C  
ATOM   2144  CD2 TYR A 265      -0.846  -0.390   6.046  1.00 78.26           C  
ATOM   2145  CE1 TYR A 265       0.656  -2.512   5.088  1.00 78.26           C  
ATOM   2146  CE2 TYR A 265      -1.372  -1.678   6.065  1.00 78.26           C  
ATOM   2147  OH  TYR A 265      -1.131  -4.007   5.601  1.00 78.26           O  
ATOM   2148  CZ  TYR A 265      -0.615  -2.730   5.585  1.00 78.26           C  
ATOM   2149  N   THR A 266       2.997   3.493   6.469  1.00 80.02           N  
ATOM   2150  CA  THR A 266       3.488   4.866   6.429  1.00 80.02           C  
ATOM   2151  C   THR A 266       4.941   4.908   5.964  1.00 80.02           C  
ATOM   2152  CB  THR A 266       3.368   5.542   7.808  1.00 80.02           C  
ATOM   2153  O   THR A 266       5.319   5.768   5.166  1.00 80.02           O  
ATOM   2154  CG2 THR A 266       3.802   7.003   7.743  1.00 80.02           C  
ATOM   2155  OG1 THR A 266       2.006   5.479   8.247  1.00 80.02           O  
ATOM   2156  N   GLY A 267       5.759   4.015   6.456  1.00 73.99           N  
ATOM   2157  CA  GLY A 267       7.159   3.919   6.071  1.00 73.99           C  
ATOM   2158  C   GLY A 267       7.354   3.655   4.590  1.00 73.99           C  
ATOM   2159  O   GLY A 267       8.321   4.130   3.992  1.00 73.99           O  
ATOM   2160  N   TYR A 268       6.345   2.943   4.083  1.00 68.43           N  
ATOM   2161  CA  TYR A 268       6.444   2.576   2.674  1.00 68.43           C  
ATOM   2162  C   TYR A 268       6.048   3.743   1.778  1.00 68.43           C  
ATOM   2163  CB  TYR A 268       5.561   1.362   2.371  1.00 68.43           C  
ATOM   2164  O   TYR A 268       6.484   3.826   0.627  1.00 68.43           O  
ATOM   2165  CG  TYR A 268       5.998   0.102   3.079  1.00 68.43           C  
ATOM   2166  CD1 TYR A 268       7.346  -0.234   3.175  1.00 68.43           C  
ATOM   2167  CD2 TYR A 268       5.063  -0.754   3.652  1.00 68.43           C  
ATOM   2168  CE1 TYR A 268       7.753  -1.395   3.825  1.00 68.43           C  
ATOM   2169  CE2 TYR A 268       5.459  -1.917   4.304  1.00 68.43           C  
ATOM   2170  OH  TYR A 268       7.201  -3.379   5.030  1.00 68.43           O  
ATOM   2171  CZ  TYR A 268       6.804  -2.229   4.386  1.00 68.43           C  
ATOM   2172  N   LYS A 269       5.247   4.639   2.253  1.00 71.49           N  
ATOM   2173  CA  LYS A 269       4.638   5.685   1.436  1.00 71.49           C  
ATOM   2174  C   LYS A 269       5.361   7.016   1.618  1.00 71.49           C  
ATOM   2175  CB  LYS A 269       3.157   5.842   1.780  1.00 71.49           C  
ATOM   2176  O   LYS A 269       5.039   8.000   0.949  1.00 71.49           O  
ATOM   2177  CG  LYS A 269       2.313   4.618   1.456  1.00 71.49           C  
ATOM   2178  CD  LYS A 269       0.852   4.830   1.832  1.00 71.49           C  
ATOM   2179  CE  LYS A 269       0.000   3.619   1.478  1.00 71.49           C  
ATOM   2180  NZ  LYS A 269      -1.422   3.799   1.898  1.00 71.49           N  
ATOM   2181  N   CYS A 270       6.304   6.953   2.526  1.00 67.20           N  
ATOM   2182  CA  CYS A 270       7.069   8.160   2.820  1.00 67.20           C  
ATOM   2183  C   CYS A 270       8.565   7.870   2.826  1.00 67.20           C  
ATOM   2184  CB  CYS A 270       6.648   8.746   4.167  1.00 67.20           C  
ATOM   2185  O   CYS A 270       8.980   6.733   3.054  1.00 67.20           O  
ATOM   2186  SG  CYS A 270       4.888   9.136   4.274  1.00 67.20           S  
ATOM   2187  N   ASP A 271       9.349   8.800   2.435  1.00 69.92           N  
ATOM   2188  CA  ASP A 271      10.801   8.720   2.556  1.00 69.92           C  
ATOM   2189  C   ASP A 271      11.260   9.136   3.951  1.00 69.92           C  
ATOM   2190  CB  ASP A 271      11.477   9.594   1.497  1.00 69.92           C  
ATOM   2191  O   ASP A 271      11.113  10.297   4.339  1.00 69.92           O  
ATOM   2192  CG  ASP A 271      12.978   9.376   1.418  1.00 69.92           C  
ATOM   2193  OD1 ASP A 271      13.565   8.826   2.374  1.00 69.92           O  
ATOM   2194  OD2 ASP A 271      13.578   9.761   0.391  1.00 69.92           O  
ATOM   2195  N   PRO A 272      11.690   8.155   4.719  1.00 66.62           N  
ATOM   2196  CA  PRO A 272      12.090   8.462   6.094  1.00 66.62           C  
ATOM   2197  C   PRO A 272      13.232   9.473   6.165  1.00 66.62           C  
ATOM   2198  CB  PRO A 272      12.529   7.102   6.645  1.00 66.62           C  
ATOM   2199  O   PRO A 272      13.448  10.094   7.208  1.00 66.62           O  
ATOM   2200  CG  PRO A 272      12.809   6.272   5.434  1.00 66.62           C  
ATOM   2201  CD  PRO A 272      11.992   6.804   4.292  1.00 66.62           C  
ATOM   2202  N   LYS A 273      13.913   9.687   5.068  1.00 67.17           N  
ATOM   2203  CA  LYS A 273      15.060  10.590   5.062  1.00 67.17           C  
ATOM   2204  C   LYS A 273      14.622  12.034   4.841  1.00 67.17           C  
ATOM   2205  CB  LYS A 273      16.064  10.175   3.985  1.00 67.17           C  
ATOM   2206  O   LYS A 273      15.368  12.968   5.142  1.00 67.17           O  
ATOM   2207  CG  LYS A 273      16.739   8.838   4.249  1.00 67.17           C  
ATOM   2208  CD  LYS A 273      17.791   8.525   3.193  1.00 67.17           C  
ATOM   2209  CE  LYS A 273      18.436   7.165   3.431  1.00 67.17           C  
ATOM   2210  NZ  LYS A 273      19.476   6.859   2.404  1.00 67.17           N  
ATOM   2211  N   LYS A 274      13.403  12.158   4.303  1.00 69.41           N  
ATOM   2212  CA  LYS A 274      12.853  13.496   4.107  1.00 69.41           C  
ATOM   2213  C   LYS A 274      11.948  13.894   5.270  1.00 69.41           C  
ATOM   2214  CB  LYS A 274      12.079  13.571   2.791  1.00 69.41           C  
ATOM   2215  O   LYS A 274      10.883  13.305   5.464  1.00 69.41           O  
ATOM   2216  CG  LYS A 274      12.951  13.444   1.551  1.00 69.41           C  
ATOM   2217  CD  LYS A 274      12.144  13.646   0.276  1.00 69.41           C  
ATOM   2218  CE  LYS A 274      13.010  13.490  -0.967  1.00 69.41           C  
ATOM   2219  NZ  LYS A 274      12.212  13.638  -2.221  1.00 69.41           N  
ATOM   2220  N   GLU A 275      12.422  14.814   6.084  1.00 70.44           N  
ATOM   2221  CA  GLU A 275      11.744  15.229   7.308  1.00 70.44           C  
ATOM   2222  C   GLU A 275      10.365  15.809   7.006  1.00 70.44           C  
ATOM   2223  CB  GLU A 275      12.589  16.252   8.071  1.00 70.44           C  
ATOM   2224  O   GLU A 275       9.445  15.693   7.818  1.00 70.44           O  
ATOM   2225  CG  GLU A 275      13.659  15.629   8.955  1.00 70.44           C  
ATOM   2226  CD  GLU A 275      14.399  16.646   9.809  1.00 70.44           C  
ATOM   2227  OE1 GLU A 275      15.341  16.257  10.537  1.00 70.44           O  
ATOM   2228  OE2 GLU A 275      14.033  17.841   9.751  1.00 70.44           O  
ATOM   2229  N   ASP A 276      10.205  16.323   5.788  1.00 78.24           N  
ATOM   2230  CA  ASP A 276       8.955  17.008   5.475  1.00 78.24           C  
ATOM   2231  C   ASP A 276       7.980  16.075   4.761  1.00 78.24           C  
ATOM   2232  CB  ASP A 276       9.223  18.246   4.615  1.00 78.24           C  
ATOM   2233  O   ASP A 276       6.856  16.468   4.444  1.00 78.24           O  
ATOM   2234  CG  ASP A 276      10.009  19.319   5.348  1.00 78.24           C  
ATOM   2235  OD1 ASP A 276       9.911  19.404   6.591  1.00 78.24           O  
ATOM   2236  OD2 ASP A 276      10.731  20.087   4.676  1.00 78.24           O  
ATOM   2237  N   ASP A 277       8.491  14.811   4.548  1.00 78.45           N  
ATOM   2238  CA  ASP A 277       7.639  13.857   3.845  1.00 78.45           C  
ATOM   2239  C   ASP A 277       6.593  13.259   4.783  1.00 78.45           C  
ATOM   2240  CB  ASP A 277       8.482  12.745   3.219  1.00 78.45           C  
ATOM   2241  O   ASP A 277       6.852  13.077   5.974  1.00 78.45           O  
ATOM   2242  CG  ASP A 277       7.792  12.064   2.050  1.00 78.45           C  
ATOM   2243  OD1 ASP A 277       6.758  12.576   1.570  1.00 78.45           O  
ATOM   2244  OD2 ASP A 277       8.286  11.005   1.606  1.00 78.45           O  
ATOM   2245  N   TYR A 278       5.361  13.175   4.336  1.00 84.87           N  
ATOM   2246  CA  TYR A 278       4.285  12.644   5.165  1.00 84.87           C  
ATOM   2247  C   TYR A 278       3.309  11.822   4.332  1.00 84.87           C  
ATOM   2248  CB  TYR A 278       3.539  13.780   5.872  1.00 84.87           C  
ATOM   2249  O   TYR A 278       3.365  11.842   3.100  1.00 84.87           O  
ATOM   2250  CG  TYR A 278       2.872  14.749   4.926  1.00 84.87           C  
ATOM   2251  CD1 TYR A 278       3.561  15.852   4.427  1.00 84.87           C  
ATOM   2252  CD2 TYR A 278       1.552  14.564   4.530  1.00 84.87           C  
ATOM   2253  CE1 TYR A 278       2.950  16.748   3.557  1.00 84.87           C  
ATOM   2254  CE2 TYR A 278       0.931  15.454   3.660  1.00 84.87           C  
ATOM   2255  OH  TYR A 278       1.027  17.426   2.318  1.00 84.87           O  
ATOM   2256  CZ  TYR A 278       1.637  16.541   3.179  1.00 84.87           C  
ATOM   2257  N   ALA A 279       2.554  11.002   5.012  1.00 85.47           N  
ATOM   2258  CA  ALA A 279       1.434  10.260   4.438  1.00 85.47           C  
ATOM   2259  C   ALA A 279       0.131  10.584   5.163  1.00 85.47           C  
ATOM   2260  CB  ALA A 279       1.708   8.759   4.489  1.00 85.47           C  
ATOM   2261  O   ALA A 279       0.148  11.157   6.255  1.00 85.47           O  
ATOM   2262  N   TYR A 280      -0.918  10.329   4.475  1.00 89.14           N  
ATOM   2263  CA  TYR A 280      -2.218  10.534   5.104  1.00 89.14           C  
ATOM   2264  C   TYR A 280      -2.783   9.220   5.629  1.00 89.14           C  
ATOM   2265  CB  TYR A 280      -3.200  11.166   4.113  1.00 89.14           C  
ATOM   2266  O   TYR A 280      -2.723   8.194   4.947  1.00 89.14           O  
ATOM   2267  CG  TYR A 280      -2.958  12.636   3.872  1.00 89.14           C  
ATOM   2268  CD1 TYR A 280      -3.446  13.597   4.755  1.00 89.14           C  
ATOM   2269  CD2 TYR A 280      -2.242  13.067   2.760  1.00 89.14           C  
ATOM   2270  CE1 TYR A 280      -3.226  14.953   4.535  1.00 89.14           C  
ATOM   2271  CE2 TYR A 280      -2.017  14.421   2.531  1.00 89.14           C  
ATOM   2272  OH  TYR A 280      -2.292  16.695   3.200  1.00 89.14           O  
ATOM   2273  CZ  TYR A 280      -2.512  15.354   3.423  1.00 89.14           C  
ATOM   2274  N   LEU A 281      -3.207   9.289   6.872  1.00 92.34           N  
ATOM   2275  CA  LEU A 281      -3.924   8.177   7.488  1.00 92.34           C  
ATOM   2276  C   LEU A 281      -5.424   8.448   7.518  1.00 92.34           C  
ATOM   2277  CB  LEU A 281      -3.409   7.928   8.908  1.00 92.34           C  
ATOM   2278  O   LEU A 281      -5.869   9.436   8.108  1.00 92.34           O  
ATOM   2279  CG  LEU A 281      -4.090   6.801   9.687  1.00 92.34           C  
ATOM   2280  CD1 LEU A 281      -3.810   5.455   9.026  1.00 92.34           C  
ATOM   2281  CD2 LEU A 281      -3.622   6.797  11.139  1.00 92.34           C  
ATOM   2282  N   TYR A 282      -6.138   7.517   6.886  1.00 92.92           N  
ATOM   2283  CA  TYR A 282      -7.592   7.628   6.850  1.00 92.92           C  
ATOM   2284  C   TYR A 282      -8.241   6.583   7.749  1.00 92.92           C  
ATOM   2285  CB  TYR A 282      -8.107   7.475   5.415  1.00 92.92           C  
ATOM   2286  O   TYR A 282      -7.798   5.433   7.796  1.00 92.92           O  
ATOM   2287  CG  TYR A 282      -7.626   8.556   4.479  1.00 92.92           C  
ATOM   2288  CD1 TYR A 282      -8.336   9.746   4.335  1.00 92.92           C  
ATOM   2289  CD2 TYR A 282      -6.463   8.390   3.735  1.00 92.92           C  
ATOM   2290  CE1 TYR A 282      -7.897  10.745   3.471  1.00 92.92           C  
ATOM   2291  CE2 TYR A 282      -6.015   9.381   2.868  1.00 92.92           C  
ATOM   2292  OH  TYR A 282      -6.300  11.539   1.887  1.00 92.92           O  
ATOM   2293  CZ  TYR A 282      -6.738  10.554   2.744  1.00 92.92           C  
ATOM   2294  N   ARG A 283      -9.204   7.027   8.494  1.00 94.03           N  
ATOM   2295  CA  ARG A 283      -9.942   6.057   9.298  1.00 94.03           C  
ATOM   2296  C   ARG A 283     -11.434   6.113   8.990  1.00 94.03           C  
ATOM   2297  CB  ARG A 283      -9.705   6.305  10.790  1.00 94.03           C  
ATOM   2298  O   ARG A 283     -11.960   7.167   8.626  1.00 94.03           O  
ATOM   2299  CG  ARG A 283     -10.383   7.557  11.322  1.00 94.03           C  
ATOM   2300  CD  ARG A 283     -10.175   7.718  12.821  1.00 94.03           C  
ATOM   2301  NE  ARG A 283     -10.860   8.899  13.337  1.00 94.03           N  
ATOM   2302  NH1 ARG A 283     -10.105   8.646  15.505  1.00 94.03           N  
ATOM   2303  NH2 ARG A 283     -11.473  10.403  14.962  1.00 94.03           N  
ATOM   2304  CZ  ARG A 283     -10.811   9.313  14.600  1.00 94.03           C  
ATOM   2305  N   VAL A 284     -12.024   4.998   9.072  1.00 93.29           N  
ATOM   2306  CA  VAL A 284     -13.445   4.828   8.791  1.00 93.29           C  
ATOM   2307  C   VAL A 284     -14.070   3.900   9.831  1.00 93.29           C  
ATOM   2308  CB  VAL A 284     -13.681   4.271   7.369  1.00 93.29           C  
ATOM   2309  O   VAL A 284     -13.487   2.874  10.186  1.00 93.29           O  
ATOM   2310  CG1 VAL A 284     -12.952   2.942   7.183  1.00 93.29           C  
ATOM   2311  CG2 VAL A 284     -15.176   4.106   7.102  1.00 93.29           C  
ATOM   2312  N   PRO A 285     -15.233   4.322  10.314  1.00 93.38           N  
ATOM   2313  CA  PRO A 285     -15.904   3.427  11.259  1.00 93.38           C  
ATOM   2314  C   PRO A 285     -16.199   2.052  10.663  1.00 93.38           C  
ATOM   2315  CB  PRO A 285     -17.202   4.169  11.587  1.00 93.38           C  
ATOM   2316  O   PRO A 285     -16.643   1.956   9.515  1.00 93.38           O  
ATOM   2317  CG  PRO A 285     -16.912   5.602  11.274  1.00 93.38           C  
ATOM   2318  CD  PRO A 285     -15.955   5.653  10.118  1.00 93.38           C  
ATOM   2319  N   LYS A 286     -16.000   1.065  11.449  1.00 91.77           N  
ATOM   2320  CA  LYS A 286     -16.201  -0.307  10.992  1.00 91.77           C  
ATOM   2321  C   LYS A 286     -17.642  -0.530  10.541  1.00 91.77           C  
ATOM   2322  CB  LYS A 286     -15.839  -1.300  12.097  1.00 91.77           C  
ATOM   2323  O   LYS A 286     -17.898  -1.321   9.631  1.00 91.77           O  
ATOM   2324  CG  LYS A 286     -14.343  -1.441  12.337  1.00 91.77           C  
ATOM   2325  CD  LYS A 286     -14.039  -2.547  13.339  1.00 91.77           C  
ATOM   2326  CE  LYS A 286     -12.540  -2.732  13.532  1.00 91.77           C  
ATOM   2327  NZ  LYS A 286     -12.237  -3.817  14.513  1.00 91.77           N  
ATOM   2328  N   SER A 287     -18.566   0.189  11.193  1.00 91.69           N  
ATOM   2329  CA  SER A 287     -19.991   0.043  10.917  1.00 91.69           C  
ATOM   2330  C   SER A 287     -20.330   0.496   9.501  1.00 91.69           C  
ATOM   2331  CB  SER A 287     -20.817   0.841  11.927  1.00 91.69           C  
ATOM   2332  O   SER A 287     -21.363   0.110   8.951  1.00 91.69           O  
ATOM   2333  OG  SER A 287     -20.491   2.219  11.867  1.00 91.69           O  
ATOM   2334  N   LEU A 288     -19.412   1.206   8.869  1.00 90.48           N  
ATOM   2335  CA  LEU A 288     -19.691   1.783   7.558  1.00 90.48           C  
ATOM   2336  C   LEU A 288     -18.993   0.993   6.457  1.00 90.48           C  
ATOM   2337  CB  LEU A 288     -19.248   3.248   7.511  1.00 90.48           C  
ATOM   2338  O   LEU A 288     -19.088   1.345   5.279  1.00 90.48           O  
ATOM   2339  CG  LEU A 288     -19.994   4.212   8.435  1.00 90.48           C  
ATOM   2340  CD1 LEU A 288     -19.405   5.614   8.324  1.00 90.48           C  
ATOM   2341  CD2 LEU A 288     -21.482   4.224   8.105  1.00 90.48           C  
ATOM   2342  N   VAL A 289     -18.249  -0.021   6.849  1.00 90.14           N  
ATOM   2343  CA  VAL A 289     -17.473  -0.775   5.869  1.00 90.14           C  
ATOM   2344  C   VAL A 289     -18.035  -2.189   5.742  1.00 90.14           C  
ATOM   2345  CB  VAL A 289     -15.977  -0.828   6.250  1.00 90.14           C  
ATOM   2346  O   VAL A 289     -18.237  -2.876   6.747  1.00 90.14           O  
ATOM   2347  CG1 VAL A 289     -15.189  -1.648   5.229  1.00 90.14           C  
ATOM   2348  CG2 VAL A 289     -15.405   0.583   6.363  1.00 90.14           C  
ATOM   2349  N   ILE A 290     -18.306  -2.543   4.479  1.00 91.12           N  
ATOM   2350  CA  ILE A 290     -18.668  -3.927   4.195  1.00 91.12           C  
ATOM   2351  C   ILE A 290     -17.417  -4.722   3.825  1.00 91.12           C  
ATOM   2352  CB  ILE A 290     -19.715  -4.017   3.063  1.00 91.12           C  
ATOM   2353  O   ILE A 290     -16.848  -4.528   2.748  1.00 91.12           O  
ATOM   2354  CG1 ILE A 290     -20.966  -3.210   3.428  1.00 91.12           C  
ATOM   2355  CG2 ILE A 290     -20.071  -5.477   2.771  1.00 91.12           C  
ATOM   2356  CD1 ILE A 290     -21.954  -3.047   2.281  1.00 91.12           C  
ATOM   2357  N   VAL A 291     -17.083  -5.639   4.717  1.00 90.18           N  
ATOM   2358  CA  VAL A 291     -15.860  -6.415   4.536  1.00 90.18           C  
ATOM   2359  C   VAL A 291     -16.111  -7.551   3.548  1.00 90.18           C  
ATOM   2360  CB  VAL A 291     -15.342  -6.979   5.878  1.00 90.18           C  
ATOM   2361  O   VAL A 291     -17.061  -8.321   3.706  1.00 90.18           O  
ATOM   2362  CG1 VAL A 291     -14.123  -7.872   5.653  1.00 90.18           C  
ATOM   2363  CG2 VAL A 291     -15.006  -5.842   6.841  1.00 90.18           C  
ATOM   2364  N   ALA A 292     -15.319  -7.578   2.492  1.00 87.10           N  
ATOM   2365  CA  ALA A 292     -15.436  -8.608   1.463  1.00 87.10           C  
ATOM   2366  C   ALA A 292     -14.590  -9.830   1.811  1.00 87.10           C  
ATOM   2367  CB  ALA A 292     -15.025  -8.050   0.103  1.00 87.10           C  
ATOM   2368  O   ALA A 292     -14.927 -10.954   1.433  1.00 87.10           O  
ATOM   2369  N   GLY A 293     -13.541  -9.603   2.642  1.00 85.99           N  
ATOM   2370  CA  GLY A 293     -12.635 -10.683   2.999  1.00 85.99           C  
ATOM   2371  C   GLY A 293     -11.462 -10.222   3.844  1.00 85.99           C  
ATOM   2372  O   GLY A 293     -11.331  -9.032   4.137  1.00 85.99           O  
ATOM   2373  N   GLU A 294     -10.699 -11.183   4.361  1.00 79.92           N  
ATOM   2374  CA  GLU A 294      -9.513 -10.896   5.163  1.00 79.92           C  
ATOM   2375  C   GLU A 294      -8.236 -11.241   4.402  1.00 79.92           C  
ATOM   2376  CB  GLU A 294      -9.560 -11.665   6.486  1.00 79.92           C  
ATOM   2377  O   GLU A 294      -8.249 -12.088   3.507  1.00 79.92           O  
ATOM   2378  CG  GLU A 294     -10.703 -11.246   7.400  1.00 79.92           C  
ATOM   2379  CD  GLU A 294     -10.731 -12.009   8.715  1.00 79.92           C  
ATOM   2380  OE1 GLU A 294     -11.612 -11.731   9.560  1.00 79.92           O  
ATOM   2381  OE2 GLU A 294      -9.863 -12.891   8.902  1.00 79.92           O  
ATOM   2382  N   ASP A 295      -7.205 -10.385   4.697  1.00 71.10           N  
ATOM   2383  CA  ASP A 295      -5.886 -10.698   4.153  1.00 71.10           C  
ATOM   2384  C   ASP A 295      -5.249 -11.868   4.899  1.00 71.10           C  
ATOM   2385  CB  ASP A 295      -4.973  -9.472   4.219  1.00 71.10           C  
ATOM   2386  O   ASP A 295      -5.089 -11.820   6.121  1.00 71.10           O  
ATOM   2387  CG  ASP A 295      -3.699  -9.638   3.411  1.00 71.10           C  
ATOM   2388  OD1 ASP A 295      -3.224 -10.783   3.248  1.00 71.10           O  
ATOM   2389  OD2 ASP A 295      -3.162  -8.614   2.934  1.00 71.10           O  
ATOM   2390  N   THR A 296      -4.946 -12.914   4.178  1.00 65.01           N  
ATOM   2391  CA  THR A 296      -4.435 -14.123   4.813  1.00 65.01           C  
ATOM   2392  C   THR A 296      -2.989 -13.929   5.261  1.00 65.01           C  
ATOM   2393  CB  THR A 296      -4.522 -15.333   3.863  1.00 65.01           C  
ATOM   2394  O   THR A 296      -2.491 -14.674   6.108  1.00 65.01           O  
ATOM   2395  CG2 THR A 296      -5.973 -15.686   3.555  1.00 65.01           C  
ATOM   2396  OG1 THR A 296      -3.847 -15.021   2.638  1.00 65.01           O  
ATOM   2397  N   GLN A 297      -2.403 -12.823   4.810  1.00 62.54           N  
ATOM   2398  CA  GLN A 297      -0.976 -12.670   5.070  1.00 62.54           C  
ATOM   2399  C   GLN A 297      -0.724 -11.657   6.183  1.00 62.54           C  
ATOM   2400  CB  GLN A 297      -0.240 -12.247   3.798  1.00 62.54           C  
ATOM   2401  O   GLN A 297       0.333 -11.673   6.818  1.00 62.54           O  
ATOM   2402  CG  GLN A 297      -0.247 -13.305   2.703  1.00 62.54           C  
ATOM   2403  CD  GLN A 297       0.508 -12.870   1.461  1.00 62.54           C  
ATOM   2404  NE2 GLN A 297       0.006 -13.259   0.294  1.00 62.54           N  
ATOM   2405  OE1 GLN A 297       1.534 -12.188   1.549  1.00 62.54           O  
ATOM   2406  N   GLU A 298      -1.671 -10.812   6.433  1.00 66.38           N  
ATOM   2407  CA  GLU A 298      -1.515  -9.773   7.446  1.00 66.38           C  
ATOM   2408  C   GLU A 298      -2.672  -9.794   8.441  1.00 66.38           C  
ATOM   2409  CB  GLU A 298      -1.410  -8.393   6.791  1.00 66.38           C  
ATOM   2410  O   GLU A 298      -3.830  -9.618   8.058  1.00 66.38           O  
ATOM   2411  CG  GLU A 298      -0.150  -8.201   5.960  1.00 66.38           C  
ATOM   2412  CD  GLU A 298      -0.021  -6.801   5.381  1.00 66.38           C  
ATOM   2413  OE1 GLU A 298       0.955  -6.538   4.642  1.00 66.38           O  
ATOM   2414  OE2 GLU A 298      -0.902  -5.961   5.669  1.00 66.38           O  
ATOM   2415  N   ALA A 299      -2.274 -10.056   9.634  1.00 69.85           N  
ATOM   2416  CA  ALA A 299      -3.270 -10.065  10.702  1.00 69.85           C  
ATOM   2417  C   ALA A 299      -3.920  -8.693  10.858  1.00 69.85           C  
ATOM   2418  CB  ALA A 299      -2.634 -10.503  12.019  1.00 69.85           C  
ATOM   2419  O   ALA A 299      -3.228  -7.673  10.902  1.00 69.85           O  
ATOM   2420  N   GLY A 300      -5.252  -8.737  10.797  1.00 75.22           N  
ATOM   2421  CA  GLY A 300      -6.008  -7.522  11.058  1.00 75.22           C  
ATOM   2422  C   GLY A 300      -6.254  -6.693   9.812  1.00 75.22           C  
ATOM   2423  O   GLY A 300      -6.703  -5.548   9.900  1.00 75.22           O  
ATOM   2424  N   ALA A 301      -5.811  -7.219   8.693  1.00 81.19           N  
ATOM   2425  CA  ALA A 301      -6.048  -6.535   7.424  1.00 81.19           C  
ATOM   2426  C   ALA A 301      -7.255  -7.125   6.701  1.00 81.19           C  
ATOM   2427  CB  ALA A 301      -4.808  -6.616   6.537  1.00 81.19           C  
ATOM   2428  O   ALA A 301      -7.383  -8.346   6.587  1.00 81.19           O  
ATOM   2429  N   VAL A 302      -8.159  -6.315   6.401  1.00 85.39           N  
ATOM   2430  CA  VAL A 302      -9.361  -6.704   5.671  1.00 85.39           C  
ATOM   2431  C   VAL A 302      -9.435  -5.938   4.352  1.00 85.39           C  
ATOM   2432  CB  VAL A 302     -10.638  -6.455   6.505  1.00 85.39           C  
ATOM   2433  O   VAL A 302      -8.687  -4.980   4.141  1.00 85.39           O  
ATOM   2434  CG1 VAL A 302     -10.605  -7.267   7.798  1.00 85.39           C  
ATOM   2435  CG2 VAL A 302     -10.793  -4.966   6.809  1.00 85.39           C  
ATOM   2436  N   PHE A 303     -10.239  -6.501   3.418  1.00 86.44           N  
ATOM   2437  CA  PHE A 303     -10.431  -5.716   2.204  1.00 86.44           C  
ATOM   2438  C   PHE A 303     -11.913  -5.593   1.869  1.00 86.44           C  
ATOM   2439  CB  PHE A 303      -9.677  -6.347   1.029  1.00 86.44           C  
ATOM   2440  O   PHE A 303     -12.717  -6.440   2.262  1.00 86.44           O  
ATOM   2441  CG  PHE A 303     -10.198  -7.701   0.631  1.00 86.44           C  
ATOM   2442  CD1 PHE A 303      -9.680  -8.857   1.203  1.00 86.44           C  
ATOM   2443  CD2 PHE A 303     -11.207  -7.819  -0.316  1.00 86.44           C  
ATOM   2444  CE1 PHE A 303     -10.160 -10.112   0.836  1.00 86.44           C  
ATOM   2445  CE2 PHE A 303     -11.692  -9.070  -0.688  1.00 86.44           C  
ATOM   2446  CZ  PHE A 303     -11.167 -10.215  -0.111  1.00 86.44           C  
ATOM   2447  N   THR A 304     -12.224  -4.452   1.242  1.00 87.94           N  
ATOM   2448  CA  THR A 304     -13.558  -4.195   0.713  1.00 87.94           C  
ATOM   2449  C   THR A 304     -13.506  -3.958  -0.794  1.00 87.94           C  
ATOM   2450  CB  THR A 304     -14.209  -2.982   1.403  1.00 87.94           C  
ATOM   2451  O   THR A 304     -12.441  -3.671  -1.346  1.00 87.94           O  
ATOM   2452  CG2 THR A 304     -13.401  -1.712   1.161  1.00 87.94           C  
ATOM   2453  OG1 THR A 304     -15.533  -2.799   0.886  1.00 87.94           O  
ATOM   2454  N   THR A 305     -14.654  -4.187  -1.459  1.00 86.09           N  
ATOM   2455  CA  THR A 305     -14.733  -4.012  -2.905  1.00 86.09           C  
ATOM   2456  C   THR A 305     -15.622  -2.823  -3.257  1.00 86.09           C  
ATOM   2457  CB  THR A 305     -15.271  -5.280  -3.593  1.00 86.09           C  
ATOM   2458  O   THR A 305     -15.915  -2.586  -4.431  1.00 86.09           O  
ATOM   2459  CG2 THR A 305     -14.336  -6.465  -3.373  1.00 86.09           C  
ATOM   2460  OG1 THR A 305     -16.561  -5.598  -3.055  1.00 86.09           O  
ATOM   2461  N   THR A 306     -15.961  -2.145  -2.162  1.00 88.98           N  
ATOM   2462  CA  THR A 306     -16.841  -1.000  -2.363  1.00 88.98           C  
ATOM   2463  C   THR A 306     -16.110   0.304  -2.057  1.00 88.98           C  
ATOM   2464  CB  THR A 306     -18.102  -1.103  -1.486  1.00 88.98           C  
ATOM   2465  O   THR A 306     -15.183   0.327  -1.245  1.00 88.98           O  
ATOM   2466  CG2 THR A 306     -18.929  -2.330  -1.853  1.00 88.98           C  
ATOM   2467  OG1 THR A 306     -17.713  -1.197  -0.110  1.00 88.98           O  
ATOM   2468  N   VAL A 307     -16.572   1.310  -2.776  1.00 89.52           N  
ATOM   2469  CA  VAL A 307     -16.002   2.638  -2.582  1.00 89.52           C  
ATOM   2470  C   VAL A 307     -16.443   3.198  -1.232  1.00 89.52           C  
ATOM   2471  CB  VAL A 307     -16.410   3.603  -3.718  1.00 89.52           C  
ATOM   2472  O   VAL A 307     -17.603   3.049  -0.840  1.00 89.52           O  
ATOM   2473  CG1 VAL A 307     -15.876   5.009  -3.450  1.00 89.52           C  
ATOM   2474  CG2 VAL A 307     -15.907   3.084  -5.064  1.00 89.52           C  
ATOM   2475  N   ILE A 308     -15.452   3.806  -0.473  1.00 89.89           N  
ATOM   2476  CA  ILE A 308     -15.764   4.546   0.745  1.00 89.89           C  
ATOM   2477  C   ILE A 308     -15.799   6.043   0.445  1.00 89.89           C  
ATOM   2478  CB  ILE A 308     -14.742   4.247   1.865  1.00 89.89           C  
ATOM   2479  O   ILE A 308     -14.769   6.643   0.130  1.00 89.89           O  
ATOM   2480  CG1 ILE A 308     -14.700   2.744   2.163  1.00 89.89           C  
ATOM   2481  CG2 ILE A 308     -15.075   5.047   3.128  1.00 89.89           C  
ATOM   2482  CD1 ILE A 308     -13.602   2.336   3.136  1.00 89.89           C  
ATOM   2483  N   PRO A 309     -17.000   6.589   0.567  1.00 91.18           N  
ATOM   2484  CA  PRO A 309     -17.138   8.001   0.202  1.00 91.18           C  
ATOM   2485  C   PRO A 309     -16.377   8.931   1.143  1.00 91.18           C  
ATOM   2486  CB  PRO A 309     -18.647   8.243   0.297  1.00 91.18           C  
ATOM   2487  O   PRO A 309     -16.162   8.594   2.310  1.00 91.18           O  
ATOM   2488  CG  PRO A 309     -19.133   7.237   1.290  1.00 91.18           C  
ATOM   2489  CD  PRO A 309     -18.249   6.026   1.214  1.00 91.18           C  
ATOM   2490  N   PRO A 310     -15.944  10.064   0.653  1.00 89.11           N  
ATOM   2491  CA  PRO A 310     -15.196  11.039   1.450  1.00 89.11           C  
ATOM   2492  C   PRO A 310     -15.939  11.460   2.716  1.00 89.11           C  
ATOM   2493  CB  PRO A 310     -15.030  12.223   0.495  1.00 89.11           C  
ATOM   2494  O   PRO A 310     -15.312  11.734   3.742  1.00 89.11           O  
ATOM   2495  CG  PRO A 310     -15.195  11.638  -0.871  1.00 89.11           C  
ATOM   2496  CD  PRO A 310     -16.082  10.431  -0.769  1.00 89.11           C  
ATOM   2497  N   SER A 311     -17.282  11.479   2.703  1.00 90.98           N  
ATOM   2498  CA  SER A 311     -18.099  11.925   3.827  1.00 90.98           C  
ATOM   2499  C   SER A 311     -17.945  10.995   5.025  1.00 90.98           C  
ATOM   2500  CB  SER A 311     -19.571  12.009   3.421  1.00 90.98           C  
ATOM   2501  O   SER A 311     -18.215  11.389   6.162  1.00 90.98           O  
ATOM   2502  OG  SER A 311     -20.035  10.755   2.951  1.00 90.98           O  
ATOM   2503  N   ASN A 312     -17.422   9.828   4.780  1.00 91.88           N  
ATOM   2504  CA  ASN A 312     -17.288   8.825   5.831  1.00 91.88           C  
ATOM   2505  C   ASN A 312     -15.869   8.787   6.391  1.00 91.88           C  
ATOM   2506  CB  ASN A 312     -17.691   7.444   5.310  1.00 91.88           C  
ATOM   2507  O   ASN A 312     -15.578   8.008   7.301  1.00 91.88           O  
ATOM   2508  CG  ASN A 312     -19.176   7.338   5.024  1.00 91.88           C  
ATOM   2509  ND2 ASN A 312     -19.591   6.216   4.448  1.00 91.88           N  
ATOM   2510  OD1 ASN A 312     -19.945   8.258   5.318  1.00 91.88           O  
ATOM   2511  N   LEU A 313     -15.041   9.595   5.825  1.00 91.64           N  
ATOM   2512  CA  LEU A 313     -13.624   9.464   6.144  1.00 91.64           C  
ATOM   2513  C   LEU A 313     -13.162  10.603   7.047  1.00 91.64           C  
ATOM   2514  CB  LEU A 313     -12.785   9.442   4.863  1.00 91.64           C  
ATOM   2515  O   LEU A 313     -13.659  11.726   6.940  1.00 91.64           O  
ATOM   2516  CG  LEU A 313     -13.012   8.255   3.925  1.00 91.64           C  
ATOM   2517  CD1 LEU A 313     -12.310   8.492   2.592  1.00 91.64           C  
ATOM   2518  CD2 LEU A 313     -12.523   6.963   4.570  1.00 91.64           C  
ATOM   2519  N   GLU A 314     -12.289  10.225   7.948  1.00 93.17           N  
ATOM   2520  CA  GLU A 314     -11.475  11.146   8.737  1.00 93.17           C  
ATOM   2521  C   GLU A 314      -9.986  10.894   8.517  1.00 93.17           C  
ATOM   2522  CB  GLU A 314     -11.815  11.025  10.224  1.00 93.17           C  
ATOM   2523  O   GLU A 314      -9.578   9.766   8.232  1.00 93.17           O  
ATOM   2524  CG  GLU A 314     -13.277  11.302  10.546  1.00 93.17           C  
ATOM   2525  CD  GLU A 314     -13.644  10.989  11.987  1.00 93.17           C  
ATOM   2526  OE1 GLU A 314     -14.816  11.199  12.375  1.00 93.17           O  
ATOM   2527  OE2 GLU A 314     -12.752  10.532  12.736  1.00 93.17           O  
ATOM   2528  N   PHE A 315      -9.260  11.983   8.540  1.00 93.40           N  
ATOM   2529  CA  PHE A 315      -7.862  11.756   8.196  1.00 93.40           C  
ATOM   2530  C   PHE A 315      -6.941  12.497   9.158  1.00 93.40           C  
ATOM   2531  CB  PHE A 315      -7.582  12.199   6.756  1.00 93.40           C  
ATOM   2532  O   PHE A 315      -7.376  13.406   9.867  1.00 93.40           O  
ATOM   2533  CG  PHE A 315      -7.590  13.692   6.568  1.00 93.40           C  
ATOM   2534  CD1 PHE A 315      -8.779  14.369   6.324  1.00 93.40           C  
ATOM   2535  CD2 PHE A 315      -6.409  14.418   6.635  1.00 93.40           C  
ATOM   2536  CE1 PHE A 315      -8.789  15.751   6.149  1.00 93.40           C  
ATOM   2537  CE2 PHE A 315      -6.411  15.800   6.462  1.00 93.40           C  
ATOM   2538  CZ  PHE A 315      -7.603  16.464   6.218  1.00 93.40           C  
ATOM   2539  N   MET A 316      -5.688  12.069   9.210  1.00 92.95           N  
ATOM   2540  CA  MET A 316      -4.581  12.728   9.898  1.00 92.95           C  
ATOM   2541  C   MET A 316      -3.278  12.552   9.125  1.00 92.95           C  
ATOM   2542  CB  MET A 316      -4.425  12.179  11.317  1.00 92.95           C  
ATOM   2543  O   MET A 316      -3.157  11.641   8.303  1.00 92.95           O  
ATOM   2544  CG  MET A 316      -3.939  10.740  11.368  1.00 92.95           C  
ATOM   2545  SD  MET A 316      -3.552  10.188  13.075  1.00 92.95           S  
ATOM   2546  CE  MET A 316      -2.078  11.191  13.409  1.00 92.95           C  
ATOM   2547  N   LYS A 317      -2.406  13.485   9.339  1.00 91.15           N  
ATOM   2548  CA  LYS A 317      -1.078  13.381   8.742  1.00 91.15           C  
ATOM   2549  C   LYS A 317      -0.152  12.530   9.606  1.00 91.15           C  
ATOM   2550  CB  LYS A 317      -0.472  14.770   8.535  1.00 91.15           C  
ATOM   2551  O   LYS A 317      -0.195  12.610  10.836  1.00 91.15           O  
ATOM   2552  CG  LYS A 317      -1.188  15.608   7.485  1.00 91.15           C  
ATOM   2553  CD  LYS A 317      -0.500  16.951   7.279  1.00 91.15           C  
ATOM   2554  CE  LYS A 317      -1.236  17.805   6.254  1.00 91.15           C  
ATOM   2555  NZ  LYS A 317      -0.561  19.120   6.042  1.00 91.15           N  
ATOM   2556  N   THR A 318       0.524  11.645   8.887  1.00 86.65           N  
ATOM   2557  CA  THR A 318       1.457  10.796   9.619  1.00 86.65           C  
ATOM   2558  C   THR A 318       2.859  10.894   9.025  1.00 86.65           C  
ATOM   2559  CB  THR A 318       0.996   9.326   9.614  1.00 86.65           C  
ATOM   2560  O   THR A 318       3.017  11.201   7.841  1.00 86.65           O  
ATOM   2561  CG2 THR A 318      -0.453   9.203  10.074  1.00 86.65           C  
ATOM   2562  OG1 THR A 318       1.111   8.800   8.287  1.00 86.65           O  
ATOM   2563  N   LYS A 319       3.857  10.662   9.871  1.00 83.45           N  
ATOM   2564  CA  LYS A 319       5.254  10.744   9.457  1.00 83.45           C  
ATOM   2565  C   LYS A 319       5.916   9.369   9.481  1.00 83.45           C  
ATOM   2566  CB  LYS A 319       6.025  11.712  10.355  1.00 83.45           C  
ATOM   2567  O   LYS A 319       5.514   8.494  10.251  1.00 83.45           O  
ATOM   2568  CG  LYS A 319       5.606  13.166  10.201  1.00 83.45           C  
ATOM   2569  CD  LYS A 319       6.517  14.097  10.991  1.00 83.45           C  
ATOM   2570  CE  LYS A 319       6.125  15.557  10.803  1.00 83.45           C  
ATOM   2571  NZ  LYS A 319       7.006  16.473  11.587  1.00 83.45           N  
ATOM   2572  N   PRO A 320       6.949   9.204   8.608  1.00 72.32           N  
ATOM   2573  CA  PRO A 320       7.642   7.913   8.596  1.00 72.32           C  
ATOM   2574  C   PRO A 320       8.461   7.672   9.862  1.00 72.32           C  
ATOM   2575  CB  PRO A 320       8.550   8.012   7.368  1.00 72.32           C  
ATOM   2576  O   PRO A 320       8.783   8.620  10.583  1.00 72.32           O  
ATOM   2577  CG  PRO A 320       8.809   9.474   7.200  1.00 72.32           C  
ATOM   2578  CD  PRO A 320       7.601  10.230   7.676  1.00 72.32           C  
ATOM   2579  N   ASN A 321       8.708   6.367  10.349  1.00 67.54           N  
ATOM   2580  CA  ASN A 321       9.574   5.916  11.433  1.00 67.54           C  
ATOM   2581  C   ASN A 321       9.028   6.330  12.796  1.00 67.54           C  
ATOM   2582  CB  ASN A 321      10.994   6.453  11.244  1.00 67.54           C  
ATOM   2583  O   ASN A 321       9.796   6.617  13.716  1.00 67.54           O  
ATOM   2584  CG  ASN A 321      11.680   5.873  10.023  1.00 67.54           C  
ATOM   2585  ND2 ASN A 321      12.540   6.666   9.394  1.00 67.54           N  
ATOM   2586  OD1 ASN A 321      11.439   4.723   9.648  1.00 67.54           O  
ATOM   2587  N   ARG A 322       7.750   6.641  12.757  1.00 74.75           N  
ATOM   2588  CA  ARG A 322       7.112   6.961  14.029  1.00 74.75           C  
ATOM   2589  C   ARG A 322       6.532   5.710  14.681  1.00 74.75           C  
ATOM   2590  CB  ARG A 322       6.013   8.007  13.832  1.00 74.75           C  
ATOM   2591  O   ARG A 322       5.998   4.837  13.995  1.00 74.75           O  
ATOM   2592  CG  ARG A 322       5.517   8.630  15.127  1.00 74.75           C  
ATOM   2593  CD  ARG A 322       4.515   9.747  14.867  1.00 74.75           C  
ATOM   2594  NE  ARG A 322       3.899  10.217  16.105  1.00 74.75           N  
ATOM   2595  NH1 ARG A 322       2.660  11.886  15.097  1.00 74.75           N  
ATOM   2596  NH2 ARG A 322       2.533  11.568  17.364  1.00 74.75           N  
ATOM   2597  CZ  ARG A 322       3.032  11.223  16.186  1.00 74.75           C  
ATOM   2598  N   VAL A 323       6.882   5.571  15.909  1.00 79.41           N  
ATOM   2599  CA  VAL A 323       6.226   4.517  16.675  1.00 79.41           C  
ATOM   2600  C   VAL A 323       4.864   5.006  17.165  1.00 79.41           C  
ATOM   2601  CB  VAL A 323       7.091   4.063  17.872  1.00 79.41           C  
ATOM   2602  O   VAL A 323       4.774   6.027  17.850  1.00 79.41           O  
ATOM   2603  CG1 VAL A 323       6.399   2.942  18.645  1.00 79.41           C  
ATOM   2604  CG2 VAL A 323       8.470   3.613  17.392  1.00 79.41           C  
ATOM   2605  N   TYR A 324       3.809   4.328  16.644  1.00 83.21           N  
ATOM   2606  CA  TYR A 324       2.456   4.744  16.996  1.00 83.21           C  
ATOM   2607  C   TYR A 324       1.948   3.974  18.210  1.00 83.21           C  
ATOM   2608  CB  TYR A 324       1.506   4.540  15.813  1.00 83.21           C  
ATOM   2609  O   TYR A 324       2.278   2.800  18.391  1.00 83.21           O  
ATOM   2610  CG  TYR A 324       1.802   5.436  14.635  1.00 83.21           C  
ATOM   2611  CD1 TYR A 324       1.476   6.790  14.666  1.00 83.21           C  
ATOM   2612  CD2 TYR A 324       2.406   4.930  13.489  1.00 83.21           C  
ATOM   2613  CE1 TYR A 324       1.745   7.619  13.582  1.00 83.21           C  
ATOM   2614  CE2 TYR A 324       2.680   5.750  12.399  1.00 83.21           C  
ATOM   2615  OH  TYR A 324       2.616   7.907  11.379  1.00 83.21           O  
ATOM   2616  CZ  TYR A 324       2.347   7.091  12.455  1.00 83.21           C  
ATOM   2617  N   LYS A 325       1.307   4.723  19.092  1.00 85.46           N  
ATOM   2618  CA  LYS A 325       0.553   4.128  20.192  1.00 85.46           C  
ATOM   2619  C   LYS A 325      -0.942   4.390  20.038  1.00 85.46           C  
ATOM   2620  CB  LYS A 325       1.045   4.669  21.535  1.00 85.46           C  
ATOM   2621  O   LYS A 325      -1.347   5.297  19.307  1.00 85.46           O  
ATOM   2622  CG  LYS A 325       2.509   4.371  21.823  1.00 85.46           C  
ATOM   2623  CD  LYS A 325       2.943   4.946  23.166  1.00 85.46           C  
ATOM   2624  CE  LYS A 325       4.420   4.690  23.434  1.00 85.46           C  
ATOM   2625  NZ  LYS A 325       4.855   5.273  24.738  1.00 85.46           N  
ATOM   2626  N   LYS A 326      -1.720   3.575  20.616  1.00 82.56           N  
ATOM   2627  CA  LYS A 326      -3.170   3.712  20.513  1.00 82.56           C  
ATOM   2628  C   LYS A 326      -3.616   5.124  20.882  1.00 82.56           C  
ATOM   2629  CB  LYS A 326      -3.870   2.690  21.410  1.00 82.56           C  
ATOM   2630  O   LYS A 326      -4.564   5.653  20.298  1.00 82.56           O  
ATOM   2631  CG  LYS A 326      -3.830   1.266  20.874  1.00 82.56           C  
ATOM   2632  CD  LYS A 326      -4.650   0.320  21.741  1.00 82.56           C  
ATOM   2633  CE  LYS A 326      -4.587  -1.111  21.223  1.00 82.56           C  
ATOM   2634  NZ  LYS A 326      -5.355  -2.050  22.094  1.00 82.56           N  
ATOM   2635  N   GLU A 327      -2.925   5.785  21.763  1.00 83.29           N  
ATOM   2636  CA  GLU A 327      -3.264   7.122  22.241  1.00 83.29           C  
ATOM   2637  C   GLU A 327      -3.071   8.165  21.144  1.00 83.29           C  
ATOM   2638  CB  GLU A 327      -2.421   7.485  23.466  1.00 83.29           C  
ATOM   2639  O   GLU A 327      -3.620   9.266  21.225  1.00 83.29           O  
ATOM   2640  CG  GLU A 327      -2.611   6.542  24.645  1.00 83.29           C  
ATOM   2641  CD  GLU A 327      -1.796   5.263  24.529  1.00 83.29           C  
ATOM   2642  OE1 GLU A 327      -2.138   4.263  25.199  1.00 83.29           O  
ATOM   2643  OE2 GLU A 327      -0.807   5.263  23.763  1.00 83.29           O  
ATOM   2644  N   ASP A 328      -2.291   7.758  20.105  1.00 85.24           N  
ATOM   2645  CA  ASP A 328      -2.006   8.672  19.003  1.00 85.24           C  
ATOM   2646  C   ASP A 328      -3.181   8.744  18.030  1.00 85.24           C  
ATOM   2647  CB  ASP A 328      -0.737   8.242  18.264  1.00 85.24           C  
ATOM   2648  O   ASP A 328      -3.192   9.579  17.123  1.00 85.24           O  
ATOM   2649  CG  ASP A 328       0.516   8.371  19.112  1.00 85.24           C  
ATOM   2650  OD1 ASP A 328       0.625   9.338  19.896  1.00 85.24           O  
ATOM   2651  OD2 ASP A 328       1.404   7.499  18.993  1.00 85.24           O  
ATOM   2652  N   PHE A 329      -4.188   7.877  18.291  1.00 85.53           N  
ATOM   2653  CA  PHE A 329      -5.302   7.792  17.354  1.00 85.53           C  
ATOM   2654  C   PHE A 329      -6.597   8.260  18.008  1.00 85.53           C  
ATOM   2655  CB  PHE A 329      -5.463   6.358  16.838  1.00 85.53           C  
ATOM   2656  O   PHE A 329      -7.669   7.717  17.732  1.00 85.53           O  
ATOM   2657  CG  PHE A 329      -4.257   5.840  16.101  1.00 85.53           C  
ATOM   2658  CD1 PHE A 329      -4.084   6.105  14.749  1.00 85.53           C  
ATOM   2659  CD2 PHE A 329      -3.296   5.086  16.763  1.00 85.53           C  
ATOM   2660  CE1 PHE A 329      -2.969   5.626  14.064  1.00 85.53           C  
ATOM   2661  CE2 PHE A 329      -2.180   4.604  16.086  1.00 85.53           C  
ATOM   2662  CZ  PHE A 329      -2.019   4.874  14.737  1.00 85.53           C  
ATOM   2663  N   LYS A 330      -6.422   9.237  18.802  1.00 84.49           N  
ATOM   2664  CA  LYS A 330      -7.598   9.831  19.431  1.00 84.49           C  
ATOM   2665  C   LYS A 330      -8.363  10.710  18.446  1.00 84.49           C  
ATOM   2666  CB  LYS A 330      -7.194  10.649  20.659  1.00 84.49           C  
ATOM   2667  O   LYS A 330      -7.804  11.163  17.446  1.00 84.49           O  
ATOM   2668  CG  LYS A 330      -6.620   9.816  21.796  1.00 84.49           C  
ATOM   2669  CD  LYS A 330      -6.289  10.678  23.008  1.00 84.49           C  
ATOM   2670  CE  LYS A 330      -5.695   9.849  24.139  1.00 84.49           C  
ATOM   2671  NZ  LYS A 330      -5.356  10.691  25.324  1.00 84.49           N  
ATOM   2672  N   ASN A 331      -9.600  10.884  18.667  1.00 81.39           N  
ATOM   2673  CA  ASN A 331     -10.497  11.611  17.776  1.00 81.39           C  
ATOM   2674  C   ASN A 331      -9.970  13.010  17.470  1.00 81.39           C  
ATOM   2675  CB  ASN A 331     -11.902  11.693  18.376  1.00 81.39           C  
ATOM   2676  O   ASN A 331     -10.123  13.506  16.352  1.00 81.39           O  
ATOM   2677  CG  ASN A 331     -12.706  10.427  18.155  1.00 81.39           C  
ATOM   2678  ND2 ASN A 331     -13.778  10.264  18.921  1.00 81.39           N  
ATOM   2679  OD1 ASN A 331     -12.366   9.602  17.302  1.00 81.39           O  
ATOM   2680  N   GLU A 332      -9.235  13.600  18.380  1.00 83.57           N  
ATOM   2681  CA  GLU A 332      -8.778  14.978  18.235  1.00 83.57           C  
ATOM   2682  C   GLU A 332      -7.709  15.094  17.152  1.00 83.57           C  
ATOM   2683  CB  GLU A 332      -8.239  15.509  19.566  1.00 83.57           C  
ATOM   2684  O   GLU A 332      -7.482  16.178  16.610  1.00 83.57           O  
ATOM   2685  CG  GLU A 332      -9.268  15.520  20.687  1.00 83.57           C  
ATOM   2686  CD  GLU A 332      -8.680  15.892  22.038  1.00 83.57           C  
ATOM   2687  OE1 GLU A 332      -9.413  15.850  23.052  1.00 83.57           O  
ATOM   2688  OE2 GLU A 332      -7.476  16.230  22.084  1.00 83.57           O  
ATOM   2689  N   GLN A 333      -7.191  13.907  16.826  1.00 86.53           N  
ATOM   2690  CA  GLN A 333      -6.085  13.906  15.875  1.00 86.53           C  
ATOM   2691  C   GLN A 333      -6.594  13.805  14.440  1.00 86.53           C  
ATOM   2692  CB  GLN A 333      -5.121  12.757  16.172  1.00 86.53           C  
ATOM   2693  O   GLN A 333      -5.836  14.013  13.490  1.00 86.53           O  
ATOM   2694  CG  GLN A 333      -4.473  12.839  17.548  1.00 86.53           C  
ATOM   2695  CD  GLN A 333      -3.616  14.079  17.721  1.00 86.53           C  
ATOM   2696  NE2 GLN A 333      -3.738  14.728  18.874  1.00 86.53           N  
ATOM   2697  OE1 GLN A 333      -2.851  14.451  16.825  1.00 86.53           O  
ATOM   2698  N   PHE A 334      -7.938  13.480  14.338  1.00 89.38           N  
ATOM   2699  CA  PHE A 334      -8.491  13.248  13.009  1.00 89.38           C  
ATOM   2700  C   PHE A 334      -9.428  14.381  12.606  1.00 89.38           C  
ATOM   2701  CB  PHE A 334      -9.235  11.910  12.961  1.00 89.38           C  
ATOM   2702  O   PHE A 334     -10.176  14.900  13.438  1.00 89.38           O  
ATOM   2703  CG  PHE A 334      -8.326  10.712  12.907  1.00 89.38           C  
ATOM   2704  CD1 PHE A 334      -8.019  10.109  11.693  1.00 89.38           C  
ATOM   2705  CD2 PHE A 334      -7.779  10.187  14.071  1.00 89.38           C  
ATOM   2706  CE1 PHE A 334      -7.178   9.000  11.640  1.00 89.38           C  
ATOM   2707  CE2 PHE A 334      -6.938   9.079  14.025  1.00 89.38           C  
ATOM   2708  CZ  PHE A 334      -6.640   8.486  12.809  1.00 89.38           C  
ATOM   2709  N   GLU A 335      -9.241  14.797  11.400  1.00 90.22           N  
ATOM   2710  CA  GLU A 335     -10.108  15.810  10.805  1.00 90.22           C  
ATOM   2711  C   GLU A 335     -11.025  15.199   9.749  1.00 90.22           C  
ATOM   2712  CB  GLU A 335      -9.275  16.936  10.189  1.00 90.22           C  
ATOM   2713  O   GLU A 335     -10.604  14.332   8.980  1.00 90.22           O  
ATOM   2714  CG  GLU A 335      -8.402  17.676  11.193  1.00 90.22           C  
ATOM   2715  CD  GLU A 335      -7.545  18.760  10.559  1.00 90.22           C  
ATOM   2716  OE1 GLU A 335      -6.792  19.443  11.290  1.00 90.22           O  
ATOM   2717  OE2 GLU A 335      -7.628  18.928   9.322  1.00 90.22           O  
ATOM   2718  N   PRO A 336     -12.342  15.592   9.920  1.00 86.95           N  
ATOM   2719  CA  PRO A 336     -13.236  15.118   8.861  1.00 86.95           C  
ATOM   2720  C   PRO A 336     -12.843  15.638   7.480  1.00 86.95           C  
ATOM   2721  CB  PRO A 336     -14.602  15.665   9.282  1.00 86.95           C  
ATOM   2722  O   PRO A 336     -12.319  16.749   7.361  1.00 86.95           O  
ATOM   2723  CG  PRO A 336     -14.292  16.837  10.155  1.00 86.95           C  
ATOM   2724  CD  PRO A 336     -12.940  16.626  10.775  1.00 86.95           C  
ATOM   2725  N   LEU A 337     -12.889  14.739   6.487  1.00 81.83           N  
ATOM   2726  CA  LEU A 337     -12.601  15.147   5.117  1.00 81.83           C  
ATOM   2727  C   LEU A 337     -13.676  16.093   4.593  1.00 81.83           C  
ATOM   2728  CB  LEU A 337     -12.492  13.923   4.204  1.00 81.83           C  
ATOM   2729  O   LEU A 337     -14.860  15.746   4.578  1.00 81.83           O  
ATOM   2730  CG  LEU A 337     -11.611  14.077   2.964  1.00 81.83           C  
ATOM   2731  CD1 LEU A 337     -10.255  13.418   3.192  1.00 81.83           C  
ATOM   2732  CD2 LEU A 337     -12.300  13.484   1.740  1.00 81.83           C  
ATOM   2733  N   LYS A 338     -13.679  17.429   4.958  1.00 69.51           N  
ATOM   2734  CA  LYS A 338     -14.644  18.479   4.643  1.00 69.51           C  
ATOM   2735  C   LYS A 338     -14.920  18.540   3.143  1.00 69.51           C  
ATOM   2736  CB  LYS A 338     -14.142  19.836   5.139  1.00 69.51           C  
ATOM   2737  O   LYS A 338     -13.992  18.483   2.333  1.00 69.51           O  
ATOM   2738  CG  LYS A 338     -14.220  20.011   6.649  1.00 69.51           C  
ATOM   2739  CD  LYS A 338     -13.894  21.439   7.064  1.00 69.51           C  
ATOM   2740  CE  LYS A 338     -13.921  21.603   8.578  1.00 69.51           C  
ATOM   2741  NZ  LYS A 338     -13.601  23.002   8.990  1.00 69.51           N  
ATOM   2742  N   ILE A 339     -16.167  18.233   2.659  1.00 56.81           N  
ATOM   2743  CA  ILE A 339     -16.689  18.393   1.306  1.00 56.81           C  
ATOM   2744  C   ILE A 339     -16.917  19.874   1.013  1.00 56.81           C  
ATOM   2745  CB  ILE A 339     -18.000  17.600   1.109  1.00 56.81           C  
ATOM   2746  O   ILE A 339     -17.559  20.577   1.797  1.00 56.81           O  
ATOM   2747  CG1 ILE A 339     -17.788  16.122   1.456  1.00 56.81           C  
ATOM   2748  CG2 ILE A 339     -18.516  17.757  -0.325  1.00 56.81           C  
ATOM   2749  CD1 ILE A 339     -19.074  15.310   1.521  1.00 56.81           C  
ATOM   2750  N   ASN A 340     -15.832  20.710   0.786  1.00 47.65           N  
ATOM   2751  CA  ASN A 340     -16.229  22.048   0.359  1.00 47.65           C  
ATOM   2752  C   ASN A 340     -17.333  21.996  -0.693  1.00 47.65           C  
ATOM   2753  CB  ASN A 340     -15.022  22.821  -0.175  1.00 47.65           C  
ATOM   2754  O   ASN A 340     -17.178  21.348  -1.730  1.00 47.65           O  
ATOM   2755  CG  ASN A 340     -14.180  23.426   0.931  1.00 47.65           C  
ATOM   2756  ND2 ASN A 340     -12.934  23.756   0.615  1.00 47.65           N  
ATOM   2757  OD1 ASN A 340     -14.646  23.594   2.061  1.00 47.65           O  
ATOM   2758  N   LEU A 341     -18.599  21.638  -0.444  1.00 38.39           N  
ATOM   2759  CA  LEU A 341     -19.600  22.050  -1.422  1.00 38.39           C  
ATOM   2760  C   LEU A 341     -19.300  23.447  -1.953  1.00 38.39           C  
ATOM   2761  CB  LEU A 341     -21.000  22.017  -0.802  1.00 38.39           C  
ATOM   2762  O   LEU A 341     -18.989  24.356  -1.180  1.00 38.39           O  
ATOM   2763  CG  LEU A 341     -21.651  20.639  -0.672  1.00 38.39           C  
ATOM   2764  CD1 LEU A 341     -22.675  20.641   0.458  1.00 38.39           C  
ATOM   2765  CD2 LEU A 341     -22.302  20.229  -1.989  1.00 38.39           C  
TER    2766      LEU A 341                                                      
ENDMDL                                                                          
END                                                                             
