# Supplementary material for: The RIX domain defines a class of polymorphic T6SS effectors and secreted adaptors
Source: Nat Commun. 2023 Aug 17;14:4983. doi: 10.1038/s41467-023-40659-2 (PMC10435454; doi:10.1038/s41467-023-40659-2)
Supplement: Supplementary file 6 — Supplementary Data S3 [file 41467_2023_40659_MOESM6_ESM.zip › AlphaFold2 PDB files used in this study/WP_080175994.1 HNH nuclease.pdb]

HEADER                                            01-JUN-22                     
TITLE     ALPHAFOLD MONOMER V2.0 PREDICTION FOR UNCHARACTERIZED PROTEIN         
TITLE    2 (A0A1T4UHQ7)                                                         
COMPND    MOL_ID: 1;                                                            
COMPND   2 MOLECULE: UNCHARACTERIZED PROTEIN;                                   
COMPND   3 CHAIN: A                                                             
SOURCE    MOL_ID: 1;                                                            
SOURCE   2 ORGANISM_SCIENTIFIC: PHOTOBACTERIUM TORUNI;                          
SOURCE   3 ORGANISM_TAXID: 1935446                                              
REMARK   1                                                                      
REMARK   1 REFERENCE 1                                                          
REMARK   1  AUTH   JOHN JUMPER, RICHARD EVANS, ALEXANDER PRITZEL, TIM GREEN,    
REMARK   1  AUTH 2 MICHAEL FIGURNOV, OLAF RONNEBERGER, KATHRYN TUNYASUVUNAKOOL, 
REMARK   1  AUTH 3 RUSS BATES, AUGUSTIN ZIDEK, ANNA POTAPENKO, ALEX BRIDGLAND,  
REMARK   1  AUTH 4 CLEMENS MEYER, SIMON A A KOHL, ANDREW J BALLARD,             
REMARK   1  AUTH 5 ANDREW COWIE, BERNARDINO ROMERA-PAREDES, STANISLAV NIKOLOV,  
REMARK   1  AUTH 6 RISHUB JAIN, JONAS ADLER, TREVOR BACK, STIG PETERSEN,        
REMARK   1  AUTH 7 DAVID REIMAN, ELLEN CLANCY, MICHAL ZIELINSKI,                
REMARK   1  AUTH 8 MARTIN STEINEGGER, MICHALINA PACHOLSKA, TAMAS BERGHAMMER,    
REMARK   1  AUTH 9 DAVID SILVER, ORIOL VINYALS, ANDREW W SENIOR,                
REMARK   1  AUTH10 KORAY KAVUKCUOGLU, PUSHMEET KOHLI, DEMIS HASSABIS            
REMARK   1  TITL   HIGHLY ACCURATE PROTEIN STRUCTURE PREDICTION WITH ALPHAFOLD  
REMARK   1  REF    NATURE                        V. 596   583 2021              
REMARK   1  REFN                   ISSN 0028-0836                               
REMARK   1  PMID   34265844                                                     
REMARK   1  DOI    10.1038/s41586-021-03819-2                                   
REMARK   1                                                                      
REMARK   1 DISCLAIMERS                                                          
REMARK   1 ALPHAFOLD DATA, COPYRIGHT (2021) DEEPMIND TECHNOLOGIES LIMITED. THE  
REMARK   1 INFORMATION PROVIDED IS THEORETICAL MODELLING ONLY AND CAUTION SHOULD
REMARK   1 BE EXERCISED IN ITS USE. IT IS PROVIDED "AS-IS" WITHOUT ANY WARRANTY 
REMARK   1 OF ANY KIND, WHETHER EXPRESSED OR IMPLIED. NO WARRANTY IS GIVEN THAT 
REMARK   1 USE OF THE INFORMATION SHALL NOT INFRINGE THE RIGHTS OF ANY THIRD    
REMARK   1 PARTY. THE INFORMATION IS NOT INTENDED TO BE A SUBSTITUTE FOR        
REMARK   1 PROFESSIONAL MEDICAL ADVICE, DIAGNOSIS, OR TREATMENT, AND DOES NOT   
REMARK   1 CONSTITUTE MEDICAL OR OTHER PROFESSIONAL ADVICE. IT IS AVAILABLE FOR 
REMARK   1 ACADEMIC AND COMMERCIAL PURPOSES, UNDER CC-BY 4.0 LICENCE.           
DBREF  XXXX A    1   371  UNP    A0A1T4UHQ7 A0A1T4UHQ7_9GAMM     1    371       
SEQRES   1 A  371  MET SER LYS ASP CYS GLY CYS PRO ALA CYS ASN PRO VAL          
SEQRES   2 A  371  ASN GLN ARG ASN PHE GLU TYR VAL ALA PRO ARG LYS LEU          
SEQRES   3 A  371  THR LEU LYS GLU ARG ILE HIS LYS GLN ARG MET GLU ASN          
SEQRES   4 A  371  LEU ALA ALA SER ASP ARG ALA PHE GLU TYR VAL LYS ALA          
SEQRES   5 A  371  ASN GLU THR ARG TYR ALA GLU HIS ARG ALA SER ILE MET          
SEQRES   6 A  371  SER GLU ARG LYS MET ALA LYS ALA GLY LEU LEU ASP ALA          
SEQRES   7 A  371  LEU GLU ASN GLY VAL LEU ASP THR ALA HIS TYR VAL GLY          
SEQRES   8 A  371  GLY ILE THR LYS SER ILE GLY ASP LYS ILE THR SER ASP          
SEQRES   9 A  371  THR GLU ALA PHE VAL ALA SER VAL ILE ASP ASN PRO SER          
SEQRES  10 A  371  ILE ILE GLN ASN THR VAL ASP ASN ILE ALA SER THR LEU          
SEQRES  11 A  371  ILE ASP GLY ILE THR TYR PHE PRO ASP VAL VAL ILE ASP          
SEQRES  12 A  371  GLU VAL ALA PRO THR LEU SER TYR GLY ALA LYS SER ARG          
SEQRES  13 A  371  THR ASN GLN ARG ILE ASP ASN ALA LEU THR GLY VAL SER          
SEQRES  14 A  371  ASP GLU VAL ASP GLU LEU GLY ASN ASP PHE VAL LYS HIS          
SEQRES  15 A  371  ASN LYS ALA ILE LYS ASN GLY ASP PHE GLU THR ALA GLY          
SEQRES  16 A  371  LYS ILE ILE GLY LYS TYR ALA SER SER MET MET LEU PRO          
SEQRES  17 A  371  THR LYS LYS ILE LYS ALA ILE SER GLU LEU SER ASN GLU          
SEQRES  18 A  371  SER ARG LEU PHE LYS GLY VAL TYR LYS GLY ASN SER ILE          
SEQRES  19 A  371  ILE LEU LYS ASP VAL ASP ILE VAL ASP LEU HIS TYR LYS          
SEQRES  20 A  371  LYS ARG GLU ARG SER GLU TYR ASN GLU LEU ARG LYS GLY          
SEQRES  21 A  371  PHE ASN ASN ASN ILE ARG LYS ASP PHE LEU LYS ASP LEU          
SEQRES  22 A  371  SER LEU ASP ASP LYS VAL ILE SER GLN LEU LYS GLN HIS          
SEQRES  23 A  371  GLY VAL GLY ASP SER ASP ILE LEU LYS LEU SER ASP GLY          
SEQRES  24 A  371  LYS VAL PRO ARG GLY TYR GLN VAL HIS HIS LYS VAL PRO          
SEQRES  25 A  371  LEU ASP ASP GLY GLY THR ASN ASP LYS ASN ASN LEU VAL          
SEQRES  26 A  371  LEU ILE ARG SER SER PRO GLU HIS SER VAL PHE THR THR          
SEQRES  27 A  371  TYR GLN LYS GLN GLN THR SER THR LEU LYS VAL GLY GLY          
SEQRES  28 A  371  ASP GLY GLU ILE ILE GLU TRP PRO ILE PRO ASN GLY ASN          
SEQRES  29 A  371  VAL TYR PRO LYS GLU VAL ASN                                  
CRYST1    1.000    1.000    1.000  90.00  90.00  90.00 P 1           1          
ORIGX1      1.000000  0.000000  0.000000        0.00000                         
ORIGX2      0.000000  1.000000  0.000000        0.00000                         
ORIGX3      0.000000  0.000000  1.000000        0.00000                         
SCALE1      1.000000  0.000000  0.000000        0.00000                         
SCALE2      0.000000  1.000000  0.000000        0.00000                         
SCALE3      0.000000  0.000000  1.000000        0.00000                         
MODEL        1                                                                  
ATOM      1  N   MET A   1     -76.468 -37.983 -23.966  1.00 47.69           N  
ATOM      2  CA  MET A   1     -75.237 -38.519 -23.346  1.00 47.69           C  
ATOM      3  C   MET A   1     -74.126 -37.487 -23.500  1.00 47.69           C  
ATOM      4  CB  MET A   1     -74.798 -39.850 -23.999  1.00 47.69           C  
ATOM      5  O   MET A   1     -73.547 -37.404 -24.571  1.00 47.69           O  
ATOM      6  CG  MET A   1     -75.725 -41.035 -23.707  1.00 47.69           C  
ATOM      7  SD  MET A   1     -75.300 -42.535 -24.635  1.00 47.69           S  
ATOM      8  CE  MET A   1     -74.044 -43.297 -23.572  1.00 47.69           C  
ATOM      9  N   SER A   2     -73.831 -36.701 -22.465  1.00 47.72           N  
ATOM     10  CA  SER A   2     -72.518 -36.060 -22.311  1.00 47.72           C  
ATOM     11  C   SER A   2     -71.934 -36.603 -21.017  1.00 47.72           C  
ATOM     12  CB  SER A   2     -72.586 -34.527 -22.322  1.00 47.72           C  
ATOM     13  O   SER A   2     -72.538 -36.464 -19.957  1.00 47.72           O  
ATOM     14  OG  SER A   2     -73.380 -34.038 -21.266  1.00 47.72           O  
ATOM     15  N   LYS A   3     -70.837 -37.348 -21.143  1.00 50.84           N  
ATOM     16  CA  LYS A   3     -70.185 -38.033 -20.031  1.00 50.84           C  
ATOM     17  C   LYS A   3     -69.577 -36.987 -19.105  1.00 50.84           C  
ATOM     18  CB  LYS A   3     -69.112 -38.999 -20.561  1.00 50.84           C  
ATOM     19  O   LYS A   3     -68.704 -36.231 -19.523  1.00 50.84           O  
ATOM     20  CG  LYS A   3     -69.714 -40.202 -21.307  1.00 50.84           C  
ATOM     21  CD  LYS A   3     -68.601 -41.107 -21.854  1.00 50.84           C  
ATOM     22  CE  LYS A   3     -69.190 -42.336 -22.557  1.00 50.84           C  
ATOM     23  NZ  LYS A   3     -68.125 -43.200 -23.130  1.00 50.84           N  
ATOM     24  N   ASP A   4     -70.055 -36.977 -17.872  1.00 54.84           N  
ATOM     25  CA  ASP A   4     -69.433 -36.290 -16.753  1.00 54.84           C  
ATOM     26  C   ASP A   4     -68.057 -36.946 -16.537  1.00 54.84           C  
ATOM     27  CB  ASP A   4     -70.390 -36.436 -15.549  1.00 54.84           C  
ATOM     28  O   ASP A   4     -67.979 -38.134 -16.221  1.00 54.84           O  
ATOM     29  CG  ASP A   4     -70.352 -35.257 -14.580  1.00 54.84           C  
ATOM     30  OD1 ASP A   4     -69.458 -34.400 -14.750  1.00 54.84           O  
ATOM     31  OD2 ASP A   4     -71.234 -35.234 -13.697  1.00 54.84           O  
ATOM     32  N   CYS A   5     -66.961 -36.241 -16.840  1.00 60.59           N  
ATOM     33  CA  CYS A   5     -65.621 -36.851 -16.899  1.00 60.59           C  
ATOM     34  C   CYS A   5     -65.090 -37.295 -15.526  1.00 60.59           C  
ATOM     35  CB  CYS A   5     -64.601 -35.891 -17.537  1.00 60.59           C  
ATOM     36  O   CYS A   5     -63.978 -37.815 -15.465  1.00 60.59           O  
ATOM     37  SG  CYS A   5     -64.259 -34.468 -16.460  1.00 60.59           S  
ATOM     38  N   GLY A   6     -65.809 -37.031 -14.425  1.00 59.25           N  
ATOM     39  CA  GLY A   6     -65.370 -37.332 -13.056  1.00 59.25           C  
ATOM     40  C   GLY A   6     -64.037 -36.679 -12.672  1.00 59.25           C  
ATOM     41  O   GLY A   6     -63.440 -37.023 -11.655  1.00 59.25           O  
ATOM     42  N   CYS A   7     -63.544 -35.758 -13.499  1.00 54.81           N  
ATOM     43  CA  CYS A   7     -62.223 -35.190 -13.386  1.00 54.81           C  
ATOM     44  C   CYS A   7     -62.311 -33.866 -12.598  1.00 54.81           C  
ATOM     45  CB  CYS A   7     -61.567 -35.170 -14.779  1.00 54.81           C  
ATOM     46  O   CYS A   7     -63.138 -33.016 -12.938  1.00 54.81           O  
ATOM     47  SG  CYS A   7     -62.231 -34.185 -16.168  1.00 54.81           S  
ATOM     48  N   PRO A   8     -61.490 -33.656 -11.544  1.00 55.81           N  
ATOM     49  CA  PRO A   8     -61.610 -32.503 -10.635  1.00 55.81           C  
ATOM     50  C   PRO A   8     -61.551 -31.137 -11.331  1.00 55.81           C  
ATOM     51  CB  PRO A   8     -60.444 -32.637  -9.648  1.00 55.81           C  
ATOM     52  O   PRO A   8     -62.040 -30.146 -10.796  1.00 55.81           O  
ATOM     53  CG  PRO A   8     -60.134 -34.129  -9.639  1.00 55.81           C  
ATOM     54  CD  PRO A   8     -60.474 -34.578 -11.054  1.00 55.81           C  
ATOM     55  N   ALA A   9     -60.967 -31.096 -12.530  1.00 54.91           N  
ATOM     56  CA  ALA A   9     -60.830 -29.909 -13.364  1.00 54.91           C  
ATOM     57  C   ALA A   9     -62.144 -29.445 -14.020  1.00 54.91           C  
ATOM     58  CB  ALA A   9     -59.770 -30.230 -14.425  1.00 54.91           C  
ATOM     59  O   ALA A   9     -62.230 -28.298 -14.448  1.00 54.91           O  
ATOM     60  N   CYS A  10     -63.164 -30.304 -14.099  1.00 53.84           N  
ATOM     61  CA  CYS A  10     -64.433 -29.992 -14.760  1.00 53.84           C  
ATOM     62  C   CYS A  10     -65.576 -29.697 -13.782  1.00 53.84           C  
ATOM     63  CB  CYS A  10     -64.776 -31.113 -15.743  1.00 53.84           C  
ATOM     64  O   CYS A  10     -66.706 -29.512 -14.222  1.00 53.84           O  
ATOM     65  SG  CYS A  10     -63.511 -31.169 -17.047  1.00 53.84           S  
ATOM     66  N   ASN A  11     -65.298 -29.625 -12.475  1.00 51.78           N  
ATOM     67  CA  ASN A  11     -66.286 -29.234 -11.475  1.00 51.78           C  
ATOM     68  C   ASN A  11     -66.323 -27.693 -11.341  1.00 51.78           C  
ATOM     69  CB  ASN A  11     -65.977 -29.955 -10.151  1.00 51.78           C  
ATOM     70  O   ASN A  11     -65.394 -27.114 -10.767  1.00 51.78           O  
ATOM     71  CG  ASN A  11     -67.079 -29.765  -9.122  1.00 51.78           C  
ATOM     72  ND2 ASN A  11     -66.980 -30.414  -7.986  1.00 51.78           N  
ATOM     73  OD1 ASN A  11     -68.033 -29.029  -9.308  1.00 51.78           O  
ATOM     74  N   PRO A  12     -67.381 -27.005 -11.819  1.00 53.59           N  
ATOM     75  CA  PRO A  12     -67.456 -25.541 -11.821  1.00 53.59           C  
ATOM     76  C   PRO A  12     -67.568 -24.922 -10.415  1.00 53.59           C  
ATOM     77  CB  PRO A  12     -68.655 -25.203 -12.717  1.00 53.59           C  
ATOM     78  O   PRO A  12     -67.525 -23.704 -10.274  1.00 53.59           O  
ATOM     79  CG  PRO A  12     -69.563 -26.423 -12.582  1.00 53.59           C  
ATOM     80  CD  PRO A  12     -68.576 -27.573 -12.430  1.00 53.59           C  
ATOM     81  N   VAL A  13     -67.672 -25.735  -9.357  1.00 53.16           N  
ATOM     82  CA  VAL A  13     -67.820 -25.271  -7.966  1.00 53.16           C  
ATOM     83  C   VAL A  13     -66.470 -24.962  -7.290  1.00 53.16           C  
ATOM     84  CB  VAL A  13     -68.683 -26.274  -7.164  1.00 53.16           C  
ATOM     85  O   VAL A  13     -66.444 -24.359  -6.217  1.00 53.16           O  
ATOM     86  CG1 VAL A  13     -69.118 -25.729  -5.794  1.00 53.16           C  
ATOM     87  CG2 VAL A  13     -69.982 -26.622  -7.912  1.00 53.16           C  
ATOM     88  N   ASN A  14     -65.334 -25.317  -7.908  1.00 47.28           N  
ATOM     89  CA  ASN A  14     -64.008 -25.167  -7.288  1.00 47.28           C  
ATOM     90  C   ASN A  14     -63.179 -23.972  -7.797  1.00 47.28           C  
ATOM     91  CB  ASN A  14     -63.264 -26.515  -7.317  1.00 47.28           C  
ATOM     92  O   ASN A  14     -61.973 -23.914  -7.580  1.00 47.28           O  
ATOM     93  CG  ASN A  14     -62.467 -26.787  -6.047  1.00 47.28           C  
ATOM     94  ND2 ASN A  14     -61.700 -27.851  -6.038  1.00 47.28           N  
ATOM     95  OD1 ASN A  14     -62.560 -26.113  -5.033  1.00 47.28           O  
ATOM     96  N   GLN A  15     -63.816 -22.989  -8.440  1.00 49.12           N  
ATOM     97  CA  GLN A  15     -63.205 -21.685  -8.731  1.00 49.12           C  
ATOM     98  C   GLN A  15     -63.446 -20.702  -7.576  1.00 49.12           C  
ATOM     99  CB  GLN A  15     -63.686 -21.139 -10.084  1.00 49.12           C  
ATOM    100  O   GLN A  15     -63.984 -19.612  -7.759  1.00 49.12           O  
ATOM    101  CG  GLN A  15     -63.182 -21.973 -11.269  1.00 49.12           C  
ATOM    102  CD  GLN A  15     -63.508 -21.328 -12.614  1.00 49.12           C  
ATOM    103  NE2 GLN A  15     -62.972 -21.841 -13.698  1.00 49.12           N  
ATOM    104  OE1 GLN A  15     -64.240 -20.362 -12.731  1.00 49.12           O  
ATOM    105  N   ARG A  16     -63.080 -21.087  -6.346  1.00 54.12           N  
ATOM    106  CA  ARG A  16     -62.984 -20.105  -5.260  1.00 54.12           C  
ATOM    107  C   ARG A  16     -61.666 -19.364  -5.417  1.00 54.12           C  
ATOM    108  CB  ARG A  16     -63.135 -20.735  -3.871  1.00 54.12           C  
ATOM    109  O   ARG A  16     -60.605 -19.976  -5.359  1.00 54.12           O  
ATOM    110  CG  ARG A  16     -64.577 -21.195  -3.628  1.00 54.12           C  
ATOM    111  CD  ARG A  16     -64.767 -21.589  -2.161  1.00 54.12           C  
ATOM    112  NE  ARG A  16     -66.053 -22.277  -1.963  1.00 54.12           N  
ATOM    113  NH1 ARG A  16     -66.055 -22.268   0.334  1.00 54.12           N  
ATOM    114  NH2 ARG A  16     -67.708 -23.285  -0.774  1.00 54.12           N  
ATOM    115  CZ  ARG A  16     -66.597 -22.604  -0.805  1.00 54.12           C  
ATOM    116  N   ASN A  17     -61.782 -18.059  -5.635  1.00 53.47           N  
ATOM    117  CA  ASN A  17     -60.723 -17.057  -5.620  1.00 53.47           C  
ATOM    118  C   ASN A  17     -59.639 -17.378  -4.578  1.00 53.47           C  
ATOM    119  CB  ASN A  17     -61.385 -15.702  -5.293  1.00 53.47           C  
ATOM    120  O   ASN A  17     -59.784 -17.052  -3.401  1.00 53.47           O  
ATOM    121  CG  ASN A  17     -62.327 -15.201  -6.370  1.00 53.47           C  
ATOM    122  ND2 ASN A  17     -63.288 -14.380  -6.021  1.00 53.47           N  
ATOM    123  OD1 ASN A  17     -62.222 -15.547  -7.531  1.00 53.47           O  
ATOM    124  N   PHE A  18     -58.539 -17.990  -5.011  1.00 52.62           N  
ATOM    125  CA  PHE A  18     -57.292 -17.925  -4.266  1.00 52.62           C  
ATOM    126  C   PHE A  18     -56.662 -16.578  -4.607  1.00 52.62           C  
ATOM    127  CB  PHE A  18     -56.394 -19.132  -4.579  1.00 52.62           C  
ATOM    128  O   PHE A  18     -55.935 -16.448  -5.590  1.00 52.62           O  
ATOM    129  CG  PHE A  18     -56.689 -20.345  -3.715  1.00 52.62           C  
ATOM    130  CD1 PHE A  18     -56.028 -20.501  -2.481  1.00 52.62           C  
ATOM    131  CD2 PHE A  18     -57.627 -21.311  -4.126  1.00 52.62           C  
ATOM    132  CE1 PHE A  18     -56.292 -21.619  -1.670  1.00 52.62           C  
ATOM    133  CE2 PHE A  18     -57.890 -22.431  -3.317  1.00 52.62           C  
ATOM    134  CZ  PHE A  18     -57.220 -22.587  -2.090  1.00 52.62           C  
ATOM    135  N   GLU A  19     -56.989 -15.551  -3.821  1.00 54.47           N  
ATOM    136  CA  GLU A  19     -56.183 -14.335  -3.787  1.00 54.47           C  
ATOM    137  C   GLU A  19     -54.745 -14.741  -3.454  1.00 54.47           C  
ATOM    138  CB  GLU A  19     -56.716 -13.331  -2.752  1.00 54.47           C  
ATOM    139  O   GLU A  19     -54.444 -15.225  -2.361  1.00 54.47           O  
ATOM    140  CG  GLU A  19     -57.712 -12.342  -3.374  1.00 54.47           C  
ATOM    141  CD  GLU A  19     -58.240 -11.308  -2.365  1.00 54.47           C  
ATOM    142  OE1 GLU A  19     -58.661 -10.225  -2.828  1.00 54.47           O  
ATOM    143  OE2 GLU A  19     -58.231 -11.607  -1.150  1.00 54.47           O  
ATOM    144  N   TYR A  20     -53.849 -14.591  -4.427  1.00 55.94           N  
ATOM    145  CA  TYR A  20     -52.424 -14.771  -4.214  1.00 55.94           C  
ATOM    146  C   TYR A  20     -51.928 -13.655  -3.289  1.00 55.94           C  
ATOM    147  CB  TYR A  20     -51.703 -14.804  -5.567  1.00 55.94           C  
ATOM    148  O   TYR A  20     -51.589 -12.554  -3.726  1.00 55.94           O  
ATOM    149  CG  TYR A  20     -50.198 -14.963  -5.458  1.00 55.94           C  
ATOM    150  CD1 TYR A  20     -49.364 -13.832  -5.553  1.00 55.94           C  
ATOM    151  CD2 TYR A  20     -49.632 -16.237  -5.258  1.00 55.94           C  
ATOM    152  CE1 TYR A  20     -47.966 -13.971  -5.462  1.00 55.94           C  
ATOM    153  CE2 TYR A  20     -48.235 -16.381  -5.156  1.00 55.94           C  
ATOM    154  OH  TYR A  20     -46.051 -15.384  -5.177  1.00 55.94           O  
ATOM    155  CZ  TYR A  20     -47.401 -15.249  -5.262  1.00 55.94           C  
ATOM    156  N   VAL A  21     -51.891 -13.934  -1.986  1.00 57.53           N  
ATOM    157  CA  VAL A  21     -51.229 -13.074  -1.006  1.00 57.53           C  
ATOM    158  C   VAL A  21     -49.728 -13.304  -1.152  1.00 57.53           C  
ATOM    159  CB  VAL A  21     -51.731 -13.330   0.428  1.00 57.53           C  
ATOM    160  O   VAL A  21     -49.182 -14.287  -0.651  1.00 57.53           O  
ATOM    161  CG1 VAL A  21     -51.089 -12.336   1.407  1.00 57.53           C  
ATOM    162  CG2 VAL A  21     -53.253 -13.166   0.530  1.00 57.53           C  
ATOM    163  N   ALA A  22     -49.051 -12.415  -1.883  1.00 53.75           N  
ATOM    164  CA  ALA A  22     -47.601 -12.471  -2.035  1.00 53.75           C  
ATOM    165  C   ALA A  22     -46.931 -12.514  -0.643  1.00 53.75           C  
ATOM    166  CB  ALA A  22     -47.129 -11.265  -2.855  1.00 53.75           C  
ATOM    167  O   ALA A  22     -47.267 -11.689   0.215  1.00 53.75           O  
ATOM    168  N   PRO A  23     -45.989 -13.445  -0.388  1.00 61.72           N  
ATOM    169  CA  PRO A  23     -45.375 -13.571   0.924  1.00 61.72           C  
ATOM    170  C   PRO A  23     -44.684 -12.259   1.296  1.00 61.72           C  
ATOM    171  CB  PRO A  23     -44.415 -14.764   0.840  1.00 61.72           C  
ATOM    172  O   PRO A  23     -43.887 -11.712   0.525  1.00 61.72           O  
ATOM    173  CG  PRO A  23     -44.140 -14.908  -0.658  1.00 61.72           C  
ATOM    174  CD  PRO A  23     -45.435 -14.424  -1.308  1.00 61.72           C  
ATOM    175  N   ARG A  24     -45.003 -11.742   2.488  1.00 70.38           N  
ATOM    176  CA  ARG A  24     -44.378 -10.534   3.033  1.00 70.38           C  
ATOM    177  C   ARG A  24     -42.860 -10.687   2.949  1.00 70.38           C  
ATOM    178  CB  ARG A  24     -44.861 -10.308   4.476  1.00 70.38           C  
ATOM    179  O   ARG A  24     -42.295 -11.650   3.466  1.00 70.38           O  
ATOM    180  CG  ARG A  24     -44.128  -9.153   5.178  1.00 70.38           C  
ATOM    181  CD  ARG A  24     -44.643  -8.966   6.608  1.00 70.38           C  
ATOM    182  NE  ARG A  24     -43.727  -8.122   7.397  1.00 70.38           N  
ATOM    183  NH1 ARG A  24     -45.044  -7.916   9.269  1.00 70.38           N  
ATOM    184  NH2 ARG A  24     -42.972  -7.093   9.278  1.00 70.38           N  
ATOM    185  CZ  ARG A  24     -43.922  -7.710   8.637  1.00 70.38           C  
ATOM    186  N   LYS A  25     -42.189  -9.714   2.325  1.00 70.75           N  
ATOM    187  CA  LYS A  25     -40.723  -9.666   2.303  1.00 70.75           C  
ATOM    188  C   LYS A  25     -40.218  -9.591   3.745  1.00 70.75           C  
ATOM    189  CB  LYS A  25     -40.216  -8.489   1.452  1.00 70.75           C  
ATOM    190  O   LYS A  25     -40.527  -8.634   4.456  1.00 70.75           O  
ATOM    191  CG  LYS A  25     -40.474  -8.708  -0.049  1.00 70.75           C  
ATOM    192  CD  LYS A  25     -39.903  -7.561  -0.897  1.00 70.75           C  
ATOM    193  CE  LYS A  25     -40.179  -7.825  -2.385  1.00 70.75           C  
ATOM    194  NZ  LYS A  25     -39.688  -6.725  -3.256  1.00 70.75           N  
ATOM    195  N   LEU A  26     -39.459 -10.607   4.159  1.00 70.88           N  
ATOM    196  CA  LEU A  26     -38.801 -10.642   5.463  1.00 70.88           C  
ATOM    197  C   LEU A  26     -37.908  -9.410   5.603  1.00 70.88           C  
ATOM    198  CB  LEU A  26     -37.969 -11.930   5.620  1.00 70.88           C  
ATOM    199  O   LEU A  26     -37.110  -9.083   4.717  1.00 70.88           O  
ATOM    200  CG  LEU A  26     -38.803 -13.212   5.793  1.00 70.88           C  
ATOM    201  CD1 LEU A  26     -37.924 -14.437   5.527  1.00 70.88           C  
ATOM    202  CD2 LEU A  26     -39.373 -13.348   7.203  1.00 70.88           C  
ATOM    203  N   THR A  27     -38.025  -8.738   6.738  1.00 75.69           N  
ATOM    204  CA  THR A  27     -37.123  -7.653   7.106  1.00 75.69           C  
ATOM    205  C   THR A  27     -35.691  -8.182   7.225  1.00 75.69           C  
ATOM    206  CB  THR A  27     -37.563  -6.973   8.408  1.00 75.69           C  
ATOM    207  O   THR A  27     -35.446  -9.379   7.394  1.00 75.69           O  
ATOM    208  CG2 THR A  27     -38.986  -6.415   8.341  1.00 75.69           C  
ATOM    209  OG1 THR A  27     -37.487  -7.886   9.468  1.00 75.69           O  
ATOM    210  N   LEU A  28     -34.699  -7.292   7.137  1.00 57.22           N  
ATOM    211  CA  LEU A  28     -33.290  -7.673   7.288  1.00 57.22           C  
ATOM    212  C   LEU A  28     -33.031  -8.398   8.622  1.00 57.22           C  
ATOM    213  CB  LEU A  28     -32.436  -6.401   7.146  1.00 57.22           C  
ATOM    214  O   LEU A  28     -32.309  -9.391   8.651  1.00 57.22           O  
ATOM    215  CG  LEU A  28     -30.917  -6.631   7.257  1.00 57.22           C  
ATOM    216  CD1 LEU A  28     -30.384  -7.531   6.140  1.00 57.22           C  
ATOM    217  CD2 LEU A  28     -30.202  -5.285   7.176  1.00 57.22           C  
ATOM    218  N   LYS A  29     -33.683  -7.950   9.702  1.00 59.91           N  
ATOM    219  CA  LYS A  29     -33.589  -8.561  11.033  1.00 59.91           C  
ATOM    220  C   LYS A  29     -34.157  -9.984  11.054  1.00 59.91           C  
ATOM    221  CB  LYS A  29     -34.284  -7.635  12.045  1.00 59.91           C  
ATOM    222  O   LYS A  29     -33.531 -10.877  11.617  1.00 59.91           O  
ATOM    223  CG  LYS A  29     -34.006  -8.038  13.501  1.00 59.91           C  
ATOM    224  CD  LYS A  29     -34.668  -7.055  14.480  1.00 59.91           C  
ATOM    225  CE  LYS A  29     -34.384  -7.471  15.930  1.00 59.91           C  
ATOM    226  NZ  LYS A  29     -35.047  -6.571  16.911  1.00 59.91           N  
ATOM    227  N   GLU A  30     -35.291 -10.213  10.395  1.00 59.00           N  
ATOM    228  CA  GLU A  30     -35.909 -11.542  10.291  1.00 59.00           C  
ATOM    229  C   GLU A  30     -35.085 -12.495   9.410  1.00 59.00           C  
ATOM    230  CB  GLU A  30     -37.335 -11.408   9.744  1.00 59.00           C  
ATOM    231  O   GLU A  30     -34.971 -13.672   9.738  1.00 59.00           O  
ATOM    232  CG  GLU A  30     -38.311 -10.743  10.734  1.00 59.00           C  
ATOM    233  CD  GLU A  30     -39.573 -10.183  10.054  1.00 59.00           C  
ATOM    234  OE1 GLU A  30     -40.621 -10.072  10.715  1.00 59.00           O  
ATOM    235  OE2 GLU A  30     -39.452  -9.713   8.896  1.00 59.00           O  
ATOM    236  N   ARG A  31     -34.435 -12.000   8.345  1.00 61.97           N  
ATOM    237  CA  ARG A  31     -33.511 -12.811   7.528  1.00 61.97           C  
ATOM    238  C   ARG A  31     -32.269 -13.239   8.303  1.00 61.97           C  
ATOM    239  CB  ARG A  31     -33.098 -12.072   6.248  1.00 61.97           C  
ATOM    240  O   ARG A  31     -31.899 -14.405   8.248  1.00 61.97           O  
ATOM    241  CG  ARG A  31     -34.234 -12.043   5.220  1.00 61.97           C  
ATOM    242  CD  ARG A  31     -33.745 -11.527   3.862  1.00 61.97           C  
ATOM    243  NE  ARG A  31     -33.432 -10.086   3.903  1.00 61.97           N  
ATOM    244  NH1 ARG A  31     -31.872 -10.054   2.210  1.00 61.97           N  
ATOM    245  NH2 ARG A  31     -32.404  -8.159   3.253  1.00 61.97           N  
ATOM    246  CZ  ARG A  31     -32.572  -9.445   3.127  1.00 61.97           C  
ATOM    247  N   ILE A  32     -31.657 -12.319   9.050  1.00 57.25           N  
ATOM    248  CA  ILE A  32     -30.497 -12.635   9.897  1.00 57.25           C  
ATOM    249  C   ILE A  32     -30.890 -13.643  10.982  1.00 57.25           C  
ATOM    250  CB  ILE A  32     -29.900 -11.342  10.499  1.00 57.25           C  
ATOM    251  O   ILE A  32     -30.148 -14.585  11.246  1.00 57.25           O  
ATOM    252  CG1 ILE A  32     -29.258 -10.489   9.381  1.00 57.25           C  
ATOM    253  CG2 ILE A  32     -28.852 -11.659  11.587  1.00 57.25           C  
ATOM    254  CD1 ILE A  32     -28.913  -9.059   9.815  1.00 57.25           C  
ATOM    255  N   HIS A  33     -32.064 -13.474  11.595  1.00 61.94           N  
ATOM    256  CA  HIS A  33     -32.558 -14.410  12.599  1.00 61.94           C  
ATOM    257  C   HIS A  33     -32.822 -15.800  12.006  1.00 61.94           C  
ATOM    258  CB  HIS A  33     -33.802 -13.819  13.264  1.00 61.94           C  
ATOM    259  O   HIS A  33     -32.352 -16.790  12.559  1.00 61.94           O  
ATOM    260  CG  HIS A  33     -34.299 -14.667  14.402  1.00 61.94           C  
ATOM    261  CD2 HIS A  33     -35.507 -15.308  14.471  1.00 61.94           C  
ATOM    262  ND1 HIS A  33     -33.608 -14.980  15.553  1.00 61.94           N  
ATOM    263  CE1 HIS A  33     -34.381 -15.791  16.295  1.00 61.94           C  
ATOM    264  NE2 HIS A  33     -35.551 -16.003  15.678  1.00 61.94           N  
ATOM    265  N   LYS A  34     -33.474 -15.873  10.840  1.00 63.75           N  
ATOM    266  CA  LYS A  34     -33.698 -17.128  10.112  1.00 63.75           C  
ATOM    267  C   LYS A  34     -32.380 -17.836   9.779  1.00 63.75           C  
ATOM    268  CB  LYS A  34     -34.548 -16.833   8.867  1.00 63.75           C  
ATOM    269  O   LYS A  34     -32.241 -19.012  10.090  1.00 63.75           O  
ATOM    270  CG  LYS A  34     -34.880 -18.120   8.105  1.00 63.75           C  
ATOM    271  CD  LYS A  34     -35.798 -17.862   6.905  1.00 63.75           C  
ATOM    272  CE  LYS A  34     -35.875 -19.183   6.138  1.00 63.75           C  
ATOM    273  NZ  LYS A  34     -36.752 -19.141   4.950  1.00 63.75           N  
ATOM    274  N   GLN A  35     -31.389 -17.108   9.262  1.00 61.06           N  
ATOM    275  CA  GLN A  35     -30.069 -17.667   8.955  1.00 61.06           C  
ATOM    276  C   GLN A  35     -29.368 -18.225  10.203  1.00 61.06           C  
ATOM    277  CB  GLN A  35     -29.203 -16.573   8.310  1.00 61.06           C  
ATOM    278  O   GLN A  35     -28.747 -19.282  10.150  1.00 61.06           O  
ATOM    279  CG  GLN A  35     -27.888 -17.128   7.737  1.00 61.06           C  
ATOM    280  CD  GLN A  35     -28.136 -18.038   6.540  1.00 61.06           C  
ATOM    281  NE2 GLN A  35     -27.647 -19.258   6.543  1.00 61.06           N  
ATOM    282  OE1 GLN A  35     -28.780 -17.642   5.583  1.00 61.06           O  
ATOM    283  N   ARG A  36     -29.472 -17.535  11.349  1.00 59.97           N  
ATOM    284  CA  ARG A  36     -28.902 -18.019  12.618  1.00 59.97           C  
ATOM    285  C   ARG A  36     -29.565 -19.315  13.080  1.00 59.97           C  
ATOM    286  CB  ARG A  36     -29.003 -16.941  13.704  1.00 59.97           C  
ATOM    287  O   ARG A  36     -28.856 -20.224  13.495  1.00 59.97           O  
ATOM    288  CG  ARG A  36     -27.972 -15.825  13.502  1.00 59.97           C  
ATOM    289  CD  ARG A  36     -28.157 -14.757  14.583  1.00 59.97           C  
ATOM    290  NE  ARG A  36     -27.179 -13.663  14.437  1.00 59.97           N  
ATOM    291  NH1 ARG A  36     -27.647 -12.582  16.408  1.00 59.97           N  
ATOM    292  NH2 ARG A  36     -26.052 -11.785  15.064  1.00 59.97           N  
ATOM    293  CZ  ARG A  36     -26.967 -12.683  15.299  1.00 59.97           C  
ATOM    294  N   MET A  37     -30.889 -19.410  12.969  1.00 54.72           N  
ATOM    295  CA  MET A  37     -31.630 -20.628  13.312  1.00 54.72           C  
ATOM    296  C   MET A  37     -31.288 -21.792  12.374  1.00 54.72           C  
ATOM    297  CB  MET A  37     -33.141 -20.348  13.299  1.00 54.72           C  
ATOM    298  O   MET A  37     -31.132 -22.920  12.831  1.00 54.72           O  
ATOM    299  CG  MET A  37     -33.583 -19.375  14.401  1.00 54.72           C  
ATOM    300  SD  MET A  37     -33.166 -19.850  16.102  1.00 54.72           S  
ATOM    301  CE  MET A  37     -34.154 -21.363  16.284  1.00 54.72           C  
ATOM    302  N   GLU A  38     -31.110 -21.528  11.078  1.00 60.25           N  
ATOM    303  CA  GLU A  38     -30.702 -22.541  10.096  1.00 60.25           C  
ATOM    304  C   GLU A  38     -29.280 -23.054  10.348  1.00 60.25           C  
ATOM    305  CB  GLU A  38     -30.826 -21.962   8.679  1.00 60.25           C  
ATOM    306  O   GLU A  38     -29.045 -24.260  10.261  1.00 60.25           O  
ATOM    307  CG  GLU A  38     -32.297 -21.855   8.243  1.00 60.25           C  
ATOM    308  CD  GLU A  38     -32.505 -21.097   6.921  1.00 60.25           C  
ATOM    309  OE1 GLU A  38     -33.675 -21.051   6.465  1.00 60.25           O  
ATOM    310  OE2 GLU A  38     -31.539 -20.511   6.388  1.00 60.25           O  
ATOM    311  N   ASN A  39     -28.352 -22.166  10.718  1.00 54.03           N  
ATOM    312  CA  ASN A  39     -26.982 -22.538  11.075  1.00 54.03           C  
ATOM    313  C   ASN A  39     -26.937 -23.367  12.366  1.00 54.03           C  
ATOM    314  CB  ASN A  39     -26.122 -21.273  11.222  1.00 54.03           C  
ATOM    315  O   ASN A  39     -26.209 -24.355  12.425  1.00 54.03           O  
ATOM    316  CG  ASN A  39     -25.823 -20.553   9.917  1.00 54.03           C  
ATOM    317  ND2 ASN A  39     -25.089 -19.468   9.993  1.00 54.03           N  
ATOM    318  OD1 ASN A  39     -26.206 -20.925   8.821  1.00 54.03           O  
ATOM    319  N   LEU A  40     -27.734 -22.999  13.375  1.00 57.53           N  
ATOM    320  CA  LEU A  40     -27.839 -23.763  14.619  1.00 57.53           C  
ATOM    321  C   LEU A  40     -28.394 -25.168  14.341  1.00 57.53           C  
ATOM    322  CB  LEU A  40     -28.707 -22.979  15.620  1.00 57.53           C  
ATOM    323  O   LEU A  40     -27.767 -26.158  14.695  1.00 57.53           O  
ATOM    324  CG  LEU A  40     -28.617 -23.525  17.059  1.00 57.53           C  
ATOM    325  CD1 LEU A  40     -27.275 -23.171  17.707  1.00 57.53           C  
ATOM    326  CD2 LEU A  40     -29.727 -22.901  17.906  1.00 57.53           C  
ATOM    327  N   ALA A  41     -29.480 -25.261  13.570  1.00 52.41           N  
ATOM    328  CA  ALA A  41     -30.059 -26.542  13.179  1.00 52.41           C  
ATOM    329  C   ALA A  41     -29.108 -27.391  12.311  1.00 52.41           C  
ATOM    330  CB  ALA A  41     -31.378 -26.258  12.451  1.00 52.41           C  
ATOM    331  O   ALA A  41     -29.157 -28.618  12.355  1.00 52.41           O  
ATOM    332  N   ALA A  42     -28.252 -26.769  11.493  1.00 52.97           N  
ATOM    333  CA  ALA A  42     -27.219 -27.480  10.739  1.00 52.97           C  
ATOM    334  C   ALA A  42     -26.115 -28.031  11.651  1.00 52.97           C  
ATOM    335  CB  ALA A  42     -26.657 -26.551   9.657  1.00 52.97           C  
ATOM    336  O   ALA A  42     -25.672 -29.160  11.441  1.00 52.97           O  
ATOM    337  N   SER A  43     -25.721 -27.266  12.671  1.00 49.72           N  
ATOM    338  CA  SER A  43     -24.781 -27.709  13.704  1.00 49.72           C  
ATOM    339  C   SER A  43     -25.338 -28.895  14.492  1.00 49.72           C  
ATOM    340  CB  SER A  43     -24.464 -26.544  14.644  1.00 49.72           C  
ATOM    341  O   SER A  43     -24.641 -29.893  14.657  1.00 49.72           O  
ATOM    342  OG  SER A  43     -23.428 -26.898  15.534  1.00 49.72           O  
ATOM    343  N   ASP A  44     -26.606 -28.831  14.901  1.00 56.28           N  
ATOM    344  CA  ASP A  44     -27.259 -29.913  15.645  1.00 56.28           C  
ATOM    345  C   ASP A  44     -27.332 -31.201  14.810  1.00 56.28           C  
ATOM    346  CB  ASP A  44     -28.658 -29.465  16.101  1.00 56.28           C  
ATOM    347  O   ASP A  44     -26.984 -32.277  15.292  1.00 56.28           O  
ATOM    348  CG  ASP A  44     -28.641 -28.311  17.115  1.00 56.28           C  
ATOM    349  OD1 ASP A  44     -27.602 -28.123  17.787  1.00 56.28           O  
ATOM    350  OD2 ASP A  44     -29.677 -27.611  17.188  1.00 56.28           O  
ATOM    351  N   ARG A  45     -27.665 -31.097  13.513  1.00 55.72           N  
ATOM    352  CA  ARG A  45     -27.646 -32.247  12.587  1.00 55.72           C  
ATOM    353  C   ARG A  45     -26.250 -32.845  12.409  1.00 55.72           C  
ATOM    354  CB  ARG A  45     -28.206 -31.850  11.216  1.00 55.72           C  
ATOM    355  O   ARG A  45     -26.119 -34.063  12.314  1.00 55.72           O  
ATOM    356  CG  ARG A  45     -29.732 -31.691  11.230  1.00 55.72           C  
ATOM    357  CD  ARG A  45     -30.289 -31.482   9.813  1.00 55.72           C  
ATOM    358  NE  ARG A  45     -29.729 -30.295   9.129  1.00 55.72           N  
ATOM    359  NH1 ARG A  45     -31.206 -28.734   9.931  1.00 55.72           N  
ATOM    360  NH2 ARG A  45     -29.643 -28.112   8.470  1.00 55.72           N  
ATOM    361  CZ  ARG A  45     -30.193 -29.059   9.180  1.00 55.72           C  
ATOM    362  N   ALA A  46     -25.213 -32.011  12.344  1.00 49.06           N  
ATOM    363  CA  ALA A  46     -23.835 -32.486  12.248  1.00 49.06           C  
ATOM    364  C   ALA A  46     -23.411 -33.216  13.530  1.00 49.06           C  
ATOM    365  CB  ALA A  46     -22.920 -31.297  11.933  1.00 49.06           C  
ATOM    366  O   ALA A  46     -22.789 -34.276  13.459  1.00 49.06           O  
ATOM    367  N   PHE A  47     -23.800 -32.692  14.693  1.00 49.34           N  
ATOM    368  CA  PHE A  47     -23.537 -33.321  15.982  1.00 49.34           C  
ATOM    369  C   PHE A  47     -24.247 -34.676  16.114  1.00 49.34           C  
ATOM    370  CB  PHE A  47     -23.941 -32.349  17.095  1.00 49.34           C  
ATOM    371  O   PHE A  47     -23.621 -35.664  16.499  1.00 49.34           O  
ATOM    372  CG  PHE A  47     -23.561 -32.847  18.471  1.00 49.34           C  
ATOM    373  CD1 PHE A  47     -24.529 -33.431  19.308  1.00 49.34           C  
ATOM    374  CD2 PHE A  47     -22.225 -32.752  18.901  1.00 49.34           C  
ATOM    375  CE1 PHE A  47     -24.162 -33.911  20.577  1.00 49.34           C  
ATOM    376  CE2 PHE A  47     -21.857 -33.237  20.168  1.00 49.34           C  
ATOM    377  CZ  PHE A  47     -22.826 -33.816  21.006  1.00 49.34           C  
ATOM    378  N   GLU A  48     -25.519 -34.766  15.715  1.00 56.31           N  
ATOM    379  CA  GLU A  48     -26.245 -36.040  15.703  1.00 56.31           C  
ATOM    380  C   GLU A  48     -25.650 -37.049  14.717  1.00 56.31           C  
ATOM    381  CB  GLU A  48     -27.731 -35.838  15.394  1.00 56.31           C  
ATOM    382  O   GLU A  48     -25.541 -38.228  15.048  1.00 56.31           O  
ATOM    383  CG  GLU A  48     -28.480 -35.185  16.564  1.00 56.31           C  
ATOM    384  CD  GLU A  48     -29.967 -35.568  16.594  1.00 56.31           C  
ATOM    385  OE1 GLU A  48     -30.521 -35.580  17.716  1.00 56.31           O  
ATOM    386  OE2 GLU A  48     -30.529 -35.872  15.516  1.00 56.31           O  
ATOM    387  N   TYR A  49     -25.192 -36.603  13.544  1.00 53.34           N  
ATOM    388  CA  TYR A  49     -24.506 -37.470  12.585  1.00 53.34           C  
ATOM    389  C   TYR A  49     -23.209 -38.054  13.161  1.00 53.34           C  
ATOM    390  CB  TYR A  49     -24.227 -36.687  11.297  1.00 53.34           C  
ATOM    391  O   TYR A  49     -22.943 -39.244  12.992  1.00 53.34           O  
ATOM    392  CG  TYR A  49     -23.454 -37.485  10.265  1.00 53.34           C  
ATOM    393  CD1 TYR A  49     -22.048 -37.412  10.228  1.00 53.34           C  
ATOM    394  CD2 TYR A  49     -24.141 -38.324   9.367  1.00 53.34           C  
ATOM    395  CE1 TYR A  49     -21.326 -38.175   9.292  1.00 53.34           C  
ATOM    396  CE2 TYR A  49     -23.423 -39.083   8.423  1.00 53.34           C  
ATOM    397  OH  TYR A  49     -21.317 -39.727   7.468  1.00 53.34           O  
ATOM    398  CZ  TYR A  49     -22.016 -39.008   8.384  1.00 53.34           C  
ATOM    399  N   VAL A  50     -22.406 -37.247  13.861  1.00 50.34           N  
ATOM    400  CA  VAL A  50     -21.171 -37.719  14.509  1.00 50.34           C  
ATOM    401  C   VAL A  50     -21.495 -38.724  15.611  1.00 50.34           C  
ATOM    402  CB  VAL A  50     -20.343 -36.536  15.045  1.00 50.34           C  
ATOM    403  O   VAL A  50     -20.888 -39.792  15.652  1.00 50.34           O  
ATOM    404  CG1 VAL A  50     -19.153 -36.990  15.902  1.00 50.34           C  
ATOM    405  CG2 VAL A  50     -19.772 -35.724  13.875  1.00 50.34           C  
ATOM    406  N   LYS A  51     -22.500 -38.429  16.442  1.00 57.88           N  
ATOM    407  CA  LYS A  51     -22.958 -39.316  17.518  1.00 57.88           C  
ATOM    408  C   LYS A  51     -23.500 -40.646  16.982  1.00 57.88           C  
ATOM    409  CB  LYS A  51     -23.998 -38.547  18.340  1.00 57.88           C  
ATOM    410  O   LYS A  51     -23.177 -41.702  17.512  1.00 57.88           O  
ATOM    411  CG  LYS A  51     -24.315 -39.248  19.664  1.00 57.88           C  
ATOM    412  CD  LYS A  51     -25.321 -38.412  20.457  1.00 57.88           C  
ATOM    413  CE  LYS A  51     -25.596 -39.086  21.802  1.00 57.88           C  
ATOM    414  NZ  LYS A  51     -26.611 -38.329  22.573  1.00 57.88           N  
ATOM    415  N   ALA A  52     -24.264 -40.617  15.891  1.00 59.91           N  
ATOM    416  CA  ALA A  52     -24.807 -41.815  15.248  1.00 59.91           C  
ATOM    417  C   ALA A  52     -23.730 -42.699  14.594  1.00 59.91           C  
ATOM    418  CB  ALA A  52     -25.852 -41.371  14.217  1.00 59.91           C  
ATOM    419  O   ALA A  52     -23.952 -43.889  14.388  1.00 59.91           O  
ATOM    420  N   ASN A  53     -22.562 -42.134  14.273  1.00 55.09           N  
ATOM    421  CA  ASN A  53     -21.457 -42.839  13.623  1.00 55.09           C  
ATOM    422  C   ASN A  53     -20.260 -43.082  14.556  1.00 55.09           C  
ATOM    423  CB  ASN A  53     -21.076 -42.077  12.347  1.00 55.09           C  
ATOM    424  O   ASN A  53     -19.209 -43.536  14.099  1.00 55.09           O  
ATOM    425  CG  ASN A  53     -22.121 -42.232  11.261  1.00 55.09           C  
ATOM    426  ND2 ASN A  53     -22.899 -41.215  10.994  1.00 55.09           N  
ATOM    427  OD1 ASN A  53     -22.216 -43.260  10.615  1.00 55.09           O  
ATOM    428  N   GLU A  54     -20.399 -42.801  15.854  1.00 52.31           N  
ATOM    429  CA  GLU A  54     -19.322 -42.885  16.844  1.00 52.31           C  
ATOM    430  C   GLU A  54     -18.696 -44.285  16.903  1.00 52.31           C  
ATOM    431  CB  GLU A  54     -19.884 -42.449  18.204  1.00 52.31           C  
ATOM    432  O   GLU A  54     -17.472 -44.407  16.951  1.00 52.31           O  
ATOM    433  CG  GLU A  54     -18.782 -42.283  19.259  1.00 52.31           C  
ATOM    434  CD  GLU A  54     -19.294 -41.699  20.586  1.00 52.31           C  
ATOM    435  OE1 GLU A  54     -18.416 -41.374  21.414  1.00 52.31           O  
ATOM    436  OE2 GLU A  54     -20.527 -41.572  20.765  1.00 52.31           O  
ATOM    437  N   THR A  55     -19.513 -45.337  16.786  1.00 50.44           N  
ATOM    438  CA  THR A  55     -19.066 -46.737  16.741  1.00 50.44           C  
ATOM    439  C   THR A  55     -18.198 -47.020  15.517  1.00 50.44           C  
ATOM    440  CB  THR A  55     -20.271 -47.690  16.745  1.00 50.44           C  
ATOM    441  O   THR A  55     -17.115 -47.575  15.659  1.00 50.44           O  
ATOM    442  CG2 THR A  55     -19.883 -49.124  17.090  1.00 50.44           C  
ATOM    443  OG1 THR A  55     -21.209 -47.265  17.706  1.00 50.44           O  
ATOM    444  N   ARG A  56     -18.593 -46.535  14.332  1.00 51.88           N  
ATOM    445  CA  ARG A  56     -17.800 -46.671  13.098  1.00 51.88           C  
ATOM    446  C   ARG A  56     -16.453 -45.958  13.220  1.00 51.88           C  
ATOM    447  CB  ARG A  56     -18.614 -46.118  11.916  1.00 51.88           C  
ATOM    448  O   ARG A  56     -15.425 -46.468  12.781  1.00 51.88           O  
ATOM    449  CG  ARG A  56     -17.948 -46.439  10.570  1.00 51.88           C  
ATOM    450  CD  ARG A  56     -18.707 -45.817   9.393  1.00 51.88           C  
ATOM    451  NE  ARG A  56     -18.454 -44.364   9.273  1.00 51.88           N  
ATOM    452  NH1 ARG A  56     -18.551 -44.230   6.982  1.00 51.88           N  
ATOM    453  NH2 ARG A  56     -18.116 -42.395   8.175  1.00 51.88           N  
ATOM    454  CZ  ARG A  56     -18.376 -43.673   8.149  1.00 51.88           C  
ATOM    455  N   TYR A  57     -16.444 -44.774  13.832  1.00 46.41           N  
ATOM    456  CA  TYR A  57     -15.205 -44.041  14.092  1.00 46.41           C  
ATOM    457  C   TYR A  57     -14.342 -44.725  15.161  1.00 46.41           C  
ATOM    458  CB  TYR A  57     -15.527 -42.585  14.458  1.00 46.41           C  
ATOM    459  O   TYR A  57     -13.119 -44.715  15.045  1.00 46.41           O  
ATOM    460  CG  TYR A  57     -16.111 -41.772  13.315  1.00 46.41           C  
ATOM    461  CD1 TYR A  57     -15.361 -41.584  12.137  1.00 46.41           C  
ATOM    462  CD2 TYR A  57     -17.385 -41.180  13.429  1.00 46.41           C  
ATOM    463  CE1 TYR A  57     -15.883 -40.826  11.073  1.00 46.41           C  
ATOM    464  CE2 TYR A  57     -17.921 -40.436  12.360  1.00 46.41           C  
ATOM    465  OH  TYR A  57     -17.680 -39.548  10.140  1.00 46.41           O  
ATOM    466  CZ  TYR A  57     -17.170 -40.258  11.181  1.00 46.41           C  
ATOM    467  N   ALA A  58     -14.943 -45.355  16.171  1.00 50.97           N  
ATOM    468  CA  ALA A  58     -14.231 -46.132  17.181  1.00 50.97           C  
ATOM    469  C   ALA A  58     -13.604 -47.408  16.597  1.00 50.97           C  
ATOM    470  CB  ALA A  58     -15.188 -46.439  18.339  1.00 50.97           C  
ATOM    471  O   ALA A  58     -12.448 -47.695  16.891  1.00 50.97           O  
ATOM    472  N   GLU A  59     -14.317 -48.118  15.722  1.00 51.41           N  
ATOM    473  CA  GLU A  59     -13.813 -49.287  14.991  1.00 51.41           C  
ATOM    474  C   GLU A  59     -12.653 -48.913  14.065  1.00 51.41           C  
ATOM    475  CB  GLU A  59     -14.955 -49.897  14.169  1.00 51.41           C  
ATOM    476  O   GLU A  59     -11.617 -49.578  14.060  1.00 51.41           O  
ATOM    477  CG  GLU A  59     -15.968 -50.642  15.052  1.00 51.41           C  
ATOM    478  CD  GLU A  59     -17.243 -51.045  14.295  1.00 51.41           C  
ATOM    479  OE1 GLU A  59     -18.102 -51.681  14.942  1.00 51.41           O  
ATOM    480  OE2 GLU A  59     -17.373 -50.692  13.098  1.00 51.41           O  
ATOM    481  N   HIS A  60     -12.772 -47.793  13.348  1.00 46.34           N  
ATOM    482  CA  HIS A  60     -11.686 -47.284  12.516  1.00 46.34           C  
ATOM    483  C   HIS A  60     -10.455 -46.893  13.353  1.00 46.34           C  
ATOM    484  CB  HIS A  60     -12.209 -46.119  11.671  1.00 46.34           C  
ATOM    485  O   HIS A  60      -9.333 -47.264  13.010  1.00 46.34           O  
ATOM    486  CG  HIS A  60     -11.223 -45.671  10.626  1.00 46.34           C  
ATOM    487  CD2 HIS A  60     -10.850 -44.383  10.354  1.00 46.34           C  
ATOM    488  ND1 HIS A  60     -10.523 -46.485   9.762  1.00 46.34           N  
ATOM    489  CE1 HIS A  60      -9.748 -45.706   8.991  1.00 46.34           C  
ATOM    490  NE2 HIS A  60      -9.925 -44.413   9.308  1.00 46.34           N  
ATOM    491  N   ARG A  61     -10.650 -46.231  14.504  1.00 46.00           N  
ATOM    492  CA  ARG A  61      -9.562 -45.943  15.458  1.00 46.00           C  
ATOM    493  C   ARG A  61      -8.917 -47.222  15.996  1.00 46.00           C  
ATOM    494  CB  ARG A  61     -10.073 -45.075  16.621  1.00 46.00           C  
ATOM    495  O   ARG A  61      -7.695 -47.288  16.088  1.00 46.00           O  
ATOM    496  CG  ARG A  61     -10.260 -43.599  16.235  1.00 46.00           C  
ATOM    497  CD  ARG A  61     -10.664 -42.736  17.442  1.00 46.00           C  
ATOM    498  NE  ARG A  61     -11.973 -43.122  18.017  1.00 46.00           N  
ATOM    499  NH1 ARG A  61     -13.222 -41.318  17.318  1.00 46.00           N  
ATOM    500  NH2 ARG A  61     -14.174 -42.887  18.575  1.00 46.00           N  
ATOM    501  CZ  ARG A  61     -13.111 -42.445  17.963  1.00 46.00           C  
ATOM    502  N   ALA A  62      -9.707 -48.241  16.329  1.00 52.44           N  
ATOM    503  CA  ALA A  62      -9.202 -49.518  16.827  1.00 52.44           C  
ATOM    504  C   ALA A  62      -8.380 -50.270  15.767  1.00 52.44           C  
ATOM    505  CB  ALA A  62     -10.386 -50.352  17.326  1.00 52.44           C  
ATOM    506  O   ALA A  62      -7.328 -50.816  16.093  1.00 52.44           O  
ATOM    507  N   SER A  63      -8.809 -50.234  14.501  1.00 47.00           N  
ATOM    508  CA  SER A  63      -8.067 -50.785  13.358  1.00 47.00           C  
ATOM    509  C   SER A  63      -6.690 -50.125  13.216  1.00 47.00           C  
ATOM    510  CB  SER A  63      -8.924 -50.649  12.092  1.00 47.00           C  
ATOM    511  O   SER A  63      -5.679 -50.828  13.259  1.00 47.00           O  
ATOM    512  OG  SER A  63      -8.163 -50.588  10.903  1.00 47.00           O  
ATOM    513  N   ILE A  64      -6.630 -48.791  13.193  1.00 43.53           N  
ATOM    514  CA  ILE A  64      -5.369 -48.032  13.108  1.00 43.53           C  
ATOM    515  C   ILE A  64      -4.456 -48.316  14.313  1.00 43.53           C  
ATOM    516  CB  ILE A  64      -5.697 -46.525  12.991  1.00 43.53           C  
ATOM    517  O   ILE A  64      -3.241 -48.468  14.175  1.00 43.53           O  
ATOM    518  CG1 ILE A  64      -6.472 -46.182  11.695  1.00 43.53           C  
ATOM    519  CG2 ILE A  64      -4.435 -45.648  13.109  1.00 43.53           C  
ATOM    520  CD1 ILE A  64      -5.668 -46.266  10.392  1.00 43.53           C  
ATOM    521  N   MET A  65      -5.030 -48.423  15.514  1.00 41.50           N  
ATOM    522  CA  MET A  65      -4.273 -48.756  16.724  1.00 41.50           C  
ATOM    523  C   MET A  65      -3.747 -50.194  16.699  1.00 41.50           C  
ATOM    524  CB  MET A  65      -5.133 -48.495  17.968  1.00 41.50           C  
ATOM    525  O   MET A  65      -2.650 -50.436  17.197  1.00 41.50           O  
ATOM    526  CG  MET A  65      -5.338 -46.992  18.203  1.00 41.50           C  
ATOM    527  SD  MET A  65      -3.841 -46.057  18.630  1.00 41.50           S  
ATOM    528  CE  MET A  65      -3.701 -46.470  20.387  1.00 41.50           C  
ATOM    529  N   SER A  66      -4.476 -51.139  16.100  1.00 46.09           N  
ATOM    530  CA  SER A  66      -4.018 -52.522  15.936  1.00 46.09           C  
ATOM    531  C   SER A  66      -2.857 -52.640  14.940  1.00 46.09           C  
ATOM    532  CB  SER A  66      -5.189 -53.444  15.574  1.00 46.09           C  
ATOM    533  O   SER A  66      -1.861 -53.290  15.257  1.00 46.09           O  
ATOM    534  OG  SER A  66      -5.580 -53.345  14.222  1.00 46.09           O  
ATOM    535  N   GLU A  67      -2.914 -51.922  13.812  1.00 43.69           N  
ATOM    536  CA  GLU A  67      -1.828 -51.858  12.822  1.00 43.69           C  
ATOM    537  C   GLU A  67      -0.556 -51.254  13.430  1.00 43.69           C  
ATOM    538  CB  GLU A  67      -2.280 -51.022  11.614  1.00 43.69           C  
ATOM    539  O   GLU A  67       0.542 -51.798  13.291  1.00 43.69           O  
ATOM    540  CG  GLU A  67      -3.263 -51.782  10.711  1.00 43.69           C  
ATOM    541  CD  GLU A  67      -3.733 -50.950   9.506  1.00 43.69           C  
ATOM    542  OE1 GLU A  67      -4.313 -51.565   8.584  1.00 43.69           O  
ATOM    543  OE2 GLU A  67      -3.547 -49.710   9.530  1.00 43.69           O  
ATOM    544  N   ARG A  68      -0.702 -50.182  14.219  1.00 43.66           N  
ATOM    545  CA  ARG A  68       0.411 -49.577  14.967  1.00 43.66           C  
ATOM    546  C   ARG A  68       0.964 -50.493  16.061  1.00 43.66           C  
ATOM    547  CB  ARG A  68      -0.042 -48.235  15.552  1.00 43.66           C  
ATOM    548  O   ARG A  68       2.166 -50.475  16.319  1.00 43.66           O  
ATOM    549  CG  ARG A  68      -0.171 -47.160  14.464  1.00 43.66           C  
ATOM    550  CD  ARG A  68      -0.639 -45.843  15.090  1.00 43.66           C  
ATOM    551  NE  ARG A  68      -0.682 -44.758  14.093  1.00 43.66           N  
ATOM    552  NH1 ARG A  68      -1.101 -43.027  15.548  1.00 43.66           N  
ATOM    553  NH2 ARG A  68      -0.868 -42.605  13.373  1.00 43.66           N  
ATOM    554  CZ  ARG A  68      -0.882 -43.475  14.342  1.00 43.66           C  
ATOM    555  N   LYS A  69       0.122 -51.306  16.708  1.00 40.97           N  
ATOM    556  CA  LYS A  69       0.555 -52.262  17.742  1.00 40.97           C  
ATOM    557  C   LYS A  69       1.376 -53.408  17.143  1.00 40.97           C  
ATOM    558  CB  LYS A  69      -0.666 -52.754  18.538  1.00 40.97           C  
ATOM    559  O   LYS A  69       2.341 -53.828  17.774  1.00 40.97           O  
ATOM    560  CG  LYS A  69      -0.313 -53.201  19.963  1.00 40.97           C  
ATOM    561  CD  LYS A  69      -1.588 -53.595  20.724  1.00 40.97           C  
ATOM    562  CE  LYS A  69      -1.271 -53.914  22.190  1.00 40.97           C  
ATOM    563  NZ  LYS A  69      -2.473 -54.390  22.919  1.00 40.97           N  
ATOM    564  N   MET A  70       1.058 -53.848  15.921  1.00 38.28           N  
ATOM    565  CA  MET A  70       1.873 -54.823  15.182  1.00 38.28           C  
ATOM    566  C   MET A  70       3.225 -54.242  14.744  1.00 38.28           C  
ATOM    567  CB  MET A  70       1.094 -55.385  13.984  1.00 38.28           C  
ATOM    568  O   MET A  70       4.248 -54.899  14.918  1.00 38.28           O  
ATOM    569  CG  MET A  70      -0.054 -56.287  14.450  1.00 38.28           C  
ATOM    570  SD  MET A  70      -0.649 -57.434  13.182  1.00 38.28           S  
ATOM    571  CE  MET A  70      -1.655 -58.531  14.213  1.00 38.28           C  
ATOM    572  N   ALA A  71       3.261 -52.981  14.296  1.00 41.03           N  
ATOM    573  CA  ALA A  71       4.517 -52.282  13.998  1.00 41.03           C  
ATOM    574  C   ALA A  71       5.400 -52.089  15.250  1.00 41.03           C  
ATOM    575  CB  ALA A  71       4.171 -50.943  13.338  1.00 41.03           C  
ATOM    576  O   ALA A  71       6.622 -52.206  15.186  1.00 41.03           O  
ATOM    577  N   LYS A  72       4.779 -51.852  16.414  1.00 33.62           N  
ATOM    578  CA  LYS A  72       5.471 -51.728  17.705  1.00 33.62           C  
ATOM    579  C   LYS A  72       6.000 -53.067  18.235  1.00 33.62           C  
ATOM    580  CB  LYS A  72       4.533 -51.026  18.699  1.00 33.62           C  
ATOM    581  O   LYS A  72       7.048 -53.071  18.868  1.00 33.62           O  
ATOM    582  CG  LYS A  72       5.260 -50.602  19.982  1.00 33.62           C  
ATOM    583  CD  LYS A  72       4.348 -49.776  20.896  1.00 33.62           C  
ATOM    584  CE  LYS A  72       5.135 -49.380  22.150  1.00 33.62           C  
ATOM    585  NZ  LYS A  72       4.353 -48.498  23.052  1.00 33.62           N  
ATOM    586  N   ALA A  73       5.317 -54.184  17.976  1.00 34.44           N  
ATOM    587  CA  ALA A  73       5.782 -55.517  18.371  1.00 34.44           C  
ATOM    588  C   ALA A  73       7.058 -55.932  17.614  1.00 34.44           C  
ATOM    589  CB  ALA A  73       4.638 -56.518  18.175  1.00 34.44           C  
ATOM    590  O   ALA A  73       7.999 -56.405  18.238  1.00 34.44           O  
ATOM    591  N   GLY A  74       7.145 -55.641  16.308  1.00 36.94           N  
ATOM    592  CA  GLY A  74       8.373 -55.868  15.529  1.00 36.94           C  
ATOM    593  C   GLY A  74       9.562 -54.995  15.962  1.00 36.94           C  
ATOM    594  O   GLY A  74      10.711 -55.386  15.791  1.00 36.94           O  
ATOM    595  N   LEU A  75       9.293 -53.831  16.564  1.00 31.11           N  
ATOM    596  CA  LEU A  75      10.313 -52.957  17.153  1.00 31.11           C  
ATOM    597  C   LEU A  75      10.718 -53.400  18.574  1.00 31.11           C  
ATOM    598  CB  LEU A  75       9.760 -51.519  17.138  1.00 31.11           C  
ATOM    599  O   LEU A  75      11.841 -53.145  18.998  1.00 31.11           O  
ATOM    600  CG  LEU A  75      10.828 -50.426  17.332  1.00 31.11           C  
ATOM    601  CD1 LEU A  75      11.674 -50.232  16.072  1.00 31.11           C  
ATOM    602  CD2 LEU A  75      10.142 -49.096  17.653  1.00 31.11           C  
ATOM    603  N   LEU A  76       9.817 -54.059  19.310  1.00 29.05           N  
ATOM    604  CA  LEU A  76      10.056 -54.574  20.662  1.00 29.05           C  
ATOM    605  C   LEU A  76      10.916 -55.847  20.657  1.00 29.05           C  
ATOM    606  CB  LEU A  76       8.710 -54.775  21.384  1.00 29.05           C  
ATOM    607  O   LEU A  76      11.822 -55.920  21.478  1.00 29.05           O  
ATOM    608  CG  LEU A  76       8.182 -53.483  22.036  1.00 29.05           C  
ATOM    609  CD1 LEU A  76       6.674 -53.571  22.291  1.00 29.05           C  
ATOM    610  CD2 LEU A  76       8.859 -53.220  23.385  1.00 29.05           C  
ATOM    611  N   ASP A  77      10.750 -56.751  19.685  1.00 33.22           N  
ATOM    612  CA  ASP A  77      11.662 -57.899  19.476  1.00 33.22           C  
ATOM    613  C   ASP A  77      13.113 -57.445  19.206  1.00 33.22           C  
ATOM    614  CB  ASP A  77      11.169 -58.744  18.278  1.00 33.22           C  
ATOM    615  O   ASP A  77      14.077 -58.107  19.590  1.00 33.22           O  
ATOM    616  CG  ASP A  77      10.347 -59.989  18.644  1.00 33.22           C  
ATOM    617  OD1 ASP A  77       9.826 -60.059  19.774  1.00 33.22           O  
ATOM    618  OD2 ASP A  77      10.202 -60.849  17.744  1.00 33.22           O  
ATOM    619  N   ALA A  78      13.288 -56.275  18.575  1.00 34.97           N  
ATOM    620  CA  ALA A  78      14.602 -55.671  18.346  1.00 34.97           C  
ATOM    621  C   ALA A  78      15.196 -55.026  19.615  1.00 34.97           C  
ATOM    622  CB  ALA A  78      14.476 -54.660  17.199  1.00 34.97           C  
ATOM    623  O   ALA A  78      16.415 -54.904  19.731  1.00 34.97           O  
ATOM    624  N   LEU A  79      14.346 -54.626  20.566  1.00 32.84           N  
ATOM    625  CA  LEU A  79      14.732 -53.951  21.808  1.00 32.84           C  
ATOM    626  C   LEU A  79      14.933 -54.929  22.982  1.00 32.84           C  
ATOM    627  CB  LEU A  79      13.667 -52.884  22.137  1.00 32.84           C  
ATOM    628  O   LEU A  79      15.679 -54.626  23.909  1.00 32.84           O  
ATOM    629  CG  LEU A  79      14.271 -51.607  22.747  1.00 32.84           C  
ATOM    630  CD1 LEU A  79      14.768 -50.659  21.650  1.00 32.84           C  
ATOM    631  CD2 LEU A  79      13.220 -50.861  23.571  1.00 32.84           C  
ATOM    632  N   GLU A  80      14.314 -56.113  22.943  1.00 30.44           N  
ATOM    633  CA  GLU A  80      14.370 -57.133  24.004  1.00 30.44           C  
ATOM    634  C   GLU A  80      15.753 -57.815  24.124  1.00 30.44           C  
ATOM    635  CB  GLU A  80      13.197 -58.117  23.804  1.00 30.44           C  
ATOM    636  O   GLU A  80      16.065 -58.417  25.145  1.00 30.44           O  
ATOM    637  CG  GLU A  80      12.747 -58.813  25.102  1.00 30.44           C  
ATOM    638  CD  GLU A  80      11.381 -59.522  24.983  1.00 30.44           C  
ATOM    639  OE1 GLU A  80      10.782 -59.797  26.051  1.00 30.44           O  
ATOM    640  OE2 GLU A  80      10.922 -59.767  23.850  1.00 30.44           O  
ATOM    641  N   ASN A  81      16.657 -57.606  23.157  1.00 36.22           N  
ATOM    642  CA  ASN A  81      18.083 -57.952  23.277  1.00 36.22           C  
ATOM    643  C   ASN A  81      18.938 -56.871  23.984  1.00 36.22           C  
ATOM    644  CB  ASN A  81      18.628 -58.316  21.886  1.00 36.22           C  
ATOM    645  O   ASN A  81      20.137 -57.064  24.170  1.00 36.22           O  
ATOM    646  CG  ASN A  81      18.079 -59.640  21.385  1.00 36.22           C  
ATOM    647  ND2 ASN A  81      17.610 -59.697  20.162  1.00 36.22           N  
ATOM    648  OD1 ASN A  81      18.076 -60.645  22.072  1.00 36.22           O  
ATOM    649  N   GLY A  82      18.345 -55.739  24.385  1.00 36.09           N  
ATOM    650  CA  GLY A  82      19.006 -54.616  25.075  1.00 36.09           C  
ATOM    651  C   GLY A  82      18.477 -54.361  26.492  1.00 36.09           C  
ATOM    652  O   GLY A  82      18.500 -53.231  26.969  1.00 36.09           O  
ATOM    653  N   VAL A  83      17.937 -55.416  27.101  1.00 26.44           N  
ATOM    654  CA  VAL A  83      17.392 -55.569  28.458  1.00 26.44           C  
ATOM    655  C   VAL A  83      17.998 -54.661  29.551  1.00 26.44           C  
ATOM    656  CB  VAL A  83      17.524 -57.084  28.786  1.00 26.44           C  
ATOM    657  O   VAL A  83      19.200 -54.683  29.790  1.00 26.44           O  
ATOM    658  CG1 VAL A  83      17.876 -57.529  30.206  1.00 26.44           C  
ATOM    659  CG2 VAL A  83      16.236 -57.800  28.373  1.00 26.44           C  
ATOM    660  N   LEU A  84      17.070 -53.999  30.270  1.00 25.69           N  
ATOM    661  CA  LEU A  84      17.061 -53.609  31.697  1.00 25.69           C  
ATOM    662  C   LEU A  84      18.128 -52.585  32.154  1.00 25.69           C  
ATOM    663  CB  LEU A  84      17.091 -54.882  32.568  1.00 25.69           C  
ATOM    664  O   LEU A  84      19.318 -52.835  32.093  1.00 25.69           O  
ATOM    665  CG  LEU A  84      15.745 -55.597  32.830  1.00 25.69           C  
ATOM    666  CD1 LEU A  84      14.951 -56.203  31.658  1.00 25.69           C  
ATOM    667  CD2 LEU A  84      15.987 -56.714  33.846  1.00 25.69           C  
ATOM    668  N   ASP A  85      17.798 -51.425  32.726  1.00 30.86           N  
ATOM    669  CA  ASP A  85      16.927 -51.272  33.891  1.00 30.86           C  
ATOM    670  C   ASP A  85      16.422 -49.822  34.040  1.00 30.86           C  
ATOM    671  CB  ASP A  85      17.711 -51.701  35.150  1.00 30.86           C  
ATOM    672  O   ASP A  85      17.036 -48.847  33.605  1.00 30.86           O  
ATOM    673  CG  ASP A  85      16.817 -52.027  36.349  1.00 30.86           C  
ATOM    674  OD1 ASP A  85      15.580 -52.093  36.148  1.00 30.86           O  
ATOM    675  OD2 ASP A  85      17.381 -52.208  37.449  1.00 30.86           O  
ATOM    676  N   THR A  86      15.248 -49.707  34.646  1.00 28.78           N  
ATOM    677  CA  THR A  86      14.298 -48.602  34.543  1.00 28.78           C  
ATOM    678  C   THR A  86      14.107 -47.958  35.910  1.00 28.78           C  
ATOM    679  CB  THR A  86      12.943 -49.167  34.071  1.00 28.78           C  
ATOM    680  O   THR A  86      13.544 -48.595  36.788  1.00 28.78           O  
ATOM    681  CG2 THR A  86      11.967 -48.078  33.626  1.00 28.78           C  
ATOM    682  OG1 THR A  86      13.132 -50.036  32.981  1.00 28.78           O  
ATOM    683  N   ALA A  87      14.523 -46.697  36.071  1.00 24.08           N  
ATOM    684  CA  ALA A  87      14.063 -45.694  37.056  1.00 24.08           C  
ATOM    685  C   ALA A  87      15.237 -44.724  37.266  1.00 24.08           C  
ATOM    686  CB  ALA A  87      13.655 -46.303  38.414  1.00 24.08           C  
ATOM    687  O   ALA A  87      16.246 -45.081  37.847  1.00 24.08           O  
ATOM    688  N   HIS A  88      15.259 -43.512  36.723  1.00 25.75           N  
ATOM    689  CA  HIS A  88      14.508 -42.378  37.249  1.00 25.75           C  
ATOM    690  C   HIS A  88      14.275 -41.351  36.117  1.00 25.75           C  
ATOM    691  CB  HIS A  88      15.276 -41.792  38.452  1.00 25.75           C  
ATOM    692  O   HIS A  88      15.146 -40.600  35.679  1.00 25.75           O  
ATOM    693  CG  HIS A  88      14.909 -42.450  39.766  1.00 25.75           C  
ATOM    694  CD2 HIS A  88      15.498 -43.538  40.364  1.00 25.75           C  
ATOM    695  ND1 HIS A  88      13.902 -42.034  40.608  1.00 25.75           N  
ATOM    696  CE1 HIS A  88      13.875 -42.852  41.672  1.00 25.75           C  
ATOM    697  NE2 HIS A  88      14.824 -43.786  41.563  1.00 25.75           N  
ATOM    698  N   TYR A  89      13.028 -41.374  35.663  1.00 35.16           N  
ATOM    699  CA  TYR A  89      12.398 -40.929  34.417  1.00 35.16           C  
ATOM    700  C   TYR A  89      12.467 -39.437  33.996  1.00 35.16           C  
ATOM    701  CB  TYR A  89      10.955 -41.445  34.601  1.00 35.16           C  
ATOM    702  O   TYR A  89      11.774 -39.057  33.064  1.00 35.16           O  
ATOM    703  CG  TYR A  89       9.952 -41.194  33.502  1.00 35.16           C  
ATOM    704  CD1 TYR A  89       8.942 -40.232  33.700  1.00 35.16           C  
ATOM    705  CD2 TYR A  89      10.008 -41.930  32.304  1.00 35.16           C  
ATOM    706  CE1 TYR A  89       7.987 -39.997  32.696  1.00 35.16           C  
ATOM    707  CE2 TYR A  89       9.051 -41.698  31.299  1.00 35.16           C  
ATOM    708  OH  TYR A  89       7.117 -40.515  30.524  1.00 35.16           O  
ATOM    709  CZ  TYR A  89       8.042 -40.732  31.494  1.00 35.16           C  
ATOM    710  N   VAL A  90      13.289 -38.558  34.584  1.00 29.28           N  
ATOM    711  CA  VAL A  90      13.375 -37.146  34.099  1.00 29.28           C  
ATOM    712  C   VAL A  90      14.808 -36.591  34.036  1.00 29.28           C  
ATOM    713  CB  VAL A  90      12.397 -36.222  34.875  1.00 29.28           C  
ATOM    714  O   VAL A  90      15.073 -35.663  33.280  1.00 29.28           O  
ATOM    715  CG1 VAL A  90      12.327 -34.801  34.297  1.00 29.28           C  
ATOM    716  CG2 VAL A  90      10.946 -36.739  34.866  1.00 29.28           C  
ATOM    717  N   GLY A  91      15.773 -37.203  34.733  1.00 27.44           N  
ATOM    718  CA  GLY A  91      17.188 -36.794  34.686  1.00 27.44           C  
ATOM    719  C   GLY A  91      18.028 -37.464  33.589  1.00 27.44           C  
ATOM    720  O   GLY A  91      19.156 -37.048  33.347  1.00 27.44           O  
ATOM    721  N   GLY A  92      17.504 -38.504  32.931  1.00 29.12           N  
ATOM    722  CA  GLY A  92      18.250 -39.306  31.951  1.00 29.12           C  
ATOM    723  C   GLY A  92      18.270 -38.746  30.525  1.00 29.12           C  
ATOM    724  O   GLY A  92      19.231 -38.988  29.804  1.00 29.12           O  
ATOM    725  N   ILE A  93      17.261 -37.963  30.120  1.00 32.22           N  
ATOM    726  CA  ILE A  93      17.148 -37.456  28.737  1.00 32.22           C  
ATOM    727  C   ILE A  93      18.242 -36.421  28.441  1.00 32.22           C  
ATOM    728  CB  ILE A  93      15.722 -36.911  28.464  1.00 32.22           C  
ATOM    729  O   ILE A  93      18.841 -36.437  27.372  1.00 32.22           O  
ATOM    730  CG1 ILE A  93      14.690 -38.056  28.605  1.00 32.22           C  
ATOM    731  CG2 ILE A  93      15.624 -36.264  27.069  1.00 32.22           C  
ATOM    732  CD1 ILE A  93      13.227 -37.640  28.399  1.00 32.22           C  
ATOM    733  N   THR A  94      18.573 -35.556  29.399  1.00 31.64           N  
ATOM    734  CA  THR A  94      19.624 -34.544  29.211  1.00 31.64           C  
ATOM    735  C   THR A  94      21.026 -35.144  29.240  1.00 31.64           C  
ATOM    736  CB  THR A  94      19.500 -33.428  30.253  1.00 31.64           C  
ATOM    737  O   THR A  94      21.900 -34.667  28.519  1.00 31.64           O  
ATOM    738  CG2 THR A  94      18.311 -32.519  29.944  1.00 31.64           C  
ATOM    739  OG1 THR A  94      19.277 -33.977  31.534  1.00 31.64           O  
ATOM    740  N   LYS A  95      21.241 -36.219  30.011  1.00 32.34           N  
ATOM    741  CA  LYS A  95      22.545 -36.881  30.089  1.00 32.34           C  
ATOM    742  C   LYS A  95      22.788 -37.874  28.948  1.00 32.34           C  
ATOM    743  CB  LYS A  95      22.755 -37.474  31.490  1.00 32.34           C  
ATOM    744  O   LYS A  95      23.888 -37.880  28.421  1.00 32.34           O  
ATOM    745  CG  LYS A  95      24.243 -37.780  31.692  1.00 32.34           C  
ATOM    746  CD  LYS A  95      24.573 -38.255  33.107  1.00 32.34           C  
ATOM    747  CE  LYS A  95      26.079 -38.526  33.133  1.00 32.34           C  
ATOM    748  NZ  LYS A  95      26.523 -39.086  34.429  1.00 32.34           N  
ATOM    749  N   SER A  96      21.791 -38.637  28.480  1.00 32.56           N  
ATOM    750  CA  SER A  96      22.002 -39.553  27.342  1.00 32.56           C  
ATOM    751  C   SER A  96      22.146 -38.814  26.012  1.00 32.56           C  
ATOM    752  CB  SER A  96      20.921 -40.640  27.256  1.00 32.56           C  
ATOM    753  O   SER A  96      22.852 -39.295  25.135  1.00 32.56           O  
ATOM    754  OG  SER A  96      19.855 -40.289  26.392  1.00 32.56           O  
ATOM    755  N   ILE A  97      21.512 -37.645  25.855  1.00 32.53           N  
ATOM    756  CA  ILE A  97      21.741 -36.779  24.692  1.00 32.53           C  
ATOM    757  C   ILE A  97      23.155 -36.192  24.763  1.00 32.53           C  
ATOM    758  CB  ILE A  97      20.628 -35.711  24.576  1.00 32.53           C  
ATOM    759  O   ILE A  97      23.865 -36.233  23.767  1.00 32.53           O  
ATOM    760  CG1 ILE A  97      19.284 -36.396  24.231  1.00 32.53           C  
ATOM    761  CG2 ILE A  97      20.969 -34.661  23.503  1.00 32.53           C  
ATOM    762  CD1 ILE A  97      18.068 -35.462  24.294  1.00 32.53           C  
ATOM    763  N   GLY A  98      23.601 -35.735  25.940  1.00 29.22           N  
ATOM    764  CA  GLY A  98      24.973 -35.263  26.149  1.00 29.22           C  
ATOM    765  C   GLY A  98      26.027 -36.341  25.877  1.00 29.22           C  
ATOM    766  O   GLY A  98      26.889 -36.146  25.029  1.00 29.22           O  
ATOM    767  N   ASP A  99      25.906 -37.503  26.518  1.00 32.12           N  
ATOM    768  CA  ASP A  99      26.898 -38.579  26.443  1.00 32.12           C  
ATOM    769  C   ASP A  99      26.891 -39.285  25.067  1.00 32.12           C  
ATOM    770  CB  ASP A  99      26.688 -39.568  27.615  1.00 32.12           C  
ATOM    771  O   ASP A  99      27.953 -39.663  24.574  1.00 32.12           O  
ATOM    772  CG  ASP A  99      26.953 -38.997  29.030  1.00 32.12           C  
ATOM    773  OD1 ASP A  99      27.531 -37.896  29.156  1.00 32.12           O  
ATOM    774  OD2 ASP A  99      26.571 -39.665  30.025  1.00 32.12           O  
ATOM    775  N   LYS A 100      25.734 -39.395  24.383  1.00 33.53           N  
ATOM    776  CA  LYS A 100      25.657 -39.897  22.995  1.00 33.53           C  
ATOM    777  C   LYS A 100      26.240 -38.896  22.000  1.00 33.53           C  
ATOM    778  CB  LYS A 100      24.214 -40.296  22.633  1.00 33.53           C  
ATOM    779  O   LYS A 100      26.954 -39.309  21.097  1.00 33.53           O  
ATOM    780  CG  LYS A 100      24.129 -41.014  21.279  1.00 33.53           C  
ATOM    781  CD  LYS A 100      22.698 -41.475  20.954  1.00 33.53           C  
ATOM    782  CE  LYS A 100      22.655 -42.350  19.692  1.00 33.53           C  
ATOM    783  NZ  LYS A 100      23.187 -41.646  18.498  1.00 33.53           N  
ATOM    784  N   ILE A 101      26.013 -37.591  22.187  1.00 31.58           N  
ATOM    785  CA  ILE A 101      26.673 -36.560  21.374  1.00 31.58           C  
ATOM    786  C   ILE A 101      28.185 -36.637  21.580  1.00 31.58           C  
ATOM    787  CB  ILE A 101      26.098 -35.151  21.659  1.00 31.58           C  
ATOM    788  O   ILE A 101      28.908 -36.620  20.596  1.00 31.58           O  
ATOM    789  CG1 ILE A 101      24.669 -35.042  21.076  1.00 31.58           C  
ATOM    790  CG2 ILE A 101      26.974 -34.035  21.053  1.00 31.58           C  
ATOM    791  CD1 ILE A 101      23.893 -33.819  21.585  1.00 31.58           C  
ATOM    792  N   THR A 102      28.693 -36.779  22.807  1.00 31.41           N  
ATOM    793  CA  THR A 102      30.147 -36.826  23.048  1.00 31.41           C  
ATOM    794  C   THR A 102      30.796 -38.111  22.514  1.00 31.41           C  
ATOM    795  CB  THR A 102      30.476 -36.597  24.532  1.00 31.41           C  
ATOM    796  O   THR A 102      31.797 -38.019  21.808  1.00 31.41           O  
ATOM    797  CG2 THR A 102      31.937 -36.210  24.740  1.00 31.41           C  
ATOM    798  OG1 THR A 102      29.729 -35.513  25.037  1.00 31.41           O  
ATOM    799  N   SER A 103      30.193 -39.286  22.738  1.00 34.41           N  
ATOM    800  CA  SER A 103      30.668 -40.576  22.200  1.00 34.41           C  
ATOM    801  C   SER A 103      30.631 -40.623  20.667  1.00 34.41           C  
ATOM    802  CB  SER A 103      29.802 -41.700  22.786  1.00 34.41           C  
ATOM    803  O   SER A 103      31.599 -41.046  20.032  1.00 34.41           O  
ATOM    804  OG  SER A 103      30.022 -42.949  22.158  1.00 34.41           O  
ATOM    805  N   ASP A 104      29.537 -40.153  20.057  1.00 32.16           N  
ATOM    806  CA  ASP A 104      29.407 -40.116  18.598  1.00 32.16           C  
ATOM    807  C   ASP A 104      30.336 -39.051  17.995  1.00 32.16           C  
ATOM    808  CB  ASP A 104      27.941 -39.896  18.171  1.00 32.16           C  
ATOM    809  O   ASP A 104      30.860 -39.261  16.907  1.00 32.16           O  
ATOM    810  CG  ASP A 104      26.982 -41.058  18.497  1.00 32.16           C  
ATOM    811  OD1 ASP A 104      27.445 -42.169  18.835  1.00 32.16           O  
ATOM    812  OD2 ASP A 104      25.745 -40.864  18.362  1.00 32.16           O  
ATOM    813  N   THR A 105      30.625 -37.951  18.707  1.00 30.64           N  
ATOM    814  CA  THR A 105      31.570 -36.913  18.254  1.00 30.64           C  
ATOM    815  C   THR A 105      33.021 -37.392  18.316  1.00 30.64           C  
ATOM    816  CB  THR A 105      31.415 -35.592  19.029  1.00 30.64           C  
ATOM    817  O   THR A 105      33.778 -37.102  17.397  1.00 30.64           O  
ATOM    818  CG2 THR A 105      32.250 -34.449  18.452  1.00 30.64           C  
ATOM    819  OG1 THR A 105      30.099 -35.115  18.935  1.00 30.64           O  
ATOM    820  N   GLU A 106      33.434 -38.158  19.329  1.00 30.03           N  
ATOM    821  CA  GLU A 106      34.806 -38.692  19.406  1.00 30.03           C  
ATOM    822  C   GLU A 106      35.064 -39.791  18.359  1.00 30.03           C  
ATOM    823  CB  GLU A 106      35.115 -39.172  20.834  1.00 30.03           C  
ATOM    824  O   GLU A 106      36.109 -39.780  17.702  1.00 30.03           O  
ATOM    825  CG  GLU A 106      35.310 -37.982  21.794  1.00 30.03           C  
ATOM    826  CD  GLU A 106      35.678 -38.389  23.232  1.00 30.03           C  
ATOM    827  OE1 GLU A 106      36.003 -37.464  24.014  1.00 30.03           O  
ATOM    828  OE2 GLU A 106      35.659 -39.600  23.546  1.00 30.03           O  
ATOM    829  N   ALA A 107      34.086 -40.671  18.108  1.00 32.72           N  
ATOM    830  CA  ALA A 107      34.153 -41.652  17.020  1.00 32.72           C  
ATOM    831  C   ALA A 107      34.074 -40.992  15.625  1.00 32.72           C  
ATOM    832  CB  ALA A 107      33.036 -42.681  17.234  1.00 32.72           C  
ATOM    833  O   ALA A 107      34.777 -41.398  14.695  1.00 32.72           O  
ATOM    834  N   PHE A 108      33.275 -39.928  15.480  1.00 32.59           N  
ATOM    835  CA  PHE A 108      33.159 -39.142  14.250  1.00 32.59           C  
ATOM    836  C   PHE A 108      34.439 -38.356  13.950  1.00 32.59           C  
ATOM    837  CB  PHE A 108      31.939 -38.222  14.357  1.00 32.59           C  
ATOM    838  O   PHE A 108      34.929 -38.420  12.825  1.00 32.59           O  
ATOM    839  CG  PHE A 108      31.660 -37.346  13.158  1.00 32.59           C  
ATOM    840  CD1 PHE A 108      31.907 -35.962  13.215  1.00 32.59           C  
ATOM    841  CD2 PHE A 108      31.080 -37.908  12.007  1.00 32.59           C  
ATOM    842  CE1 PHE A 108      31.571 -35.142  12.123  1.00 32.59           C  
ATOM    843  CE2 PHE A 108      30.743 -37.088  10.917  1.00 32.59           C  
ATOM    844  CZ  PHE A 108      30.989 -35.705  10.973  1.00 32.59           C  
ATOM    845  N   VAL A 109      35.048 -37.703  14.946  1.00 31.33           N  
ATOM    846  CA  VAL A 109      36.330 -36.990  14.800  1.00 31.33           C  
ATOM    847  C   VAL A 109      37.453 -37.949  14.393  1.00 31.33           C  
ATOM    848  CB  VAL A 109      36.670 -36.207  16.087  1.00 31.33           C  
ATOM    849  O   VAL A 109      38.261 -37.586  13.541  1.00 31.33           O  
ATOM    850  CG1 VAL A 109      38.107 -35.664  16.112  1.00 31.33           C  
ATOM    851  CG2 VAL A 109      35.751 -34.983  16.230  1.00 31.33           C  
ATOM    852  N   ALA A 110      37.472 -39.184  14.910  1.00 31.02           N  
ATOM    853  CA  ALA A 110      38.423 -40.207  14.467  1.00 31.02           C  
ATOM    854  C   ALA A 110      38.199 -40.633  12.999  1.00 31.02           C  
ATOM    855  CB  ALA A 110      38.350 -41.393  15.436  1.00 31.02           C  
ATOM    856  O   ALA A 110      39.165 -40.815  12.265  1.00 31.02           O  
ATOM    857  N   SER A 111      36.944 -40.725  12.537  1.00 33.47           N  
ATOM    858  CA  SER A 111      36.612 -41.113  11.151  1.00 33.47           C  
ATOM    859  C   SER A 111      36.757 -39.985  10.110  1.00 33.47           C  
ATOM    860  CB  SER A 111      35.199 -41.703  11.111  1.00 33.47           C  
ATOM    861  O   SER A 111      37.069 -40.246   8.949  1.00 33.47           O  
ATOM    862  OG  SER A 111      34.206 -40.703  11.253  1.00 33.47           O  
ATOM    863  N   VAL A 112      36.575 -38.722  10.518  1.00 30.69           N  
ATOM    864  CA  VAL A 112      36.683 -37.527   9.656  1.00 30.69           C  
ATOM    865  C   VAL A 112      38.140 -37.184   9.336  1.00 30.69           C  
ATOM    866  CB  VAL A 112      35.944 -36.338  10.312  1.00 30.69           C  
ATOM    867  O   VAL A 112      38.411 -36.596   8.289  1.00 30.69           O  
ATOM    868  CG1 VAL A 112      36.217 -34.979   9.650  1.00 30.69           C  
ATOM    869  CG2 VAL A 112      34.427 -36.551  10.237  1.00 30.69           C  
ATOM    870  N   ILE A 113      39.087 -37.582  10.193  1.00 33.69           N  
ATOM    871  CA  ILE A 113      40.525 -37.446   9.917  1.00 33.69           C  
ATOM    872  C   ILE A 113      40.946 -38.331   8.729  1.00 33.69           C  
ATOM    873  CB  ILE A 113      41.338 -37.713  11.209  1.00 33.69           C  
ATOM    874  O   ILE A 113      41.782 -37.899   7.936  1.00 33.69           O  
ATOM    875  CG1 ILE A 113      41.111 -36.552  12.208  1.00 33.69           C  
ATOM    876  CG2 ILE A 113      42.846 -37.858  10.924  1.00 33.69           C  
ATOM    877  CD1 ILE A 113      41.607 -36.834  13.632  1.00 33.69           C  
ATOM    878  N   ASP A 114      40.324 -39.504   8.556  1.00 35.97           N  
ATOM    879  CA  ASP A 114      40.689 -40.467   7.508  1.00 35.97           C  
ATOM    880  C   ASP A 114      39.862 -40.340   6.214  1.00 35.97           C  
ATOM    881  CB  ASP A 114      40.634 -41.898   8.079  1.00 35.97           C  
ATOM    882  O   ASP A 114      40.334 -40.763   5.155  1.00 35.97           O  
ATOM    883  CG  ASP A 114      41.871 -42.299   8.902  1.00 35.97           C  
ATOM    884  OD1 ASP A 114      42.908 -41.601   8.821  1.00 35.97           O  
ATOM    885  OD2 ASP A 114      41.785 -43.349   9.576  1.00 35.97           O  
ATOM    886  N   ASN A 115      38.654 -39.751   6.233  1.00 34.78           N  
ATOM    887  CA  ASN A 115      37.889 -39.534   4.995  1.00 34.78           C  
ATOM    888  C   ASN A 115      36.899 -38.336   5.044  1.00 34.78           C  
ATOM    889  CB  ASN A 115      37.206 -40.854   4.594  1.00 34.78           C  
ATOM    890  O   ASN A 115      35.780 -38.465   5.550  1.00 34.78           O  
ATOM    891  CG  ASN A 115      37.050 -40.979   3.089  1.00 34.78           C  
ATOM    892  ND2 ASN A 115      36.873 -42.184   2.602  1.00 34.78           N  
ATOM    893  OD1 ASN A 115      37.059 -40.016   2.331  1.00 34.78           O  
ATOM    894  N   PRO A 116      37.242 -37.174   4.448  1.00 34.38           N  
ATOM    895  CA  PRO A 116      36.453 -35.932   4.523  1.00 34.38           C  
ATOM    896  C   PRO A 116      35.073 -35.948   3.839  1.00 34.38           C  
ATOM    897  CB  PRO A 116      37.336 -34.848   3.890  1.00 34.38           C  
ATOM    898  O   PRO A 116      34.286 -35.022   4.025  1.00 34.38           O  
ATOM    899  CG  PRO A 116      38.753 -35.399   4.001  1.00 34.38           C  
ATOM    900  CD  PRO A 116      38.551 -36.900   3.876  1.00 34.38           C  
ATOM    901  N   SER A 117      34.750 -36.974   3.044  1.00 37.09           N  
ATOM    902  CA  SER A 117      33.481 -37.065   2.294  1.00 37.09           C  
ATOM    903  C   SER A 117      32.262 -37.462   3.149  1.00 37.09           C  
ATOM    904  CB  SER A 117      33.646 -38.006   1.095  1.00 37.09           C  
ATOM    905  O   SER A 117      31.126 -37.391   2.683  1.00 37.09           O  
ATOM    906  OG  SER A 117      34.065 -39.300   1.501  1.00 37.09           O  
ATOM    907  N   ILE A 118      32.473 -37.830   4.417  1.00 36.59           N  
ATOM    908  CA  ILE A 118      31.420 -38.232   5.370  1.00 36.59           C  
ATOM    909  C   ILE A 118      30.652 -37.014   5.939  1.00 36.59           C  
ATOM    910  CB  ILE A 118      32.064 -39.142   6.453  1.00 36.59           C  
ATOM    911  O   ILE A 118      29.532 -37.155   6.441  1.00 36.59           O  
ATOM    912  CG1 ILE A 118      32.613 -40.433   5.790  1.00 36.59           C  
ATOM    913  CG2 ILE A 118      31.081 -39.508   7.580  1.00 36.59           C  
ATOM    914  CD1 ILE A 118      33.410 -41.351   6.726  1.00 36.59           C  
ATOM    915  N   ILE A 119      31.208 -35.802   5.804  1.00 33.50           N  
ATOM    916  CA  ILE A 119      30.630 -34.558   6.341  1.00 33.50           C  
ATOM    917  C   ILE A 119      29.289 -34.221   5.671  1.00 33.50           C  
ATOM    918  CB  ILE A 119      31.658 -33.401   6.250  1.00 33.50           C  
ATOM    919  O   ILE A 119      28.330 -33.924   6.379  1.00 33.50           O  
ATOM    920  CG1 ILE A 119      32.899 -33.739   7.116  1.00 33.50           C  
ATOM    921  CG2 ILE A 119      31.035 -32.062   6.697  1.00 33.50           C  
ATOM    922  CD1 ILE A 119      34.022 -32.695   7.063  1.00 33.50           C  
ATOM    923  N   GLN A 120      29.174 -34.342   4.343  1.00 34.47           N  
ATOM    924  CA  GLN A 120      27.922 -34.033   3.634  1.00 34.47           C  
ATOM    925  C   GLN A 120      26.757 -34.929   4.092  1.00 34.47           C  
ATOM    926  CB  GLN A 120      28.125 -34.136   2.108  1.00 34.47           C  
ATOM    927  O   GLN A 120      25.705 -34.428   4.474  1.00 34.47           O  
ATOM    928  CG  GLN A 120      28.114 -32.770   1.399  1.00 34.47           C  
ATOM    929  CD  GLN A 120      29.421 -31.986   1.481  1.00 34.47           C  
ATOM    930  NE2 GLN A 120      29.378 -30.687   1.282  1.00 34.47           N  
ATOM    931  OE1 GLN A 120      30.501 -32.516   1.690  1.00 34.47           O  
ATOM    932  N   ASN A 121      26.969 -36.247   4.155  1.00 35.34           N  
ATOM    933  CA  ASN A 121      25.896 -37.197   4.475  1.00 35.34           C  
ATOM    934  C   ASN A 121      25.441 -37.140   5.943  1.00 35.34           C  
ATOM    935  CB  ASN A 121      26.368 -38.612   4.100  1.00 35.34           C  
ATOM    936  O   ASN A 121      24.346 -37.590   6.275  1.00 35.34           O  
ATOM    937  CG  ASN A 121      26.420 -38.843   2.600  1.00 35.34           C  
ATOM    938  ND2 ASN A 121      27.341 -39.649   2.129  1.00 35.34           N  
ATOM    939  OD1 ASN A 121      25.642 -38.328   1.823  1.00 35.34           O  
ATOM    940  N   THR A 122      26.266 -36.611   6.848  1.00 33.50           N  
ATOM    941  CA  THR A 122      25.924 -36.535   8.278  1.00 33.50           C  
ATOM    942  C   THR A 122      25.201 -35.229   8.619  1.00 33.50           C  
ATOM    943  CB  THR A 122      27.165 -36.761   9.153  1.00 33.50           C  
ATOM    944  O   THR A 122      24.311 -35.234   9.469  1.00 33.50           O  
ATOM    945  CG2 THR A 122      26.793 -37.026  10.612  1.00 33.50           C  
ATOM    946  OG1 THR A 122      27.870 -37.899   8.700  1.00 33.50           O  
ATOM    947  N   VAL A 123      25.499 -34.134   7.907  1.00 33.09           N  
ATOM    948  CA  VAL A 123      24.750 -32.867   8.004  1.00 33.09           C  
ATOM    949  C   VAL A 123      23.290 -33.071   7.594  1.00 33.09           C  
ATOM    950  CB  VAL A 123      25.437 -31.771   7.164  1.00 33.09           C  
ATOM    951  O   VAL A 123      22.396 -32.626   8.313  1.00 33.09           O  
ATOM    952  CG1 VAL A 123      24.599 -30.493   7.036  1.00 33.09           C  
ATOM    953  CG2 VAL A 123      26.768 -31.370   7.820  1.00 33.09           C  
ATOM    954  N   ASP A 124      23.043 -33.847   6.537  1.00 33.78           N  
ATOM    955  CA  ASP A 124      21.685 -34.174   6.085  1.00 33.78           C  
ATOM    956  C   ASP A 124      20.905 -35.004   7.126  1.00 33.78           C  
ATOM    957  CB  ASP A 124      21.774 -34.912   4.738  1.00 33.78           C  
ATOM    958  O   ASP A 124      19.715 -34.781   7.361  1.00 33.78           O  
ATOM    959  CG  ASP A 124      22.287 -34.035   3.585  1.00 33.78           C  
ATOM    960  OD1 ASP A 124      22.221 -32.792   3.712  1.00 33.78           O  
ATOM    961  OD2 ASP A 124      22.721 -34.626   2.572  1.00 33.78           O  
ATOM    962  N   ASN A 125      21.583 -35.915   7.832  1.00 34.62           N  
ATOM    963  CA  ASN A 125      20.958 -36.763   8.851  1.00 34.62           C  
ATOM    964  C   ASN A 125      20.671 -36.016  10.167  1.00 34.62           C  
ATOM    965  CB  ASN A 125      21.824 -38.014   9.059  1.00 34.62           C  
ATOM    966  O   ASN A 125      19.598 -36.198  10.753  1.00 34.62           O  
ATOM    967  CG  ASN A 125      21.593 -39.046   7.969  1.00 34.62           C  
ATOM    968  ND2 ASN A 125      22.622 -39.548   7.336  1.00 34.62           N  
ATOM    969  OD1 ASN A 125      20.480 -39.434   7.671  1.00 34.62           O  
ATOM    970  N   ILE A 126      21.575 -35.135  10.612  1.00 33.78           N  
ATOM    971  CA  ILE A 126      21.364 -34.277  11.792  1.00 33.78           C  
ATOM    972  C   ILE A 126      20.263 -33.245  11.512  1.00 33.78           C  
ATOM    973  CB  ILE A 126      22.695 -33.622  12.235  1.00 33.78           C  
ATOM    974  O   ILE A 126      19.400 -33.037  12.367  1.00 33.78           O  
ATOM    975  CG1 ILE A 126      23.655 -34.708  12.777  1.00 33.78           C  
ATOM    976  CG2 ILE A 126      22.463 -32.539  13.309  1.00 33.78           C  
ATOM    977  CD1 ILE A 126      25.081 -34.211  13.048  1.00 33.78           C  
ATOM    978  N   ALA A 127      20.238 -32.667  10.305  1.00 32.47           N  
ATOM    979  CA  ALA A 127      19.161 -31.789   9.861  1.00 32.47           C  
ATOM    980  C   ALA A 127      17.811 -32.518   9.869  1.00 32.47           C  
ATOM    981  CB  ALA A 127      19.505 -31.226   8.477  1.00 32.47           C  
ATOM    982  O   ALA A 127      16.854 -31.988  10.427  1.00 32.47           O  
ATOM    983  N   SER A 128      17.736 -33.758   9.365  1.00 34.47           N  
ATOM    984  CA  SER A 128      16.482 -34.530   9.378  1.00 34.47           C  
ATOM    985  C   SER A 128      15.984 -34.851  10.795  1.00 34.47           C  
ATOM    986  CB  SER A 128      16.597 -35.803   8.530  1.00 34.47           C  
ATOM    987  O   SER A 128      14.800 -34.703  11.080  1.00 34.47           O  
ATOM    988  OG  SER A 128      17.232 -36.858   9.223  1.00 34.47           O  
ATOM    989  N   THR A 129      16.885 -35.177  11.728  1.00 33.38           N  
ATOM    990  CA  THR A 129      16.512 -35.563  13.102  1.00 33.38           C  
ATOM    991  C   THR A 129      16.060 -34.354  13.940  1.00 33.38           C  
ATOM    992  CB  THR A 129      17.678 -36.293  13.792  1.00 33.38           C  
ATOM    993  O   THR A 129      15.147 -34.461  14.760  1.00 33.38           O  
ATOM    994  CG2 THR A 129      17.245 -36.977  15.089  1.00 33.38           C  
ATOM    995  OG1 THR A 129      18.213 -37.322  12.986  1.00 33.38           O  
ATOM    996  N   LEU A 130      16.661 -33.177  13.717  1.00 29.81           N  
ATOM    997  CA  LEU A 130      16.214 -31.903  14.301  1.00 29.81           C  
ATOM    998  C   LEU A 130      14.899 -31.416  13.677  1.00 29.81           C  
ATOM    999  CB  LEU A 130      17.331 -30.853  14.136  1.00 29.81           C  
ATOM   1000  O   LEU A 130      14.036 -30.911  14.399  1.00 29.81           O  
ATOM   1001  CG  LEU A 130      18.233 -30.760  15.380  1.00 29.81           C  
ATOM   1002  CD1 LEU A 130      19.663 -30.385  15.001  1.00 29.81           C  
ATOM   1003  CD2 LEU A 130      17.700 -29.700  16.350  1.00 29.81           C  
ATOM   1004  N   ILE A 131      14.725 -31.607  12.365  1.00 32.88           N  
ATOM   1005  CA  ILE A 131      13.471 -31.333  11.657  1.00 32.88           C  
ATOM   1006  C   ILE A 131      12.354 -32.219  12.220  1.00 32.88           C  
ATOM   1007  CB  ILE A 131      13.671 -31.456  10.125  1.00 32.88           C  
ATOM   1008  O   ILE A 131      11.313 -31.682  12.587  1.00 32.88           O  
ATOM   1009  CG1 ILE A 131      14.453 -30.220   9.614  1.00 32.88           C  
ATOM   1010  CG2 ILE A 131      12.334 -31.572   9.370  1.00 32.88           C  
ATOM   1011  CD1 ILE A 131      14.973 -30.348   8.175  1.00 32.88           C  
ATOM   1012  N   ASP A 132      12.565 -33.518  12.423  1.00 31.72           N  
ATOM   1013  CA  ASP A 132      11.533 -34.418  12.958  1.00 31.72           C  
ATOM   1014  C   ASP A 132      11.139 -34.085  14.410  1.00 31.72           C  
ATOM   1015  CB  ASP A 132      12.003 -35.877  12.821  1.00 31.72           C  
ATOM   1016  O   ASP A 132       9.954 -34.106  14.756  1.00 31.72           O  
ATOM   1017  CG  ASP A 132      11.903 -36.424  11.388  1.00 31.72           C  
ATOM   1018  OD1 ASP A 132      11.210 -35.793  10.555  1.00 31.72           O  
ATOM   1019  OD2 ASP A 132      12.450 -37.526  11.167  1.00 31.72           O  
ATOM   1020  N   GLY A 133      12.097 -33.682  15.253  1.00 29.47           N  
ATOM   1021  CA  GLY A 133      11.833 -33.269  16.638  1.00 29.47           C  
ATOM   1022  C   GLY A 133      11.068 -31.943  16.770  1.00 29.47           C  
ATOM   1023  O   GLY A 133      10.259 -31.783  17.686  1.00 29.47           O  
ATOM   1024  N   ILE A 134      11.284 -31.003  15.843  1.00 31.41           N  
ATOM   1025  CA  ILE A 134      10.590 -29.702  15.803  1.00 31.41           C  
ATOM   1026  C   ILE A 134       9.225 -29.823  15.106  1.00 31.41           C  
ATOM   1027  CB  ILE A 134      11.513 -28.639  15.155  1.00 31.41           C  
ATOM   1028  O   ILE A 134       8.274 -29.144  15.499  1.00 31.41           O  
ATOM   1029  CG1 ILE A 134      12.740 -28.389  16.067  1.00 31.41           C  
ATOM   1030  CG2 ILE A 134      10.771 -27.311  14.903  1.00 31.41           C  
ATOM   1031  CD1 ILE A 134      13.849 -27.548  15.419  1.00 31.41           C  
ATOM   1032  N   THR A 135       9.099 -30.720  14.123  1.00 32.03           N  
ATOM   1033  CA  THR A 135       7.854 -30.946  13.370  1.00 32.03           C  
ATOM   1034  C   THR A 135       6.761 -31.566  14.246  1.00 32.03           C  
ATOM   1035  CB  THR A 135       8.113 -31.812  12.120  1.00 32.03           C  
ATOM   1036  O   THR A 135       5.589 -31.253  14.066  1.00 32.03           O  
ATOM   1037  CG2 THR A 135       6.921 -31.876  11.168  1.00 32.03           C  
ATOM   1038  OG1 THR A 135       9.124 -31.238  11.333  1.00 32.03           O  
ATOM   1039  N   TYR A 136       7.112 -32.395  15.236  1.00 33.59           N  
ATOM   1040  CA  TYR A 136       6.120 -33.204  15.961  1.00 33.59           C  
ATOM   1041  C   TYR A 136       5.596 -32.617  17.283  1.00 33.59           C  
ATOM   1042  CB  TYR A 136       6.670 -34.624  16.148  1.00 33.59           C  
ATOM   1043  O   TYR A 136       4.618 -33.125  17.833  1.00 33.59           O  
ATOM   1044  CG  TYR A 136       5.707 -35.678  15.649  1.00 33.59           C  
ATOM   1045  CD1 TYR A 136       4.798 -36.288  16.534  1.00 33.59           C  
ATOM   1046  CD2 TYR A 136       5.696 -36.011  14.282  1.00 33.59           C  
ATOM   1047  CE1 TYR A 136       3.891 -37.252  16.054  1.00 33.59           C  
ATOM   1048  CE2 TYR A 136       4.787 -36.967  13.796  1.00 33.59           C  
ATOM   1049  OH  TYR A 136       3.018 -38.528  14.214  1.00 33.59           O  
ATOM   1050  CZ  TYR A 136       3.886 -37.593  14.685  1.00 33.59           C  
ATOM   1051  N   PHE A 137       6.208 -31.558  17.820  1.00 30.00           N  
ATOM   1052  CA  PHE A 137       5.822 -31.020  19.134  1.00 30.00           C  
ATOM   1053  C   PHE A 137       4.575 -30.101  19.159  1.00 30.00           C  
ATOM   1054  CB  PHE A 137       7.040 -30.419  19.856  1.00 30.00           C  
ATOM   1055  O   PHE A 137       3.935 -30.044  20.211  1.00 30.00           O  
ATOM   1056  CG  PHE A 137       7.310 -31.085  21.196  1.00 30.00           C  
ATOM   1057  CD1 PHE A 137       6.710 -30.595  22.372  1.00 30.00           C  
ATOM   1058  CD2 PHE A 137       8.127 -32.231  21.260  1.00 30.00           C  
ATOM   1059  CE1 PHE A 137       6.938 -31.235  23.605  1.00 30.00           C  
ATOM   1060  CE2 PHE A 137       8.351 -32.875  22.490  1.00 30.00           C  
ATOM   1061  CZ  PHE A 137       7.760 -32.375  23.664  1.00 30.00           C  
ATOM   1062  N   PRO A 138       4.153 -29.413  18.072  1.00 31.80           N  
ATOM   1063  CA  PRO A 138       2.901 -28.645  18.078  1.00 31.80           C  
ATOM   1064  C   PRO A 138       1.680 -29.420  17.551  1.00 31.80           C  
ATOM   1065  CB  PRO A 138       3.164 -27.396  17.226  1.00 31.80           C  
ATOM   1066  O   PRO A 138       0.550 -29.021  17.837  1.00 31.80           O  
ATOM   1067  CG  PRO A 138       4.607 -27.526  16.733  1.00 31.80           C  
ATOM   1068  CD  PRO A 138       4.942 -29.001  16.921  1.00 31.80           C  
ATOM   1069  N   ASP A 139       1.880 -30.505  16.796  1.00 30.56           N  
ATOM   1070  CA  ASP A 139       0.792 -31.182  16.071  1.00 30.56           C  
ATOM   1071  C   ASP A 139      -0.096 -32.036  16.986  1.00 30.56           C  
ATOM   1072  CB  ASP A 139       1.367 -31.994  14.890  1.00 30.56           C  
ATOM   1073  O   ASP A 139      -1.312 -32.076  16.805  1.00 30.56           O  
ATOM   1074  CG  ASP A 139       1.598 -31.161  13.614  1.00 30.56           C  
ATOM   1075  OD1 ASP A 139       1.303 -29.941  13.625  1.00 30.56           O  
ATOM   1076  OD2 ASP A 139       2.030 -31.760  12.602  1.00 30.56           O  
ATOM   1077  N   VAL A 140       0.460 -32.633  18.044  1.00 34.91           N  
ATOM   1078  CA  VAL A 140      -0.317 -33.479  18.973  1.00 34.91           C  
ATOM   1079  C   VAL A 140      -1.319 -32.661  19.805  1.00 34.91           C  
ATOM   1080  CB  VAL A 140       0.626 -34.314  19.865  1.00 34.91           C  
ATOM   1081  O   VAL A 140      -2.336 -33.183  20.240  1.00 34.91           O  
ATOM   1082  CG1 VAL A 140      -0.130 -35.323  20.741  1.00 34.91           C  
ATOM   1083  CG2 VAL A 140       1.628 -35.119  19.020  1.00 34.91           C  
ATOM   1084  N   VAL A 141      -1.080 -31.360  20.011  1.00 31.62           N  
ATOM   1085  CA  VAL A 141      -1.943 -30.522  20.867  1.00 31.62           C  
ATOM   1086  C   VAL A 141      -3.052 -29.815  20.074  1.00 31.62           C  
ATOM   1087  CB  VAL A 141      -1.091 -29.544  21.705  1.00 31.62           C  
ATOM   1088  O   VAL A 141      -4.084 -29.476  20.649  1.00 31.62           O  
ATOM   1089  CG1 VAL A 141      -1.929 -28.695  22.674  1.00 31.62           C  
ATOM   1090  CG2 VAL A 141      -0.064 -30.305  22.561  1.00 31.62           C  
ATOM   1091  N   ILE A 142      -2.882 -29.590  18.765  1.00 35.06           N  
ATOM   1092  CA  ILE A 142      -3.843 -28.814  17.954  1.00 35.06           C  
ATOM   1093  C   ILE A 142      -4.783 -29.714  17.134  1.00 35.06           C  
ATOM   1094  CB  ILE A 142      -3.103 -27.739  17.119  1.00 35.06           C  
ATOM   1095  O   ILE A 142      -5.957 -29.362  16.973  1.00 35.06           O  
ATOM   1096  CG1 ILE A 142      -2.391 -26.750  18.080  1.00 35.06           C  
ATOM   1097  CG2 ILE A 142      -4.074 -26.981  16.190  1.00 35.06           C  
ATOM   1098  CD1 ILE A 142      -1.640 -25.597  17.401  1.00 35.06           C  
ATOM   1099  N   ASP A 143      -4.330 -30.886  16.680  1.00 33.38           N  
ATOM   1100  CA  ASP A 143      -5.166 -31.803  15.885  1.00 33.38           C  
ATOM   1101  C   ASP A 143      -6.251 -32.501  16.734  1.00 33.38           C  
ATOM   1102  CB  ASP A 143      -4.261 -32.796  15.124  1.00 33.38           C  
ATOM   1103  O   ASP A 143      -7.315 -32.859  16.230  1.00 33.38           O  
ATOM   1104  CG  ASP A 143      -4.628 -32.961  13.640  1.00 33.38           C  
ATOM   1105  OD1 ASP A 143      -5.044 -31.958  13.002  1.00 33.38           O  
ATOM   1106  OD2 ASP A 143      -4.438 -34.080  13.114  1.00 33.38           O  
ATOM   1107  N   GLU A 144      -6.043 -32.586  18.053  1.00 37.84           N  
ATOM   1108  CA  GLU A 144      -7.023 -33.103  19.018  1.00 37.84           C  
ATOM   1109  C   GLU A 144      -8.169 -32.102  19.305  1.00 37.84           C  
ATOM   1110  CB  GLU A 144      -6.280 -33.474  20.321  1.00 37.84           C  
ATOM   1111  O   GLU A 144      -9.225 -32.493  19.802  1.00 37.84           O  
ATOM   1112  CG  GLU A 144      -6.813 -34.740  21.028  1.00 37.84           C  
ATOM   1113  CD  GLU A 144      -6.026 -36.040  20.751  1.00 37.84           C  
ATOM   1114  OE1 GLU A 144      -6.655 -37.122  20.838  1.00 37.84           O  
ATOM   1115  OE2 GLU A 144      -4.801 -35.978  20.516  1.00 37.84           O  
ATOM   1116  N   VAL A 145      -7.986 -30.804  19.002  1.00 34.00           N  
ATOM   1117  CA  VAL A 145      -8.890 -29.724  19.456  1.00 34.00           C  
ATOM   1118  C   VAL A 145      -9.613 -29.010  18.302  1.00 34.00           C  
ATOM   1119  CB  VAL A 145      -8.151 -28.732  20.386  1.00 34.00           C  
ATOM   1120  O   VAL A 145     -10.754 -28.582  18.489  1.00 34.00           O  
ATOM   1121  CG1 VAL A 145      -9.124 -27.795  21.122  1.00 34.00           C  
ATOM   1122  CG2 VAL A 145      -7.342 -29.444  21.481  1.00 34.00           C  
ATOM   1123  N   ALA A 146      -9.017 -28.881  17.105  1.00 31.33           N  
ATOM   1124  CA  ALA A 146      -9.675 -28.224  15.960  1.00 31.33           C  
ATOM   1125  C   ALA A 146      -9.055 -28.566  14.575  1.00 31.33           C  
ATOM   1126  CB  ALA A 146      -9.671 -26.704  16.200  1.00 31.33           C  
ATOM   1127  O   ALA A 146      -8.289 -27.768  14.021  1.00 31.33           O  
ATOM   1128  N   PRO A 147      -9.447 -29.685  13.933  1.00 37.25           N  
ATOM   1129  CA  PRO A 147      -8.837 -30.166  12.682  1.00 37.25           C  
ATOM   1130  C   PRO A 147      -9.054 -29.259  11.449  1.00 37.25           C  
ATOM   1131  CB  PRO A 147      -9.398 -31.581  12.480  1.00 37.25           C  
ATOM   1132  O   PRO A 147      -8.337 -29.361  10.456  1.00 37.25           O  
ATOM   1133  CG  PRO A 147     -10.681 -31.614  13.309  1.00 37.25           C  
ATOM   1134  CD  PRO A 147     -10.381 -30.666  14.462  1.00 37.25           C  
ATOM   1135  N   THR A 148      -9.994 -28.309  11.484  1.00 37.09           N  
ATOM   1136  CA  THR A 148     -10.250 -27.372  10.368  1.00 37.09           C  
ATOM   1137  C   THR A 148      -9.280 -26.186  10.305  1.00 37.09           C  
ATOM   1138  CB  THR A 148     -11.696 -26.864  10.398  1.00 37.09           C  
ATOM   1139  O   THR A 148      -9.250 -25.474   9.301  1.00 37.09           O  
ATOM   1140  CG2 THR A 148     -12.696 -27.986  10.117  1.00 37.09           C  
ATOM   1141  OG1 THR A 148     -11.995 -26.341  11.672  1.00 37.09           O  
ATOM   1142  N   LEU A 149      -8.448 -25.979  11.333  1.00 36.59           N  
ATOM   1143  CA  LEU A 149      -7.401 -24.945  11.358  1.00 36.59           C  
ATOM   1144  C   LEU A 149      -6.019 -25.473  10.913  1.00 36.59           C  
ATOM   1145  CB  LEU A 149      -7.366 -24.321  12.767  1.00 36.59           C  
ATOM   1146  O   LEU A 149      -5.111 -24.679  10.648  1.00 36.59           O  
ATOM   1147  CG  LEU A 149      -8.607 -23.468  13.107  1.00 36.59           C  
ATOM   1148  CD1 LEU A 149      -8.607 -23.111  14.593  1.00 36.59           C  
ATOM   1149  CD2 LEU A 149      -8.635 -22.156  12.314  1.00 36.59           C  
ATOM   1150  N   SER A 150      -5.885 -26.796  10.772  1.00 34.78           N  
ATOM   1151  CA  SER A 150      -4.636 -27.529  10.507  1.00 34.78           C  
ATOM   1152  C   SER A 150      -4.026 -27.231   9.122  1.00 34.78           C  
ATOM   1153  CB  SER A 150      -4.944 -29.024  10.711  1.00 34.78           C  
ATOM   1154  O   SER A 150      -2.825 -26.979   8.995  1.00 34.78           O  
ATOM   1155  OG  SER A 150      -3.825 -29.833  10.457  1.00 34.78           O  
ATOM   1156  N   TYR A 151      -4.846 -27.096   8.073  1.00 32.31           N  
ATOM   1157  CA  TYR A 151      -4.334 -26.963   6.696  1.00 32.31           C  
ATOM   1158  C   TYR A 151      -3.605 -25.633   6.416  1.00 32.31           C  
ATOM   1159  CB  TYR A 151      -5.479 -27.202   5.699  1.00 32.31           C  
ATOM   1160  O   TYR A 151      -2.680 -25.571   5.608  1.00 32.31           O  
ATOM   1161  CG  TYR A 151      -5.062 -28.063   4.525  1.00 32.31           C  
ATOM   1162  CD1 TYR A 151      -4.574 -27.477   3.340  1.00 32.31           C  
ATOM   1163  CD2 TYR A 151      -5.134 -29.464   4.640  1.00 32.31           C  
ATOM   1164  CE1 TYR A 151      -4.170 -28.294   2.265  1.00 32.31           C  
ATOM   1165  CE2 TYR A 151      -4.731 -30.282   3.569  1.00 32.31           C  
ATOM   1166  OH  TYR A 151      -3.859 -30.498   1.353  1.00 32.31           O  
ATOM   1167  CZ  TYR A 151      -4.251 -29.700   2.379  1.00 32.31           C  
ATOM   1168  N   GLY A 152      -3.987 -24.553   7.106  1.00 33.78           N  
ATOM   1169  CA  GLY A 152      -3.342 -23.244   6.958  1.00 33.78           C  
ATOM   1170  C   GLY A 152      -2.121 -23.053   7.860  1.00 33.78           C  
ATOM   1171  O   GLY A 152      -1.240 -22.256   7.538  1.00 33.78           O  
ATOM   1172  N   ALA A 153      -2.064 -23.754   8.994  1.00 32.47           N  
ATOM   1173  CA  ALA A 153      -0.944 -23.673   9.928  1.00 32.47           C  
ATOM   1174  C   ALA A 153       0.313 -24.318   9.329  1.00 32.47           C  
ATOM   1175  CB  ALA A 153      -1.371 -24.310  11.254  1.00 32.47           C  
ATOM   1176  O   ALA A 153       1.366 -23.689   9.330  1.00 32.47           O  
ATOM   1177  N   LYS A 154       0.166 -25.486   8.691  1.00 33.16           N  
ATOM   1178  CA  LYS A 154       1.256 -26.230   8.041  1.00 33.16           C  
ATOM   1179  C   LYS A 154       2.014 -25.407   6.990  1.00 33.16           C  
ATOM   1180  CB  LYS A 154       0.643 -27.516   7.462  1.00 33.16           C  
ATOM   1181  O   LYS A 154       3.234 -25.325   7.025  1.00 33.16           O  
ATOM   1182  CG  LYS A 154       1.704 -28.563   7.104  1.00 33.16           C  
ATOM   1183  CD  LYS A 154       1.033 -29.893   6.733  1.00 33.16           C  
ATOM   1184  CE  LYS A 154       2.104 -30.966   6.518  1.00 33.16           C  
ATOM   1185  NZ  LYS A 154       1.507 -32.313   6.347  1.00 33.16           N  
ATOM   1186  N   SER A 155       1.296 -24.714   6.104  1.00 35.88           N  
ATOM   1187  CA  SER A 155       1.912 -23.881   5.057  1.00 35.88           C  
ATOM   1188  C   SER A 155       2.627 -22.643   5.618  1.00 35.88           C  
ATOM   1189  CB  SER A 155       0.840 -23.500   4.032  1.00 35.88           C  
ATOM   1190  O   SER A 155       3.700 -22.288   5.139  1.00 35.88           O  
ATOM   1191  OG  SER A 155       1.329 -22.606   3.057  1.00 35.88           O  
ATOM   1192  N   ARG A 156       2.086 -22.015   6.673  1.00 39.12           N  
ATOM   1193  CA  ARG A 156       2.704 -20.840   7.317  1.00 39.12           C  
ATOM   1194  C   ARG A 156       3.911 -21.203   8.177  1.00 39.12           C  
ATOM   1195  CB  ARG A 156       1.666 -20.103   8.168  1.00 39.12           C  
ATOM   1196  O   ARG A 156       4.835 -20.403   8.285  1.00 39.12           O  
ATOM   1197  CG  ARG A 156       0.607 -19.408   7.302  1.00 39.12           C  
ATOM   1198  CD  ARG A 156      -0.350 -18.578   8.166  1.00 39.12           C  
ATOM   1199  NE  ARG A 156      -1.151 -19.412   9.087  1.00 39.12           N  
ATOM   1200  NH1 ARG A 156      -3.016 -19.655   7.767  1.00 39.12           N  
ATOM   1201  NH2 ARG A 156      -2.987 -20.553   9.813  1.00 39.12           N  
ATOM   1202  CZ  ARG A 156      -2.375 -19.869   8.884  1.00 39.12           C  
ATOM   1203  N   THR A 157       3.889 -22.378   8.796  1.00 33.28           N  
ATOM   1204  CA  THR A 157       5.012 -22.910   9.568  1.00 33.28           C  
ATOM   1205  C   THR A 157       6.142 -23.323   8.631  1.00 33.28           C  
ATOM   1206  CB  THR A 157       4.542 -24.051  10.478  1.00 33.28           C  
ATOM   1207  O   THR A 157       7.258 -22.861   8.829  1.00 33.28           O  
ATOM   1208  CG2 THR A 157       5.645 -24.591  11.377  1.00 33.28           C  
ATOM   1209  OG1 THR A 157       3.542 -23.559  11.346  1.00 33.28           O  
ATOM   1210  N   ASN A 158       5.848 -24.032   7.536  1.00 35.22           N  
ATOM   1211  CA  ASN A 158       6.850 -24.393   6.528  1.00 35.22           C  
ATOM   1212  C   ASN A 158       7.469 -23.162   5.855  1.00 35.22           C  
ATOM   1213  CB  ASN A 158       6.225 -25.346   5.499  1.00 35.22           C  
ATOM   1214  O   ASN A 158       8.679 -23.073   5.766  1.00 35.22           O  
ATOM   1215  CG  ASN A 158       5.915 -26.718   6.074  1.00 35.22           C  
ATOM   1216  ND2 ASN A 158       5.416 -27.621   5.267  1.00 35.22           N  
ATOM   1217  OD1 ASN A 158       6.105 -27.015   7.238  1.00 35.22           O  
ATOM   1218  N   GLN A 159       6.677 -22.144   5.506  1.00 37.66           N  
ATOM   1219  CA  GLN A 159       7.210 -20.906   4.921  1.00 37.66           C  
ATOM   1220  C   GLN A 159       8.082 -20.101   5.905  1.00 37.66           C  
ATOM   1221  CB  GLN A 159       6.021 -20.078   4.421  1.00 37.66           C  
ATOM   1222  O   GLN A 159       9.025 -19.426   5.504  1.00 37.66           O  
ATOM   1223  CG  GLN A 159       6.448 -18.902   3.536  1.00 37.66           C  
ATOM   1224  CD  GLN A 159       5.253 -18.127   2.992  1.00 37.66           C  
ATOM   1225  NE2 GLN A 159       5.385 -17.532   1.828  1.00 37.66           N  
ATOM   1226  OE1 GLN A 159       4.198 -18.013   3.604  1.00 37.66           O  
ATOM   1227  N   ARG A 160       7.783 -20.152   7.211  1.00 35.28           N  
ATOM   1228  CA  ARG A 160       8.624 -19.538   8.254  1.00 35.28           C  
ATOM   1229  C   ARG A 160       9.903 -20.332   8.507  1.00 35.28           C  
ATOM   1230  CB  ARG A 160       7.826 -19.389   9.551  1.00 35.28           C  
ATOM   1231  O   ARG A 160      10.917 -19.716   8.814  1.00 35.28           O  
ATOM   1232  CG  ARG A 160       6.870 -18.194   9.485  1.00 35.28           C  
ATOM   1233  CD  ARG A 160       6.000 -18.184  10.741  1.00 35.28           C  
ATOM   1234  NE  ARG A 160       5.272 -16.910  10.877  1.00 35.28           N  
ATOM   1235  NH1 ARG A 160       4.643 -17.186  13.064  1.00 35.28           N  
ATOM   1236  NH2 ARG A 160       4.186 -15.265  12.015  1.00 35.28           N  
ATOM   1237  CZ  ARG A 160       4.702 -16.462  11.980  1.00 35.28           C  
ATOM   1238  N   ILE A 161       9.841 -21.655   8.375  1.00 34.19           N  
ATOM   1239  CA  ILE A 161      10.986 -22.565   8.456  1.00 34.19           C  
ATOM   1240  C   ILE A 161      11.892 -22.379   7.235  1.00 34.19           C  
ATOM   1241  CB  ILE A 161      10.489 -24.017   8.642  1.00 34.19           C  
ATOM   1242  O   ILE A 161      13.085 -22.207   7.425  1.00 34.19           O  
ATOM   1243  CG1 ILE A 161       9.919 -24.195  10.068  1.00 34.19           C  
ATOM   1244  CG2 ILE A 161      11.608 -25.039   8.391  1.00 34.19           C  
ATOM   1245  CD1 ILE A 161       9.115 -25.489  10.252  1.00 34.19           C  
ATOM   1246  N   ASP A 162      11.341 -22.283   6.024  1.00 34.94           N  
ATOM   1247  CA  ASP A 162      12.099 -22.021   4.794  1.00 34.94           C  
ATOM   1248  C   ASP A 162      12.787 -20.652   4.846  1.00 34.94           C  
ATOM   1249  CB  ASP A 162      11.173 -22.113   3.568  1.00 34.94           C  
ATOM   1250  O   ASP A 162      13.983 -20.560   4.597  1.00 34.94           O  
ATOM   1251  CG  ASP A 162      10.712 -23.539   3.237  1.00 34.94           C  
ATOM   1252  OD1 ASP A 162      11.385 -24.500   3.665  1.00 34.94           O  
ATOM   1253  OD2 ASP A 162       9.664 -23.650   2.555  1.00 34.94           O  
ATOM   1254  N   ASN A 163      12.075 -19.604   5.283  1.00 35.09           N  
ATOM   1255  CA  ASN A 163      12.658 -18.270   5.460  1.00 35.09           C  
ATOM   1256  C   ASN A 163      13.748 -18.238   6.549  1.00 35.09           C  
ATOM   1257  CB  ASN A 163      11.540 -17.269   5.793  1.00 35.09           C  
ATOM   1258  O   ASN A 163      14.713 -17.485   6.423  1.00 35.09           O  
ATOM   1259  CG  ASN A 163      10.622 -16.947   4.625  1.00 35.09           C  
ATOM   1260  ND2 ASN A 163       9.505 -16.311   4.892  1.00 35.09           N  
ATOM   1261  OD1 ASN A 163      10.876 -17.194   3.463  1.00 35.09           O  
ATOM   1262  N   ALA A 164      13.605 -19.041   7.612  1.00 33.19           N  
ATOM   1263  CA  ALA A 164      14.634 -19.206   8.636  1.00 33.19           C  
ATOM   1264  C   ALA A 164      15.827 -20.026   8.115  1.00 33.19           C  
ATOM   1265  CB  ALA A 164      14.004 -19.826   9.891  1.00 33.19           C  
ATOM   1266  O   ALA A 164      16.958 -19.670   8.406  1.00 33.19           O  
ATOM   1267  N   LEU A 165      15.603 -21.057   7.294  1.00 30.97           N  
ATOM   1268  CA  LEU A 165      16.642 -21.885   6.670  1.00 30.97           C  
ATOM   1269  C   LEU A 165      17.497 -21.097   5.670  1.00 30.97           C  
ATOM   1270  CB  LEU A 165      15.982 -23.101   5.991  1.00 30.97           C  
ATOM   1271  O   LEU A 165      18.716 -21.231   5.695  1.00 30.97           O  
ATOM   1272  CG  LEU A 165      15.672 -24.254   6.963  1.00 30.97           C  
ATOM   1273  CD1 LEU A 165      14.622 -25.189   6.368  1.00 30.97           C  
ATOM   1274  CD2 LEU A 165      16.926 -25.087   7.246  1.00 30.97           C  
ATOM   1275  N   THR A 166      16.897 -20.223   4.855  1.00 34.47           N  
ATOM   1276  CA  THR A 166      17.650 -19.313   3.967  1.00 34.47           C  
ATOM   1277  C   THR A 166      18.420 -18.222   4.713  1.00 34.47           C  
ATOM   1278  CB  THR A 166      16.750 -18.637   2.919  1.00 34.47           C  
ATOM   1279  O   THR A 166      19.405 -17.728   4.187  1.00 34.47           O  
ATOM   1280  CG2 THR A 166      16.588 -19.497   1.671  1.00 34.47           C  
ATOM   1281  OG1 THR A 166      15.458 -18.374   3.422  1.00 34.47           O  
ATOM   1282  N   GLY A 167      18.002 -17.837   5.925  1.00 34.56           N  
ATOM   1283  CA  GLY A 167      18.794 -16.945   6.787  1.00 34.56           C  
ATOM   1284  C   GLY A 167      19.898 -17.681   7.556  1.00 34.56           C  
ATOM   1285  O   GLY A 167      20.943 -17.110   7.846  1.00 34.56           O  
ATOM   1286  N   VAL A 168      19.681 -18.964   7.852  1.00 33.62           N  
ATOM   1287  CA  VAL A 168      20.622 -19.832   8.566  1.00 33.62           C  
ATOM   1288  C   VAL A 168      21.741 -20.336   7.652  1.00 33.62           C  
ATOM   1289  CB  VAL A 168      19.849 -20.971   9.266  1.00 33.62           C  
ATOM   1290  O   VAL A 168      22.831 -20.561   8.156  1.00 33.62           O  
ATOM   1291  CG1 VAL A 168      20.710 -22.132   9.775  1.00 33.62           C  
ATOM   1292  CG2 VAL A 168      19.107 -20.430  10.499  1.00 33.62           C  
ATOM   1293  N   SER A 169      21.554 -20.472   6.333  1.00 32.75           N  
ATOM   1294  CA  SER A 169      22.645 -20.902   5.434  1.00 32.75           C  
ATOM   1295  C   SER A 169      23.843 -19.950   5.458  1.00 32.75           C  
ATOM   1296  CB  SER A 169      22.153 -21.091   3.995  1.00 32.75           C  
ATOM   1297  O   SER A 169      24.981 -20.406   5.545  1.00 32.75           O  
ATOM   1298  OG  SER A 169      21.625 -19.905   3.431  1.00 32.75           O  
ATOM   1299  N   ASP A 170      23.584 -18.641   5.483  1.00 35.47           N  
ATOM   1300  CA  ASP A 170      24.628 -17.612   5.529  1.00 35.47           C  
ATOM   1301  C   ASP A 170      25.294 -17.547   6.921  1.00 35.47           C  
ATOM   1302  CB  ASP A 170      24.019 -16.256   5.118  1.00 35.47           C  
ATOM   1303  O   ASP A 170      26.494 -17.295   7.042  1.00 35.47           O  
ATOM   1304  CG  ASP A 170      23.508 -16.187   3.666  1.00 35.47           C  
ATOM   1305  OD1 ASP A 170      23.707 -17.160   2.902  1.00 35.47           O  
ATOM   1306  OD2 ASP A 170      22.911 -15.139   3.327  1.00 35.47           O  
ATOM   1307  N   GLU A 171      24.541 -17.852   7.987  1.00 38.84           N  
ATOM   1308  CA  GLU A 171      25.047 -17.940   9.366  1.00 38.84           C  
ATOM   1309  C   GLU A 171      25.792 -19.265   9.654  1.00 38.84           C  
ATOM   1310  CB  GLU A 171      23.888 -17.732  10.367  1.00 38.84           C  
ATOM   1311  O   GLU A 171      26.679 -19.296  10.510  1.00 38.84           O  
ATOM   1312  CG  GLU A 171      23.344 -16.287  10.390  1.00 38.84           C  
ATOM   1313  CD  GLU A 171      22.193 -16.057  11.396  1.00 38.84           C  
ATOM   1314  OE1 GLU A 171      22.011 -14.894  11.840  1.00 38.84           O  
ATOM   1315  OE2 GLU A 171      21.523 -17.035  11.805  1.00 38.84           O  
ATOM   1316  N   VAL A 172      25.481 -20.358   8.944  1.00 34.31           N  
ATOM   1317  CA  VAL A 172      26.120 -21.685   9.075  1.00 34.31           C  
ATOM   1318  C   VAL A 172      27.541 -21.680   8.515  1.00 34.31           C  
ATOM   1319  CB  VAL A 172      25.246 -22.782   8.427  1.00 34.31           C  
ATOM   1320  O   VAL A 172      28.432 -22.270   9.131  1.00 34.31           O  
ATOM   1321  CG1 VAL A 172      25.979 -24.106   8.160  1.00 34.31           C  
ATOM   1322  CG2 VAL A 172      24.084 -23.135   9.366  1.00 34.31           C  
ATOM   1323  N   ASP A 173      27.792 -20.948   7.429  1.00 39.31           N  
ATOM   1324  CA  ASP A 173      29.147 -20.738   6.910  1.00 39.31           C  
ATOM   1325  C   ASP A 173      29.997 -19.893   7.876  1.00 39.31           C  
ATOM   1326  CB  ASP A 173      29.072 -20.081   5.521  1.00 39.31           C  
ATOM   1327  O   ASP A 173      31.190 -20.154   8.071  1.00 39.31           O  
ATOM   1328  CG  ASP A 173      28.723 -21.056   4.387  1.00 39.31           C  
ATOM   1329  OD1 ASP A 173      28.859 -22.285   4.598  1.00 39.31           O  
ATOM   1330  OD2 ASP A 173      28.445 -20.559   3.275  1.00 39.31           O  
ATOM   1331  N   GLU A 174      29.394 -18.911   8.554  1.00 42.28           N  
ATOM   1332  CA  GLU A 174      30.068 -18.115   9.587  1.00 42.28           C  
ATOM   1333  C   GLU A 174      30.359 -18.953  10.850  1.00 42.28           C  
ATOM   1334  CB  GLU A 174      29.258 -16.838   9.889  1.00 42.28           C  
ATOM   1335  O   GLU A 174      31.468 -18.898  11.386  1.00 42.28           O  
ATOM   1336  CG  GLU A 174      30.156 -15.742  10.497  1.00 42.28           C  
ATOM   1337  CD  GLU A 174      29.418 -14.456  10.925  1.00 42.28           C  
ATOM   1338  OE1 GLU A 174      30.003 -13.700  11.750  1.00 42.28           O  
ATOM   1339  OE2 GLU A 174      28.274 -14.228  10.487  1.00 42.28           O  
ATOM   1340  N   LEU A 175      29.416 -19.803  11.276  1.00 38.41           N  
ATOM   1341  CA  LEU A 175      29.560 -20.757  12.387  1.00 38.41           C  
ATOM   1342  C   LEU A 175      30.630 -21.823  12.122  1.00 38.41           C  
ATOM   1343  CB  LEU A 175      28.191 -21.422  12.646  1.00 38.41           C  
ATOM   1344  O   LEU A 175      31.439 -22.114  13.008  1.00 38.41           O  
ATOM   1345  CG  LEU A 175      27.407 -20.769  13.798  1.00 38.41           C  
ATOM   1346  CD1 LEU A 175      25.900 -20.815  13.559  1.00 38.41           C  
ATOM   1347  CD2 LEU A 175      27.695 -21.509  15.109  1.00 38.41           C  
ATOM   1348  N   GLY A 176      30.675 -22.374  10.907  1.00 36.69           N  
ATOM   1349  CA  GLY A 176      31.715 -23.311  10.485  1.00 36.69           C  
ATOM   1350  C   GLY A 176      33.104 -22.669  10.527  1.00 36.69           C  
ATOM   1351  O   GLY A 176      34.055 -23.249  11.059  1.00 36.69           O  
ATOM   1352  N   ASN A 177      33.215 -21.424  10.062  1.00 45.91           N  
ATOM   1353  CA  ASN A 177      34.460 -20.661  10.102  1.00 45.91           C  
ATOM   1354  C   ASN A 177      34.888 -20.276  11.529  1.00 45.91           C  
ATOM   1355  CB  ASN A 177      34.296 -19.431   9.198  1.00 45.91           C  
ATOM   1356  O   ASN A 177      36.078 -20.345  11.853  1.00 45.91           O  
ATOM   1357  CG  ASN A 177      34.448 -19.784   7.730  1.00 45.91           C  
ATOM   1358  ND2 ASN A 177      33.589 -19.293   6.875  1.00 45.91           N  
ATOM   1359  OD1 ASN A 177      35.388 -20.454   7.338  1.00 45.91           O  
ATOM   1360  N   ASP A 178      33.953 -19.897  12.398  1.00 45.72           N  
ATOM   1361  CA  ASP A 178      34.236 -19.528  13.789  1.00 45.72           C  
ATOM   1362  C   ASP A 178      34.612 -20.753  14.646  1.00 45.72           C  
ATOM   1363  CB  ASP A 178      33.062 -18.706  14.363  1.00 45.72           C  
ATOM   1364  O   ASP A 178      35.517 -20.656  15.481  1.00 45.72           O  
ATOM   1365  CG  ASP A 178      33.081 -17.210  13.963  1.00 45.72           C  
ATOM   1366  OD1 ASP A 178      34.031 -16.789  13.239  1.00 45.72           O  
ATOM   1367  OD2 ASP A 178      32.235 -16.445  14.502  1.00 45.72           O  
ATOM   1368  N   PHE A 179      34.042 -21.933  14.374  1.00 40.72           N  
ATOM   1369  CA  PHE A 179      34.445 -23.201  14.997  1.00 40.72           C  
ATOM   1370  C   PHE A 179      35.870 -23.622  14.598  1.00 40.72           C  
ATOM   1371  CB  PHE A 179      33.424 -24.286  14.627  1.00 40.72           C  
ATOM   1372  O   PHE A 179      36.680 -24.012  15.445  1.00 40.72           O  
ATOM   1373  CG  PHE A 179      33.675 -25.624  15.297  1.00 40.72           C  
ATOM   1374  CD1 PHE A 179      34.210 -26.703  14.566  1.00 40.72           C  
ATOM   1375  CD2 PHE A 179      33.351 -25.797  16.656  1.00 40.72           C  
ATOM   1376  CE1 PHE A 179      34.405 -27.950  15.189  1.00 40.72           C  
ATOM   1377  CE2 PHE A 179      33.556 -27.040  17.281  1.00 40.72           C  
ATOM   1378  CZ  PHE A 179      34.077 -28.119  16.546  1.00 40.72           C  
ATOM   1379  N   VAL A 180      36.228 -23.477  13.317  1.00 44.22           N  
ATOM   1380  CA  VAL A 180      37.593 -23.742  12.829  1.00 44.22           C  
ATOM   1381  C   VAL A 180      38.603 -22.764  13.444  1.00 44.22           C  
ATOM   1382  CB  VAL A 180      37.627 -23.719  11.287  1.00 44.22           C  
ATOM   1383  O   VAL A 180      39.678 -23.185  13.881  1.00 44.22           O  
ATOM   1384  CG1 VAL A 180      39.056 -23.785  10.727  1.00 44.22           C  
ATOM   1385  CG2 VAL A 180      36.870 -24.926  10.717  1.00 44.22           C  
ATOM   1386  N   LYS A 181      38.264 -21.471  13.550  1.00 48.25           N  
ATOM   1387  CA  LYS A 181      39.111 -20.456  14.207  1.00 48.25           C  
ATOM   1388  C   LYS A 181      39.276 -20.720  15.702  1.00 48.25           C  
ATOM   1389  CB  LYS A 181      38.512 -19.060  14.014  1.00 48.25           C  
ATOM   1390  O   LYS A 181      40.392 -20.607  16.203  1.00 48.25           O  
ATOM   1391  CG  LYS A 181      38.643 -18.517  12.582  1.00 48.25           C  
ATOM   1392  CD  LYS A 181      37.769 -17.261  12.474  1.00 48.25           C  
ATOM   1393  CE  LYS A 181      37.475 -16.846  11.033  1.00 48.25           C  
ATOM   1394  NZ  LYS A 181      36.288 -15.951  11.018  1.00 48.25           N  
ATOM   1395  N   HIS A 182      38.206 -21.109  16.395  1.00 40.91           N  
ATOM   1396  CA  HIS A 182      38.243 -21.470  17.811  1.00 40.91           C  
ATOM   1397  C   HIS A 182      39.196 -22.646  18.061  1.00 40.91           C  
ATOM   1398  CB  HIS A 182      36.818 -21.788  18.282  1.00 40.91           C  
ATOM   1399  O   HIS A 182      40.114 -22.540  18.873  1.00 40.91           O  
ATOM   1400  CG  HIS A 182      36.769 -22.222  19.719  1.00 40.91           C  
ATOM   1401  CD2 HIS A 182      36.766 -23.513  20.180  1.00 40.91           C  
ATOM   1402  ND1 HIS A 182      36.808 -21.396  20.819  1.00 40.91           N  
ATOM   1403  CE1 HIS A 182      36.850 -22.170  21.911  1.00 40.91           C  
ATOM   1404  NE2 HIS A 182      36.819 -23.465  21.575  1.00 40.91           N  
ATOM   1405  N   ASN A 183      39.064 -23.729  17.293  1.00 39.94           N  
ATOM   1406  CA  ASN A 183      39.930 -24.902  17.432  1.00 39.94           C  
ATOM   1407  C   ASN A 183      41.389 -24.615  17.050  1.00 39.94           C  
ATOM   1408  CB  ASN A 183      39.332 -26.041  16.594  1.00 39.94           C  
ATOM   1409  O   ASN A 183      42.312 -25.169  17.649  1.00 39.94           O  
ATOM   1410  CG  ASN A 183      38.097 -26.624  17.254  1.00 39.94           C  
ATOM   1411  ND2 ASN A 183      37.113 -27.019  16.488  1.00 39.94           N  
ATOM   1412  OD1 ASN A 183      38.017 -26.740  18.463  1.00 39.94           O  
ATOM   1413  N   LYS A 184      41.622 -23.719  16.085  1.00 42.72           N  
ATOM   1414  CA  LYS A 184      42.966 -23.240  15.739  1.00 42.72           C  
ATOM   1415  C   LYS A 184      43.578 -22.393  16.861  1.00 42.72           C  
ATOM   1416  CB  LYS A 184      42.888 -22.491  14.402  1.00 42.72           C  
ATOM   1417  O   LYS A 184      44.756 -22.560  17.156  1.00 42.72           O  
ATOM   1418  CG  LYS A 184      44.275 -22.161  13.834  1.00 42.72           C  
ATOM   1419  CD  LYS A 184      44.134 -21.503  12.456  1.00 42.72           C  
ATOM   1420  CE  LYS A 184      45.515 -21.212  11.860  1.00 42.72           C  
ATOM   1421  NZ  LYS A 184      45.405 -20.601  10.511  1.00 42.72           N  
ATOM   1422  N   ALA A 185      42.791 -21.535  17.511  1.00 40.28           N  
ATOM   1423  CA  ALA A 185      43.230 -20.739  18.658  1.00 40.28           C  
ATOM   1424  C   ALA A 185      43.585 -21.630  19.863  1.00 40.28           C  
ATOM   1425  CB  ALA A 185      42.143 -19.706  18.985  1.00 40.28           C  
ATOM   1426  O   ALA A 185      44.655 -21.465  20.441  1.00 40.28           O  
ATOM   1427  N   ILE A 186      42.768 -22.650  20.156  1.00 37.38           N  
ATOM   1428  CA  ILE A 186      43.049 -23.662  21.192  1.00 37.38           C  
ATOM   1429  C   ILE A 186      44.351 -24.420  20.894  1.00 37.38           C  
ATOM   1430  CB  ILE A 186      41.853 -24.637  21.323  1.00 37.38           C  
ATOM   1431  O   ILE A 186      45.212 -24.523  21.766  1.00 37.38           O  
ATOM   1432  CG1 ILE A 186      40.572 -23.958  21.866  1.00 37.38           C  
ATOM   1433  CG2 ILE A 186      42.202 -25.870  22.179  1.00 37.38           C  
ATOM   1434  CD1 ILE A 186      40.555 -23.663  23.371  1.00 37.38           C  
ATOM   1435  N   LYS A 187      44.540 -24.907  19.657  1.00 41.03           N  
ATOM   1436  CA  LYS A 187      45.770 -25.618  19.248  1.00 41.03           C  
ATOM   1437  C   LYS A 187      47.028 -24.752  19.342  1.00 41.03           C  
ATOM   1438  CB  LYS A 187      45.620 -26.170  17.821  1.00 41.03           C  
ATOM   1439  O   LYS A 187      48.112 -25.284  19.556  1.00 41.03           O  
ATOM   1440  CG  LYS A 187      44.790 -27.460  17.799  1.00 41.03           C  
ATOM   1441  CD  LYS A 187      44.682 -28.028  16.377  1.00 41.03           C  
ATOM   1442  CE  LYS A 187      43.874 -29.331  16.410  1.00 41.03           C  
ATOM   1443  NZ  LYS A 187      43.775 -29.971  15.072  1.00 41.03           N  
ATOM   1444  N   ASN A 188      46.876 -23.437  19.214  1.00 44.47           N  
ATOM   1445  CA  ASN A 188      47.967 -22.472  19.312  1.00 44.47           C  
ATOM   1446  C   ASN A 188      48.159 -21.910  20.735  1.00 44.47           C  
ATOM   1447  CB  ASN A 188      47.721 -21.368  18.272  1.00 44.47           C  
ATOM   1448  O   ASN A 188      49.026 -21.062  20.928  1.00 44.47           O  
ATOM   1449  CG  ASN A 188      47.816 -21.840  16.831  1.00 44.47           C  
ATOM   1450  ND2 ASN A 188      47.473 -20.982  15.900  1.00 44.47           N  
ATOM   1451  OD1 ASN A 188      48.231 -22.936  16.487  1.00 44.47           O  
ATOM   1452  N   GLY A 189      47.366 -22.351  21.720  1.00 38.56           N  
ATOM   1453  CA  GLY A 189      47.420 -21.857  23.101  1.00 38.56           C  
ATOM   1454  C   GLY A 189      46.853 -20.443  23.308  1.00 38.56           C  
ATOM   1455  O   GLY A 189      47.073 -19.846  24.359  1.00 38.56           O  
ATOM   1456  N   ASP A 190      46.125 -19.896  22.330  1.00 41.72           N  
ATOM   1457  CA  ASP A 190      45.476 -18.581  22.392  1.00 41.72           C  
ATOM   1458  C   ASP A 190      44.061 -18.700  22.987  1.00 41.72           C  
ATOM   1459  CB  ASP A 190      45.508 -17.905  21.015  1.00 41.72           C  
ATOM   1460  O   ASP A 190      43.030 -18.676  22.303  1.00 41.72           O  
ATOM   1461  CG  ASP A 190      44.895 -16.497  21.026  1.00 41.72           C  
ATOM   1462  OD1 ASP A 190      44.470 -16.007  22.100  1.00 41.72           O  
ATOM   1463  OD2 ASP A 190      44.782 -15.915  19.925  1.00 41.72           O  
ATOM   1464  N   PHE A 191      44.022 -18.879  24.307  1.00 38.59           N  
ATOM   1465  CA  PHE A 191      42.787 -19.103  25.058  1.00 38.59           C  
ATOM   1466  C   PHE A 191      41.906 -17.848  25.181  1.00 38.59           C  
ATOM   1467  CB  PHE A 191      43.139 -19.676  26.436  1.00 38.59           C  
ATOM   1468  O   PHE A 191      40.703 -17.969  25.414  1.00 38.59           O  
ATOM   1469  CG  PHE A 191      43.964 -20.948  26.372  1.00 38.59           C  
ATOM   1470  CD1 PHE A 191      43.386 -22.137  25.891  1.00 38.59           C  
ATOM   1471  CD2 PHE A 191      45.319 -20.937  26.753  1.00 38.59           C  
ATOM   1472  CE1 PHE A 191      44.158 -23.308  25.785  1.00 38.59           C  
ATOM   1473  CE2 PHE A 191      46.089 -22.109  26.655  1.00 38.59           C  
ATOM   1474  CZ  PHE A 191      45.510 -23.294  26.169  1.00 38.59           C  
ATOM   1475  N   GLU A 192      42.463 -16.647  24.994  1.00 40.09           N  
ATOM   1476  CA  GLU A 192      41.704 -15.392  25.040  1.00 40.09           C  
ATOM   1477  C   GLU A 192      40.844 -15.226  23.780  1.00 40.09           C  
ATOM   1478  CB  GLU A 192      42.664 -14.204  25.223  1.00 40.09           C  
ATOM   1479  O   GLU A 192      39.650 -14.922  23.868  1.00 40.09           O  
ATOM   1480  CG  GLU A 192      41.887 -12.939  25.618  1.00 40.09           C  
ATOM   1481  CD  GLU A 192      42.740 -11.665  25.653  1.00 40.09           C  
ATOM   1482  OE1 GLU A 192      42.129 -10.595  25.390  1.00 40.09           O  
ATOM   1483  OE2 GLU A 192      43.961 -11.751  25.886  1.00 40.09           O  
ATOM   1484  N   THR A 193      41.416 -15.498  22.603  1.00 43.81           N  
ATOM   1485  CA  THR A 193      40.669 -15.516  21.338  1.00 43.81           C  
ATOM   1486  C   THR A 193      39.638 -16.644  21.327  1.00 43.81           C  
ATOM   1487  CB  THR A 193      41.635 -15.644  20.154  1.00 43.81           C  
ATOM   1488  O   THR A 193      38.484 -16.423  20.951  1.00 43.81           O  
ATOM   1489  CG2 THR A 193      40.927 -15.625  18.800  1.00 43.81           C  
ATOM   1490  OG1 THR A 193      42.506 -14.541  20.162  1.00 43.81           O  
ATOM   1491  N   ALA A 194      40.005 -17.831  21.822  1.00 39.06           N  
ATOM   1492  CA  ALA A 194      39.077 -18.951  21.969  1.00 39.06           C  
ATOM   1493  C   ALA A 194      37.892 -18.605  22.898  1.00 39.06           C  
ATOM   1494  CB  ALA A 194      39.871 -20.159  22.476  1.00 39.06           C  
ATOM   1495  O   ALA A 194      36.738 -18.899  22.569  1.00 39.06           O  
ATOM   1496  N   GLY A 195      38.164 -17.920  24.015  1.00 35.25           N  
ATOM   1497  CA  GLY A 195      37.165 -17.468  24.985  1.00 35.25           C  
ATOM   1498  C   GLY A 195      36.243 -16.360  24.466  1.00 35.25           C  
ATOM   1499  O   GLY A 195      35.048 -16.389  24.751  1.00 35.25           O  
ATOM   1500  N   LYS A 196      36.742 -15.418  23.651  1.00 44.09           N  
ATOM   1501  CA  LYS A 196      35.917 -14.374  23.005  1.00 44.09           C  
ATOM   1502  C   LYS A 196      34.886 -14.962  22.040  1.00 44.09           C  
ATOM   1503  CB  LYS A 196      36.821 -13.364  22.275  1.00 44.09           C  
ATOM   1504  O   LYS A 196      33.745 -14.500  22.015  1.00 44.09           O  
ATOM   1505  CG  LYS A 196      37.460 -12.370  23.255  1.00 44.09           C  
ATOM   1506  CD  LYS A 196      38.520 -11.485  22.581  1.00 44.09           C  
ATOM   1507  CE  LYS A 196      39.202 -10.634  23.663  1.00 44.09           C  
ATOM   1508  NZ  LYS A 196      40.523 -10.103  23.247  1.00 44.09           N  
ATOM   1509  N   ILE A 197      35.269 -16.002  21.296  1.00 44.50           N  
ATOM   1510  CA  ILE A 197      34.371 -16.712  20.376  1.00 44.50           C  
ATOM   1511  C   ILE A 197      33.239 -17.381  21.171  1.00 44.50           C  
ATOM   1512  CB  ILE A 197      35.174 -17.691  19.485  1.00 44.50           C  
ATOM   1513  O   ILE A 197      32.070 -17.129  20.893  1.00 44.50           O  
ATOM   1514  CG1 ILE A 197      36.148 -16.913  18.565  1.00 44.50           C  
ATOM   1515  CG2 ILE A 197      34.219 -18.530  18.622  1.00 44.50           C  
ATOM   1516  CD1 ILE A 197      37.210 -17.796  17.896  1.00 44.50           C  
ATOM   1517  N   ILE A 198      33.554 -18.122  22.240  1.00 37.81           N  
ATOM   1518  CA  ILE A 198      32.539 -18.745  23.113  1.00 37.81           C  
ATOM   1519  C   ILE A 198      31.679 -17.692  23.836  1.00 37.81           C  
ATOM   1520  CB  ILE A 198      33.211 -19.739  24.090  1.00 37.81           C  
ATOM   1521  O   ILE A 198      30.464 -17.854  23.941  1.00 37.81           O  
ATOM   1522  CG1 ILE A 198      33.771 -20.937  23.286  1.00 37.81           C  
ATOM   1523  CG2 ILE A 198      32.224 -20.226  25.172  1.00 37.81           C  
ATOM   1524  CD1 ILE A 198      34.428 -22.034  24.136  1.00 37.81           C  
ATOM   1525  N   GLY A 199      32.268 -16.582  24.287  1.00 34.09           N  
ATOM   1526  CA  GLY A 199      31.551 -15.476  24.929  1.00 34.09           C  
ATOM   1527  C   GLY A 199      30.513 -14.802  24.019  1.00 34.09           C  
ATOM   1528  O   GLY A 199      29.429 -14.452  24.495  1.00 34.09           O  
ATOM   1529  N   LYS A 200      30.787 -14.685  22.707  1.00 38.84           N  
ATOM   1530  CA  LYS A 200      29.828 -14.231  21.673  1.00 38.84           C  
ATOM   1531  C   LYS A 200      28.610 -15.169  21.610  1.00 38.84           C  
ATOM   1532  CB  LYS A 200      30.577 -14.125  20.317  1.00 38.84           C  
ATOM   1533  O   LYS A 200      27.473 -14.692  21.590  1.00 38.84           O  
ATOM   1534  CG  LYS A 200      29.797 -13.554  19.107  1.00 38.84           C  
ATOM   1535  CD  LYS A 200      30.641 -13.650  17.805  1.00 38.84           C  
ATOM   1536  CE  LYS A 200      29.877 -13.293  16.504  1.00 38.84           C  
ATOM   1537  NZ  LYS A 200      30.601 -13.687  15.244  1.00 38.84           N  
ATOM   1538  N   TYR A 201      28.827 -16.485  21.683  1.00 37.62           N  
ATOM   1539  CA  TYR A 201      27.760 -17.494  21.646  1.00 37.62           C  
ATOM   1540  C   TYR A 201      26.968 -17.599  22.954  1.00 37.62           C  
ATOM   1541  CB  TYR A 201      28.325 -18.858  21.239  1.00 37.62           C  
ATOM   1542  O   TYR A 201      25.738 -17.588  22.917  1.00 37.62           O  
ATOM   1543  CG  TYR A 201      28.791 -18.891  19.799  1.00 37.62           C  
ATOM   1544  CD1 TYR A 201      27.849 -18.823  18.752  1.00 37.62           C  
ATOM   1545  CD2 TYR A 201      30.160 -18.986  19.501  1.00 37.62           C  
ATOM   1546  CE1 TYR A 201      28.281 -18.817  17.412  1.00 37.62           C  
ATOM   1547  CE2 TYR A 201      30.593 -18.966  18.164  1.00 37.62           C  
ATOM   1548  OH  TYR A 201      30.103 -18.884  15.839  1.00 37.62           O  
ATOM   1549  CZ  TYR A 201      29.658 -18.884  17.118  1.00 37.62           C  
ATOM   1550  N   ALA A 202      27.630 -17.596  24.112  1.00 32.06           N  
ATOM   1551  CA  ALA A 202      26.962 -17.587  25.417  1.00 32.06           C  
ATOM   1552  C   ALA A 202      26.089 -16.330  25.600  1.00 32.06           C  
ATOM   1553  CB  ALA A 202      28.035 -17.697  26.505  1.00 32.06           C  
ATOM   1554  O   ALA A 202      24.950 -16.412  26.065  1.00 32.06           O  
ATOM   1555  N   SER A 203      26.574 -15.176  25.126  1.00 31.08           N  
ATOM   1556  CA  SER A 203      25.779 -13.945  25.057  1.00 31.08           C  
ATOM   1557  C   SER A 203      24.588 -14.105  24.109  1.00 31.08           C  
ATOM   1558  CB  SER A 203      26.644 -12.759  24.620  1.00 31.08           C  
ATOM   1559  O   SER A 203      23.487 -13.690  24.442  1.00 31.08           O  
ATOM   1560  OG  SER A 203      27.725 -12.589  25.512  1.00 31.08           O  
ATOM   1561  N   SER A 204      24.754 -14.765  22.959  1.00 34.59           N  
ATOM   1562  CA  SER A 204      23.652 -15.019  22.020  1.00 34.59           C  
ATOM   1563  C   SER A 204      22.578 -15.985  22.552  1.00 34.59           C  
ATOM   1564  CB  SER A 204      24.210 -15.480  20.671  1.00 34.59           C  
ATOM   1565  O   SER A 204      21.405 -15.803  22.231  1.00 34.59           O  
ATOM   1566  OG  SER A 204      24.575 -16.840  20.653  1.00 34.59           O  
ATOM   1567  N   MET A 205      22.952 -16.942  23.414  1.00 32.28           N  
ATOM   1568  CA  MET A 205      22.039 -17.916  24.033  1.00 32.28           C  
ATOM   1569  C   MET A 205      21.324 -17.383  25.284  1.00 32.28           C  
ATOM   1570  CB  MET A 205      22.794 -19.205  24.392  1.00 32.28           C  
ATOM   1571  O   MET A 205      20.195 -17.792  25.543  1.00 32.28           O  
ATOM   1572  CG  MET A 205      23.222 -20.020  23.168  1.00 32.28           C  
ATOM   1573  SD  MET A 205      24.066 -21.569  23.595  1.00 32.28           S  
ATOM   1574  CE  MET A 205      22.656 -22.699  23.766  1.00 32.28           C  
ATOM   1575  N   MET A 206      21.927 -16.458  26.047  1.00 29.73           N  
ATOM   1576  CA  MET A 206      21.253 -15.763  27.165  1.00 29.73           C  
ATOM   1577  C   MET A 206      20.468 -14.516  26.727  1.00 29.73           C  
ATOM   1578  CB  MET A 206      22.254 -15.376  28.265  1.00 29.73           C  
ATOM   1579  O   MET A 206      19.588 -14.052  27.452  1.00 29.73           O  
ATOM   1580  CG  MET A 206      22.706 -16.571  29.105  1.00 29.73           C  
ATOM   1581  SD  MET A 206      23.669 -16.099  30.573  1.00 29.73           S  
ATOM   1582  CE  MET A 206      22.379 -16.065  31.847  1.00 29.73           C  
ATOM   1583  N   LEU A 207      20.744 -13.973  25.538  1.00 33.88           N  
ATOM   1584  CA  LEU A 207      20.051 -12.812  24.983  1.00 33.88           C  
ATOM   1585  C   LEU A 207      18.993 -13.114  23.896  1.00 33.88           C  
ATOM   1586  CB  LEU A 207      21.096 -11.774  24.502  1.00 33.88           C  
ATOM   1587  O   LEU A 207      18.797 -12.225  23.079  1.00 33.88           O  
ATOM   1588  CG  LEU A 207      22.063 -11.256  25.583  1.00 33.88           C  
ATOM   1589  CD1 LEU A 207      23.223 -10.500  24.931  1.00 33.88           C  
ATOM   1590  CD2 LEU A 207      21.365 -10.271  26.520  1.00 33.88           C  
ATOM   1591  N   PRO A 208      18.236 -14.230  23.827  1.00 35.28           N  
ATOM   1592  CA  PRO A 208      17.184 -14.376  22.814  1.00 35.28           C  
ATOM   1593  C   PRO A 208      16.180 -13.223  22.875  1.00 35.28           C  
ATOM   1594  CB  PRO A 208      16.500 -15.719  23.085  1.00 35.28           C  
ATOM   1595  O   PRO A 208      15.845 -12.628  21.863  1.00 35.28           O  
ATOM   1596  CG  PRO A 208      17.544 -16.507  23.865  1.00 35.28           C  
ATOM   1597  CD  PRO A 208      18.312 -15.434  24.625  1.00 35.28           C  
ATOM   1598  N   THR A 209      15.779 -12.798  24.072  1.00 28.92           N  
ATOM   1599  CA  THR A 209      14.782 -11.733  24.250  1.00 28.92           C  
ATOM   1600  C   THR A 209      15.324 -10.344  23.902  1.00 28.92           C  
ATOM   1601  CB  THR A 209      14.246 -11.737  25.693  1.00 28.92           C  
ATOM   1602  O   THR A 209      14.611  -9.522  23.332  1.00 28.92           O  
ATOM   1603  CG2 THR A 209      12.773 -11.349  25.742  1.00 28.92           C  
ATOM   1604  OG1 THR A 209      14.367 -13.018  26.274  1.00 28.92           O  
ATOM   1605  N   LYS A 210      16.601 -10.070  24.206  1.00 28.95           N  
ATOM   1606  CA  LYS A 210      17.264  -8.798  23.864  1.00 28.95           C  
ATOM   1607  C   LYS A 210      17.704  -8.752  22.402  1.00 28.95           C  
ATOM   1608  CB  LYS A 210      18.450  -8.527  24.806  1.00 28.95           C  
ATOM   1609  O   LYS A 210      17.631  -7.689  21.806  1.00 28.95           O  
ATOM   1610  CG  LYS A 210      18.082  -7.560  25.943  1.00 28.95           C  
ATOM   1611  CD  LYS A 210      19.303  -7.287  26.833  1.00 28.95           C  
ATOM   1612  CE  LYS A 210      19.007  -6.232  27.902  1.00 28.95           C  
ATOM   1613  NZ  LYS A 210      20.206  -5.964  28.738  1.00 28.95           N  
ATOM   1614  N   LYS A 211      18.103  -9.886  21.822  1.00 29.89           N  
ATOM   1615  CA  LYS A 211      18.459 -10.033  20.409  1.00 29.89           C  
ATOM   1616  C   LYS A 211      17.205 -10.042  19.536  1.00 29.89           C  
ATOM   1617  CB  LYS A 211      19.354 -11.275  20.208  1.00 29.89           C  
ATOM   1618  O   LYS A 211      17.246  -9.422  18.501  1.00 29.89           O  
ATOM   1619  CG  LYS A 211      20.415 -11.120  19.108  1.00 29.89           C  
ATOM   1620  CD  LYS A 211      21.134 -12.459  18.843  1.00 29.89           C  
ATOM   1621  CE  LYS A 211      22.303 -12.290  17.856  1.00 29.89           C  
ATOM   1622  NZ  LYS A 211      22.763 -13.585  17.275  1.00 29.89           N  
ATOM   1623  N   ILE A 212      16.063 -10.592  19.962  1.00 28.56           N  
ATOM   1624  CA  ILE A 212      14.776 -10.425  19.253  1.00 28.56           C  
ATOM   1625  C   ILE A 212      14.345  -8.960  19.262  1.00 28.56           C  
ATOM   1626  CB  ILE A 212      13.678 -11.342  19.843  1.00 28.56           C  
ATOM   1627  O   ILE A 212      13.914  -8.455  18.232  1.00 28.56           O  
ATOM   1628  CG1 ILE A 212      13.956 -12.802  19.421  1.00 28.56           C  
ATOM   1629  CG2 ILE A 212      12.262 -10.942  19.373  1.00 28.56           C  
ATOM   1630  CD1 ILE A 212      13.125 -13.840  20.187  1.00 28.56           C  
ATOM   1631  N   LYS A 213      14.514  -8.253  20.386  1.00 28.45           N  
ATOM   1632  CA  LYS A 213      14.225  -6.819  20.445  1.00 28.45           C  
ATOM   1633  C   LYS A 213      15.194  -6.016  19.567  1.00 28.45           C  
ATOM   1634  CB  LYS A 213      14.177  -6.351  21.903  1.00 28.45           C  
ATOM   1635  O   LYS A 213      14.733  -5.276  18.712  1.00 28.45           O  
ATOM   1636  CG  LYS A 213      13.257  -5.135  22.012  1.00 28.45           C  
ATOM   1637  CD  LYS A 213      13.221  -4.584  23.437  1.00 28.45           C  
ATOM   1638  CE  LYS A 213      12.314  -3.354  23.418  1.00 28.45           C  
ATOM   1639  NZ  LYS A 213      12.316  -2.648  24.717  1.00 28.45           N  
ATOM   1640  N   ALA A 214      16.497  -6.278  19.655  1.00 27.19           N  
ATOM   1641  CA  ALA A 214      17.522  -5.631  18.835  1.00 27.19           C  
ATOM   1642  C   ALA A 214      17.443  -6.004  17.342  1.00 27.19           C  
ATOM   1643  CB  ALA A 214      18.901  -5.963  19.414  1.00 27.19           C  
ATOM   1644  O   ALA A 214      17.700  -5.157  16.509  1.00 27.19           O  
ATOM   1645  N   ILE A 215      17.049  -7.227  16.975  1.00 28.44           N  
ATOM   1646  CA  ILE A 215      16.814  -7.671  15.588  1.00 28.44           C  
ATOM   1647  C   ILE A 215      15.490  -7.100  15.074  1.00 28.44           C  
ATOM   1648  CB  ILE A 215      16.863  -9.219  15.464  1.00 28.44           C  
ATOM   1649  O   ILE A 215      15.409  -6.721  13.912  1.00 28.44           O  
ATOM   1650  CG1 ILE A 215      18.305  -9.746  15.677  1.00 28.44           C  
ATOM   1651  CG2 ILE A 215      16.360  -9.702  14.089  1.00 28.44           C  
ATOM   1652  CD1 ILE A 215      18.383 -11.260  15.938  1.00 28.44           C  
ATOM   1653  N   SER A 216      14.458  -6.964  15.913  1.00 30.69           N  
ATOM   1654  CA  SER A 216      13.244  -6.220  15.549  1.00 30.69           C  
ATOM   1655  C   SER A 216      13.527  -4.726  15.369  1.00 30.69           C  
ATOM   1656  CB  SER A 216      12.108  -6.459  16.551  1.00 30.69           C  
ATOM   1657  O   SER A 216      12.975  -4.106  14.471  1.00 30.69           O  
ATOM   1658  OG  SER A 216      12.256  -5.771  17.780  1.00 30.69           O  
ATOM   1659  N   GLU A 217      14.440  -4.165  16.162  1.00 30.91           N  
ATOM   1660  CA  GLU A 217      14.888  -2.775  16.071  1.00 30.91           C  
ATOM   1661  C   GLU A 217      15.805  -2.572  14.843  1.00 30.91           C  
ATOM   1662  CB  GLU A 217      15.519  -2.352  17.420  1.00 30.91           C  
ATOM   1663  O   GLU A 217      15.571  -1.642  14.084  1.00 30.91           O  
ATOM   1664  CG  GLU A 217      14.462  -2.146  18.540  1.00 30.91           C  
ATOM   1665  CD  GLU A 217      15.003  -2.127  19.993  1.00 30.91           C  
ATOM   1666  OE1 GLU A 217      14.181  -1.936  20.932  1.00 30.91           O  
ATOM   1667  OE2 GLU A 217      16.213  -2.363  20.209  1.00 30.91           O  
ATOM   1668  N   LEU A 218      16.738  -3.489  14.550  1.00 28.64           N  
ATOM   1669  CA  LEU A 218      17.628  -3.473  13.372  1.00 28.64           C  
ATOM   1670  C   LEU A 218      16.890  -3.776  12.055  1.00 28.64           C  
ATOM   1671  CB  LEU A 218      18.772  -4.492  13.575  1.00 28.64           C  
ATOM   1672  O   LEU A 218      17.161  -3.148  11.035  1.00 28.64           O  
ATOM   1673  CG  LEU A 218      19.869  -4.051  14.566  1.00 28.64           C  
ATOM   1674  CD1 LEU A 218      20.682  -5.262  15.038  1.00 28.64           C  
ATOM   1675  CD2 LEU A 218      20.839  -3.062  13.920  1.00 28.64           C  
ATOM   1676  N   SER A 219      15.918  -4.695  12.058  1.00 36.31           N  
ATOM   1677  CA  SER A 219      15.047  -4.928  10.893  1.00 36.31           C  
ATOM   1678  C   SER A 219      14.073  -3.769  10.670  1.00 36.31           C  
ATOM   1679  CB  SER A 219      14.298  -6.261  10.971  1.00 36.31           C  
ATOM   1680  O   SER A 219      13.782  -3.434   9.521  1.00 36.31           O  
ATOM   1681  OG  SER A 219      13.470  -6.335  12.111  1.00 36.31           O  
ATOM   1682  N   ASN A 220      13.643  -3.082  11.734  1.00 38.72           N  
ATOM   1683  CA  ASN A 220      12.946  -1.804  11.609  1.00 38.72           C  
ATOM   1684  C   ASN A 220      13.859  -0.692  11.073  1.00 38.72           C  
ATOM   1685  CB  ASN A 220      12.296  -1.407  12.946  1.00 38.72           C  
ATOM   1686  O   ASN A 220      13.359   0.138  10.318  1.00 38.72           O  
ATOM   1687  CG  ASN A 220      10.922  -2.020  13.160  1.00 38.72           C  
ATOM   1688  ND2 ASN A 220      10.370  -1.874  14.342  1.00 38.72           N  
ATOM   1689  OD1 ASN A 220      10.293  -2.572  12.273  1.00 38.72           O  
ATOM   1690  N   GLU A 221      15.163  -0.685  11.387  1.00 39.31           N  
ATOM   1691  CA  GLU A 221      16.131   0.247  10.782  1.00 39.31           C  
ATOM   1692  C   GLU A 221      16.358  -0.015   9.282  1.00 39.31           C  
ATOM   1693  CB  GLU A 221      17.471   0.305  11.534  1.00 39.31           C  
ATOM   1694  O   GLU A 221      16.464   0.931   8.503  1.00 39.31           O  
ATOM   1695  CG  GLU A 221      17.358   1.039  12.884  1.00 39.31           C  
ATOM   1696  CD  GLU A 221      18.668   1.687  13.367  1.00 39.31           C  
ATOM   1697  OE1 GLU A 221      18.577   2.485  14.329  1.00 39.31           O  
ATOM   1698  OE2 GLU A 221      19.739   1.419  12.778  1.00 39.31           O  
ATOM   1699  N   SER A 222      16.335  -1.279   8.843  1.00 47.81           N  
ATOM   1700  CA  SER A 222      16.407  -1.636   7.413  1.00 47.81           C  
ATOM   1701  C   SER A 222      15.136  -1.306   6.615  1.00 47.81           C  
ATOM   1702  CB  SER A 222      16.776  -3.113   7.249  1.00 47.81           C  
ATOM   1703  O   SER A 222      15.163  -1.293   5.389  1.00 47.81           O  
ATOM   1704  OG  SER A 222      15.729  -3.981   7.648  1.00 47.81           O  
ATOM   1705  N   ARG A 223      14.028  -1.001   7.304  1.00 70.19           N  
ATOM   1706  CA  ARG A 223      12.743  -0.588   6.712  1.00 70.19           C  
ATOM   1707  C   ARG A 223      12.446   0.895   6.914  1.00 70.19           C  
ATOM   1708  CB  ARG A 223      11.613  -1.479   7.227  1.00 70.19           C  
ATOM   1709  O   ARG A 223      11.284   1.305   7.021  1.00 70.19           O  
ATOM   1710  CG  ARG A 223      11.711  -2.897   6.674  1.00 70.19           C  
ATOM   1711  CD  ARG A 223      10.446  -3.629   7.109  1.00 70.19           C  
ATOM   1712  NE  ARG A 223      10.391  -4.965   6.514  1.00 70.19           N  
ATOM   1713  NH1 ARG A 223       9.805  -6.117   8.407  1.00 70.19           N  
ATOM   1714  NH2 ARG A 223      10.295  -7.227   6.525  1.00 70.19           N  
ATOM   1715  CZ  ARG A 223      10.161  -6.094   7.150  1.00 70.19           C  
ATOM   1716  N   LEU A 224      13.500   1.699   7.031  1.00 82.94           N  
ATOM   1717  CA  LEU A 224      13.393   3.145   7.128  1.00 82.94           C  
ATOM   1718  C   LEU A 224      13.487   3.767   5.744  1.00 82.94           C  
ATOM   1719  CB  LEU A 224      14.463   3.725   8.061  1.00 82.94           C  
ATOM   1720  O   LEU A 224      14.507   3.680   5.068  1.00 82.94           O  
ATOM   1721  CG  LEU A 224      14.379   3.216   9.502  1.00 82.94           C  
ATOM   1722  CD1 LEU A 224      15.497   3.847  10.331  1.00 82.94           C  
ATOM   1723  CD2 LEU A 224      13.049   3.494  10.196  1.00 82.94           C  
ATOM   1724  N   PHE A 225      12.446   4.491   5.361  1.00 87.12           N  
ATOM   1725  CA  PHE A 225      12.471   5.336   4.183  1.00 87.12           C  
ATOM   1726  C   PHE A 225      12.532   6.806   4.584  1.00 87.12           C  
ATOM   1727  CB  PHE A 225      11.281   5.012   3.290  1.00 87.12           C  
ATOM   1728  O   PHE A 225      11.662   7.322   5.290  1.00 87.12           O  
ATOM   1729  CG  PHE A 225      11.183   5.946   2.108  1.00 87.12           C  
ATOM   1730  CD1 PHE A 225      10.105   6.842   2.006  1.00 87.12           C  
ATOM   1731  CD2 PHE A 225      12.202   5.954   1.137  1.00 87.12           C  
ATOM   1732  CE1 PHE A 225      10.047   7.743   0.930  1.00 87.12           C  
ATOM   1733  CE2 PHE A 225      12.146   6.861   0.070  1.00 87.12           C  
ATOM   1734  CZ  PHE A 225      11.075   7.761  -0.023  1.00 87.12           C  
ATOM   1735  N   LYS A 226      13.561   7.509   4.111  1.00 90.25           N  
ATOM   1736  CA  LYS A 226      13.710   8.950   4.309  1.00 90.25           C  
ATOM   1737  C   LYS A 226      13.130   9.690   3.108  1.00 90.25           C  
ATOM   1738  CB  LYS A 226      15.187   9.270   4.553  1.00 90.25           C  
ATOM   1739  O   LYS A 226      13.650   9.592   2.003  1.00 90.25           O  
ATOM   1740  CG  LYS A 226      15.406  10.741   4.929  1.00 90.25           C  
ATOM   1741  CD  LYS A 226      16.906  10.986   5.129  1.00 90.25           C  
ATOM   1742  CE  LYS A 226      17.180  12.446   5.492  1.00 90.25           C  
ATOM   1743  NZ  LYS A 226      18.631  12.703   5.639  1.00 90.25           N  
ATOM   1744  N   GLY A 227      12.093  10.487   3.340  1.00 89.44           N  
ATOM   1745  CA  GLY A 227      11.476  11.317   2.309  1.00 89.44           C  
ATOM   1746  C   GLY A 227      11.235  12.751   2.765  1.00 89.44           C  
ATOM   1747  O   GLY A 227      11.590  13.138   3.878  1.00 89.44           O  
ATOM   1748  N   VAL A 228      10.639  13.564   1.891  1.00 90.44           N  
ATOM   1749  CA  VAL A 228      10.412  14.995   2.141  1.00 90.44           C  
ATOM   1750  C   VAL A 228       8.919  15.301   2.179  1.00 90.44           C  
ATOM   1751  CB  VAL A 228      11.149  15.875   1.110  1.00 90.44           C  
ATOM   1752  O   VAL A 228       8.168  14.908   1.290  1.00 90.44           O  
ATOM   1753  CG1 VAL A 228      10.931  17.372   1.380  1.00 90.44           C  
ATOM   1754  CG2 VAL A 228      12.662  15.617   1.143  1.00 90.44           C  
ATOM   1755  N   TYR A 229       8.490  16.064   3.184  1.00 92.69           N  
ATOM   1756  CA  TYR A 229       7.136  16.602   3.289  1.00 92.69           C  
ATOM   1757  C   TYR A 229       7.180  18.074   3.688  1.00 92.69           C  
ATOM   1758  CB  TYR A 229       6.346  15.802   4.318  1.00 92.69           C  
ATOM   1759  O   TYR A 229       7.731  18.432   4.729  1.00 92.69           O  
ATOM   1760  CG  TYR A 229       4.927  16.284   4.546  1.00 92.69           C  
ATOM   1761  CD1 TYR A 229       4.535  16.752   5.815  1.00 92.69           C  
ATOM   1762  CD2 TYR A 229       4.001  16.263   3.488  1.00 92.69           C  
ATOM   1763  CE1 TYR A 229       3.211  17.170   6.037  1.00 92.69           C  
ATOM   1764  CE2 TYR A 229       2.683  16.715   3.696  1.00 92.69           C  
ATOM   1765  OH  TYR A 229       1.014  17.586   5.184  1.00 92.69           O  
ATOM   1766  CZ  TYR A 229       2.285  17.157   4.974  1.00 92.69           C  
ATOM   1767  N   LYS A 230       6.590  18.941   2.854  1.00 92.12           N  
ATOM   1768  CA  LYS A 230       6.583  20.405   3.051  1.00 92.12           C  
ATOM   1769  C   LYS A 230       7.981  20.985   3.338  1.00 92.12           C  
ATOM   1770  CB  LYS A 230       5.560  20.796   4.135  1.00 92.12           C  
ATOM   1771  O   LYS A 230       8.132  21.852   4.188  1.00 92.12           O  
ATOM   1772  CG  LYS A 230       4.115  20.440   3.768  1.00 92.12           C  
ATOM   1773  CD  LYS A 230       3.171  20.950   4.861  1.00 92.12           C  
ATOM   1774  CE  LYS A 230       1.715  20.754   4.435  1.00 92.12           C  
ATOM   1775  NZ  LYS A 230       0.781  21.281   5.461  1.00 92.12           N  
ATOM   1776  N   GLY A 231       8.999  20.470   2.647  1.00 88.19           N  
ATOM   1777  CA  GLY A 231      10.396  20.893   2.799  1.00 88.19           C  
ATOM   1778  C   GLY A 231      11.151  20.257   3.972  1.00 88.19           C  
ATOM   1779  O   GLY A 231      12.368  20.380   4.026  1.00 88.19           O  
ATOM   1780  N   ASN A 232      10.475  19.530   4.866  1.00 90.81           N  
ATOM   1781  CA  ASN A 232      11.116  18.849   5.990  1.00 90.81           C  
ATOM   1782  C   ASN A 232      11.414  17.387   5.652  1.00 90.81           C  
ATOM   1783  CB  ASN A 232      10.231  18.967   7.237  1.00 90.81           C  
ATOM   1784  O   ASN A 232      10.583  16.703   5.050  1.00 90.81           O  
ATOM   1785  CG  ASN A 232      10.024  20.413   7.634  1.00 90.81           C  
ATOM   1786  ND2 ASN A 232       8.795  20.861   7.728  1.00 90.81           N  
ATOM   1787  OD1 ASN A 232      10.956  21.164   7.844  1.00 90.81           O  
ATOM   1788  N   SER A 233      12.575  16.898   6.085  1.00 90.50           N  
ATOM   1789  CA  SER A 233      12.908  15.477   6.001  1.00 90.50           C  
ATOM   1790  C   SER A 233      12.132  14.693   7.059  1.00 90.50           C  
ATOM   1791  CB  SER A 233      14.409  15.268   6.188  1.00 90.50           C  
ATOM   1792  O   SER A 233      12.179  15.032   8.238  1.00 90.50           O  
ATOM   1793  OG  SER A 233      14.740  13.925   5.907  1.00 90.50           O  
ATOM   1794  N   ILE A 234      11.458  13.623   6.645  1.00 90.75           N  
ATOM   1795  CA  ILE A 234      10.699  12.713   7.507  1.00 90.75           C  
ATOM   1796  C   ILE A 234      11.212  11.292   7.290  1.00 90.75           C  
ATOM   1797  CB  ILE A 234       9.179  12.836   7.240  1.00 90.75           C  
ATOM   1798  O   ILE A 234      11.497  10.902   6.158  1.00 90.75           O  
ATOM   1799  CG1 ILE A 234       8.728  14.285   7.539  1.00 90.75           C  
ATOM   1800  CG2 ILE A 234       8.378  11.814   8.074  1.00 90.75           C  
ATOM   1801  CD1 ILE A 234       7.217  14.505   7.483  1.00 90.75           C  
ATOM   1802  N   ILE A 235      11.321  10.530   8.376  1.00 90.88           N  
ATOM   1803  CA  ILE A 235      11.640   9.103   8.341  1.00 90.88           C  
ATOM   1804  C   ILE A 235      10.342   8.321   8.535  1.00 90.88           C  
ATOM   1805  CB  ILE A 235      12.720   8.741   9.381  1.00 90.88           C  
ATOM   1806  O   ILE A 235       9.609   8.527   9.503  1.00 90.88           O  
ATOM   1807  CG1 ILE A 235      14.020   9.531   9.097  1.00 90.88           C  
ATOM   1808  CG2 ILE A 235      12.984   7.226   9.344  1.00 90.88           C  
ATOM   1809  CD1 ILE A 235      15.100   9.361  10.173  1.00 90.88           C  
ATOM   1810  N   LEU A 236      10.062   7.444   7.584  1.00 88.56           N  
ATOM   1811  CA  LEU A 236       8.944   6.519   7.564  1.00 88.56           C  
ATOM   1812  C   LEU A 236       9.459   5.117   7.909  1.00 88.56           C  
ATOM   1813  CB  LEU A 236       8.326   6.598   6.158  1.00 88.56           C  
ATOM   1814  O   LEU A 236      10.475   4.706   7.366  1.00 88.56           O  
ATOM   1815  CG  LEU A 236       7.561   7.895   5.829  1.00 88.56           C  
ATOM   1816  CD1 LEU A 236       6.711   7.669   4.577  1.00 88.56           C  
ATOM   1817  CD2 LEU A 236       6.612   8.368   6.935  1.00 88.56           C  
ATOM   1818  N   LYS A 237       8.782   4.413   8.820  1.00 90.00           N  
ATOM   1819  CA  LYS A 237       9.111   3.037   9.240  1.00 90.00           C  
ATOM   1820  C   LYS A 237       8.238   2.029   8.493  1.00 90.00           C  
ATOM   1821  CB  LYS A 237       8.892   2.872  10.754  1.00 90.00           C  
ATOM   1822  O   LYS A 237       7.194   2.410   7.978  1.00 90.00           O  
ATOM   1823  CG  LYS A 237       9.746   3.795  11.636  1.00 90.00           C  
ATOM   1824  CD  LYS A 237       9.343   3.599  13.101  1.00 90.00           C  
ATOM   1825  CE  LYS A 237      10.155   4.487  14.045  1.00 90.00           C  
ATOM   1826  NZ  LYS A 237       9.492   4.546  15.372  1.00 90.00           N  
ATOM   1827  N   ASP A 238       8.610   0.751   8.503  1.00 87.75           N  
ATOM   1828  CA  ASP A 238       7.867  -0.321   7.820  1.00 87.75           C  
ATOM   1829  C   ASP A 238       7.705  -0.071   6.307  1.00 87.75           C  
ATOM   1830  CB  ASP A 238       6.525  -0.621   8.513  1.00 87.75           C  
ATOM   1831  O   ASP A 238       6.651  -0.327   5.717  1.00 87.75           O  
ATOM   1832  CG  ASP A 238       6.668  -1.134   9.941  1.00 87.75           C  
ATOM   1833  OD1 ASP A 238       7.236  -2.237  10.098  1.00 87.75           O  
ATOM   1834  OD2 ASP A 238       6.084  -0.495  10.842  1.00 87.75           O  
ATOM   1835  N   VAL A 239       8.759   0.435   5.667  1.00 85.06           N  
ATOM   1836  CA  VAL A 239       8.819   0.643   4.218  1.00 85.06           C  
ATOM   1837  C   VAL A 239       9.882  -0.269   3.626  1.00 85.06           C  
ATOM   1838  CB  VAL A 239       9.107   2.116   3.885  1.00 85.06           C  
ATOM   1839  O   VAL A 239      11.034  -0.201   4.041  1.00 85.06           O  
ATOM   1840  CG1 VAL A 239       9.059   2.355   2.372  1.00 85.06           C  
ATOM   1841  CG2 VAL A 239       8.074   3.041   4.541  1.00 85.06           C  
ATOM   1842  N   ASP A 240       9.505  -1.095   2.653  1.00 83.19           N  
ATOM   1843  CA  ASP A 240      10.475  -1.874   1.881  1.00 83.19           C  
ATOM   1844  C   ASP A 240      10.954  -1.054   0.679  1.00 83.19           C  
ATOM   1845  CB  ASP A 240       9.887  -3.222   1.441  1.00 83.19           C  
ATOM   1846  O   ASP A 240      10.175  -0.307   0.086  1.00 83.19           O  
ATOM   1847  CG  ASP A 240       9.558  -4.168   2.605  1.00 83.19           C  
ATOM   1848  OD1 ASP A 240      10.205  -4.135   3.680  1.00 83.19           O  
ATOM   1849  OD2 ASP A 240       8.571  -4.918   2.480  1.00 83.19           O  
ATOM   1850  N   ILE A 241      12.225  -1.196   0.311  1.00 80.38           N  
ATOM   1851  CA  ILE A 241      12.793  -0.603  -0.902  1.00 80.38           C  
ATOM   1852  C   ILE A 241      13.023  -1.728  -1.905  1.00 80.38           C  
ATOM   1853  CB  ILE A 241      14.092   0.174  -0.595  1.00 80.38           C  
ATOM   1854  O   ILE A 241      13.663  -2.724  -1.572  1.00 80.38           O  
ATOM   1855  CG1 ILE A 241      13.936   1.220   0.533  1.00 80.38           C  
ATOM   1856  CG2 ILE A 241      14.619   0.847  -1.873  1.00 80.38           C  
ATOM   1857  CD1 ILE A 241      12.845   2.276   0.320  1.00 80.38           C  
ATOM   1858  N   VAL A 242      12.481  -1.587  -3.114  1.00 79.00           N  
ATOM   1859  CA  VAL A 242      12.658  -2.566  -4.195  1.00 79.00           C  
ATOM   1860  C   VAL A 242      13.192  -1.893  -5.449  1.00 79.00           C  
ATOM   1861  CB  VAL A 242      11.364  -3.347  -4.503  1.00 79.00           C  
ATOM   1862  O   VAL A 242      12.734  -0.811  -5.803  1.00 79.00           O  
ATOM   1863  CG1 VAL A 242      10.842  -4.083  -3.261  1.00 79.00           C  
ATOM   1864  CG2 VAL A 242      10.220  -2.489  -5.060  1.00 79.00           C  
ATOM   1865  N   ASP A 243      14.105  -2.548  -6.157  1.00 78.62           N  
ATOM   1866  CA  ASP A 243      14.551  -2.076  -7.466  1.00 78.62           C  
ATOM   1867  C   ASP A 243      13.457  -2.335  -8.503  1.00 78.62           C  
ATOM   1868  CB  ASP A 243      15.875  -2.742  -7.863  1.00 78.62           C  
ATOM   1869  O   ASP A 243      13.148  -3.477  -8.851  1.00 78.62           O  
ATOM   1870  CG  ASP A 243      17.064  -2.252  -7.035  1.00 78.62           C  
ATOM   1871  OD1 ASP A 243      16.950  -1.159  -6.439  1.00 78.62           O  
ATOM   1872  OD2 ASP A 243      18.079  -2.982  -7.033  1.00 78.62           O  
ATOM   1873  N   LEU A 244      12.843  -1.259  -8.990  1.00 78.38           N  
ATOM   1874  CA  LEU A 244      11.788  -1.307  -9.992  1.00 78.38           C  
ATOM   1875  C   LEU A 244      12.330  -0.777 -11.318  1.00 78.38           C  
ATOM   1876  CB  LEU A 244      10.586  -0.499  -9.471  1.00 78.38           C  
ATOM   1877  O   LEU A 244      12.713   0.389 -11.408  1.00 78.38           O  
ATOM   1878  CG  LEU A 244       9.359  -0.507 -10.401  1.00 78.38           C  
ATOM   1879  CD1 LEU A 244       8.734  -1.899 -10.531  1.00 78.38           C  
ATOM   1880  CD2 LEU A 244       8.293   0.436  -9.839  1.00 78.38           C  
ATOM   1881  N   HIS A 245      12.319  -1.600 -12.370  1.00 81.44           N  
ATOM   1882  CA  HIS A 245      12.533  -1.096 -13.728  1.00 81.44           C  
ATOM   1883  C   HIS A 245      11.289  -0.326 -14.170  1.00 81.44           C  
ATOM   1884  CB  HIS A 245      12.903  -2.222 -14.701  1.00 81.44           C  
ATOM   1885  O   HIS A 245      10.301  -0.913 -14.602  1.00 81.44           O  
ATOM   1886  CG  HIS A 245      13.187  -1.745 -16.110  1.00 81.44           C  
ATOM   1887  CD2 HIS A 245      13.600  -0.495 -16.489  1.00 81.44           C  
ATOM   1888  ND1 HIS A 245      13.082  -2.540 -17.253  1.00 81.44           N  
ATOM   1889  CE1 HIS A 245      13.427  -1.756 -18.283  1.00 81.44           C  
ATOM   1890  NE2 HIS A 245      13.739  -0.523 -17.860  1.00 81.44           N  
ATOM   1891  N   TYR A 246      11.344   0.992 -14.009  1.00 83.88           N  
ATOM   1892  CA  TYR A 246      10.226   1.891 -14.202  1.00 83.88           C  
ATOM   1893  C   TYR A 246      10.132   2.378 -15.649  1.00 83.88           C  
ATOM   1894  CB  TYR A 246      10.329   3.056 -13.221  1.00 83.88           C  
ATOM   1895  O   TYR A 246      10.939   3.192 -16.106  1.00 83.88           O  
ATOM   1896  CG  TYR A 246       9.065   3.888 -13.176  1.00 83.88           C  
ATOM   1897  CD1 TYR A 246       8.809   4.847 -14.172  1.00 83.88           C  
ATOM   1898  CD2 TYR A 246       8.136   3.684 -12.144  1.00 83.88           C  
ATOM   1899  CE1 TYR A 246       7.643   5.625 -14.118  1.00 83.88           C  
ATOM   1900  CE2 TYR A 246       6.963   4.451 -12.093  1.00 83.88           C  
ATOM   1901  OH  TYR A 246       5.633   6.217 -12.997  1.00 83.88           O  
ATOM   1902  CZ  TYR A 246       6.720   5.423 -13.080  1.00 83.88           C  
ATOM   1903  N   LYS A 247       9.090   1.960 -16.360  1.00 86.56           N  
ATOM   1904  CA  LYS A 247       8.748   2.378 -17.719  1.00 86.56           C  
ATOM   1905  C   LYS A 247       7.357   3.000 -17.777  1.00 86.56           C  
ATOM   1906  CB  LYS A 247       8.867   1.153 -18.630  1.00 86.56           C  
ATOM   1907  O   LYS A 247       6.349   2.311 -17.753  1.00 86.56           O  
ATOM   1908  CG  LYS A 247       8.456   1.499 -20.065  1.00 86.56           C  
ATOM   1909  CD  LYS A 247       8.867   0.381 -21.019  1.00 86.56           C  
ATOM   1910  CE  LYS A 247       8.376   0.722 -22.426  1.00 86.56           C  
ATOM   1911  NZ  LYS A 247       9.171   0.007 -23.446  1.00 86.56           N  
ATOM   1912  N   LYS A 248       7.276   4.320 -17.973  1.00 88.12           N  
ATOM   1913  CA  LYS A 248       5.980   5.016 -18.056  1.00 88.12           C  
ATOM   1914  C   LYS A 248       5.032   4.370 -19.068  1.00 88.12           C  
ATOM   1915  CB  LYS A 248       6.157   6.490 -18.412  1.00 88.12           C  
ATOM   1916  O   LYS A 248       5.258   4.442 -20.283  1.00 88.12           O  
ATOM   1917  CG  LYS A 248       6.559   7.307 -17.194  1.00 88.12           C  
ATOM   1918  CD  LYS A 248       6.455   8.794 -17.511  1.00 88.12           C  
ATOM   1919  CE  LYS A 248       6.808   9.564 -16.243  1.00 88.12           C  
ATOM   1920  NZ  LYS A 248       7.081  10.989 -16.528  1.00 88.12           N  
ATOM   1921  N   ARG A 249       3.925   3.849 -18.540  1.00 88.44           N  
ATOM   1922  CA  ARG A 249       2.827   3.227 -19.276  1.00 88.44           C  
ATOM   1923  C   ARG A 249       2.214   4.193 -20.281  1.00 88.44           C  
ATOM   1924  CB  ARG A 249       1.796   2.736 -18.251  1.00 88.44           C  
ATOM   1925  O   ARG A 249       2.173   5.413 -20.068  1.00 88.44           O  
ATOM   1926  CG  ARG A 249       0.707   1.833 -18.844  1.00 88.44           C  
ATOM   1927  CD  ARG A 249      -0.370   1.551 -17.800  1.00 88.44           C  
ATOM   1928  NE  ARG A 249       0.136   0.699 -16.710  1.00 88.44           N  
ATOM   1929  NH1 ARG A 249      -1.221  -1.093 -17.053  1.00 88.44           N  
ATOM   1930  NH2 ARG A 249       0.281  -1.194 -15.442  1.00 88.44           N  
ATOM   1931  CZ  ARG A 249      -0.264  -0.518 -16.408  1.00 88.44           C  
ATOM   1932  N   GLU A 250       1.695   3.641 -21.368  1.00 91.00           N  
ATOM   1933  CA  GLU A 250       0.874   4.380 -22.318  1.00 91.00           C  
ATOM   1934  C   GLU A 250      -0.368   4.977 -21.605  1.00 91.00           C  
ATOM   1935  CB  GLU A 250       0.601   3.458 -23.520  1.00 91.00           C  
ATOM   1936  O   GLU A 250      -0.887   4.439 -20.620  1.00 91.00           O  
ATOM   1937  CG  GLU A 250       0.104   4.195 -24.774  1.00 91.00           C  
ATOM   1938  CD  GLU A 250      -1.309   4.717 -24.572  1.00 91.00           C  
ATOM   1939  OE1 GLU A 250      -1.557   5.923 -24.790  1.00 91.00           O  
ATOM   1940  OE2 GLU A 250      -2.112   3.981 -23.969  1.00 91.00           O  
ATOM   1941  N   ARG A 251      -0.790   6.178 -22.022  1.00 92.19           N  
ATOM   1942  CA  ARG A 251      -1.791   6.969 -21.296  1.00 92.19           C  
ATOM   1943  C   ARG A 251      -3.197   6.381 -21.393  1.00 92.19           C  
ATOM   1944  CB  ARG A 251      -1.791   8.419 -21.803  1.00 92.19           C  
ATOM   1945  O   ARG A 251      -3.946   6.501 -20.424  1.00 92.19           O  
ATOM   1946  CG  ARG A 251      -0.496   9.199 -21.530  1.00 92.19           C  
ATOM   1947  CD  ARG A 251      -0.153   9.305 -20.037  1.00 92.19           C  
ATOM   1948  NE  ARG A 251       0.863   8.323 -19.613  1.00 92.19           N  
ATOM   1949  NH1 ARG A 251       0.875   8.873 -17.393  1.00 92.19           N  
ATOM   1950  NH2 ARG A 251       2.327   7.391 -18.141  1.00 92.19           N  
ATOM   1951  CZ  ARG A 251       1.355   8.205 -18.397  1.00 92.19           C  
ATOM   1952  N   SER A 252      -3.574   5.779 -22.518  1.00 92.25           N  
ATOM   1953  CA  SER A 252      -4.866   5.102 -22.667  1.00 92.25           C  
ATOM   1954  C   SER A 252      -4.981   3.913 -21.711  1.00 92.25           C  
ATOM   1955  CB  SER A 252      -5.150   4.726 -24.130  1.00 92.25           C  
ATOM   1956  O   SER A 252      -5.938   3.860 -20.939  1.00 92.25           O  
ATOM   1957  OG  SER A 252      -4.487   3.568 -24.573  1.00 92.25           O  
ATOM   1958  N   GLU A 253      -3.951   3.068 -21.627  1.00 90.69           N  
ATOM   1959  CA  GLU A 253      -3.923   1.924 -20.709  1.00 90.69           C  
ATOM   1960  C   GLU A 253      -3.966   2.371 -19.235  1.00 90.69           C  
ATOM   1961  CB  GLU A 253      -2.658   1.108 -20.997  1.00 90.69           C  
ATOM   1962  O   GLU A 253      -4.744   1.855 -18.426  1.00 90.69           O  
ATOM   1963  CG  GLU A 253      -2.685  -0.246 -20.277  1.00 90.69           C  
ATOM   1964  CD  GLU A 253      -1.340  -0.979 -20.310  1.00 90.69           C  
ATOM   1965  OE1 GLU A 253      -1.249  -1.977 -19.563  1.00 90.69           O  
ATOM   1966  OE2 GLU A 253      -0.379  -0.461 -20.915  1.00 90.69           O  
ATOM   1967  N   TYR A 254      -3.186   3.399 -18.876  1.00 90.56           N  
ATOM   1968  CA  TYR A 254      -3.251   4.017 -17.548  1.00 90.56           C  
ATOM   1969  C   TYR A 254      -4.672   4.495 -17.208  1.00 90.56           C  
ATOM   1970  CB  TYR A 254      -2.271   5.198 -17.487  1.00 90.56           C  
ATOM   1971  O   TYR A 254      -5.173   4.256 -16.104  1.00 90.56           O  
ATOM   1972  CG  TYR A 254      -2.464   6.073 -16.262  1.00 90.56           C  
ATOM   1973  CD1 TYR A 254      -3.301   7.205 -16.323  1.00 90.56           C  
ATOM   1974  CD2 TYR A 254      -1.852   5.719 -15.048  1.00 90.56           C  
ATOM   1975  CE1 TYR A 254      -3.539   7.972 -15.167  1.00 90.56           C  
ATOM   1976  CE2 TYR A 254      -2.061   6.497 -13.895  1.00 90.56           C  
ATOM   1977  OH  TYR A 254      -3.123   8.360 -12.830  1.00 90.56           O  
ATOM   1978  CZ  TYR A 254      -2.914   7.621 -13.952  1.00 90.56           C  
ATOM   1979  N   ASN A 255      -5.335   5.173 -18.149  1.00 94.94           N  
ATOM   1980  CA  ASN A 255      -6.673   5.723 -17.945  1.00 94.94           C  
ATOM   1981  C   ASN A 255      -7.723   4.623 -17.753  1.00 94.94           C  
ATOM   1982  CB  ASN A 255      -7.031   6.636 -19.126  1.00 94.94           C  
ATOM   1983  O   ASN A 255      -8.630   4.788 -16.932  1.00 94.94           O  
ATOM   1984  CG  ASN A 255      -6.315   7.974 -19.093  1.00 94.94           C  
ATOM   1985  ND2 ASN A 255      -6.114   8.583 -20.236  1.00 94.94           N  
ATOM   1986  OD1 ASN A 255      -5.991   8.522 -18.050  1.00 94.94           O  
ATOM   1987  N   GLU A 256      -7.597   3.496 -18.452  1.00 94.44           N  
ATOM   1988  CA  GLU A 256      -8.467   2.332 -18.267  1.00 94.44           C  
ATOM   1989  C   GLU A 256      -8.324   1.736 -16.866  1.00 94.44           C  
ATOM   1990  CB  GLU A 256      -8.171   1.270 -19.328  1.00 94.44           C  
ATOM   1991  O   GLU A 256      -9.326   1.578 -16.155  1.00 94.44           O  
ATOM   1992  CG  GLU A 256      -8.685   1.710 -20.704  1.00 94.44           C  
ATOM   1993  CD  GLU A 256      -8.475   0.645 -21.786  1.00 94.44           C  
ATOM   1994  OE1 GLU A 256      -8.977   0.899 -22.902  1.00 94.44           O  
ATOM   1995  OE2 GLU A 256      -7.911  -0.424 -21.465  1.00 94.44           O  
ATOM   1996  N   LEU A 257      -7.089   1.510 -16.405  1.00 92.38           N  
ATOM   1997  CA  LEU A 257      -6.849   1.058 -15.034  1.00 92.38           C  
ATOM   1998  C   LEU A 257      -7.359   2.069 -14.009  1.00 92.38           C  
ATOM   1999  CB  LEU A 257      -5.355   0.797 -14.799  1.00 92.38           C  
ATOM   2000  O   LEU A 257      -8.001   1.691 -13.024  1.00 92.38           O  
ATOM   2001  CG  LEU A 257      -4.782  -0.438 -15.511  1.00 92.38           C  
ATOM   2002  CD1 LEU A 257      -3.392  -0.685 -14.947  1.00 92.38           C  
ATOM   2003  CD2 LEU A 257      -5.580  -1.716 -15.240  1.00 92.38           C  
ATOM   2004  N   ARG A 258      -7.137   3.364 -14.244  1.00 94.06           N  
ATOM   2005  CA  ARG A 258      -7.605   4.423 -13.347  1.00 94.06           C  
ATOM   2006  C   ARG A 258      -9.130   4.473 -13.272  1.00 94.06           C  
ATOM   2007  CB  ARG A 258      -7.000   5.761 -13.802  1.00 94.06           C  
ATOM   2008  O   ARG A 258      -9.683   4.678 -12.190  1.00 94.06           O  
ATOM   2009  CG  ARG A 258      -7.260   6.920 -12.831  1.00 94.06           C  
ATOM   2010  CD  ARG A 258      -6.683   6.615 -11.444  1.00 94.06           C  
ATOM   2011  NE  ARG A 258      -6.806   7.758 -10.526  1.00 94.06           N  
ATOM   2012  NH1 ARG A 258      -6.107   6.635  -8.647  1.00 94.06           N  
ATOM   2013  NH2 ARG A 258      -6.654   8.795  -8.506  1.00 94.06           N  
ATOM   2014  CZ  ARG A 258      -6.530   7.722  -9.234  1.00 94.06           C  
ATOM   2015  N   LYS A 259      -9.818   4.248 -14.391  1.00 96.38           N  
ATOM   2016  CA  LYS A 259     -11.280   4.137 -14.449  1.00 96.38           C  
ATOM   2017  C   LYS A 259     -11.768   2.920 -13.664  1.00 96.38           C  
ATOM   2018  CB  LYS A 259     -11.704   4.104 -15.924  1.00 96.38           C  
ATOM   2019  O   LYS A 259     -12.669   3.063 -12.840  1.00 96.38           O  
ATOM   2020  CG  LYS A 259     -13.226   4.107 -16.113  1.00 96.38           C  
ATOM   2021  CD  LYS A 259     -13.550   4.084 -17.612  1.00 96.38           C  
ATOM   2022  CE  LYS A 259     -15.061   4.061 -17.863  1.00 96.38           C  
ATOM   2023  NZ  LYS A 259     -15.351   3.960 -19.317  1.00 96.38           N  
ATOM   2024  N   GLY A 260     -11.137   1.757 -13.845  1.00 94.44           N  
ATOM   2025  CA  GLY A 260     -11.438   0.549 -13.069  1.00 94.44           C  
ATOM   2026  C   GLY A 260     -11.296   0.775 -11.561  1.00 94.44           C  
ATOM   2027  O   GLY A 260     -12.210   0.458 -10.791  1.00 94.44           O  
ATOM   2028  N   PHE A 261     -10.196   1.415 -11.155  1.00 95.50           N  
ATOM   2029  CA  PHE A 261      -9.937   1.788  -9.766  1.00 95.50           C  
ATOM   2030  C   PHE A 261     -11.054   2.652  -9.173  1.00 95.50           C  
ATOM   2031  CB  PHE A 261      -8.597   2.515  -9.658  1.00 95.50           C  
ATOM   2032  O   PHE A 261     -11.580   2.354  -8.097  1.00 95.50           O  
ATOM   2033  CG  PHE A 261      -8.289   2.926  -8.235  1.00 95.50           C  
ATOM   2034  CD1 PHE A 261      -8.403   4.276  -7.856  1.00 95.50           C  
ATOM   2035  CD2 PHE A 261      -7.920   1.958  -7.283  1.00 95.50           C  
ATOM   2036  CE1 PHE A 261      -8.104   4.666  -6.539  1.00 95.50           C  
ATOM   2037  CE2 PHE A 261      -7.627   2.347  -5.965  1.00 95.50           C  
ATOM   2038  CZ  PHE A 261      -7.703   3.702  -5.598  1.00 95.50           C  
ATOM   2039  N   ASN A 262     -11.421   3.720  -9.886  1.00 94.06           N  
ATOM   2040  CA  ASN A 262     -12.399   4.701  -9.424  1.00 94.06           C  
ATOM   2041  C   ASN A 262     -13.826   4.145  -9.349  1.00 94.06           C  
ATOM   2042  CB  ASN A 262     -12.341   5.922 -10.353  1.00 94.06           C  
ATOM   2043  O   ASN A 262     -14.599   4.613  -8.513  1.00 94.06           O  
ATOM   2044  CG  ASN A 262     -11.100   6.775 -10.162  1.00 94.06           C  
ATOM   2045  ND2 ASN A 262     -10.745   7.549 -11.159  1.00 94.06           N  
ATOM   2046  OD1 ASN A 262     -10.466   6.813  -9.116  1.00 94.06           O  
ATOM   2047  N   ASN A 263     -14.163   3.167 -10.194  1.00 94.12           N  
ATOM   2048  CA  ASN A 263     -15.507   2.606 -10.268  1.00 94.12           C  
ATOM   2049  C   ASN A 263     -15.814   1.680  -9.085  1.00 94.12           C  
ATOM   2050  CB  ASN A 263     -15.685   1.897 -11.622  1.00 94.12           C  
ATOM   2051  O   ASN A 263     -16.701   1.980  -8.289  1.00 94.12           O  
ATOM   2052  CG  ASN A 263     -15.798   2.852 -12.797  1.00 94.12           C  
ATOM   2053  ND2 ASN A 263     -15.746   2.335 -14.001  1.00 94.12           N  
ATOM   2054  OD1 ASN A 263     -15.972   4.053 -12.676  1.00 94.12           O  
ATOM   2055  N   ASN A 264     -15.084   0.566  -8.966  1.00 93.06           N  
ATOM   2056  CA  ASN A 264     -15.445  -0.507  -8.030  1.00 93.06           C  
ATOM   2057  C   ASN A 264     -14.281  -0.940  -7.143  1.00 93.06           C  
ATOM   2058  CB  ASN A 264     -16.024  -1.695  -8.814  1.00 93.06           C  
ATOM   2059  O   ASN A 264     -14.454  -1.045  -5.936  1.00 93.06           O  
ATOM   2060  CG  ASN A 264     -17.316  -1.352  -9.534  1.00 93.06           C  
ATOM   2061  ND2 ASN A 264     -17.463  -1.781 -10.766  1.00 93.06           N  
ATOM   2062  OD1 ASN A 264     -18.204  -0.688  -9.025  1.00 93.06           O  
ATOM   2063  N   ILE A 265     -13.079  -1.096  -7.701  1.00 95.06           N  
ATOM   2064  CA  ILE A 265     -11.934  -1.687  -6.988  1.00 95.06           C  
ATOM   2065  C   ILE A 265     -11.624  -0.951  -5.682  1.00 95.06           C  
ATOM   2066  CB  ILE A 265     -10.724  -1.694  -7.933  1.00 95.06           C  
ATOM   2067  O   ILE A 265     -11.486  -1.589  -4.641  1.00 95.06           O  
ATOM   2068  CG1 ILE A 265     -10.911  -2.735  -9.060  1.00 95.06           C  
ATOM   2069  CG2 ILE A 265      -9.390  -1.932  -7.205  1.00 95.06           C  
ATOM   2070  CD1 ILE A 265     -10.251  -2.321 -10.379  1.00 95.06           C  
ATOM   2071  N   ARG A 266     -11.582   0.391  -5.695  1.00 96.94           N  
ATOM   2072  CA  ARG A 266     -11.359   1.172  -4.468  1.00 96.94           C  
ATOM   2073  C   ARG A 266     -12.448   0.917  -3.426  1.00 96.94           C  
ATOM   2074  CB  ARG A 266     -11.277   2.663  -4.824  1.00 96.94           C  
ATOM   2075  O   ARG A 266     -12.153   0.812  -2.241  1.00 96.94           O  
ATOM   2076  CG  ARG A 266     -10.943   3.519  -3.590  1.00 96.94           C  
ATOM   2077  CD  ARG A 266     -10.863   5.009  -3.925  1.00 96.94           C  
ATOM   2078  NE  ARG A 266     -12.173   5.550  -4.339  1.00 96.94           N  
ATOM   2079  NH1 ARG A 266     -11.514   7.726  -4.629  1.00 96.94           N  
ATOM   2080  NH2 ARG A 266     -13.616   7.136  -5.100  1.00 96.94           N  
ATOM   2081  CZ  ARG A 266     -12.429   6.798  -4.683  1.00 96.94           C  
ATOM   2082  N   LYS A 267     -13.705   0.859  -3.866  1.00 97.38           N  
ATOM   2083  CA  LYS A 267     -14.867   0.649  -2.999  1.00 97.38           C  
ATOM   2084  C   LYS A 267     -14.835  -0.749  -2.381  1.00 97.38           C  
ATOM   2085  CB  LYS A 267     -16.139   0.870  -3.829  1.00 97.38           C  
ATOM   2086  O   LYS A 267     -15.062  -0.880  -1.185  1.00 97.38           O  
ATOM   2087  CG  LYS A 267     -17.404   0.868  -2.969  1.00 97.38           C  
ATOM   2088  CD  LYS A 267     -18.641   0.900  -3.862  1.00 97.38           C  
ATOM   2089  CE  LYS A 267     -19.898   0.931  -2.994  1.00 97.38           C  
ATOM   2090  NZ  LYS A 267     -21.104   1.047  -3.849  1.00 97.38           N  
ATOM   2091  N   ASP A 268     -14.534  -1.761  -3.186  1.00 97.12           N  
ATOM   2092  CA  ASP A 268     -14.507  -3.161  -2.767  1.00 97.12           C  
ATOM   2093  C   ASP A 268     -13.330  -3.438  -1.830  1.00 97.12           C  
ATOM   2094  CB  ASP A 268     -14.482  -4.068  -4.005  1.00 97.12           C  
ATOM   2095  O   ASP A 268     -13.522  -4.057  -0.792  1.00 97.12           O  
ATOM   2096  CG  ASP A 268     -15.748  -3.937  -4.867  1.00 97.12           C  
ATOM   2097  OD1 ASP A 268     -16.807  -3.516  -4.331  1.00 97.12           O  
ATOM   2098  OD2 ASP A 268     -15.640  -4.241  -6.075  1.00 97.12           O  
ATOM   2099  N   PHE A 269     -12.148  -2.880  -2.115  1.00 97.56           N  
ATOM   2100  CA  PHE A 269     -11.004  -2.934  -1.202  1.00 97.56           C  
ATOM   2101  C   PHE A 269     -11.355  -2.389   0.191  1.00 97.56           C  
ATOM   2102  CB  PHE A 269      -9.838  -2.148  -1.819  1.00 97.56           C  
ATOM   2103  O   PHE A 269     -11.109  -3.046   1.195  1.00 97.56           O  
ATOM   2104  CG  PHE A 269      -8.647  -1.983  -0.894  1.00 97.56           C  
ATOM   2105  CD1 PHE A 269      -8.310  -0.714  -0.383  1.00 97.56           C  
ATOM   2106  CD2 PHE A 269      -7.886  -3.107  -0.526  1.00 97.56           C  
ATOM   2107  CE1 PHE A 269      -7.206  -0.569   0.477  1.00 97.56           C  
ATOM   2108  CE2 PHE A 269      -6.784  -2.963   0.334  1.00 97.56           C  
ATOM   2109  CZ  PHE A 269      -6.441  -1.695   0.831  1.00 97.56           C  
ATOM   2110  N   LEU A 270     -11.991  -1.214   0.266  1.00 97.81           N  
ATOM   2111  CA  LEU A 270     -12.394  -0.614   1.545  1.00 97.81           C  
ATOM   2112  C   LEU A 270     -13.434  -1.461   2.290  1.00 97.81           C  
ATOM   2113  CB  LEU A 270     -12.949   0.791   1.277  1.00 97.81           C  
ATOM   2114  O   LEU A 270     -13.389  -1.545   3.516  1.00 97.81           O  
ATOM   2115  CG  LEU A 270     -11.888   1.798   0.813  1.00 97.81           C  
ATOM   2116  CD1 LEU A 270     -12.582   3.022   0.218  1.00 97.81           C  
ATOM   2117  CD2 LEU A 270     -10.988   2.268   1.951  1.00 97.81           C  
ATOM   2118  N   LYS A 271     -14.348  -2.108   1.562  1.00 96.94           N  
ATOM   2119  CA  LYS A 271     -15.319  -3.031   2.155  1.00 96.94           C  
ATOM   2120  C   LYS A 271     -14.650  -4.268   2.726  1.00 96.94           C  
ATOM   2121  CB  LYS A 271     -16.349  -3.450   1.118  1.00 96.94           C  
ATOM   2122  O   LYS A 271     -15.008  -4.666   3.828  1.00 96.94           O  
ATOM   2123  CG  LYS A 271     -17.342  -2.323   0.859  1.00 96.94           C  
ATOM   2124  CD  LYS A 271     -18.286  -2.799  -0.233  1.00 96.94           C  
ATOM   2125  CE  LYS A 271     -19.458  -1.844  -0.371  1.00 96.94           C  
ATOM   2126  NZ  LYS A 271     -20.436  -2.468  -1.288  1.00 96.94           N  
ATOM   2127  N   ASP A 272     -13.669  -4.833   2.036  1.00 95.44           N  
ATOM   2128  CA  ASP A 272     -12.923  -5.977   2.559  1.00 95.44           C  
ATOM   2129  C   ASP A 272     -12.173  -5.609   3.840  1.00 95.44           C  
ATOM   2130  CB  ASP A 272     -11.925  -6.486   1.524  1.00 95.44           C  
ATOM   2131  O   ASP A 272     -12.235  -6.347   4.819  1.00 95.44           O  
ATOM   2132  CG  ASP A 272     -12.565  -7.031   0.255  1.00 95.44           C  
ATOM   2133  OD1 ASP A 272     -13.762  -7.388   0.222  1.00 95.44           O  
ATOM   2134  OD2 ASP A 272     -11.804  -7.121  -0.729  1.00 95.44           O  
ATOM   2135  N   LEU A 273     -11.553  -4.423   3.881  1.00 94.62           N  
ATOM   2136  CA  LEU A 273     -10.916  -3.906   5.096  1.00 94.62           C  
ATOM   2137  C   LEU A 273     -11.898  -3.754   6.266  1.00 94.62           C  
ATOM   2138  CB  LEU A 273     -10.262  -2.545   4.806  1.00 94.62           C  
ATOM   2139  O   LEU A 273     -11.495  -3.872   7.418  1.00 94.62           O  
ATOM   2140  CG  LEU A 273      -9.049  -2.546   3.860  1.00 94.62           C  
ATOM   2141  CD1 LEU A 273      -8.443  -1.141   3.863  1.00 94.62           C  
ATOM   2142  CD2 LEU A 273      -7.950  -3.533   4.237  1.00 94.62           C  
ATOM   2143  N   SER A 274     -13.184  -3.507   5.991  1.00 94.75           N  
ATOM   2144  CA  SER A 274     -14.208  -3.408   7.040  1.00 94.75           C  
ATOM   2145  C   SER A 274     -14.520  -4.740   7.732  1.00 94.75           C  
ATOM   2146  CB  SER A 274     -15.490  -2.761   6.507  1.00 94.75           C  
ATOM   2147  O   SER A 274     -15.131  -4.734   8.797  1.00 94.75           O  
ATOM   2148  OG  SER A 274     -16.340  -3.645   5.805  1.00 94.75           O  
ATOM   2149  N   LEU A 275     -14.113  -5.863   7.129  1.00 93.94           N  
ATOM   2150  CA  LEU A 275     -14.320  -7.218   7.645  1.00 93.94           C  
ATOM   2151  C   LEU A 275     -13.105  -7.752   8.421  1.00 93.94           C  
ATOM   2152  CB  LEU A 275     -14.662  -8.156   6.470  1.00 93.94           C  
ATOM   2153  O   LEU A 275     -13.186  -8.839   8.987  1.00 93.94           O  
ATOM   2154  CG  LEU A 275     -15.868  -7.738   5.611  1.00 93.94           C  
ATOM   2155  CD1 LEU A 275     -16.031  -8.709   4.440  1.00 93.94           C  
ATOM   2156  CD2 LEU A 275     -17.173  -7.722   6.411  1.00 93.94           C  
ATOM   2157  N   ASP A 276     -11.985  -7.025   8.426  1.00 92.25           N  
ATOM   2158  CA  ASP A 276     -10.750  -7.436   9.096  1.00 92.25           C  
ATOM   2159  C   ASP A 276     -10.612  -6.744  10.459  1.00 92.25           C  
ATOM   2160  CB  ASP A 276      -9.549  -7.178   8.169  1.00 92.25           C  
ATOM   2161  O   ASP A 276     -10.270  -5.563  10.549  1.00 92.25           O  
ATOM   2162  CG  ASP A 276      -8.207  -7.680   8.732  1.00 92.25           C  
ATOM   2163  OD1 ASP A 276      -8.122  -8.009   9.940  1.00 92.25           O  
ATOM   2164  OD2 ASP A 276      -7.230  -7.716   7.948  1.00 92.25           O  
ATOM   2165  N   ASP A 277     -10.819  -7.502  11.538  1.00 92.88           N  
ATOM   2166  CA  ASP A 277     -10.708  -7.002  12.912  1.00 92.88           C  
ATOM   2167  C   ASP A 277      -9.347  -6.352  13.205  1.00 92.88           C  
ATOM   2168  CB  ASP A 277     -10.943  -8.150  13.908  1.00 92.88           C  
ATOM   2169  O   ASP A 277      -9.284  -5.382  13.961  1.00 92.88           O  
ATOM   2170  CG  ASP A 277     -12.395  -8.634  13.976  1.00 92.88           C  
ATOM   2171  OD1 ASP A 277     -13.305  -7.832  13.667  1.00 92.88           O  
ATOM   2172  OD2 ASP A 277     -12.580  -9.800  14.387  1.00 92.88           O  
ATOM   2173  N   LYS A 278      -8.255  -6.816  12.578  1.00 92.94           N  
ATOM   2174  CA  LYS A 278      -6.922  -6.224  12.780  1.00 92.94           C  
ATOM   2175  C   LYS A 278      -6.852  -4.816  12.206  1.00 92.94           C  
ATOM   2176  CB  LYS A 278      -5.830  -7.086  12.140  1.00 92.94           C  
ATOM   2177  O   LYS A 278      -6.301  -3.924  12.848  1.00 92.94           O  
ATOM   2178  CG  LYS A 278      -5.734  -8.473  12.780  1.00 92.94           C  
ATOM   2179  CD  LYS A 278      -4.641  -9.277  12.077  1.00 92.94           C  
ATOM   2180  CE  LYS A 278      -4.528 -10.652  12.731  1.00 92.94           C  
ATOM   2181  NZ  LYS A 278      -3.544 -11.491  12.012  1.00 92.94           N  
ATOM   2182  N   VAL A 279      -7.442  -4.609  11.031  1.00 93.69           N  
ATOM   2183  CA  VAL A 279      -7.532  -3.294  10.383  1.00 93.69           C  
ATOM   2184  C   VAL A 279      -8.371  -2.345  11.232  1.00 93.69           C  
ATOM   2185  CB  VAL A 279      -8.122  -3.441   8.968  1.00 93.69           C  
ATOM   2186  O   VAL A 279      -7.967  -1.206  11.474  1.00 93.69           O  
ATOM   2187  CG1 VAL A 279      -8.521  -2.093   8.355  1.00 93.69           C  
ATOM   2188  CG2 VAL A 279      -7.117  -4.154   8.056  1.00 93.69           C  
ATOM   2189  N   ILE A 280      -9.506  -2.824  11.742  1.00 94.88           N  
ATOM   2190  CA  ILE A 280     -10.374  -2.045  12.627  1.00 94.88           C  
ATOM   2191  C   ILE A 280      -9.633  -1.652  13.911  1.00 94.88           C  
ATOM   2192  CB  ILE A 280     -11.669  -2.834  12.918  1.00 94.88           C  
ATOM   2193  O   ILE A 280      -9.634  -0.477  14.281  1.00 94.88           O  
ATOM   2194  CG1 ILE A 280     -12.461  -3.185  11.637  1.00 94.88           C  
ATOM   2195  CG2 ILE A 280     -12.558  -2.074  13.918  1.00 94.88           C  
ATOM   2196  CD1 ILE A 280     -12.927  -2.004  10.785  1.00 94.88           C  
ATOM   2197  N   SER A 281      -8.958  -2.598  14.569  1.00 94.56           N  
ATOM   2198  CA  SER A 281      -8.154  -2.334  15.766  1.00 94.56           C  
ATOM   2199  C   SER A 281      -7.039  -1.323  15.506  1.00 94.56           C  
ATOM   2200  CB  SER A 281      -7.535  -3.634  16.288  1.00 94.56           C  
ATOM   2201  O   SER A 281      -6.868  -0.398  16.299  1.00 94.56           O  
ATOM   2202  OG  SER A 281      -8.532  -4.464  16.845  1.00 94.56           O  
ATOM   2203  N   GLN A 282      -6.323  -1.451  14.390  1.00 94.81           N  
ATOM   2204  CA  GLN A 282      -5.243  -0.538  14.025  1.00 94.81           C  
ATOM   2205  C   GLN A 282      -5.765   0.888  13.782  1.00 94.81           C  
ATOM   2206  CB  GLN A 282      -4.535  -1.116  12.796  1.00 94.81           C  
ATOM   2207  O   GLN A 282      -5.221   1.852  14.316  1.00 94.81           O  
ATOM   2208  CG  GLN A 282      -3.261  -0.343  12.444  1.00 94.81           C  
ATOM   2209  CD  GLN A 282      -2.592  -0.871  11.184  1.00 94.81           C  
ATOM   2210  NE2 GLN A 282      -1.653  -0.139  10.643  1.00 94.81           N  
ATOM   2211  OE1 GLN A 282      -2.937  -1.901  10.620  1.00 94.81           O  
ATOM   2212  N   LEU A 283      -6.879   1.050  13.060  1.00 95.25           N  
ATOM   2213  CA  LEU A 283      -7.491   2.368  12.850  1.00 95.25           C  
ATOM   2214  C   LEU A 283      -7.950   3.012  14.166  1.00 95.25           C  
ATOM   2215  CB  LEU A 283      -8.663   2.239  11.866  1.00 95.25           C  
ATOM   2216  O   LEU A 283      -7.768   4.217  14.349  1.00 95.25           O  
ATOM   2217  CG  LEU A 283      -8.229   1.963  10.417  1.00 95.25           C  
ATOM   2218  CD1 LEU A 283      -9.464   1.613   9.594  1.00 95.25           C  
ATOM   2219  CD2 LEU A 283      -7.563   3.176   9.759  1.00 95.25           C  
ATOM   2220  N   LYS A 284      -8.485   2.228  15.110  1.00 95.25           N  
ATOM   2221  CA  LYS A 284      -8.819   2.729  16.455  1.00 95.25           C  
ATOM   2222  C   LYS A 284      -7.577   3.176  17.220  1.00 95.25           C  
ATOM   2223  CB  LYS A 284      -9.574   1.669  17.265  1.00 95.25           C  
ATOM   2224  O   LYS A 284      -7.604   4.237  17.836  1.00 95.25           O  
ATOM   2225  CG  LYS A 284     -10.984   1.448  16.718  1.00 95.25           C  
ATOM   2226  CD  LYS A 284     -11.759   0.448  17.574  1.00 95.25           C  
ATOM   2227  CE  LYS A 284     -13.089   0.159  16.875  1.00 95.25           C  
ATOM   2228  NZ  LYS A 284     -14.194  -0.037  17.834  1.00 95.25           N  
ATOM   2229  N   GLN A 285      -6.485   2.413  17.148  1.00 94.56           N  
ATOM   2230  CA  GLN A 285      -5.199   2.798  17.746  1.00 94.56           C  
ATOM   2231  C   GLN A 285      -4.660   4.098  17.140  1.00 94.56           C  
ATOM   2232  CB  GLN A 285      -4.175   1.672  17.563  1.00 94.56           C  
ATOM   2233  O   GLN A 285      -4.119   4.931  17.858  1.00 94.56           O  
ATOM   2234  CG  GLN A 285      -4.473   0.455  18.450  1.00 94.56           C  
ATOM   2235  CD  GLN A 285      -3.599  -0.746  18.104  1.00 94.56           C  
ATOM   2236  NE2 GLN A 285      -3.784  -1.867  18.764  1.00 94.56           N  
ATOM   2237  OE1 GLN A 285      -2.738  -0.721  17.245  1.00 94.56           O  
ATOM   2238  N   HIS A 286      -4.891   4.327  15.845  1.00 93.94           N  
ATOM   2239  CA  HIS A 286      -4.569   5.587  15.172  1.00 93.94           C  
ATOM   2240  C   HIS A 286      -5.498   6.757  15.557  1.00 93.94           C  
ATOM   2241  CB  HIS A 286      -4.589   5.372  13.655  1.00 93.94           C  
ATOM   2242  O   HIS A 286      -5.363   7.849  15.002  1.00 93.94           O  
ATOM   2243  CG  HIS A 286      -3.578   4.412  13.081  1.00 93.94           C  
ATOM   2244  CD2 HIS A 286      -2.716   3.565  13.725  1.00 93.94           C  
ATOM   2245  ND1 HIS A 286      -3.390   4.213  11.738  1.00 93.94           N  
ATOM   2246  CE1 HIS A 286      -2.435   3.297  11.571  1.00 93.94           C  
ATOM   2247  NE2 HIS A 286      -1.977   2.884  12.758  1.00 93.94           N  
ATOM   2248  N   GLY A 287      -6.463   6.547  16.458  1.00 94.69           N  
ATOM   2249  CA  GLY A 287      -7.421   7.563  16.892  1.00 94.69           C  
ATOM   2250  C   GLY A 287      -8.550   7.831  15.894  1.00 94.69           C  
ATOM   2251  O   GLY A 287      -9.213   8.865  15.983  1.00 94.69           O  
ATOM   2252  N   VAL A 288      -8.786   6.935  14.929  1.00 95.12           N  
ATOM   2253  CA  VAL A 288      -9.927   7.058  14.012  1.00 95.12           C  
ATOM   2254  C   VAL A 288     -11.203   6.693  14.767  1.00 95.12           C  
ATOM   2255  CB  VAL A 288      -9.763   6.200  12.745  1.00 95.12           C  
ATOM   2256  O   VAL A 288     -11.325   5.598  15.311  1.00 95.12           O  
ATOM   2257  CG1 VAL A 288     -10.861   6.512  11.719  1.00 95.12           C  
ATOM   2258  CG2 VAL A 288      -8.425   6.486  12.054  1.00 95.12           C  
ATOM   2259  N   GLY A 289     -12.165   7.615  14.803  1.00 95.19           N  
ATOM   2260  CA  GLY A 289     -13.434   7.396  15.496  1.00 95.19           C  
ATOM   2261  C   GLY A 289     -14.279   6.300  14.842  1.00 95.19           C  
ATOM   2262  O   GLY A 289     -14.275   6.148  13.619  1.00 95.19           O  
ATOM   2263  N   ASP A 290     -15.069   5.583  15.643  1.00 95.88           N  
ATOM   2264  CA  ASP A 290     -15.901   4.464  15.174  1.00 95.88           C  
ATOM   2265  C   ASP A 290     -16.824   4.854  14.005  1.00 95.88           C  
ATOM   2266  CB  ASP A 290     -16.753   3.931  16.339  1.00 95.88           C  
ATOM   2267  O   ASP A 290     -16.984   4.094  13.053  1.00 95.88           O  
ATOM   2268  CG  ASP A 290     -15.967   3.147  17.397  1.00 95.88           C  
ATOM   2269  OD1 ASP A 290     -14.943   2.513  17.058  1.00 95.88           O  
ATOM   2270  OD2 ASP A 290     -16.429   3.106  18.552  1.00 95.88           O  
ATOM   2271  N   SER A 291     -17.383   6.068  14.019  1.00 94.12           N  
ATOM   2272  CA  SER A 291     -18.234   6.572  12.931  1.00 94.12           C  
ATOM   2273  C   SER A 291     -17.485   6.763  11.608  1.00 94.12           C  
ATOM   2274  CB  SER A 291     -18.891   7.889  13.350  1.00 94.12           C  
ATOM   2275  O   SER A 291     -18.075   6.593  10.540  1.00 94.12           O  
ATOM   2276  OG  SER A 291     -17.915   8.876  13.635  1.00 94.12           O  
ATOM   2277  N   ASP A 292     -16.193   7.094  11.656  1.00 94.94           N  
ATOM   2278  CA  ASP A 292     -15.334   7.187  10.477  1.00 94.94           C  
ATOM   2279  C   ASP A 292     -14.874   5.802  10.010  1.00 94.94           C  
ATOM   2280  CB  ASP A 292     -14.137   8.122  10.747  1.00 94.94           C  
ATOM   2281  O   ASP A 292     -14.788   5.577   8.806  1.00 94.94           O  
ATOM   2282  CG  ASP A 292     -14.448   9.609  10.525  1.00 94.94           C  
ATOM   2283  OD1 ASP A 292     -15.211   9.929   9.580  1.00 94.94           O  
ATOM   2284  OD2 ASP A 292     -13.842  10.472  11.193  1.00 94.94           O  
ATOM   2285  N   ILE A 293     -14.648   4.860  10.929  1.00 95.88           N  
ATOM   2286  CA  ILE A 293     -14.323   3.465  10.599  1.00 95.88           C  
ATOM   2287  C   ILE A 293     -15.503   2.778   9.898  1.00 95.88           C  
ATOM   2288  CB  ILE A 293     -13.885   2.709  11.872  1.00 95.88           C  
ATOM   2289  O   ILE A 293     -15.310   2.106   8.886  1.00 95.88           O  
ATOM   2290  CG1 ILE A 293     -12.557   3.292  12.403  1.00 95.88           C  
ATOM   2291  CG2 ILE A 293     -13.725   1.210  11.589  1.00 95.88           C  
ATOM   2292  CD1 ILE A 293     -12.058   2.664  13.706  1.00 95.88           C  
ATOM   2293  N   LEU A 294     -16.739   3.002  10.360  1.00 95.56           N  
ATOM   2294  CA  LEU A 294     -17.945   2.418   9.757  1.00 95.56           C  
ATOM   2295  C   LEU A 294     -18.110   2.766   8.269  1.00 95.56           C  
ATOM   2296  CB  LEU A 294     -19.184   2.874  10.550  1.00 95.56           C  
ATOM   2297  O   LEU A 294     -18.701   1.987   7.519  1.00 95.56           O  
ATOM   2298  CG  LEU A 294     -19.378   2.158  11.900  1.00 95.56           C  
ATOM   2299  CD1 LEU A 294     -20.516   2.834  12.668  1.00 95.56           C  
ATOM   2300  CD2 LEU A 294     -19.731   0.680  11.729  1.00 95.56           C  
ATOM   2301  N   LYS A 295     -17.534   3.885   7.809  1.00 95.19           N  
ATOM   2302  CA  LYS A 295     -17.538   4.288   6.392  1.00 95.19           C  
ATOM   2303  C   LYS A 295     -16.885   3.254   5.475  1.00 95.19           C  
ATOM   2304  CB  LYS A 295     -16.813   5.628   6.237  1.00 95.19           C  
ATOM   2305  O   LYS A 295     -17.272   3.170   4.309  1.00 95.19           O  
ATOM   2306  CG  LYS A 295     -17.569   6.767   6.922  1.00 95.19           C  
ATOM   2307  CD  LYS A 295     -16.788   8.072   6.788  1.00 95.19           C  
ATOM   2308  CE  LYS A 295     -17.602   9.180   7.452  1.00 95.19           C  
ATOM   2309  NZ  LYS A 295     -16.820  10.428   7.536  1.00 95.19           N  
ATOM   2310  N   LEU A 296     -15.951   2.451   5.987  1.00 94.81           N  
ATOM   2311  CA  LEU A 296     -15.309   1.380   5.225  1.00 94.81           C  
ATOM   2312  C   LEU A 296     -16.334   0.382   4.674  1.00 94.81           C  
ATOM   2313  CB  LEU A 296     -14.293   0.657   6.122  1.00 94.81           C  
ATOM   2314  O   LEU A 296     -16.242  -0.001   3.511  1.00 94.81           O  
ATOM   2315  CG  LEU A 296     -13.068   1.488   6.522  1.00 94.81           C  
ATOM   2316  CD1 LEU A 296     -12.223   0.686   7.503  1.00 94.81           C  
ATOM   2317  CD2 LEU A 296     -12.199   1.820   5.310  1.00 94.81           C  
ATOM   2318  N   SER A 297     -17.370   0.050   5.452  1.00 96.69           N  
ATOM   2319  CA  SER A 297     -18.430  -0.886   5.034  1.00 96.69           C  
ATOM   2320  C   SER A 297     -19.280  -0.370   3.859  1.00 96.69           C  
ATOM   2321  CB  SER A 297     -19.309  -1.241   6.237  1.00 96.69           C  
ATOM   2322  O   SER A 297     -19.789  -1.148   3.047  1.00 96.69           O  
ATOM   2323  OG  SER A 297     -20.104  -0.146   6.658  1.00 96.69           O  
ATOM   2324  N   ASP A 298     -19.348   0.952   3.681  1.00 95.69           N  
ATOM   2325  CA  ASP A 298     -19.956   1.602   2.513  1.00 95.69           C  
ATOM   2326  C   ASP A 298     -18.984   1.724   1.323  1.00 95.69           C  
ATOM   2327  CB  ASP A 298     -20.465   2.994   2.908  1.00 95.69           C  
ATOM   2328  O   ASP A 298     -19.355   2.195   0.241  1.00 95.69           O  
ATOM   2329  CG  ASP A 298     -21.735   3.006   3.754  1.00 95.69           C  
ATOM   2330  OD1 ASP A 298     -22.496   2.016   3.711  1.00 95.69           O  
ATOM   2331  OD2 ASP A 298     -21.991   4.113   4.288  1.00 95.69           O  
ATOM   2332  N   GLY A 299     -17.729   1.312   1.511  1.00 96.12           N  
ATOM   2333  CA  GLY A 299     -16.620   1.517   0.588  1.00 96.12           C  
ATOM   2334  C   GLY A 299     -16.178   2.979   0.500  1.00 96.12           C  
ATOM   2335  O   GLY A 299     -15.794   3.458  -0.569  1.00 96.12           O  
ATOM   2336  N   LYS A 300     -16.281   3.712   1.614  1.00 97.06           N  
ATOM   2337  CA  LYS A 300     -15.843   5.104   1.754  1.00 97.06           C  
ATOM   2338  C   LYS A 300     -14.605   5.177   2.642  1.00 97.06           C  
ATOM   2339  CB  LYS A 300     -16.976   5.959   2.328  1.00 97.06           C  
ATOM   2340  O   LYS A 300     -14.444   4.412   3.586  1.00 97.06           O  
ATOM   2341  CG  LYS A 300     -18.166   6.140   1.382  1.00 97.06           C  
ATOM   2342  CD  LYS A 300     -19.288   6.854   2.145  1.00 97.06           C  
ATOM   2343  CE  LYS A 300     -20.567   6.920   1.309  1.00 97.06           C  
ATOM   2344  NZ  LYS A 300     -21.742   7.192   2.174  1.00 97.06           N  
ATOM   2345  N   VAL A 301     -13.734   6.129   2.333  1.00 96.69           N  
ATOM   2346  CA  VAL A 301     -12.465   6.304   3.042  1.00 96.69           C  
ATOM   2347  C   VAL A 301     -12.698   7.057   4.365  1.00 96.69           C  
ATOM   2348  CB  VAL A 301     -11.437   7.020   2.152  1.00 96.69           C  
ATOM   2349  O   VAL A 301     -13.406   8.073   4.351  1.00 96.69           O  
ATOM   2350  CG1 VAL A 301     -10.061   7.000   2.804  1.00 96.69           C  
ATOM   2351  CG2 VAL A 301     -11.256   6.332   0.790  1.00 96.69           C  
ATOM   2352  N   PRO A 302     -12.120   6.607   5.495  1.00 96.38           N  
ATOM   2353  CA  PRO A 302     -12.125   7.353   6.752  1.00 96.38           C  
ATOM   2354  C   PRO A 302     -11.458   8.726   6.608  1.00 96.38           C  
ATOM   2355  CB  PRO A 302     -11.387   6.474   7.768  1.00 96.38           C  
ATOM   2356  O   PRO A 302     -10.597   8.941   5.750  1.00 96.38           O  
ATOM   2357  CG  PRO A 302     -11.552   5.065   7.207  1.00 96.38           C  
ATOM   2358  CD  PRO A 302     -11.503   5.306   5.702  1.00 96.38           C  
ATOM   2359  N   ARG A 303     -11.838   9.686   7.458  1.00 95.06           N  
ATOM   2360  CA  ARG A 303     -11.240  11.027   7.421  1.00 95.06           C  
ATOM   2361  C   ARG A 303      -9.731  10.940   7.680  1.00 95.06           C  
ATOM   2362  CB  ARG A 303     -11.936  11.934   8.445  1.00 95.06           C  
ATOM   2363  O   ARG A 303      -9.300  10.275   8.612  1.00 95.06           O  
ATOM   2364  CG  ARG A 303     -11.476  13.396   8.312  1.00 95.06           C  
ATOM   2365  CD  ARG A 303     -12.064  14.277   9.415  1.00 95.06           C  
ATOM   2366  NE  ARG A 303     -13.534  14.394   9.321  1.00 95.06           N  
ATOM   2367  NH1 ARG A 303     -13.992  14.274  11.572  1.00 95.06           N  
ATOM   2368  NH2 ARG A 303     -15.657  14.575  10.132  1.00 95.06           N  
ATOM   2369  CZ  ARG A 303     -14.381  14.406  10.338  1.00 95.06           C  
ATOM   2370  N   GLY A 304      -8.941  11.648   6.872  1.00 95.81           N  
ATOM   2371  CA  GLY A 304      -7.483  11.685   7.021  1.00 95.81           C  
ATOM   2372  C   GLY A 304      -6.745  10.492   6.410  1.00 95.81           C  
ATOM   2373  O   GLY A 304      -5.538  10.395   6.603  1.00 95.81           O  
ATOM   2374  N   TYR A 305      -7.437   9.627   5.661  1.00 97.81           N  
ATOM   2375  CA  TYR A 305      -6.841   8.513   4.921  1.00 97.81           C  
ATOM   2376  C   TYR A 305      -7.115   8.614   3.420  1.00 97.81           C  
ATOM   2377  CB  TYR A 305      -7.336   7.173   5.483  1.00 97.81           C  
ATOM   2378  O   TYR A 305      -8.028   9.319   2.978  1.00 97.81           O  
ATOM   2379  CG  TYR A 305      -6.750   6.841   6.835  1.00 97.81           C  
ATOM   2380  CD1 TYR A 305      -5.681   5.930   6.939  1.00 97.81           C  
ATOM   2381  CD2 TYR A 305      -7.239   7.490   7.982  1.00 97.81           C  
ATOM   2382  CE1 TYR A 305      -5.094   5.673   8.190  1.00 97.81           C  
ATOM   2383  CE2 TYR A 305      -6.637   7.262   9.226  1.00 97.81           C  
ATOM   2384  OH  TYR A 305      -5.006   6.134  10.537  1.00 97.81           O  
ATOM   2385  CZ  TYR A 305      -5.574   6.346   9.331  1.00 97.81           C  
ATOM   2386  N   GLN A 306      -6.329   7.877   2.635  1.00 97.69           N  
ATOM   2387  CA  GLN A 306      -6.485   7.667   1.196  1.00 97.69           C  
ATOM   2388  C   GLN A 306      -6.126   6.222   0.835  1.00 97.69           C  
ATOM   2389  CB  GLN A 306      -5.628   8.681   0.415  1.00 97.69           C  
ATOM   2390  O   GLN A 306      -5.378   5.566   1.549  1.00 97.69           O  
ATOM   2391  CG  GLN A 306      -6.227  10.090   0.551  1.00 97.69           C  
ATOM   2392  CD  GLN A 306      -5.512  11.173  -0.239  1.00 97.69           C  
ATOM   2393  NE2 GLN A 306      -6.236  12.112  -0.807  1.00 97.69           N  
ATOM   2394  OE1 GLN A 306      -4.305  11.250  -0.341  1.00 97.69           O  
ATOM   2395  N   VAL A 307      -6.661   5.715  -0.277  1.00 97.62           N  
ATOM   2396  CA  VAL A 307      -6.195   4.442  -0.851  1.00 97.62           C  
ATOM   2397  C   VAL A 307      -5.058   4.754  -1.813  1.00 97.62           C  
ATOM   2398  CB  VAL A 307      -7.322   3.655  -1.539  1.00 97.62           C  
ATOM   2399  O   VAL A 307      -5.244   5.556  -2.732  1.00 97.62           O  
ATOM   2400  CG1 VAL A 307      -6.809   2.343  -2.145  1.00 97.62           C  
ATOM   2401  CG2 VAL A 307      -8.429   3.314  -0.535  1.00 97.62           C  
ATOM   2402  N   HIS A 308      -3.909   4.130  -1.588  1.00 96.19           N  
ATOM   2403  CA  HIS A 308      -2.698   4.299  -2.378  1.00 96.19           C  
ATOM   2404  C   HIS A 308      -2.317   2.988  -3.056  1.00 96.19           C  
ATOM   2405  CB  HIS A 308      -1.589   4.822  -1.466  1.00 96.19           C  
ATOM   2406  O   HIS A 308      -2.511   1.913  -2.490  1.00 96.19           O  
ATOM   2407  CG  HIS A 308      -0.294   5.141  -2.164  1.00 96.19           C  
ATOM   2408  CD2 HIS A 308       0.876   4.429  -2.114  1.00 96.19           C  
ATOM   2409  ND1 HIS A 308      -0.051   6.271  -2.913  1.00 96.19           N  
ATOM   2410  CE1 HIS A 308       1.230   6.239  -3.311  1.00 96.19           C  
ATOM   2411  NE2 HIS A 308       1.837   5.148  -2.832  1.00 96.19           N  
ATOM   2412  N   HIS A 309      -1.773   3.095  -4.264  1.00 95.19           N  
ATOM   2413  CA  HIS A 309      -1.157   1.980  -4.970  1.00 95.19           C  
ATOM   2414  C   HIS A 309       0.309   1.878  -4.548  1.00 95.19           C  
ATOM   2415  CB  HIS A 309      -1.272   2.202  -6.480  1.00 95.19           C  
ATOM   2416  O   HIS A 309       1.038   2.851  -4.709  1.00 95.19           O  
ATOM   2417  CG  HIS A 309      -2.664   2.070  -7.034  1.00 95.19           C  
ATOM   2418  CD2 HIS A 309      -3.162   0.940  -7.611  1.00 95.19           C  
ATOM   2419  ND1 HIS A 309      -3.621   3.089  -7.125  1.00 95.19           N  
ATOM   2420  CE1 HIS A 309      -4.673   2.526  -7.738  1.00 95.19           C  
ATOM   2421  NE2 HIS A 309      -4.427   1.244  -8.054  1.00 95.19           N  
ATOM   2422  N   LYS A 310       0.735   0.726  -4.025  1.00 90.62           N  
ATOM   2423  CA  LYS A 310       2.114   0.469  -3.576  1.00 90.62           C  
ATOM   2424  C   LYS A 310       3.104   0.614  -4.733  1.00 90.62           C  
ATOM   2425  CB  LYS A 310       2.188  -0.943  -2.975  1.00 90.62           C  
ATOM   2426  O   LYS A 310       4.056   1.386  -4.651  1.00 90.62           O  
ATOM   2427  CG  LYS A 310       1.435  -1.063  -1.643  1.00 90.62           C  
ATOM   2428  CD  LYS A 310       1.456  -2.510  -1.142  1.00 90.62           C  
ATOM   2429  CE  LYS A 310       0.594  -2.625   0.117  1.00 90.62           C  
ATOM   2430  NZ  LYS A 310       0.348  -4.034   0.484  1.00 90.62           N  
ATOM   2431  N   VAL A 311       2.811  -0.068  -5.836  1.00 89.62           N  
ATOM   2432  CA  VAL A 311       3.429   0.120  -7.151  1.00 89.62           C  
ATOM   2433  C   VAL A 311       2.432   0.897  -8.017  1.00 89.62           C  
ATOM   2434  CB  VAL A 311       3.811  -1.231  -7.780  1.00 89.62           C  
ATOM   2435  O   VAL A 311       1.251   0.533  -8.061  1.00 89.62           O  
ATOM   2436  CG1 VAL A 311       4.601  -1.032  -9.073  1.00 89.62           C  
ATOM   2437  CG2 VAL A 311       4.687  -2.063  -6.834  1.00 89.62           C  
ATOM   2438  N   PRO A 312       2.830   2.000  -8.666  1.00 89.31           N  
ATOM   2439  CA  PRO A 312       1.892   2.958  -9.236  1.00 89.31           C  
ATOM   2440  C   PRO A 312       1.225   2.406 -10.497  1.00 89.31           C  
ATOM   2441  CB  PRO A 312       2.728   4.207  -9.524  1.00 89.31           C  
ATOM   2442  O   PRO A 312       1.809   1.655 -11.257  1.00 89.31           O  
ATOM   2443  CG  PRO A 312       4.100   3.621  -9.836  1.00 89.31           C  
ATOM   2444  CD  PRO A 312       4.199   2.418  -8.902  1.00 89.31           C  
ATOM   2445  N   LEU A 313       0.008   2.853 -10.808  1.00 89.25           N  
ATOM   2446  CA  LEU A 313      -0.609   2.511 -12.102  1.00 89.25           C  
ATOM   2447  C   LEU A 313       0.148   3.104 -13.300  1.00 89.25           C  
ATOM   2448  CB  LEU A 313      -2.066   2.992 -12.129  1.00 89.25           C  
ATOM   2449  O   LEU A 313      -0.043   2.664 -14.431  1.00 89.25           O  
ATOM   2450  CG  LEU A 313      -2.992   2.309 -11.112  1.00 89.25           C  
ATOM   2451  CD1 LEU A 313      -4.412   2.846 -11.323  1.00 89.25           C  
ATOM   2452  CD2 LEU A 313      -3.004   0.790 -11.266  1.00 89.25           C  
ATOM   2453  N   ASP A 314       0.968   4.129 -13.053  1.00 85.88           N  
ATOM   2454  CA  ASP A 314       1.775   4.781 -14.082  1.00 85.88           C  
ATOM   2455  C   ASP A 314       2.871   3.859 -14.635  1.00 85.88           C  
ATOM   2456  CB  ASP A 314       2.346   6.095 -13.522  1.00 85.88           C  
ATOM   2457  O   ASP A 314       3.275   4.056 -15.778  1.00 85.88           O  
ATOM   2458  CG  ASP A 314       2.699   7.081 -14.643  1.00 85.88           C  
ATOM   2459  OD1 ASP A 314       1.801   7.295 -15.482  1.00 85.88           O  
ATOM   2460  OD2 ASP A 314       3.754   7.742 -14.654  1.00 85.88           O  
ATOM   2461  N   ASP A 315       3.283   2.841 -13.863  1.00 80.38           N  
ATOM   2462  CA  ASP A 315       4.068   1.699 -14.336  1.00 80.38           C  
ATOM   2463  C   ASP A 315       4.137   0.536 -13.318  1.00 80.38           C  
ATOM   2464  CB  ASP A 315       5.496   2.123 -14.654  1.00 80.38           C  
ATOM   2465  O   ASP A 315       4.187   0.768 -12.112  1.00 80.38           O  
ATOM   2466  CG  ASP A 315       6.224   0.911 -15.216  1.00 80.38           C  
ATOM   2467  OD1 ASP A 315       5.606   0.164 -16.010  1.00 80.38           O  
ATOM   2468  OD2 ASP A 315       7.347   0.680 -14.752  1.00 80.38           O  
ATOM   2469  N   GLY A 316       4.158  -0.712 -13.804  1.00 74.94           N  
ATOM   2470  CA  GLY A 316       4.347  -1.942 -13.016  1.00 74.94           C  
ATOM   2471  C   GLY A 316       3.185  -2.322 -12.088  1.00 74.94           C  
ATOM   2472  O   GLY A 316       2.963  -3.497 -11.809  1.00 74.94           O  
ATOM   2473  N   GLY A 317       2.397  -1.346 -11.634  1.00 83.69           N  
ATOM   2474  CA  GLY A 317       1.288  -1.545 -10.715  1.00 83.69           C  
ATOM   2475  C   GLY A 317      -0.001  -2.001 -11.390  1.00 83.69           C  
ATOM   2476  O   GLY A 317      -0.327  -1.610 -12.513  1.00 83.69           O  
ATOM   2477  N   THR A 318      -0.787  -2.782 -10.652  1.00 84.56           N  
ATOM   2478  CA  THR A 318      -2.117  -3.254 -11.054  1.00 84.56           C  
ATOM   2479  C   THR A 318      -3.191  -2.756 -10.087  1.00 84.56           C  
ATOM   2480  CB  THR A 318      -2.158  -4.790 -11.151  1.00 84.56           C  
ATOM   2481  O   THR A 318      -2.915  -2.114  -9.070  1.00 84.56           O  
ATOM   2482  CG2 THR A 318      -1.037  -5.371 -12.009  1.00 84.56           C  
ATOM   2483  OG1 THR A 318      -2.077  -5.316  -9.852  1.00 84.56           O  
ATOM   2484  N   ASN A 319      -4.448  -3.067 -10.394  1.00 88.44           N  
ATOM   2485  CA  ASN A 319      -5.580  -2.836  -9.499  1.00 88.44           C  
ATOM   2486  C   ASN A 319      -5.822  -3.981  -8.502  1.00 88.44           C  
ATOM   2487  CB  ASN A 319      -6.801  -2.537 -10.369  1.00 88.44           C  
ATOM   2488  O   ASN A 319      -6.869  -4.012  -7.850  1.00 88.44           O  
ATOM   2489  CG  ASN A 319      -6.864  -1.093 -10.816  1.00 88.44           C  
ATOM   2490  ND2 ASN A 319      -7.464  -0.858 -11.958  1.00 88.44           N  
ATOM   2491  OD1 ASN A 319      -6.436  -0.168 -10.138  1.00 88.44           O  
ATOM   2492  N   ASP A 320      -4.879  -4.913  -8.374  1.00 89.31           N  
ATOM   2493  CA  ASP A 320      -4.992  -5.996  -7.408  1.00 89.31           C  
ATOM   2494  C   ASP A 320      -4.976  -5.446  -5.985  1.00 89.31           C  
ATOM   2495  CB  ASP A 320      -3.877  -7.027  -7.604  1.00 89.31           C  
ATOM   2496  O   ASP A 320      -4.203  -4.549  -5.648  1.00 89.31           O  
ATOM   2497  CG  ASP A 320      -3.982  -7.694  -8.974  1.00 89.31           C  
ATOM   2498  OD1 ASP A 320      -5.125  -8.024  -9.356  1.00 89.31           O  
ATOM   2499  OD2 ASP A 320      -2.932  -7.792  -9.643  1.00 89.31           O  
ATOM   2500  N   LYS A 321      -5.810  -6.020  -5.116  1.00 85.06           N  
ATOM   2501  CA  LYS A 321      -5.958  -5.563  -3.725  1.00 85.06           C  
ATOM   2502  C   LYS A 321      -4.638  -5.615  -2.947  1.00 85.06           C  
ATOM   2503  CB  LYS A 321      -7.048  -6.384  -3.021  1.00 85.06           C  
ATOM   2504  O   LYS A 321      -4.404  -4.757  -2.107  1.00 85.06           O  
ATOM   2505  CG  LYS A 321      -8.436  -6.152  -3.643  1.00 85.06           C  
ATOM   2506  CD  LYS A 321      -9.489  -7.055  -2.992  1.00 85.06           C  
ATOM   2507  CE  LYS A 321     -10.840  -6.871  -3.698  1.00 85.06           C  
ATOM   2508  NZ  LYS A 321     -11.847  -7.851  -3.226  1.00 85.06           N  
ATOM   2509  N   ASN A 322      -3.748  -6.554  -3.277  1.00 87.19           N  
ATOM   2510  CA  ASN A 322      -2.418  -6.668  -2.664  1.00 87.19           C  
ATOM   2511  C   ASN A 322      -1.511  -5.466  -2.982  1.00 87.19           C  
ATOM   2512  CB  ASN A 322      -1.767  -7.981  -3.135  1.00 87.19           C  
ATOM   2513  O   ASN A 322      -0.646  -5.120  -2.173  1.00 87.19           O  
ATOM   2514  CG  ASN A 322      -2.482  -9.223  -2.634  1.00 87.19           C  
ATOM   2515  ND2 ASN A 322      -2.184 -10.368  -3.200  1.00 87.19           N  
ATOM   2516  OD1 ASN A 322      -3.321  -9.186  -1.751  1.00 87.19           O  
ATOM   2517  N   ASN A 323      -1.746  -4.808  -4.124  1.00 90.00           N  
ATOM   2518  CA  ASN A 323      -1.071  -3.581  -4.537  1.00 90.00           C  
ATOM   2519  C   ASN A 323      -1.711  -2.321  -3.925  1.00 90.00           C  
ATOM   2520  CB  ASN A 323      -1.039  -3.524  -6.079  1.00 90.00           C  
ATOM   2521  O   ASN A 323      -1.282  -1.209  -4.216  1.00 90.00           O  
ATOM   2522  CG  ASN A 323      -0.114  -2.429  -6.578  1.00 90.00           C  
ATOM   2523  ND2 ASN A 323      -0.470  -1.727  -7.627  1.00 90.00           N  
ATOM   2524  OD1 ASN A 323       0.928  -2.166  -6.008  1.00 90.00           O  
ATOM   2525  N   LEU A 324      -2.740  -2.456  -3.085  1.00 93.12           N  
ATOM   2526  CA  LEU A 324      -3.401  -1.334  -2.428  1.00 93.12           C  
ATOM   2527  C   LEU A 324      -3.045  -1.274  -0.943  1.00 93.12           C  
ATOM   2528  CB  LEU A 324      -4.921  -1.393  -2.654  1.00 93.12           C  
ATOM   2529  O   LEU A 324      -2.777  -2.282  -0.291  1.00 93.12           O  
ATOM   2530  CG  LEU A 324      -5.347  -1.411  -4.132  1.00 93.12           C  
ATOM   2531  CD1 LEU A 324      -6.873  -1.443  -4.225  1.00 93.12           C  
ATOM   2532  CD2 LEU A 324      -4.853  -0.188  -4.904  1.00 93.12           C  
ATOM   2533  N   VAL A 325      -3.066  -0.061  -0.404  1.00 96.75           N  
ATOM   2534  CA  VAL A 325      -2.935   0.207   1.028  1.00 96.75           C  
ATOM   2535  C   VAL A 325      -3.829   1.382   1.411  1.00 96.75           C  
ATOM   2536  CB  VAL A 325      -1.457   0.428   1.407  1.00 96.75           C  
ATOM   2537  O   VAL A 325      -3.940   2.367   0.674  1.00 96.75           O  
ATOM   2538  CG1 VAL A 325      -0.840   1.663   0.743  1.00 96.75           C  
ATOM   2539  CG2 VAL A 325      -1.260   0.530   2.920  1.00 96.75           C  
ATOM   2540  N   LEU A 326      -4.488   1.294   2.565  1.00 98.25           N  
ATOM   2541  CA  LEU A 326      -5.167   2.425   3.185  1.00 98.25           C  
ATOM   2542  C   LEU A 326      -4.142   3.224   3.995  1.00 98.25           C  
ATOM   2543  CB  LEU A 326      -6.329   1.900   4.040  1.00 98.25           C  
ATOM   2544  O   LEU A 326      -3.706   2.810   5.061  1.00 98.25           O  
ATOM   2545  CG  LEU A 326      -7.132   3.011   4.735  1.00 98.25           C  
ATOM   2546  CD1 LEU A 326      -7.872   3.884   3.722  1.00 98.25           C  
ATOM   2547  CD2 LEU A 326      -8.171   2.415   5.681  1.00 98.25           C  
ATOM   2548  N   ILE A 327      -3.743   4.381   3.495  1.00 97.75           N  
ATOM   2549  CA  ILE A 327      -2.636   5.160   4.043  1.00 97.75           C  
ATOM   2550  C   ILE A 327      -3.125   6.472   4.647  1.00 97.75           C  
ATOM   2551  CB  ILE A 327      -1.559   5.341   2.959  1.00 97.75           C  
ATOM   2552  O   ILE A 327      -4.026   7.118   4.105  1.00 97.75           O  
ATOM   2553  CG1 ILE A 327      -0.338   6.096   3.502  1.00 97.75           C  
ATOM   2554  CG2 ILE A 327      -2.109   6.048   1.711  1.00 97.75           C  
ATOM   2555  CD1 ILE A 327       0.932   5.826   2.687  1.00 97.75           C  
ATOM   2556  N   ARG A 328      -2.524   6.892   5.762  1.00 96.62           N  
ATOM   2557  CA  ARG A 328      -2.755   8.222   6.330  1.00 96.62           C  
ATOM   2558  C   ARG A 328      -2.315   9.304   5.333  1.00 96.62           C  
ATOM   2559  CB  ARG A 328      -2.067   8.304   7.702  1.00 96.62           C  
ATOM   2560  O   ARG A 328      -1.222   9.266   4.768  1.00 96.62           O  
ATOM   2561  CG  ARG A 328      -2.367   9.626   8.423  1.00 96.62           C  
ATOM   2562  CD  ARG A 328      -1.950   9.606   9.900  1.00 96.62           C  
ATOM   2563  NE  ARG A 328      -0.489   9.604  10.090  1.00 96.62           N  
ATOM   2564  NH1 ARG A 328      -0.477   9.377  12.377  1.00 96.62           N  
ATOM   2565  NH2 ARG A 328       1.444   9.541  11.314  1.00 96.62           N  
ATOM   2566  CZ  ARG A 328       0.151   9.509  11.243  1.00 96.62           C  
ATOM   2567  N   SER A 329      -3.183  10.284   5.087  1.00 95.50           N  
ATOM   2568  CA  SER A 329      -2.980  11.310   4.055  1.00 95.50           C  
ATOM   2569  C   SER A 329      -1.737  12.168   4.304  1.00 95.50           C  
ATOM   2570  CB  SER A 329      -4.184  12.255   4.000  1.00 95.50           C  
ATOM   2571  O   SER A 329      -1.104  12.658   3.363  1.00 95.50           O  
ATOM   2572  OG  SER A 329      -5.368  11.556   3.676  1.00 95.50           O  
ATOM   2573  N   SER A 330      -1.401  12.405   5.572  1.00 92.88           N  
ATOM   2574  CA  SER A 330      -0.284  13.258   5.959  1.00 92.88           C  
ATOM   2575  C   SER A 330       0.353  12.797   7.273  1.00 92.88           C  
ATOM   2576  CB  SER A 330      -0.741  14.708   6.132  1.00 92.88           C  
ATOM   2577  O   SER A 330      -0.388  12.572   8.231  1.00 92.88           O  
ATOM   2578  OG  SER A 330      -1.281  15.217   4.927  1.00 92.88           O  
ATOM   2579  N   PRO A 331       1.697  12.774   7.346  1.00 93.88           N  
ATOM   2580  CA  PRO A 331       2.642  13.047   6.251  1.00 93.88           C  
ATOM   2581  C   PRO A 331       2.779  11.909   5.220  1.00 93.88           C  
ATOM   2582  CB  PRO A 331       3.975  13.303   6.953  1.00 93.88           C  
ATOM   2583  O   PRO A 331       3.271  12.150   4.122  1.00 93.88           O  
ATOM   2584  CG  PRO A 331       3.888  12.437   8.208  1.00 93.88           C  
ATOM   2585  CD  PRO A 331       2.415  12.554   8.592  1.00 93.88           C  
ATOM   2586  N   GLU A 332       2.323  10.696   5.531  1.00 95.75           N  
ATOM   2587  CA  GLU A 332       2.763   9.455   4.881  1.00 95.75           C  
ATOM   2588  C   GLU A 332       2.491   9.428   3.376  1.00 95.75           C  
ATOM   2589  CB  GLU A 332       2.111   8.234   5.547  1.00 95.75           C  
ATOM   2590  O   GLU A 332       3.429   9.389   2.582  1.00 95.75           O  
ATOM   2591  CG  GLU A 332       2.547   7.987   6.995  1.00 95.75           C  
ATOM   2592  CD  GLU A 332       2.041   9.025   7.987  1.00 95.75           C  
ATOM   2593  OE1 GLU A 332       2.718   9.238   9.007  1.00 95.75           O  
ATOM   2594  OE2 GLU A 332       0.991   9.664   7.748  1.00 95.75           O  
ATOM   2595  N   HIS A 333       1.225   9.523   2.954  1.00 96.44           N  
ATOM   2596  CA  HIS A 333       0.883   9.493   1.527  1.00 96.44           C  
ATOM   2597  C   HIS A 333       1.580  10.606   0.723  1.00 96.44           C  
ATOM   2598  CB  HIS A 333      -0.636   9.626   1.385  1.00 96.44           C  
ATOM   2599  O   HIS A 333       1.976  10.423  -0.432  1.00 96.44           O  
ATOM   2600  CG  HIS A 333      -1.085   9.557  -0.048  1.00 96.44           C  
ATOM   2601  CD2 HIS A 333      -0.964   8.486  -0.886  1.00 96.44           C  
ATOM   2602  ND1 HIS A 333      -1.661  10.569  -0.771  1.00 96.44           N  
ATOM   2603  CE1 HIS A 333      -1.916  10.106  -2.004  1.00 96.44           C  
ATOM   2604  NE2 HIS A 333      -1.509   8.834  -2.129  1.00 96.44           N  
ATOM   2605  N   SER A 334       1.755  11.774   1.342  1.00 94.62           N  
ATOM   2606  CA  SER A 334       2.403  12.921   0.705  1.00 94.62           C  
ATOM   2607  C   SER A 334       3.900  12.691   0.486  1.00 94.62           C  
ATOM   2608  CB  SER A 334       2.187  14.171   1.550  1.00 94.62           C  
ATOM   2609  O   SER A 334       4.430  13.107  -0.542  1.00 94.62           O  
ATOM   2610  OG  SER A 334       0.805  14.460   1.685  1.00 94.62           O  
ATOM   2611  N   VAL A 335       4.573  12.005   1.414  1.00 94.88           N  
ATOM   2612  CA  VAL A 335       5.989  11.637   1.285  1.00 94.88           C  
ATOM   2613  C   VAL A 335       6.196  10.697   0.096  1.00 94.88           C  
ATOM   2614  CB  VAL A 335       6.501  11.020   2.601  1.00 94.88           C  
ATOM   2615  O   VAL A 335       7.015  11.004  -0.771  1.00 94.88           O  
ATOM   2616  CG1 VAL A 335       7.846  10.326   2.421  1.00 94.88           C  
ATOM   2617  CG2 VAL A 335       6.670  12.086   3.685  1.00 94.88           C  
ATOM   2618  N   PHE A 336       5.410   9.617  -0.003  1.00 93.94           N  
ATOM   2619  CA  PHE A 336       5.505   8.688  -1.136  1.00 93.94           C  
ATOM   2620  C   PHE A 336       5.231   9.405  -2.458  1.00 93.94           C  
ATOM   2621  CB  PHE A 336       4.552   7.498  -0.955  1.00 93.94           C  
ATOM   2622  O   PHE A 336       6.078   9.417  -3.341  1.00 93.94           O  
ATOM   2623  CG  PHE A 336       4.945   6.569   0.174  1.00 93.94           C  
ATOM   2624  CD1 PHE A 336       6.038   5.696   0.026  1.00 93.94           C  
ATOM   2625  CD2 PHE A 336       4.208   6.561   1.371  1.00 93.94           C  
ATOM   2626  CE1 PHE A 336       6.397   4.837   1.078  1.00 93.94           C  
ATOM   2627  CE2 PHE A 336       4.579   5.712   2.427  1.00 93.94           C  
ATOM   2628  CZ  PHE A 336       5.679   4.856   2.282  1.00 93.94           C  
ATOM   2629  N   THR A 337       4.097  10.097  -2.588  1.00 91.00           N  
ATOM   2630  CA  THR A 337       3.748  10.779  -3.848  1.00 91.00           C  
ATOM   2631  C   THR A 337       4.745  11.866  -4.263  1.00 91.00           C  
ATOM   2632  CB  THR A 337       2.346  11.393  -3.794  1.00 91.00           C  
ATOM   2633  O   THR A 337       4.919  12.103  -5.459  1.00 91.00           O  
ATOM   2634  CG2 THR A 337       1.256  10.328  -3.738  1.00 91.00           C  
ATOM   2635  OG1 THR A 337       2.180  12.218  -2.667  1.00 91.00           O  
ATOM   2636  N   THR A 338       5.419  12.520  -3.312  1.00 92.69           N  
ATOM   2637  CA  THR A 338       6.489  13.486  -3.609  1.00 92.69           C  
ATOM   2638  C   THR A 338       7.719  12.784  -4.172  1.00 92.69           C  
ATOM   2639  CB  THR A 338       6.862  14.311  -2.370  1.00 92.69           C  
ATOM   2640  O   THR A 338       8.197  13.183  -5.233  1.00 92.69           O  
ATOM   2641  CG2 THR A 338       7.955  15.344  -2.648  1.00 92.69           C  
ATOM   2642  OG1 THR A 338       5.721  15.021  -1.943  1.00 92.69           O  
ATOM   2643  N   TYR A 339       8.182  11.716  -3.516  1.00 92.31           N  
ATOM   2644  CA  TYR A 339       9.313  10.921  -3.996  1.00 92.31           C  
ATOM   2645  C   TYR A 339       9.042  10.346  -5.392  1.00 92.31           C  
ATOM   2646  CB  TYR A 339       9.600   9.802  -2.991  1.00 92.31           C  
ATOM   2647  O   TYR A 339       9.830  10.546  -6.312  1.00 92.31           O  
ATOM   2648  CG  TYR A 339      10.772   8.939  -3.404  1.00 92.31           C  
ATOM   2649  CD1 TYR A 339      10.557   7.754  -4.134  1.00 92.31           C  
ATOM   2650  CD2 TYR A 339      12.083   9.340  -3.075  1.00 92.31           C  
ATOM   2651  CE1 TYR A 339      11.658   6.979  -4.541  1.00 92.31           C  
ATOM   2652  CE2 TYR A 339      13.180   8.541  -3.449  1.00 92.31           C  
ATOM   2653  OH  TYR A 339      14.015   6.619  -4.618  1.00 92.31           O  
ATOM   2654  CZ  TYR A 339      12.968   7.361  -4.190  1.00 92.31           C  
ATOM   2655  N   GLN A 340       7.866   9.742  -5.589  1.00 90.94           N  
ATOM   2656  CA  GLN A 340       7.450   9.178  -6.875  1.00 90.94           C  
ATOM   2657  C   GLN A 340       7.514  10.219  -7.999  1.00 90.94           C  
ATOM   2658  CB  GLN A 340       6.017   8.639  -6.757  1.00 90.94           C  
ATOM   2659  O   GLN A 340       8.042   9.946  -9.073  1.00 90.94           O  
ATOM   2660  CG  GLN A 340       5.909   7.434  -5.810  1.00 90.94           C  
ATOM   2661  CD  GLN A 340       4.485   6.900  -5.655  1.00 90.94           C  
ATOM   2662  NE2 GLN A 340       4.311   5.851  -4.878  1.00 90.94           N  
ATOM   2663  OE1 GLN A 340       3.514   7.438  -6.178  1.00 90.94           O  
ATOM   2664  N   LYS A 341       7.019  11.441  -7.763  1.00 91.25           N  
ATOM   2665  CA  LYS A 341       7.099  12.527  -8.752  1.00 91.25           C  
ATOM   2666  C   LYS A 341       8.536  12.943  -9.046  1.00 91.25           C  
ATOM   2667  CB  LYS A 341       6.311  13.742  -8.261  1.00 91.25           C  
ATOM   2668  O   LYS A 341       8.853  13.188 -10.205  1.00 91.25           O  
ATOM   2669  CG  LYS A 341       4.803  13.540  -8.419  1.00 91.25           C  
ATOM   2670  CD  LYS A 341       4.082  14.736  -7.797  1.00 91.25           C  
ATOM   2671  CE  LYS A 341       2.573  14.556  -7.932  1.00 91.25           C  
ATOM   2672  NZ  LYS A 341       1.862  15.730  -7.376  1.00 91.25           N  
ATOM   2673  N   GLN A 342       9.385  13.037  -8.024  1.00 91.25           N  
ATOM   2674  CA  GLN A 342      10.790  13.412  -8.195  1.00 91.25           C  
ATOM   2675  C   GLN A 342      11.517  12.413  -9.097  1.00 91.25           C  
ATOM   2676  CB  GLN A 342      11.474  13.526  -6.826  1.00 91.25           C  
ATOM   2677  O   GLN A 342      12.124  12.840 -10.074  1.00 91.25           O  
ATOM   2678  CG  GLN A 342      11.036  14.795  -6.081  1.00 91.25           C  
ATOM   2679  CD  GLN A 342      11.527  14.841  -4.637  1.00 91.25           C  
ATOM   2680  NE2 GLN A 342      11.529  16.000  -4.015  1.00 91.25           N  
ATOM   2681  OE1 GLN A 342      11.894  13.860  -4.015  1.00 91.25           O  
ATOM   2682  N   GLN A 343      11.362  11.113  -8.835  1.00 88.94           N  
ATOM   2683  CA  GLN A 343      12.049  10.068  -9.601  1.00 88.94           C  
ATOM   2684  C   GLN A 343      11.504   9.902 -11.026  1.00 88.94           C  
ATOM   2685  CB  GLN A 343      11.962   8.730  -8.847  1.00 88.94           C  
ATOM   2686  O   GLN A 343      12.234   9.538 -11.936  1.00 88.94           O  
ATOM   2687  CG  GLN A 343      12.559   8.737  -7.432  1.00 88.94           C  
ATOM   2688  CD  GLN A 343      13.975   9.297  -7.378  1.00 88.94           C  
ATOM   2689  NE2 GLN A 343      14.304  10.088  -6.382  1.00 88.94           N  
ATOM   2690  OE1 GLN A 343      14.803   9.078  -8.238  1.00 88.94           O  
ATOM   2691  N   THR A 344      10.217  10.182 -11.250  1.00 88.31           N  
ATOM   2692  CA  THR A 344       9.564   9.839 -12.528  1.00 88.31           C  
ATOM   2693  C   THR A 344       9.323  11.035 -13.446  1.00 88.31           C  
ATOM   2694  CB  THR A 344       8.253   9.079 -12.294  1.00 88.31           C  
ATOM   2695  O   THR A 344       8.982  10.845 -14.613  1.00 88.31           O  
ATOM   2696  CG2 THR A 344       8.461   7.803 -11.476  1.00 88.31           C  
ATOM   2697  OG1 THR A 344       7.338   9.906 -11.613  1.00 88.31           O  
ATOM   2698  N   SER A 345       9.458  12.280 -12.977  1.00 89.62           N  
ATOM   2699  CA  SER A 345       9.052  13.473 -13.745  1.00 89.62           C  
ATOM   2700  C   SER A 345       9.765  13.641 -15.094  1.00 89.62           C  
ATOM   2701  CB  SER A 345       9.225  14.748 -12.916  1.00 89.62           C  
ATOM   2702  O   SER A 345       9.126  14.062 -16.058  1.00 89.62           O  
ATOM   2703  OG  SER A 345      10.560  14.924 -12.485  1.00 89.62           O  
ATOM   2704  N   THR A 346      11.038  13.259 -15.187  1.00 89.25           N  
ATOM   2705  CA  THR A 346      11.882  13.381 -16.389  1.00 89.25           C  
ATOM   2706  C   THR A 346      11.671  12.257 -17.405  1.00 89.25           C  
ATOM   2707  CB  THR A 346      13.360  13.398 -15.975  1.00 89.25           C  
ATOM   2708  O   THR A 346      12.010  12.419 -18.578  1.00 89.25           O  
ATOM   2709  CG2 THR A 346      13.703  14.662 -15.184  1.00 89.25           C  
ATOM   2710  OG1 THR A 346      13.585  12.293 -15.134  1.00 89.25           O  
ATOM   2711  N   LEU A 347      11.074  11.137 -16.988  1.00 88.31           N  
ATOM   2712  CA  LEU A 347      10.888   9.966 -17.841  1.00 88.31           C  
ATOM   2713  C   LEU A 347       9.838  10.221 -18.925  1.00 88.31           C  
ATOM   2714  CB  LEU A 347      10.532   8.737 -16.993  1.00 88.31           C  
ATOM   2715  O   LEU A 347       8.800  10.849 -18.684  1.00 88.31           O  
ATOM   2716  CG  LEU A 347      11.561   8.409 -15.899  1.00 88.31           C  
ATOM   2717  CD1 LEU A 347      11.086   7.184 -15.138  1.00 88.31           C  
ATOM   2718  CD2 LEU A 347      12.941   8.108 -16.465  1.00 88.31           C  
ATOM   2719  N   LYS A 348      10.077   9.687 -20.124  1.00 88.94           N  
ATOM   2720  CA  LYS A 348       9.151   9.789 -21.260  1.00 88.94           C  
ATOM   2721  C   LYS A 348       8.197   8.599 -21.295  1.00 88.94           C  
ATOM   2722  CB  LYS A 348       9.927   9.920 -22.577  1.00 88.94           C  
ATOM   2723  O   LYS A 348       8.590   7.467 -21.028  1.00 88.94           O  
ATOM   2724  CG  LYS A 348      10.727  11.231 -22.643  1.00 88.94           C  
ATOM   2725  CD  LYS A 348      11.471  11.335 -23.979  1.00 88.94           C  
ATOM   2726  CE  LYS A 348      12.335  12.599 -24.004  1.00 88.94           C  
ATOM   2727  NZ  LYS A 348      13.156  12.664 -25.239  1.00 88.94           N  
ATOM   2728  N   VAL A 349       6.944   8.861 -21.663  1.00 89.12           N  
ATOM   2729  CA  VAL A 349       5.946   7.810 -21.917  1.00 89.12           C  
ATOM   2730  C   VAL A 349       6.438   6.909 -23.049  1.00 89.12           C  
ATOM   2731  CB  VAL A 349       4.573   8.423 -22.252  1.00 89.12           C  
ATOM   2732  O   VAL A 349       6.842   7.418 -24.092  1.00 89.12           O  
ATOM   2733  CG1 VAL A 349       3.539   7.344 -22.586  1.00 89.12           C  
ATOM   2734  CG2 VAL A 349       4.044   9.237 -21.061  1.00 89.12           C  
ATOM   2735  N   GLY A 350       6.423   5.592 -22.834  1.00 77.88           N  
ATOM   2736  CA  GLY A 350       6.875   4.611 -23.826  1.00 77.88           C  
ATOM   2737  C   GLY A 350       8.394   4.526 -24.034  1.00 77.88           C  
ATOM   2738  O   GLY A 350       8.817   3.804 -24.931  1.00 77.88           O  
ATOM   2739  N   GLY A 351       9.203   5.228 -23.230  1.00 83.56           N  
ATOM   2740  CA  GLY A 351      10.668   5.136 -23.279  1.00 83.56           C  
ATOM   2741  C   GLY A 351      11.223   3.797 -22.773  1.00 83.56           C  
ATOM   2742  O   GLY A 351      10.470   2.887 -22.424  1.00 83.56           O  
ATOM   2743  N   ASP A 352      12.549   3.688 -22.702  1.00 80.81           N  
ATOM   2744  CA  ASP A 352      13.241   2.446 -22.308  1.00 80.81           C  
ATOM   2745  C   ASP A 352      13.143   2.136 -20.802  1.00 80.81           C  
ATOM   2746  CB  ASP A 352      14.697   2.510 -22.795  1.00 80.81           C  
ATOM   2747  O   ASP A 352      13.362   1.001 -20.379  1.00 80.81           O  
ATOM   2748  CG  ASP A 352      14.775   2.655 -24.320  1.00 80.81           C  
ATOM   2749  OD1 ASP A 352      13.935   2.028 -25.007  1.00 80.81           O  
ATOM   2750  OD2 ASP A 352      15.609   3.462 -24.784  1.00 80.81           O  
ATOM   2751  N   GLY A 353      12.723   3.123 -20.006  1.00 82.75           N  
ATOM   2752  CA  GLY A 353      12.602   3.025 -18.554  1.00 82.75           C  
ATOM   2753  C   GLY A 353      13.947   3.089 -17.829  1.00 82.75           C  
ATOM   2754  O   GLY A 353      15.004   3.006 -18.446  1.00 82.75           O  
ATOM   2755  N   GLU A 354      13.902   3.255 -16.512  1.00 80.94           N  
ATOM   2756  CA  GLU A 354      15.083   3.357 -15.642  1.00 80.94           C  
ATOM   2757  C   GLU A 354      14.879   2.505 -14.386  1.00 80.94           C  
ATOM   2758  CB  GLU A 354      15.359   4.824 -15.265  1.00 80.94           C  
ATOM   2759  O   GLU A 354      13.744   2.296 -13.965  1.00 80.94           O  
ATOM   2760  CG  GLU A 354      15.827   5.661 -16.471  1.00 80.94           C  
ATOM   2761  CD  GLU A 354      16.140   7.131 -16.140  1.00 80.94           C  
ATOM   2762  OE1 GLU A 354      16.307   7.913 -17.107  1.00 80.94           O  
ATOM   2763  OE2 GLU A 354      16.160   7.498 -14.945  1.00 80.94           O  
ATOM   2764  N   ILE A 355      15.955   1.989 -13.789  1.00 82.06           N  
ATOM   2765  CA  ILE A 355      15.866   1.293 -12.498  1.00 82.06           C  
ATOM   2766  C   ILE A 355      15.775   2.349 -11.395  1.00 82.06           C  
ATOM   2767  CB  ILE A 355      17.038   0.308 -12.290  1.00 82.06           C  
ATOM   2768  O   ILE A 355      16.644   3.212 -11.294  1.00 82.06           O  
ATOM   2769  CG1 ILE A 355      17.014  -0.782 -13.389  1.00 82.06           C  
ATOM   2770  CG2 ILE A 355      16.948  -0.335 -10.892  1.00 82.06           C  
ATOM   2771  CD1 ILE A 355      18.223  -1.726 -13.363  1.00 82.06           C  
ATOM   2772  N   ILE A 356      14.715   2.285 -10.589  1.00 80.12           N  
ATOM   2773  CA  ILE A 356      14.440   3.214  -9.490  1.00 80.12           C  
ATOM   2774  C   ILE A 356      14.261   2.412  -8.204  1.00 80.12           C  
ATOM   2775  CB  ILE A 356      13.182   4.068  -9.785  1.00 80.12           C  
ATOM   2776  O   ILE A 356      13.463   1.476  -8.164  1.00 80.12           O  
ATOM   2777  CG1 ILE A 356      13.318   4.835 -11.120  1.00 80.12           C  
ATOM   2778  CG2 ILE A 356      12.899   5.053  -8.631  1.00 80.12           C  
ATOM   2779  CD1 ILE A 356      12.058   5.613 -11.514  1.00 80.12           C  
ATOM   2780  N   GLU A 357      14.934   2.837  -7.137  1.00 81.69           N  
ATOM   2781  CA  GLU A 357      14.674   2.360  -5.778  1.00 81.69           C  
ATOM   2782  C   GLU A 357      13.268   2.797  -5.344  1.00 81.69           C  
ATOM   2783  CB  GLU A 357      15.719   2.934  -4.815  1.00 81.69           C  
ATOM   2784  O   GLU A 357      13.000   3.969  -5.076  1.00 81.69           O  
ATOM   2785  CG  GLU A 357      17.121   2.341  -5.016  1.00 81.69           C  
ATOM   2786  CD  GLU A 357      18.118   2.876  -3.975  1.00 81.69           C  
ATOM   2787  OE1 GLU A 357      19.078   2.150  -3.637  1.00 81.69           O  
ATOM   2788  OE2 GLU A 357      17.930   4.031  -3.514  1.00 81.69           O  
ATOM   2789  N   TRP A 358      12.323   1.866  -5.314  1.00 85.06           N  
ATOM   2790  CA  TRP A 358      10.919   2.173  -5.099  1.00 85.06           C  
ATOM   2791  C   TRP A 358      10.480   1.873  -3.663  1.00 85.06           C  
ATOM   2792  CB  TRP A 358      10.049   1.450  -6.121  1.00 85.06           C  
ATOM   2793  O   TRP A 358      10.483   0.710  -3.251  1.00 85.06           O  
ATOM   2794  CG  TRP A 358       8.683   2.047  -6.199  1.00 85.06           C  
ATOM   2795  CD1 TRP A 358       7.587   1.624  -5.535  1.00 85.06           C  
ATOM   2796  CD2 TRP A 358       8.275   3.230  -6.939  1.00 85.06           C  
ATOM   2797  CE2 TRP A 358       6.887   3.451  -6.701  1.00 85.06           C  
ATOM   2798  CE3 TRP A 358       8.945   4.131  -7.793  1.00 85.06           C  
ATOM   2799  NE1 TRP A 358       6.518   2.450  -5.820  1.00 85.06           N  
ATOM   2800  CH2 TRP A 358       6.878   5.345  -8.220  1.00 85.06           C  
ATOM   2801  CZ2 TRP A 358       6.194   4.497  -7.327  1.00 85.06           C  
ATOM   2802  CZ3 TRP A 358       8.255   5.177  -8.432  1.00 85.06           C  
ATOM   2803  N   PRO A 359      10.046   2.887  -2.893  1.00 90.12           N  
ATOM   2804  CA  PRO A 359       9.577   2.683  -1.532  1.00 90.12           C  
ATOM   2805  C   PRO A 359       8.136   2.156  -1.509  1.00 90.12           C  
ATOM   2806  CB  PRO A 359       9.753   4.047  -0.862  1.00 90.12           C  
ATOM   2807  O   PRO A 359       7.206   2.812  -1.989  1.00 90.12           O  
ATOM   2808  CG  PRO A 359       9.521   5.034  -2.002  1.00 90.12           C  
ATOM   2809  CD  PRO A 359      10.133   4.309  -3.194  1.00 90.12           C  
ATOM   2810  N   ILE A 360       7.941   0.988  -0.897  1.00 87.56           N  
ATOM   2811  CA  ILE A 360       6.661   0.291  -0.764  1.00 87.56           C  
ATOM   2812  C   ILE A 360       6.203   0.302   0.702  1.00 87.56           C  
ATOM   2813  CB  ILE A 360       6.749  -1.141  -1.341  1.00 87.56           C  
ATOM   2814  O   ILE A 360       6.834  -0.330   1.552  1.00 87.56           O  
ATOM   2815  CG1 ILE A 360       6.972  -1.047  -2.867  1.00 87.56           C  
ATOM   2816  CG2 ILE A 360       5.468  -1.925  -0.984  1.00 87.56           C  
ATOM   2817  CD1 ILE A 360       7.068  -2.388  -3.600  1.00 87.56           C  
ATOM   2818  N   PRO A 361       5.085   0.980   1.033  1.00 90.69           N  
ATOM   2819  CA  PRO A 361       4.508   0.899   2.370  1.00 90.69           C  
ATOM   2820  C   PRO A 361       3.955  -0.504   2.641  1.00 90.69           C  
ATOM   2821  CB  PRO A 361       3.401   1.955   2.412  1.00 90.69           C  
ATOM   2822  O   PRO A 361       3.163  -1.042   1.856  1.00 90.69           O  
ATOM   2823  CG  PRO A 361       2.987   2.088   0.947  1.00 90.69           C  
ATOM   2824  CD  PRO A 361       4.273   1.831   0.172  1.00 90.69           C  
ATOM   2825  N   ASN A 362       4.321  -1.070   3.790  1.00 84.00           N  
ATOM   2826  CA  ASN A 362       3.863  -2.393   4.183  1.00 84.00           C  
ATOM   2827  C   ASN A 362       2.467  -2.409   4.810  1.00 84.00           C  
ATOM   2828  CB  ASN A 362       4.909  -3.060   5.084  1.00 84.00           C  
ATOM   2829  O   ASN A 362       2.019  -1.463   5.458  1.00 84.00           O  
ATOM   2830  CG  ASN A 362       5.996  -3.675   4.239  1.00 84.00           C  
ATOM   2831  ND2 ASN A 362       7.241  -3.366   4.480  1.00 84.00           N  
ATOM   2832  OD1 ASN A 362       5.677  -4.475   3.378  1.00 84.00           O  
ATOM   2833  N   GLY A 363       1.801  -3.556   4.652  1.00 87.12           N  
ATOM   2834  CA  GLY A 363       0.503  -3.844   5.258  1.00 87.12           C  
ATOM   2835  C   GLY A 363      -0.710  -3.368   4.454  1.00 87.12           C  
ATOM   2836  O   GLY A 363      -0.612  -2.967   3.291  1.00 87.12           O  
ATOM   2837  N   ASN A 364      -1.875  -3.478   5.099  1.00 91.56           N  
ATOM   2838  CA  ASN A 364      -3.179  -3.070   4.563  1.00 91.56           C  
ATOM   2839  C   ASN A 364      -3.570  -1.656   5.014  1.00 91.56           C  
ATOM   2840  CB  ASN A 364      -4.238  -4.088   5.022  1.00 91.56           C  
ATOM   2841  O   ASN A 364      -4.285  -0.960   4.292  1.00 91.56           O  
ATOM   2842  CG  ASN A 364      -4.119  -5.443   4.350  1.00 91.56           C  
ATOM   2843  ND2 ASN A 364      -4.748  -6.457   4.897  1.00 91.56           N  
ATOM   2844  OD1 ASN A 364      -3.464  -5.612   3.336  1.00 91.56           O  
ATOM   2845  N   VAL A 365      -3.083  -1.233   6.185  1.00 95.50           N  
ATOM   2846  CA  VAL A 365      -3.199   0.129   6.713  1.00 95.50           C  
ATOM   2847  C   VAL A 365      -1.808   0.639   7.072  1.00 95.50           C  
ATOM   2848  CB  VAL A 365      -4.129   0.217   7.934  1.00 95.50           C  
ATOM   2849  O   VAL A 365      -1.048  -0.077   7.723  1.00 95.50           O  
ATOM   2850  CG1 VAL A 365      -4.270   1.654   8.460  1.00 95.50           C  
ATOM   2851  CG2 VAL A 365      -5.533  -0.292   7.617  1.00 95.50           C  
ATOM   2852  N   TYR A 366      -1.493   1.869   6.666  1.00 95.62           N  
ATOM   2853  CA  TYR A 366      -0.195   2.498   6.903  1.00 95.62           C  
ATOM   2854  C   TYR A 366      -0.341   3.883   7.572  1.00 95.62           C  
ATOM   2855  CB  TYR A 366       0.581   2.565   5.584  1.00 95.62           C  
ATOM   2856  O   TYR A 366      -1.197   4.671   7.143  1.00 95.62           O  
ATOM   2857  CG  TYR A 366       1.999   3.052   5.767  1.00 95.62           C  
ATOM   2858  CD1 TYR A 366       2.272   4.432   5.748  1.00 95.62           C  
ATOM   2859  CD2 TYR A 366       3.032   2.133   6.042  1.00 95.62           C  
ATOM   2860  CE1 TYR A 366       3.571   4.895   5.997  1.00 95.62           C  
ATOM   2861  CE2 TYR A 366       4.328   2.601   6.323  1.00 95.62           C  
ATOM   2862  OH  TYR A 366       5.800   4.478   6.616  1.00 95.62           O  
ATOM   2863  CZ  TYR A 366       4.588   3.984   6.309  1.00 95.62           C  
ATOM   2864  N   PRO A 367       0.493   4.232   8.575  1.00 93.69           N  
ATOM   2865  CA  PRO A 367       1.616   3.449   9.123  1.00 93.69           C  
ATOM   2866  C   PRO A 367       1.147   2.234   9.934  1.00 93.69           C  
ATOM   2867  CB  PRO A 367       2.402   4.438   9.983  1.00 93.69           C  
ATOM   2868  O   PRO A 367      -0.021   2.161  10.295  1.00 93.69           O  
ATOM   2869  CG  PRO A 367       1.312   5.371  10.507  1.00 93.69           C  
ATOM   2870  CD  PRO A 367       0.340   5.468   9.330  1.00 93.69           C  
ATOM   2871  N   LYS A 368       2.027   1.262  10.195  1.00 86.75           N  
ATOM   2872  CA  LYS A 368       1.678   0.085  11.008  1.00 86.75           C  
ATOM   2873  C   LYS A 368       1.487   0.440  12.484  1.00 86.75           C  
ATOM   2874  CB  LYS A 368       2.759  -0.973  10.832  1.00 86.75           C  
ATOM   2875  O   LYS A 368       0.556  -0.042  13.121  1.00 86.75           O  
ATOM   2876  CG  LYS A 368       2.385  -2.305  11.495  1.00 86.75           C  
ATOM   2877  CD  LYS A 368       3.564  -3.251  11.296  1.00 86.75           C  
ATOM   2878  CE  LYS A 368       3.383  -4.549  12.073  1.00 86.75           C  
ATOM   2879  NZ  LYS A 368       4.690  -5.240  12.112  1.00 86.75           N  
ATOM   2880  N   GLU A 369       2.367   1.292  12.994  1.00 78.38           N  
ATOM   2881  CA  GLU A 369       2.379   1.763  14.375  1.00 78.38           C  
ATOM   2882  C   GLU A 369       2.189   3.283  14.421  1.00 78.38           C  
ATOM   2883  CB  GLU A 369       3.681   1.328  15.072  1.00 78.38           C  
ATOM   2884  O   GLU A 369       2.591   4.015  13.509  1.00 78.38           O  
ATOM   2885  CG  GLU A 369       3.809  -0.206  15.145  1.00 78.38           C  
ATOM   2886  CD  GLU A 369       5.062  -0.705  15.885  1.00 78.38           C  
ATOM   2887  OE1 GLU A 369       5.192  -1.950  15.976  1.00 78.38           O  
ATOM   2888  OE2 GLU A 369       5.864   0.133  16.360  1.00 78.38           O  
ATOM   2889  N   VAL A 370       1.569   3.770  15.496  1.00 65.56           N  
ATOM   2890  CA  VAL A 370       1.484   5.207  15.781  1.00 65.56           C  
ATOM   2891  C   VAL A 370       2.780   5.608  16.479  1.00 65.56           C  
ATOM   2892  CB  VAL A 370       0.260   5.559  16.648  1.00 65.56           C  
ATOM   2893  O   VAL A 370       3.083   5.066  17.539  1.00 65.56           O  
ATOM   2894  CG1 VAL A 370       0.029   7.075  16.690  1.00 65.56           C  
ATOM   2895  CG2 VAL A 370      -1.020   4.940  16.094  1.00 65.56           C  
ATOM   2896  N   ASN A 371       3.548   6.516  15.867  1.00 51.88           N  
ATOM   2897  CA  ASN A 371       4.712   7.140  16.511  1.00 51.88           C  
ATOM   2898  C   ASN A 371       4.305   8.024  17.690  1.00 51.88           C  
ATOM   2899  CB  ASN A 371       5.528   7.975  15.504  1.00 51.88           C  
ATOM   2900  O   ASN A 371       3.267   8.719  17.562  1.00 51.88           O  
ATOM   2901  CG  ASN A 371       6.440   7.199  14.569  1.00 51.88           C  
ATOM   2902  ND2 ASN A 371       6.629   7.719  13.378  1.00 51.88           N  
ATOM   2903  OD1 ASN A 371       7.060   6.186  14.879  1.00 51.88           O  
ATOM   2904  OXT ASN A 371       5.141   8.064  18.616  1.00 51.88           O  
TER    2905      ASN A 371                                                      
ENDMDL                                                                          
END                                                                             
