# Supplementary material for: The RIX domain defines a class of polymorphic T6SS effectors and secreted adaptors
Source: Nat Commun. 2023 Aug 17;14:4983. doi: 10.1038/s41467-023-40659-2 (PMC10435454; doi:10.1038/s41467-023-40659-2)
Supplement: Supplementary file 6 — Supplementary Data S3 [file 41467_2023_40659_MOESM6_ESM.zip › AlphaFold2 PDB files used in this study/WP_082041646.1 Anthrax toxin-like.pdb]

MODEL     1                                                                     
ATOM      1  N   MET A   1      58.507 -51.353   9.684  1.00 36.63           N  
ATOM      2  CA  MET A   1      58.768 -50.476  10.822  1.00 36.63           C  
ATOM      3  C   MET A   1      57.583 -49.551  11.079  1.00 36.63           C  
ATOM      4  CB  MET A   1      60.034 -49.650  10.585  1.00 36.63           C  
ATOM      5  O   MET A   1      57.248 -48.716  10.237  1.00 36.63           O  
ATOM      6  CG  MET A   1      61.299 -50.302  11.119  1.00 36.63           C  
ATOM      7  SD  MET A   1      62.622 -49.081  11.477  1.00 36.63           S  
ATOM      8  CE  MET A   1      64.062 -50.182  11.550  1.00 36.63           C  
ATOM      9  N   GLY A   2      56.578 -50.081  11.666  1.00 36.14           N  
ATOM     10  CA  GLY A   2      55.682 -49.526  12.669  1.00 36.14           C  
ATOM     11  C   GLY A   2      54.291 -50.128  12.626  1.00 36.14           C  
ATOM     12  O   GLY A   2      53.642 -50.130  11.578  1.00 36.14           O  
ATOM     13  N   LYS A   3      54.039 -51.310  13.279  1.00 34.62           N  
ATOM     14  CA  LYS A   3      53.118 -52.050  14.138  1.00 34.62           C  
ATOM     15  C   LYS A   3      51.751 -51.376  14.189  1.00 34.62           C  
ATOM     16  CB  LYS A   3      53.690 -52.183  15.550  1.00 34.62           C  
ATOM     17  O   LYS A   3      51.638 -50.220  14.603  1.00 34.62           O  
ATOM     18  CG  LYS A   3      54.643 -53.357  15.725  1.00 34.62           C  
ATOM     19  CD  LYS A   3      55.007 -53.568  17.189  1.00 34.62           C  
ATOM     20  CE  LYS A   3      55.996 -54.713  17.360  1.00 34.62           C  
ATOM     21  NZ  LYS A   3      56.351 -54.928  18.795  1.00 34.62           N  
ATOM     22  N   ARG A   4      50.847 -51.689  13.296  1.00 36.76           N  
ATOM     23  CA  ARG A   4      49.417 -51.417  13.193  1.00 36.76           C  
ATOM     24  C   ARG A   4      48.638 -52.169  14.267  1.00 36.76           C  
ATOM     25  CB  ARG A   4      48.895 -51.796  11.805  1.00 36.76           C  
ATOM     26  O   ARG A   4      48.818 -53.376  14.442  1.00 36.76           O  
ATOM     27  CG  ARG A   4      49.003 -50.678  10.780  1.00 36.76           C  
ATOM     28  CD  ARG A   4      48.388 -51.076   9.446  1.00 36.76           C  
ATOM     29  NE  ARG A   4      48.355 -49.954   8.512  1.00 36.76           N  
ATOM     30  NH1 ARG A   4      47.425 -51.160   6.774  1.00 36.76           N  
ATOM     31  NH2 ARG A   4      47.914 -48.937   6.500  1.00 36.76           N  
ATOM     32  CZ  ARG A   4      47.898 -50.020   7.264  1.00 36.76           C  
ATOM     33  N   PRO A   5      48.171 -51.567  15.366  1.00 37.33           N  
ATOM     34  CA  PRO A   5      47.368 -52.017  16.505  1.00 37.33           C  
ATOM     35  C   PRO A   5      46.005 -52.564  16.088  1.00 37.33           C  
ATOM     36  CB  PRO A   5      47.212 -50.748  17.349  1.00 37.33           C  
ATOM     37  O   PRO A   5      45.388 -52.046  15.153  1.00 37.33           O  
ATOM     38  CG  PRO A   5      47.279 -49.625  16.365  1.00 37.33           C  
ATOM     39  CD  PRO A   5      47.572 -50.197  15.007  1.00 37.33           C  
ATOM     40  N   LYS A   6      45.749 -53.840  16.323  1.00 38.53           N  
ATOM     41  CA  LYS A   6      44.896 -54.901  16.850  1.00 38.53           C  
ATOM     42  C   LYS A   6      43.501 -54.375  17.177  1.00 38.53           C  
ATOM     43  CB  LYS A   6      45.525 -55.526  18.097  1.00 38.53           C  
ATOM     44  O   LYS A   6      43.355 -53.428  17.952  1.00 38.53           O  
ATOM     45  CG  LYS A   6      46.577 -56.583  17.796  1.00 38.53           C  
ATOM     46  CD  LYS A   6      47.035 -57.293  19.063  1.00 38.53           C  
ATOM     47  CE  LYS A   6      48.140 -58.299  18.773  1.00 38.53           C  
ATOM     48  NZ  LYS A   6      48.663 -58.924  20.025  1.00 38.53           N  
ATOM     49  N   ARG A   7      42.578 -54.509  16.268  1.00 36.41           N  
ATOM     50  CA  ARG A   7      41.119 -54.470  16.270  1.00 36.41           C  
ATOM     51  C   ARG A   7      40.544 -55.524  17.210  1.00 36.41           C  
ATOM     52  CB  ARG A   7      40.574 -54.677  14.855  1.00 36.41           C  
ATOM     53  O   ARG A   7      40.888 -56.704  17.112  1.00 36.41           O  
ATOM     54  CG  ARG A   7      40.581 -53.419  14.002  1.00 36.41           C  
ATOM     55  CD  ARG A   7      39.877 -53.636  12.670  1.00 36.41           C  
ATOM     56  NE  ARG A   7      39.784 -52.399  11.901  1.00 36.41           N  
ATOM     57  NH1 ARG A   7      38.430 -53.283  10.251  1.00 36.41           N  
ATOM     58  NH2 ARG A   7      39.082 -51.087  10.151  1.00 36.41           N  
ATOM     59  CZ  ARG A   7      39.099 -52.259  10.769  1.00 36.41           C  
ATOM     60  N   SER A   8      40.448 -55.306  18.527  1.00 36.90           N  
ATOM     61  CA  SER A   8      39.640 -55.580  19.710  1.00 36.90           C  
ATOM     62  C   SER A   8      38.170 -55.764  19.346  1.00 36.90           C  
ATOM     63  CB  SER A   8      39.783 -54.450  20.730  1.00 36.90           C  
ATOM     64  O   SER A   8      37.593 -54.936  18.637  1.00 36.90           O  
ATOM     65  OG  SER A   8      39.213 -53.250  20.236  1.00 36.90           O  
ATOM     66  N   GLY A   9      37.682 -56.996  19.254  1.00 31.43           N  
ATOM     67  CA  GLY A   9      36.889 -57.888  20.084  1.00 31.43           C  
ATOM     68  C   GLY A   9      35.408 -57.558  20.069  1.00 31.43           C  
ATOM     69  O   GLY A   9      35.003 -56.475  20.496  1.00 31.43           O  
ATOM     70  N   PHE A  10      34.666 -58.007  19.144  1.00 32.77           N  
ATOM     71  CA  PHE A  10      33.227 -58.198  19.286  1.00 32.77           C  
ATOM     72  C   PHE A  10      32.885 -59.681  19.372  1.00 32.77           C  
ATOM     73  CB  PHE A  10      32.479 -57.553  18.115  1.00 32.77           C  
ATOM     74  O   PHE A  10      33.357 -60.480  18.561  1.00 32.77           O  
ATOM     75  CG  PHE A  10      31.846 -56.231  18.454  1.00 32.77           C  
ATOM     76  CD1 PHE A  10      30.561 -56.174  18.980  1.00 32.77           C  
ATOM     77  CD2 PHE A  10      32.537 -55.044  18.247  1.00 32.77           C  
ATOM     78  CE1 PHE A  10      29.973 -54.951  19.294  1.00 32.77           C  
ATOM     79  CE2 PHE A  10      31.956 -53.818  18.559  1.00 32.77           C  
ATOM     80  CZ  PHE A  10      30.674 -53.774  19.081  1.00 32.77           C  
ATOM     81  N   PHE A  11      32.863 -60.237  20.618  1.00 32.77           N  
ATOM     82  CA  PHE A  11      31.941 -60.869  21.554  1.00 32.77           C  
ATOM     83  C   PHE A  11      31.072 -61.901  20.844  1.00 32.77           C  
ATOM     84  CB  PHE A  11      31.058 -59.818  22.234  1.00 32.77           C  
ATOM     85  O   PHE A  11      30.372 -61.574  19.883  1.00 32.77           O  
ATOM     86  CG  PHE A  11      31.626 -59.292  23.524  1.00 32.77           C  
ATOM     87  CD1 PHE A  11      31.406 -59.962  24.721  1.00 32.77           C  
ATOM     88  CD2 PHE A  11      32.380 -58.126  23.540  1.00 32.77           C  
ATOM     89  CE1 PHE A  11      31.930 -59.477  25.917  1.00 32.77           C  
ATOM     90  CE2 PHE A  11      32.908 -57.635  24.732  1.00 32.77           C  
ATOM     91  CZ  PHE A  11      32.681 -58.312  25.919  1.00 32.77           C  
ATOM     92  N   GLN A  12      31.551 -63.143  20.755  1.00 30.43           N  
ATOM     93  CA  GLN A  12      31.283 -64.560  20.972  1.00 30.43           C  
ATOM     94  C   GLN A  12      29.954 -64.765  21.692  1.00 30.43           C  
ATOM     95  CB  GLN A  12      32.417 -65.206  21.769  1.00 30.43           C  
ATOM     96  O   GLN A  12      29.807 -64.383  22.855  1.00 30.43           O  
ATOM     97  CG  GLN A  12      32.948 -66.493  21.152  1.00 30.43           C  
ATOM     98  CD  GLN A  12      34.195 -67.007  21.846  1.00 30.43           C  
ATOM     99  NE2 GLN A  12      34.722 -68.128  21.366  1.00 30.43           N  
ATOM    100  OE1 GLN A  12      34.682 -66.400  22.806  1.00 30.43           O  
ATOM    101  N   ALA A  13      28.836 -64.674  21.100  1.00 34.64           N  
ATOM    102  CA  ALA A  13      27.556 -65.243  21.513  1.00 34.64           C  
ATOM    103  C   ALA A  13      27.369 -66.645  20.939  1.00 34.64           C  
ATOM    104  CB  ALA A  13      26.406 -64.336  21.081  1.00 34.64           C  
ATOM    105  O   ALA A  13      27.436 -66.838  19.723  1.00 34.64           O  
ATOM    106  N   GLY A  14      28.013 -67.692  21.483  1.00 30.14           N  
ATOM    107  CA  GLY A  14      27.715 -69.011  22.017  1.00 30.14           C  
ATOM    108  C   GLY A  14      26.370 -69.548  21.565  1.00 30.14           C  
ATOM    109  O   GLY A  14      25.324 -69.040  21.972  1.00 30.14           O  
ATOM    110  N   TYR A  15      26.186 -70.035  20.378  1.00 33.58           N  
ATOM    111  CA  TYR A  15      25.125 -70.993  20.088  1.00 33.58           C  
ATOM    112  C   TYR A  15      25.691 -72.397  19.913  1.00 33.58           C  
ATOM    113  CB  TYR A  15      24.356 -70.579  18.830  1.00 33.58           C  
ATOM    114  O   TYR A  15      26.671 -72.592  19.189  1.00 33.58           O  
ATOM    115  CG  TYR A  15      23.028 -69.923  19.119  1.00 33.58           C  
ATOM    116  CD1 TYR A  15      21.856 -70.673  19.179  1.00 33.58           C  
ATOM    117  CD2 TYR A  15      22.942 -68.551  19.331  1.00 33.58           C  
ATOM    118  CE1 TYR A  15      20.630 -70.072  19.442  1.00 33.58           C  
ATOM    119  CE2 TYR A  15      21.722 -67.939  19.595  1.00 33.58           C  
ATOM    120  OH  TYR A  15      19.361 -68.107  19.911  1.00 33.58           O  
ATOM    121  CZ  TYR A  15      20.573 -68.707  19.649  1.00 33.58           C  
ATOM    122  N   ARG A  16      25.750 -73.235  20.943  1.00 36.19           N  
ATOM    123  CA  ARG A  16      25.597 -74.649  21.271  1.00 36.19           C  
ATOM    124  C   ARG A  16      24.960 -75.413  20.115  1.00 36.19           C  
ATOM    125  CB  ARG A  16      24.757 -74.820  22.538  1.00 36.19           C  
ATOM    126  O   ARG A  16      23.883 -75.046  19.640  1.00 36.19           O  
ATOM    127  CG  ARG A  16      25.525 -74.566  23.825  1.00 36.19           C  
ATOM    128  CD  ARG A  16      24.701 -74.924  25.054  1.00 36.19           C  
ATOM    129  NE  ARG A  16      25.412 -74.611  26.290  1.00 36.19           N  
ATOM    130  NH1 ARG A  16      23.944 -75.747  27.666  1.00 36.19           N  
ATOM    131  NH2 ARG A  16      25.758 -74.667  28.560  1.00 36.19           N  
ATOM    132  CZ  ARG A  16      25.036 -75.009  27.503  1.00 36.19           C  
ATOM    133  N   PRO A  17      25.720 -76.280  19.378  1.00 38.86           N  
ATOM    134  CA  PRO A  17      25.413 -77.187  18.270  1.00 38.86           C  
ATOM    135  C   PRO A  17      24.351 -78.224  18.632  1.00 38.86           C  
ATOM    136  CB  PRO A  17      26.757 -77.861  17.982  1.00 38.86           C  
ATOM    137  O   PRO A  17      24.371 -78.772  19.737  1.00 38.86           O  
ATOM    138  CG  PRO A  17      27.649 -77.425  19.099  1.00 38.86           C  
ATOM    139  CD  PRO A  17      26.876 -76.500  19.995  1.00 38.86           C  
ATOM    140  N   VAL A  18      23.102 -78.020  18.349  1.00 39.95           N  
ATOM    141  CA  VAL A  18      21.996 -78.964  18.233  1.00 39.95           C  
ATOM    142  C   VAL A  18      22.485 -80.256  17.581  1.00 39.95           C  
ATOM    143  CB  VAL A  18      20.824 -78.369  17.422  1.00 39.95           C  
ATOM    144  O   VAL A  18      23.152 -80.221  16.544  1.00 39.95           O  
ATOM    145  CG1 VAL A  18      19.553 -79.192  17.625  1.00 39.95           C  
ATOM    146  CG2 VAL A  18      20.589 -76.912  17.816  1.00 39.95           C  
ATOM    147  N   GLU A  19      23.000 -81.258  18.357  1.00 32.41           N  
ATOM    148  CA  GLU A  19      22.944 -82.712  18.485  1.00 32.41           C  
ATOM    149  C   GLU A  19      21.693 -83.276  17.819  1.00 32.41           C  
ATOM    150  CB  GLU A  19      22.986 -83.123  19.959  1.00 32.41           C  
ATOM    151  O   GLU A  19      20.574 -82.878  18.149  1.00 32.41           O  
ATOM    152  CG  GLU A  19      24.389 -83.157  20.548  1.00 32.41           C  
ATOM    153  CD  GLU A  19      24.436 -83.738  21.952  1.00 32.41           C  
ATOM    154  OE1 GLU A  19      25.546 -83.882  22.513  1.00 32.41           O  
ATOM    155  OE2 GLU A  19      23.354 -84.053  22.496  1.00 32.41           O  
ATOM    156  N   GLY A  20      21.779 -83.481  16.537  1.00 34.71           N  
ATOM    157  CA  GLY A  20      20.897 -84.515  16.019  1.00 34.71           C  
ATOM    158  C   GLY A  20      20.837 -84.544  14.503  1.00 34.71           C  
ATOM    159  O   GLY A  20      20.513 -83.536  13.871  1.00 34.71           O  
ATOM    160  N   GLY A  21      21.831 -85.155  13.844  1.00 31.98           N  
ATOM    161  CA  GLY A  21      21.695 -86.209  12.852  1.00 31.98           C  
ATOM    162  C   GLY A  21      21.389 -85.684  11.462  1.00 31.98           C  
ATOM    163  O   GLY A  21      20.319 -85.118  11.228  1.00 31.98           O  
ATOM    164  N   PHE A  22      22.308 -84.947  10.861  1.00 35.78           N  
ATOM    165  CA  PHE A  22      22.183 -84.580   9.456  1.00 35.78           C  
ATOM    166  C   PHE A  22      22.235 -85.817   8.567  1.00 35.78           C  
ATOM    167  CB  PHE A  22      23.287 -83.598   9.054  1.00 35.78           C  
ATOM    168  O   PHE A  22      23.205 -86.577   8.607  1.00 35.78           O  
ATOM    169  CG  PHE A  22      22.972 -82.163   9.382  1.00 35.78           C  
ATOM    170  CD1 PHE A  22      22.237 -81.380   8.501  1.00 35.78           C  
ATOM    171  CD2 PHE A  22      23.412 -81.598  10.572  1.00 35.78           C  
ATOM    172  CE1 PHE A  22      21.944 -80.052   8.801  1.00 35.78           C  
ATOM    173  CE2 PHE A  22      23.123 -80.272  10.879  1.00 35.78           C  
ATOM    174  CZ  PHE A  22      22.390 -79.500   9.992  1.00 35.78           C  
ATOM    175  N   ASP A  23      21.287 -86.662   8.708  1.00 39.22           N  
ATOM    176  CA  ASP A  23      20.752 -87.467   7.615  1.00 39.22           C  
ATOM    177  C   ASP A  23      21.080 -86.842   6.261  1.00 39.22           C  
ATOM    178  CB  ASP A  23      19.239 -87.636   7.763  1.00 39.22           C  
ATOM    179  O   ASP A  23      20.772 -85.673   6.020  1.00 39.22           O  
ATOM    180  CG  ASP A  23      18.854 -88.907   8.500  1.00 39.22           C  
ATOM    181  OD1 ASP A  23      19.689 -89.831   8.600  1.00 39.22           O  
ATOM    182  OD2 ASP A  23      17.703 -88.986   8.983  1.00 39.22           O  
ATOM    183  N   LYS A  24      22.279 -86.970   5.781  1.00 36.27           N  
ATOM    184  CA  LYS A  24      22.817 -86.828   4.431  1.00 36.27           C  
ATOM    185  C   LYS A  24      21.719 -86.980   3.383  1.00 36.27           C  
ATOM    186  CB  LYS A  24      23.924 -87.854   4.183  1.00 36.27           C  
ATOM    187  O   LYS A  24      21.214 -88.083   3.161  1.00 36.27           O  
ATOM    188  CG  LYS A  24      25.323 -87.341   4.493  1.00 36.27           C  
ATOM    189  CD  LYS A  24      26.388 -88.365   4.121  1.00 36.27           C  
ATOM    190  CE  LYS A  24      27.786 -87.873   4.473  1.00 36.27           C  
ATOM    191  NZ  LYS A  24      28.830 -88.887   4.141  1.00 36.27           N  
ATOM    192  N   LYS A  25      20.660 -86.093   3.482  1.00 37.45           N  
ATOM    193  CA  LYS A  25      19.679 -86.050   2.402  1.00 37.45           C  
ATOM    194  C   LYS A  25      20.255 -85.371   1.163  1.00 37.45           C  
ATOM    195  CB  LYS A  25      18.412 -85.325   2.856  1.00 37.45           C  
ATOM    196  O   LYS A  25      20.911 -84.332   1.266  1.00 37.45           O  
ATOM    197  CG  LYS A  25      17.429 -86.209   3.610  1.00 37.45           C  
ATOM    198  CD  LYS A  25      16.111 -85.488   3.865  1.00 37.45           C  
ATOM    199  CE  LYS A  25      15.150 -86.349   4.674  1.00 37.45           C  
ATOM    200  NZ  LYS A  25      13.840 -85.665   4.887  1.00 37.45           N  
ATOM    201  N   GLU A  26      21.019 -86.025   0.353  1.00 36.55           N  
ATOM    202  CA  GLU A  26      21.223 -85.854  -1.082  1.00 36.55           C  
ATOM    203  C   GLU A  26      20.577 -84.565  -1.582  1.00 36.55           C  
ATOM    204  CB  GLU A  26      20.667 -87.055  -1.852  1.00 36.55           C  
ATOM    205  O   GLU A  26      19.351 -84.438  -1.580  1.00 36.55           O  
ATOM    206  CG  GLU A  26      21.673 -88.179  -2.049  1.00 36.55           C  
ATOM    207  CD  GLU A  26      21.139 -89.319  -2.902  1.00 36.55           C  
ATOM    208  OE1 GLU A  26      21.896 -90.277  -3.177  1.00 36.55           O  
ATOM    209  OE2 GLU A  26      19.954 -89.253  -3.298  1.00 36.55           O  
ATOM    210  N   GLU A  27      20.908 -83.353  -1.051  1.00 41.85           N  
ATOM    211  CA  GLU A  27      20.592 -81.991  -1.470  1.00 41.85           C  
ATOM    212  C   GLU A  27      20.754 -81.826  -2.979  1.00 41.85           C  
ATOM    213  CB  GLU A  27      21.475 -80.982  -0.732  1.00 41.85           C  
ATOM    214  O   GLU A  27      21.818 -82.119  -3.529  1.00 41.85           O  
ATOM    215  CG  GLU A  27      20.738 -80.181   0.331  1.00 41.85           C  
ATOM    216  CD  GLU A  27      21.622 -79.169   1.041  1.00 41.85           C  
ATOM    217  OE1 GLU A  27      21.122 -78.442   1.929  1.00 41.85           O  
ATOM    218  OE2 GLU A  27      22.826 -79.100   0.705  1.00 41.85           O  
ATOM    219  N   LYS A  28      19.900 -82.459  -3.738  1.00 49.02           N  
ATOM    220  CA  LYS A  28      19.652 -82.088  -5.128  1.00 49.02           C  
ATOM    221  C   LYS A  28      20.154 -80.676  -5.418  1.00 49.02           C  
ATOM    222  CB  LYS A  28      18.161 -82.191  -5.453  1.00 49.02           C  
ATOM    223  O   LYS A  28      19.852 -79.739  -4.675  1.00 49.02           O  
ATOM    224  CG  LYS A  28      17.796 -83.395  -6.309  1.00 49.02           C  
ATOM    225  CD  LYS A  28      16.320 -83.387  -6.684  1.00 49.02           C  
ATOM    226  CE  LYS A  28      15.944 -84.614  -7.504  1.00 49.02           C  
ATOM    227  NZ  LYS A  28      14.495 -84.615  -7.867  1.00 49.02           N  
ATOM    228  N   GLN A  29      21.431 -80.443  -5.515  1.00 46.08           N  
ATOM    229  CA  GLN A  29      22.092 -79.303  -6.141  1.00 46.08           C  
ATOM    230  C   GLN A  29      21.104 -78.473  -6.955  1.00 46.08           C  
ATOM    231  CB  GLN A  29      23.243 -79.773  -7.033  1.00 46.08           C  
ATOM    232  O   GLN A  29      20.445 -78.992  -7.858  1.00 46.08           O  
ATOM    233  CG  GLN A  29      24.584 -79.849  -6.317  1.00 46.08           C  
ATOM    234  CD  GLN A  29      25.725 -80.219  -7.246  1.00 46.08           C  
ATOM    235  NE2 GLN A  29      26.922 -80.363  -6.688  1.00 46.08           N  
ATOM    236  OE1 GLN A  29      25.533 -80.374  -8.457  1.00 46.08           O  
ATOM    237  N   GLU A  30      20.156 -77.841  -6.317  1.00 48.89           N  
ATOM    238  CA  GLU A  30      19.220 -76.865  -6.867  1.00 48.89           C  
ATOM    239  C   GLU A  30      19.901 -75.964  -7.893  1.00 48.89           C  
ATOM    240  CB  GLU A  30      18.607 -76.019  -5.748  1.00 48.89           C  
ATOM    241  O   GLU A  30      20.989 -75.441  -7.643  1.00 48.89           O  
ATOM    242  CG  GLU A  30      17.129 -75.716  -5.945  1.00 48.89           C  
ATOM    243  CD  GLU A  30      16.524 -74.913  -4.805  1.00 48.89           C  
ATOM    244  OE1 GLU A  30      15.307 -74.621  -4.847  1.00 48.89           O  
ATOM    245  OE2 GLU A  30      17.273 -74.571  -3.863  1.00 48.89           O  
ATOM    246  N   ASN A  31      19.981 -76.290  -9.077  1.00 64.27           N  
ATOM    247  CA  ASN A  31      20.361 -75.606 -10.309  1.00 64.27           C  
ATOM    248  C   ASN A  31      20.104 -74.105 -10.219  1.00 64.27           C  
ATOM    249  CB  ASN A  31      19.617 -76.202 -11.506  1.00 64.27           C  
ATOM    250  O   ASN A  31      19.185 -73.669  -9.523  1.00 64.27           O  
ATOM    251  CG  ASN A  31      20.317 -75.930 -12.823  1.00 64.27           C  
ATOM    252  ND2 ASN A  31      19.776 -76.475 -13.905  1.00 64.27           N  
ATOM    253  OD1 ASN A  31      21.337 -75.237 -12.866  1.00 64.27           O  
ATOM    254  N   LEU A  32      21.093 -73.207 -10.096  1.00 56.95           N  
ATOM    255  CA  LEU A  32      21.147 -71.753 -10.194  1.00 56.95           C  
ATOM    256  C   LEU A  32      19.873 -71.203 -10.827  1.00 56.95           C  
ATOM    257  CB  LEU A  32      22.366 -71.316 -11.012  1.00 56.95           C  
ATOM    258  O   LEU A  32      19.376 -70.151 -10.418  1.00 56.95           O  
ATOM    259  CG  LEU A  32      23.685 -71.190 -10.248  1.00 56.95           C  
ATOM    260  CD1 LEU A  32      24.866 -71.323 -11.204  1.00 56.95           C  
ATOM    261  CD2 LEU A  32      23.744 -69.864  -9.498  1.00 56.95           C  
ATOM    262  N   ARG A  33      19.186 -71.981 -11.582  1.00 62.84           N  
ATOM    263  CA  ARG A  33      17.971 -71.523 -12.248  1.00 62.84           C  
ATOM    264  C   ARG A  33      16.772 -71.592 -11.307  1.00 62.84           C  
ATOM    265  CB  ARG A  33      17.700 -72.354 -13.504  1.00 62.84           C  
ATOM    266  O   ARG A  33      15.933 -70.689 -11.296  1.00 62.84           O  
ATOM    267  CG  ARG A  33      18.167 -71.695 -14.791  1.00 62.84           C  
ATOM    268  CD  ARG A  33      17.777 -72.510 -16.016  1.00 62.84           C  
ATOM    269  NE  ARG A  33      18.196 -71.858 -17.254  1.00 62.84           N  
ATOM    270  NH1 ARG A  33      17.320 -73.478 -18.648  1.00 62.84           N  
ATOM    271  NH2 ARG A  33      18.394 -71.657 -19.533  1.00 62.84           N  
ATOM    272  CZ  ARG A  33      17.969 -72.332 -18.475  1.00 62.84           C  
ATOM    273  N   GLU A  34      16.767 -72.510 -10.505  1.00 67.19           N  
ATOM    274  CA  GLU A  34      15.676 -72.704  -9.555  1.00 67.19           C  
ATOM    275  C   GLU A  34      15.759 -71.704  -8.406  1.00 67.19           C  
ATOM    276  CB  GLU A  34      15.687 -74.134  -9.009  1.00 67.19           C  
ATOM    277  O   GLU A  34      14.735 -71.199  -7.941  1.00 67.19           O  
ATOM    278  CG  GLU A  34      14.702 -75.065  -9.702  1.00 67.19           C  
ATOM    279  CD  GLU A  34      14.708 -76.476  -9.134  1.00 67.19           C  
ATOM    280  OE1 GLU A  34      13.888 -77.312  -9.576  1.00 67.19           O  
ATOM    281  OE2 GLU A  34      15.540 -76.747  -8.240  1.00 67.19           O  
ATOM    282  N   ARG A  35      17.008 -71.336  -8.053  1.00 63.68           N  
ATOM    283  CA  ARG A  35      17.267 -70.304  -7.055  1.00 63.68           C  
ATOM    284  C   ARG A  35      16.851 -68.929  -7.568  1.00 63.68           C  
ATOM    285  CB  ARG A  35      18.747 -70.291  -6.665  1.00 63.68           C  
ATOM    286  O   ARG A  35      16.254 -68.141  -6.833  1.00 63.68           O  
ATOM    287  CG  ARG A  35      19.005 -69.822  -5.242  1.00 63.68           C  
ATOM    288  CD  ARG A  35      20.492 -69.806  -4.915  1.00 63.68           C  
ATOM    289  NE  ARG A  35      20.752 -70.293  -3.563  1.00 63.68           N  
ATOM    290  NH1 ARG A  35      23.043 -70.029  -3.685  1.00 63.68           N  
ATOM    291  NH2 ARG A  35      22.080 -70.846  -1.773  1.00 63.68           N  
ATOM    292  CZ  ARG A  35      21.958 -70.388  -3.010  1.00 63.68           C  
ATOM    293  N   ALA A  36      17.109 -68.743  -8.832  1.00 67.27           N  
ATOM    294  CA  ALA A  36      16.712 -67.486  -9.461  1.00 67.27           C  
ATOM    295  C   ALA A  36      15.193 -67.369  -9.542  1.00 67.27           C  
ATOM    296  CB  ALA A  36      17.327 -67.371 -10.853  1.00 67.27           C  
ATOM    297  O   ALA A  36      14.635 -66.291  -9.326  1.00 67.27           O  
ATOM    298  N   TYR A  37      14.540 -68.447  -9.744  1.00 72.84           N  
ATOM    299  CA  TYR A  37      13.085 -68.458  -9.851  1.00 72.84           C  
ATOM    300  C   TYR A  37      12.437 -68.200  -8.496  1.00 72.84           C  
ATOM    301  CB  TYR A  37      12.598 -69.796 -10.416  1.00 72.84           C  
ATOM    302  O   TYR A  37      11.472 -67.438  -8.398  1.00 72.84           O  
ATOM    303  CG  TYR A  37      11.126 -69.813 -10.750  1.00 72.84           C  
ATOM    304  CD1 TYR A  37      10.198 -70.362  -9.867  1.00 72.84           C  
ATOM    305  CD2 TYR A  37      10.660 -69.283 -11.948  1.00 72.84           C  
ATOM    306  CE1 TYR A  37       8.841 -70.383 -10.171  1.00 72.84           C  
ATOM    307  CE2 TYR A  37       9.305 -69.298 -12.262  1.00 72.84           C  
ATOM    308  OH  TYR A  37       7.062 -69.866 -11.675  1.00 72.84           O  
ATOM    309  CZ  TYR A  37       8.405 -69.848 -11.369  1.00 72.84           C  
ATOM    310  N   ARG A  38      12.941 -68.670  -7.475  1.00 69.35           N  
ATOM    311  CA  ARG A  38      12.424 -68.448  -6.129  1.00 69.35           C  
ATOM    312  C   ARG A  38      12.641 -67.004  -5.689  1.00 69.35           C  
ATOM    313  CB  ARG A  38      13.087 -69.404  -5.134  1.00 69.35           C  
ATOM    314  O   ARG A  38      11.751 -66.389  -5.098  1.00 69.35           O  
ATOM    315  CG  ARG A  38      12.100 -70.223  -4.317  1.00 69.35           C  
ATOM    316  CD  ARG A  38      12.802 -71.047  -3.246  1.00 69.35           C  
ATOM    317  NE  ARG A  38      11.849 -71.780  -2.419  1.00 69.35           N  
ATOM    318  NH1 ARG A  38      13.456 -72.816  -1.121  1.00 69.35           N  
ATOM    319  NH2 ARG A  38      11.232 -73.220  -0.739  1.00 69.35           N  
ATOM    320  CZ  ARG A  38      12.181 -72.604  -1.428  1.00 69.35           C  
ATOM    321  N   GLN A  39      13.822 -66.505  -5.987  1.00 68.83           N  
ATOM    322  CA  GLN A  39      14.128 -65.118  -5.650  1.00 68.83           C  
ATOM    323  C   GLN A  39      13.209 -64.155  -6.396  1.00 68.83           C  
ATOM    324  CB  GLN A  39      15.590 -64.799  -5.965  1.00 68.83           C  
ATOM    325  O   GLN A  39      12.744 -63.166  -5.826  1.00 68.83           O  
ATOM    326  CG  GLN A  39      16.519 -64.925  -4.766  1.00 68.83           C  
ATOM    327  CD  GLN A  39      17.955 -64.558  -5.094  1.00 68.83           C  
ATOM    328  NE2 GLN A  39      18.870 -64.872  -4.184  1.00 68.83           N  
ATOM    329  OE1 GLN A  39      18.238 -63.999  -6.158  1.00 68.83           O  
ATOM    330  N   LYS A  40      12.923 -64.573  -7.658  1.00 69.98           N  
ATOM    331  CA  LYS A  40      11.990 -63.781  -8.454  1.00 69.98           C  
ATOM    332  C   LYS A  40      10.583 -63.832  -7.865  1.00 69.98           C  
ATOM    333  CB  LYS A  40      11.970 -64.270  -9.903  1.00 69.98           C  
ATOM    334  O   LYS A  40       9.891 -62.813  -7.808  1.00 69.98           O  
ATOM    335  CG  LYS A  40      11.716 -63.171 -10.924  1.00 69.98           C  
ATOM    336  CD  LYS A  40      11.753 -63.711 -12.348  1.00 69.98           C  
ATOM    337  CE  LYS A  40      11.402 -62.634 -13.365  1.00 69.98           C  
ATOM    338  NZ  LYS A  40      11.533 -63.132 -14.767  1.00 69.98           N  
ATOM    339  N   LYS A  41      10.161 -64.929  -7.337  1.00 69.57           N  
ATOM    340  CA  LYS A  41       8.839 -65.080  -6.737  1.00 69.57           C  
ATOM    341  C   LYS A  41       8.739 -64.309  -5.424  1.00 69.57           C  
ATOM    342  CB  LYS A  41       8.521 -66.557  -6.503  1.00 69.57           C  
ATOM    343  O   LYS A  41       7.717 -63.679  -5.144  1.00 69.57           O  
ATOM    344  CG  LYS A  41       7.115 -66.962  -6.921  1.00 69.57           C  
ATOM    345  CD  LYS A  41       6.839 -68.427  -6.609  1.00 69.57           C  
ATOM    346  CE  LYS A  41       5.404 -68.811  -6.945  1.00 69.57           C  
ATOM    347  NZ  LYS A  41       5.128 -70.246  -6.638  1.00 69.57           N  
ATOM    348  N   GLU A  42       9.780 -64.316  -4.644  1.00 65.98           N  
ATOM    349  CA  GLU A  42       9.836 -63.598  -3.374  1.00 65.98           C  
ATOM    350  C   GLU A  42       9.861 -62.088  -3.593  1.00 65.98           C  
ATOM    351  CB  GLU A  42      11.061 -64.032  -2.564  1.00 65.98           C  
ATOM    352  O   GLU A  42       9.226 -61.337  -2.850  1.00 65.98           O  
ATOM    353  CG  GLU A  42      10.854 -65.317  -1.776  1.00 65.98           C  
ATOM    354  CD  GLU A  42      12.068 -65.719  -0.954  1.00 65.98           C  
ATOM    355  OE1 GLU A  42      11.988 -66.717  -0.202  1.00 65.98           O  
ATOM    356  OE2 GLU A  42      13.107 -65.030  -1.062  1.00 65.98           O  
ATOM    357  N   LEU A  43      10.607 -61.641  -4.668  1.00 63.16           N  
ATOM    358  CA  LEU A  43      10.613 -60.232  -5.046  1.00 63.16           C  
ATOM    359  C   LEU A  43       9.245 -59.803  -5.566  1.00 63.16           C  
ATOM    360  CB  LEU A  43      11.682 -59.967  -6.110  1.00 63.16           C  
ATOM    361  O   LEU A  43       8.780 -58.700  -5.267  1.00 63.16           O  
ATOM    362  CG  LEU A  43      12.908 -59.174  -5.656  1.00 63.16           C  
ATOM    363  CD1 LEU A  43      14.185 -59.840  -6.158  1.00 63.16           C  
ATOM    364  CD2 LEU A  43      12.823 -57.732  -6.143  1.00 63.16           C  
ATOM    365  N   ARG A  44       8.583 -60.730  -6.263  1.00 57.81           N  
ATOM    366  CA  ARG A  44       7.233 -60.421  -6.724  1.00 57.81           C  
ATOM    367  C   ARG A  44       6.256 -60.359  -5.555  1.00 57.81           C  
ATOM    368  CB  ARG A  44       6.763 -61.459  -7.745  1.00 57.81           C  
ATOM    369  O   ARG A  44       5.355 -59.517  -5.536  1.00 57.81           O  
ATOM    370  CG  ARG A  44       6.125 -60.856  -8.987  1.00 57.81           C  
ATOM    371  CD  ARG A  44       5.771 -61.923 -10.014  1.00 57.81           C  
ATOM    372  NE  ARG A  44       5.096 -61.350 -11.175  1.00 57.81           N  
ATOM    373  NH1 ARG A  44       4.963 -63.342 -12.339  1.00 57.81           N  
ATOM    374  NH2 ARG A  44       4.120 -61.416 -13.253  1.00 57.81           N  
ATOM    375  CZ  ARG A  44       4.728 -62.037 -12.253  1.00 57.81           C  
ATOM    376  N   ALA A  45       6.469 -61.196  -4.552  1.00 57.87           N  
ATOM    377  CA  ALA A  45       5.597 -61.172  -3.381  1.00 57.87           C  
ATOM    378  C   ALA A  45       5.862 -59.937  -2.525  1.00 57.87           C  
ATOM    379  CB  ALA A  45       5.785 -62.440  -2.551  1.00 57.87           C  
ATOM    380  O   ALA A  45       4.946 -59.402  -1.895  1.00 57.87           O  
ATOM    381  N   GLU A  46       7.158 -59.421  -2.511  1.00 58.01           N  
ATOM    382  CA  GLU A  46       7.454 -58.163  -1.831  1.00 58.01           C  
ATOM    383  C   GLU A  46       6.923 -56.970  -2.621  1.00 58.01           C  
ATOM    384  CB  GLU A  46       8.961 -58.016  -1.604  1.00 58.01           C  
ATOM    385  O   GLU A  46       6.587 -55.936  -2.041  1.00 58.01           O  
ATOM    386  CG  GLU A  46       9.477 -58.773  -0.389  1.00 58.01           C  
ATOM    387  CD  GLU A  46      10.929 -58.464  -0.062  1.00 58.01           C  
ATOM    388  OE1 GLU A  46      11.439 -58.964   0.966  1.00 58.01           O  
ATOM    389  OE2 GLU A  46      11.561 -57.714  -0.839  1.00 58.01           O  
ATOM    390  N   LEU A  47       6.673 -57.221  -3.898  1.00 57.52           N  
ATOM    391  CA  LEU A  47       6.116 -56.141  -4.706  1.00 57.52           C  
ATOM    392  C   LEU A  47       4.595 -56.234  -4.763  1.00 57.52           C  
ATOM    393  CB  LEU A  47       6.696 -56.177  -6.122  1.00 57.52           C  
ATOM    394  O   LEU A  47       3.946 -55.441  -5.448  1.00 57.52           O  
ATOM    395  CG  LEU A  47       8.035 -55.467  -6.325  1.00 57.52           C  
ATOM    396  CD1 LEU A  47       8.880 -56.212  -7.352  1.00 57.52           C  
ATOM    397  CD2 LEU A  47       7.813 -54.021  -6.756  1.00 57.52           C  
ATOM    398  N   THR A  48       4.035 -57.247  -4.058  1.00 56.56           N  
ATOM    399  CA  THR A  48       2.581 -57.358  -4.096  1.00 56.56           C  
ATOM    400  C   THR A  48       1.938 -56.372  -3.126  1.00 56.56           C  
ATOM    401  CB  THR A  48       2.121 -58.789  -3.759  1.00 56.56           C  
ATOM    402  O   THR A  48       2.325 -56.300  -1.958  1.00 56.56           O  
ATOM    403  CG2 THR A  48       1.947 -59.623  -5.023  1.00 56.56           C  
ATOM    404  OG1 THR A  48       3.100 -59.413  -2.918  1.00 56.56           O  
ATOM    405  N   PHE A  49       1.850 -55.228  -3.503  1.00 54.84           N  
ATOM    406  CA  PHE A  49       1.069 -54.054  -3.132  1.00 54.84           C  
ATOM    407  C   PHE A  49      -0.197 -54.460  -2.386  1.00 54.84           C  
ATOM    408  CB  PHE A  49       0.706 -53.234  -4.374  1.00 54.84           C  
ATOM    409  O   PHE A  49      -1.012 -55.224  -2.905  1.00 54.84           O  
ATOM    410  CG  PHE A  49       0.091 -51.897  -4.060  1.00 54.84           C  
ATOM    411  CD1 PHE A  49      -1.282 -51.708  -4.158  1.00 54.84           C  
ATOM    412  CD2 PHE A  49       0.886 -50.829  -3.667  1.00 54.84           C  
ATOM    413  CE1 PHE A  49      -1.854 -50.471  -3.868  1.00 54.84           C  
ATOM    414  CE2 PHE A  49       0.322 -49.590  -3.375  1.00 54.84           C  
ATOM    415  CZ  PHE A  49      -1.048 -49.413  -3.478  1.00 54.84           C  
ATOM    416  N   THR A  50      -0.146 -54.365  -1.072  1.00 68.19           N  
ATOM    417  CA  THR A  50      -1.313 -54.649  -0.244  1.00 68.19           C  
ATOM    418  C   THR A  50      -2.036 -53.359   0.132  1.00 68.19           C  
ATOM    419  CB  THR A  50      -0.919 -55.412   1.034  1.00 68.19           C  
ATOM    420  O   THR A  50      -1.504 -52.264  -0.060  1.00 68.19           O  
ATOM    421  CG2 THR A  50      -0.231 -56.731   0.698  1.00 68.19           C  
ATOM    422  OG1 THR A  50      -0.025 -54.603   1.809  1.00 68.19           O  
ATOM    423  N   GLU A  51      -3.376 -53.337   0.170  1.00 69.07           N  
ATOM    424  CA  GLU A  51      -4.252 -52.262   0.627  1.00 69.07           C  
ATOM    425  C   GLU A  51      -3.697 -51.594   1.882  1.00 69.07           C  
ATOM    426  CB  GLU A  51      -5.662 -52.793   0.893  1.00 69.07           C  
ATOM    427  O   GLU A  51      -3.815 -50.378   2.049  1.00 69.07           O  
ATOM    428  CG  GLU A  51      -6.657 -52.479  -0.215  1.00 69.07           C  
ATOM    429  CD  GLU A  51      -8.074 -52.926   0.106  1.00 69.07           C  
ATOM    430  OE1 GLU A  51      -8.988 -52.681  -0.714  1.00 69.07           O  
ATOM    431  OE2 GLU A  51      -8.272 -53.524   1.187  1.00 69.07           O  
ATOM    432  N   SER A  52      -3.029 -52.316   2.780  1.00 71.45           N  
ATOM    433  CA  SER A  52      -2.413 -51.798   3.998  1.00 71.45           C  
ATOM    434  C   SER A  52      -1.238 -50.881   3.676  1.00 71.45           C  
ATOM    435  CB  SER A  52      -1.945 -52.946   4.892  1.00 71.45           C  
ATOM    436  O   SER A  52      -1.023 -49.876   4.357  1.00 71.45           O  
ATOM    437  OG  SER A  52      -0.628 -53.344   4.551  1.00 71.45           O  
ATOM    438  N   ASP A  53      -0.506 -51.083   2.582  1.00 69.33           N  
ATOM    439  CA  ASP A  53       0.596 -50.259   2.094  1.00 69.33           C  
ATOM    440  C   ASP A  53       0.087 -48.921   1.562  1.00 69.33           C  
ATOM    441  CB  ASP A  53       1.376 -50.996   1.004  1.00 69.33           C  
ATOM    442  O   ASP A  53       0.709 -47.881   1.786  1.00 69.33           O  
ATOM    443  CG  ASP A  53       2.272 -52.092   1.554  1.00 69.33           C  
ATOM    444  OD1 ASP A  53       2.699 -52.001   2.725  1.00 69.33           O  
ATOM    445  OD2 ASP A  53       2.556 -53.054   0.808  1.00 69.33           O  
ATOM    446  N   GLU A  54      -1.091 -48.950   0.913  1.00 73.34           N  
ATOM    447  CA  GLU A  54      -1.741 -47.734   0.434  1.00 73.34           C  
ATOM    448  C   GLU A  54      -2.122 -46.819   1.595  1.00 73.34           C  
ATOM    449  CB  GLU A  54      -2.983 -48.078  -0.393  1.00 73.34           C  
ATOM    450  O   GLU A  54      -1.954 -45.601   1.512  1.00 73.34           O  
ATOM    451  CG  GLU A  54      -2.700 -48.268  -1.876  1.00 73.34           C  
ATOM    452  CD  GLU A  54      -3.957 -48.473  -2.706  1.00 73.34           C  
ATOM    453  OE1 GLU A  54      -3.849 -48.632  -3.943  1.00 73.34           O  
ATOM    454  OE2 GLU A  54      -5.060 -48.473  -2.114  1.00 73.34           O  
ATOM    455  N   GLU A  55      -2.627 -47.403   2.654  1.00 74.43           N  
ATOM    456  CA  GLU A  55      -3.031 -46.622   3.820  1.00 74.43           C  
ATOM    457  C   GLU A  55      -1.825 -45.975   4.495  1.00 74.43           C  
ATOM    458  CB  GLU A  55      -3.785 -47.502   4.820  1.00 74.43           C  
ATOM    459  O   GLU A  55      -1.883 -44.812   4.898  1.00 74.43           O  
ATOM    460  CG  GLU A  55      -4.706 -46.724   5.750  1.00 74.43           C  
ATOM    461  CD  GLU A  55      -5.923 -47.521   6.192  1.00 74.43           C  
ATOM    462  OE1 GLU A  55      -6.815 -46.947   6.858  1.00 74.43           O  
ATOM    463  OE2 GLU A  55      -5.986 -48.728   5.871  1.00 74.43           O  
ATOM    464  N   ARG A  56      -0.756 -46.698   4.623  1.00 70.85           N  
ATOM    465  CA  ARG A  56       0.487 -46.195   5.200  1.00 70.85           C  
ATOM    466  C   ARG A  56       1.040 -45.033   4.382  1.00 70.85           C  
ATOM    467  CB  ARG A  56       1.528 -47.313   5.292  1.00 70.85           C  
ATOM    468  O   ARG A  56       1.459 -44.018   4.941  1.00 70.85           O  
ATOM    469  CG  ARG A  56       2.713 -46.980   6.184  1.00 70.85           C  
ATOM    470  CD  ARG A  56       3.745 -48.098   6.192  1.00 70.85           C  
ATOM    471  NE  ARG A  56       4.953 -47.712   6.916  1.00 70.85           N  
ATOM    472  NH1 ARG A  56       6.293 -49.333   5.960  1.00 70.85           N  
ATOM    473  NH2 ARG A  56       7.169 -47.874   7.496  1.00 70.85           N  
ATOM    474  CZ  ARG A  56       6.136 -48.307   6.789  1.00 70.85           C  
ATOM    475  N   TRP A  57       1.053 -45.167   3.044  1.00 72.65           N  
ATOM    476  CA  TRP A  57       1.539 -44.125   2.145  1.00 72.65           C  
ATOM    477  C   TRP A  57       0.636 -42.897   2.197  1.00 72.65           C  
ATOM    478  CB  TRP A  57       1.625 -44.651   0.710  1.00 72.65           C  
ATOM    479  O   TRP A  57       1.117 -41.762   2.156  1.00 72.65           O  
ATOM    480  CG  TRP A  57       2.792 -45.560   0.463  1.00 72.65           C  
ATOM    481  CD1 TRP A  57       3.532 -46.224   1.402  1.00 72.65           C  
ATOM    482  CD2 TRP A  57       3.356 -45.900  -0.807  1.00 72.65           C  
ATOM    483  CE2 TRP A  57       4.436 -46.777  -0.563  1.00 72.65           C  
ATOM    484  CE3 TRP A  57       3.052 -45.550  -2.129  1.00 72.65           C  
ATOM    485  NE1 TRP A  57       4.522 -46.958   0.791  1.00 72.65           N  
ATOM    486  CH2 TRP A  57       4.895 -46.950  -2.878  1.00 72.65           C  
ATOM    487  CZ2 TRP A  57       5.214 -47.309  -1.594  1.00 72.65           C  
ATOM    488  CZ3 TRP A  57       3.827 -46.080  -3.154  1.00 72.65           C  
ATOM    489  N   ARG A  58      -0.662 -43.178   2.274  1.00 74.73           N  
ATOM    490  CA  ARG A  58      -1.625 -42.092   2.421  1.00 74.73           C  
ATOM    491  C   ARG A  58      -1.371 -41.304   3.702  1.00 74.73           C  
ATOM    492  CB  ARG A  58      -3.055 -42.636   2.416  1.00 74.73           C  
ATOM    493  O   ARG A  58      -1.368 -40.071   3.689  1.00 74.73           O  
ATOM    494  CG  ARG A  58      -4.122 -41.564   2.259  1.00 74.73           C  
ATOM    495  CD  ARG A  58      -5.524 -42.136   2.418  1.00 74.73           C  
ATOM    496  NE  ARG A  58      -5.711 -42.746   3.731  1.00 74.73           N  
ATOM    497  NH1 ARG A  58      -7.861 -43.480   3.313  1.00 74.73           N  
ATOM    498  NH2 ARG A  58      -6.880 -43.890   5.344  1.00 74.73           N  
ATOM    499  CZ  ARG A  58      -6.817 -43.370   4.126  1.00 74.73           C  
ATOM    500  N   LYS A  59      -1.158 -41.963   4.806  1.00 77.74           N  
ATOM    501  CA  LYS A  59      -0.893 -41.322   6.091  1.00 77.74           C  
ATOM    502  C   LYS A  59       0.429 -40.560   6.064  1.00 77.74           C  
ATOM    503  CB  LYS A  59      -0.876 -42.360   7.215  1.00 77.74           C  
ATOM    504  O   LYS A  59       0.528 -39.460   6.611  1.00 77.74           O  
ATOM    505  CG  LYS A  59      -2.259 -42.810   7.662  1.00 77.74           C  
ATOM    506  CD  LYS A  59      -2.183 -43.721   8.881  1.00 77.74           C  
ATOM    507  CE  LYS A  59      -3.565 -44.188   9.318  1.00 77.74           C  
ATOM    508  NZ  LYS A  59      -3.493 -45.108  10.493  1.00 77.74           N  
ATOM    509  N   ASN A  60       1.441 -41.123   5.400  1.00 75.05           N  
ATOM    510  CA  ASN A  60       2.739 -40.470   5.272  1.00 75.05           C  
ATOM    511  C   ASN A  60       2.657 -39.228   4.389  1.00 75.05           C  
ATOM    512  CB  ASN A  60       3.779 -41.447   4.718  1.00 75.05           C  
ATOM    513  O   ASN A  60       3.284 -38.209   4.684  1.00 75.05           O  
ATOM    514  CG  ASN A  60       4.422 -42.290   5.801  1.00 75.05           C  
ATOM    515  ND2 ASN A  60       5.163 -43.314   5.393  1.00 75.05           N  
ATOM    516  OD1 ASN A  60       4.255 -42.024   6.994  1.00 75.05           O  
ATOM    517  N   ARG A  61       1.889 -39.328   3.307  1.00 77.11           N  
ATOM    518  CA  ARG A  61       1.671 -38.166   2.450  1.00 77.11           C  
ATOM    519  C   ARG A  61       0.956 -37.053   3.209  1.00 77.11           C  
ATOM    520  CB  ARG A  61       0.864 -38.557   1.210  1.00 77.11           C  
ATOM    521  O   ARG A  61       1.288 -35.876   3.054  1.00 77.11           O  
ATOM    522  CG  ARG A  61       1.675 -39.287   0.152  1.00 77.11           C  
ATOM    523  CD  ARG A  61       0.903 -39.429  -1.153  1.00 77.11           C  
ATOM    524  NE  ARG A  61      -0.241 -40.323  -1.007  1.00 77.11           N  
ATOM    525  NH1 ARG A  61       0.812 -42.158  -1.936  1.00 77.11           N  
ATOM    526  NH2 ARG A  61      -1.354 -42.323  -1.203  1.00 77.11           N  
ATOM    527  CZ  ARG A  61      -0.259 -41.599  -1.382  1.00 77.11           C  
ATOM    528  N   GLU A  62      -0.014 -37.480   4.011  1.00 74.64           N  
ATOM    529  CA  GLU A  62      -0.743 -36.520   4.834  1.00 74.64           C  
ATOM    530  C   GLU A  62       0.179 -35.850   5.849  1.00 74.64           C  
ATOM    531  CB  GLU A  62      -1.909 -37.203   5.553  1.00 74.64           C  
ATOM    532  O   GLU A  62       0.122 -34.634   6.040  1.00 74.64           O  
ATOM    533  CG  GLU A  62      -3.225 -37.135   4.793  1.00 74.64           C  
ATOM    534  CD  GLU A  62      -4.376 -37.809   5.523  1.00 74.64           C  
ATOM    535  OE1 GLU A  62      -5.517 -37.789   5.008  1.00 74.64           O  
ATOM    536  OE2 GLU A  62      -4.135 -38.360   6.620  1.00 74.64           O  
ATOM    537  N   ARG A  63       1.055 -36.573   6.459  1.00 69.67           N  
ATOM    538  CA  ARG A  63       2.023 -36.059   7.423  1.00 69.67           C  
ATOM    539  C   ARG A  63       3.025 -35.128   6.749  1.00 69.67           C  
ATOM    540  CB  ARG A  63       2.759 -37.211   8.111  1.00 69.67           C  
ATOM    541  O   ARG A  63       3.378 -34.084   7.301  1.00 69.67           O  
ATOM    542  CG  ARG A  63       2.042 -37.755   9.336  1.00 69.67           C  
ATOM    543  CD  ARG A  63       2.849 -38.848  10.023  1.00 69.67           C  
ATOM    544  NE  ARG A  63       2.120 -39.431  11.146  1.00 69.67           N  
ATOM    545  NH1 ARG A  63       3.776 -40.943  11.703  1.00 69.67           N  
ATOM    546  NH2 ARG A  63       1.830 -40.869  12.913  1.00 69.67           N  
ATOM    547  CZ  ARG A  63       2.577 -40.413  11.918  1.00 69.67           C  
ATOM    548  N   ALA A  64       3.475 -35.590   5.567  1.00 70.45           N  
ATOM    549  CA  ALA A  64       4.420 -34.778   4.806  1.00 70.45           C  
ATOM    550  C   ALA A  64       3.786 -33.459   4.373  1.00 70.45           C  
ATOM    551  CB  ALA A  64       4.922 -35.548   3.586  1.00 70.45           C  
ATOM    552  O   ALA A  64       4.434 -32.410   4.408  1.00 70.45           O  
ATOM    553  N   GLU A  65       2.515 -33.516   4.029  1.00 66.90           N  
ATOM    554  CA  GLU A  65       1.778 -32.313   3.652  1.00 66.90           C  
ATOM    555  C   GLU A  65       1.574 -31.393   4.852  1.00 66.90           C  
ATOM    556  CB  GLU A  65       0.426 -32.682   3.037  1.00 66.90           C  
ATOM    557  O   GLU A  65       1.736 -30.176   4.742  1.00 66.90           O  
ATOM    558  CG  GLU A  65       0.500 -33.045   1.561  1.00 66.90           C  
ATOM    559  CD  GLU A  65      -0.847 -33.425   0.967  1.00 66.90           C  
ATOM    560  OE1 GLU A  65      -0.904 -33.776  -0.233  1.00 66.90           O  
ATOM    561  OE2 GLU A  65      -1.853 -33.372   1.709  1.00 66.90           O  
ATOM    562  N   ILE A  66       1.250 -31.982   6.007  1.00 66.18           N  
ATOM    563  CA  ILE A  66       1.073 -31.226   7.243  1.00 66.18           C  
ATOM    564  C   ILE A  66       2.408 -30.626   7.676  1.00 66.18           C  
ATOM    565  CB  ILE A  66       0.492 -32.111   8.368  1.00 66.18           C  
ATOM    566  O   ILE A  66       2.470 -29.465   8.086  1.00 66.18           O  
ATOM    567  CG1 ILE A  66      -0.952 -32.509   8.044  1.00 66.18           C  
ATOM    568  CG2 ILE A  66       0.573 -31.391   9.717  1.00 66.18           C  
ATOM    569  CD1 ILE A  66      -1.537 -33.545   8.994  1.00 66.18           C  
ATOM    570  N   ALA A  67       3.488 -31.400   7.629  1.00 59.93           N  
ATOM    571  CA  ALA A  67       4.831 -30.942   7.975  1.00 59.93           C  
ATOM    572  C   ALA A  67       5.285 -29.821   7.044  1.00 59.93           C  
ATOM    573  CB  ALA A  67       5.819 -32.104   7.925  1.00 59.93           C  
ATOM    574  O   ALA A  67       5.893 -28.844   7.489  1.00 59.93           O  
ATOM    575  N   GLN A  68       4.997 -29.965   5.762  1.00 56.50           N  
ATOM    576  CA  GLN A  68       5.298 -28.915   4.794  1.00 56.50           C  
ATOM    577  C   GLN A  68       4.466 -27.665   5.062  1.00 56.50           C  
ATOM    578  CB  GLN A  68       5.055 -29.412   3.368  1.00 56.50           C  
ATOM    579  O   GLN A  68       4.982 -26.546   5.012  1.00 56.50           O  
ATOM    580  CG  GLN A  68       5.739 -28.571   2.299  1.00 56.50           C  
ATOM    581  CD  GLN A  68       5.674 -29.206   0.922  1.00 56.50           C  
ATOM    582  NE2 GLN A  68       6.388 -28.623  -0.034  1.00 56.50           N  
ATOM    583  OE1 GLN A  68       4.987 -30.212   0.720  1.00 56.50           O  
ATOM    584  N   GLN A  69       3.214 -27.876   5.438  1.00 51.55           N  
ATOM    585  CA  GLN A  69       2.357 -26.760   5.824  1.00 51.55           C  
ATOM    586  C   GLN A  69       2.858 -26.098   7.104  1.00 51.55           C  
ATOM    587  CB  GLN A  69       0.913 -27.229   6.006  1.00 51.55           C  
ATOM    588  O   GLN A  69       2.875 -24.870   7.209  1.00 51.55           O  
ATOM    589  CG  GLN A  69       0.106 -27.252   4.715  1.00 51.55           C  
ATOM    590  CD  GLN A  69      -1.368 -27.529   4.949  1.00 51.55           C  
ATOM    591  NE2 GLN A  69      -2.171 -27.390   3.899  1.00 51.55           N  
ATOM    592  OE1 GLN A  69      -1.781 -27.865   6.063  1.00 51.55           O  
ATOM    593  N   ASN A  70       3.288 -26.928   8.074  1.00 47.62           N  
ATOM    594  CA  ASN A  70       3.828 -26.411   9.327  1.00 47.62           C  
ATOM    595  C   ASN A  70       5.180 -25.735   9.118  1.00 47.62           C  
ATOM    596  CB  ASN A  70       3.949 -27.532  10.361  1.00 47.62           C  
ATOM    597  O   ASN A  70       5.480 -24.726   9.759  1.00 47.62           O  
ATOM    598  CG  ASN A  70       2.615 -27.905  10.978  1.00 47.62           C  
ATOM    599  ND2 ASN A  70       2.531 -29.112  11.523  1.00 47.62           N  
ATOM    600  OD1 ASN A  70       1.668 -27.114  10.962  1.00 47.62           O  
ATOM    601  N   LYS A  71       6.084 -26.380   8.271  1.00 41.89           N  
ATOM    602  CA  LYS A  71       7.351 -25.770   7.876  1.00 41.89           C  
ATOM    603  C   LYS A  71       7.121 -24.444   7.157  1.00 41.89           C  
ATOM    604  CB  LYS A  71       8.148 -26.720   6.981  1.00 41.89           C  
ATOM    605  O   LYS A  71       7.833 -23.467   7.403  1.00 41.89           O  
ATOM    606  CG  LYS A  71       9.652 -26.494   7.023  1.00 41.89           C  
ATOM    607  CD  LYS A  71      10.397 -27.534   6.196  1.00 41.89           C  
ATOM    608  CE  LYS A  71      11.895 -27.264   6.175  1.00 41.89           C  
ATOM    609  NZ  LYS A  71      12.634 -28.298   5.389  1.00 41.89           N  
ATOM    610  N   LEU A  72       6.111 -24.334   6.369  1.00 46.57           N  
ATOM    611  CA  LEU A  72       5.724 -23.076   5.741  1.00 46.57           C  
ATOM    612  C   LEU A  72       5.073 -22.140   6.754  1.00 46.57           C  
ATOM    613  CB  LEU A  72       4.765 -23.331   4.575  1.00 46.57           C  
ATOM    614  O   LEU A  72       5.255 -20.922   6.687  1.00 46.57           O  
ATOM    615  CG  LEU A  72       5.401 -23.782   3.260  1.00 46.57           C  
ATOM    616  CD1 LEU A  72       4.393 -24.561   2.422  1.00 46.57           C  
ATOM    617  CD2 LEU A  72       5.933 -22.581   2.484  1.00 46.57           C  
ATOM    618  N   LEU A  73       4.390 -22.709   7.757  1.00 44.32           N  
ATOM    619  CA  LEU A  73       3.807 -21.885   8.811  1.00 44.32           C  
ATOM    620  C   LEU A  73       4.892 -21.318   9.720  1.00 44.32           C  
ATOM    621  CB  LEU A  73       2.806 -22.698   9.635  1.00 44.32           C  
ATOM    622  O   LEU A  73       4.829 -20.153  10.119  1.00 44.32           O  
ATOM    623  CG  LEU A  73       1.372 -22.744   9.107  1.00 44.32           C  
ATOM    624  CD1 LEU A  73       0.686 -24.034   9.547  1.00 44.32           C  
ATOM    625  CD2 LEU A  73       0.587 -21.526   9.582  1.00 44.32           C  
ATOM    626  N   PHE A  74       6.007 -22.171   9.981  1.00 39.43           N  
ATOM    627  CA  PHE A  74       7.069 -21.720  10.873  1.00 39.43           C  
ATOM    628  C   PHE A  74       8.150 -20.979  10.095  1.00 39.43           C  
ATOM    629  CB  PHE A  74       7.682 -22.906  11.623  1.00 39.43           C  
ATOM    630  O   PHE A  74       8.854 -20.134  10.653  1.00 39.43           O  
ATOM    631  CG  PHE A  74       6.797 -23.462  12.706  1.00 39.43           C  
ATOM    632  CD1 PHE A  74       6.656 -22.797  13.918  1.00 39.43           C  
ATOM    633  CD2 PHE A  74       6.105 -24.651  12.512  1.00 39.43           C  
ATOM    634  CE1 PHE A  74       5.837 -23.309  14.922  1.00 39.43           C  
ATOM    635  CE2 PHE A  74       5.285 -25.169  13.510  1.00 39.43           C  
ATOM    636  CZ  PHE A  74       5.154 -24.497  14.715  1.00 39.43           C  
ATOM    637  N   ALA A  75       8.363 -21.186   8.786  1.00 43.42           N  
ATOM    638  CA  ALA A  75       9.298 -20.443   7.945  1.00 43.42           C  
ATOM    639  C   ALA A  75       8.724 -19.083   7.557  1.00 43.42           C  
ATOM    640  CB  ALA A  75       9.644 -21.248   6.695  1.00 43.42           C  
ATOM    641  O   ALA A  75       9.472 -18.128   7.335  1.00 43.42           O  
ATOM    642  N   ASN A  76       7.536 -18.734   7.935  1.00 49.71           N  
ATOM    643  CA  ASN A  76       6.963 -17.426   7.634  1.00 49.71           C  
ATOM    644  C   ASN A  76       6.684 -16.630   8.906  1.00 49.71           C  
ATOM    645  CB  ASN A  76       5.683 -17.576   6.810  1.00 49.71           C  
ATOM    646  O   ASN A  76       5.528 -16.353   9.229  1.00 49.71           O  
ATOM    647  CG  ASN A  76       5.959 -17.768   5.332  1.00 49.71           C  
ATOM    648  ND2 ASN A  76       4.966 -18.263   4.603  1.00 49.71           N  
ATOM    649  OD1 ASN A  76       7.056 -17.474   4.849  1.00 49.71           O  
ATOM    650  N   GLU A  77       7.455 -16.781   9.966  1.00 59.83           N  
ATOM    651  CA  GLU A  77       7.241 -15.926  11.129  1.00 59.83           C  
ATOM    652  C   GLU A  77       7.183 -14.454  10.730  1.00 59.83           C  
ATOM    653  CB  GLU A  77       8.344 -16.146  12.168  1.00 59.83           C  
ATOM    654  O   GLU A  77       8.020 -13.982   9.957  1.00 59.83           O  
ATOM    655  CG  GLU A  77       7.937 -15.772  13.586  1.00 59.83           C  
ATOM    656  CD  GLU A  77       9.011 -16.075  14.619  1.00 59.83           C  
ATOM    657  OE1 GLU A  77       8.807 -15.766  15.815  1.00 59.83           O  
ATOM    658  OE2 GLU A  77      10.064 -16.625  14.228  1.00 59.83           O  
ATOM    659  N   PHE A  78       6.026 -14.007  10.427  1.00 78.79           N  
ATOM    660  CA  PHE A  78       5.739 -12.583  10.295  1.00 78.79           C  
ATOM    661  C   PHE A  78       6.604 -11.766  11.246  1.00 78.79           C  
ATOM    662  CB  PHE A  78       4.256 -12.306  10.562  1.00 78.79           C  
ATOM    663  O   PHE A  78       6.603 -12.006  12.456  1.00 78.79           O  
ATOM    664  CG  PHE A  78       3.917 -10.841  10.637  1.00 78.79           C  
ATOM    665  CD1 PHE A  78       3.454 -10.281  11.821  1.00 78.79           C  
ATOM    666  CD2 PHE A  78       4.061 -10.025   9.523  1.00 78.79           C  
ATOM    667  CE1 PHE A  78       3.139  -8.926  11.894  1.00 78.79           C  
ATOM    668  CE2 PHE A  78       3.749  -8.670   9.588  1.00 78.79           C  
ATOM    669  CZ  PHE A  78       3.287  -8.123  10.774  1.00 78.79           C  
ATOM    670  N   ASP A  79       7.583 -11.051  10.700  1.00 84.69           N  
ATOM    671  CA  ASP A  79       8.393 -10.100  11.456  1.00 84.69           C  
ATOM    672  C   ASP A  79       7.891  -8.672  11.256  1.00 84.69           C  
ATOM    673  CB  ASP A  79       9.863 -10.203  11.046  1.00 84.69           C  
ATOM    674  O   ASP A  79       8.140  -8.060  10.215  1.00 84.69           O  
ATOM    675  CG  ASP A  79      10.778  -9.342  11.899  1.00 84.69           C  
ATOM    676  OD1 ASP A  79      10.280  -8.609  12.780  1.00 84.69           O  
ATOM    677  OD2 ASP A  79      12.009  -9.395  11.686  1.00 84.69           O  
ATOM    678  N   VAL A  80       7.217  -8.173  12.185  1.00 88.45           N  
ATOM    679  CA  VAL A  80       6.578  -6.863  12.112  1.00 88.45           C  
ATOM    680  C   VAL A  80       7.640  -5.778  11.949  1.00 88.45           C  
ATOM    681  CB  VAL A  80       5.715  -6.582  13.362  1.00 88.45           C  
ATOM    682  O   VAL A  80       7.361  -4.704  11.411  1.00 88.45           O  
ATOM    683  CG1 VAL A  80       6.595  -6.430  14.602  1.00 88.45           C  
ATOM    684  CG2 VAL A  80       4.863  -5.332  13.151  1.00 88.45           C  
ATOM    685  N   THR A  81       8.871  -6.094  12.398  1.00 87.16           N  
ATOM    686  CA  THR A  81       9.949  -5.112  12.350  1.00 87.16           C  
ATOM    687  C   THR A  81      10.358  -4.828  10.908  1.00 87.16           C  
ATOM    688  CB  THR A  81      11.175  -5.590  13.150  1.00 87.16           C  
ATOM    689  O   THR A  81      11.001  -3.814  10.628  1.00 87.16           O  
ATOM    690  CG2 THR A  81      10.792  -5.948  14.582  1.00 87.16           C  
ATOM    691  OG1 THR A  81      11.733  -6.746  12.513  1.00 87.16           O  
ATOM    692  N   LYS A  82       9.959  -5.630  10.071  1.00 89.56           N  
ATOM    693  CA  LYS A  82      10.303  -5.453   8.663  1.00 89.56           C  
ATOM    694  C   LYS A  82       9.262  -4.598   7.946  1.00 89.56           C  
ATOM    695  CB  LYS A  82      10.435  -6.810   7.968  1.00 89.56           C  
ATOM    696  O   LYS A  82       9.479  -4.169   6.811  1.00 89.56           O  
ATOM    697  CG  LYS A  82      11.637  -7.624   8.424  1.00 89.56           C  
ATOM    698  CD  LYS A  82      11.784  -8.905   7.613  1.00 89.56           C  
ATOM    699  CE  LYS A  82      12.995  -9.714   8.059  1.00 89.56           C  
ATOM    700  NZ  LYS A  82      13.096 -11.010   7.324  1.00 89.56           N  
ATOM    701  N   LEU A  83       8.179  -4.358   8.581  1.00 93.16           N  
ATOM    702  CA  LEU A  83       7.101  -3.551   8.019  1.00 93.16           C  
ATOM    703  C   LEU A  83       7.323  -2.071   8.309  1.00 93.16           C  
ATOM    704  CB  LEU A  83       5.749  -3.996   8.581  1.00 93.16           C  
ATOM    705  O   LEU A  83       7.407  -1.667   9.471  1.00 93.16           O  
ATOM    706  CG  LEU A  83       4.517  -3.272   8.037  1.00 93.16           C  
ATOM    707  CD1 LEU A  83       4.339  -3.570   6.552  1.00 93.16           C  
ATOM    708  CD2 LEU A  83       3.271  -3.672   8.821  1.00 93.16           C  
ATOM    709  N   LEU A  84       7.433  -1.281   7.278  1.00 93.83           N  
ATOM    710  CA  LEU A  84       7.612   0.160   7.415  1.00 93.83           C  
ATOM    711  C   LEU A  84       6.400   0.797   8.088  1.00 93.83           C  
ATOM    712  CB  LEU A  84       7.846   0.803   6.045  1.00 93.83           C  
ATOM    713  O   LEU A  84       5.258   0.497   7.732  1.00 93.83           O  
ATOM    714  CG  LEU A  84       9.237   0.616   5.437  1.00 93.83           C  
ATOM    715  CD1 LEU A  84       9.282   1.198   4.028  1.00 93.83           C  
ATOM    716  CD2 LEU A  84      10.299   1.260   6.322  1.00 93.83           C  
ATOM    717  N   TYR A  85       6.652   1.596   9.095  1.00 95.78           N  
ATOM    718  CA  TYR A  85       5.703   2.456   9.793  1.00 95.78           C  
ATOM    719  C   TYR A  85       4.762   1.634  10.666  1.00 95.78           C  
ATOM    720  CB  TYR A  85       4.895   3.288   8.793  1.00 95.78           C  
ATOM    721  O   TYR A  85       3.619   2.033  10.903  1.00 95.78           O  
ATOM    722  CG  TYR A  85       5.746   4.019   7.784  1.00 95.78           C  
ATOM    723  CD1 TYR A  85       6.772   4.868   8.194  1.00 95.78           C  
ATOM    724  CD2 TYR A  85       5.526   3.864   6.419  1.00 95.78           C  
ATOM    725  CE1 TYR A  85       7.558   5.546   7.268  1.00 95.78           C  
ATOM    726  CE2 TYR A  85       6.306   4.537   5.484  1.00 95.78           C  
ATOM    727  OH  TYR A  85       8.093   6.043   4.996  1.00 95.78           O  
ATOM    728  CZ  TYR A  85       7.318   5.374   5.917  1.00 95.78           C  
ATOM    729  N   ALA A  86       5.140   0.410  10.969  1.00 95.84           N  
ATOM    730  CA  ALA A  86       4.348  -0.468  11.826  1.00 95.84           C  
ATOM    731  C   ALA A  86       3.965   0.234  13.126  1.00 95.84           C  
ATOM    732  CB  ALA A  86       5.116  -1.753  12.126  1.00 95.84           C  
ATOM    733  O   ALA A  86       2.831   0.111  13.594  1.00 95.84           O  
ATOM    734  N   SER A  87       4.901   1.006  13.669  1.00 95.77           N  
ATOM    735  CA  SER A  87       4.652   1.701  14.928  1.00 95.77           C  
ATOM    736  C   SER A  87       3.493   2.684  14.798  1.00 95.77           C  
ATOM    737  CB  SER A  87       5.909   2.440  15.390  1.00 95.77           C  
ATOM    738  O   SER A  87       2.696   2.838  15.725  1.00 95.77           O  
ATOM    739  OG  SER A  87       6.252   3.469  14.477  1.00 95.77           O  
ATOM    740  N   ALA A  88       3.376   3.331  13.652  1.00 96.66           N  
ATOM    741  CA  ALA A  88       2.290   4.278  13.412  1.00 96.66           C  
ATOM    742  C   ALA A  88       0.933   3.583  13.469  1.00 96.66           C  
ATOM    743  CB  ALA A  88       2.474   4.968  12.063  1.00 96.66           C  
ATOM    744  O   ALA A  88      -0.008   4.095  14.080  1.00 96.66           O  
ATOM    745  N   PHE A  89       0.901   2.413  12.869  1.00 97.09           N  
ATOM    746  CA  PHE A  89      -0.346   1.657  12.867  1.00 97.09           C  
ATOM    747  C   PHE A  89      -0.705   1.200  14.276  1.00 97.09           C  
ATOM    748  CB  PHE A  89      -0.241   0.447  11.933  1.00 97.09           C  
ATOM    749  O   PHE A  89      -1.863   1.292  14.688  1.00 97.09           O  
ATOM    750  CG  PHE A  89      -0.176   0.810  10.474  1.00 97.09           C  
ATOM    751  CD1 PHE A  89      -1.333   1.113   9.767  1.00 97.09           C  
ATOM    752  CD2 PHE A  89       1.043   0.848   9.810  1.00 97.09           C  
ATOM    753  CE1 PHE A  89      -1.276   1.449   8.416  1.00 97.09           C  
ATOM    754  CE2 PHE A  89       1.108   1.183   8.460  1.00 97.09           C  
ATOM    755  CZ  PHE A  89      -0.053   1.482   7.765  1.00 97.09           C  
ATOM    756  N   GLN A  90       0.267   0.709  14.969  1.00 97.44           N  
ATOM    757  CA  GLN A  90       0.029   0.243  16.331  1.00 97.44           C  
ATOM    758  C   GLN A  90      -0.405   1.392  17.237  1.00 97.44           C  
ATOM    759  CB  GLN A  90       1.283  -0.426  16.896  1.00 97.44           C  
ATOM    760  O   GLN A  90      -1.327   1.240  18.041  1.00 97.44           O  
ATOM    761  CG  GLN A  90       1.066  -1.097  18.246  1.00 97.44           C  
ATOM    762  CD  GLN A  90       0.032  -2.206  18.191  1.00 97.44           C  
ATOM    763  NE2 GLN A  90      -1.043  -2.052  18.956  1.00 97.44           N  
ATOM    764  OE1 GLN A  90       0.199  -3.193  17.467  1.00 97.44           O  
ATOM    765  N   LYS A  91       0.183   2.574  17.150  1.00 96.95           N  
ATOM    766  CA  LYS A  91      -0.172   3.744  17.947  1.00 96.95           C  
ATOM    767  C   LYS A  91      -1.612   4.174  17.682  1.00 96.95           C  
ATOM    768  CB  LYS A  91       0.783   4.903  17.655  1.00 96.95           C  
ATOM    769  O   LYS A  91      -2.345   4.514  18.612  1.00 96.95           O  
ATOM    770  CG  LYS A  91       2.168   4.732  18.262  1.00 96.95           C  
ATOM    771  CD  LYS A  91       3.073   5.911  17.930  1.00 96.95           C  
ATOM    772  CE  LYS A  91       4.488   5.693  18.448  1.00 96.95           C  
ATOM    773  NZ  LYS A  91       5.406   6.796  18.033  1.00 96.95           N  
ATOM    774  N   THR A  92      -1.933   4.155  16.418  1.00 97.00           N  
ATOM    775  CA  THR A  92      -3.295   4.526  16.049  1.00 97.00           C  
ATOM    776  C   THR A  92      -4.300   3.525  16.614  1.00 97.00           C  
ATOM    777  CB  THR A  92      -3.456   4.611  14.520  1.00 97.00           C  
ATOM    778  O   THR A  92      -5.324   3.917  17.178  1.00 97.00           O  
ATOM    779  CG2 THR A  92      -4.876   5.017  14.138  1.00 97.00           C  
ATOM    780  OG1 THR A  92      -2.538   5.582  14.003  1.00 97.00           O  
ATOM    781  N   ALA A  93      -3.957   2.251  16.444  1.00 97.26           N  
ATOM    782  CA  ALA A  93      -4.820   1.207  16.992  1.00 97.26           C  
ATOM    783  C   ALA A  93      -4.991   1.372  18.499  1.00 97.26           C  
ATOM    784  CB  ALA A  93      -4.255  -0.174  16.671  1.00 97.26           C  
ATOM    785  O   ALA A  93      -6.109   1.303  19.015  1.00 97.26           O  
ATOM    786  N   ASP A  94      -3.967   1.671  19.197  1.00 97.14           N  
ATOM    787  CA  ASP A  94      -3.979   1.831  20.648  1.00 97.14           C  
ATOM    788  C   ASP A  94      -4.756   3.080  21.057  1.00 97.14           C  
ATOM    789  CB  ASP A  94      -2.550   1.899  21.192  1.00 97.14           C  
ATOM    790  O   ASP A  94      -5.591   3.029  21.963  1.00 97.14           O  
ATOM    791  CG  ASP A  94      -1.828   0.565  21.130  1.00 97.14           C  
ATOM    792  OD1 ASP A  94      -2.494  -0.484  20.995  1.00 97.14           O  
ATOM    793  OD2 ASP A  94      -0.581   0.562  21.220  1.00 97.14           O  
ATOM    794  N   LYS A  95      -4.517   4.118  20.382  1.00 96.28           N  
ATOM    795  CA  LYS A  95      -5.121   5.397  20.743  1.00 96.28           C  
ATOM    796  C   LYS A  95      -6.641   5.344  20.612  1.00 96.28           C  
ATOM    797  CB  LYS A  95      -4.559   6.521  19.872  1.00 96.28           C  
ATOM    798  O   LYS A  95      -7.362   5.805  21.500  1.00 96.28           O  
ATOM    799  CG  LYS A  95      -5.160   7.889  20.163  1.00 96.28           C  
ATOM    800  CD  LYS A  95      -4.392   8.999  19.457  1.00 96.28           C  
ATOM    801  CE  LYS A  95      -4.970  10.371  19.777  1.00 96.28           C  
ATOM    802  NZ  LYS A  95      -4.086  11.472  19.290  1.00 96.28           N  
ATOM    803  N   TYR A  96      -7.097   4.721  19.561  1.00 94.99           N  
ATOM    804  CA  TYR A  96      -8.526   4.792  19.280  1.00 94.99           C  
ATOM    805  C   TYR A  96      -9.223   3.493  19.666  1.00 94.99           C  
ATOM    806  CB  TYR A  96      -8.768   5.093  17.798  1.00 94.99           C  
ATOM    807  O   TYR A  96     -10.440   3.364  19.512  1.00 94.99           O  
ATOM    808  CG  TYR A  96      -8.460   6.519  17.410  1.00 94.99           C  
ATOM    809  CD1 TYR A  96      -9.377   7.541  17.649  1.00 94.99           C  
ATOM    810  CD2 TYR A  96      -7.252   6.848  16.805  1.00 94.99           C  
ATOM    811  CE1 TYR A  96      -9.098   8.856  17.291  1.00 94.99           C  
ATOM    812  CE2 TYR A  96      -6.962   8.160  16.443  1.00 94.99           C  
ATOM    813  OH  TYR A  96      -7.608  10.455  16.335  1.00 94.99           O  
ATOM    814  CZ  TYR A  96      -7.889   9.155  16.691  1.00 94.99           C  
ATOM    815  N   GLY A  97      -8.433   2.581  20.178  1.00 95.56           N  
ATOM    816  CA  GLY A  97      -9.016   1.323  20.616  1.00 95.56           C  
ATOM    817  C   GLY A  97      -9.709   0.565  19.500  1.00 95.56           C  
ATOM    818  O   GLY A  97     -10.813   0.047  19.686  1.00 95.56           O  
ATOM    819  N   VAL A  98      -9.081   0.571  18.290  1.00 95.66           N  
ATOM    820  CA  VAL A  98      -9.632  -0.129  17.135  1.00 95.66           C  
ATOM    821  C   VAL A  98      -8.597  -1.104  16.579  1.00 95.66           C  
ATOM    822  CB  VAL A  98     -10.081   0.858  16.034  1.00 95.66           C  
ATOM    823  O   VAL A  98      -7.392  -0.896  16.738  1.00 95.66           O  
ATOM    824  CG1 VAL A  98     -11.242   1.722  16.524  1.00 95.66           C  
ATOM    825  CG2 VAL A  98      -8.909   1.732  15.592  1.00 95.66           C  
ATOM    826  N   VAL A  99      -9.157  -2.181  15.980  1.00 96.84           N  
ATOM    827  CA  VAL A  99      -8.290  -3.089  15.236  1.00 96.84           C  
ATOM    828  C   VAL A  99      -8.133  -2.593  13.801  1.00 96.84           C  
ATOM    829  CB  VAL A  99      -8.840  -4.533  15.244  1.00 96.84           C  
ATOM    830  O   VAL A  99      -9.121  -2.282  13.132  1.00 96.84           O  
ATOM    831  CG1 VAL A  99      -7.943  -5.457  14.422  1.00 96.84           C  
ATOM    832  CG2 VAL A  99      -8.970  -5.045  16.677  1.00 96.84           C  
ATOM    833  N   ILE A 100      -6.825  -2.529  13.364  1.00 96.99           N  
ATOM    834  CA  ILE A 100      -6.537  -2.100  12.000  1.00 96.99           C  
ATOM    835  C   ILE A 100      -5.930  -3.259  11.212  1.00 96.99           C  
ATOM    836  CB  ILE A 100      -5.587  -0.882  11.979  1.00 96.99           C  
ATOM    837  O   ILE A 100      -4.920  -3.836  11.623  1.00 96.99           O  
ATOM    838  CG1 ILE A 100      -6.229   0.309  12.700  1.00 96.99           C  
ATOM    839  CG2 ILE A 100      -5.212  -0.514  10.540  1.00 96.99           C  
ATOM    840  CD1 ILE A 100      -5.285   1.484  12.915  1.00 96.99           C  
ATOM    841  N   GLY A 101      -6.639  -3.611  10.155  1.00 95.54           N  
ATOM    842  CA  GLY A 101      -6.084  -4.575   9.219  1.00 95.54           C  
ATOM    843  C   GLY A 101      -5.579  -3.939   7.938  1.00 95.54           C  
ATOM    844  O   GLY A 101      -6.234  -3.060   7.374  1.00 95.54           O  
ATOM    845  N   LEU A 102      -4.418  -4.398   7.501  1.00 94.81           N  
ATOM    846  CA  LEU A 102      -3.900  -3.805   6.273  1.00 94.81           C  
ATOM    847  C   LEU A 102      -3.163  -4.845   5.436  1.00 94.81           C  
ATOM    848  CB  LEU A 102      -2.965  -2.637   6.596  1.00 94.81           C  
ATOM    849  O   LEU A 102      -2.833  -5.926   5.930  1.00 94.81           O  
ATOM    850  CG  LEU A 102      -1.693  -2.980   7.374  1.00 94.81           C  
ATOM    851  CD1 LEU A 102      -0.587  -3.413   6.417  1.00 94.81           C  
ATOM    852  CD2 LEU A 102      -1.244  -1.792   8.216  1.00 94.81           C  
ATOM    853  N   ARG A 103      -3.045  -4.367   4.143  1.00 92.36           N  
ATOM    854  CA  ARG A 103      -2.139  -5.039   3.216  1.00 92.36           C  
ATOM    855  C   ARG A 103      -0.858  -4.234   3.022  1.00 92.36           C  
ATOM    856  CB  ARG A 103      -2.823  -5.267   1.866  1.00 92.36           C  
ATOM    857  O   ARG A 103      -0.904  -3.073   2.611  1.00 92.36           O  
ATOM    858  CG  ARG A 103      -2.015  -6.121   0.903  1.00 92.36           C  
ATOM    859  CD  ARG A 103      -2.676  -6.207  -0.466  1.00 92.36           C  
ATOM    860  NE  ARG A 103      -3.853  -5.347  -0.551  1.00 92.36           N  
ATOM    861  NH1 ARG A 103      -4.014  -5.445  -2.853  1.00 92.36           N  
ATOM    862  NH2 ARG A 103      -5.525  -4.216  -1.646  1.00 92.36           N  
ATOM    863  CZ  ARG A 103      -4.461  -5.004  -1.683  1.00 92.36           C  
ATOM    864  N   ALA A 104       0.229  -5.054   3.262  1.00 91.66           N  
ATOM    865  CA  ALA A 104       1.512  -4.362   3.170  1.00 91.66           C  
ATOM    866  C   ALA A 104       1.961  -4.228   1.718  1.00 91.66           C  
ATOM    867  CB  ALA A 104       2.573  -5.098   3.986  1.00 91.66           C  
ATOM    868  O   ALA A 104       1.653  -5.085   0.885  1.00 91.66           O  
ATOM    869  N   PRO A 105       2.639  -3.109   1.506  1.00 92.68           N  
ATOM    870  CA  PRO A 105       3.263  -3.012   0.184  1.00 92.68           C  
ATOM    871  C   PRO A 105       4.365  -4.047  -0.026  1.00 92.68           C  
ATOM    872  CB  PRO A 105       3.836  -1.593   0.168  1.00 92.68           C  
ATOM    873  O   PRO A 105       4.862  -4.631   0.941  1.00 92.68           O  
ATOM    874  CG  PRO A 105       3.129  -0.883   1.277  1.00 92.68           C  
ATOM    875  CD  PRO A 105       2.745  -1.892   2.321  1.00 92.68           C  
ATOM    876  N   SER A 106       4.729  -4.232  -1.296  1.00 91.00           N  
ATOM    877  CA  SER A 106       5.826  -5.141  -1.609  1.00 91.00           C  
ATOM    878  C   SER A 106       7.136  -4.659  -0.996  1.00 91.00           C  
ATOM    879  CB  SER A 106       5.986  -5.288  -3.123  1.00 91.00           C  
ATOM    880  O   SER A 106       7.267  -3.486  -0.641  1.00 91.00           O  
ATOM    881  OG  SER A 106       6.475  -4.087  -3.696  1.00 91.00           O  
ATOM    882  N   VAL A 107       8.076  -5.574  -0.868  1.00 91.60           N  
ATOM    883  CA  VAL A 107       9.378  -5.251  -0.294  1.00 91.60           C  
ATOM    884  C   VAL A 107      10.019  -4.107  -1.077  1.00 91.60           C  
ATOM    885  CB  VAL A 107      10.314  -6.479  -0.282  1.00 91.60           C  
ATOM    886  O   VAL A 107      10.510  -3.142  -0.488  1.00 91.60           O  
ATOM    887  CG1 VAL A 107      11.725  -6.079   0.146  1.00 91.60           C  
ATOM    888  CG2 VAL A 107       9.760  -7.563   0.641  1.00 91.60           C  
ATOM    889  N   ILE A 108       9.942  -4.187  -2.393  1.00 94.37           N  
ATOM    890  CA  ILE A 108      10.511  -3.144  -3.240  1.00 94.37           C  
ATOM    891  C   ILE A 108       9.719  -1.850  -3.069  1.00 94.37           C  
ATOM    892  CB  ILE A 108      10.529  -3.570  -4.725  1.00 94.37           C  
ATOM    893  O   ILE A 108      10.299  -0.765  -2.992  1.00 94.37           O  
ATOM    894  CG1 ILE A 108      11.411  -4.809  -4.915  1.00 94.37           C  
ATOM    895  CG2 ILE A 108      11.008  -2.416  -5.611  1.00 94.37           C  
ATOM    896  CD1 ILE A 108      12.869  -4.596  -4.531  1.00 94.37           C  
ATOM    897  N   GLY A 109       8.431  -1.980  -2.997  1.00 94.81           N  
ATOM    898  CA  GLY A 109       7.599  -0.813  -2.750  1.00 94.81           C  
ATOM    899  C   GLY A 109       7.938  -0.103  -1.453  1.00 94.81           C  
ATOM    900  O   GLY A 109       7.977   1.128  -1.404  1.00 94.81           O  
ATOM    901  N   GLN A 110       8.216  -0.847  -0.398  1.00 95.00           N  
ATOM    902  CA  GLN A 110       8.593  -0.278   0.892  1.00 95.00           C  
ATOM    903  C   GLN A 110       9.902   0.499   0.788  1.00 95.00           C  
ATOM    904  CB  GLN A 110       8.718  -1.377   1.948  1.00 95.00           C  
ATOM    905  O   GLN A 110      10.064   1.540   1.428  1.00 95.00           O  
ATOM    906  CG  GLN A 110       7.384  -1.981   2.367  1.00 95.00           C  
ATOM    907  CD  GLN A 110       7.508  -2.900   3.568  1.00 95.00           C  
ATOM    908  NE2 GLN A 110       7.381  -4.202   3.334  1.00 95.00           N  
ATOM    909  OE1 GLN A 110       7.716  -2.444   4.697  1.00 95.00           O  
ATOM    910  N   LYS A 111      10.812  -0.032  -0.040  1.00 95.41           N  
ATOM    911  CA  LYS A 111      12.068   0.682  -0.249  1.00 95.41           C  
ATOM    912  C   LYS A 111      11.824   2.053  -0.874  1.00 95.41           C  
ATOM    913  CB  LYS A 111      13.010  -0.136  -1.134  1.00 95.41           C  
ATOM    914  O   LYS A 111      12.399   3.052  -0.437  1.00 95.41           O  
ATOM    915  CG  LYS A 111      14.318   0.569  -1.464  1.00 95.41           C  
ATOM    916  CD  LYS A 111      15.147   0.824  -0.212  1.00 95.41           C  
ATOM    917  CE  LYS A 111      16.489   1.459  -0.549  1.00 95.41           C  
ATOM    918  NZ  LYS A 111      17.303   1.717   0.676  1.00 95.41           N  
ATOM    919  N   HIS A 112      10.929   2.102  -1.804  1.00 96.67           N  
ATOM    920  CA  HIS A 112      10.628   3.373  -2.453  1.00 96.67           C  
ATOM    921  C   HIS A 112       9.966   4.344  -1.482  1.00 96.67           C  
ATOM    922  CB  HIS A 112       9.729   3.153  -3.671  1.00 96.67           C  
ATOM    923  O   HIS A 112      10.255   5.543  -1.503  1.00 96.67           O  
ATOM    924  CG  HIS A 112      10.346   2.289  -4.724  1.00 96.67           C  
ATOM    925  CD2 HIS A 112       9.853   1.227  -5.403  1.00 96.67           C  
ATOM    926  ND1 HIS A 112      11.630   2.481  -5.186  1.00 96.67           N  
ATOM    927  CE1 HIS A 112      11.900   1.571  -6.107  1.00 96.67           C  
ATOM    928  NE2 HIS A 112      10.839   0.798  -6.258  1.00 96.67           N  
ATOM    929  N   LEU A 113       9.129   3.812  -0.663  1.00 96.11           N  
ATOM    930  CA  LEU A 113       8.496   4.648   0.351  1.00 96.11           C  
ATOM    931  C   LEU A 113       9.531   5.196   1.328  1.00 96.11           C  
ATOM    932  CB  LEU A 113       7.430   3.855   1.111  1.00 96.11           C  
ATOM    933  O   LEU A 113       9.475   6.369   1.706  1.00 96.11           O  
ATOM    934  CG  LEU A 113       6.197   3.435   0.309  1.00 96.11           C  
ATOM    935  CD1 LEU A 113       5.304   2.525   1.147  1.00 96.11           C  
ATOM    936  CD2 LEU A 113       5.425   4.661  -0.166  1.00 96.11           C  
ATOM    937  N   GLU A 114      10.436   4.352   1.709  1.00 94.98           N  
ATOM    938  CA  GLU A 114      11.531   4.753   2.587  1.00 94.98           C  
ATOM    939  C   GLU A 114      12.342   5.892   1.974  1.00 94.98           C  
ATOM    940  CB  GLU A 114      12.444   3.561   2.888  1.00 94.98           C  
ATOM    941  O   GLU A 114      12.830   6.769   2.690  1.00 94.98           O  
ATOM    942  CG  GLU A 114      13.567   3.878   3.865  1.00 94.98           C  
ATOM    943  CD  GLU A 114      14.476   2.691   4.140  1.00 94.98           C  
ATOM    944  OE1 GLU A 114      15.354   2.791   5.026  1.00 94.98           O  
ATOM    945  OE2 GLU A 114      14.308   1.651   3.464  1.00 94.98           O  
ATOM    946  N   LEU A 115      12.415   5.952   0.678  1.00 94.65           N  
ATOM    947  CA  LEU A 115      13.199   6.956  -0.034  1.00 94.65           C  
ATOM    948  C   LEU A 115      12.367   8.205  -0.303  1.00 94.65           C  
ATOM    949  CB  LEU A 115      13.729   6.386  -1.353  1.00 94.65           C  
ATOM    950  O   LEU A 115      12.831   9.132  -0.971  1.00 94.65           O  
ATOM    951  CG  LEU A 115      14.781   5.282  -1.241  1.00 94.65           C  
ATOM    952  CD1 LEU A 115      15.083   4.696  -2.616  1.00 94.65           C  
ATOM    953  CD2 LEU A 115      16.053   5.819  -0.592  1.00 94.65           C  
ATOM    954  N   GLY A 116      11.112   8.182   0.078  1.00 93.95           N  
ATOM    955  CA  GLY A 116      10.318   9.400   0.066  1.00 93.95           C  
ATOM    956  C   GLY A 116       9.431   9.522  -1.160  1.00 93.95           C  
ATOM    957  O   GLY A 116       8.914  10.601  -1.453  1.00 93.95           O  
ATOM    958  N   HIS A 117       9.300   8.419  -1.930  1.00 96.15           N  
ATOM    959  CA  HIS A 117       8.381   8.461  -3.062  1.00 96.15           C  
ATOM    960  C   HIS A 117       6.932   8.542  -2.593  1.00 96.15           C  
ATOM    961  CB  HIS A 117       8.576   7.235  -3.956  1.00 96.15           C  
ATOM    962  O   HIS A 117       6.555   7.895  -1.614  1.00 96.15           O  
ATOM    963  CG  HIS A 117       9.829   7.280  -4.772  1.00 96.15           C  
ATOM    964  CD2 HIS A 117      11.079   6.834  -4.506  1.00 96.15           C  
ATOM    965  ND1 HIS A 117       9.878   7.842  -6.029  1.00 96.15           N  
ATOM    966  CE1 HIS A 117      11.108   7.739  -6.503  1.00 96.15           C  
ATOM    967  NE2 HIS A 117      11.857   7.131  -5.598  1.00 96.15           N  
ATOM    968  N   PRO A 118       6.151   9.398  -3.345  1.00 96.08           N  
ATOM    969  CA  PRO A 118       4.722   9.419  -3.021  1.00 96.08           C  
ATOM    970  C   PRO A 118       4.022   8.104  -3.358  1.00 96.08           C  
ATOM    971  CB  PRO A 118       4.182  10.562  -3.884  1.00 96.08           C  
ATOM    972  O   PRO A 118       4.443   7.394  -4.274  1.00 96.08           O  
ATOM    973  CG  PRO A 118       5.167  10.697  -5.000  1.00 96.08           C  
ATOM    974  CD  PRO A 118       6.512  10.246  -4.506  1.00 96.08           C  
ATOM    975  N   SER A 119       3.015   7.761  -2.554  1.00 95.45           N  
ATOM    976  CA  SER A 119       2.203   6.586  -2.853  1.00 95.45           C  
ATOM    977  C   SER A 119       1.043   6.936  -3.779  1.00 95.45           C  
ATOM    978  CB  SER A 119       1.667   5.962  -1.564  1.00 95.45           C  
ATOM    979  O   SER A 119       0.633   8.096  -3.858  1.00 95.45           O  
ATOM    980  OG  SER A 119       0.746   6.832  -0.929  1.00 95.45           O  
ATOM    981  N   LYS A 120       0.570   6.005  -4.499  1.00 93.66           N  
ATOM    982  CA  LYS A 120      -0.528   6.204  -5.441  1.00 93.66           C  
ATOM    983  C   LYS A 120      -1.809   6.603  -4.716  1.00 93.66           C  
ATOM    984  CB  LYS A 120      -0.764   4.937  -6.265  1.00 93.66           C  
ATOM    985  O   LYS A 120      -2.192   5.973  -3.728  1.00 93.66           O  
ATOM    986  CG  LYS A 120      -1.392   3.795  -5.478  1.00 93.66           C  
ATOM    987  CD  LYS A 120      -1.662   2.587  -6.366  1.00 93.66           C  
ATOM    988  CE  LYS A 120      -2.363   1.474  -5.598  1.00 93.66           C  
ATOM    989  NZ  LYS A 120      -2.412   0.205  -6.384  1.00 93.66           N  
ATOM    990  N   ASN A 121      -2.479   7.638  -5.262  1.00 93.77           N  
ATOM    991  CA  ASN A 121      -3.710   8.096  -4.626  1.00 93.77           C  
ATOM    992  C   ASN A 121      -4.935   7.390  -5.202  1.00 93.77           C  
ATOM    993  CB  ASN A 121      -3.856   9.612  -4.767  1.00 93.77           C  
ATOM    994  O   ASN A 121      -4.803   6.456  -5.995  1.00 93.77           O  
ATOM    995  CG  ASN A 121      -4.085  10.046  -6.202  1.00 93.77           C  
ATOM    996  ND2 ASN A 121      -3.982  11.345  -6.452  1.00 93.77           N  
ATOM    997  OD1 ASN A 121      -4.355   9.219  -7.077  1.00 93.77           O  
ATOM    998  N   PHE A 122      -6.110   7.799  -4.806  1.00 91.80           N  
ATOM    999  CA  PHE A 122      -7.397   7.172  -5.082  1.00 91.80           C  
ATOM   1000  C   PHE A 122      -7.723   7.236  -6.569  1.00 91.80           C  
ATOM   1001  CB  PHE A 122      -8.509   7.845  -4.271  1.00 91.80           C  
ATOM   1002  O   PHE A 122      -8.474   6.404  -7.081  1.00 91.80           O  
ATOM   1003  CG  PHE A 122      -9.877   7.270  -4.521  1.00 91.80           C  
ATOM   1004  CD1 PHE A 122     -10.843   8.006  -5.196  1.00 91.80           C  
ATOM   1005  CD2 PHE A 122     -10.196   5.991  -4.082  1.00 91.80           C  
ATOM   1006  CE1 PHE A 122     -12.110   7.475  -5.429  1.00 91.80           C  
ATOM   1007  CE2 PHE A 122     -11.459   5.454  -4.312  1.00 91.80           C  
ATOM   1008  CZ  PHE A 122     -12.415   6.198  -4.984  1.00 91.80           C  
ATOM   1009  N   HIS A 123      -7.103   8.058  -7.318  1.00 93.17           N  
ATOM   1010  CA  HIS A 123      -7.494   8.354  -8.691  1.00 93.17           C  
ATOM   1011  C   HIS A 123      -6.620   7.600  -9.688  1.00 93.17           C  
ATOM   1012  CB  HIS A 123      -7.415   9.858  -8.958  1.00 93.17           C  
ATOM   1013  O   HIS A 123      -6.778   7.754 -10.901  1.00 93.17           O  
ATOM   1014  CG  HIS A 123      -8.233  10.679  -8.012  1.00 93.17           C  
ATOM   1015  CD2 HIS A 123      -7.865  11.527  -7.023  1.00 93.17           C  
ATOM   1016  ND1 HIS A 123      -9.611  10.675  -8.025  1.00 93.17           N  
ATOM   1017  CE1 HIS A 123     -10.056  11.489  -7.082  1.00 93.17           C  
ATOM   1018  NE2 HIS A 123      -9.017  12.018  -6.459  1.00 93.17           N  
ATOM   1019  N   VAL A 124      -5.661   6.915  -9.198  1.00 95.17           N  
ATOM   1020  CA  VAL A 124      -4.805   6.110 -10.064  1.00 95.17           C  
ATOM   1021  C   VAL A 124      -5.178   4.635  -9.933  1.00 95.17           C  
ATOM   1022  CB  VAL A 124      -3.310   6.314  -9.732  1.00 95.17           C  
ATOM   1023  O   VAL A 124      -5.030   4.044  -8.861  1.00 95.17           O  
ATOM   1024  CG1 VAL A 124      -2.434   5.437 -10.625  1.00 95.17           C  
ATOM   1025  CG2 VAL A 124      -2.927   7.785  -9.880  1.00 95.17           C  
ATOM   1026  N   LYS A 125      -5.617   3.978 -11.081  1.00 93.74           N  
ATOM   1027  CA  LYS A 125      -6.107   2.603 -11.053  1.00 93.74           C  
ATOM   1028  C   LYS A 125      -5.155   1.665 -11.790  1.00 93.74           C  
ATOM   1029  CB  LYS A 125      -7.506   2.518 -11.665  1.00 93.74           C  
ATOM   1030  O   LYS A 125      -5.390   0.456 -11.850  1.00 93.74           O  
ATOM   1031  CG  LYS A 125      -8.538   3.398 -10.975  1.00 93.74           C  
ATOM   1032  CD  LYS A 125      -8.711   3.013  -9.511  1.00 93.74           C  
ATOM   1033  CE  LYS A 125      -9.778   3.860  -8.832  1.00 93.74           C  
ATOM   1034  NZ  LYS A 125      -9.895   3.542  -7.377  1.00 93.74           N  
ATOM   1035  N   ALA A 126      -4.056   2.250 -12.265  1.00 95.26           N  
ATOM   1036  CA  ALA A 126      -3.063   1.442 -12.968  1.00 95.26           C  
ATOM   1037  C   ALA A 126      -2.207   0.648 -11.985  1.00 95.26           C  
ATOM   1038  CB  ALA A 126      -2.179   2.328 -13.843  1.00 95.26           C  
ATOM   1039  O   ALA A 126      -2.062   1.036 -10.824  1.00 95.26           O  
ATOM   1040  N   LYS A 127      -1.659  -0.427 -12.468  1.00 93.90           N  
ATOM   1041  CA  LYS A 127      -0.923  -1.342 -11.600  1.00 93.90           C  
ATOM   1042  C   LYS A 127       0.583  -1.151 -11.750  1.00 93.90           C  
ATOM   1043  CB  LYS A 127      -1.300  -2.792 -11.906  1.00 93.90           C  
ATOM   1044  O   LYS A 127       1.067  -0.818 -12.834  1.00 93.90           O  
ATOM   1045  CG  LYS A 127      -2.787  -3.087 -11.771  1.00 93.90           C  
ATOM   1046  CD  LYS A 127      -3.231  -3.070 -10.314  1.00 93.90           C  
ATOM   1047  CE  LYS A 127      -4.678  -3.517 -10.164  1.00 93.90           C  
ATOM   1048  NZ  LYS A 127      -5.129  -3.469  -8.741  1.00 93.90           N  
ATOM   1049  N   SER A 128       1.276  -1.340 -10.667  1.00 95.53           N  
ATOM   1050  CA  SER A 128       2.726  -1.174 -10.647  1.00 95.53           C  
ATOM   1051  C   SER A 128       3.427  -2.372 -11.278  1.00 95.53           C  
ATOM   1052  CB  SER A 128       3.223  -0.978  -9.214  1.00 95.53           C  
ATOM   1053  O   SER A 128       2.787  -3.375 -11.599  1.00 95.53           O  
ATOM   1054  OG  SER A 128       2.922  -2.111  -8.418  1.00 95.53           O  
ATOM   1055  N   SER A 129       4.694  -2.243 -11.424  1.00 96.32           N  
ATOM   1056  CA  SER A 129       5.566  -3.289 -11.950  1.00 96.32           C  
ATOM   1057  C   SER A 129       6.091  -4.184 -10.833  1.00 96.32           C  
ATOM   1058  CB  SER A 129       6.739  -2.674 -12.715  1.00 96.32           C  
ATOM   1059  O   SER A 129       6.267  -3.733  -9.699  1.00 96.32           O  
ATOM   1060  OG  SER A 129       7.606  -3.684 -13.203  1.00 96.32           O  
ATOM   1061  N   ASN A 130       6.345  -5.480 -11.115  1.00 93.44           N  
ATOM   1062  CA  ASN A 130       6.877  -6.398 -10.114  1.00 93.44           C  
ATOM   1063  C   ASN A 130       8.241  -6.945 -10.524  1.00 93.44           C  
ATOM   1064  CB  ASN A 130       5.897  -7.547  -9.865  1.00 93.44           C  
ATOM   1065  O   ASN A 130       8.691  -7.964  -9.995  1.00 93.44           O  
ATOM   1066  CG  ASN A 130       5.632  -8.369 -11.112  1.00 93.44           C  
ATOM   1067  ND2 ASN A 130       4.992  -9.519 -10.938  1.00 93.44           N  
ATOM   1068  OD1 ASN A 130       6.000  -7.973 -12.221  1.00 93.44           O  
ATOM   1069  N   ALA A 131       8.857  -6.284 -11.546  1.00 95.88           N  
ATOM   1070  CA  ALA A 131      10.142  -6.788 -12.024  1.00 95.88           C  
ATOM   1071  C   ALA A 131      10.981  -5.666 -12.628  1.00 95.88           C  
ATOM   1072  CB  ALA A 131       9.929  -7.899 -13.049  1.00 95.88           C  
ATOM   1073  O   ALA A 131      10.457  -4.601 -12.962  1.00 95.88           O  
ATOM   1074  N   GLY A 132      12.306  -5.955 -12.675  1.00 97.14           N  
ATOM   1075  CA  GLY A 132      13.246  -5.082 -13.361  1.00 97.14           C  
ATOM   1076  C   GLY A 132      13.445  -3.751 -12.661  1.00 97.14           C  
ATOM   1077  O   GLY A 132      13.141  -3.617 -11.473  1.00 97.14           O  
ATOM   1078  N   PRO A 133      14.079  -2.837 -13.405  1.00 97.89           N  
ATOM   1079  CA  PRO A 133      14.315  -1.520 -12.810  1.00 97.89           C  
ATOM   1080  C   PRO A 133      13.022  -0.763 -12.520  1.00 97.89           C  
ATOM   1081  CB  PRO A 133      15.145  -0.796 -13.873  1.00 97.89           C  
ATOM   1082  O   PRO A 133      13.029   0.213 -11.765  1.00 97.89           O  
ATOM   1083  CG  PRO A 133      14.842  -1.515 -15.148  1.00 97.89           C  
ATOM   1084  CD  PRO A 133      14.570  -2.957 -14.830  1.00 97.89           C  
ATOM   1085  N   THR A 134      11.931  -1.218 -13.035  1.00 97.94           N  
ATOM   1086  CA  THR A 134      10.658  -0.519 -12.902  1.00 97.94           C  
ATOM   1087  C   THR A 134       9.869  -1.055 -11.711  1.00 97.94           C  
ATOM   1088  CB  THR A 134       9.812  -0.649 -14.182  1.00 97.94           C  
ATOM   1089  O   THR A 134       8.769  -0.578 -11.423  1.00 97.94           O  
ATOM   1090  CG2 THR A 134      10.532  -0.041 -15.381  1.00 97.94           C  
ATOM   1091  OG1 THR A 134       9.561  -2.036 -14.442  1.00 97.94           O  
ATOM   1092  N   SER A 135      10.358  -2.059 -11.016  1.00 97.46           N  
ATOM   1093  CA  SER A 135       9.655  -2.718  -9.920  1.00 97.46           C  
ATOM   1094  C   SER A 135       9.221  -1.713  -8.858  1.00 97.46           C  
ATOM   1095  CB  SER A 135      10.539  -3.793  -9.286  1.00 97.46           C  
ATOM   1096  O   SER A 135      10.041  -0.944  -8.352  1.00 97.46           O  
ATOM   1097  OG  SER A 135       9.817  -4.527  -8.312  1.00 97.46           O  
ATOM   1098  N   GLY A 136       7.913  -1.741  -8.593  1.00 96.84           N  
ATOM   1099  CA  GLY A 136       7.356  -0.887  -7.556  1.00 96.84           C  
ATOM   1100  C   GLY A 136       6.798   0.417  -8.093  1.00 96.84           C  
ATOM   1101  O   GLY A 136       6.173   1.182  -7.354  1.00 96.84           O  
ATOM   1102  N   PHE A 137       6.983   0.738  -9.369  1.00 97.99           N  
ATOM   1103  CA  PHE A 137       6.471   1.953  -9.992  1.00 97.99           C  
ATOM   1104  C   PHE A 137       5.372   1.626 -10.996  1.00 97.99           C  
ATOM   1105  CB  PHE A 137       7.601   2.723 -10.683  1.00 97.99           C  
ATOM   1106  O   PHE A 137       5.284   0.496 -11.481  1.00 97.99           O  
ATOM   1107  CG  PHE A 137       8.660   3.224  -9.739  1.00 97.99           C  
ATOM   1108  CD1 PHE A 137       8.394   4.272  -8.867  1.00 97.99           C  
ATOM   1109  CD2 PHE A 137       9.923   2.646  -9.723  1.00 97.99           C  
ATOM   1110  CE1 PHE A 137       9.372   4.738  -7.992  1.00 97.99           C  
ATOM   1111  CE2 PHE A 137      10.906   3.106  -8.852  1.00 97.99           C  
ATOM   1112  CZ  PHE A 137      10.629   4.153  -7.987  1.00 97.99           C  
ATOM   1113  N   ILE A 138       4.559   2.591 -11.291  1.00 97.99           N  
ATOM   1114  CA  ILE A 138       3.551   2.472 -12.339  1.00 97.99           C  
ATOM   1115  C   ILE A 138       4.127   2.958 -13.667  1.00 97.99           C  
ATOM   1116  CB  ILE A 138       2.273   3.265 -11.986  1.00 97.99           C  
ATOM   1117  O   ILE A 138       4.408   4.147 -13.830  1.00 97.99           O  
ATOM   1118  CG1 ILE A 138       1.668   2.749 -10.675  1.00 97.99           C  
ATOM   1119  CG2 ILE A 138       1.256   3.186 -13.128  1.00 97.99           C  
ATOM   1120  CD1 ILE A 138       0.442   3.523 -10.212  1.00 97.99           C  
ATOM   1121  N   THR A 139       4.152   2.009 -14.620  1.00 97.79           N  
ATOM   1122  CA  THR A 139       4.888   2.281 -15.850  1.00 97.79           C  
ATOM   1123  C   THR A 139       3.933   2.649 -16.982  1.00 97.79           C  
ATOM   1124  CB  THR A 139       5.743   1.071 -16.268  1.00 97.79           C  
ATOM   1125  O   THR A 139       2.775   2.224 -16.987  1.00 97.79           O  
ATOM   1126  CG2 THR A 139       6.753   0.710 -15.184  1.00 97.79           C  
ATOM   1127  OG1 THR A 139       4.887  -0.054 -16.502  1.00 97.79           O  
ATOM   1128  N   GLU A 140       4.493   3.475 -17.895  1.00 97.87           N  
ATOM   1129  CA  GLU A 140       3.744   3.869 -19.084  1.00 97.87           C  
ATOM   1130  C   GLU A 140       3.409   2.658 -19.951  1.00 97.87           C  
ATOM   1131  CB  GLU A 140       4.532   4.898 -19.900  1.00 97.87           C  
ATOM   1132  O   GLU A 140       2.266   2.496 -20.384  1.00 97.87           O  
ATOM   1133  CG  GLU A 140       3.828   5.341 -21.174  1.00 97.87           C  
ATOM   1134  CD  GLU A 140       4.690   6.230 -22.057  1.00 97.87           C  
ATOM   1135  OE1 GLU A 140       4.132   7.053 -22.818  1.00 97.87           O  
ATOM   1136  OE2 GLU A 140       5.933   6.101 -21.988  1.00 97.87           O  
ATOM   1137  N   LYS A 141       4.416   1.809 -20.069  1.00 97.10           N  
ATOM   1138  CA  LYS A 141       4.245   0.631 -20.915  1.00 97.10           C  
ATOM   1139  C   LYS A 141       3.635  -0.526 -20.129  1.00 97.10           C  
ATOM   1140  CB  LYS A 141       5.584   0.205 -21.519  1.00 97.10           C  
ATOM   1141  O   LYS A 141       4.145  -0.904 -19.072  1.00 97.10           O  
ATOM   1142  CG  LYS A 141       6.184   1.224 -22.476  1.00 97.10           C  
ATOM   1143  CD  LYS A 141       7.496   0.730 -23.069  1.00 97.10           C  
ATOM   1144  CE  LYS A 141       8.112   1.762 -24.005  1.00 97.10           C  
ATOM   1145  NZ  LYS A 141       9.421   1.299 -24.555  1.00 97.10           N  
ATOM   1146  N   ALA A 142       2.634  -1.092 -20.672  1.00 97.07           N  
ATOM   1147  CA  ALA A 142       1.931  -2.197 -20.026  1.00 97.07           C  
ATOM   1148  C   ALA A 142       2.845  -3.409 -19.865  1.00 97.07           C  
ATOM   1149  CB  ALA A 142       0.686  -2.576 -20.824  1.00 97.07           C  
ATOM   1150  O   ALA A 142       2.711  -4.172 -18.906  1.00 97.07           O  
ATOM   1151  N   LEU A 143       3.778  -3.528 -20.778  1.00 96.61           N  
ATOM   1152  CA  LEU A 143       4.720  -4.642 -20.754  1.00 96.61           C  
ATOM   1153  C   LEU A 143       5.426  -4.727 -19.405  1.00 96.61           C  
ATOM   1154  CB  LEU A 143       5.752  -4.495 -21.875  1.00 96.61           C  
ATOM   1155  O   LEU A 143       5.678  -5.824 -18.900  1.00 96.61           O  
ATOM   1156  CG  LEU A 143       6.916  -5.487 -21.859  1.00 96.61           C  
ATOM   1157  CD1 LEU A 143       6.403  -6.908 -22.072  1.00 96.61           C  
ATOM   1158  CD2 LEU A 143       7.946  -5.120 -22.922  1.00 96.61           C  
ATOM   1159  N   TYR A 144       5.705  -3.608 -18.839  1.00 97.57           N  
ATOM   1160  CA  TYR A 144       6.481  -3.581 -17.604  1.00 97.57           C  
ATOM   1161  C   TYR A 144       5.572  -3.689 -16.386  1.00 97.57           C  
ATOM   1162  CB  TYR A 144       7.316  -2.299 -17.522  1.00 97.57           C  
ATOM   1163  O   TYR A 144       6.051  -3.821 -15.257  1.00 97.57           O  
ATOM   1164  CG  TYR A 144       8.262  -2.115 -18.683  1.00 97.57           C  
ATOM   1165  CD1 TYR A 144       8.868  -3.211 -19.294  1.00 97.57           C  
ATOM   1166  CD2 TYR A 144       8.553  -0.846 -19.171  1.00 97.57           C  
ATOM   1167  CE1 TYR A 144       9.742  -3.046 -20.363  1.00 97.57           C  
ATOM   1168  CE2 TYR A 144       9.426  -0.669 -20.240  1.00 97.57           C  
ATOM   1169  OH  TYR A 144      10.879  -1.604 -21.887  1.00 97.57           O  
ATOM   1170  CZ  TYR A 144      10.014  -1.773 -20.828  1.00 97.57           C  
ATOM   1171  N   SER A 145       4.285  -3.662 -16.546  1.00 96.25           N  
ATOM   1172  CA  SER A 145       3.345  -3.753 -15.433  1.00 96.25           C  
ATOM   1173  C   SER A 145       3.081  -5.205 -15.049  1.00 96.25           C  
ATOM   1174  CB  SER A 145       2.027  -3.062 -15.787  1.00 96.25           C  
ATOM   1175  O   SER A 145       3.351  -6.118 -15.832  1.00 96.25           O  
ATOM   1176  OG  SER A 145       1.235  -3.888 -16.623  1.00 96.25           O  
ATOM   1177  N   LYS A 146       2.527  -5.397 -13.832  1.00 94.51           N  
ATOM   1178  CA  LYS A 146       2.273  -6.745 -13.332  1.00 94.51           C  
ATOM   1179  C   LYS A 146       0.993  -7.321 -13.930  1.00 94.51           C  
ATOM   1180  CB  LYS A 146       2.184  -6.744 -11.805  1.00 94.51           C  
ATOM   1181  O   LYS A 146       0.693  -8.503 -13.747  1.00 94.51           O  
ATOM   1182  CG  LYS A 146       1.023  -5.928 -11.253  1.00 94.51           C  
ATOM   1183  CD  LYS A 146       1.018  -5.923  -9.730  1.00 94.51           C  
ATOM   1184  CE  LYS A 146      -0.126  -5.084  -9.177  1.00 94.51           C  
ATOM   1185  NZ  LYS A 146      -0.103  -5.032  -7.685  1.00 94.51           N  
ATOM   1186  N   VAL A 147       0.298  -6.461 -14.694  1.00 94.42           N  
ATOM   1187  CA  VAL A 147      -0.957  -6.906 -15.290  1.00 94.42           C  
ATOM   1188  C   VAL A 147      -0.672  -7.899 -16.415  1.00 94.42           C  
ATOM   1189  CB  VAL A 147      -1.784  -5.716 -15.827  1.00 94.42           C  
ATOM   1190  O   VAL A 147       0.375  -7.827 -17.064  1.00 94.42           O  
ATOM   1191  CG1 VAL A 147      -2.198  -4.788 -14.687  1.00 94.42           C  
ATOM   1192  CG2 VAL A 147      -0.990  -4.949 -16.883  1.00 94.42           C  
ATOM   1193  N   SER A 148      -1.576  -8.851 -16.582  1.00 94.11           N  
ATOM   1194  CA  SER A 148      -1.424  -9.848 -17.637  1.00 94.11           C  
ATOM   1195  C   SER A 148      -1.600  -9.224 -19.017  1.00 94.11           C  
ATOM   1196  CB  SER A 148      -2.431 -10.984 -17.450  1.00 94.11           C  
ATOM   1197  O   SER A 148      -2.216  -8.165 -19.151  1.00 94.11           O  
ATOM   1198  OG  SER A 148      -3.758 -10.512 -17.607  1.00 94.11           O  
ATOM   1199  N   GLU A 149      -1.125  -9.923 -20.050  1.00 94.05           N  
ATOM   1200  CA  GLU A 149      -1.155  -9.433 -21.425  1.00 94.05           C  
ATOM   1201  C   GLU A 149      -2.583  -9.143 -21.877  1.00 94.05           C  
ATOM   1202  CB  GLU A 149      -0.499 -10.443 -22.370  1.00 94.05           C  
ATOM   1203  O   GLU A 149      -2.829  -8.165 -22.587  1.00 94.05           O  
ATOM   1204  CG  GLU A 149       1.017 -10.503 -22.250  1.00 94.05           C  
ATOM   1205  CD  GLU A 149       1.663 -11.430 -23.267  1.00 94.05           C  
ATOM   1206  OE1 GLU A 149       2.801 -11.895 -23.028  1.00 94.05           O  
ATOM   1207  OE2 GLU A 149       1.027 -11.693 -24.312  1.00 94.05           O  
ATOM   1208  N   SER A 150      -3.514  -9.903 -21.441  1.00 95.31           N  
ATOM   1209  CA  SER A 150      -4.913  -9.735 -21.820  1.00 95.31           C  
ATOM   1210  C   SER A 150      -5.485  -8.436 -21.263  1.00 95.31           C  
ATOM   1211  CB  SER A 150      -5.747 -10.920 -21.331  1.00 95.31           C  
ATOM   1212  O   SER A 150      -6.488  -7.927 -21.767  1.00 95.31           O  
ATOM   1213  OG  SER A 150      -5.664 -11.045 -19.922  1.00 95.31           O  
ATOM   1214  N   ASN A 151      -4.853  -7.860 -20.258  1.00 95.79           N  
ATOM   1215  CA  ASN A 151      -5.364  -6.654 -19.615  1.00 95.79           C  
ATOM   1216  C   ASN A 151      -4.505  -5.437 -19.943  1.00 95.79           C  
ATOM   1217  CB  ASN A 151      -5.452  -6.850 -18.100  1.00 95.79           C  
ATOM   1218  O   ASN A 151      -4.585  -4.413 -19.261  1.00 95.79           O  
ATOM   1219  CG  ASN A 151      -6.586  -7.771 -17.695  1.00 95.79           C  
ATOM   1220  ND2 ASN A 151      -6.351  -8.588 -16.675  1.00 95.79           N  
ATOM   1221  OD1 ASN A 151      -7.664  -7.750 -18.295  1.00 95.79           O  
ATOM   1222  N   TRP A 152      -3.709  -5.504 -20.917  1.00 97.06           N  
ATOM   1223  CA  TRP A 152      -2.836  -4.396 -21.291  1.00 97.06           C  
ATOM   1224  C   TRP A 152      -3.650  -3.189 -21.743  1.00 97.06           C  
ATOM   1225  CB  TRP A 152      -1.872  -4.823 -22.402  1.00 97.06           C  
ATOM   1226  O   TRP A 152      -3.307  -2.047 -21.427  1.00 97.06           O  
ATOM   1227  CG  TRP A 152      -0.706  -5.633 -21.920  1.00 97.06           C  
ATOM   1228  CD1 TRP A 152      -0.399  -5.944 -20.624  1.00 97.06           C  
ATOM   1229  CD2 TRP A 152       0.312  -6.230 -22.728  1.00 97.06           C  
ATOM   1230  CE2 TRP A 152       1.205  -6.891 -21.856  1.00 97.06           C  
ATOM   1231  CE3 TRP A 152       0.555  -6.273 -24.108  1.00 97.06           C  
ATOM   1232  NE1 TRP A 152       0.749  -6.701 -20.579  1.00 97.06           N  
ATOM   1233  CH2 TRP A 152       2.539  -7.611 -23.673  1.00 97.06           C  
ATOM   1234  CZ2 TRP A 152       2.324  -7.586 -22.319  1.00 97.06           C  
ATOM   1235  CZ3 TRP A 152       1.670  -6.965 -24.567  1.00 97.06           C  
ATOM   1236  N   ASP A 153      -4.683  -3.413 -22.472  1.00 97.43           N  
ATOM   1237  CA  ASP A 153      -5.523  -2.313 -22.933  1.00 97.43           C  
ATOM   1238  C   ASP A 153      -6.137  -1.559 -21.755  1.00 97.43           C  
ATOM   1239  CB  ASP A 153      -6.626  -2.831 -23.858  1.00 97.43           C  
ATOM   1240  O   ASP A 153      -6.211  -0.328 -21.770  1.00 97.43           O  
ATOM   1241  CG  ASP A 153      -6.103  -3.282 -25.210  1.00 97.43           C  
ATOM   1242  OD1 ASP A 153      -4.994  -2.862 -25.606  1.00 97.43           O  
ATOM   1243  OD2 ASP A 153      -6.807  -4.063 -25.887  1.00 97.43           O  
ATOM   1244  N   LYS A 154      -6.559  -2.356 -20.750  1.00 96.87           N  
ATOM   1245  CA  LYS A 154      -7.098  -1.746 -19.538  1.00 96.87           C  
ATOM   1246  C   LYS A 154      -6.048  -0.887 -18.840  1.00 96.87           C  
ATOM   1247  CB  LYS A 154      -7.616  -2.821 -18.581  1.00 96.87           C  
ATOM   1248  O   LYS A 154      -6.345   0.220 -18.387  1.00 96.87           O  
ATOM   1249  CG  LYS A 154      -8.299  -2.267 -17.339  1.00 96.87           C  
ATOM   1250  CD  LYS A 154      -8.852  -3.383 -16.461  1.00 96.87           C  
ATOM   1251  CE  LYS A 154      -9.506  -2.831 -15.201  1.00 96.87           C  
ATOM   1252  NZ  LYS A 154     -10.063  -3.920 -14.344  1.00 96.87           N  
ATOM   1253  N   HIS A 155      -4.913  -1.407 -18.765  1.00 97.17           N  
ATOM   1254  CA  HIS A 155      -3.803  -0.654 -18.192  1.00 97.17           C  
ATOM   1255  C   HIS A 155      -3.582   0.657 -18.940  1.00 97.17           C  
ATOM   1256  CB  HIS A 155      -2.522  -1.491 -18.210  1.00 97.17           C  
ATOM   1257  O   HIS A 155      -3.463   1.717 -18.321  1.00 97.17           O  
ATOM   1258  CG  HIS A 155      -1.342  -0.793 -17.613  1.00 97.17           C  
ATOM   1259  CD2 HIS A 155      -0.375  -0.036 -18.182  1.00 97.17           C  
ATOM   1260  ND1 HIS A 155      -1.053  -0.839 -16.266  1.00 97.17           N  
ATOM   1261  CE1 HIS A 155       0.043  -0.136 -16.032  1.00 97.17           C  
ATOM   1262  NE2 HIS A 155       0.474   0.361 -17.179  1.00 97.17           N  
ATOM   1263  N   ASP A 156      -3.526   0.631 -20.216  1.00 97.64           N  
ATOM   1264  CA  ASP A 156      -3.321   1.823 -21.034  1.00 97.64           C  
ATOM   1265  C   ASP A 156      -4.434   2.843 -20.807  1.00 97.64           C  
ATOM   1266  CB  ASP A 156      -3.243   1.449 -22.515  1.00 97.64           C  
ATOM   1267  O   ASP A 156      -4.172   4.044 -20.707  1.00 97.64           O  
ATOM   1268  CG  ASP A 156      -1.956   0.731 -22.880  1.00 97.64           C  
ATOM   1269  OD1 ASP A 156      -0.981   0.794 -22.100  1.00 97.64           O  
ATOM   1270  OD2 ASP A 156      -1.916   0.098 -23.957  1.00 97.64           O  
ATOM   1271  N   LYS A 157      -5.613   2.341 -20.721  1.00 97.95           N  
ATOM   1272  CA  LYS A 157      -6.751   3.213 -20.449  1.00 97.95           C  
ATOM   1273  C   LYS A 157      -6.613   3.890 -19.088  1.00 97.95           C  
ATOM   1274  CB  LYS A 157      -8.060   2.424 -20.511  1.00 97.95           C  
ATOM   1275  O   LYS A 157      -6.881   5.085 -18.953  1.00 97.95           O  
ATOM   1276  CG  LYS A 157      -8.496   2.059 -21.923  1.00 97.95           C  
ATOM   1277  CD  LYS A 157      -9.794   1.262 -21.918  1.00 97.95           C  
ATOM   1278  CE  LYS A 157     -10.173   0.801 -23.319  1.00 97.95           C  
ATOM   1279  NZ  LYS A 157     -11.332  -0.141 -23.298  1.00 97.95           N  
ATOM   1280  N   ASN A 158      -6.217   3.121 -18.126  1.00 97.72           N  
ATOM   1281  CA  ASN A 158      -6.027   3.663 -16.785  1.00 97.72           C  
ATOM   1282  C   ASN A 158      -4.945   4.738 -16.763  1.00 97.72           C  
ATOM   1283  CB  ASN A 158      -5.686   2.545 -15.798  1.00 97.72           C  
ATOM   1284  O   ASN A 158      -5.072   5.738 -16.055  1.00 97.72           O  
ATOM   1285  CG  ASN A 158      -6.882   1.675 -15.463  1.00 97.72           C  
ATOM   1286  ND2 ASN A 158      -6.620   0.448 -15.029  1.00 97.72           N  
ATOM   1287  OD1 ASN A 158      -8.031   2.103 -15.594  1.00 97.72           O  
ATOM   1288  N   ILE A 159      -3.917   4.536 -17.506  1.00 97.92           N  
ATOM   1289  CA  ILE A 159      -2.855   5.531 -17.609  1.00 97.92           C  
ATOM   1290  C   ILE A 159      -3.405   6.809 -18.239  1.00 97.92           C  
ATOM   1291  CB  ILE A 159      -1.660   4.999 -18.431  1.00 97.92           C  
ATOM   1292  O   ILE A 159      -3.188   7.907 -17.722  1.00 97.92           O  
ATOM   1293  CG1 ILE A 159      -0.937   3.886 -17.663  1.00 97.92           C  
ATOM   1294  CG2 ILE A 159      -0.697   6.137 -18.781  1.00 97.92           C  
ATOM   1295  CD1 ILE A 159      -0.303   4.346 -16.358  1.00 97.92           C  
ATOM   1296  N   LYS A 160      -4.104   6.692 -19.321  1.00 97.90           N  
ATOM   1297  CA  LYS A 160      -4.684   7.843 -20.006  1.00 97.90           C  
ATOM   1298  C   LYS A 160      -5.647   8.598 -19.094  1.00 97.90           C  
ATOM   1299  CB  LYS A 160      -5.407   7.403 -21.280  1.00 97.90           C  
ATOM   1300  O   LYS A 160      -5.664   9.831 -19.083  1.00 97.90           O  
ATOM   1301  CG  LYS A 160      -4.474   6.988 -22.408  1.00 97.90           C  
ATOM   1302  CD  LYS A 160      -5.251   6.529 -23.636  1.00 97.90           C  
ATOM   1303  CE  LYS A 160      -4.321   6.024 -24.731  1.00 97.90           C  
ATOM   1304  NZ  LYS A 160      -5.080   5.426 -25.870  1.00 97.90           N  
ATOM   1305  N   ASP A 161      -6.367   7.801 -18.397  1.00 97.84           N  
ATOM   1306  CA  ASP A 161      -7.311   8.400 -17.458  1.00 97.84           C  
ATOM   1307  C   ASP A 161      -6.583   9.217 -16.394  1.00 97.84           C  
ATOM   1308  CB  ASP A 161      -8.168   7.319 -16.796  1.00 97.84           C  
ATOM   1309  O   ASP A 161      -6.983  10.342 -16.086  1.00 97.84           O  
ATOM   1310  CG  ASP A 161      -9.229   7.887 -15.871  1.00 97.84           C  
ATOM   1311  OD1 ASP A 161     -10.113   8.634 -16.343  1.00 97.84           O  
ATOM   1312  OD2 ASP A 161      -9.180   7.588 -14.658  1.00 97.84           O  
ATOM   1313  N   ALA A 162      -5.564   8.668 -15.852  1.00 97.16           N  
ATOM   1314  CA  ALA A 162      -4.784   9.366 -14.834  1.00 97.16           C  
ATOM   1315  C   ALA A 162      -4.186  10.656 -15.389  1.00 97.16           C  
ATOM   1316  CB  ALA A 162      -3.680   8.460 -14.295  1.00 97.16           C  
ATOM   1317  O   ALA A 162      -4.216  11.696 -14.727  1.00 97.16           O  
ATOM   1318  N   ILE A 163      -3.713  10.579 -16.573  1.00 97.78           N  
ATOM   1319  CA  ILE A 163      -3.120  11.740 -17.228  1.00 97.78           C  
ATOM   1320  C   ILE A 163      -4.188  12.809 -17.450  1.00 97.78           C  
ATOM   1321  CB  ILE A 163      -2.459  11.355 -18.571  1.00 97.78           C  
ATOM   1322  O   ILE A 163      -3.943  13.997 -17.227  1.00 97.78           O  
ATOM   1323  CG1 ILE A 163      -1.208  10.504 -18.325  1.00 97.78           C  
ATOM   1324  CG2 ILE A 163      -2.119  12.608 -19.384  1.00 97.78           C  
ATOM   1325  CD1 ILE A 163      -0.599   9.920 -19.592  1.00 97.78           C  
ATOM   1326  N   SER A 164      -5.335  12.362 -17.880  1.00 97.49           N  
ATOM   1327  CA  SER A 164      -6.428  13.305 -18.092  1.00 97.49           C  
ATOM   1328  C   SER A 164      -6.805  14.015 -16.796  1.00 97.49           C  
ATOM   1329  CB  SER A 164      -7.652  12.588 -18.664  1.00 97.49           C  
ATOM   1330  O   SER A 164      -7.342  15.125 -16.823  1.00 97.49           O  
ATOM   1331  OG  SER A 164      -8.306  11.831 -17.661  1.00 97.49           O  
ATOM   1332  N   LYS A 165      -6.447  13.428 -15.723  1.00 95.68           N  
ATOM   1333  CA  LYS A 165      -6.757  14.007 -14.419  1.00 95.68           C  
ATOM   1334  C   LYS A 165      -5.581  14.819 -13.884  1.00 95.68           C  
ATOM   1335  CB  LYS A 165      -7.133  12.910 -13.421  1.00 95.68           C  
ATOM   1336  O   LYS A 165      -5.613  15.294 -12.747  1.00 95.68           O  
ATOM   1337  CG  LYS A 165      -8.447  12.211 -13.736  1.00 95.68           C  
ATOM   1338  CD  LYS A 165      -8.692  11.033 -12.802  1.00 95.68           C  
ATOM   1339  CE  LYS A 165      -9.997  10.321 -13.129  1.00 95.68           C  
ATOM   1340  NZ  LYS A 165     -10.153   9.061 -12.342  1.00 95.68           N  
ATOM   1341  N   GLY A 166      -4.473  14.840 -14.641  1.00 96.02           N  
ATOM   1342  CA  GLY A 166      -3.391  15.746 -14.292  1.00 96.02           C  
ATOM   1343  C   GLY A 166      -2.101  15.028 -13.943  1.00 96.02           C  
ATOM   1344  O   GLY A 166      -1.120  15.661 -13.545  1.00 96.02           O  
ATOM   1345  N   ALA A 167      -2.069  13.743 -13.920  1.00 97.25           N  
ATOM   1346  CA  ALA A 167      -0.834  12.993 -13.704  1.00 97.25           C  
ATOM   1347  C   ALA A 167       0.155  13.224 -14.842  1.00 97.25           C  
ATOM   1348  CB  ALA A 167      -1.136  11.503 -13.559  1.00 97.25           C  
ATOM   1349  O   ALA A 167      -0.239  13.591 -15.951  1.00 97.25           O  
ATOM   1350  N   LYS A 168       1.423  13.024 -14.577  1.00 97.77           N  
ATOM   1351  CA  LYS A 168       2.464  13.195 -15.585  1.00 97.77           C  
ATOM   1352  C   LYS A 168       3.298  11.925 -15.735  1.00 97.77           C  
ATOM   1353  CB  LYS A 168       3.368  14.376 -15.229  1.00 97.77           C  
ATOM   1354  O   LYS A 168       3.431  11.148 -14.787  1.00 97.77           O  
ATOM   1355  CG  LYS A 168       2.638  15.707 -15.134  1.00 97.77           C  
ATOM   1356  CD  LYS A 168       3.581  16.835 -14.735  1.00 97.77           C  
ATOM   1357  CE  LYS A 168       2.842  18.158 -14.587  1.00 97.77           C  
ATOM   1358  NZ  LYS A 168       3.748  19.250 -14.121  1.00 97.77           N  
ATOM   1359  N   LEU A 169       3.831  11.783 -16.933  1.00 98.00           N  
ATOM   1360  CA  LEU A 169       4.858  10.776 -17.173  1.00 98.00           C  
ATOM   1361  C   LEU A 169       6.253  11.375 -17.024  1.00 98.00           C  
ATOM   1362  CB  LEU A 169       4.698  10.168 -18.569  1.00 98.00           C  
ATOM   1363  O   LEU A 169       6.580  12.367 -17.680  1.00 98.00           O  
ATOM   1364  CG  LEU A 169       3.456   9.305 -18.794  1.00 98.00           C  
ATOM   1365  CD1 LEU A 169       3.280   9.004 -20.279  1.00 98.00           C  
ATOM   1366  CD2 LEU A 169       3.549   8.013 -17.989  1.00 98.00           C  
ATOM   1367  N   VAL A 170       6.990  10.809 -16.115  1.00 98.17           N  
ATOM   1368  CA  VAL A 170       8.335  11.317 -15.862  1.00 98.17           C  
ATOM   1369  C   VAL A 170       9.359  10.209 -16.099  1.00 98.17           C  
ATOM   1370  CB  VAL A 170       8.471  11.872 -14.426  1.00 98.17           C  
ATOM   1371  O   VAL A 170       9.029   9.024 -16.018  1.00 98.17           O  
ATOM   1372  CG1 VAL A 170       7.532  13.058 -14.214  1.00 98.17           C  
ATOM   1373  CG2 VAL A 170       8.191  10.774 -13.402  1.00 98.17           C  
ATOM   1374  N   GLU A 171      10.591  10.630 -16.415  1.00 98.28           N  
ATOM   1375  CA  GLU A 171      11.656   9.656 -16.637  1.00 98.28           C  
ATOM   1376  C   GLU A 171      12.063   8.976 -15.332  1.00 98.28           C  
ATOM   1377  CB  GLU A 171      12.872  10.326 -17.282  1.00 98.28           C  
ATOM   1378  O   GLU A 171      12.207   9.636 -14.301  1.00 98.28           O  
ATOM   1379  CG  GLU A 171      12.588  10.929 -18.650  1.00 98.28           C  
ATOM   1380  CD  GLU A 171      13.797  11.614 -19.266  1.00 98.28           C  
ATOM   1381  OE1 GLU A 171      13.706  12.080 -20.425  1.00 98.28           O  
ATOM   1382  OE2 GLU A 171      14.845  11.685 -18.585  1.00 98.28           O  
ATOM   1383  N   LEU A 172      12.197   7.678 -15.468  1.00 98.40           N  
ATOM   1384  CA  LEU A 172      12.585   6.908 -14.291  1.00 98.40           C  
ATOM   1385  C   LEU A 172      14.054   7.138 -13.950  1.00 98.40           C  
ATOM   1386  CB  LEU A 172      12.331   5.415 -14.519  1.00 98.40           C  
ATOM   1387  O   LEU A 172      14.926   6.984 -14.808  1.00 98.40           O  
ATOM   1388  CG  LEU A 172      12.720   4.479 -13.375  1.00 98.40           C  
ATOM   1389  CD1 LEU A 172      11.942   4.833 -12.112  1.00 98.40           C  
ATOM   1390  CD2 LEU A 172      12.479   3.025 -13.767  1.00 98.40           C  
ATOM   1391  N   ASN A 173      14.268   7.497 -12.737  1.00 97.59           N  
ATOM   1392  CA  ASN A 173      15.599   7.741 -12.193  1.00 97.59           C  
ATOM   1393  C   ASN A 173      15.807   7.012 -10.869  1.00 97.59           C  
ATOM   1394  CB  ASN A 173      15.840   9.242 -12.015  1.00 97.59           C  
ATOM   1395  O   ASN A 173      15.113   7.285  -9.889  1.00 97.59           O  
ATOM   1396  CG  ASN A 173      17.239   9.555 -11.524  1.00 97.59           C  
ATOM   1397  ND2 ASN A 173      18.199   9.577 -12.441  1.00 97.59           N  
ATOM   1398  OD1 ASN A 173      17.456   9.775 -10.329  1.00 97.59           O  
ATOM   1399  N   LEU A 174      16.800   6.118 -10.845  1.00 97.91           N  
ATOM   1400  CA  LEU A 174      17.022   5.286  -9.668  1.00 97.91           C  
ATOM   1401  C   LEU A 174      18.288   5.712  -8.932  1.00 97.91           C  
ATOM   1402  CB  LEU A 174      17.120   3.811 -10.065  1.00 97.91           C  
ATOM   1403  O   LEU A 174      19.311   5.992  -9.560  1.00 97.91           O  
ATOM   1404  CG  LEU A 174      15.895   3.213 -10.760  1.00 97.91           C  
ATOM   1405  CD1 LEU A 174      16.176   1.775 -11.185  1.00 97.91           C  
ATOM   1406  CD2 LEU A 174      14.677   3.277  -9.845  1.00 97.91           C  
ATOM   1407  N   GLN A 175      18.191   5.700  -7.563  1.00 96.76           N  
ATOM   1408  CA  GLN A 175      19.385   5.874  -6.742  1.00 96.76           C  
ATOM   1409  C   GLN A 175      20.207   4.590  -6.687  1.00 96.76           C  
ATOM   1410  CB  GLN A 175      19.004   6.315  -5.327  1.00 96.76           C  
ATOM   1411  O   GLN A 175      19.687   3.502  -6.944  1.00 96.76           O  
ATOM   1412  CG  GLN A 175      18.275   7.650  -5.274  1.00 96.76           C  
ATOM   1413  CD  GLN A 175      17.948   8.085  -3.858  1.00 96.76           C  
ATOM   1414  NE2 GLN A 175      17.270   9.220  -3.728  1.00 96.76           N  
ATOM   1415  OE1 GLN A 175      18.302   7.406  -2.889  1.00 96.76           O  
ATOM   1416  N   ASP A 176      21.441   4.698  -6.347  1.00 95.91           N  
ATOM   1417  CA  ASP A 176      22.327   3.542  -6.251  1.00 95.91           C  
ATOM   1418  C   ASP A 176      21.765   2.497  -5.290  1.00 95.91           C  
ATOM   1419  CB  ASP A 176      23.725   3.972  -5.802  1.00 95.91           C  
ATOM   1420  O   ASP A 176      21.815   1.298  -5.570  1.00 95.91           O  
ATOM   1421  CG  ASP A 176      24.504   4.688  -6.891  1.00 95.91           C  
ATOM   1422  OD1 ASP A 176      24.082   4.651  -8.067  1.00 95.91           O  
ATOM   1423  OD2 ASP A 176      25.551   5.292  -6.571  1.00 95.91           O  
ATOM   1424  N   SER A 177      21.250   3.018  -4.196  1.00 96.26           N  
ATOM   1425  CA  SER A 177      20.697   2.105  -3.200  1.00 96.26           C  
ATOM   1426  C   SER A 177      19.534   1.302  -3.772  1.00 96.26           C  
ATOM   1427  CB  SER A 177      20.235   2.877  -1.963  1.00 96.26           C  
ATOM   1428  O   SER A 177      19.356   0.130  -3.434  1.00 96.26           O  
ATOM   1429  OG  SER A 177      19.214   3.802  -2.300  1.00 96.26           O  
ATOM   1430  N   GLN A 178      18.750   1.894  -4.628  1.00 97.08           N  
ATOM   1431  CA  GLN A 178      17.641   1.199  -5.273  1.00 97.08           C  
ATOM   1432  C   GLN A 178      18.147   0.113  -6.218  1.00 97.08           C  
ATOM   1433  CB  GLN A 178      16.758   2.188  -6.036  1.00 97.08           C  
ATOM   1434  O   GLN A 178      17.623  -1.003  -6.227  1.00 97.08           O  
ATOM   1435  CG  GLN A 178      15.913   3.079  -5.135  1.00 97.08           C  
ATOM   1436  CD  GLN A 178      15.125   4.118  -5.910  1.00 97.08           C  
ATOM   1437  NE2 GLN A 178      13.810   3.937  -5.978  1.00 97.08           N  
ATOM   1438  OE1 GLN A 178      15.693   5.077  -6.443  1.00 97.08           O  
ATOM   1439  N   ILE A 179      19.149   0.435  -6.967  1.00 97.51           N  
ATOM   1440  CA  ILE A 179      19.726  -0.507  -7.920  1.00 97.51           C  
ATOM   1441  C   ILE A 179      20.279  -1.720  -7.176  1.00 97.51           C  
ATOM   1442  CB  ILE A 179      20.836   0.155  -8.767  1.00 97.51           C  
ATOM   1443  O   ILE A 179      20.015  -2.863  -7.555  1.00 97.51           O  
ATOM   1444  CG1 ILE A 179      20.249   1.269  -9.640  1.00 97.51           C  
ATOM   1445  CG2 ILE A 179      21.556  -0.890  -9.624  1.00 97.51           C  
ATOM   1446  CD1 ILE A 179      21.296   2.136 -10.325  1.00 97.51           C  
ATOM   1447  N   ILE A 180      21.005  -1.467  -6.124  1.00 96.42           N  
ATOM   1448  CA  ILE A 180      21.587  -2.530  -5.312  1.00 96.42           C  
ATOM   1449  C   ILE A 180      20.477  -3.419  -4.754  1.00 96.42           C  
ATOM   1450  CB  ILE A 180      22.445  -1.958  -4.162  1.00 96.42           C  
ATOM   1451  O   ILE A 180      20.577  -4.647  -4.796  1.00 96.42           O  
ATOM   1452  CG1 ILE A 180      23.716  -1.305  -4.718  1.00 96.42           C  
ATOM   1453  CG2 ILE A 180      22.791  -3.054  -3.149  1.00 96.42           C  
ATOM   1454  CD1 ILE A 180      24.469  -0.455  -3.704  1.00 96.42           C  
ATOM   1455  N   HIS A 181      19.453  -2.769  -4.315  1.00 96.25           N  
ATOM   1456  CA  HIS A 181      18.332  -3.499  -3.732  1.00 96.25           C  
ATOM   1457  C   HIS A 181      17.644  -4.375  -4.774  1.00 96.25           C  
ATOM   1458  CB  HIS A 181      17.324  -2.528  -3.114  1.00 96.25           C  
ATOM   1459  O   HIS A 181      17.289  -5.521  -4.490  1.00 96.25           O  
ATOM   1460  CG  HIS A 181      16.388  -3.174  -2.143  1.00 96.25           C  
ATOM   1461  CD2 HIS A 181      15.099  -3.565  -2.277  1.00 96.25           C  
ATOM   1462  ND1 HIS A 181      16.753  -3.483  -0.851  1.00 96.25           N  
ATOM   1463  CE1 HIS A 181      15.726  -4.040  -0.231  1.00 96.25           C  
ATOM   1464  NE2 HIS A 181      14.709  -4.101  -1.074  1.00 96.25           N  
ATOM   1465  N   LEU A 182      17.433  -3.884  -5.924  1.00 97.52           N  
ATOM   1466  CA  LEU A 182      16.830  -4.645  -7.012  1.00 97.52           C  
ATOM   1467  C   LEU A 182      17.677  -5.865  -7.358  1.00 97.52           C  
ATOM   1468  CB  LEU A 182      16.655  -3.763  -8.251  1.00 97.52           C  
ATOM   1469  O   LEU A 182      17.143  -6.952  -7.589  1.00 97.52           O  
ATOM   1470  CG  LEU A 182      15.578  -2.681  -8.167  1.00 97.52           C  
ATOM   1471  CD1 LEU A 182      15.740  -1.681  -9.307  1.00 97.52           C  
ATOM   1472  CD2 LEU A 182      14.187  -3.307  -8.192  1.00 97.52           C  
ATOM   1473  N   LEU A 183      18.951  -5.738  -7.342  1.00 96.99           N  
ATOM   1474  CA  LEU A 183      19.867  -6.839  -7.620  1.00 96.99           C  
ATOM   1475  C   LEU A 183      19.816  -7.883  -6.510  1.00 96.99           C  
ATOM   1476  CB  LEU A 183      21.297  -6.318  -7.782  1.00 96.99           C  
ATOM   1477  O   LEU A 183      19.762  -9.084  -6.783  1.00 96.99           O  
ATOM   1478  CG  LEU A 183      21.576  -5.480  -9.031  1.00 96.99           C  
ATOM   1479  CD1 LEU A 183      22.944  -4.814  -8.927  1.00 96.99           C  
ATOM   1480  CD2 LEU A 183      21.490  -6.344 -10.285  1.00 96.99           C  
ATOM   1481  N   GLU A 184      19.758  -7.449  -5.306  1.00 96.14           N  
ATOM   1482  CA  GLU A 184      19.726  -8.344  -4.154  1.00 96.14           C  
ATOM   1483  C   GLU A 184      18.448  -9.178  -4.137  1.00 96.14           C  
ATOM   1484  CB  GLU A 184      19.852  -7.548  -2.852  1.00 96.14           C  
ATOM   1485  O   GLU A 184      18.468 -10.346  -3.745  1.00 96.14           O  
ATOM   1486  CG  GLU A 184      21.249  -6.998  -2.600  1.00 96.14           C  
ATOM   1487  CD  GLU A 184      21.336  -6.131  -1.354  1.00 96.14           C  
ATOM   1488  OE1 GLU A 184      22.462  -5.756  -0.953  1.00 96.14           O  
ATOM   1489  OE2 GLU A 184      20.271  -5.824  -0.774  1.00 96.14           O  
ATOM   1490  N   LYS A 185      17.397  -8.554  -4.665  1.00 95.05           N  
ATOM   1491  CA  LYS A 185      16.103  -9.230  -4.646  1.00 95.05           C  
ATOM   1492  C   LYS A 185      15.857  -9.984  -5.949  1.00 95.05           C  
ATOM   1493  CB  LYS A 185      14.976  -8.225  -4.401  1.00 95.05           C  
ATOM   1494  O   LYS A 185      14.748 -10.463  -6.195  1.00 95.05           O  
ATOM   1495  CG  LYS A 185      14.992  -7.602  -3.013  1.00 95.05           C  
ATOM   1496  CD  LYS A 185      14.806  -8.653  -1.927  1.00 95.05           C  
ATOM   1497  CE  LYS A 185      14.841  -8.034  -0.536  1.00 95.05           C  
ATOM   1498  NZ  LYS A 185      14.760  -9.072   0.535  1.00 95.05           N  
ATOM   1499  N   ASN A 186      16.851  -9.960  -6.774  1.00 95.30           N  
ATOM   1500  CA  ASN A 186      16.834 -10.686  -8.040  1.00 95.30           C  
ATOM   1501  C   ASN A 186      15.705 -10.204  -8.947  1.00 95.30           C  
ATOM   1502  CB  ASN A 186      16.712 -12.191  -7.794  1.00 95.30           C  
ATOM   1503  O   ASN A 186      15.030 -11.012  -9.588  1.00 95.30           O  
ATOM   1504  CG  ASN A 186      17.948 -12.778  -7.141  1.00 95.30           C  
ATOM   1505  ND2 ASN A 186      17.743 -13.658  -6.168  1.00 95.30           N  
ATOM   1506  OD1 ASN A 186      19.077 -12.443  -7.508  1.00 95.30           O  
ATOM   1507  N   GLU A 187      15.377  -8.914  -8.820  1.00 96.26           N  
ATOM   1508  CA  GLU A 187      14.393  -8.327  -9.725  1.00 96.26           C  
ATOM   1509  C   GLU A 187      15.006  -8.033 -11.091  1.00 96.26           C  
ATOM   1510  CB  GLU A 187      13.807  -7.046  -9.125  1.00 96.26           C  
ATOM   1511  O   GLU A 187      14.286  -7.867 -12.077  1.00 96.26           O  
ATOM   1512  CG  GLU A 187      13.014  -7.273  -7.846  1.00 96.26           C  
ATOM   1513  CD  GLU A 187      11.753  -8.095  -8.060  1.00 96.26           C  
ATOM   1514  OE1 GLU A 187      11.201  -8.629  -7.071  1.00 96.26           O  
ATOM   1515  OE2 GLU A 187      11.314  -8.207  -9.227  1.00 96.26           O  
ATOM   1516  N   MET A 188      16.305  -7.966 -11.151  1.00 97.00           N  
ATOM   1517  CA  MET A 188      17.085  -7.797 -12.373  1.00 97.00           C  
ATOM   1518  C   MET A 188      18.512  -8.299 -12.183  1.00 97.00           C  
ATOM   1519  CB  MET A 188      17.100  -6.329 -12.803  1.00 97.00           C  
ATOM   1520  O   MET A 188      18.945  -8.538 -11.054  1.00 97.00           O  
ATOM   1521  CG  MET A 188      17.849  -5.418 -11.844  1.00 97.00           C  
ATOM   1522  SD  MET A 188      17.837  -3.665 -12.387  1.00 97.00           S  
ATOM   1523  CE  MET A 188      18.782  -2.905 -11.037  1.00 97.00           C  
ATOM   1524  N   ASN A 189      19.215  -8.552 -13.310  1.00 97.70           N  
ATOM   1525  CA  ASN A 189      20.608  -8.986 -13.317  1.00 97.70           C  
ATOM   1526  C   ASN A 189      21.485  -8.040 -14.132  1.00 97.70           C  
ATOM   1527  CB  ASN A 189      20.723 -10.413 -13.856  1.00 97.70           C  
ATOM   1528  O   ASN A 189      21.048  -7.507 -15.155  1.00 97.70           O  
ATOM   1529  CG  ASN A 189      19.989 -11.423 -12.995  1.00 97.70           C  
ATOM   1530  ND2 ASN A 189      18.961 -12.046 -13.559  1.00 97.70           N  
ATOM   1531  OD1 ASN A 189      20.343 -11.640 -11.833  1.00 97.70           O  
ATOM   1532  N   GLN A 190      22.631  -7.932 -13.555  1.00 97.55           N  
ATOM   1533  CA  GLN A 190      23.591  -7.104 -14.277  1.00 97.55           C  
ATOM   1534  C   GLN A 190      24.404  -7.936 -15.264  1.00 97.55           C  
ATOM   1535  CB  GLN A 190      24.525  -6.388 -13.300  1.00 97.55           C  
ATOM   1536  O   GLN A 190      24.997  -8.949 -14.889  1.00 97.55           O  
ATOM   1537  CG  GLN A 190      25.439  -5.365 -13.961  1.00 97.55           C  
ATOM   1538  CD  GLN A 190      26.254  -4.571 -12.957  1.00 97.55           C  
ATOM   1539  NE2 GLN A 190      26.945  -3.542 -13.435  1.00 97.55           N  
ATOM   1540  OE1 GLN A 190      26.262  -4.880 -11.761  1.00 97.55           O  
ATOM   1541  N   ILE A 191      24.399  -7.555 -16.523  1.00 96.39           N  
ATOM   1542  CA  ILE A 191      25.160  -8.214 -17.578  1.00 96.39           C  
ATOM   1543  C   ILE A 191      26.558  -7.605 -17.663  1.00 96.39           C  
ATOM   1544  CB  ILE A 191      24.444  -8.106 -18.943  1.00 96.39           C  
ATOM   1545  O   ILE A 191      27.559  -8.324 -17.621  1.00 96.39           O  
ATOM   1546  CG1 ILE A 191      23.035  -8.702 -18.856  1.00 96.39           C  
ATOM   1547  CG2 ILE A 191      25.263  -8.795 -20.039  1.00 96.39           C  
ATOM   1548  CD1 ILE A 191      22.163  -8.410 -20.069  1.00 96.39           C  
ATOM   1549  N   ARG A 192      26.625  -6.316 -17.823  1.00 94.68           N  
ATOM   1550  CA  ARG A 192      27.843  -5.514 -17.789  1.00 94.68           C  
ATOM   1551  C   ARG A 192      27.559  -4.107 -17.275  1.00 94.68           C  
ATOM   1552  CB  ARG A 192      28.481  -5.445 -19.178  1.00 94.68           C  
ATOM   1553  O   ARG A 192      26.427  -3.794 -16.900  1.00 94.68           O  
ATOM   1554  CG  ARG A 192      27.581  -4.833 -20.239  1.00 94.68           C  
ATOM   1555  CD  ARG A 192      28.237  -4.849 -21.613  1.00 94.68           C  
ATOM   1556  NE  ARG A 192      27.362  -4.281 -22.635  1.00 94.68           N  
ATOM   1557  NH1 ARG A 192      29.080  -3.585 -24.014  1.00 94.68           N  
ATOM   1558  NH2 ARG A 192      26.899  -3.211 -24.614  1.00 94.68           N  
ATOM   1559  CZ  ARG A 192      27.782  -3.694 -23.752  1.00 94.68           C  
ATOM   1560  N   ARG A 193      28.668  -3.323 -17.289  1.00 93.61           N  
ATOM   1561  CA  ARG A 193      28.525  -1.987 -16.719  1.00 93.61           C  
ATOM   1562  C   ARG A 193      27.370  -1.234 -17.371  1.00 93.61           C  
ATOM   1563  CB  ARG A 193      29.824  -1.193 -16.877  1.00 93.61           C  
ATOM   1564  O   ARG A 193      27.324  -1.097 -18.595  1.00 93.61           O  
ATOM   1565  CG  ARG A 193      29.832   0.131 -16.130  1.00 93.61           C  
ATOM   1566  CD  ARG A 193      31.178   0.832 -16.238  1.00 93.61           C  
ATOM   1567  NE  ARG A 193      31.203   2.073 -15.470  1.00 93.61           N  
ATOM   1568  NH1 ARG A 193      33.328   2.687 -16.138  1.00 93.61           N  
ATOM   1569  NH2 ARG A 193      32.140   4.026 -14.706  1.00 93.61           N  
ATOM   1570  CZ  ARG A 193      32.223   2.926 -15.440  1.00 93.61           C  
ATOM   1571  N   TYR A 194      26.343  -0.856 -16.528  1.00 95.94           N  
ATOM   1572  CA  TYR A 194      25.216  -0.007 -16.897  1.00 95.94           C  
ATOM   1573  C   TYR A 194      24.191  -0.784 -17.714  1.00 95.94           C  
ATOM   1574  CB  TYR A 194      25.698   1.213 -17.688  1.00 95.94           C  
ATOM   1575  O   TYR A 194      23.216  -0.211 -18.205  1.00 95.94           O  
ATOM   1576  CG  TYR A 194      26.668   2.085 -16.928  1.00 95.94           C  
ATOM   1577  CD1 TYR A 194      26.390   2.500 -15.627  1.00 95.94           C  
ATOM   1578  CD2 TYR A 194      27.862   2.498 -17.509  1.00 95.94           C  
ATOM   1579  CE1 TYR A 194      27.279   3.305 -14.924  1.00 95.94           C  
ATOM   1580  CE2 TYR A 194      28.759   3.304 -16.815  1.00 95.94           C  
ATOM   1581  OH  TYR A 194      29.343   4.499 -14.833  1.00 95.94           O  
ATOM   1582  CZ  TYR A 194      28.459   3.701 -15.524  1.00 95.94           C  
ATOM   1583  N   LYS A 195      24.446  -2.015 -17.979  1.00 97.92           N  
ATOM   1584  CA  LYS A 195      23.514  -2.851 -18.730  1.00 97.92           C  
ATOM   1585  C   LYS A 195      22.914  -3.938 -17.843  1.00 97.92           C  
ATOM   1586  CB  LYS A 195      24.211  -3.483 -19.936  1.00 97.92           C  
ATOM   1587  O   LYS A 195      23.644  -4.715 -17.224  1.00 97.92           O  
ATOM   1588  CG  LYS A 195      23.259  -4.122 -20.936  1.00 97.92           C  
ATOM   1589  CD  LYS A 195      23.970  -4.479 -22.235  1.00 97.92           C  
ATOM   1590  CE  LYS A 195      22.998  -5.018 -23.276  1.00 97.92           C  
ATOM   1591  NZ  LYS A 195      23.684  -5.329 -24.566  1.00 97.92           N  
ATOM   1592  N   TYR A 196      21.545  -4.000 -17.929  1.00 98.46           N  
ATOM   1593  CA  TYR A 196      20.811  -4.916 -17.063  1.00 98.46           C  
ATOM   1594  C   TYR A 196      19.746  -5.673 -17.848  1.00 98.46           C  
ATOM   1595  CB  TYR A 196      20.161  -4.155 -15.904  1.00 98.46           C  
ATOM   1596  O   TYR A 196      19.321  -5.229 -18.918  1.00 98.46           O  
ATOM   1597  CG  TYR A 196      21.144  -3.382 -15.058  1.00 98.46           C  
ATOM   1598  CD1 TYR A 196      21.634  -3.910 -13.866  1.00 98.46           C  
ATOM   1599  CD2 TYR A 196      21.585  -2.122 -15.449  1.00 98.46           C  
ATOM   1600  CE1 TYR A 196      22.539  -3.201 -13.083  1.00 98.46           C  
ATOM   1601  CE2 TYR A 196      22.489  -1.404 -14.674  1.00 98.46           C  
ATOM   1602  OH  TYR A 196      23.855  -1.244 -12.723  1.00 98.46           O  
ATOM   1603  CZ  TYR A 196      22.960  -1.951 -13.495  1.00 98.46           C  
ATOM   1604  N   ILE A 197      19.380  -6.824 -17.263  1.00 98.26           N  
ATOM   1605  CA  ILE A 197      18.328  -7.610 -17.898  1.00 98.26           C  
ATOM   1606  C   ILE A 197      17.293  -8.024 -16.855  1.00 98.26           C  
ATOM   1607  CB  ILE A 197      18.903  -8.857 -18.608  1.00 98.26           C  
ATOM   1608  O   ILE A 197      17.637  -8.289 -15.701  1.00 98.26           O  
ATOM   1609  CG1 ILE A 197      17.825  -9.527 -19.466  1.00 98.26           C  
ATOM   1610  CG2 ILE A 197      19.480  -9.841 -17.586  1.00 98.26           C  
ATOM   1611  CD1 ILE A 197      18.365 -10.571 -20.435  1.00 98.26           C  
ATOM   1612  N   ALA A 198      16.015  -7.980 -17.249  1.00 98.00           N  
ATOM   1613  CA  ALA A 198      14.921  -8.408 -16.380  1.00 98.00           C  
ATOM   1614  C   ALA A 198      13.878  -9.201 -17.163  1.00 98.00           C  
ATOM   1615  CB  ALA A 198      14.272  -7.200 -15.708  1.00 98.00           C  
ATOM   1616  O   ALA A 198      13.765  -9.057 -18.382  1.00 98.00           O  
ATOM   1617  N   ASN A 199      13.131 -10.042 -16.402  1.00 97.44           N  
ATOM   1618  CA  ASN A 199      12.097 -10.886 -16.991  1.00 97.44           C  
ATOM   1619  C   ASN A 199      10.704 -10.302 -16.769  1.00 97.44           C  
ATOM   1620  CB  ASN A 199      12.174 -12.305 -16.425  1.00 97.44           C  
ATOM   1621  O   ASN A 199      10.279 -10.118 -15.628  1.00 97.44           O  
ATOM   1622  CG  ASN A 199      11.303 -13.286 -17.186  1.00 97.44           C  
ATOM   1623  ND2 ASN A 199      11.692 -14.555 -17.177  1.00 97.44           N  
ATOM   1624  OD1 ASN A 199      10.290 -12.905 -17.778  1.00 97.44           O  
ATOM   1625  N   TYR A 200      10.086  -9.958 -17.866  1.00 96.76           N  
ATOM   1626  CA  TYR A 200       8.699  -9.506 -17.830  1.00 96.76           C  
ATOM   1627  C   TYR A 200       7.789 -10.481 -18.569  1.00 96.76           C  
ATOM   1628  CB  TYR A 200       8.573  -8.108 -18.442  1.00 96.76           C  
ATOM   1629  O   TYR A 200       7.875 -10.615 -19.792  1.00 96.76           O  
ATOM   1630  CG  TYR A 200       9.238  -7.026 -17.626  1.00 96.76           C  
ATOM   1631  CD1 TYR A 200       8.542  -6.356 -16.622  1.00 96.76           C  
ATOM   1632  CD2 TYR A 200      10.563  -6.671 -17.858  1.00 96.76           C  
ATOM   1633  CE1 TYR A 200       9.150  -5.357 -15.869  1.00 96.76           C  
ATOM   1634  CE2 TYR A 200      11.181  -5.673 -17.111  1.00 96.76           C  
ATOM   1635  OH  TYR A 200      11.075  -4.035 -15.378  1.00 96.76           O  
ATOM   1636  CZ  TYR A 200      10.468  -5.024 -16.120  1.00 96.76           C  
ATOM   1637  N   HIS A 201       6.875 -11.135 -17.871  1.00 94.26           N  
ATOM   1638  CA  HIS A 201       5.912 -12.038 -18.490  1.00 94.26           C  
ATOM   1639  C   HIS A 201       6.612 -13.090 -19.345  1.00 94.26           C  
ATOM   1640  CB  HIS A 201       4.911 -11.253 -19.340  1.00 94.26           C  
ATOM   1641  O   HIS A 201       6.174 -13.382 -20.460  1.00 94.26           O  
ATOM   1642  CG  HIS A 201       4.239 -10.140 -18.600  1.00 94.26           C  
ATOM   1643  CD2 HIS A 201       4.394  -8.798 -18.681  1.00 94.26           C  
ATOM   1644  ND1 HIS A 201       3.276 -10.361 -17.639  1.00 94.26           N  
ATOM   1645  CE1 HIS A 201       2.867  -9.198 -17.159  1.00 94.26           C  
ATOM   1646  NE2 HIS A 201       3.530  -8.234 -17.775  1.00 94.26           N  
ATOM   1647  N   GLY A 202       7.769 -13.494 -18.870  1.00 93.58           N  
ATOM   1648  CA  GLY A 202       8.506 -14.548 -19.550  1.00 93.58           C  
ATOM   1649  C   GLY A 202       9.443 -14.026 -20.622  1.00 93.58           C  
ATOM   1650  O   GLY A 202      10.105 -14.806 -21.309  1.00 93.58           O  
ATOM   1651  N   LYS A 203       9.429 -12.731 -20.778  1.00 94.40           N  
ATOM   1652  CA  LYS A 203      10.291 -12.101 -21.774  1.00 94.40           C  
ATOM   1653  C   LYS A 203      11.460 -11.378 -21.111  1.00 94.40           C  
ATOM   1654  CB  LYS A 203       9.491 -11.123 -22.635  1.00 94.40           C  
ATOM   1655  O   LYS A 203      11.265 -10.598 -20.177  1.00 94.40           O  
ATOM   1656  CG  LYS A 203       8.399 -11.781 -23.467  1.00 94.40           C  
ATOM   1657  CD  LYS A 203       7.669 -10.765 -24.336  1.00 94.40           C  
ATOM   1658  CE  LYS A 203       6.538 -11.411 -25.123  1.00 94.40           C  
ATOM   1659  NZ  LYS A 203       5.800 -10.413 -25.954  1.00 94.40           N  
ATOM   1660  N   LYS A 204      12.647 -11.643 -21.723  1.00 96.71           N  
ATOM   1661  CA  LYS A 204      13.824 -10.930 -21.236  1.00 96.71           C  
ATOM   1662  C   LYS A 204      13.955  -9.564 -21.904  1.00 96.71           C  
ATOM   1663  CB  LYS A 204      15.090 -11.755 -21.478  1.00 96.71           C  
ATOM   1664  O   LYS A 204      13.934  -9.463 -23.132  1.00 96.71           O  
ATOM   1665  CG  LYS A 204      15.177 -13.017 -20.632  1.00 96.71           C  
ATOM   1666  CD  LYS A 204      16.510 -13.729 -20.826  1.00 96.71           C  
ATOM   1667  CE  LYS A 204      16.603 -14.986 -19.972  1.00 96.71           C  
ATOM   1668  NZ  LYS A 204      17.909 -15.686 -20.158  1.00 96.71           N  
ATOM   1669  N   VAL A 205      14.034  -8.605 -21.019  1.00 97.83           N  
ATOM   1670  CA  VAL A 205      14.162  -7.246 -21.535  1.00 97.83           C  
ATOM   1671  C   VAL A 205      15.463  -6.623 -21.035  1.00 97.83           C  
ATOM   1672  CB  VAL A 205      12.958  -6.368 -21.125  1.00 97.83           C  
ATOM   1673  O   VAL A 205      15.768  -6.681 -19.841  1.00 97.83           O  
ATOM   1674  CG1 VAL A 205      13.064  -4.980 -21.753  1.00 97.83           C  
ATOM   1675  CG2 VAL A 205      11.647  -7.041 -21.526  1.00 97.83           C  
ATOM   1676  N   GLU A 206      16.178  -5.938 -21.941  1.00 98.03           N  
ATOM   1677  CA  GLU A 206      17.440  -5.288 -21.599  1.00 98.03           C  
ATOM   1678  C   GLU A 206      17.234  -3.807 -21.294  1.00 98.03           C  
ATOM   1679  CB  GLU A 206      18.455  -5.455 -22.733  1.00 98.03           C  
ATOM   1680  O   GLU A 206      16.452  -3.132 -21.968  1.00 98.03           O  
ATOM   1681  CG  GLU A 206      18.898  -6.894 -22.954  1.00 98.03           C  
ATOM   1682  CD  GLU A 206      19.964  -7.035 -24.029  1.00 98.03           C  
ATOM   1683  OE1 GLU A 206      20.403  -8.175 -24.303  1.00 98.03           O  
ATOM   1684  OE2 GLU A 206      20.365  -5.997 -24.601  1.00 98.03           O  
ATOM   1685  N   PHE A 207      17.945  -3.404 -20.239  1.00 98.56           N  
ATOM   1686  CA  PHE A 207      17.915  -2.000 -19.845  1.00 98.56           C  
ATOM   1687  C   PHE A 207      19.326  -1.434 -19.750  1.00 98.56           C  
ATOM   1688  CB  PHE A 207      17.190  -1.832 -18.506  1.00 98.56           C  
ATOM   1689  O   PHE A 207      20.277  -2.166 -19.465  1.00 98.56           O  
ATOM   1690  CG  PHE A 207      15.735  -2.211 -18.551  1.00 98.56           C  
ATOM   1691  CD1 PHE A 207      14.768  -1.272 -18.888  1.00 98.56           C  
ATOM   1692  CD2 PHE A 207      15.333  -3.507 -18.256  1.00 98.56           C  
ATOM   1693  CE1 PHE A 207      13.420  -1.620 -18.931  1.00 98.56           C  
ATOM   1694  CE2 PHE A 207      13.988  -3.863 -18.296  1.00 98.56           C  
ATOM   1695  CZ  PHE A 207      13.033  -2.917 -18.633  1.00 98.56           C  
ATOM   1696  N   ASN A 208      19.448  -0.120 -20.054  1.00 98.43           N  
ATOM   1697  CA  ASN A 208      20.625   0.676 -19.724  1.00 98.43           C  
ATOM   1698  C   ASN A 208      20.326   1.690 -18.623  1.00 98.43           C  
ATOM   1699  CB  ASN A 208      21.159   1.386 -20.969  1.00 98.43           C  
ATOM   1700  O   ASN A 208      19.370   2.461 -18.727  1.00 98.43           O  
ATOM   1701  CG  ASN A 208      21.757   0.425 -21.978  1.00 98.43           C  
ATOM   1702  ND2 ASN A 208      21.251   0.464 -23.206  1.00 98.43           N  
ATOM   1703  OD1 ASN A 208      22.664  -0.346 -21.657  1.00 98.43           O  
ATOM   1704  N   ILE A 209      21.068   1.614 -17.497  1.00 98.39           N  
ATOM   1705  CA  ILE A 209      20.986   2.611 -16.435  1.00 98.39           C  
ATOM   1706  C   ILE A 209      22.271   3.436 -16.402  1.00 98.39           C  
ATOM   1707  CB  ILE A 209      20.736   1.953 -15.060  1.00 98.39           C  
ATOM   1708  O   ILE A 209      23.339   2.919 -16.066  1.00 98.39           O  
ATOM   1709  CG1 ILE A 209      19.511   1.034 -15.123  1.00 98.39           C  
ATOM   1710  CG2 ILE A 209      20.565   3.020 -13.974  1.00 98.39           C  
ATOM   1711  CD1 ILE A 209      19.239   0.276 -13.831  1.00 98.39           C  
ATOM   1712  N   ASP A 210      22.107   4.718 -16.714  1.00 97.30           N  
ATOM   1713  CA  ASP A 210      23.311   5.533 -16.836  1.00 97.30           C  
ATOM   1714  C   ASP A 210      23.847   5.931 -15.463  1.00 97.30           C  
ATOM   1715  CB  ASP A 210      23.031   6.782 -17.674  1.00 97.30           C  
ATOM   1716  O   ASP A 210      23.327   5.490 -14.436  1.00 97.30           O  
ATOM   1717  CG  ASP A 210      22.081   7.752 -16.993  1.00 97.30           C  
ATOM   1718  OD1 ASP A 210      21.841   7.616 -15.774  1.00 97.30           O  
ATOM   1719  OD2 ASP A 210      21.566   8.658 -17.683  1.00 97.30           O  
ATOM   1720  N   ALA A 211      24.913   6.616 -15.440  1.00 95.49           N  
ATOM   1721  CA  ALA A 211      25.626   6.953 -14.210  1.00 95.49           C  
ATOM   1722  C   ALA A 211      24.761   7.813 -13.293  1.00 95.49           C  
ATOM   1723  CB  ALA A 211      26.933   7.673 -14.534  1.00 95.49           C  
ATOM   1724  O   ALA A 211      24.966   7.835 -12.077  1.00 95.49           O  
ATOM   1725  N   LYS A 212      23.810   8.526 -13.903  1.00 96.93           N  
ATOM   1726  CA  LYS A 212      22.942   9.396 -13.114  1.00 96.93           C  
ATOM   1727  C   LYS A 212      21.704   8.646 -12.632  1.00 96.93           C  
ATOM   1728  CB  LYS A 212      22.528  10.622 -13.929  1.00 96.93           C  
ATOM   1729  O   LYS A 212      20.875   9.204 -11.910  1.00 96.93           O  
ATOM   1730  CG  LYS A 212      23.680  11.556 -14.271  1.00 96.93           C  
ATOM   1731  CD  LYS A 212      23.198  12.780 -15.039  1.00 96.93           C  
ATOM   1732  CE  LYS A 212      24.355  13.694 -15.419  1.00 96.93           C  
ATOM   1733  NZ  LYS A 212      23.888  14.892 -16.179  1.00 96.93           N  
ATOM   1734  N   GLY A 213      21.521   7.413 -13.100  1.00 97.59           N  
ATOM   1735  CA  GLY A 213      20.441   6.565 -12.620  1.00 97.59           C  
ATOM   1736  C   GLY A 213      19.245   6.537 -13.553  1.00 97.59           C  
ATOM   1737  O   GLY A 213      18.241   5.883 -13.263  1.00 97.59           O  
ATOM   1738  N   PHE A 214      19.268   7.190 -14.666  1.00 98.38           N  
ATOM   1739  CA  PHE A 214      18.177   7.185 -15.634  1.00 98.38           C  
ATOM   1740  C   PHE A 214      18.113   5.853 -16.370  1.00 98.38           C  
ATOM   1741  CB  PHE A 214      18.341   8.332 -16.636  1.00 98.38           C  
ATOM   1742  O   PHE A 214      19.144   5.307 -16.769  1.00 98.38           O  
ATOM   1743  CG  PHE A 214      18.012   9.686 -16.069  1.00 98.38           C  
ATOM   1744  CD1 PHE A 214      16.692  10.066 -15.862  1.00 98.38           C  
ATOM   1745  CD2 PHE A 214      19.024  10.580 -15.743  1.00 98.38           C  
ATOM   1746  CE1 PHE A 214      16.384  11.319 -15.337  1.00 98.38           C  
ATOM   1747  CE2 PHE A 214      18.725  11.834 -15.217  1.00 98.38           C  
ATOM   1748  CZ  PHE A 214      17.404  12.202 -15.016  1.00 98.38           C  
ATOM   1749  N   VAL A 215      16.941   5.449 -16.548  1.00 98.67           N  
ATOM   1750  CA  VAL A 215      16.711   4.113 -17.087  1.00 98.67           C  
ATOM   1751  C   VAL A 215      16.247   4.214 -18.538  1.00 98.67           C  
ATOM   1752  CB  VAL A 215      15.674   3.333 -16.249  1.00 98.67           C  
ATOM   1753  O   VAL A 215      15.314   4.958 -18.848  1.00 98.67           O  
ATOM   1754  CG1 VAL A 215      15.506   1.912 -16.782  1.00 98.67           C  
ATOM   1755  CG2 VAL A 215      16.086   3.310 -14.778  1.00 98.67           C  
ATOM   1756  N   TYR A 216      16.881   3.351 -19.409  1.00 98.61           N  
ATOM   1757  CA  TYR A 216      16.558   3.321 -20.831  1.00 98.61           C  
ATOM   1758  C   TYR A 216      16.285   1.896 -21.298  1.00 98.61           C  
ATOM   1759  CB  TYR A 216      17.697   3.930 -21.654  1.00 98.61           C  
ATOM   1760  O   TYR A 216      16.927   0.950 -20.836  1.00 98.61           O  
ATOM   1761  CG  TYR A 216      18.039   5.347 -21.260  1.00 98.61           C  
ATOM   1762  CD1 TYR A 216      17.497   6.431 -21.946  1.00 98.61           C  
ATOM   1763  CD2 TYR A 216      18.906   5.603 -20.203  1.00 98.61           C  
ATOM   1764  CE1 TYR A 216      17.812   7.738 -21.588  1.00 98.61           C  
ATOM   1765  CE2 TYR A 216      19.227   6.905 -19.836  1.00 98.61           C  
ATOM   1766  OH  TYR A 216      18.991   9.256 -20.175  1.00 98.61           O  
ATOM   1767  CZ  TYR A 216      18.676   7.965 -20.533  1.00 98.61           C  
ATOM   1768  N   ASP A 217      15.247   1.809 -22.072  1.00 97.73           N  
ATOM   1769  CA  ASP A 217      15.078   0.572 -22.827  1.00 97.73           C  
ATOM   1770  C   ASP A 217      15.332   0.797 -24.316  1.00 97.73           C  
ATOM   1771  CB  ASP A 217      13.675   0.000 -22.614  1.00 97.73           C  
ATOM   1772  O   ASP A 217      15.906   1.816 -24.705  1.00 97.73           O  
ATOM   1773  CG  ASP A 217      12.581   0.886 -23.184  1.00 97.73           C  
ATOM   1774  OD1 ASP A 217      12.888   1.802 -23.976  1.00 97.73           O  
ATOM   1775  OD2 ASP A 217      11.400   0.667 -22.835  1.00 97.73           O  
ATOM   1776  N   GLU A 218      14.957  -0.136 -25.227  1.00 96.24           N  
ATOM   1777  CA  GLU A 218      15.295  -0.053 -26.645  1.00 96.24           C  
ATOM   1778  C   GLU A 218      14.625   1.151 -27.302  1.00 96.24           C  
ATOM   1779  CB  GLU A 218      14.892  -1.339 -27.370  1.00 96.24           C  
ATOM   1780  O   GLU A 218      15.118   1.671 -28.305  1.00 96.24           O  
ATOM   1781  CG  GLU A 218      13.393  -1.602 -27.371  1.00 96.24           C  
ATOM   1782  CD  GLU A 218      13.010  -2.890 -28.081  1.00 96.24           C  
ATOM   1783  OE1 GLU A 218      11.803  -3.218 -28.135  1.00 96.24           O  
ATOM   1784  OE2 GLU A 218      13.924  -3.578 -28.588  1.00 96.24           O  
ATOM   1785  N   ASP A 219      13.518   1.572 -26.681  1.00 95.57           N  
ATOM   1786  CA  ASP A 219      12.718   2.632 -27.287  1.00 95.57           C  
ATOM   1787  C   ASP A 219      13.067   3.993 -26.689  1.00 95.57           C  
ATOM   1788  CB  ASP A 219      11.225   2.347 -27.108  1.00 95.57           C  
ATOM   1789  O   ASP A 219      12.527   5.019 -27.109  1.00 95.57           O  
ATOM   1790  CG  ASP A 219      10.770   1.094 -27.836  1.00 95.57           C  
ATOM   1791  OD1 ASP A 219      11.276   0.814 -28.943  1.00 95.57           O  
ATOM   1792  OD2 ASP A 219       9.894   0.382 -27.298  1.00 95.57           O  
ATOM   1793  N   GLY A 220      13.968   4.073 -25.810  1.00 97.22           N  
ATOM   1794  CA  GLY A 220      14.303   5.328 -25.156  1.00 97.22           C  
ATOM   1795  C   GLY A 220      14.090   5.294 -23.654  1.00 97.22           C  
ATOM   1796  O   GLY A 220      14.115   4.224 -23.042  1.00 97.22           O  
ATOM   1797  N   PRO A 221      14.004   6.569 -23.042  1.00 98.18           N  
ATOM   1798  CA  PRO A 221      13.834   6.612 -21.587  1.00 98.18           C  
ATOM   1799  C   PRO A 221      12.544   5.940 -21.124  1.00 98.18           C  
ATOM   1800  CB  PRO A 221      13.810   8.111 -21.279  1.00 98.18           C  
ATOM   1801  O   PRO A 221      11.486   6.145 -21.724  1.00 98.18           O  
ATOM   1802  CG  PRO A 221      14.425   8.758 -22.479  1.00 98.18           C  
ATOM   1803  CD  PRO A 221      14.196   7.870 -23.669  1.00 98.18           C  
ATOM   1804  N   VAL A 222      12.725   5.158 -20.101  1.00 98.55           N  
ATOM   1805  CA  VAL A 222      11.568   4.534 -19.470  1.00 98.55           C  
ATOM   1806  C   VAL A 222      10.816   5.567 -18.632  1.00 98.55           C  
ATOM   1807  CB  VAL A 222      11.980   3.333 -18.590  1.00 98.55           C  
ATOM   1808  O   VAL A 222      11.419   6.276 -17.823  1.00 98.55           O  
ATOM   1809  CG1 VAL A 222      10.781   2.800 -17.807  1.00 98.55           C  
ATOM   1810  CG2 VAL A 222      12.595   2.229 -19.449  1.00 98.55           C  
ATOM   1811  N   LYS A 223       9.490   5.614 -18.830  1.00 98.50           N  
ATOM   1812  CA  LYS A 223       8.679   6.615 -18.143  1.00 98.50           C  
ATOM   1813  C   LYS A 223       7.750   5.964 -17.122  1.00 98.50           C  
ATOM   1814  CB  LYS A 223       7.863   7.428 -19.149  1.00 98.50           C  
ATOM   1815  O   LYS A 223       7.244   4.863 -17.348  1.00 98.50           O  
ATOM   1816  CG  LYS A 223       8.707   8.275 -20.090  1.00 98.50           C  
ATOM   1817  CD  LYS A 223       7.841   9.188 -20.949  1.00 98.50           C  
ATOM   1818  CE  LYS A 223       8.688  10.089 -21.838  1.00 98.50           C  
ATOM   1819  NZ  LYS A 223       7.843  10.981 -22.687  1.00 98.50           N  
ATOM   1820  N   VAL A 224       7.537   6.661 -15.972  1.00 98.45           N  
ATOM   1821  CA  VAL A 224       6.658   6.196 -14.903  1.00 98.45           C  
ATOM   1822  C   VAL A 224       5.701   7.314 -14.498  1.00 98.45           C  
ATOM   1823  CB  VAL A 224       7.464   5.713 -13.676  1.00 98.45           C  
ATOM   1824  O   VAL A 224       5.934   8.484 -14.810  1.00 98.45           O  
ATOM   1825  CG1 VAL A 224       8.302   4.486 -14.030  1.00 98.45           C  
ATOM   1826  CG2 VAL A 224       8.352   6.836 -13.146  1.00 98.45           C  
ATOM   1827  N   LEU A 225       4.664   6.975 -13.762  1.00 98.19           N  
ATOM   1828  CA  LEU A 225       3.532   7.864 -13.522  1.00 98.19           C  
ATOM   1829  C   LEU A 225       3.697   8.611 -12.203  1.00 98.19           C  
ATOM   1830  CB  LEU A 225       2.221   7.073 -13.514  1.00 98.19           C  
ATOM   1831  O   LEU A 225       4.217   8.056 -11.232  1.00 98.19           O  
ATOM   1832  CG  LEU A 225       0.940   7.883 -13.719  1.00 98.19           C  
ATOM   1833  CD1 LEU A 225       0.868   8.410 -15.148  1.00 98.19           C  
ATOM   1834  CD2 LEU A 225      -0.286   7.036 -13.394  1.00 98.19           C  
ATOM   1835  N   THR A 226       3.215   9.881 -12.174  1.00 97.81           N  
ATOM   1836  CA  THR A 226       3.035  10.659 -10.953  1.00 97.81           C  
ATOM   1837  C   THR A 226       1.563  10.699 -10.550  1.00 97.81           C  
ATOM   1838  CB  THR A 226       3.563  12.095 -11.123  1.00 97.81           C  
ATOM   1839  O   THR A 226       0.701  10.204 -11.279  1.00 97.81           O  
ATOM   1840  CG2 THR A 226       5.010  12.096 -11.605  1.00 97.81           C  
ATOM   1841  OG1 THR A 226       2.751  12.786 -12.082  1.00 97.81           O  
ATOM   1842  N   ASN A 227       1.318  11.221  -9.339  1.00 96.07           N  
ATOM   1843  CA  ASN A 227      -0.063  11.384  -8.896  1.00 96.07           C  
ATOM   1844  C   ASN A 227      -0.726  12.589  -9.558  1.00 96.07           C  
ATOM   1845  CB  ASN A 227      -0.126  11.514  -7.373  1.00 96.07           C  
ATOM   1846  O   ASN A 227      -0.087  13.625  -9.752  1.00 96.07           O  
ATOM   1847  CG  ASN A 227      -0.258  10.173  -6.678  1.00 96.07           C  
ATOM   1848  ND2 ASN A 227       0.371  10.043  -5.515  1.00 96.07           N  
ATOM   1849  OD1 ASN A 227      -0.917   9.260  -7.182  1.00 96.07           O  
ATOM   1850  N   PRO A 228      -1.998  12.402  -9.915  1.00 94.76           N  
ATOM   1851  CA  PRO A 228      -2.779  13.608 -10.200  1.00 94.76           C  
ATOM   1852  C   PRO A 228      -3.135  14.392  -8.940  1.00 94.76           C  
ATOM   1853  CB  PRO A 228      -4.038  13.061 -10.878  1.00 94.76           C  
ATOM   1854  O   PRO A 228      -3.086  13.847  -7.834  1.00 94.76           O  
ATOM   1855  CG  PRO A 228      -4.231  11.703 -10.285  1.00 94.76           C  
ATOM   1856  CD  PRO A 228      -2.881  11.104 -10.015  1.00 94.76           C  
ATOM   1857  N   PRO A 229      -3.435  15.698  -9.142  1.00 92.41           N  
ATOM   1858  CA  PRO A 229      -3.860  16.448  -7.958  1.00 92.41           C  
ATOM   1859  C   PRO A 229      -5.165  15.922  -7.363  1.00 92.41           C  
ATOM   1860  CB  PRO A 229      -4.038  17.873  -8.489  1.00 92.41           C  
ATOM   1861  O   PRO A 229      -6.023  15.421  -8.094  1.00 92.41           O  
ATOM   1862  CG  PRO A 229      -4.260  17.709  -9.958  1.00 92.41           C  
ATOM   1863  CD  PRO A 229      -3.545  16.468 -10.412  1.00 92.41           C  
ATOM   1864  N   GLU A 230      -5.295  15.936  -5.951  1.00 90.04           N  
ATOM   1865  CA  GLU A 230      -6.561  15.616  -5.298  1.00 90.04           C  
ATOM   1866  C   GLU A 230      -7.604  16.700  -5.554  1.00 90.04           C  
ATOM   1867  CB  GLU A 230      -6.357  15.427  -3.793  1.00 90.04           C  
ATOM   1868  O   GLU A 230      -7.258  17.866  -5.757  1.00 90.04           O  
ATOM   1869  CG  GLU A 230      -5.548  14.190  -3.432  1.00 90.04           C  
ATOM   1870  CD  GLU A 230      -5.352  14.017  -1.935  1.00 90.04           C  
ATOM   1871  OE1 GLU A 230      -5.989  13.120  -1.338  1.00 90.04           O  
ATOM   1872  OE2 GLU A 230      -4.554  14.786  -1.353  1.00 90.04           O  
ATOM   1873  N   ILE A 231      -8.808  16.293  -5.633  1.00 87.51           N  
ATOM   1874  CA  ILE A 231      -9.907  17.244  -5.759  1.00 87.51           C  
ATOM   1875  C   ILE A 231      -9.981  18.116  -4.507  1.00 87.51           C  
ATOM   1876  CB  ILE A 231     -11.254  16.524  -5.991  1.00 87.51           C  
ATOM   1877  O   ILE A 231     -10.109  19.339  -4.602  1.00 87.51           O  
ATOM   1878  CG1 ILE A 231     -11.223  15.746  -7.312  1.00 87.51           C  
ATOM   1879  CG2 ILE A 231     -12.412  17.527  -5.973  1.00 87.51           C  
ATOM   1880  CD1 ILE A 231     -12.419  14.827  -7.517  1.00 87.51           C  
ATOM   1881  N   GLU A 232      -9.782  17.525  -3.403  1.00 85.14           N  
ATOM   1882  CA  GLU A 232      -9.683  18.190  -2.107  1.00 85.14           C  
ATOM   1883  C   GLU A 232      -8.337  17.910  -1.445  1.00 85.14           C  
ATOM   1884  CB  GLU A 232     -10.823  17.748  -1.187  1.00 85.14           C  
ATOM   1885  O   GLU A 232      -8.224  17.007  -0.614  1.00 85.14           O  
ATOM   1886  CG  GLU A 232     -12.208  18.111  -1.705  1.00 85.14           C  
ATOM   1887  CD  GLU A 232     -13.331  17.644  -0.794  1.00 85.14           C  
ATOM   1888  OE1 GLU A 232     -14.516  17.893  -1.113  1.00 85.14           O  
ATOM   1889  OE2 GLU A 232     -13.024  17.024   0.249  1.00 85.14           O  
ATOM   1890  N   PRO A 233      -7.323  18.805  -1.808  1.00 80.08           N  
ATOM   1891  CA  PRO A 233      -5.956  18.513  -1.372  1.00 80.08           C  
ATOM   1892  C   PRO A 233      -5.813  18.491   0.148  1.00 80.08           C  
ATOM   1893  CB  PRO A 233      -5.140  19.657  -1.980  1.00 80.08           C  
ATOM   1894  O   PRO A 233      -6.319  19.384   0.833  1.00 80.08           O  
ATOM   1895  CG  PRO A 233      -6.000  20.198  -3.077  1.00 80.08           C  
ATOM   1896  CD  PRO A 233      -7.436  19.919  -2.739  1.00 80.08           C  
ATOM   1897  N   ARG A 234      -5.165  17.430   0.706  1.00 77.73           N  
ATOM   1898  CA  ARG A 234      -4.894  17.286   2.133  1.00 77.73           C  
ATOM   1899  C   ARG A 234      -3.464  17.702   2.463  1.00 77.73           C  
ATOM   1900  CB  ARG A 234      -5.136  15.844   2.584  1.00 77.73           C  
ATOM   1901  O   ARG A 234      -3.172  18.093   3.596  1.00 77.73           O  
ATOM   1902  CG  ARG A 234      -6.601  15.437   2.585  1.00 77.73           C  
ATOM   1903  CD  ARG A 234      -6.770  13.935   2.765  1.00 77.73           C  
ATOM   1904  NE  ARG A 234      -6.350  13.199   1.576  1.00 77.73           N  
ATOM   1905  NH1 ARG A 234      -7.092  11.146   2.331  1.00 77.73           N  
ATOM   1906  NH2 ARG A 234      -6.092  11.323   0.276  1.00 77.73           N  
ATOM   1907  CZ  ARG A 234      -6.512  11.891   1.397  1.00 77.73           C  
ATOM   1908  N   ASP A 235      -2.667  17.537   1.460  1.00 75.72           N  
ATOM   1909  CA  ASP A 235      -1.271  17.948   1.569  1.00 75.72           C  
ATOM   1910  C   ASP A 235      -0.930  19.015   0.530  1.00 75.72           C  
ATOM   1911  CB  ASP A 235      -0.342  16.742   1.408  1.00 75.72           C  
ATOM   1912  O   ASP A 235      -0.791  18.711  -0.656  1.00 75.72           O  
ATOM   1913  CG  ASP A 235       1.110  17.068   1.709  1.00 75.72           C  
ATOM   1914  OD1 ASP A 235       1.426  18.245   1.987  1.00 75.72           O  
ATOM   1915  OD2 ASP A 235       1.947  16.140   1.666  1.00 75.72           O  
ATOM   1916  N   MET A 236      -0.761  20.237   1.047  1.00 73.58           N  
ATOM   1917  CA  MET A 236      -0.517  21.341   0.123  1.00 73.58           C  
ATOM   1918  C   MET A 236       0.896  21.270  -0.447  1.00 73.58           C  
ATOM   1919  CB  MET A 236      -0.733  22.684   0.821  1.00 73.58           C  
ATOM   1920  O   MET A 236       1.185  21.881  -1.478  1.00 73.58           O  
ATOM   1921  CG  MET A 236      -2.165  22.917   1.272  1.00 73.58           C  
ATOM   1922  SD  MET A 236      -3.343  22.987  -0.133  1.00 73.58           S  
ATOM   1923  CE  MET A 236      -3.069  24.690  -0.696  1.00 73.58           C  
ATOM   1924  N   ASN A 237       1.675  20.397   0.086  1.00 74.94           N  
ATOM   1925  CA  ASN A 237       3.058  20.283  -0.364  1.00 74.94           C  
ATOM   1926  C   ASN A 237       3.302  18.967  -1.099  1.00 74.94           C  
ATOM   1927  CB  ASN A 237       4.021  20.416   0.818  1.00 74.94           C  
ATOM   1928  O   ASN A 237       4.438  18.497  -1.180  1.00 74.94           O  
ATOM   1929  CG  ASN A 237       3.998  21.801   1.436  1.00 74.94           C  
ATOM   1930  ND2 ASN A 237       4.129  21.863   2.755  1.00 74.94           N  
ATOM   1931  OD1 ASN A 237       3.863  22.805   0.732  1.00 74.94           O  
ATOM   1932  N   ALA A 238       2.177  18.363  -1.590  1.00 77.82           N  
ATOM   1933  CA  ALA A 238       2.333  17.082  -2.273  1.00 77.82           C  
ATOM   1934  C   ALA A 238       3.260  17.212  -3.478  1.00 77.82           C  
ATOM   1935  CB  ALA A 238       0.973  16.541  -2.707  1.00 77.82           C  
ATOM   1936  O   ALA A 238       3.197  18.200  -4.213  1.00 77.82           O  
ATOM   1937  N   ASP A 239       4.228  16.358  -3.530  1.00 84.64           N  
ATOM   1938  CA  ASP A 239       5.122  16.288  -4.682  1.00 84.64           C  
ATOM   1939  C   ASP A 239       4.433  15.624  -5.872  1.00 84.64           C  
ATOM   1940  CB  ASP A 239       6.401  15.527  -4.323  1.00 84.64           C  
ATOM   1941  O   ASP A 239       4.340  14.396  -5.936  1.00 84.64           O  
ATOM   1942  CG  ASP A 239       7.482  15.653  -5.381  1.00 84.64           C  
ATOM   1943  OD1 ASP A 239       7.185  16.110  -6.506  1.00 84.64           O  
ATOM   1944  OD2 ASP A 239       8.642  15.290  -5.088  1.00 84.64           O  
ATOM   1945  N   LEU A 240       4.093  16.466  -6.852  1.00 86.93           N  
ATOM   1946  CA  LEU A 240       3.327  15.980  -7.995  1.00 86.93           C  
ATOM   1947  C   LEU A 240       4.250  15.628  -9.157  1.00 86.93           C  
ATOM   1948  CB  LEU A 240       2.305  17.030  -8.440  1.00 86.93           C  
ATOM   1949  O   LEU A 240       3.782  15.320 -10.256  1.00 86.93           O  
ATOM   1950  CG  LEU A 240       1.223  17.396  -7.424  1.00 86.93           C  
ATOM   1951  CD1 LEU A 240       0.326  18.498  -7.978  1.00 86.93           C  
ATOM   1952  CD2 LEU A 240       0.400  16.167  -7.052  1.00 86.93           C  
ATOM   1953  N   GLU A 241       5.524  15.659  -8.807  1.00 91.98           N  
ATOM   1954  CA  GLU A 241       6.472  15.471  -9.902  1.00 91.98           C  
ATOM   1955  C   GLU A 241       7.253  14.170  -9.739  1.00 91.98           C  
ATOM   1956  CB  GLU A 241       7.437  16.656  -9.988  1.00 91.98           C  
ATOM   1957  O   GLU A 241       7.952  13.740 -10.658  1.00 91.98           O  
ATOM   1958  CG  GLU A 241       6.756  17.982 -10.298  1.00 91.98           C  
ATOM   1959  CD  GLU A 241       6.153  18.035 -11.693  1.00 91.98           C  
ATOM   1960  OE1 GLU A 241       5.157  18.765 -11.896  1.00 91.98           O  
ATOM   1961  OE2 GLU A 241       6.681  17.340 -12.589  1.00 91.98           O  
ATOM   1962  N   ARG A 242       7.160  13.623  -8.599  1.00 95.00           N  
ATOM   1963  CA  ARG A 242       7.910  12.404  -8.314  1.00 95.00           C  
ATOM   1964  C   ARG A 242       7.091  11.165  -8.658  1.00 95.00           C  
ATOM   1965  CB  ARG A 242       8.330  12.363  -6.843  1.00 95.00           C  
ATOM   1966  O   ARG A 242       5.865  11.170  -8.533  1.00 95.00           O  
ATOM   1967  CG  ARG A 242       9.557  13.205  -6.529  1.00 95.00           C  
ATOM   1968  CD  ARG A 242      10.078  12.940  -5.124  1.00 95.00           C  
ATOM   1969  NE  ARG A 242      11.251  13.755  -4.821  1.00 95.00           N  
ATOM   1970  NH1 ARG A 242      11.356  13.147  -2.595  1.00 95.00           N  
ATOM   1971  NH2 ARG A 242      12.895  14.608  -3.463  1.00 95.00           N  
ATOM   1972  CZ  ARG A 242      11.831  13.835  -3.627  1.00 95.00           C  
ATOM   1973  N   PRO A 243       7.806  10.089  -9.085  1.00 97.21           N  
ATOM   1974  CA  PRO A 243       7.097   8.848  -9.404  1.00 97.21           C  
ATOM   1975  C   PRO A 243       6.397   8.240  -8.190  1.00 97.21           C  
ATOM   1976  CB  PRO A 243       8.209   7.926  -9.911  1.00 97.21           C  
ATOM   1977  O   PRO A 243       6.921   8.304  -7.075  1.00 97.21           O  
ATOM   1978  CG  PRO A 243       9.305   8.849 -10.338  1.00 97.21           C  
ATOM   1979  CD  PRO A 243       9.234  10.093  -9.499  1.00 97.21           C  
ATOM   1980  N   ILE A 244       5.252   7.683  -8.467  1.00 97.34           N  
ATOM   1981  CA  ILE A 244       4.463   7.120  -7.376  1.00 97.34           C  
ATOM   1982  C   ILE A 244       4.745   5.624  -7.254  1.00 97.34           C  
ATOM   1983  CB  ILE A 244       2.952   7.366  -7.587  1.00 97.34           C  
ATOM   1984  O   ILE A 244       5.136   4.978  -8.229  1.00 97.34           O  
ATOM   1985  CG1 ILE A 244       2.491   6.752  -8.914  1.00 97.34           C  
ATOM   1986  CG2 ILE A 244       2.637   8.863  -7.537  1.00 97.34           C  
ATOM   1987  CD1 ILE A 244       0.991   6.854  -9.155  1.00 97.34           C  
ATOM   1988  N   THR A 245       4.579   5.163  -6.018  1.00 96.06           N  
ATOM   1989  CA  THR A 245       4.760   3.754  -5.687  1.00 96.06           C  
ATOM   1990  C   THR A 245       3.571   3.229  -4.888  1.00 96.06           C  
ATOM   1991  CB  THR A 245       6.058   3.530  -4.889  1.00 96.06           C  
ATOM   1992  O   THR A 245       2.525   3.878  -4.824  1.00 96.06           O  
ATOM   1993  CG2 THR A 245       5.957   4.137  -3.493  1.00 96.06           C  
ATOM   1994  OG1 THR A 245       6.301   2.123  -4.769  1.00 96.06           O  
ATOM   1995  N   ALA A 246       3.733   2.055  -4.335  1.00 87.42           N  
ATOM   1996  CA  ALA A 246       2.636   1.343  -3.685  1.00 87.42           C  
ATOM   1997  C   ALA A 246       2.153   2.091  -2.446  1.00 87.42           C  
ATOM   1998  CB  ALA A 246       3.067  -0.074  -3.313  1.00 87.42           C  
ATOM   1999  O   ALA A 246       2.926   2.809  -1.807  1.00 87.42           O  
ATOM   2000  N   ASP A 247       0.861   2.031  -2.209  1.00 89.62           N  
ATOM   2001  CA  ASP A 247       0.237   2.547  -0.994  1.00 89.62           C  
ATOM   2002  C   ASP A 247      -0.104   1.414  -0.029  1.00 89.62           C  
ATOM   2003  CB  ASP A 247      -1.022   3.346  -1.335  1.00 89.62           C  
ATOM   2004  O   ASP A 247       0.079   0.239  -0.353  1.00 89.62           O  
ATOM   2005  CG  ASP A 247      -2.040   2.540  -2.122  1.00 89.62           C  
ATOM   2006  OD1 ASP A 247      -1.659   1.540  -2.769  1.00 89.62           O  
ATOM   2007  OD2 ASP A 247      -3.234   2.910  -2.099  1.00 89.62           O  
ATOM   2008  N   TYR A 248      -0.375   1.791   1.187  1.00 92.82           N  
ATOM   2009  CA  TYR A 248      -0.981   0.846   2.119  1.00 92.82           C  
ATOM   2010  C   TYR A 248      -2.484   0.745   1.893  1.00 92.82           C  
ATOM   2011  CB  TYR A 248      -0.697   1.261   3.566  1.00 92.82           C  
ATOM   2012  O   TYR A 248      -3.183   1.761   1.858  1.00 92.82           O  
ATOM   2013  CG  TYR A 248       0.668   0.847   4.059  1.00 92.82           C  
ATOM   2014  CD1 TYR A 248       0.860  -0.380   4.690  1.00 92.82           C  
ATOM   2015  CD2 TYR A 248       1.769   1.682   3.897  1.00 92.82           C  
ATOM   2016  CE1 TYR A 248       2.115  -0.765   5.149  1.00 92.82           C  
ATOM   2017  CE2 TYR A 248       3.029   1.308   4.351  1.00 92.82           C  
ATOM   2018  OH  TYR A 248       4.437  -0.292   5.426  1.00 92.82           O  
ATOM   2019  CZ  TYR A 248       3.192   0.084   4.974  1.00 92.82           C  
ATOM   2020  N   ASP A 249      -2.884  -0.430   1.691  1.00 91.15           N  
ATOM   2021  CA  ASP A 249      -4.318  -0.667   1.561  1.00 91.15           C  
ATOM   2022  C   ASP A 249      -4.916  -1.157   2.879  1.00 91.15           C  
ATOM   2023  CB  ASP A 249      -4.596  -1.681   0.449  1.00 91.15           C  
ATOM   2024  O   ASP A 249      -4.450  -2.146   3.448  1.00 91.15           O  
ATOM   2025  CG  ASP A 249      -4.309  -1.133  -0.938  1.00 91.15           C  
ATOM   2026  OD1 ASP A 249      -4.808  -0.039  -1.277  1.00 91.15           O  
ATOM   2027  OD2 ASP A 249      -3.578  -1.803  -1.699  1.00 91.15           O  
ATOM   2028  N   LEU A 250      -5.914  -0.408   3.290  1.00 93.50           N  
ATOM   2029  CA  LEU A 250      -6.603  -0.866   4.492  1.00 93.50           C  
ATOM   2030  C   LEU A 250      -7.521  -2.042   4.177  1.00 93.50           C  
ATOM   2031  CB  LEU A 250      -7.410   0.276   5.115  1.00 93.50           C  
ATOM   2032  O   LEU A 250      -8.349  -1.962   3.267  1.00 93.50           O  
ATOM   2033  CG  LEU A 250      -6.606   1.452   5.670  1.00 93.50           C  
ATOM   2034  CD1 LEU A 250      -7.542   2.524   6.218  1.00 93.50           C  
ATOM   2035  CD2 LEU A 250      -5.639   0.977   6.749  1.00 93.50           C  
ATOM   2036  N   PHE A 251      -7.241  -3.086   4.912  1.00 92.28           N  
ATOM   2037  CA  PHE A 251      -8.053  -4.289   4.775  1.00 92.28           C  
ATOM   2038  C   PHE A 251      -9.354  -4.157   5.558  1.00 92.28           C  
ATOM   2039  CB  PHE A 251      -7.276  -5.520   5.251  1.00 92.28           C  
ATOM   2040  O   PHE A 251     -10.435  -4.414   5.024  1.00 92.28           O  
ATOM   2041  CG  PHE A 251      -8.060  -6.802   5.168  1.00 92.28           C  
ATOM   2042  CD1 PHE A 251      -8.646  -7.350   6.303  1.00 92.28           C  
ATOM   2043  CD2 PHE A 251      -8.211  -7.460   3.954  1.00 92.28           C  
ATOM   2044  CE1 PHE A 251      -9.372  -8.536   6.229  1.00 92.28           C  
ATOM   2045  CE2 PHE A 251      -8.935  -8.646   3.873  1.00 92.28           C  
ATOM   2046  CZ  PHE A 251      -9.514  -9.183   5.011  1.00 92.28           C  
ATOM   2047  N   THR A 252      -9.277  -3.739   6.786  1.00 92.68           N  
ATOM   2048  CA  THR A 252     -10.452  -3.588   7.636  1.00 92.68           C  
ATOM   2049  C   THR A 252     -10.156  -2.656   8.808  1.00 92.68           C  
ATOM   2050  CB  THR A 252     -10.935  -4.950   8.169  1.00 92.68           C  
ATOM   2051  O   THR A 252      -8.998  -2.490   9.198  1.00 92.68           O  
ATOM   2052  CG2 THR A 252      -9.986  -5.492   9.232  1.00 92.68           C  
ATOM   2053  OG1 THR A 252     -12.240  -4.796   8.742  1.00 92.68           O  
ATOM   2054  N   ILE A 253     -11.202  -1.991   9.285  1.00 93.79           N  
ATOM   2055  CA  ILE A 253     -11.228  -1.280  10.558  1.00 93.79           C  
ATOM   2056  C   ILE A 253     -12.305  -1.877  11.461  1.00 93.79           C  
ATOM   2057  CB  ILE A 253     -11.476   0.232  10.357  1.00 93.79           C  
ATOM   2058  O   ILE A 253     -13.489  -1.864  11.119  1.00 93.79           O  
ATOM   2059  CG1 ILE A 253     -10.379   0.840   9.475  1.00 93.79           C  
ATOM   2060  CG2 ILE A 253     -11.556   0.951  11.707  1.00 93.79           C  
ATOM   2061  CD1 ILE A 253     -10.690   2.247   8.983  1.00 93.79           C  
ATOM   2062  N   ILE A 254     -11.839  -2.387  12.623  1.00 93.91           N  
ATOM   2063  CA  ILE A 254     -12.779  -3.098  13.483  1.00 93.91           C  
ATOM   2064  C   ILE A 254     -12.925  -2.357  14.810  1.00 93.91           C  
ATOM   2065  CB  ILE A 254     -12.329  -4.556  13.729  1.00 93.91           C  
ATOM   2066  O   ILE A 254     -11.976  -2.285  15.595  1.00 93.91           O  
ATOM   2067  CG1 ILE A 254     -12.149  -5.291  12.396  1.00 93.91           C  
ATOM   2068  CG2 ILE A 254     -13.333  -5.286  14.625  1.00 93.91           C  
ATOM   2069  CD1 ILE A 254     -11.469  -6.647  12.524  1.00 93.91           C  
ATOM   2070  N   GLY A 255     -14.120  -1.820  14.949  1.00 92.75           N  
ATOM   2071  CA  GLY A 255     -14.415  -1.120  16.189  1.00 92.75           C  
ATOM   2072  C   GLY A 255     -15.222  -1.952  17.168  1.00 92.75           C  
ATOM   2073  O   GLY A 255     -15.445  -3.143  16.941  1.00 92.75           O  
ATOM   2074  N   ARG A 256     -15.625  -1.306  18.213  1.00 91.40           N  
ATOM   2075  CA  ARG A 256     -16.532  -1.894  19.194  1.00 91.40           C  
ATOM   2076  C   ARG A 256     -17.986  -1.719  18.768  1.00 91.40           C  
ATOM   2077  CB  ARG A 256     -16.311  -1.269  20.573  1.00 91.40           C  
ATOM   2078  O   ARG A 256     -18.287  -0.919  17.879  1.00 91.40           O  
ATOM   2079  CG  ARG A 256     -14.913  -1.486  21.130  1.00 91.40           C  
ATOM   2080  CD  ARG A 256     -14.830  -1.115  22.604  1.00 91.40           C  
ATOM   2081  NE  ARG A 256     -13.484  -1.312  23.135  1.00 91.40           N  
ATOM   2082  NH1 ARG A 256     -13.891  -3.436  23.947  1.00 91.40           N  
ATOM   2083  NH2 ARG A 256     -11.822  -2.484  24.203  1.00 91.40           N  
ATOM   2084  CZ  ARG A 256     -13.069  -2.410  23.760  1.00 91.40           C  
ATOM   2085  N   PRO A 257     -18.873  -2.479  19.288  1.00 85.36           N  
ATOM   2086  CA  PRO A 257     -20.274  -2.449  18.859  1.00 85.36           C  
ATOM   2087  C   PRO A 257     -20.906  -1.067  19.003  1.00 85.36           C  
ATOM   2088  CB  PRO A 257     -20.949  -3.459  19.790  1.00 85.36           C  
ATOM   2089  O   PRO A 257     -21.788  -0.702  18.221  1.00 85.36           O  
ATOM   2090  CG  PRO A 257     -19.869  -4.426  20.153  1.00 85.36           C  
ATOM   2091  CD  PRO A 257     -18.565  -3.684  20.214  1.00 85.36           C  
ATOM   2092  N   ASN A 258     -20.393  -0.253  19.891  1.00 81.90           N  
ATOM   2093  CA  ASN A 258     -21.021   1.044  20.121  1.00 81.90           C  
ATOM   2094  C   ASN A 258     -20.437   2.119  19.210  1.00 81.90           C  
ATOM   2095  CB  ASN A 258     -20.879   1.456  21.588  1.00 81.90           C  
ATOM   2096  O   ASN A 258     -20.899   3.262  19.216  1.00 81.90           O  
ATOM   2097  CG  ASN A 258     -21.596   0.512  22.533  1.00 81.90           C  
ATOM   2098  ND2 ASN A 258     -21.176   0.501  23.792  1.00 81.90           N  
ATOM   2099  OD1 ASN A 258     -22.519  -0.202  22.133  1.00 81.90           O  
ATOM   2100  N   GLN A 259     -19.511   1.720  18.363  1.00 80.56           N  
ATOM   2101  CA  GLN A 259     -18.921   2.670  17.425  1.00 80.56           C  
ATOM   2102  C   GLN A 259     -19.739   2.754  16.140  1.00 80.56           C  
ATOM   2103  CB  GLN A 259     -17.477   2.281  17.104  1.00 80.56           C  
ATOM   2104  O   GLN A 259     -20.167   1.730  15.602  1.00 80.56           O  
ATOM   2105  CG  GLN A 259     -16.505   2.525  18.251  1.00 80.56           C  
ATOM   2106  CD  GLN A 259     -15.080   2.133  17.906  1.00 80.56           C  
ATOM   2107  NE2 GLN A 259     -14.115   2.850  18.472  1.00 80.56           N  
ATOM   2108  OE1 GLN A 259     -14.849   1.194  17.138  1.00 80.56           O  
ATOM   2109  N   VAL A 260     -20.184   3.942  15.782  1.00 76.82           N  
ATOM   2110  CA  VAL A 260     -20.984   4.186  14.586  1.00 76.82           C  
ATOM   2111  C   VAL A 260     -20.111   4.038  13.341  1.00 76.82           C  
ATOM   2112  CB  VAL A 260     -21.637   5.586  14.616  1.00 76.82           C  
ATOM   2113  O   VAL A 260     -19.109   4.740  13.191  1.00 76.82           O  
ATOM   2114  CG1 VAL A 260     -22.473   5.818  13.359  1.00 76.82           C  
ATOM   2115  CG2 VAL A 260     -22.494   5.747  15.870  1.00 76.82           C  
ATOM   2116  N   ASN A 261     -20.489   3.071  12.491  1.00 82.37           N  
ATOM   2117  CA  ASN A 261     -19.826   2.792  11.222  1.00 82.37           C  
ATOM   2118  C   ASN A 261     -20.790   2.916  10.046  1.00 82.37           C  
ATOM   2119  CB  ASN A 261     -19.191   1.400  11.243  1.00 82.37           C  
ATOM   2120  O   ASN A 261     -21.122   1.920   9.402  1.00 82.37           O  
ATOM   2121  CG  ASN A 261     -18.271   1.159  10.063  1.00 82.37           C  
ATOM   2122  ND2 ASN A 261     -17.656  -0.017  10.020  1.00 82.37           N  
ATOM   2123  OD1 ASN A 261     -18.113   2.024   9.197  1.00 82.37           O  
ATOM   2124  N   ILE A 262     -21.389   4.113   9.935  1.00 86.90           N  
ATOM   2125  CA  ILE A 262     -22.339   4.311   8.846  1.00 86.90           C  
ATOM   2126  C   ILE A 262     -21.606   4.825   7.608  1.00 86.90           C  
ATOM   2127  CB  ILE A 262     -23.464   5.291   9.248  1.00 86.90           C  
ATOM   2128  O   ILE A 262     -21.067   5.934   7.614  1.00 86.90           O  
ATOM   2129  CG1 ILE A 262     -24.228   4.756  10.464  1.00 86.90           C  
ATOM   2130  CG2 ILE A 262     -24.412   5.538   8.070  1.00 86.90           C  
ATOM   2131  CD1 ILE A 262     -25.222   5.747  11.055  1.00 86.90           C  
ATOM   2132  N   ARG A 263     -21.671   4.036   6.517  1.00 89.95           N  
ATOM   2133  CA  ARG A 263     -21.039   4.401   5.253  1.00 89.95           C  
ATOM   2134  C   ARG A 263     -22.038   5.068   4.314  1.00 89.95           C  
ATOM   2135  CB  ARG A 263     -20.430   3.168   4.581  1.00 89.95           C  
ATOM   2136  O   ARG A 263     -23.246   4.852   4.429  1.00 89.95           O  
ATOM   2137  CG  ARG A 263     -19.416   2.434   5.443  1.00 89.95           C  
ATOM   2138  CD  ARG A 263     -18.788   1.262   4.701  1.00 89.95           C  
ATOM   2139  NE  ARG A 263     -17.864   0.518   5.553  1.00 89.95           N  
ATOM   2140  NH1 ARG A 263     -15.952   1.408   4.610  1.00 89.95           N  
ATOM   2141  NH2 ARG A 263     -15.792  -0.118   6.313  1.00 89.95           N  
ATOM   2142  CZ  ARG A 263     -16.538   0.604   5.490  1.00 89.95           C  
ATOM   2143  N   PRO A 264     -21.412   5.872   3.336  1.00 91.93           N  
ATOM   2144  CA  PRO A 264     -22.315   6.588   2.432  1.00 91.93           C  
ATOM   2145  C   PRO A 264     -23.085   5.651   1.504  1.00 91.93           C  
ATOM   2146  CB  PRO A 264     -21.372   7.493   1.635  1.00 91.93           C  
ATOM   2147  O   PRO A 264     -24.244   5.918   1.174  1.00 91.93           O  
ATOM   2148  CG  PRO A 264     -20.168   7.652   2.506  1.00 91.93           C  
ATOM   2149  CD  PRO A 264     -19.996   6.398   3.315  1.00 91.93           C  
ATOM   2150  N   LEU A 265     -22.444   4.565   1.197  1.00 92.68           N  
ATOM   2151  CA  LEU A 265     -23.097   3.611   0.306  1.00 92.68           C  
ATOM   2152  C   LEU A 265     -23.218   2.243   0.969  1.00 92.68           C  
ATOM   2153  CB  LEU A 265     -22.322   3.487  -1.008  1.00 92.68           C  
ATOM   2154  O   LEU A 265     -22.373   1.866   1.783  1.00 92.68           O  
ATOM   2155  CG  LEU A 265     -22.161   4.771  -1.824  1.00 92.68           C  
ATOM   2156  CD1 LEU A 265     -21.360   4.496  -3.093  1.00 92.68           C  
ATOM   2157  CD2 LEU A 265     -23.525   5.363  -2.164  1.00 92.68           C  
ATOM   2158  N   THR A 266     -24.375   1.535   0.568  1.00 89.71           N  
ATOM   2159  CA  THR A 266     -24.536   0.154   1.011  1.00 89.71           C  
ATOM   2160  C   THR A 266     -23.590  -0.771   0.251  1.00 89.71           C  
ATOM   2161  CB  THR A 266     -25.987  -0.326   0.825  1.00 89.71           C  
ATOM   2162  O   THR A 266     -23.075  -0.408  -0.809  1.00 89.71           O  
ATOM   2163  CG2 THR A 266     -26.959   0.538   1.622  1.00 89.71           C  
ATOM   2164  OG1 THR A 266     -26.333  -0.258  -0.564  1.00 89.71           O  
ATOM   2165  N   ILE A 267     -23.324  -1.902   0.948  1.00 86.95           N  
ATOM   2166  CA  ILE A 267     -22.512  -2.941   0.323  1.00 86.95           C  
ATOM   2167  C   ILE A 267     -23.412  -4.072  -0.170  1.00 86.95           C  
ATOM   2168  CB  ILE A 267     -21.447  -3.489   1.299  1.00 86.95           C  
ATOM   2169  O   ILE A 267     -23.880  -4.892   0.624  1.00 86.95           O  
ATOM   2170  CG1 ILE A 267     -20.618  -2.340   1.885  1.00 86.95           C  
ATOM   2171  CG2 ILE A 267     -20.548  -4.512   0.598  1.00 86.95           C  
ATOM   2172  CD1 ILE A 267     -19.662  -2.768   2.990  1.00 86.95           C  
ATOM   2173  N   PRO A 268     -23.626  -4.110  -1.543  1.00 84.39           N  
ATOM   2174  CA  PRO A 268     -24.528  -5.150  -2.046  1.00 84.39           C  
ATOM   2175  C   PRO A 268     -23.863  -6.522  -2.120  1.00 84.39           C  
ATOM   2176  CB  PRO A 268     -24.900  -4.647  -3.443  1.00 84.39           C  
ATOM   2177  O   PRO A 268     -22.636  -6.614  -2.210  1.00 84.39           O  
ATOM   2178  CG  PRO A 268     -23.714  -3.857  -3.893  1.00 84.39           C  
ATOM   2179  CD  PRO A 268     -23.111  -3.178  -2.697  1.00 84.39           C  
ATOM   2180  N   PRO A 269     -24.682  -7.567  -2.005  1.00 78.59           N  
ATOM   2181  CA  PRO A 269     -24.141  -8.902  -2.270  1.00 78.59           C  
ATOM   2182  C   PRO A 269     -23.722  -9.091  -3.726  1.00 78.59           C  
ATOM   2183  CB  PRO A 269     -25.303  -9.831  -1.911  1.00 78.59           C  
ATOM   2184  O   PRO A 269     -24.096  -8.293  -4.588  1.00 78.59           O  
ATOM   2185  CG  PRO A 269     -26.531  -9.005  -2.119  1.00 78.59           C  
ATOM   2186  CD  PRO A 269     -26.188  -7.567  -1.858  1.00 78.59           C  
ATOM   2187  N   ARG A 270     -22.743 -10.012  -3.940  1.00 73.69           N  
ATOM   2188  CA  ARG A 270     -22.348 -10.377  -5.297  1.00 73.69           C  
ATOM   2189  C   ARG A 270     -22.583 -11.862  -5.554  1.00 73.69           C  
ATOM   2190  CB  ARG A 270     -20.878 -10.030  -5.541  1.00 73.69           C  
ATOM   2191  O   ARG A 270     -22.585 -12.667  -4.620  1.00 73.69           O  
ATOM   2192  CG  ARG A 270     -19.900 -11.009  -4.912  1.00 73.69           C  
ATOM   2193  CD  ARG A 270     -18.455 -10.630  -5.204  1.00 73.69           C  
ATOM   2194  NE  ARG A 270     -17.525 -11.658  -4.746  1.00 73.69           N  
ATOM   2195  NH1 ARG A 270     -15.633 -10.590  -5.532  1.00 73.69           N  
ATOM   2196  NH2 ARG A 270     -15.453 -12.605  -4.455  1.00 73.69           N  
ATOM   2197  CZ  ARG A 270     -16.206 -11.615  -4.912  1.00 73.69           C  
ATOM   2198  N   TYR A 271     -22.770 -12.192  -6.848  1.00 71.32           N  
ATOM   2199  CA  TYR A 271     -22.875 -13.598  -7.220  1.00 71.32           C  
ATOM   2200  C   TYR A 271     -21.505 -14.267  -7.219  1.00 71.32           C  
ATOM   2201  CB  TYR A 271     -23.525 -13.742  -8.600  1.00 71.32           C  
ATOM   2202  O   TYR A 271     -20.531 -13.700  -7.719  1.00 71.32           O  
ATOM   2203  CG  TYR A 271     -25.021 -13.547  -8.590  1.00 71.32           C  
ATOM   2204  CD1 TYR A 271     -25.873 -14.567  -8.171  1.00 71.32           C  
ATOM   2205  CD2 TYR A 271     -25.587 -12.344  -8.999  1.00 71.32           C  
ATOM   2206  CE1 TYR A 271     -27.253 -14.393  -8.161  1.00 71.32           C  
ATOM   2207  CE2 TYR A 271     -26.966 -12.159  -8.994  1.00 71.32           C  
ATOM   2208  OH  TYR A 271     -29.154 -13.010  -8.566  1.00 71.32           O  
ATOM   2209  CZ  TYR A 271     -27.789 -13.187  -8.573  1.00 71.32           C  
ATOM   2210  N   ILE A 272     -21.397 -15.450  -6.557  1.00 64.86           N  
ATOM   2211  CA  ILE A 272     -20.210 -16.295  -6.621  1.00 64.86           C  
ATOM   2212  C   ILE A 272     -20.484 -17.504  -7.513  1.00 64.86           C  
ATOM   2213  CB  ILE A 272     -19.768 -16.756  -5.214  1.00 64.86           C  
ATOM   2214  O   ILE A 272     -21.541 -18.130  -7.412  1.00 64.86           O  
ATOM   2215  CG1 ILE A 272     -19.513 -15.543  -4.310  1.00 64.86           C  
ATOM   2216  CG2 ILE A 272     -18.523 -17.644  -5.303  1.00 64.86           C  
ATOM   2217  CD1 ILE A 272     -19.188 -15.904  -2.867  1.00 64.86           C  
ATOM   2218  N   GLY A 273     -19.788 -17.616  -8.711  1.00 63.07           N  
ATOM   2219  CA  GLY A 273     -19.953 -18.761  -9.592  1.00 63.07           C  
ATOM   2220  C   GLY A 273     -20.412 -18.379 -10.987  1.00 63.07           C  
ATOM   2221  O   GLY A 273     -20.407 -17.200 -11.347  1.00 63.07           O  
ATOM   2222  N   SER A 274     -20.445 -19.353 -12.031  1.00 57.19           N  
ATOM   2223  CA  SER A 274     -20.637 -19.166 -13.465  1.00 57.19           C  
ATOM   2224  C   SER A 274     -22.105 -18.924 -13.799  1.00 57.19           C  
ATOM   2225  CB  SER A 274     -20.124 -20.381 -14.239  1.00 57.19           C  
ATOM   2226  O   SER A 274     -22.460 -18.736 -14.965  1.00 57.19           O  
ATOM   2227  OG  SER A 274     -20.673 -21.579 -13.716  1.00 57.19           O  
ATOM   2228  N   ASN A 275     -22.963 -18.563 -12.836  1.00 55.27           N  
ATOM   2229  CA  ASN A 275     -24.321 -18.340 -13.321  1.00 55.27           C  
ATOM   2230  C   ASN A 275     -24.708 -16.866 -13.247  1.00 55.27           C  
ATOM   2231  CB  ASN A 275     -25.319 -19.192 -12.534  1.00 55.27           C  
ATOM   2232  O   ASN A 275     -25.035 -16.359 -12.172  1.00 55.27           O  
ATOM   2233  CG  ASN A 275     -25.502 -20.575 -13.127  1.00 55.27           C  
ATOM   2234  ND2 ASN A 275     -26.360 -21.377 -12.508  1.00 55.27           N  
ATOM   2235  OD1 ASN A 275     -24.876 -20.921 -14.132  1.00 55.27           O  
ATOM   2236  N   LYS A 276     -23.937 -16.011 -13.830  1.00 56.14           N  
ATOM   2237  CA  LYS A 276     -24.290 -14.600 -13.952  1.00 56.14           C  
ATOM   2238  C   LYS A 276     -25.717 -14.432 -14.466  1.00 56.14           C  
ATOM   2239  CB  LYS A 276     -23.311 -13.880 -14.881  1.00 56.14           C  
ATOM   2240  O   LYS A 276     -26.075 -14.980 -15.511  1.00 56.14           O  
ATOM   2241  CG  LYS A 276     -22.003 -13.482 -14.213  1.00 56.14           C  
ATOM   2242  CD  LYS A 276     -21.135 -12.641 -15.141  1.00 56.14           C  
ATOM   2243  CE  LYS A 276     -19.804 -12.285 -14.492  1.00 56.14           C  
ATOM   2244  NZ  LYS A 276     -18.954 -11.451 -15.394  1.00 56.14           N  
ATOM   2245  N   LEU A 277     -26.737 -15.060 -13.877  1.00 53.88           N  
ATOM   2246  CA  LEU A 277     -28.115 -14.778 -14.266  1.00 53.88           C  
ATOM   2247  C   LEU A 277     -28.220 -13.418 -14.947  1.00 53.88           C  
ATOM   2248  CB  LEU A 277     -29.037 -14.822 -13.044  1.00 53.88           C  
ATOM   2249  O   LEU A 277     -27.550 -12.464 -14.546  1.00 53.88           O  
ATOM   2250  CG  LEU A 277     -29.388 -16.211 -12.509  1.00 53.88           C  
ATOM   2251  CD1 LEU A 277     -29.913 -16.112 -11.081  1.00 53.88           C  
ATOM   2252  CD2 LEU A 277     -30.410 -16.890 -13.415  1.00 53.88           C  
ATOM   2253  N   LEU A 278     -28.152 -13.411 -16.277  1.00 51.36           N  
ATOM   2254  CA  LEU A 278     -28.651 -12.471 -17.274  1.00 51.36           C  
ATOM   2255  C   LEU A 278     -29.793 -11.633 -16.709  1.00 51.36           C  
ATOM   2256  CB  LEU A 278     -29.122 -13.217 -18.526  1.00 51.36           C  
ATOM   2257  O   LEU A 278     -30.834 -11.481 -17.351  1.00 51.36           O  
ATOM   2258  CG  LEU A 278     -28.034 -13.890 -19.363  1.00 51.36           C  
ATOM   2259  CD1 LEU A 278     -28.656 -14.868 -20.354  1.00 51.36           C  
ATOM   2260  CD2 LEU A 278     -27.195 -12.845 -20.091  1.00 51.36           C  
ATOM   2261  N   VAL A 279     -29.698 -11.217 -15.432  1.00 53.92           N  
ATOM   2262  CA  VAL A 279     -30.795 -10.311 -15.110  1.00 53.92           C  
ATOM   2263  C   VAL A 279     -30.307  -8.866 -15.168  1.00 53.92           C  
ATOM   2264  CB  VAL A 279     -31.393 -10.616 -13.719  1.00 53.92           C  
ATOM   2265  O   VAL A 279     -29.319  -8.511 -14.520  1.00 53.92           O  
ATOM   2266  CG1 VAL A 279     -32.661  -9.797 -13.485  1.00 53.92           C  
ATOM   2267  CG2 VAL A 279     -31.684 -12.109 -13.579  1.00 53.92           C  
ATOM   2268  N   ASP A 280     -30.161  -8.289 -16.254  1.00 51.51           N  
ATOM   2269  CA  ASP A 280     -29.994  -6.899 -16.668  1.00 51.51           C  
ATOM   2270  C   ASP A 280     -30.940  -5.980 -15.899  1.00 51.51           C  
ATOM   2271  CB  ASP A 280     -30.228  -6.756 -18.173  1.00 51.51           C  
ATOM   2272  O   ASP A 280     -30.713  -4.770 -15.823  1.00 51.51           O  
ATOM   2273  CG  ASP A 280     -28.941  -6.580 -18.959  1.00 51.51           C  
ATOM   2274  OD1 ASP A 280     -27.874  -6.364 -18.344  1.00 51.51           O  
ATOM   2275  OD2 ASP A 280     -28.994  -6.655 -20.206  1.00 51.51           O  
ATOM   2276  N   ASP A 281     -31.499  -6.470 -14.650  1.00 53.38           N  
ATOM   2277  CA  ASP A 281     -32.288  -5.420 -14.014  1.00 53.38           C  
ATOM   2278  C   ASP A 281     -32.111  -5.442 -12.497  1.00 53.38           C  
ATOM   2279  CB  ASP A 281     -33.768  -5.569 -14.372  1.00 53.38           C  
ATOM   2280  O   ASP A 281     -33.088  -5.545 -11.754  1.00 53.38           O  
ATOM   2281  CG  ASP A 281     -34.320  -4.370 -15.123  1.00 53.38           C  
ATOM   2282  OD1 ASP A 281     -33.637  -3.325 -15.191  1.00 53.38           O  
ATOM   2283  OD2 ASP A 281     -35.451  -4.469 -15.647  1.00 53.38           O  
ATOM   2284  N   ASN A 282     -30.855  -5.538 -11.846  1.00 60.46           N  
ATOM   2285  CA  ASN A 282     -30.414  -5.962 -10.522  1.00 60.46           C  
ATOM   2286  C   ASN A 282     -30.228  -4.772  -9.585  1.00 60.46           C  
ATOM   2287  CB  ASN A 282     -29.118  -6.769 -10.620  1.00 60.46           C  
ATOM   2288  O   ASN A 282     -29.098  -4.414  -9.247  1.00 60.46           O  
ATOM   2289  CG  ASN A 282     -29.366  -8.249 -10.835  1.00 60.46           C  
ATOM   2290  ND2 ASN A 282     -28.327  -8.972 -11.237  1.00 60.46           N  
ATOM   2291  OD1 ASN A 282     -30.482  -8.738 -10.643  1.00 60.46           O  
ATOM   2292  N   ASP A 283     -31.080  -3.776  -9.545  1.00 74.18           N  
ATOM   2293  CA  ASP A 283     -31.102  -2.776  -8.482  1.00 74.18           C  
ATOM   2294  C   ASP A 283     -30.610  -3.366  -7.163  1.00 74.18           C  
ATOM   2295  CB  ASP A 283     -32.512  -2.207  -8.310  1.00 74.18           C  
ATOM   2296  O   ASP A 283     -29.990  -2.668  -6.358  1.00 74.18           O  
ATOM   2297  CG  ASP A 283     -32.516  -0.770  -7.819  1.00 74.18           C  
ATOM   2298  OD1 ASP A 283     -31.490  -0.072  -7.968  1.00 74.18           O  
ATOM   2299  OD2 ASP A 283     -33.553  -0.332  -7.276  1.00 74.18           O  
ATOM   2300  N   LEU A 284     -30.712  -4.762  -6.980  1.00 74.88           N  
ATOM   2301  CA  LEU A 284     -30.303  -5.403  -5.735  1.00 74.88           C  
ATOM   2302  C   LEU A 284     -28.783  -5.475  -5.635  1.00 74.88           C  
ATOM   2303  CB  LEU A 284     -30.900  -6.809  -5.634  1.00 74.88           C  
ATOM   2304  O   LEU A 284     -28.232  -5.568  -4.535  1.00 74.88           O  
ATOM   2305  CG  LEU A 284     -32.416  -6.890  -5.452  1.00 74.88           C  
ATOM   2306  CD1 LEU A 284     -32.889  -8.334  -5.581  1.00 74.88           C  
ATOM   2307  CD2 LEU A 284     -32.826  -6.306  -4.105  1.00 74.88           C  
ATOM   2308  N   LEU A 285     -28.076  -5.393  -6.753  1.00 77.56           N  
ATOM   2309  CA  LEU A 285     -26.633  -5.607  -6.779  1.00 77.56           C  
ATOM   2310  C   LEU A 285     -25.888  -4.279  -6.867  1.00 77.56           C  
ATOM   2311  CB  LEU A 285     -26.245  -6.502  -7.959  1.00 77.56           C  
ATOM   2312  O   LEU A 285     -24.656  -4.256  -6.914  1.00 77.56           O  
ATOM   2313  CG  LEU A 285     -26.850  -7.907  -7.972  1.00 77.56           C  
ATOM   2314  CD1 LEU A 285     -26.411  -8.662  -9.222  1.00 77.56           C  
ATOM   2315  CD2 LEU A 285     -26.454  -8.672  -6.713  1.00 77.56           C  
ATOM   2316  N   LYS A 286     -26.679  -3.210  -6.877  1.00 84.22           N  
ATOM   2317  CA  LYS A 286     -26.051  -1.895  -6.950  1.00 84.22           C  
ATOM   2318  C   LYS A 286     -25.987  -1.239  -5.574  1.00 84.22           C  
ATOM   2319  CB  LYS A 286     -26.806  -0.992  -7.926  1.00 84.22           C  
ATOM   2320  O   LYS A 286     -26.917  -1.367  -4.775  1.00 84.22           O  
ATOM   2321  CG  LYS A 286     -26.751  -1.461  -9.373  1.00 84.22           C  
ATOM   2322  CD  LYS A 286     -27.487  -0.503 -10.300  1.00 84.22           C  
ATOM   2323  CE  LYS A 286     -27.472  -0.995 -11.741  1.00 84.22           C  
ATOM   2324  NZ  LYS A 286     -28.216  -0.072 -12.649  1.00 84.22           N  
ATOM   2325  N   PRO A 287     -24.777  -0.643  -5.332  1.00 88.67           N  
ATOM   2326  CA  PRO A 287     -24.723   0.130  -4.088  1.00 88.67           C  
ATOM   2327  C   PRO A 287     -25.782   1.228  -4.029  1.00 88.67           C  
ATOM   2328  CB  PRO A 287     -23.315   0.730  -4.107  1.00 88.67           C  
ATOM   2329  O   PRO A 287     -26.086   1.853  -5.049  1.00 88.67           O  
ATOM   2330  CG  PRO A 287     -22.563  -0.092  -5.104  1.00 88.67           C  
ATOM   2331  CD  PRO A 287     -23.538  -0.629  -6.112  1.00 88.67           C  
ATOM   2332  N   LYS A 288     -26.422   1.375  -2.787  1.00 89.53           N  
ATOM   2333  CA  LYS A 288     -27.429   2.407  -2.553  1.00 89.53           C  
ATOM   2334  C   LYS A 288     -26.975   3.382  -1.471  1.00 89.53           C  
ATOM   2335  CB  LYS A 288     -28.765   1.774  -2.162  1.00 89.53           C  
ATOM   2336  O   LYS A 288     -26.265   2.998  -0.540  1.00 89.53           O  
ATOM   2337  CG  LYS A 288     -29.332   0.828  -3.209  1.00 89.53           C  
ATOM   2338  CD  LYS A 288     -30.640   0.199  -2.745  1.00 89.53           C  
ATOM   2339  CE  LYS A 288     -31.182  -0.788  -3.770  1.00 89.53           C  
ATOM   2340  NZ  LYS A 288     -32.436  -1.446  -3.297  1.00 89.53           N  
ATOM   2341  N   PRO A 289     -27.423   4.620  -1.680  1.00 91.40           N  
ATOM   2342  CA  PRO A 289     -27.112   5.568  -0.608  1.00 91.40           C  
ATOM   2343  C   PRO A 289     -27.774   5.198   0.718  1.00 91.40           C  
ATOM   2344  CB  PRO A 289     -27.659   6.895  -1.140  1.00 91.40           C  
ATOM   2345  O   PRO A 289     -28.929   4.766   0.735  1.00 91.40           O  
ATOM   2346  CG  PRO A 289     -27.803   6.686  -2.613  1.00 91.40           C  
ATOM   2347  CD  PRO A 289     -28.049   5.226  -2.866  1.00 91.40           C  
ATOM   2348  N   THR A 290     -26.991   5.277   1.773  1.00 89.40           N  
ATOM   2349  CA  THR A 290     -27.516   4.944   3.092  1.00 89.40           C  
ATOM   2350  C   THR A 290     -28.424   6.056   3.610  1.00 89.40           C  
ATOM   2351  CB  THR A 290     -26.379   4.694   4.100  1.00 89.40           C  
ATOM   2352  O   THR A 290     -29.320   5.807   4.419  1.00 89.40           O  
ATOM   2353  CG2 THR A 290     -25.620   3.414   3.767  1.00 89.40           C  
ATOM   2354  OG1 THR A 290     -25.468   5.800   4.067  1.00 89.40           O  
ATOM   2355  N   VAL A 291     -28.159   7.274   3.216  1.00 87.01           N  
ATOM   2356  CA  VAL A 291     -29.009   8.427   3.497  1.00 87.01           C  
ATOM   2357  C   VAL A 291     -29.219   9.237   2.219  1.00 87.01           C  
ATOM   2358  CB  VAL A 291     -28.405   9.322   4.602  1.00 87.01           C  
ATOM   2359  O   VAL A 291     -28.408   9.168   1.292  1.00 87.01           O  
ATOM   2360  CG1 VAL A 291     -28.387   8.588   5.941  1.00 87.01           C  
ATOM   2361  CG2 VAL A 291     -26.996   9.770   4.215  1.00 87.01           C  
ATOM   2362  N   ILE A 292     -30.391   9.870   2.110  1.00 86.35           N  
ATOM   2363  CA  ILE A 292     -30.707  10.669   0.931  1.00 86.35           C  
ATOM   2364  C   ILE A 292     -29.585  11.672   0.672  1.00 86.35           C  
ATOM   2365  CB  ILE A 292     -32.057  11.405   1.091  1.00 86.35           C  
ATOM   2366  O   ILE A 292     -29.176  12.404   1.577  1.00 86.35           O  
ATOM   2367  CG1 ILE A 292     -33.208  10.396   1.170  1.00 86.35           C  
ATOM   2368  CG2 ILE A 292     -32.273  12.394  -0.058  1.00 86.35           C  
ATOM   2369  CD1 ILE A 292     -34.552  11.017   1.525  1.00 86.35           C  
ATOM   2370  N   GLY A 293     -28.970  11.514  -0.526  1.00 84.64           N  
ATOM   2371  CA  GLY A 293     -27.960  12.476  -0.938  1.00 84.64           C  
ATOM   2372  C   GLY A 293     -26.544  12.021  -0.636  1.00 84.64           C  
ATOM   2373  O   GLY A 293     -25.583  12.737  -0.923  1.00 84.64           O  
ATOM   2374  N   ALA A 294     -26.480  10.854  -0.003  1.00 87.81           N  
ATOM   2375  CA  ALA A 294     -25.154  10.350   0.342  1.00 87.81           C  
ATOM   2376  C   ALA A 294     -24.395   9.904  -0.904  1.00 87.81           C  
ATOM   2377  CB  ALA A 294     -25.265   9.196   1.336  1.00 87.81           C  
ATOM   2378  O   ALA A 294     -24.980   9.316  -1.817  1.00 87.81           O  
ATOM   2379  N   SER A 295     -23.120  10.305  -0.986  1.00 89.61           N  
ATOM   2380  CA  SER A 295     -22.208   9.889  -2.046  1.00 89.61           C  
ATOM   2381  C   SER A 295     -20.803   9.648  -1.503  1.00 89.61           C  
ATOM   2382  CB  SER A 295     -22.161  10.939  -3.156  1.00 89.61           C  
ATOM   2383  O   SER A 295     -20.493  10.037  -0.375  1.00 89.61           O  
ATOM   2384  OG  SER A 295     -21.686  12.178  -2.658  1.00 89.61           O  
ATOM   2385  N   GLU A 296     -20.025   8.848  -2.310  1.00 91.14           N  
ATOM   2386  CA  GLU A 296     -18.651   8.565  -1.904  1.00 91.14           C  
ATOM   2387  C   GLU A 296     -17.824   9.845  -1.826  1.00 91.14           C  
ATOM   2388  CB  GLU A 296     -17.998   7.574  -2.870  1.00 91.14           C  
ATOM   2389  O   GLU A 296     -18.105  10.816  -2.532  1.00 91.14           O  
ATOM   2390  CG  GLU A 296     -18.607   6.181  -2.828  1.00 91.14           C  
ATOM   2391  CD  GLU A 296     -17.990   5.225  -3.837  1.00 91.14           C  
ATOM   2392  OE1 GLU A 296     -17.262   4.294  -3.425  1.00 91.14           O  
ATOM   2393  OE2 GLU A 296     -18.237   5.410  -5.050  1.00 91.14           O  
ATOM   2394  N   ASN A 297     -16.925   9.800  -0.954  1.00 91.35           N  
ATOM   2395  CA  ASN A 297     -15.876  10.813  -0.978  1.00 91.35           C  
ATOM   2396  C   ASN A 297     -15.057  10.742  -2.264  1.00 91.35           C  
ATOM   2397  CB  ASN A 297     -14.963  10.670   0.242  1.00 91.35           C  
ATOM   2398  O   ASN A 297     -14.630   9.662  -2.674  1.00 91.35           O  
ATOM   2399  CG  ASN A 297     -13.974  11.812   0.368  1.00 91.35           C  
ATOM   2400  ND2 ASN A 297     -14.101  12.591   1.436  1.00 91.35           N  
ATOM   2401  OD1 ASN A 297     -13.104  11.994  -0.488  1.00 91.35           O  
ATOM   2402  N   PRO A 298     -14.832  11.917  -2.867  1.00 90.98           N  
ATOM   2403  CA  PRO A 298     -14.173  11.904  -4.175  1.00 90.98           C  
ATOM   2404  C   PRO A 298     -12.720  11.439  -4.099  1.00 90.98           C  
ATOM   2405  CB  PRO A 298     -14.256  13.365  -4.626  1.00 90.98           C  
ATOM   2406  O   PRO A 298     -12.168  10.962  -5.094  1.00 90.98           O  
ATOM   2407  CG  PRO A 298     -14.518  14.137  -3.374  1.00 90.98           C  
ATOM   2408  CD  PRO A 298     -15.324  13.278  -2.443  1.00 90.98           C  
ATOM   2409  N   ASP A 299     -12.143  11.511  -2.905  1.00 91.54           N  
ATOM   2410  CA  ASP A 299     -10.723  11.189  -2.815  1.00 91.54           C  
ATOM   2411  C   ASP A 299     -10.492   9.969  -1.926  1.00 91.54           C  
ATOM   2412  CB  ASP A 299      -9.933  12.386  -2.281  1.00 91.54           C  
ATOM   2413  O   ASP A 299      -9.399   9.397  -1.918  1.00 91.54           O  
ATOM   2414  CG  ASP A 299      -9.885  13.547  -3.258  1.00 91.54           C  
ATOM   2415  OD1 ASP A 299      -9.649  13.321  -4.464  1.00 91.54           O  
ATOM   2416  OD2 ASP A 299     -10.082  14.700  -2.817  1.00 91.54           O  
ATOM   2417  N   LYS A 300     -11.560   9.475  -1.150  1.00 91.28           N  
ATOM   2418  CA  LYS A 300     -11.359   8.395  -0.188  1.00 91.28           C  
ATOM   2419  C   LYS A 300     -12.326   7.243  -0.445  1.00 91.28           C  
ATOM   2420  CB  LYS A 300     -11.529   8.912   1.242  1.00 91.28           C  
ATOM   2421  O   LYS A 300     -12.194   6.171   0.150  1.00 91.28           O  
ATOM   2422  CG  LYS A 300     -10.420   9.850   1.697  1.00 91.28           C  
ATOM   2423  CD  LYS A 300     -10.636  10.317   3.130  1.00 91.28           C  
ATOM   2424  CE  LYS A 300      -9.566  11.310   3.563  1.00 91.28           C  
ATOM   2425  NZ  LYS A 300      -9.869  11.904   4.900  1.00 91.28           N  
ATOM   2426  N   GLY A 301     -13.248   7.542  -1.250  1.00 92.46           N  
ATOM   2427  CA  GLY A 301     -14.203   6.489  -1.557  1.00 92.46           C  
ATOM   2428  C   GLY A 301     -15.289   6.344  -0.509  1.00 92.46           C  
ATOM   2429  O   GLY A 301     -15.732   7.335   0.075  1.00 92.46           O  
ATOM   2430  N   ASN A 302     -15.826   5.171  -0.314  1.00 93.13           N  
ATOM   2431  CA  ASN A 302     -16.937   4.875   0.585  1.00 93.13           C  
ATOM   2432  C   ASN A 302     -16.470   4.754   2.033  1.00 93.13           C  
ATOM   2433  CB  ASN A 302     -17.654   3.596   0.150  1.00 93.13           C  
ATOM   2434  O   ASN A 302     -16.447   3.657   2.592  1.00 93.13           O  
ATOM   2435  CG  ASN A 302     -19.027   3.453   0.778  1.00 93.13           C  
ATOM   2436  ND2 ASN A 302     -19.452   2.215   0.999  1.00 93.13           N  
ATOM   2437  OD1 ASN A 302     -19.700   4.448   1.060  1.00 93.13           O  
ATOM   2438  N   VAL A 303     -16.098   5.783   2.644  1.00 92.74           N  
ATOM   2439  CA  VAL A 303     -15.518   5.773   3.983  1.00 92.74           C  
ATOM   2440  C   VAL A 303     -16.472   6.451   4.964  1.00 92.74           C  
ATOM   2441  CB  VAL A 303     -14.141   6.472   4.010  1.00 92.74           C  
ATOM   2442  O   VAL A 303     -17.080   7.474   4.642  1.00 92.74           O  
ATOM   2443  CG1 VAL A 303     -14.277   7.949   3.645  1.00 92.74           C  
ATOM   2444  CG2 VAL A 303     -13.490   6.314   5.383  1.00 92.74           C  
ATOM   2445  N   HIS A 304     -16.655   5.890   6.138  1.00 91.05           N  
ATOM   2446  CA  HIS A 304     -17.459   6.495   7.193  1.00 91.05           C  
ATOM   2447  C   HIS A 304     -16.677   7.578   7.930  1.00 91.05           C  
ATOM   2448  CB  HIS A 304     -17.938   5.429   8.181  1.00 91.05           C  
ATOM   2449  O   HIS A 304     -15.474   7.737   7.713  1.00 91.05           O  
ATOM   2450  CG  HIS A 304     -16.829   4.617   8.770  1.00 91.05           C  
ATOM   2451  CD2 HIS A 304     -16.418   3.353   8.511  1.00 91.05           C  
ATOM   2452  ND1 HIS A 304     -15.998   5.098   9.758  1.00 91.05           N  
ATOM   2453  CE1 HIS A 304     -15.120   4.163  10.081  1.00 91.05           C  
ATOM   2454  NE2 HIS A 304     -15.354   3.094   9.339  1.00 91.05           N  
ATOM   2455  N   PHE A 305     -17.420   8.361   8.708  1.00 90.13           N  
ATOM   2456  CA  PHE A 305     -16.827   9.507   9.386  1.00 90.13           C  
ATOM   2457  C   PHE A 305     -15.663   9.071  10.269  1.00 90.13           C  
ATOM   2458  CB  PHE A 305     -17.877  10.240  10.226  1.00 90.13           C  
ATOM   2459  O   PHE A 305     -14.578   9.652  10.206  1.00 90.13           O  
ATOM   2460  CG  PHE A 305     -17.311  11.342  11.080  1.00 90.13           C  
ATOM   2461  CD1 PHE A 305     -17.080  11.141  12.435  1.00 90.13           C  
ATOM   2462  CD2 PHE A 305     -17.009  12.580  10.527  1.00 90.13           C  
ATOM   2463  CE1 PHE A 305     -16.556  12.160  13.228  1.00 90.13           C  
ATOM   2464  CE2 PHE A 305     -16.485  13.602  11.313  1.00 90.13           C  
ATOM   2465  CZ  PHE A 305     -16.260  13.390  12.663  1.00 90.13           C  
ATOM   2466  N   TYR A 306     -15.907   8.120  11.095  1.00 90.90           N  
ATOM   2467  CA  TYR A 306     -14.881   7.644  12.016  1.00 90.90           C  
ATOM   2468  C   TYR A 306     -13.668   7.120  11.257  1.00 90.90           C  
ATOM   2469  CB  TYR A 306     -15.441   6.547  12.926  1.00 90.90           C  
ATOM   2470  O   TYR A 306     -12.526   7.353  11.661  1.00 90.90           O  
ATOM   2471  CG  TYR A 306     -14.524   6.177  14.067  1.00 90.90           C  
ATOM   2472  CD1 TYR A 306     -14.292   4.843  14.395  1.00 90.90           C  
ATOM   2473  CD2 TYR A 306     -13.890   7.160  14.819  1.00 90.90           C  
ATOM   2474  CE1 TYR A 306     -13.450   4.498  15.447  1.00 90.90           C  
ATOM   2475  CE2 TYR A 306     -13.045   6.826  15.872  1.00 90.90           C  
ATOM   2476  OH  TYR A 306     -11.996   5.158  17.220  1.00 90.90           O  
ATOM   2477  CZ  TYR A 306     -12.831   5.495  16.178  1.00 90.90           C  
ATOM   2478  N   GLY A 307     -13.863   6.383  10.177  1.00 92.95           N  
ATOM   2479  CA  GLY A 307     -12.771   5.945   9.322  1.00 92.95           C  
ATOM   2480  C   GLY A 307     -11.927   7.091   8.797  1.00 92.95           C  
ATOM   2481  O   GLY A 307     -10.701   6.988   8.734  1.00 92.95           O  
ATOM   2482  N   THR A 308     -12.550   8.143   8.457  1.00 93.05           N  
ATOM   2483  CA  THR A 308     -11.829   9.320   7.986  1.00 93.05           C  
ATOM   2484  C   THR A 308     -10.907   9.861   9.076  1.00 93.05           C  
ATOM   2485  CB  THR A 308     -12.800  10.427   7.535  1.00 93.05           C  
ATOM   2486  O   THR A 308      -9.758  10.214   8.804  1.00 93.05           O  
ATOM   2487  CG2 THR A 308     -12.043  11.671   7.083  1.00 93.05           C  
ATOM   2488  OG1 THR A 308     -13.595   9.942   6.446  1.00 93.05           O  
ATOM   2489  N   VAL A 309     -11.404   9.914  10.285  1.00 93.06           N  
ATOM   2490  CA  VAL A 309     -10.618  10.374  11.424  1.00 93.06           C  
ATOM   2491  C   VAL A 309      -9.397   9.475  11.607  1.00 93.06           C  
ATOM   2492  CB  VAL A 309     -11.459  10.400  12.721  1.00 93.06           C  
ATOM   2493  O   VAL A 309      -8.282   9.964  11.801  1.00 93.06           O  
ATOM   2494  CG1 VAL A 309     -10.571  10.671  13.934  1.00 93.06           C  
ATOM   2495  CG2 VAL A 309     -12.564  11.449  12.618  1.00 93.06           C  
ATOM   2496  N   LEU A 310      -9.584   8.177  11.456  1.00 94.50           N  
ATOM   2497  CA  LEU A 310      -8.509   7.208  11.638  1.00 94.50           C  
ATOM   2498  C   LEU A 310      -7.456   7.352  10.544  1.00 94.50           C  
ATOM   2499  CB  LEU A 310      -9.067   5.782  11.640  1.00 94.50           C  
ATOM   2500  O   LEU A 310      -6.257   7.368  10.830  1.00 94.50           O  
ATOM   2501  CG  LEU A 310      -9.983   5.414  12.808  1.00 94.50           C  
ATOM   2502  CD1 LEU A 310     -10.562   4.017  12.608  1.00 94.50           C  
ATOM   2503  CD2 LEU A 310      -9.225   5.499  14.129  1.00 94.50           C  
ATOM   2504  N   ILE A 311      -7.927   7.493   9.378  1.00 94.93           N  
ATOM   2505  CA  ILE A 311      -7.017   7.629   8.246  1.00 94.93           C  
ATOM   2506  C   ILE A 311      -6.176   8.893   8.408  1.00 94.93           C  
ATOM   2507  CB  ILE A 311      -7.785   7.663   6.905  1.00 94.93           C  
ATOM   2508  O   ILE A 311      -4.956   8.862   8.230  1.00 94.93           O  
ATOM   2509  CG1 ILE A 311      -8.375   6.283   6.592  1.00 94.93           C  
ATOM   2510  CG2 ILE A 311      -6.871   8.138   5.772  1.00 94.93           C  
ATOM   2511  CD1 ILE A 311      -9.395   6.288   5.462  1.00 94.93           C  
ATOM   2512  N   ASP A 312      -6.792   9.992   8.763  1.00 93.92           N  
ATOM   2513  CA  ASP A 312      -6.069  11.244   8.968  1.00 93.92           C  
ATOM   2514  C   ASP A 312      -5.023  11.100  10.070  1.00 93.92           C  
ATOM   2515  CB  ASP A 312      -7.041  12.375   9.309  1.00 93.92           C  
ATOM   2516  O   ASP A 312      -3.880  11.532   9.909  1.00 93.92           O  
ATOM   2517  CG  ASP A 312      -7.892  12.803   8.126  1.00 93.92           C  
ATOM   2518  OD1 ASP A 312      -7.571  12.430   6.977  1.00 93.92           O  
ATOM   2519  OD2 ASP A 312      -8.890  13.523   8.345  1.00 93.92           O  
ATOM   2520  N   PHE A 313      -5.440  10.518  11.123  1.00 95.48           N  
ATOM   2521  CA  PHE A 313      -4.521  10.333  12.240  1.00 95.48           C  
ATOM   2522  C   PHE A 313      -3.379   9.400  11.852  1.00 95.48           C  
ATOM   2523  CB  PHE A 313      -5.260   9.777  13.461  1.00 95.48           C  
ATOM   2524  O   PHE A 313      -2.225   9.638  12.214  1.00 95.48           O  
ATOM   2525  CG  PHE A 313      -4.410   9.694  14.699  1.00 95.48           C  
ATOM   2526  CD1 PHE A 313      -3.797   8.500  15.059  1.00 95.48           C  
ATOM   2527  CD2 PHE A 313      -4.223  10.810  15.504  1.00 95.48           C  
ATOM   2528  CE1 PHE A 313      -3.010   8.419  16.205  1.00 95.48           C  
ATOM   2529  CE2 PHE A 313      -3.437  10.738  16.651  1.00 95.48           C  
ATOM   2530  CZ  PHE A 313      -2.832   9.541  17.000  1.00 95.48           C  
ATOM   2531  N   LEU A 314      -3.713   8.343  11.174  1.00 96.15           N  
ATOM   2532  CA  LEU A 314      -2.702   7.404  10.699  1.00 96.15           C  
ATOM   2533  C   LEU A 314      -1.651   8.118   9.856  1.00 96.15           C  
ATOM   2534  CB  LEU A 314      -3.352   6.283   9.885  1.00 96.15           C  
ATOM   2535  O   LEU A 314      -0.450   7.919  10.053  1.00 96.15           O  
ATOM   2536  CG  LEU A 314      -3.986   5.144  10.684  1.00 96.15           C  
ATOM   2537  CD1 LEU A 314      -4.808   4.245   9.766  1.00 96.15           C  
ATOM   2538  CD2 LEU A 314      -2.913   4.337  11.409  1.00 96.15           C  
ATOM   2539  N   ASN A 315      -2.038   8.874   8.998  1.00 95.21           N  
ATOM   2540  CA  ASN A 315      -1.094   9.582   8.141  1.00 95.21           C  
ATOM   2541  C   ASN A 315      -0.253  10.579   8.934  1.00 95.21           C  
ATOM   2542  CB  ASN A 315      -1.830  10.295   7.005  1.00 95.21           C  
ATOM   2543  O   ASN A 315       0.924  10.782   8.634  1.00 95.21           O  
ATOM   2544  CG  ASN A 315      -2.108   9.383   5.826  1.00 95.21           C  
ATOM   2545  ND2 ASN A 315      -3.383   9.212   5.496  1.00 95.21           N  
ATOM   2546  OD1 ASN A 315      -1.185   8.836   5.217  1.00 95.21           O  
ATOM   2547  N   LYS A 316      -0.857  11.183   9.901  1.00 95.44           N  
ATOM   2548  CA  LYS A 316      -0.086  12.044  10.794  1.00 95.44           C  
ATOM   2549  C   LYS A 316       1.010  11.257  11.506  1.00 95.44           C  
ATOM   2550  CB  LYS A 316      -1.004  12.712  11.819  1.00 95.44           C  
ATOM   2551  O   LYS A 316       2.160  11.697  11.564  1.00 95.44           O  
ATOM   2552  CG  LYS A 316      -0.288  13.673  12.757  1.00 95.44           C  
ATOM   2553  CD  LYS A 316      -1.251  14.301  13.756  1.00 95.44           C  
ATOM   2554  CE  LYS A 316      -0.519  15.169  14.771  1.00 95.44           C  
ATOM   2555  NZ  LYS A 316      -1.463  15.812  15.733  1.00 95.44           N  
ATOM   2556  N   GLU A 317       0.716  10.091  12.022  1.00 96.99           N  
ATOM   2557  CA  GLU A 317       1.684   9.257  12.727  1.00 96.99           C  
ATOM   2558  C   GLU A 317       2.754   8.729  11.776  1.00 96.99           C  
ATOM   2559  CB  GLU A 317       0.980   8.091  13.426  1.00 96.99           C  
ATOM   2560  O   GLU A 317       3.924   8.618  12.150  1.00 96.99           O  
ATOM   2561  CG  GLU A 317       0.162   8.505  14.640  1.00 96.99           C  
ATOM   2562  CD  GLU A 317       0.986   9.205  15.709  1.00 96.99           C  
ATOM   2563  OE1 GLU A 317       0.543  10.255  16.227  1.00 96.99           O  
ATOM   2564  OE2 GLU A 317       2.085   8.699  16.031  1.00 96.99           O  
ATOM   2565  N   ILE A 318       2.334   8.422  10.610  1.00 95.89           N  
ATOM   2566  CA  ILE A 318       3.277   7.946   9.604  1.00 95.89           C  
ATOM   2567  C   ILE A 318       4.292   9.043   9.287  1.00 95.89           C  
ATOM   2568  CB  ILE A 318       2.552   7.499   8.315  1.00 95.89           C  
ATOM   2569  O   ILE A 318       5.491   8.776   9.184  1.00 95.89           O  
ATOM   2570  CG1 ILE A 318       1.826   6.168   8.545  1.00 95.89           C  
ATOM   2571  CG2 ILE A 318       3.539   7.390   7.149  1.00 95.89           C  
ATOM   2572  CD1 ILE A 318       0.849   5.797   7.438  1.00 95.89           C  
ATOM   2573  N   LYS A 319       3.812  10.184   9.203  1.00 94.75           N  
ATOM   2574  CA  LYS A 319       4.709  11.321   9.013  1.00 94.75           C  
ATOM   2575  C   LYS A 319       5.677  11.458  10.185  1.00 94.75           C  
ATOM   2576  CB  LYS A 319       3.909  12.613   8.841  1.00 94.75           C  
ATOM   2577  O   LYS A 319       6.873  11.680   9.985  1.00 94.75           O  
ATOM   2578  CG  LYS A 319       4.757  13.822   8.477  1.00 94.75           C  
ATOM   2579  CD  LYS A 319       3.897  15.055   8.231  1.00 94.75           C  
ATOM   2580  CE  LYS A 319       4.748  16.277   7.911  1.00 94.75           C  
ATOM   2581  NZ  LYS A 319       3.908  17.485   7.654  1.00 94.75           N  
ATOM   2582  N   ASN A 320       5.195  11.291  11.360  1.00 95.48           N  
ATOM   2583  CA  ASN A 320       6.027  11.363  12.557  1.00 95.48           C  
ATOM   2584  C   ASN A 320       7.079  10.257  12.576  1.00 95.48           C  
ATOM   2585  CB  ASN A 320       5.161  11.294  13.817  1.00 95.48           C  
ATOM   2586  O   ASN A 320       8.123  10.400  13.214  1.00 95.48           O  
ATOM   2587  CG  ASN A 320       4.337  12.549  14.029  1.00 95.48           C  
ATOM   2588  ND2 ASN A 320       3.300  12.445  14.852  1.00 95.48           N  
ATOM   2589  OD1 ASN A 320       4.630  13.602  13.457  1.00 95.48           O  
ATOM   2590  N   ASP A 321       6.788   9.231  11.860  1.00 94.87           N  
ATOM   2591  CA  ASP A 321       7.724   8.114  11.782  1.00 94.87           C  
ATOM   2592  C   ASP A 321       8.757   8.338  10.681  1.00 94.87           C  
ATOM   2593  CB  ASP A 321       6.975   6.802  11.541  1.00 94.87           C  
ATOM   2594  O   ASP A 321       9.583   7.464  10.409  1.00 94.87           O  
ATOM   2595  CG  ASP A 321       6.439   6.181  12.819  1.00 94.87           C  
ATOM   2596  OD1 ASP A 321       6.614   6.774  13.905  1.00 94.87           O  
ATOM   2597  OD2 ASP A 321       5.838   5.088  12.740  1.00 94.87           O  
ATOM   2598  N   GLY A 322       8.609   9.470   9.977  1.00 93.84           N  
ATOM   2599  CA  GLY A 322       9.689   9.860   9.086  1.00 93.84           C  
ATOM   2600  C   GLY A 322       9.299   9.819   7.620  1.00 93.84           C  
ATOM   2601  O   GLY A 322      10.129  10.066   6.744  1.00 93.84           O  
ATOM   2602  N   TYR A 323       8.103   9.441   7.324  1.00 94.48           N  
ATOM   2603  CA  TYR A 323       7.686   9.415   5.926  1.00 94.48           C  
ATOM   2604  C   TYR A 323       7.586  10.827   5.361  1.00 94.48           C  
ATOM   2605  CB  TYR A 323       6.342   8.697   5.779  1.00 94.48           C  
ATOM   2606  O   TYR A 323       6.957  11.700   5.963  1.00 94.48           O  
ATOM   2607  CG  TYR A 323       5.843   8.628   4.356  1.00 94.48           C  
ATOM   2608  CD1 TYR A 323       4.588   9.126   4.013  1.00 94.48           C  
ATOM   2609  CD2 TYR A 323       6.624   8.065   3.353  1.00 94.48           C  
ATOM   2610  CE1 TYR A 323       4.123   9.063   2.703  1.00 94.48           C  
ATOM   2611  CE2 TYR A 323       6.169   7.997   2.040  1.00 94.48           C  
ATOM   2612  OH  TYR A 323       4.465   8.433   0.427  1.00 94.48           O  
ATOM   2613  CZ  TYR A 323       4.920   8.498   1.725  1.00 94.48           C  
ATOM   2614  N   ASN A 324       8.109  11.077   4.174  1.00 92.21           N  
ATOM   2615  CA  ASN A 324       8.143  12.424   3.614  1.00 92.21           C  
ATOM   2616  C   ASN A 324       7.497  12.473   2.232  1.00 92.21           C  
ATOM   2617  CB  ASN A 324       9.581  12.942   3.547  1.00 92.21           C  
ATOM   2618  O   ASN A 324       7.645  13.459   1.508  1.00 92.21           O  
ATOM   2619  CG  ASN A 324      10.472  12.082   2.673  1.00 92.21           C  
ATOM   2620  ND2 ASN A 324      11.745  12.447   2.583  1.00 92.21           N  
ATOM   2621  OD1 ASN A 324      10.019  11.097   2.084  1.00 92.21           O  
ATOM   2622  N   GLY A 325       6.847  11.382   1.866  1.00 91.87           N  
ATOM   2623  CA  GLY A 325       6.232  11.324   0.549  1.00 91.87           C  
ATOM   2624  C   GLY A 325       4.795  11.812   0.540  1.00 91.87           C  
ATOM   2625  O   GLY A 325       4.097  11.681  -0.467  1.00 91.87           O  
ATOM   2626  N   GLY A 326       4.312  12.368   1.640  1.00 91.21           N  
ATOM   2627  CA  GLY A 326       2.953  12.877   1.729  1.00 91.21           C  
ATOM   2628  C   GLY A 326       1.981  11.880   2.333  1.00 91.21           C  
ATOM   2629  O   GLY A 326       2.284  11.245   3.345  1.00 91.21           O  
ATOM   2630  N   THR A 327       0.797  11.791   1.715  1.00 93.13           N  
ATOM   2631  CA  THR A 327      -0.230  10.873   2.195  1.00 93.13           C  
ATOM   2632  C   THR A 327       0.087   9.440   1.776  1.00 93.13           C  
ATOM   2633  CB  THR A 327      -1.622  11.268   1.668  1.00 93.13           C  
ATOM   2634  O   THR A 327       0.429   9.187   0.619  1.00 93.13           O  
ATOM   2635  CG2 THR A 327      -2.696  10.316   2.184  1.00 93.13           C  
ATOM   2636  OG1 THR A 327      -1.930  12.599   2.101  1.00 93.13           O  
ATOM   2637  N   LEU A 328       0.013   8.474   2.703  1.00 94.01           N  
ATOM   2638  CA  LEU A 328       0.362   7.085   2.422  1.00 94.01           C  
ATOM   2639  C   LEU A 328      -0.873   6.192   2.482  1.00 94.01           C  
ATOM   2640  CB  LEU A 328       1.417   6.586   3.412  1.00 94.01           C  
ATOM   2641  O   LEU A 328      -1.026   5.282   1.664  1.00 94.01           O  
ATOM   2642  CG  LEU A 328       1.919   5.156   3.205  1.00 94.01           C  
ATOM   2643  CD1 LEU A 328       2.449   4.982   1.785  1.00 94.01           C  
ATOM   2644  CD2 LEU A 328       2.995   4.813   4.229  1.00 94.01           C  
ATOM   2645  N   VAL A 329      -1.790   6.450   3.413  1.00 94.99           N  
ATOM   2646  CA  VAL A 329      -3.066   5.748   3.508  1.00 94.99           C  
ATOM   2647  C   VAL A 329      -4.179   6.618   2.929  1.00 94.99           C  
ATOM   2648  CB  VAL A 329      -3.395   5.363   4.968  1.00 94.99           C  
ATOM   2649  O   VAL A 329      -4.534   7.648   3.506  1.00 94.99           O  
ATOM   2650  CG1 VAL A 329      -4.708   4.586   5.039  1.00 94.99           C  
ATOM   2651  CG2 VAL A 329      -2.254   4.547   5.574  1.00 94.99           C  
ATOM   2652  N   TRP A 330      -4.768   6.150   1.784  1.00 91.58           N  
ATOM   2653  CA  TRP A 330      -5.560   7.066   0.970  1.00 91.58           C  
ATOM   2654  C   TRP A 330      -7.052   6.818   1.167  1.00 91.58           C  
ATOM   2655  CB  TRP A 330      -5.197   6.921  -0.511  1.00 91.58           C  
ATOM   2656  O   TRP A 330      -7.838   7.764   1.256  1.00 91.58           O  
ATOM   2657  CG  TRP A 330      -3.836   7.447  -0.858  1.00 91.58           C  
ATOM   2658  CD1 TRP A 330      -2.676   6.730  -0.955  1.00 91.58           C  
ATOM   2659  CD2 TRP A 330      -3.495   8.805  -1.150  1.00 91.58           C  
ATOM   2660  CE2 TRP A 330      -2.108   8.840  -1.416  1.00 91.58           C  
ATOM   2661  CE3 TRP A 330      -4.227   9.998  -1.213  1.00 91.58           C  
ATOM   2662  NE1 TRP A 330      -1.633   7.562  -1.291  1.00 91.58           N  
ATOM   2663  CH2 TRP A 330      -2.179  11.175  -1.796  1.00 91.58           C  
ATOM   2664  CZ2 TRP A 330      -1.439  10.022  -1.741  1.00 91.58           C  
ATOM   2665  CZ3 TRP A 330      -3.560  11.174  -1.536  1.00 91.58           C  
ATOM   2666  N   HIS A 331      -7.380   5.576   1.260  1.00 89.42           N  
ATOM   2667  CA  HIS A 331      -8.811   5.355   1.089  1.00 89.42           C  
ATOM   2668  C   HIS A 331      -9.350   4.394   2.144  1.00 89.42           C  
ATOM   2669  CB  HIS A 331      -9.108   4.817  -0.311  1.00 89.42           C  
ATOM   2670  O   HIS A 331      -8.616   3.979   3.044  1.00 89.42           O  
ATOM   2671  CG  HIS A 331      -8.186   3.720  -0.740  1.00 89.42           C  
ATOM   2672  CD2 HIS A 331      -7.167   3.713  -1.632  1.00 89.42           C  
ATOM   2673  ND1 HIS A 331      -8.263   2.442  -0.232  1.00 89.42           N  
ATOM   2674  CE1 HIS A 331      -7.329   1.693  -0.794  1.00 89.42           C  
ATOM   2675  NE2 HIS A 331      -6.650   2.441  -1.648  1.00 89.42           N  
ATOM   2676  N   ASN A 332     -10.666   4.174   2.046  1.00 90.60           N  
ATOM   2677  CA  ASN A 332     -11.439   3.302   2.924  1.00 90.60           C  
ATOM   2678  C   ASN A 332     -10.897   1.876   2.916  1.00 90.60           C  
ATOM   2679  CB  ASN A 332     -12.916   3.312   2.525  1.00 90.60           C  
ATOM   2680  O   ASN A 332     -10.080   1.523   2.064  1.00 90.60           O  
ATOM   2681  CG  ASN A 332     -13.787   2.532   3.491  1.00 90.60           C  
ATOM   2682  ND2 ASN A 332     -14.933   2.064   3.011  1.00 90.60           N  
ATOM   2683  OD1 ASN A 332     -13.433   2.352   4.659  1.00 90.60           O  
ATOM   2684  N   ASP A 333     -11.355   1.160   3.994  1.00 90.51           N  
ATOM   2685  CA  ASP A 333     -10.932  -0.233   4.098  1.00 90.51           C  
ATOM   2686  C   ASP A 333     -11.698  -1.115   3.115  1.00 90.51           C  
ATOM   2687  CB  ASP A 333     -11.124  -0.747   5.527  1.00 90.51           C  
ATOM   2688  O   ASP A 333     -12.782  -0.747   2.657  1.00 90.51           O  
ATOM   2689  CG  ASP A 333     -12.573  -0.713   5.979  1.00 90.51           C  
ATOM   2690  OD1 ASP A 333     -13.128   0.391   6.168  1.00 90.51           O  
ATOM   2691  OD2 ASP A 333     -13.165  -1.801   6.150  1.00 90.51           O  
ATOM   2692  N   GLU A 334     -11.145  -2.171   2.741  1.00 88.43           N  
ATOM   2693  CA  GLU A 334     -11.671  -3.112   1.757  1.00 88.43           C  
ATOM   2694  C   GLU A 334     -13.033  -3.652   2.183  1.00 88.43           C  
ATOM   2695  CB  GLU A 334     -10.692  -4.267   1.539  1.00 88.43           C  
ATOM   2696  O   GLU A 334     -13.916  -3.856   1.347  1.00 88.43           O  
ATOM   2697  CG  GLU A 334     -11.094  -5.211   0.415  1.00 88.43           C  
ATOM   2698  CD  GLU A 334     -11.060  -4.558  -0.958  1.00 88.43           C  
ATOM   2699  OE1 GLU A 334     -11.715  -5.074  -1.892  1.00 88.43           O  
ATOM   2700  OE2 GLU A 334     -10.373  -3.522  -1.101  1.00 88.43           O  
ATOM   2701  N   SER A 335     -13.293  -3.830   3.429  1.00 85.29           N  
ATOM   2702  CA  SER A 335     -14.545  -4.383   3.934  1.00 85.29           C  
ATOM   2703  C   SER A 335     -15.714  -3.442   3.664  1.00 85.29           C  
ATOM   2704  CB  SER A 335     -14.441  -4.662   5.434  1.00 85.29           C  
ATOM   2705  O   SER A 335     -16.865  -3.877   3.594  1.00 85.29           O  
ATOM   2706  OG  SER A 335     -14.220  -3.462   6.155  1.00 85.29           O  
ATOM   2707  N   GLY A 336     -15.422  -2.224   3.418  1.00 86.55           N  
ATOM   2708  CA  GLY A 336     -16.457  -1.233   3.174  1.00 86.55           C  
ATOM   2709  C   GLY A 336     -16.532  -0.794   1.724  1.00 86.55           C  
ATOM   2710  O   GLY A 336     -17.183   0.203   1.404  1.00 86.55           O  
ATOM   2711  N   ASN A 337     -15.788  -1.468   0.920  1.00 88.44           N  
ATOM   2712  CA  ASN A 337     -15.757  -1.165  -0.507  1.00 88.44           C  
ATOM   2713  C   ASN A 337     -16.810  -1.963  -1.272  1.00 88.44           C  
ATOM   2714  CB  ASN A 337     -14.365  -1.433  -1.084  1.00 88.44           C  
ATOM   2715  O   ASN A 337     -16.706  -3.186  -1.386  1.00 88.44           O  
ATOM   2716  CG  ASN A 337     -14.254  -1.046  -2.545  1.00 88.44           C  
ATOM   2717  ND2 ASN A 337     -13.080  -1.259  -3.127  1.00 88.44           N  
ATOM   2718  OD1 ASN A 337     -15.215  -0.558  -3.146  1.00 88.44           O  
ATOM   2719  N   PRO A 338     -17.816  -1.241  -1.839  1.00 86.39           N  
ATOM   2720  CA  PRO A 338     -18.898  -1.948  -2.528  1.00 86.39           C  
ATOM   2721  C   PRO A 338     -18.443  -2.594  -3.834  1.00 86.39           C  
ATOM   2722  CB  PRO A 338     -19.927  -0.846  -2.793  1.00 86.39           C  
ATOM   2723  O   PRO A 338     -19.170  -3.407  -4.411  1.00 86.39           O  
ATOM   2724  CG  PRO A 338     -19.150   0.429  -2.716  1.00 86.39           C  
ATOM   2725  CD  PRO A 338     -17.976   0.217  -1.804  1.00 86.39           C  
ATOM   2726  N   PHE A 339     -17.216  -2.292  -4.154  1.00 85.37           N  
ATOM   2727  CA  PHE A 339     -16.748  -2.732  -5.463  1.00 85.37           C  
ATOM   2728  C   PHE A 339     -15.612  -3.738  -5.322  1.00 85.37           C  
ATOM   2729  CB  PHE A 339     -16.288  -1.536  -6.302  1.00 85.37           C  
ATOM   2730  O   PHE A 339     -14.958  -4.086  -6.307  1.00 85.37           O  
ATOM   2731  CG  PHE A 339     -17.301  -0.426  -6.382  1.00 85.37           C  
ATOM   2732  CD1 PHE A 339     -18.449  -0.568  -7.152  1.00 85.37           C  
ATOM   2733  CD2 PHE A 339     -17.105   0.761  -5.688  1.00 85.37           C  
ATOM   2734  CE1 PHE A 339     -19.389   0.457  -7.228  1.00 85.37           C  
ATOM   2735  CE2 PHE A 339     -18.039   1.790  -5.760  1.00 85.37           C  
ATOM   2736  CZ  PHE A 339     -19.180   1.637  -6.531  1.00 85.37           C  
ATOM   2737  N   SER A 340     -15.405  -4.178  -4.118  1.00 84.11           N  
ATOM   2738  CA  SER A 340     -14.341  -5.130  -3.818  1.00 84.11           C  
ATOM   2739  C   SER A 340     -14.663  -6.513  -4.374  1.00 84.11           C  
ATOM   2740  CB  SER A 340     -14.111  -5.219  -2.308  1.00 84.11           C  
ATOM   2741  O   SER A 340     -15.820  -6.939  -4.361  1.00 84.11           O  
ATOM   2742  OG  SER A 340     -13.161  -6.225  -2.003  1.00 84.11           O  
ATOM   2743  N   PRO A 341     -13.578  -7.181  -4.929  1.00 79.67           N  
ATOM   2744  CA  PRO A 341     -13.812  -8.565  -5.346  1.00 79.67           C  
ATOM   2745  C   PRO A 341     -13.935  -9.525  -4.164  1.00 79.67           C  
ATOM   2746  CB  PRO A 341     -12.577  -8.893  -6.189  1.00 79.67           C  
ATOM   2747  O   PRO A 341     -14.250 -10.703  -4.351  1.00 79.67           O  
ATOM   2748  CG  PRO A 341     -11.498  -8.014  -5.643  1.00 79.67           C  
ATOM   2749  CD  PRO A 341     -12.123  -6.741  -5.150  1.00 79.67           C  
ATOM   2750  N   GLY A 342     -13.720  -9.105  -2.999  1.00 80.31           N  
ATOM   2751  CA  GLY A 342     -13.784  -9.951  -1.818  1.00 80.31           C  
ATOM   2752  C   GLY A 342     -12.418 -10.376  -1.314  1.00 80.31           C  
ATOM   2753  O   GLY A 342     -11.395  -9.859  -1.767  1.00 80.31           O  
ATOM   2754  N   TYR A 343     -12.454 -11.300  -0.277  1.00 83.66           N  
ATOM   2755  CA  TYR A 343     -11.231 -11.749   0.380  1.00 83.66           C  
ATOM   2756  C   TYR A 343     -10.372 -12.574  -0.571  1.00 83.66           C  
ATOM   2757  CB  TYR A 343     -11.563 -12.570   1.630  1.00 83.66           C  
ATOM   2758  O   TYR A 343     -10.877 -13.462  -1.261  1.00 83.66           O  
ATOM   2759  CG  TYR A 343     -10.353 -13.188   2.288  1.00 83.66           C  
ATOM   2760  CD1 TYR A 343     -10.149 -14.566   2.262  1.00 83.66           C  
ATOM   2761  CD2 TYR A 343      -9.413 -12.396   2.938  1.00 83.66           C  
ATOM   2762  CE1 TYR A 343      -9.037 -15.140   2.869  1.00 83.66           C  
ATOM   2763  CE2 TYR A 343      -8.297 -12.960   3.548  1.00 83.66           C  
ATOM   2764  OH  TYR A 343      -7.015 -14.893   4.111  1.00 83.66           O  
ATOM   2765  CZ  TYR A 343      -8.118 -14.330   3.508  1.00 83.66           C  
ATOM   2766  N   ASP A 344      -9.055 -12.238  -0.663  1.00 84.94           N  
ATOM   2767  CA  ASP A 344      -8.019 -12.950  -1.405  1.00 84.94           C  
ATOM   2768  C   ASP A 344      -6.887 -13.391  -0.480  1.00 84.94           C  
ATOM   2769  CB  ASP A 344      -7.468 -12.073  -2.531  1.00 84.94           C  
ATOM   2770  O   ASP A 344      -6.199 -12.555   0.110  1.00 84.94           O  
ATOM   2771  CG  ASP A 344      -6.546 -12.828  -3.473  1.00 84.94           C  
ATOM   2772  OD1 ASP A 344      -6.095 -13.941  -3.123  1.00 84.94           O  
ATOM   2773  OD2 ASP A 344      -6.265 -12.305  -4.573  1.00 84.94           O  
ATOM   2774  N   GLU A 345      -6.689 -14.749  -0.383  1.00 85.28           N  
ATOM   2775  CA  GLU A 345      -5.702 -15.300   0.540  1.00 85.28           C  
ATOM   2776  C   GLU A 345      -4.298 -14.801   0.209  1.00 85.28           C  
ATOM   2777  CB  GLU A 345      -5.735 -16.830   0.515  1.00 85.28           C  
ATOM   2778  O   GLU A 345      -3.415 -14.798   1.070  1.00 85.28           O  
ATOM   2779  CG  GLU A 345      -7.000 -17.428   1.114  1.00 85.28           C  
ATOM   2780  CD  GLU A 345      -7.025 -18.947   1.071  1.00 85.28           C  
ATOM   2781  OE1 GLU A 345      -7.982 -19.554   1.603  1.00 85.28           O  
ATOM   2782  OE2 GLU A 345      -6.079 -19.536   0.502  1.00 85.28           O  
ATOM   2783  N   LYS A 346      -4.087 -14.337  -0.998  1.00 86.45           N  
ATOM   2784  CA  LYS A 346      -2.777 -13.855  -1.426  1.00 86.45           C  
ATOM   2785  C   LYS A 346      -2.435 -12.527  -0.756  1.00 86.45           C  
ATOM   2786  CB  LYS A 346      -2.732 -13.701  -2.947  1.00 86.45           C  
ATOM   2787  O   LYS A 346      -1.265 -12.145  -0.686  1.00 86.45           O  
ATOM   2788  CG  LYS A 346      -2.791 -15.020  -3.704  1.00 86.45           C  
ATOM   2789  CD  LYS A 346      -2.720 -14.804  -5.210  1.00 86.45           C  
ATOM   2790  CE  LYS A 346      -2.844 -16.117  -5.971  1.00 86.45           C  
ATOM   2791  NZ  LYS A 346      -2.837 -15.904  -7.449  1.00 86.45           N  
ATOM   2792  N   ASP A 347      -3.448 -11.884  -0.241  1.00 86.02           N  
ATOM   2793  CA  ASP A 347      -3.246 -10.576   0.376  1.00 86.02           C  
ATOM   2794  C   ASP A 347      -2.499 -10.704   1.702  1.00 86.02           C  
ATOM   2795  CB  ASP A 347      -4.587  -9.873   0.593  1.00 86.02           C  
ATOM   2796  O   ASP A 347      -1.720  -9.822   2.069  1.00 86.02           O  
ATOM   2797  CG  ASP A 347      -5.217  -9.385  -0.700  1.00 86.02           C  
ATOM   2798  OD1 ASP A 347      -4.496  -9.233  -1.710  1.00 86.02           O  
ATOM   2799  OD2 ASP A 347      -6.444  -9.147  -0.707  1.00 86.02           O  
ATOM   2800  N   THR A 348      -2.718 -11.820   2.432  1.00 91.22           N  
ATOM   2801  CA  THR A 348      -2.089 -12.079   3.723  1.00 91.22           C  
ATOM   2802  C   THR A 348      -2.111 -10.828   4.596  1.00 91.22           C  
ATOM   2803  CB  THR A 348      -0.637 -12.562   3.549  1.00 91.22           C  
ATOM   2804  O   THR A 348      -1.058 -10.283   4.935  1.00 91.22           O  
ATOM   2805  CG2 THR A 348      -0.583 -13.878   2.780  1.00 91.22           C  
ATOM   2806  OG1 THR A 348       0.108 -11.571   2.832  1.00 91.22           O  
ATOM   2807  N   PRO A 349      -3.310 -10.349   5.012  1.00 93.03           N  
ATOM   2808  CA  PRO A 349      -3.460  -9.114   5.785  1.00 93.03           C  
ATOM   2809  C   PRO A 349      -2.786  -9.189   7.154  1.00 93.03           C  
ATOM   2810  CB  PRO A 349      -4.977  -8.970   5.930  1.00 93.03           C  
ATOM   2811  O   PRO A 349      -2.696 -10.269   7.743  1.00 93.03           O  
ATOM   2812  CG  PRO A 349      -5.502 -10.367   5.857  1.00 93.03           C  
ATOM   2813  CD  PRO A 349      -4.627 -11.157   4.926  1.00 93.03           C  
ATOM   2814  N   ILE A 350      -2.307  -8.042   7.615  1.00 95.62           N  
ATOM   2815  CA  ILE A 350      -1.699  -7.851   8.927  1.00 95.62           C  
ATOM   2816  C   ILE A 350      -2.652  -7.066   9.827  1.00 95.62           C  
ATOM   2817  CB  ILE A 350      -0.341  -7.123   8.821  1.00 95.62           C  
ATOM   2818  O   ILE A 350      -3.198  -6.039   9.417  1.00 95.62           O  
ATOM   2819  CG1 ILE A 350       0.625  -7.922   7.939  1.00 95.62           C  
ATOM   2820  CG2 ILE A 350       0.256  -6.887  10.212  1.00 95.62           C  
ATOM   2821  CD1 ILE A 350       1.815  -7.116   7.436  1.00 95.62           C  
ATOM   2822  N   PHE A 351      -2.801  -7.581  11.087  1.00 96.83           N  
ATOM   2823  CA  PHE A 351      -3.736  -6.957  12.015  1.00 96.83           C  
ATOM   2824  C   PHE A 351      -2.995  -6.324  13.187  1.00 96.83           C  
ATOM   2825  CB  PHE A 351      -4.752  -7.982  12.528  1.00 96.83           C  
ATOM   2826  O   PHE A 351      -2.214  -6.993  13.868  1.00 96.83           O  
ATOM   2827  CG  PHE A 351      -5.738  -8.434  11.484  1.00 96.83           C  
ATOM   2828  CD1 PHE A 351      -7.026  -7.914  11.453  1.00 96.83           C  
ATOM   2829  CD2 PHE A 351      -5.375  -9.379  10.533  1.00 96.83           C  
ATOM   2830  CE1 PHE A 351      -7.940  -8.331  10.488  1.00 96.83           C  
ATOM   2831  CE2 PHE A 351      -6.283  -9.801   9.566  1.00 96.83           C  
ATOM   2832  CZ  PHE A 351      -7.565  -9.276   9.546  1.00 96.83           C  
ATOM   2833  N   PHE A 352      -3.219  -5.067  13.352  1.00 97.50           N  
ATOM   2834  CA  PHE A 352      -2.761  -4.350  14.537  1.00 97.50           C  
ATOM   2835  C   PHE A 352      -3.870  -4.263  15.579  1.00 97.50           C  
ATOM   2836  CB  PHE A 352      -2.279  -2.945  14.164  1.00 97.50           C  
ATOM   2837  O   PHE A 352      -4.891  -3.610  15.353  1.00 97.50           O  
ATOM   2838  CG  PHE A 352      -1.029  -2.934  13.328  1.00 97.50           C  
ATOM   2839  CD1 PHE A 352       0.221  -2.803  13.922  1.00 97.50           C  
ATOM   2840  CD2 PHE A 352      -1.102  -3.055  11.946  1.00 97.50           C  
ATOM   2841  CE1 PHE A 352       1.380  -2.793  13.150  1.00 97.50           C  
ATOM   2842  CE2 PHE A 352       0.052  -3.045  11.168  1.00 97.50           C  
ATOM   2843  CZ  PHE A 352       1.292  -2.913  11.772  1.00 97.50           C  
ATOM   2844  N   ILE A 353      -3.638  -4.992  16.658  1.00 97.15           N  
ATOM   2845  CA  ILE A 353      -4.609  -5.127  17.739  1.00 97.15           C  
ATOM   2846  C   ILE A 353      -4.175  -4.278  18.931  1.00 97.15           C  
ATOM   2847  CB  ILE A 353      -4.778  -6.603  18.166  1.00 97.15           C  
ATOM   2848  O   ILE A 353      -3.012  -4.318  19.340  1.00 97.15           O  
ATOM   2849  CG1 ILE A 353      -5.088  -7.479  16.946  1.00 97.15           C  
ATOM   2850  CG2 ILE A 353      -5.874  -6.735  19.228  1.00 97.15           C  
ATOM   2851  CD1 ILE A 353      -4.986  -8.974  17.217  1.00 97.15           C  
ATOM   2852  N   PRO A 354      -5.096  -3.465  19.426  1.00 97.15           N  
ATOM   2853  CA  PRO A 354      -4.727  -2.603  20.552  1.00 97.15           C  
ATOM   2854  C   PRO A 354      -4.080  -3.376  21.699  1.00 97.15           C  
ATOM   2855  CB  PRO A 354      -6.065  -1.999  20.986  1.00 97.15           C  
ATOM   2856  O   PRO A 354      -4.608  -4.405  22.130  1.00 97.15           O  
ATOM   2857  CG  PRO A 354      -6.902  -1.994  19.748  1.00 97.15           C  
ATOM   2858  CD  PRO A 354      -6.585  -3.228  18.953  1.00 97.15           C  
ATOM   2859  N   LYS A 355      -2.876  -2.836  22.145  1.00 93.28           N  
ATOM   2860  CA  LYS A 355      -2.144  -3.320  23.312  1.00 93.28           C  
ATOM   2861  C   LYS A 355      -1.668  -4.755  23.107  1.00 93.28           C  
ATOM   2862  CB  LYS A 355      -3.014  -3.230  24.567  1.00 93.28           C  
ATOM   2863  O   LYS A 355      -1.288  -5.432  24.065  1.00 93.28           O  
ATOM   2864  CG  LYS A 355      -3.500  -1.824  24.884  1.00 93.28           C  
ATOM   2865  CD  LYS A 355      -4.380  -1.804  26.127  1.00 93.28           C  
ATOM   2866  CE  LYS A 355      -4.886  -0.400  26.432  1.00 93.28           C  
ATOM   2867  NZ  LYS A 355      -5.789  -0.383  27.622  1.00 93.28           N  
ATOM   2868  N   GLU A 356      -1.824  -5.290  21.892  1.00 93.44           N  
ATOM   2869  CA  GLU A 356      -1.340  -6.622  21.541  1.00 93.44           C  
ATOM   2870  C   GLU A 356      -0.354  -6.562  20.377  1.00 93.44           C  
ATOM   2871  CB  GLU A 356      -2.510  -7.545  21.192  1.00 93.44           C  
ATOM   2872  O   GLU A 356      -0.277  -5.553  19.673  1.00 93.44           O  
ATOM   2873  CG  GLU A 356      -3.528  -7.698  22.313  1.00 93.44           C  
ATOM   2874  CD  GLU A 356      -3.038  -8.577  23.452  1.00 93.44           C  
ATOM   2875  OE1 GLU A 356      -3.582  -8.474  24.575  1.00 93.44           O  
ATOM   2876  OE2 GLU A 356      -2.102  -9.374  23.221  1.00 93.44           O  
ATOM   2877  N   LYS A 357       0.291  -7.725  20.249  1.00 91.20           N  
ATOM   2878  CA  LYS A 357       1.204  -7.826  19.113  1.00 91.20           C  
ATOM   2879  C   LYS A 357       0.436  -7.988  17.804  1.00 91.20           C  
ATOM   2880  CB  LYS A 357       2.169  -8.997  19.303  1.00 91.20           C  
ATOM   2881  O   LYS A 357      -0.610  -8.639  17.768  1.00 91.20           O  
ATOM   2882  CG  LYS A 357       3.176  -8.794  20.426  1.00 91.20           C  
ATOM   2883  CD  LYS A 357       4.158  -9.955  20.513  1.00 91.20           C  
ATOM   2884  CE  LYS A 357       5.141  -9.772  21.661  1.00 91.20           C  
ATOM   2885  NZ  LYS A 357       6.100 -10.914  21.757  1.00 91.20           N  
ATOM   2886  N   ALA A 358       1.086  -7.357  16.757  1.00 94.88           N  
ATOM   2887  CA  ALA A 358       0.490  -7.506  15.432  1.00 94.88           C  
ATOM   2888  C   ALA A 358       0.511  -8.964  14.982  1.00 94.88           C  
ATOM   2889  CB  ALA A 358       1.222  -6.629  14.418  1.00 94.88           C  
ATOM   2890  O   ALA A 358       1.421  -9.717  15.338  1.00 94.88           O  
ATOM   2891  N   ARG A 359      -0.528  -9.294  14.187  1.00 93.91           N  
ATOM   2892  CA  ARG A 359      -0.656 -10.661  13.693  1.00 93.91           C  
ATOM   2893  C   ARG A 359      -0.914 -10.678  12.190  1.00 93.91           C  
ATOM   2894  CB  ARG A 359      -1.781 -11.395  14.426  1.00 93.91           C  
ATOM   2895  O   ARG A 359      -1.686  -9.864  11.678  1.00 93.91           O  
ATOM   2896  CG  ARG A 359      -1.485 -11.669  15.891  1.00 93.91           C  
ATOM   2897  CD  ARG A 359      -2.573 -12.516  16.538  1.00 93.91           C  
ATOM   2898  NE  ARG A 359      -3.761 -11.725  16.843  1.00 93.91           N  
ATOM   2899  NH1 ARG A 359      -4.941 -13.477  17.777  1.00 93.91           N  
ATOM   2900  NH2 ARG A 359      -5.883 -11.391  17.655  1.00 93.91           N  
ATOM   2901  CZ  ARG A 359      -4.859 -12.199  17.424  1.00 93.91           C  
ATOM   2902  N   GLN A 360      -0.279 -11.650  11.519  1.00 94.39           N  
ATOM   2903  CA  GLN A 360      -0.517 -11.844  10.092  1.00 94.39           C  
ATOM   2904  C   GLN A 360      -1.387 -13.072   9.842  1.00 94.39           C  
ATOM   2905  CB  GLN A 360       0.808 -11.977   9.340  1.00 94.39           C  
ATOM   2906  O   GLN A 360      -1.164 -14.129  10.436  1.00 94.39           O  
ATOM   2907  CG  GLN A 360       0.662 -11.939   7.825  1.00 94.39           C  
ATOM   2908  CD  GLN A 360       1.994 -11.819   7.109  1.00 94.39           C  
ATOM   2909  NE2 GLN A 360       1.956 -11.389   5.853  1.00 94.39           N  
ATOM   2910  OE1 GLN A 360       3.050 -12.110   7.681  1.00 94.39           O  
ATOM   2911  N   VAL A 361      -2.400 -12.852   8.949  1.00 92.10           N  
ATOM   2912  CA  VAL A 361      -3.323 -13.923   8.588  1.00 92.10           C  
ATOM   2913  C   VAL A 361      -3.001 -14.432   7.185  1.00 92.10           C  
ATOM   2914  CB  VAL A 361      -4.793 -13.452   8.659  1.00 92.10           C  
ATOM   2915  O   VAL A 361      -2.912 -13.647   6.238  1.00 92.10           O  
ATOM   2916  CG1 VAL A 361      -5.731 -14.526   8.111  1.00 92.10           C  
ATOM   2917  CG2 VAL A 361      -5.169 -13.093  10.096  1.00 92.10           C  
ATOM   2918  N   PHE A 362      -2.962 -15.800   6.989  1.00 90.63           N  
ATOM   2919  CA  PHE A 362      -2.451 -16.362   5.745  1.00 90.63           C  
ATOM   2920  C   PHE A 362      -3.564 -17.049   4.963  1.00 90.63           C  
ATOM   2921  CB  PHE A 362      -1.318 -17.355   6.027  1.00 90.63           C  
ATOM   2922  O   PHE A 362      -3.445 -17.254   3.754  1.00 90.63           O  
ATOM   2923  CG  PHE A 362      -0.096 -16.724   6.637  1.00 90.63           C  
ATOM   2924  CD1 PHE A 362       0.853 -16.099   5.837  1.00 90.63           C  
ATOM   2925  CD2 PHE A 362       0.104 -16.755   8.011  1.00 90.63           C  
ATOM   2926  CE1 PHE A 362       1.986 -15.514   6.399  1.00 90.63           C  
ATOM   2927  CE2 PHE A 362       1.234 -16.173   8.579  1.00 90.63           C  
ATOM   2928  CZ  PHE A 362       2.173 -15.553   7.771  1.00 90.63           C  
ATOM   2929  N   ASN A 363      -4.621 -17.344   5.673  1.00 89.72           N  
ATOM   2930  CA  ASN A 363      -5.722 -18.018   4.994  1.00 89.72           C  
ATOM   2931  C   ASN A 363      -7.056 -17.748   5.685  1.00 89.72           C  
ATOM   2932  CB  ASN A 363      -5.462 -19.523   4.911  1.00 89.72           C  
ATOM   2933  O   ASN A 363      -7.101 -17.070   6.713  1.00 89.72           O  
ATOM   2934  CG  ASN A 363      -5.222 -20.149   6.271  1.00 89.72           C  
ATOM   2935  ND2 ASN A 363      -4.094 -20.834   6.418  1.00 89.72           N  
ATOM   2936  OD1 ASN A 363      -6.044 -20.020   7.182  1.00 89.72           O  
ATOM   2937  N   ARG A 364      -8.105 -18.298   5.088  1.00 88.40           N  
ATOM   2938  CA  ARG A 364      -9.460 -18.049   5.570  1.00 88.40           C  
ATOM   2939  C   ARG A 364      -9.659 -18.627   6.967  1.00 88.40           C  
ATOM   2940  CB  ARG A 364     -10.491 -18.641   4.606  1.00 88.40           C  
ATOM   2941  O   ARG A 364     -10.295 -18.002   7.818  1.00 88.40           O  
ATOM   2942  CG  ARG A 364     -11.933 -18.425   5.038  1.00 88.40           C  
ATOM   2943  CD  ARG A 364     -12.300 -16.948   5.060  1.00 88.40           C  
ATOM   2944  NE  ARG A 364     -13.701 -16.746   5.418  1.00 88.40           N  
ATOM   2945  NH1 ARG A 364     -14.082 -15.102   3.841  1.00 88.40           N  
ATOM   2946  NH2 ARG A 364     -15.773 -15.772   5.236  1.00 88.40           N  
ATOM   2947  CZ  ARG A 364     -14.516 -15.874   4.831  1.00 88.40           C  
ATOM   2948  N   THR A 365      -9.189 -19.785   7.210  1.00 90.78           N  
ATOM   2949  CA  THR A 365      -9.321 -20.440   8.506  1.00 90.78           C  
ATOM   2950  C   THR A 365      -8.710 -19.581   9.610  1.00 90.78           C  
ATOM   2951  CB  THR A 365      -8.652 -21.827   8.502  1.00 90.78           C  
ATOM   2952  O   THR A 365      -9.324 -19.384  10.661  1.00 90.78           O  
ATOM   2953  CG2 THR A 365      -8.793 -22.510   9.858  1.00 90.78           C  
ATOM   2954  OG1 THR A 365      -9.269 -22.645   7.501  1.00 90.78           O  
ATOM   2955  N   GLU A 366      -7.567 -19.008   9.370  1.00 92.13           N  
ATOM   2956  CA  GLU A 366      -6.894 -18.142  10.333  1.00 92.13           C  
ATOM   2957  C   GLU A 366      -7.665 -16.841  10.539  1.00 92.13           C  
ATOM   2958  CB  GLU A 366      -5.464 -17.840   9.878  1.00 92.13           C  
ATOM   2959  O   GLU A 366      -7.744 -16.331  11.659  1.00 92.13           O  
ATOM   2960  CG  GLU A 366      -4.532 -19.042   9.937  1.00 92.13           C  
ATOM   2961  CD  GLU A 366      -3.088 -18.698   9.608  1.00 92.13           C  
ATOM   2962  OE1 GLU A 366      -2.259 -19.626   9.475  1.00 92.13           O  
ATOM   2963  OE2 GLU A 366      -2.783 -17.491   9.485  1.00 92.13           O  
ATOM   2964  N   LEU A 367      -8.153 -16.345   9.446  1.00 92.10           N  
ATOM   2965  CA  LEU A 367      -8.946 -15.124   9.535  1.00 92.10           C  
ATOM   2966  C   LEU A 367     -10.186 -15.342  10.395  1.00 92.10           C  
ATOM   2967  CB  LEU A 367      -9.355 -14.648   8.139  1.00 92.10           C  
ATOM   2968  O   LEU A 367     -10.483 -14.535  11.279  1.00 92.10           O  
ATOM   2969  CG  LEU A 367     -10.172 -13.356   8.075  1.00 92.10           C  
ATOM   2970  CD1 LEU A 367      -9.395 -12.207   8.710  1.00 92.10           C  
ATOM   2971  CD2 LEU A 367     -10.541 -13.026   6.633  1.00 92.10           C  
ATOM   2972  N   ASP A 368     -10.882 -16.434  10.173  1.00 91.52           N  
ATOM   2973  CA  ASP A 368     -12.066 -16.766  10.959  1.00 91.52           C  
ATOM   2974  C   ASP A 368     -11.720 -16.916  12.438  1.00 91.52           C  
ATOM   2975  CB  ASP A 368     -12.714 -18.050  10.437  1.00 91.52           C  
ATOM   2976  O   ASP A 368     -12.443 -16.419  13.304  1.00 91.52           O  
ATOM   2977  CG  ASP A 368     -13.408 -17.863   9.099  1.00 91.52           C  
ATOM   2978  OD1 ASP A 368     -13.679 -16.707   8.709  1.00 91.52           O  
ATOM   2979  OD2 ASP A 368     -13.688 -18.881   8.431  1.00 91.52           O  
ATOM   2980  N   ALA A 369     -10.667 -17.615  12.674  1.00 93.72           N  
ATOM   2981  CA  ALA A 369     -10.226 -17.813  14.052  1.00 93.72           C  
ATOM   2982  C   ALA A 369      -9.923 -16.480  14.729  1.00 93.72           C  
ATOM   2983  CB  ALA A 369      -8.996 -18.718  14.093  1.00 93.72           C  
ATOM   2984  O   ALA A 369     -10.283 -16.269  15.889  1.00 93.72           O  
ATOM   2985  N   LEU A 370      -9.244 -15.637  14.003  1.00 94.39           N  
ATOM   2986  CA  LEU A 370      -8.927 -14.324  14.554  1.00 94.39           C  
ATOM   2987  C   LEU A 370     -10.200 -13.541  14.861  1.00 94.39           C  
ATOM   2988  CB  LEU A 370      -8.048 -13.532  13.582  1.00 94.39           C  
ATOM   2989  O   LEU A 370     -10.310 -12.916  15.918  1.00 94.39           O  
ATOM   2990  CG  LEU A 370      -7.657 -12.120  14.019  1.00 94.39           C  
ATOM   2991  CD1 LEU A 370      -6.844 -12.170  15.309  1.00 94.39           C  
ATOM   2992  CD2 LEU A 370      -6.875 -11.416  12.915  1.00 94.39           C  
ATOM   2993  N   TYR A 371     -11.161 -13.571  13.977  1.00 94.55           N  
ATOM   2994  CA  TYR A 371     -12.415 -12.854  14.186  1.00 94.55           C  
ATOM   2995  C   TYR A 371     -13.129 -13.358  15.434  1.00 94.55           C  
ATOM   2996  CB  TYR A 371     -13.329 -13.002  12.966  1.00 94.55           C  
ATOM   2997  O   TYR A 371     -13.702 -12.570  16.190  1.00 94.55           O  
ATOM   2998  CG  TYR A 371     -13.013 -12.036  11.850  1.00 94.55           C  
ATOM   2999  CD1 TYR A 371     -11.826 -11.307  11.849  1.00 94.55           C  
ATOM   3000  CD2 TYR A 371     -13.901 -11.849  10.797  1.00 94.55           C  
ATOM   3001  CE1 TYR A 371     -11.532 -10.413  10.824  1.00 94.55           C  
ATOM   3002  CE2 TYR A 371     -13.617 -10.958   9.766  1.00 94.55           C  
ATOM   3003  OH  TYR A 371     -12.146  -9.364   8.772  1.00 94.55           O  
ATOM   3004  CZ  TYR A 371     -12.432 -10.247   9.789  1.00 94.55           C  
ATOM   3005  N   ILE A 372     -13.140 -14.656  15.669  1.00 94.90           N  
ATOM   3006  CA  ILE A 372     -13.736 -15.232  16.869  1.00 94.90           C  
ATOM   3007  C   ILE A 372     -13.039 -14.677  18.109  1.00 94.90           C  
ATOM   3008  CB  ILE A 372     -13.656 -16.775  16.855  1.00 94.90           C  
ATOM   3009  O   ILE A 372     -13.697 -14.266  19.067  1.00 94.90           O  
ATOM   3010  CG1 ILE A 372     -14.586 -17.348  15.779  1.00 94.90           C  
ATOM   3011  CG2 ILE A 372     -13.998 -17.346  18.234  1.00 94.90           C  
ATOM   3012  CD1 ILE A 372     -14.371 -18.829  15.499  1.00 94.90           C  
ATOM   3013  N   GLU A 373     -11.795 -14.646  18.049  1.00 95.80           N  
ATOM   3014  CA  GLU A 373     -11.009 -14.105  19.153  1.00 95.80           C  
ATOM   3015  C   GLU A 373     -11.341 -12.636  19.400  1.00 95.80           C  
ATOM   3016  CB  GLU A 373      -9.511 -14.266  18.877  1.00 95.80           C  
ATOM   3017  O   GLU A 373     -11.536 -12.222  20.545  1.00 95.80           O  
ATOM   3018  CG  GLU A 373      -8.621 -13.765  20.005  1.00 95.80           C  
ATOM   3019  CD  GLU A 373      -7.137 -13.865  19.687  1.00 95.80           C  
ATOM   3020  OE1 GLU A 373      -6.318 -13.264  20.419  1.00 95.80           O  
ATOM   3021  OE2 GLU A 373      -6.791 -14.550  18.698  1.00 95.80           O  
ATOM   3022  N   LEU A 374     -11.347 -11.876  18.322  1.00 96.30           N  
ATOM   3023  CA  LEU A 374     -11.624 -10.448  18.434  1.00 96.30           C  
ATOM   3024  C   LEU A 374     -13.009 -10.208  19.026  1.00 96.30           C  
ATOM   3025  CB  LEU A 374     -11.518  -9.772  17.064  1.00 96.30           C  
ATOM   3026  O   LEU A 374     -13.193  -9.296  19.835  1.00 96.30           O  
ATOM   3027  CG  LEU A 374     -10.116  -9.681  16.459  1.00 96.30           C  
ATOM   3028  CD1 LEU A 374     -10.177  -9.044  15.075  1.00 96.30           C  
ATOM   3029  CD2 LEU A 374      -9.188  -8.893  17.377  1.00 96.30           C  
ATOM   3030  N   LYS A 375     -13.931 -10.995  18.607  1.00 95.53           N  
ATOM   3031  CA  LYS A 375     -15.266 -10.906  19.191  1.00 95.53           C  
ATOM   3032  C   LYS A 375     -15.228 -11.167  20.694  1.00 95.53           C  
ATOM   3033  CB  LYS A 375     -16.216 -11.892  18.511  1.00 95.53           C  
ATOM   3034  O   LYS A 375     -15.884 -10.468  21.468  1.00 95.53           O  
ATOM   3035  CG  LYS A 375     -16.665 -11.463  17.122  1.00 95.53           C  
ATOM   3036  CD  LYS A 375     -17.629 -12.470  16.509  1.00 95.53           C  
ATOM   3037  CE  LYS A 375     -18.020 -12.080  15.090  1.00 95.53           C  
ATOM   3038  NZ  LYS A 375     -18.914 -13.099  14.462  1.00 95.53           N  
ATOM   3039  N   ALA A 376     -14.464 -12.153  21.061  1.00 95.37           N  
ATOM   3040  CA  ALA A 376     -14.320 -12.475  22.479  1.00 95.37           C  
ATOM   3041  C   ALA A 376     -13.684 -11.317  23.242  1.00 95.37           C  
ATOM   3042  CB  ALA A 376     -13.491 -13.744  22.655  1.00 95.37           C  
ATOM   3043  O   ALA A 376     -13.923 -11.149  24.440  1.00 95.37           O  
ATOM   3044  N   MET A 377     -12.943 -10.495  22.559  1.00 94.94           N  
ATOM   3045  CA  MET A 377     -12.264  -9.352  23.162  1.00 94.94           C  
ATOM   3046  C   MET A 377     -13.171  -8.126  23.179  1.00 94.94           C  
ATOM   3047  CB  MET A 377     -10.971  -9.035  22.408  1.00 94.94           C  
ATOM   3048  O   MET A 377     -12.771  -7.058  23.645  1.00 94.94           O  
ATOM   3049  CG  MET A 377      -9.915 -10.122  22.519  1.00 94.94           C  
ATOM   3050  SD  MET A 377      -8.502  -9.848  21.381  1.00 94.94           S  
ATOM   3051  CE  MET A 377      -7.848  -8.294  22.051  1.00 94.94           C  
ATOM   3052  N   GLY A 378     -14.332  -8.239  22.557  1.00 95.10           N  
ATOM   3053  CA  GLY A 378     -15.292  -7.147  22.599  1.00 95.10           C  
ATOM   3054  C   GLY A 378     -15.334  -6.341  21.314  1.00 95.10           C  
ATOM   3055  O   GLY A 378     -15.931  -5.263  21.271  1.00 95.10           O  
ATOM   3056  N   TYR A 379     -14.644  -6.757  20.332  1.00 95.70           N  
ATOM   3057  CA  TYR A 379     -14.668  -6.091  19.034  1.00 95.70           C  
ATOM   3058  C   TYR A 379     -15.758  -6.673  18.142  1.00 95.70           C  
ATOM   3059  CB  TYR A 379     -13.307  -6.212  18.343  1.00 95.70           C  
ATOM   3060  O   TYR A 379     -16.319  -7.729  18.446  1.00 95.70           O  
ATOM   3061  CG  TYR A 379     -12.199  -5.468  19.048  1.00 95.70           C  
ATOM   3062  CD1 TYR A 379     -12.042  -4.093  18.881  1.00 95.70           C  
ATOM   3063  CD2 TYR A 379     -11.308  -6.136  19.880  1.00 95.70           C  
ATOM   3064  CE1 TYR A 379     -11.022  -3.403  19.527  1.00 95.70           C  
ATOM   3065  CE2 TYR A 379     -10.283  -5.456  20.530  1.00 95.70           C  
ATOM   3066  OH  TYR A 379      -9.137  -3.413  20.991  1.00 95.70           O  
ATOM   3067  CZ  TYR A 379     -10.149  -4.091  20.349  1.00 95.70           C  
ATOM   3068  N   ASN A 380     -16.087  -5.935  17.019  1.00 92.44           N  
ATOM   3069  CA  ASN A 380     -17.184  -6.341  16.147  1.00 92.44           C  
ATOM   3070  C   ASN A 380     -16.734  -6.446  14.692  1.00 92.44           C  
ATOM   3071  CB  ASN A 380     -18.357  -5.367  16.270  1.00 92.44           C  
ATOM   3072  O   ASN A 380     -17.023  -5.563  13.883  1.00 92.44           O  
ATOM   3073  CG  ASN A 380     -19.606  -5.864  15.569  1.00 92.44           C  
ATOM   3074  ND2 ASN A 380     -20.419  -4.937  15.079  1.00 92.44           N  
ATOM   3075  OD1 ASN A 380     -19.837  -7.072  15.470  1.00 92.44           O  
ATOM   3076  N   PRO A 381     -15.927  -7.447  14.436  1.00 90.49           N  
ATOM   3077  CA  PRO A 381     -15.497  -7.614  13.046  1.00 90.49           C  
ATOM   3078  C   PRO A 381     -16.670  -7.760  12.079  1.00 90.49           C  
ATOM   3079  CB  PRO A 381     -14.660  -8.895  13.086  1.00 90.49           C  
ATOM   3080  O   PRO A 381     -17.646  -8.449  12.386  1.00 90.49           O  
ATOM   3081  CG  PRO A 381     -15.149  -9.632  14.291  1.00 90.49           C  
ATOM   3082  CD  PRO A 381     -15.673  -8.633  15.282  1.00 90.49           C  
ATOM   3083  N   GLU A 382     -16.699  -6.948  11.044  1.00 79.08           N  
ATOM   3084  CA  GLU A 382     -17.720  -7.020  10.003  1.00 79.08           C  
ATOM   3085  C   GLU A 382     -17.303  -7.972   8.885  1.00 79.08           C  
ATOM   3086  CB  GLU A 382     -18.003  -5.628   9.430  1.00 79.08           C  
ATOM   3087  O   GLU A 382     -16.148  -7.965   8.455  1.00 79.08           O  
ATOM   3088  CG  GLU A 382     -18.526  -4.635  10.458  1.00 79.08           C  
ATOM   3089  CD  GLU A 382     -18.705  -3.232   9.901  1.00 79.08           C  
ATOM   3090  OE1 GLU A 382     -19.160  -2.336  10.647  1.00 79.08           O  
ATOM   3091  OE2 GLU A 382     -18.387  -3.028   8.707  1.00 79.08           O  
ATOM   3092  N   MET A 383     -18.206  -8.943   8.692  1.00 73.39           N  
ATOM   3093  CA  MET A 383     -18.012  -9.724   7.474  1.00 73.39           C  
ATOM   3094  C   MET A 383     -18.704  -9.062   6.287  1.00 73.39           C  
ATOM   3095  CB  MET A 383     -18.537 -11.148   7.658  1.00 73.39           C  
ATOM   3096  O   MET A 383     -19.860  -8.647   6.389  1.00 73.39           O  
ATOM   3097  CG  MET A 383     -17.781 -11.950   8.705  1.00 73.39           C  
ATOM   3098  SD  MET A 383     -16.100 -12.429   8.145  1.00 73.39           S  
ATOM   3099  CE  MET A 383     -16.493 -13.925   7.197  1.00 73.39           C  
ATOM   3100  N   SER A 384     -17.864  -8.614   5.342  1.00 74.08           N  
ATOM   3101  CA  SER A 384     -18.429  -8.038   4.126  1.00 74.08           C  
ATOM   3102  C   SER A 384     -19.205  -9.081   3.329  1.00 74.08           C  
ATOM   3103  CB  SER A 384     -17.325  -7.436   3.255  1.00 74.08           C  
ATOM   3104  O   SER A 384     -18.750 -10.216   3.174  1.00 74.08           O  
ATOM   3105  OG  SER A 384     -17.815  -7.134   1.960  1.00 74.08           O  
ATOM   3106  N   PRO A 385     -20.488  -8.696   3.020  1.00 70.54           N  
ATOM   3107  CA  PRO A 385     -21.227  -9.622   2.159  1.00 70.54           C  
ATOM   3108  C   PRO A 385     -20.451 -10.005   0.901  1.00 70.54           C  
ATOM   3109  CB  PRO A 385     -22.492  -8.838   1.802  1.00 70.54           C  
ATOM   3110  O   PRO A 385     -20.726 -11.044   0.294  1.00 70.54           O  
ATOM   3111  CG  PRO A 385     -22.610  -7.797   2.868  1.00 70.54           C  
ATOM   3112  CD  PRO A 385     -21.233  -7.473   3.372  1.00 70.54           C  
ATOM   3113  N   ARG A 386     -19.517  -9.261   0.572  1.00 73.90           N  
ATOM   3114  CA  ARG A 386     -18.724  -9.539  -0.621  1.00 73.90           C  
ATOM   3115  C   ARG A 386     -17.618 -10.546  -0.321  1.00 73.90           C  
ATOM   3116  CB  ARG A 386     -18.120  -8.248  -1.178  1.00 73.90           C  
ATOM   3117  O   ARG A 386     -17.100 -11.196  -1.231  1.00 73.90           O  
ATOM   3118  CG  ARG A 386     -19.129  -7.345  -1.869  1.00 73.90           C  
ATOM   3119  CD  ARG A 386     -18.446  -6.257  -2.686  1.00 73.90           C  
ATOM   3120  NE  ARG A 386     -19.398  -5.533  -3.523  1.00 73.90           N  
ATOM   3121  NH1 ARG A 386     -18.697  -6.490  -5.506  1.00 73.90           N  
ATOM   3122  NH2 ARG A 386     -20.398  -4.953  -5.508  1.00 73.90           N  
ATOM   3123  CZ  ARG A 386     -19.496  -5.660  -4.844  1.00 73.90           C  
ATOM   3124  N   PHE A 387     -17.159 -10.685   0.970  1.00 69.49           N  
ATOM   3125  CA  PHE A 387     -16.163 -11.656   1.407  1.00 69.49           C  
ATOM   3126  C   PHE A 387     -16.797 -13.026   1.615  1.00 69.49           C  
ATOM   3127  CB  PHE A 387     -15.486 -11.189   2.700  1.00 69.49           C  
ATOM   3128  O   PHE A 387     -17.971 -13.124   1.978  1.00 69.49           O  
ATOM   3129  CG  PHE A 387     -14.629  -9.964   2.528  1.00 69.49           C  
ATOM   3130  CD1 PHE A 387     -13.402 -10.042   1.880  1.00 69.49           C  
ATOM   3131  CD2 PHE A 387     -15.051  -8.734   3.015  1.00 69.49           C  
ATOM   3132  CE1 PHE A 387     -12.607  -8.909   1.720  1.00 69.49           C  
ATOM   3133  CE2 PHE A 387     -14.262  -7.598   2.859  1.00 69.49           C  
ATOM   3134  CZ  PHE A 387     -13.040  -7.688   2.212  1.00 69.49           C  
TER    3135      PHE A 387                                                      
ENDMDL                                                                          
END                                                                             
