# Supplementary material for: The RIX domain defines a class of polymorphic T6SS effectors and secreted adaptors
Source: Nat Commun. 2023 Aug 17;14:4983. doi: 10.1038/s41467-023-40659-2 (PMC10435454; doi:10.1038/s41467-023-40659-2)
Supplement: Supplementary file 6 — Supplementary Data S3 [file 41467_2023_40659_MOESM6_ESM.zip › AlphaFold2 PDB files used in this study/WP_0955606271+WP_0955606261 Tether+Tae4.pdb]

MODEL     1                                                                     
ATOM      1  N   MET B   1     -23.467 -55.463 -44.269  1.00 24.07           N  
ATOM      2  CA  MET B   1     -22.678 -54.264 -44.003  1.00 24.07           C  
ATOM      3  C   MET B   1     -22.068 -54.313 -42.606  1.00 24.07           C  
ATOM      4  CB  MET B   1     -23.539 -53.009 -44.155  1.00 24.07           C  
ATOM      5  O   MET B   1     -22.779 -54.516 -41.621  1.00 24.07           O  
ATOM      6  CG  MET B   1     -23.547 -52.437 -45.563  1.00 24.07           C  
ATOM      7  SD  MET B   1     -24.285 -50.759 -45.637  1.00 24.07           S  
ATOM      8  CE  MET B   1     -24.059 -50.387 -47.398  1.00 24.07           C  
ATOM      9  N   ARG B   2     -20.777 -54.799 -42.454  1.00 23.70           N  
ATOM     10  CA  ARG B   2     -19.971 -55.123 -41.281  1.00 23.70           C  
ATOM     11  C   ARG B   2     -19.874 -53.930 -40.337  1.00 23.70           C  
ATOM     12  CB  ARG B   2     -18.570 -55.575 -41.699  1.00 23.70           C  
ATOM     13  O   ARG B   2     -19.652 -52.800 -40.777  1.00 23.70           O  
ATOM     14  CG  ARG B   2     -18.480 -57.050 -42.058  1.00 23.70           C  
ATOM     15  CD  ARG B   2     -17.039 -57.492 -42.268  1.00 23.70           C  
ATOM     16  NE  ARG B   2     -16.957 -58.898 -42.654  1.00 23.70           N  
ATOM     17  NH1 ARG B   2     -14.654 -58.932 -42.825  1.00 23.70           N  
ATOM     18  NH2 ARG B   2     -15.867 -60.829 -43.253  1.00 23.70           N  
ATOM     19  CZ  ARG B   2     -15.826 -59.550 -42.910  1.00 23.70           C  
ATOM     20  N   TYR B   3     -20.611 -53.891 -39.237  1.00 24.43           N  
ATOM     21  CA  TYR B   3     -20.737 -52.910 -38.165  1.00 24.43           C  
ATOM     22  C   TYR B   3     -19.370 -52.545 -37.597  1.00 24.43           C  
ATOM     23  CB  TYR B   3     -21.640 -53.445 -37.050  1.00 24.43           C  
ATOM     24  O   TYR B   3     -18.658 -53.405 -37.075  1.00 24.43           O  
ATOM     25  CG  TYR B   3     -23.003 -52.798 -37.010  1.00 24.43           C  
ATOM     26  CD1 TYR B   3     -23.223 -51.637 -36.271  1.00 24.43           C  
ATOM     27  CD2 TYR B   3     -24.073 -53.346 -37.709  1.00 24.43           C  
ATOM     28  CE1 TYR B   3     -24.478 -51.039 -36.230  1.00 24.43           C  
ATOM     29  CE2 TYR B   3     -25.332 -52.756 -37.675  1.00 24.43           C  
ATOM     30  OH  TYR B   3     -26.769 -51.016 -36.896  1.00 24.43           O  
ATOM     31  CZ  TYR B   3     -25.525 -51.604 -36.934  1.00 24.43           C  
ATOM     32  N   GLN B   4     -18.544 -51.779 -38.379  1.00 28.42           N  
ATOM     33  CA  GLN B   4     -17.219 -51.273 -38.036  1.00 28.42           C  
ATOM     34  C   GLN B   4     -17.236 -50.554 -36.690  1.00 28.42           C  
ATOM     35  CB  GLN B   4     -16.704 -50.333 -39.127  1.00 28.42           C  
ATOM     36  O   GLN B   4     -18.122 -49.738 -36.428  1.00 28.42           O  
ATOM     37  CG  GLN B   4     -15.752 -50.998 -40.112  1.00 28.42           C  
ATOM     38  CD  GLN B   4     -15.226 -50.035 -41.160  1.00 28.42           C  
ATOM     39  NE2 GLN B   4     -14.418 -50.547 -42.083  1.00 28.42           N  
ATOM     40  OE1 GLN B   4     -15.543 -48.842 -41.141  1.00 28.42           O  
ATOM     41  N   SER B   5     -16.741 -51.231 -35.648  1.00 28.03           N  
ATOM     42  CA  SER B   5     -16.544 -50.783 -34.273  1.00 28.03           C  
ATOM     43  C   SER B   5     -15.859 -49.421 -34.228  1.00 28.03           C  
ATOM     44  CB  SER B   5     -15.718 -51.804 -33.489  1.00 28.03           C  
ATOM     45  O   SER B   5     -14.998 -49.126 -35.059  1.00 28.03           O  
ATOM     46  OG  SER B   5     -15.486 -52.967 -34.267  1.00 28.03           O  
ATOM     47  N   PRO B   6     -16.612 -48.346 -33.851  1.00 30.43           N  
ATOM     48  CA  PRO B   6     -16.088 -46.978 -33.846  1.00 30.43           C  
ATOM     49  C   PRO B   6     -14.690 -46.883 -33.238  1.00 30.43           C  
ATOM     50  CB  PRO B   6     -17.106 -46.213 -32.996  1.00 30.43           C  
ATOM     51  O   PRO B   6     -14.288 -47.757 -32.467  1.00 30.43           O  
ATOM     52  CG  PRO B   6     -17.938 -47.274 -32.350  1.00 30.43           C  
ATOM     53  CD  PRO B   6     -17.432 -48.616 -32.799  1.00 30.43           C  
ATOM     54  N   PRO B   7     -13.740 -46.233 -33.945  1.00 30.42           N  
ATOM     55  CA  PRO B   7     -12.369 -46.018 -33.476  1.00 30.42           C  
ATOM     56  C   PRO B   7     -12.305 -45.606 -32.007  1.00 30.42           C  
ATOM     57  CB  PRO B   7     -11.858 -44.894 -34.381  1.00 30.42           C  
ATOM     58  O   PRO B   7     -13.262 -45.032 -31.481  1.00 30.42           O  
ATOM     59  CG  PRO B   7     -13.073 -44.400 -35.098  1.00 30.42           C  
ATOM     60  CD  PRO B   7     -14.242 -45.257 -34.703  1.00 30.42           C  
ATOM     61  N   CYS B   8     -11.639 -46.430 -31.149  1.00 32.13           N  
ATOM     62  CA  CYS B   8     -11.256 -46.229 -29.756  1.00 32.13           C  
ATOM     63  C   CYS B   8     -10.785 -44.799 -29.520  1.00 32.13           C  
ATOM     64  CB  CYS B   8     -10.155 -47.210 -29.356  1.00 32.13           C  
ATOM     65  O   CYS B   8      -9.956 -44.282 -30.271  1.00 32.13           O  
ATOM     66  SG  CYS B   8     -10.772 -48.725 -28.590  1.00 32.13           S  
ATOM     67  N   LEU B   9     -11.715 -43.913 -29.189  1.00 38.86           N  
ATOM     68  CA  LEU B   9     -11.411 -42.541 -28.798  1.00 38.86           C  
ATOM     69  C   LEU B   9     -10.106 -42.477 -28.009  1.00 38.86           C  
ATOM     70  CB  LEU B   9     -12.553 -41.955 -27.964  1.00 38.86           C  
ATOM     71  O   LEU B   9      -9.834 -43.349 -27.181  1.00 38.86           O  
ATOM     72  CG  LEU B   9     -13.708 -41.325 -28.745  1.00 38.86           C  
ATOM     73  CD1 LEU B   9     -14.991 -41.371 -27.922  1.00 38.86           C  
ATOM     74  CD2 LEU B   9     -13.369 -39.892 -29.138  1.00 38.86           C  
ATOM     75  N   PRO B  10      -9.042 -41.877 -28.545  1.00 36.18           N  
ATOM     76  CA  PRO B  10      -7.786 -41.728 -27.805  1.00 36.18           C  
ATOM     77  C   PRO B  10      -8.005 -41.449 -26.320  1.00 36.18           C  
ATOM     78  CB  PRO B  10      -7.114 -40.536 -28.491  1.00 36.18           C  
ATOM     79  O   PRO B  10      -8.959 -40.759 -25.952  1.00 36.18           O  
ATOM     80  CG  PRO B  10      -8.168 -39.962 -29.381  1.00 36.18           C  
ATOM     81  CD  PRO B  10      -9.419 -40.779 -29.227  1.00 36.18           C  
ATOM     82  N   GLN B  11      -7.871 -42.405 -25.398  1.00 36.58           N  
ATOM     83  CA  GLN B  11      -7.804 -42.230 -23.951  1.00 36.58           C  
ATOM     84  C   GLN B  11      -7.015 -40.976 -23.585  1.00 36.58           C  
ATOM     85  CB  GLN B  11      -7.175 -43.457 -23.290  1.00 36.58           C  
ATOM     86  O   GLN B  11      -5.862 -40.820 -23.992  1.00 36.58           O  
ATOM     87  CG  GLN B  11      -8.191 -44.478 -22.795  1.00 36.58           C  
ATOM     88  CD  GLN B  11      -7.548 -45.635 -22.054  1.00 36.58           C  
ATOM     89  NE2 GLN B  11      -7.693 -45.648 -20.734  1.00 36.58           N  
ATOM     90  OE1 GLN B  11      -6.926 -46.511 -22.664  1.00 36.58           O  
ATOM     91  N   VAL B  12      -7.552 -39.736 -23.644  1.00 42.66           N  
ATOM     92  CA  VAL B  12      -6.944 -38.525 -23.103  1.00 42.66           C  
ATOM     93  C   VAL B  12      -6.149 -38.865 -21.844  1.00 42.66           C  
ATOM     94  CB  VAL B  12      -8.005 -37.448 -22.788  1.00 42.66           C  
ATOM     95  O   VAL B  12      -6.685 -39.458 -20.905  1.00 42.66           O  
ATOM     96  CG1 VAL B  12      -7.350 -36.200 -22.198  1.00 42.66           C  
ATOM     97  CG2 VAL B  12      -8.796 -37.095 -24.047  1.00 42.66           C  
ATOM     98  N   LYS B  13      -4.894 -39.224 -21.911  1.00 49.94           N  
ATOM     99  CA  LYS B  13      -3.988 -39.415 -20.782  1.00 49.94           C  
ATOM    100  C   LYS B  13      -4.286 -38.419 -19.664  1.00 49.94           C  
ATOM    101  CB  LYS B  13      -2.533 -39.278 -21.232  1.00 49.94           C  
ATOM    102  O   LYS B  13      -4.374 -37.214 -19.907  1.00 49.94           O  
ATOM    103  CG  LYS B  13      -1.594 -40.300 -20.610  1.00 49.94           C  
ATOM    104  CD  LYS B  13      -0.174 -40.151 -21.141  1.00 49.94           C  
ATOM    105  CE  LYS B  13       0.783 -41.121 -20.461  1.00 49.94           C  
ATOM    106  NZ  LYS B  13       2.148 -41.068 -21.065  1.00 49.94           N  
ATOM    107  N   GLN B  14      -5.055 -38.739 -18.608  1.00 51.05           N  
ATOM    108  CA  GLN B  14      -5.319 -37.976 -17.393  1.00 51.05           C  
ATOM    109  C   GLN B  14      -4.044 -37.324 -16.865  1.00 51.05           C  
ATOM    110  CB  GLN B  14      -5.934 -38.873 -16.318  1.00 51.05           C  
ATOM    111  O   GLN B  14      -3.018 -37.990 -16.712  1.00 51.05           O  
ATOM    112  CG  GLN B  14      -7.456 -38.835 -16.282  1.00 51.05           C  
ATOM    113  CD  GLN B  14      -8.040 -39.718 -15.195  1.00 51.05           C  
ATOM    114  NE2 GLN B  14      -9.314 -39.508 -14.881  1.00 51.05           N  
ATOM    115  OE1 GLN B  14      -7.352 -40.582 -14.642  1.00 51.05           O  
ATOM    116  N   GLU B  15      -3.719 -36.138 -17.247  1.00 55.17           N  
ATOM    117  CA  GLU B  15      -2.590 -35.355 -16.755  1.00 55.17           C  
ATOM    118  C   GLU B  15      -2.324 -35.637 -15.279  1.00 55.17           C  
ATOM    119  CB  GLU B  15      -2.838 -33.859 -16.968  1.00 55.17           C  
ATOM    120  O   GLU B  15      -3.260 -35.747 -14.484  1.00 55.17           O  
ATOM    121  CG  GLU B  15      -1.770 -33.172 -17.806  1.00 55.17           C  
ATOM    122  CD  GLU B  15      -2.076 -31.709 -18.085  1.00 55.17           C  
ATOM    123  OE1 GLU B  15      -1.244 -31.026 -18.725  1.00 55.17           O  
ATOM    124  OE2 GLU B  15      -3.156 -31.242 -17.661  1.00 55.17           O  
ATOM    125  N   THR B  16      -1.187 -36.235 -14.913  1.00 56.99           N  
ATOM    126  CA  THR B  16      -0.806 -36.384 -13.512  1.00 56.99           C  
ATOM    127  C   THR B  16      -0.857 -35.040 -12.792  1.00 56.99           C  
ATOM    128  CB  THR B  16       0.604 -36.988 -13.378  1.00 56.99           C  
ATOM    129  O   THR B  16      -0.906 -33.988 -13.432  1.00 56.99           O  
ATOM    130  CG2 THR B  16       0.689 -38.345 -14.069  1.00 56.99           C  
ATOM    131  OG1 THR B  16       1.557 -36.100 -13.974  1.00 56.99           O  
ATOM    132  N   ILE B  17      -1.126 -35.029 -11.479  1.00 52.15           N  
ATOM    133  CA  ILE B  17      -1.128 -33.847 -10.624  1.00 52.15           C  
ATOM    134  C   ILE B  17       0.093 -32.984 -10.935  1.00 52.15           C  
ATOM    135  CB  ILE B  17      -1.147 -34.230  -9.128  1.00 52.15           C  
ATOM    136  O   ILE B  17      -0.015 -31.760 -11.045  1.00 52.15           O  
ATOM    137  CG1 ILE B  17      -2.448 -34.965  -8.781  1.00 52.15           C  
ATOM    138  CG2 ILE B  17      -0.969 -32.988  -8.250  1.00 52.15           C  
ATOM    139  CD1 ILE B  17      -2.476 -35.542  -7.373  1.00 52.15           C  
ATOM    140  N   ARG B  18       1.245 -33.685 -11.119  1.00 53.44           N  
ATOM    141  CA  ARG B  18       2.491 -32.984 -11.412  1.00 53.44           C  
ATOM    142  C   ARG B  18       2.431 -32.307 -12.777  1.00 53.44           C  
ATOM    143  CB  ARG B  18       3.677 -33.950 -11.358  1.00 53.44           C  
ATOM    144  O   ARG B  18       2.874 -31.167 -12.930  1.00 53.44           O  
ATOM    145  CG  ARG B  18       5.017 -33.269 -11.132  1.00 53.44           C  
ATOM    146  CD  ARG B  18       6.149 -34.279 -11.007  1.00 53.44           C  
ATOM    147  NE  ARG B  18       7.395 -33.643 -10.588  1.00 53.44           N  
ATOM    148  NH1 ARG B  18       8.618 -35.602 -10.532  1.00 53.44           N  
ATOM    149  NH2 ARG B  18       9.613 -33.608  -9.993  1.00 53.44           N  
ATOM    150  CZ  ARG B  18       8.539 -34.286 -10.372  1.00 53.44           C  
ATOM    151  N   GLU B  19       1.828 -33.003 -13.709  1.00 58.38           N  
ATOM    152  CA  GLU B  19       1.736 -32.450 -15.057  1.00 58.38           C  
ATOM    153  C   GLU B  19       0.770 -31.270 -15.104  1.00 58.38           C  
ATOM    154  CB  GLU B  19       1.298 -33.528 -16.052  1.00 58.38           C  
ATOM    155  O   GLU B  19       1.038 -30.268 -15.771  1.00 58.38           O  
ATOM    156  CG  GLU B  19       2.445 -34.374 -16.586  1.00 58.38           C  
ATOM    157  CD  GLU B  19       1.985 -35.508 -17.489  1.00 58.38           C  
ATOM    158  OE1 GLU B  19       2.843 -36.181 -18.104  1.00 58.38           O  
ATOM    159  OE2 GLU B  19       0.756 -35.724 -17.582  1.00 58.38           O  
ATOM    160  N   ARG B  20      -0.244 -31.393 -14.338  1.00 51.13           N  
ATOM    161  CA  ARG B  20      -1.217 -30.308 -14.255  1.00 51.13           C  
ATOM    162  C   ARG B  20      -0.603 -29.070 -13.609  1.00 51.13           C  
ATOM    163  CB  ARG B  20      -2.452 -30.752 -13.468  1.00 51.13           C  
ATOM    164  O   ARG B  20      -0.804 -27.951 -14.086  1.00 51.13           O  
ATOM    165  CG  ARG B  20      -3.617 -29.778 -13.548  1.00 51.13           C  
ATOM    166  CD  ARG B  20      -4.828 -30.283 -12.776  1.00 51.13           C  
ATOM    167  NE  ARG B  20      -5.550 -31.312 -13.518  1.00 51.13           N  
ATOM    168  NH1 ARG B  20      -6.799 -32.031 -11.713  1.00 51.13           N  
ATOM    169  NH2 ARG B  20      -7.065 -33.021 -13.763  1.00 51.13           N  
ATOM    170  CZ  ARG B  20      -6.469 -32.119 -12.996  1.00 51.13           C  
ATOM    171  N   ALA B  21       0.117 -29.313 -12.505  1.00 51.71           N  
ATOM    172  CA  ALA B  21       0.823 -28.220 -11.842  1.00 51.71           C  
ATOM    173  C   ALA B  21       1.818 -27.555 -12.789  1.00 51.71           C  
ATOM    174  CB  ALA B  21       1.540 -28.730 -10.594  1.00 51.71           C  
ATOM    175  O   ALA B  21       1.920 -26.327 -12.829  1.00 51.71           O  
ATOM    176  N   ALA B  22       2.519 -28.414 -13.521  1.00 56.86           N  
ATOM    177  CA  ALA B  22       3.477 -27.884 -14.487  1.00 56.86           C  
ATOM    178  C   ALA B  22       2.771 -27.078 -15.574  1.00 56.86           C  
ATOM    179  CB  ALA B  22       4.287 -29.018 -15.111  1.00 56.86           C  
ATOM    180  O   ALA B  22       3.241 -26.008 -15.967  1.00 56.86           O  
ATOM    181  N   ARG B  23       1.680 -27.637 -16.020  1.00 54.80           N  
ATOM    182  CA  ARG B  23       0.931 -26.930 -17.054  1.00 54.80           C  
ATOM    183  C   ARG B  23       0.410 -25.594 -16.536  1.00 54.80           C  
ATOM    184  CB  ARG B  23      -0.232 -27.788 -17.557  1.00 54.80           C  
ATOM    185  O   ARG B  23       0.515 -24.574 -17.219  1.00 54.80           O  
ATOM    186  CG  ARG B  23      -0.929 -27.221 -18.784  1.00 54.80           C  
ATOM    187  CD  ARG B  23      -2.120 -28.074 -19.200  1.00 54.80           C  
ATOM    188  NE  ARG B  23      -3.062 -28.259 -18.100  1.00 54.80           N  
ATOM    189  NH1 ARG B  23      -4.926 -27.646 -19.320  1.00 54.80           N  
ATOM    190  NH2 ARG B  23      -5.138 -28.250 -17.118  1.00 54.80           N  
ATOM    191  CZ  ARG B  23      -4.373 -28.051 -18.182  1.00 54.80           C  
ATOM    192  N   HIS B  24      -0.120 -25.694 -15.360  1.00 51.46           N  
ATOM    193  CA  HIS B  24      -0.632 -24.466 -14.763  1.00 51.46           C  
ATOM    194  C   HIS B  24       0.476 -23.433 -14.591  1.00 51.46           C  
ATOM    195  CB  HIS B  24      -1.290 -24.759 -13.414  1.00 51.46           C  
ATOM    196  O   HIS B  24       0.282 -22.252 -14.891  1.00 51.46           O  
ATOM    197  CG  HIS B  24      -2.119 -23.629 -12.892  1.00 51.46           C  
ATOM    198  CD2 HIS B  24      -3.158 -22.959 -13.444  1.00 51.46           C  
ATOM    199  ND1 HIS B  24      -1.908 -23.062 -11.653  1.00 51.46           N  
ATOM    200  CE1 HIS B  24      -2.785 -22.090 -11.466  1.00 51.46           C  
ATOM    201  NE2 HIS B  24      -3.555 -22.007 -12.537  1.00 51.46           N  
ATOM    202  N   ARG B  25       1.517 -23.963 -14.120  1.00 52.56           N  
ATOM    203  CA  ARG B  25       2.696 -23.109 -14.010  1.00 52.56           C  
ATOM    204  C   ARG B  25       3.051 -22.489 -15.357  1.00 52.56           C  
ATOM    205  CB  ARG B  25       3.887 -23.904 -13.469  1.00 52.56           C  
ATOM    206  O   ARG B  25       3.327 -21.290 -15.441  1.00 52.56           O  
ATOM    207  CG  ARG B  25       4.928 -23.050 -12.763  1.00 52.56           C  
ATOM    208  CD  ARG B  25       6.115 -23.880 -12.294  1.00 52.56           C  
ATOM    209  NE  ARG B  25       5.809 -24.613 -11.069  1.00 52.56           N  
ATOM    210  NH1 ARG B  25       7.396 -26.257 -11.410  1.00 52.56           N  
ATOM    211  NH2 ARG B  25       6.067 -26.310  -9.543  1.00 52.56           N  
ATOM    212  CZ  ARG B  25       6.425 -25.725 -10.677  1.00 52.56           C  
ATOM    213  N   GLN B  26       3.035 -23.343 -16.280  1.00 56.84           N  
ATOM    214  CA  GLN B  26       3.364 -22.866 -17.619  1.00 56.84           C  
ATOM    215  C   GLN B  26       2.323 -21.868 -18.118  1.00 56.84           C  
ATOM    216  CB  GLN B  26       3.477 -24.039 -18.595  1.00 56.84           C  
ATOM    217  O   GLN B  26       2.670 -20.851 -18.722  1.00 56.84           O  
ATOM    218  CG  GLN B  26       4.827 -24.741 -18.558  1.00 56.84           C  
ATOM    219  CD  GLN B  26       4.928 -25.872 -19.564  1.00 56.84           C  
ATOM    220  NE2 GLN B  26       6.137 -26.391 -19.754  1.00 56.84           N  
ATOM    221  OE1 GLN B  26       3.928 -26.277 -20.165  1.00 56.84           O  
ATOM    222  N   GLU B  27       1.123 -22.243 -17.789  1.00 54.51           N  
ATOM    223  CA  GLU B  27       0.044 -21.372 -18.246  1.00 54.51           C  
ATOM    224  C   GLU B  27       0.089 -20.021 -17.538  1.00 54.51           C  
ATOM    225  CB  GLU B  27      -1.316 -22.037 -18.023  1.00 54.51           C  
ATOM    226  O   GLU B  27      -0.110 -18.978 -18.166  1.00 54.51           O  
ATOM    227  CG  GLU B  27      -1.646 -23.119 -19.041  1.00 54.51           C  
ATOM    228  CD  GLU B  27      -2.987 -23.790 -18.790  1.00 54.51           C  
ATOM    229  OE1 GLU B  27      -3.389 -24.663 -19.593  1.00 54.51           O  
ATOM    230  OE2 GLU B  27      -3.642 -23.440 -17.783  1.00 54.51           O  
ATOM    231  N   ARG B  28       0.327 -20.109 -16.270  1.00 54.31           N  
ATOM    232  CA  ARG B  28       0.461 -18.868 -15.513  1.00 54.31           C  
ATOM    233  C   ARG B  28       1.639 -18.042 -16.018  1.00 54.31           C  
ATOM    234  CB  ARG B  28       0.629 -19.164 -14.021  1.00 54.31           C  
ATOM    235  O   ARG B  28       1.531 -16.823 -16.167  1.00 54.31           O  
ATOM    236  CG  ARG B  28      -0.663 -19.552 -13.320  1.00 54.31           C  
ATOM    237  CD  ARG B  28      -0.776 -18.905 -11.947  1.00 54.31           C  
ATOM    238  NE  ARG B  28      -2.167 -18.655 -11.582  1.00 54.31           N  
ATOM    239  NH1 ARG B  28      -1.677 -17.721  -9.527  1.00 54.31           N  
ATOM    240  NH2 ARG B  28      -3.856 -17.916 -10.211  1.00 54.31           N  
ATOM    241  CZ  ARG B  28      -2.563 -18.098 -10.441  1.00 54.31           C  
ATOM    242  N   GLN B  29       2.657 -18.866 -16.228  1.00 51.99           N  
ATOM    243  CA  GLN B  29       3.832 -18.220 -16.804  1.00 51.99           C  
ATOM    244  C   GLN B  29       3.517 -17.624 -18.173  1.00 51.99           C  
ATOM    245  CB  GLN B  29       4.990 -19.212 -16.916  1.00 51.99           C  
ATOM    246  O   GLN B  29       3.943 -16.510 -18.484  1.00 51.99           O  
ATOM    247  CG  GLN B  29       5.752 -19.419 -15.614  1.00 51.99           C  
ATOM    248  CD  GLN B  29       6.927 -20.367 -15.766  1.00 51.99           C  
ATOM    249  NE2 GLN B  29       7.492 -20.795 -14.642  1.00 51.99           N  
ATOM    250  OE1 GLN B  29       7.322 -20.713 -16.884  1.00 51.99           O  
ATOM    251  N   ALA B  30       2.840 -18.441 -18.892  1.00 53.65           N  
ATOM    252  CA  ALA B  30       2.473 -17.989 -20.232  1.00 53.65           C  
ATOM    253  C   ALA B  30       1.536 -16.786 -20.168  1.00 53.65           C  
ATOM    254  CB  ALA B  30       1.821 -19.125 -21.017  1.00 53.65           C  
ATOM    255  O   ALA B  30       1.661 -15.851 -20.962  1.00 53.65           O  
ATOM    256  N   GLU B  31       0.652 -16.924 -19.228  1.00 49.89           N  
ATOM    257  CA  GLU B  31      -0.290 -15.822 -19.063  1.00 49.89           C  
ATOM    258  C   GLU B  31       0.428 -14.537 -18.659  1.00 49.89           C  
ATOM    259  CB  GLU B  31      -1.357 -16.177 -18.025  1.00 49.89           C  
ATOM    260  O   GLU B  31       0.112 -13.458 -19.164  1.00 49.89           O  
ATOM    261  CG  GLU B  31      -2.488 -15.163 -17.933  1.00 49.89           C  
ATOM    262  CD  GLU B  31      -3.535 -15.524 -16.891  1.00 49.89           C  
ATOM    263  OE1 GLU B  31      -4.427 -14.690 -16.613  1.00 49.89           O  
ATOM    264  OE2 GLU B  31      -3.462 -16.649 -16.348  1.00 49.89           O  
ATOM    265  N   LEU B  32       1.350 -14.686 -17.753  1.00 48.62           N  
ATOM    266  CA  LEU B  32       2.142 -13.530 -17.347  1.00 48.62           C  
ATOM    267  C   LEU B  32       2.991 -13.019 -18.507  1.00 48.62           C  
ATOM    268  CB  LEU B  32       3.040 -13.885 -16.160  1.00 48.62           C  
ATOM    269  O   LEU B  32       3.199 -11.811 -18.644  1.00 48.62           O  
ATOM    270  CG  LEU B  32       2.340 -14.077 -14.814  1.00 48.62           C  
ATOM    271  CD1 LEU B  32       3.316 -14.636 -13.784  1.00 48.62           C  
ATOM    272  CD2 LEU B  32       1.740 -12.762 -14.330  1.00 48.62           C  
ATOM    273  N   ARG B  33       3.416 -13.899 -19.341  1.00 44.48           N  
ATOM    274  CA  ARG B  33       4.198 -13.524 -20.514  1.00 44.48           C  
ATOM    275  C   ARG B  33       3.351 -12.734 -21.507  1.00 44.48           C  
ATOM    276  CB  ARG B  33       4.778 -14.767 -21.194  1.00 44.48           C  
ATOM    277  O   ARG B  33       3.825 -11.762 -22.099  1.00 44.48           O  
ATOM    278  CG  ARG B  33       6.184 -14.572 -21.737  1.00 44.48           C  
ATOM    279  CD  ARG B  33       6.754 -15.865 -22.305  1.00 44.48           C  
ATOM    280  NE  ARG B  33       8.208 -15.807 -22.423  1.00 44.48           N  
ATOM    281  NH1 ARG B  33       8.408 -17.841 -23.500  1.00 44.48           N  
ATOM    282  NH2 ARG B  33      10.275 -16.592 -23.042  1.00 44.48           N  
ATOM    283  CZ  ARG B  33       8.961 -16.747 -22.988  1.00 44.48           C  
ATOM    284  N   SER B  34       2.174 -13.244 -21.809  1.00 41.50           N  
ATOM    285  CA  SER B  34       1.300 -12.572 -22.765  1.00 41.50           C  
ATOM    286  C   SER B  34       0.869 -11.202 -22.252  1.00 41.50           C  
ATOM    287  CB  SER B  34       0.066 -13.427 -23.057  1.00 41.50           C  
ATOM    288  O   SER B  34       0.642 -10.281 -23.040  1.00 41.50           O  
ATOM    289  OG  SER B  34      -0.971 -13.145 -22.134  1.00 41.50           O  
ATOM    290  N   THR B  35       0.762 -11.015 -20.959  1.00 41.94           N  
ATOM    291  CA  THR B  35       0.428  -9.716 -20.385  1.00 41.94           C  
ATOM    292  C   THR B  35       1.590  -8.740 -20.543  1.00 41.94           C  
ATOM    293  CB  THR B  35       0.059  -9.842 -18.895  1.00 41.94           C  
ATOM    294  O   THR B  35       1.404  -7.525 -20.453  1.00 41.94           O  
ATOM    295  CG2 THR B  35      -0.486  -8.526 -18.350  1.00 41.94           C  
ATOM    296  OG1 THR B  35      -0.937 -10.860 -18.740  1.00 41.94           O  
ATOM    297  N   ILE B  36       2.776  -9.097 -20.874  1.00 37.11           N  
ATOM    298  CA  ILE B  36       3.960  -8.296 -21.163  1.00 37.11           C  
ATOM    299  C   ILE B  36       3.676  -7.362 -22.337  1.00 37.11           C  
ATOM    300  CB  ILE B  36       5.184  -9.186 -21.471  1.00 37.11           C  
ATOM    301  O   ILE B  36       4.121  -6.212 -22.346  1.00 37.11           O  
ATOM    302  CG1 ILE B  36       5.634  -9.930 -20.208  1.00 37.11           C  
ATOM    303  CG2 ILE B  36       6.329  -8.350 -22.050  1.00 37.11           C  
ATOM    304  CD1 ILE B  36       6.693 -10.995 -20.461  1.00 37.11           C  
ATOM    305  N   ASP B  37       2.905  -7.739 -23.236  1.00 39.86           N  
ATOM    306  CA  ASP B  37       2.593  -6.731 -24.245  1.00 39.86           C  
ATOM    307  C   ASP B  37       2.054  -5.456 -23.599  1.00 39.86           C  
ATOM    308  CB  ASP B  37       1.582  -7.277 -25.255  1.00 39.86           C  
ATOM    309  O   ASP B  37       2.252  -4.358 -24.123  1.00 39.86           O  
ATOM    310  CG  ASP B  37       2.184  -7.508 -26.630  1.00 39.86           C  
ATOM    311  OD1 ASP B  37       3.320  -7.053 -26.883  1.00 39.86           O  
ATOM    312  OD2 ASP B  37       1.514  -8.148 -27.469  1.00 39.86           O  
ATOM    313  N   SER B  38       1.569  -5.504 -22.338  1.00 40.77           N  
ATOM    314  CA  SER B  38       1.081  -4.382 -21.543  1.00 40.77           C  
ATOM    315  C   SER B  38       2.231  -3.635 -20.877  1.00 40.77           C  
ATOM    316  CB  SER B  38       0.093  -4.866 -20.481  1.00 40.77           C  
ATOM    317  O   SER B  38       2.008  -2.785 -20.011  1.00 40.77           O  
ATOM    318  OG  SER B  38      -0.214  -3.826 -19.568  1.00 40.77           O  
ATOM    319  N   ASP B  39       3.512  -3.856 -21.113  1.00 41.86           N  
ATOM    320  CA  ASP B  39       4.732  -3.185 -20.675  1.00 41.86           C  
ATOM    321  C   ASP B  39       4.680  -1.691 -20.989  1.00 41.86           C  
ATOM    322  CB  ASP B  39       5.959  -3.818 -21.334  1.00 41.86           C  
ATOM    323  O   ASP B  39       5.148  -0.869 -20.199  1.00 41.86           O  
ATOM    324  CG  ASP B  39       6.567  -4.935 -20.504  1.00 41.86           C  
ATOM    325  OD1 ASP B  39       6.142  -5.136 -19.346  1.00 41.86           O  
ATOM    326  OD2 ASP B  39       7.482  -5.619 -21.012  1.00 41.86           O  
ATOM    327  N   ALA B  40       4.039  -1.366 -22.025  1.00 44.50           N  
ATOM    328  CA  ALA B  40       3.954   0.040 -22.411  1.00 44.50           C  
ATOM    329  C   ALA B  40       3.130   0.836 -21.403  1.00 44.50           C  
ATOM    330  CB  ALA B  40       3.352   0.172 -23.808  1.00 44.50           C  
ATOM    331  O   ALA B  40       3.479   1.970 -21.065  1.00 44.50           O  
ATOM    332  N   ARG B  41       2.144   0.209 -20.861  1.00 40.58           N  
ATOM    333  CA  ARG B  41       1.281   0.912 -19.917  1.00 40.58           C  
ATOM    334  C   ARG B  41       1.997   1.145 -18.591  1.00 40.58           C  
ATOM    335  CB  ARG B  41      -0.012   0.128 -19.684  1.00 40.58           C  
ATOM    336  O   ARG B  41       1.900   2.228 -18.009  1.00 40.58           O  
ATOM    337  CG  ARG B  41      -1.211   1.003 -19.353  1.00 40.58           C  
ATOM    338  CD  ARG B  41      -2.462   0.173 -19.099  1.00 40.58           C  
ATOM    339  NE  ARG B  41      -3.118  -0.209 -20.346  1.00 40.58           N  
ATOM    340  NH1 ARG B  41      -4.031  -2.160 -19.509  1.00 40.58           N  
ATOM    341  NH2 ARG B  41      -4.401  -1.559 -21.690  1.00 40.58           N  
ATOM    342  CZ  ARG B  41      -3.848  -1.308 -20.512  1.00 40.58           C  
ATOM    343  N   SER B  42       2.777   0.206 -18.177  1.00 42.33           N  
ATOM    344  CA  SER B  42       3.495   0.276 -16.909  1.00 42.33           C  
ATOM    345  C   SER B  42       4.648   1.272 -16.981  1.00 42.33           C  
ATOM    346  CB  SER B  42       4.026  -1.103 -16.516  1.00 42.33           C  
ATOM    347  O   SER B  42       4.876   2.034 -16.040  1.00 42.33           O  
ATOM    348  OG  SER B  42       2.959  -2.004 -16.277  1.00 42.33           O  
ATOM    349  N   ALA B  43       5.348   1.253 -18.066  1.00 49.21           N  
ATOM    350  CA  ALA B  43       6.457   2.187 -18.243  1.00 49.21           C  
ATOM    351  C   ALA B  43       5.960   3.630 -18.261  1.00 49.21           C  
ATOM    352  CB  ALA B  43       7.217   1.873 -19.529  1.00 49.21           C  
ATOM    353  O   ALA B  43       6.589   4.517 -17.679  1.00 49.21           O  
ATOM    354  N   ALA B  44       4.820   3.837 -18.881  1.00 53.69           N  
ATOM    355  CA  ALA B  44       4.250   5.179 -18.964  1.00 53.69           C  
ATOM    356  C   ALA B  44       3.830   5.683 -17.587  1.00 53.69           C  
ATOM    357  CB  ALA B  44       3.059   5.193 -19.919  1.00 53.69           C  
ATOM    358  O   ALA B  44       4.060   6.846 -17.247  1.00 53.69           O  
ATOM    359  N   HIS B  45       3.365   4.824 -16.793  1.00 49.00           N  
ATOM    360  CA  HIS B  45       2.907   5.201 -15.460  1.00 49.00           C  
ATOM    361  C   HIS B  45       4.083   5.505 -14.539  1.00 49.00           C  
ATOM    362  CB  HIS B  45       2.040   4.094 -14.858  1.00 49.00           C  
ATOM    363  O   HIS B  45       4.058   6.489 -13.796  1.00 49.00           O  
ATOM    364  CG  HIS B  45       1.278   4.522 -13.644  1.00 49.00           C  
ATOM    365  CD2 HIS B  45       1.702   4.884 -12.410  1.00 49.00           C  
ATOM    366  ND1 HIS B  45      -0.097   4.610 -13.621  1.00 49.00           N  
ATOM    367  CE1 HIS B  45      -0.487   5.009 -12.422  1.00 49.00           C  
ATOM    368  NE2 HIS B  45       0.586   5.182 -11.669  1.00 49.00           N  
ATOM    369  N   ARG B  46       5.148   4.755 -14.642  1.00 48.31           N  
ATOM    370  CA  ARG B  46       6.354   4.979 -13.852  1.00 48.31           C  
ATOM    371  C   ARG B  46       6.973   6.336 -14.169  1.00 48.31           C  
ATOM    372  CB  ARG B  46       7.375   3.866 -14.101  1.00 48.31           C  
ATOM    373  O   ARG B  46       7.401   7.056 -13.265  1.00 48.31           O  
ATOM    374  CG  ARG B  46       7.066   2.572 -13.366  1.00 48.31           C  
ATOM    375  CD  ARG B  46       8.257   1.624 -13.369  1.00 48.31           C  
ATOM    376  NE  ARG B  46       8.635   1.237 -14.725  1.00 48.31           N  
ATOM    377  NH1 ARG B  46       7.565  -0.809 -14.661  1.00 48.31           N  
ATOM    378  NH2 ARG B  46       8.695  -0.160 -16.546  1.00 48.31           N  
ATOM    379  CZ  ARG B  46       8.297   0.090 -15.308  1.00 48.31           C  
ATOM    380  N   ALA B  47       6.978   6.592 -15.415  1.00 59.42           N  
ATOM    381  CA  ALA B  47       7.536   7.875 -15.837  1.00 59.42           C  
ATOM    382  C   ALA B  47       6.716   9.037 -15.285  1.00 59.42           C  
ATOM    383  CB  ALA B  47       7.603   7.951 -17.360  1.00 59.42           C  
ATOM    384  O   ALA B  47       7.274  10.043 -14.841  1.00 59.42           O  
ATOM    385  N   LYS B  48       5.446   8.811 -15.248  1.00 57.60           N  
ATOM    386  CA  LYS B  48       4.543   9.851 -14.761  1.00 57.60           C  
ATOM    387  C   LYS B  48       4.713  10.067 -13.260  1.00 57.60           C  
ATOM    388  CB  LYS B  48       3.091   9.493 -15.078  1.00 57.60           C  
ATOM    389  O   LYS B  48       4.751  11.207 -12.792  1.00 57.60           O  
ATOM    390  CG  LYS B  48       2.112  10.640 -14.876  1.00 57.60           C  
ATOM    391  CD  LYS B  48       0.700  10.251 -15.294  1.00 57.60           C  
ATOM    392  CE  LYS B  48      -0.299  11.360 -14.995  1.00 57.60           C  
ATOM    393  NZ  LYS B  48      -1.695  10.957 -15.340  1.00 57.60           N  
ATOM    394  N   VAL B  49       4.890   9.054 -12.514  1.00 54.63           N  
ATOM    395  CA  VAL B  49       5.019   9.123 -11.062  1.00 54.63           C  
ATOM    396  C   VAL B  49       6.356   9.760 -10.691  1.00 54.63           C  
ATOM    397  CB  VAL B  49       4.896   7.726 -10.414  1.00 54.63           C  
ATOM    398  O   VAL B  49       6.422  10.601  -9.792  1.00 54.63           O  
ATOM    399  CG1 VAL B  49       5.303   7.775  -8.943  1.00 54.63           C  
ATOM    400  CG2 VAL B  49       3.472   7.194 -10.560  1.00 54.63           C  
ATOM    401  N   GLN B  50       7.376   9.367 -11.479  1.00 56.78           N  
ATOM    402  CA  GLN B  50       8.689   9.953 -11.231  1.00 56.78           C  
ATOM    403  C   GLN B  50       8.690  11.449 -11.532  1.00 56.78           C  
ATOM    404  CB  GLN B  50       9.759   9.248 -12.067  1.00 56.78           C  
ATOM    405  O   GLN B  50       9.299  12.234 -10.802  1.00 56.78           O  
ATOM    406  CG  GLN B  50      10.142   7.872 -11.542  1.00 56.78           C  
ATOM    407  CD  GLN B  50      11.232   7.212 -12.366  1.00 56.78           C  
ATOM    408  NE2 GLN B  50      11.573   5.976 -12.017  1.00 56.78           N  
ATOM    409  OE1 GLN B  50      11.763   7.808 -13.308  1.00 56.78           O  
ATOM    410  N   GLU B  51       8.035  11.752 -12.681  1.00 60.90           N  
ATOM    411  CA  GLU B  51       7.921  13.154 -13.070  1.00 60.90           C  
ATOM    412  C   GLU B  51       7.182  13.963 -12.007  1.00 60.90           C  
ATOM    413  CB  GLU B  51       7.208  13.282 -14.419  1.00 60.90           C  
ATOM    414  O   GLU B  51       7.590  15.077 -11.673  1.00 60.90           O  
ATOM    415  CG  GLU B  51       7.243  14.688 -15.002  1.00 60.90           C  
ATOM    416  CD  GLU B  51       6.644  14.774 -16.396  1.00 60.90           C  
ATOM    417  OE1 GLU B  51       6.657  15.873 -16.996  1.00 60.90           O  
ATOM    418  OE2 GLU B  51       6.157  13.734 -16.893  1.00 60.90           O  
ATOM    419  N   GLU B  52       6.145  13.352 -11.488  1.00 53.67           N  
ATOM    420  CA  GLU B  52       5.349  14.011 -10.456  1.00 53.67           C  
ATOM    421  C   GLU B  52       6.146  14.172  -9.164  1.00 53.67           C  
ATOM    422  CB  GLU B  52       4.063  13.226 -10.186  1.00 53.67           C  
ATOM    423  O   GLU B  52       6.043  15.198  -8.489  1.00 53.67           O  
ATOM    424  CG  GLU B  52       2.954  13.498 -11.193  1.00 53.67           C  
ATOM    425  CD  GLU B  52       1.640  12.824 -10.835  1.00 53.67           C  
ATOM    426  OE1 GLU B  52       0.589  13.201 -11.402  1.00 53.67           O  
ATOM    427  OE2 GLU B  52       1.660  11.912  -9.978  1.00 53.67           O  
ATOM    428  N   ARG B  53       6.943  13.195  -8.895  1.00 51.84           N  
ATOM    429  CA  ARG B  53       7.799  13.241  -7.714  1.00 51.84           C  
ATOM    430  C   ARG B  53       8.833  14.356  -7.829  1.00 51.84           C  
ATOM    431  CB  ARG B  53       8.499  11.896  -7.504  1.00 51.84           C  
ATOM    432  O   ARG B  53       9.149  15.021  -6.841  1.00 51.84           O  
ATOM    433  CG  ARG B  53       7.627  10.845  -6.837  1.00 51.84           C  
ATOM    434  CD  ARG B  53       8.399   9.561  -6.566  1.00 51.84           C  
ATOM    435  NE  ARG B  53       7.541   8.527  -5.994  1.00 51.84           N  
ATOM    436  NH1 ARG B  53       9.202   6.925  -5.874  1.00 51.84           N  
ATOM    437  NH2 ARG B  53       7.078   6.436  -5.164  1.00 51.84           N  
ATOM    438  CZ  ARG B  53       7.942   7.298  -5.679  1.00 51.84           C  
ATOM    439  N   ALA B  54       9.403  14.350  -9.021  1.00 56.70           N  
ATOM    440  CA  ALA B  54      10.422  15.363  -9.286  1.00 56.70           C  
ATOM    441  C   ALA B  54       9.845  16.769  -9.157  1.00 56.70           C  
ATOM    442  CB  ALA B  54      11.022  15.162 -10.676  1.00 56.70           C  
ATOM    443  O   ALA B  54      10.520  17.682  -8.676  1.00 56.70           O  
ATOM    444  N   LYS B  55       8.648  16.893  -9.682  1.00 48.35           N  
ATOM    445  CA  LYS B  55       8.010  18.205  -9.627  1.00 48.35           C  
ATOM    446  C   LYS B  55       7.728  18.618  -8.185  1.00 48.35           C  
ATOM    447  CB  LYS B  55       6.712  18.207 -10.436  1.00 48.35           C  
ATOM    448  O   LYS B  55       7.868  19.791  -7.831  1.00 48.35           O  
ATOM    449  CG  LYS B  55       6.922  18.157 -11.942  1.00 48.35           C  
ATOM    450  CD  LYS B  55       5.599  18.234 -12.694  1.00 48.35           C  
ATOM    451  CE  LYS B  55       5.804  18.131 -14.199  1.00 48.35           C  
ATOM    452  NZ  LYS B  55       4.507  18.177 -14.939  1.00 48.35           N  
ATOM    453  N   HIS B  56       7.155  17.649  -7.435  1.00 43.46           N  
ATOM    454  CA  HIS B  56       6.776  17.994  -6.070  1.00 43.46           C  
ATOM    455  C   HIS B  56       7.995  18.040  -5.154  1.00 43.46           C  
ATOM    456  CB  HIS B  56       5.752  16.994  -5.530  1.00 43.46           C  
ATOM    457  O   HIS B  56       7.977  18.716  -4.123  1.00 43.46           O  
ATOM    458  CG  HIS B  56       4.343  17.496  -5.573  1.00 43.46           C  
ATOM    459  CD2 HIS B  56       3.543  17.984  -4.596  1.00 43.46           C  
ATOM    460  ND1 HIS B  56       3.600  17.528  -6.733  1.00 43.46           N  
ATOM    461  CE1 HIS B  56       2.400  18.016  -6.466  1.00 43.46           C  
ATOM    462  NE2 HIS B  56       2.340  18.300  -5.177  1.00 43.46           N  
ATOM    463  N   GLY B  57       9.021  17.235  -5.397  1.00 39.07           N  
ATOM    464  CA  GLY B  57      10.212  17.311  -4.565  1.00 39.07           C  
ATOM    465  C   GLY B  57      10.962  18.621  -4.717  1.00 39.07           C  
ATOM    466  O   GLY B  57      11.622  19.076  -3.781  1.00 39.07           O  
ATOM    467  N   ASP B  58      11.044  19.162  -5.992  1.00 31.84           N  
ATOM    468  CA  ASP B  58      11.857  20.351  -6.231  1.00 31.84           C  
ATOM    469  C   ASP B  58      11.239  21.581  -5.570  1.00 31.84           C  
ATOM    470  CB  ASP B  58      12.029  20.590  -7.732  1.00 31.84           C  
ATOM    471  O   ASP B  58      11.848  22.653  -5.550  1.00 31.84           O  
ATOM    472  CG  ASP B  58      13.389  21.165  -8.089  1.00 31.84           C  
ATOM    473  OD1 ASP B  58      14.260  21.267  -7.199  1.00 31.84           O  
ATOM    474  OD2 ASP B  58      13.589  21.520  -9.271  1.00 31.84           O  
ATOM    475  N   GLN B  59       9.985  21.470  -5.179  1.00 31.31           N  
ATOM    476  CA  GLN B  59       9.486  22.763  -4.722  1.00 31.31           C  
ATOM    477  C   GLN B  59      10.168  23.188  -3.425  1.00 31.31           C  
ATOM    478  CB  GLN B  59       7.970  22.714  -4.525  1.00 31.31           C  
ATOM    479  O   GLN B  59       9.875  24.257  -2.885  1.00 31.31           O  
ATOM    480  CG  GLN B  59       7.180  22.733  -5.827  1.00 31.31           C  
ATOM    481  CD  GLN B  59       5.763  23.245  -5.647  1.00 31.31           C  
ATOM    482  NE2 GLN B  59       5.110  23.584  -6.753  1.00 31.31           N  
ATOM    483  OE1 GLN B  59       5.259  23.335  -4.523  1.00 31.31           O  
ATOM    484  N   THR B  60      10.997  22.325  -2.789  1.00 29.47           N  
ATOM    485  CA  THR B  60      11.509  22.916  -1.558  1.00 29.47           C  
ATOM    486  C   THR B  60      12.472  24.059  -1.866  1.00 29.47           C  
ATOM    487  CB  THR B  60      12.219  21.863  -0.687  1.00 29.47           C  
ATOM    488  O   THR B  60      12.878  24.795  -0.964  1.00 29.47           O  
ATOM    489  CG2 THR B  60      11.557  21.745   0.682  1.00 29.47           C  
ATOM    490  OG1 THR B  60      12.162  20.591  -1.344  1.00 29.47           O  
ATOM    491  N   SER B  61      13.046  24.069  -3.092  1.00 25.00           N  
ATOM    492  CA  SER B  61      14.093  25.085  -3.124  1.00 25.00           C  
ATOM    493  C   SER B  61      13.501  26.490  -3.097  1.00 25.00           C  
ATOM    494  CB  SER B  61      14.967  24.915  -4.368  1.00 25.00           C  
ATOM    495  O   SER B  61      12.884  26.928  -4.069  1.00 25.00           O  
ATOM    496  OG  SER B  61      14.484  25.713  -5.435  1.00 25.00           O  
ATOM    497  N   ALA B  62      12.622  26.779  -2.220  1.00 24.39           N  
ATOM    498  CA  ALA B  62      12.338  28.211  -2.156  1.00 24.39           C  
ATOM    499  C   ALA B  62      13.615  29.013  -1.922  1.00 24.39           C  
ATOM    500  CB  ALA B  62      11.321  28.502  -1.055  1.00 24.39           C  
ATOM    501  O   ALA B  62      14.067  29.155  -0.783  1.00 24.39           O  
ATOM    502  N   GLN B  63      14.733  28.677  -2.465  1.00 24.66           N  
ATOM    503  CA  GLN B  63      15.790  29.651  -2.213  1.00 24.66           C  
ATOM    504  C   GLN B  63      15.338  31.061  -2.583  1.00 24.66           C  
ATOM    505  CB  GLN B  63      17.055  29.285  -2.990  1.00 24.66           C  
ATOM    506  O   GLN B  63      15.943  32.045  -2.154  1.00 24.66           O  
ATOM    507  CG  GLN B  63      18.305  30.008  -2.506  1.00 24.66           C  
ATOM    508  CD  GLN B  63      18.795  29.500  -1.163  1.00 24.66           C  
ATOM    509  NE2 GLN B  63      19.546  30.333  -0.452  1.00 24.66           N  
ATOM    510  OE1 GLN B  63      18.500  28.367  -0.768  1.00 24.66           O  
ATOM    511  N   GLU B  64      14.447  31.137  -3.617  1.00 23.85           N  
ATOM    512  CA  GLU B  64      14.555  32.389  -4.360  1.00 23.85           C  
ATOM    513  C   GLU B  64      14.181  33.583  -3.486  1.00 23.85           C  
ATOM    514  CB  GLU B  64      13.668  32.353  -5.607  1.00 23.85           C  
ATOM    515  O   GLU B  64      14.332  34.734  -3.901  1.00 23.85           O  
ATOM    516  CG  GLU B  64      14.412  31.972  -6.879  1.00 23.85           C  
ATOM    517  CD  GLU B  64      13.511  31.900  -8.102  1.00 23.85           C  
ATOM    518  OE1 GLU B  64      14.034  31.835  -9.238  1.00 23.85           O  
ATOM    519  OE2 GLU B  64      12.273  31.909  -7.923  1.00 23.85           O  
ATOM    520  N   ASN B  65      13.575  33.359  -2.322  1.00 23.22           N  
ATOM    521  CA  ASN B  65      13.049  34.607  -1.780  1.00 23.22           C  
ATOM    522  C   ASN B  65      14.170  35.527  -1.304  1.00 23.22           C  
ATOM    523  CB  ASN B  65      12.072  34.326  -0.636  1.00 23.22           C  
ATOM    524  O   ASN B  65      13.908  36.608  -0.772  1.00 23.22           O  
ATOM    525  CG  ASN B  65      10.648  34.724  -0.974  1.00 23.22           C  
ATOM    526  ND2 ASN B  65       9.689  34.173  -0.241  1.00 23.22           N  
ATOM    527  OD1 ASN B  65      10.413  35.519  -1.888  1.00 23.22           O  
ATOM    528  N   VAL B  66      15.387  35.020  -1.082  1.00 24.15           N  
ATOM    529  CA  VAL B  66      16.115  35.937  -0.212  1.00 24.15           C  
ATOM    530  C   VAL B  66      16.458  37.213  -0.978  1.00 24.15           C  
ATOM    531  CB  VAL B  66      17.401  35.289   0.348  1.00 24.15           C  
ATOM    532  O   VAL B  66      16.792  38.236  -0.376  1.00 24.15           O  
ATOM    533  CG1 VAL B  66      18.156  36.271   1.242  1.00 24.15           C  
ATOM    534  CG2 VAL B  66      17.063  34.013   1.116  1.00 24.15           C  
ATOM    535  N   ASN B  67      16.474  37.178  -2.310  1.00 23.21           N  
ATOM    536  CA  ASN B  67      17.448  38.128  -2.835  1.00 23.21           C  
ATOM    537  C   ASN B  67      17.049  39.568  -2.524  1.00 23.21           C  
ATOM    538  CB  ASN B  67      17.624  37.939  -4.343  1.00 23.21           C  
ATOM    539  O   ASN B  67      17.778  40.504  -2.858  1.00 23.21           O  
ATOM    540  CG  ASN B  67      18.835  37.096  -4.688  1.00 23.21           C  
ATOM    541  ND2 ASN B  67      18.886  36.608  -5.922  1.00 23.21           N  
ATOM    542  OD1 ASN B  67      19.719  36.885  -3.853  1.00 23.21           O  
ATOM    543  N   ARG B  68      15.783  39.847  -2.344  1.00 20.61           N  
ATOM    544  CA  ARG B  68      15.445  41.191  -2.803  1.00 20.61           C  
ATOM    545  C   ARG B  68      16.077  42.251  -1.908  1.00 20.61           C  
ATOM    546  CB  ARG B  68      13.926  41.379  -2.845  1.00 20.61           C  
ATOM    547  O   ARG B  68      15.782  43.440  -2.041  1.00 20.61           O  
ATOM    548  CG  ARG B  68      13.479  42.604  -3.626  1.00 20.61           C  
ATOM    549  CD  ARG B  68      11.967  42.640  -3.800  1.00 20.61           C  
ATOM    550  NE  ARG B  68      11.281  42.799  -2.521  1.00 20.61           N  
ATOM    551  NH1 ARG B  68       9.197  43.167  -3.449  1.00 20.61           N  
ATOM    552  NH2 ARG B  68       9.460  43.172  -1.172  1.00 20.61           N  
ATOM    553  CZ  ARG B  68       9.981  43.046  -2.383  1.00 20.61           C  
ATOM    554  N   MET B  69      16.943  41.872  -0.927  1.00 22.23           N  
ATOM    555  CA  MET B  69      17.181  42.975  -0.001  1.00 22.23           C  
ATOM    556  C   MET B  69      17.963  44.096  -0.678  1.00 22.23           C  
ATOM    557  CB  MET B  69      17.934  42.485   1.237  1.00 22.23           C  
ATOM    558  O   MET B  69      18.179  45.154  -0.084  1.00 22.23           O  
ATOM    559  CG  MET B  69      17.031  42.159   2.416  1.00 22.23           C  
ATOM    560  SD  MET B  69      17.968  41.556   3.873  1.00 22.23           S  
ATOM    561  CE  MET B  69      17.690  42.931   5.024  1.00 22.23           C  
ATOM    562  N   VAL B  70      18.596  43.837  -1.788  1.00 22.73           N  
ATOM    563  CA  VAL B  70      19.823  44.625  -1.750  1.00 22.73           C  
ATOM    564  C   VAL B  70      19.482  46.113  -1.774  1.00 22.73           C  
ATOM    565  CB  VAL B  70      20.760  44.274  -2.928  1.00 22.73           C  
ATOM    566  O   VAL B  70      20.098  46.909  -1.060  1.00 22.73           O  
ATOM    567  CG1 VAL B  70      21.957  45.221  -2.966  1.00 22.73           C  
ATOM    568  CG2 VAL B  70      21.225  42.823  -2.824  1.00 22.73           C  
ATOM    569  N   THR B  71      18.590  46.559  -2.702  1.00 23.10           N  
ATOM    570  CA  THR B  71      19.108  47.658  -3.509  1.00 23.10           C  
ATOM    571  C   THR B  71      19.056  48.971  -2.733  1.00 23.10           C  
ATOM    572  CB  THR B  71      18.320  47.805  -4.824  1.00 23.10           C  
ATOM    573  O   THR B  71      19.740  49.934  -3.085  1.00 23.10           O  
ATOM    574  CG2 THR B  71      19.166  47.385  -6.022  1.00 23.10           C  
ATOM    575  OG1 THR B  71      17.150  46.980  -4.768  1.00 23.10           O  
ATOM    576  N   ARG B  72      18.088  49.167  -1.887  1.00 21.02           N  
ATOM    577  CA  ARG B  72      17.712  50.576  -1.900  1.00 21.02           C  
ATOM    578  C   ARG B  72      18.830  51.447  -1.337  1.00 21.02           C  
ATOM    579  CB  ARG B  72      16.424  50.797  -1.104  1.00 21.02           C  
ATOM    580  O   ARG B  72      19.181  51.331  -0.161  1.00 21.02           O  
ATOM    581  CG  ARG B  72      15.722  52.109  -1.418  1.00 21.02           C  
ATOM    582  CD  ARG B  72      14.401  52.234  -0.672  1.00 21.02           C  
ATOM    583  NE  ARG B  72      13.424  53.007  -1.433  1.00 21.02           N  
ATOM    584  NH1 ARG B  72      11.620  52.411  -0.118  1.00 21.02           N  
ATOM    585  NH2 ARG B  72      11.325  53.808  -1.912  1.00 21.02           N  
ATOM    586  CZ  ARG B  72      12.125  53.074  -1.153  1.00 21.02           C  
ATOM    587  N   TRP B  73      19.840  51.815  -2.144  1.00 22.83           N  
ATOM    588  CA  TRP B  73      21.083  52.509  -1.824  1.00 22.83           C  
ATOM    589  C   TRP B  73      20.803  53.838  -1.131  1.00 22.83           C  
ATOM    590  CB  TRP B  73      21.910  52.744  -3.091  1.00 22.83           C  
ATOM    591  O   TRP B  73      21.389  54.137  -0.088  1.00 22.83           O  
ATOM    592  CG  TRP B  73      22.906  51.660  -3.378  1.00 22.83           C  
ATOM    593  CD1 TRP B  73      22.691  50.509  -4.084  1.00 22.83           C  
ATOM    594  CD2 TRP B  73      24.274  51.626  -2.961  1.00 22.83           C  
ATOM    595  CE2 TRP B  73      24.830  50.423  -3.450  1.00 22.83           C  
ATOM    596  CE3 TRP B  73      25.086  52.496  -2.221  1.00 22.83           C  
ATOM    597  NE1 TRP B  73      23.844  49.761  -4.131  1.00 22.83           N  
ATOM    598  CH2 TRP B  73      26.934  50.938  -2.496  1.00 22.83           C  
ATOM    599  CZ2 TRP B  73      26.162  50.069  -3.223  1.00 22.83           C  
ATOM    600  CZ3 TRP B  73      26.411  52.142  -1.996  1.00 22.83           C  
ATOM    601  N   LEU B  74      20.658  55.050  -1.908  1.00 20.82           N  
ATOM    602  CA  LEU B  74      21.521  56.226  -1.887  1.00 20.82           C  
ATOM    603  C   LEU B  74      20.861  57.371  -1.126  1.00 20.82           C  
ATOM    604  CB  LEU B  74      21.856  56.671  -3.313  1.00 20.82           C  
ATOM    605  O   LEU B  74      21.417  58.468  -1.041  1.00 20.82           O  
ATOM    606  CG  LEU B  74      23.064  55.999  -3.967  1.00 20.82           C  
ATOM    607  CD1 LEU B  74      22.952  56.071  -5.487  1.00 20.82           C  
ATOM    608  CD2 LEU B  74      24.359  56.647  -3.490  1.00 20.82           C  
ATOM    609  N   PHE B  75      19.582  57.332  -0.752  1.00 23.05           N  
ATOM    610  CA  PHE B  75      19.105  58.697  -0.941  1.00 23.05           C  
ATOM    611  C   PHE B  75      19.890  59.670  -0.069  1.00 23.05           C  
ATOM    612  CB  PHE B  75      17.610  58.795  -0.622  1.00 23.05           C  
ATOM    613  O   PHE B  75      20.536  59.263   0.899  1.00 23.05           O  
ATOM    614  CG  PHE B  75      16.718  58.361  -1.754  1.00 23.05           C  
ATOM    615  CD1 PHE B  75      16.411  59.235  -2.789  1.00 23.05           C  
ATOM    616  CD2 PHE B  75      16.187  57.078  -1.782  1.00 23.05           C  
ATOM    617  CE1 PHE B  75      15.585  58.837  -3.838  1.00 23.05           C  
ATOM    618  CE2 PHE B  75      15.362  56.672  -2.827  1.00 23.05           C  
ATOM    619  CZ  PHE B  75      15.061  57.554  -3.853  1.00 23.05           C  
ATOM    620  N   PRO B  76      19.371  61.054   0.016  1.00 22.44           N  
ATOM    621  CA  PRO B  76      19.743  62.467  -0.087  1.00 22.44           C  
ATOM    622  C   PRO B  76      20.065  63.092   1.268  1.00 22.44           C  
ATOM    623  CB  PRO B  76      18.501  63.114  -0.705  1.00 22.44           C  
ATOM    624  O   PRO B  76      19.660  62.566   2.307  1.00 22.44           O  
ATOM    625  CG  PRO B  76      17.406  62.118  -0.494  1.00 22.44           C  
ATOM    626  CD  PRO B  76      17.993  60.891   0.142  1.00 22.44           C  
ATOM    627  N   LEU B  77      20.875  64.087   1.227  1.00 25.73           N  
ATOM    628  CA  LEU B  77      21.727  64.856   2.127  1.00 25.73           C  
ATOM    629  C   LEU B  77      20.889  65.689   3.090  1.00 25.73           C  
ATOM    630  CB  LEU B  77      22.666  65.765   1.331  1.00 25.73           C  
ATOM    631  O   LEU B  77      21.408  66.215   4.078  1.00 25.73           O  
ATOM    632  CG  LEU B  77      23.837  65.080   0.625  1.00 25.73           C  
ATOM    633  CD1 LEU B  77      24.581  66.076  -0.258  1.00 25.73           C  
ATOM    634  CD2 LEU B  77      24.782  64.451   1.643  1.00 25.73           C  
ATOM    635  N   PRO B  78      19.569  65.967   2.756  1.00 24.59           N  
ATOM    636  CA  PRO B  78      19.453  67.406   3.002  1.00 24.59           C  
ATOM    637  C   PRO B  78      19.378  67.747   4.489  1.00 24.59           C  
ATOM    638  CB  PRO B  78      18.151  67.782   2.290  1.00 24.59           C  
ATOM    639  O   PRO B  78      19.043  66.886   5.307  1.00 24.59           O  
ATOM    640  CG  PRO B  78      17.427  66.487   2.109  1.00 24.59           C  
ATOM    641  CD  PRO B  78      18.290  65.379   2.642  1.00 24.59           C  
ATOM    642  N   VAL B  79      19.600  69.016   4.723  1.00 25.28           N  
ATOM    643  CA  VAL B  79      20.117  69.872   5.785  1.00 25.28           C  
ATOM    644  C   VAL B  79      18.994  70.223   6.759  1.00 25.28           C  
ATOM    645  CB  VAL B  79      20.752  71.161   5.217  1.00 25.28           C  
ATOM    646  O   VAL B  79      19.190  71.017   7.682  1.00 25.28           O  
ATOM    647  CG1 VAL B  79      21.407  71.977   6.330  1.00 25.28           C  
ATOM    648  CG2 VAL B  79      21.770  70.819   4.131  1.00 25.28           C  
ATOM    649  N   VAL B  80      17.941  69.329   6.881  1.00 25.15           N  
ATOM    650  CA  VAL B  80      16.812  70.150   7.304  1.00 25.15           C  
ATOM    651  C   VAL B  80      17.136  70.829   8.633  1.00 25.15           C  
ATOM    652  CB  VAL B  80      15.519  69.314   7.435  1.00 25.15           C  
ATOM    653  O   VAL B  80      17.663  70.194   9.550  1.00 25.15           O  
ATOM    654  CG1 VAL B  80      14.339  70.203   7.824  1.00 25.15           C  
ATOM    655  CG2 VAL B  80      15.228  68.575   6.130  1.00 25.15           C  
ATOM    656  N   GLU B  81      16.740  72.086   8.641  1.00 24.39           N  
ATOM    657  CA  GLU B  81      17.026  73.223   9.511  1.00 24.39           C  
ATOM    658  C   GLU B  81      16.291  73.099  10.842  1.00 24.39           C  
ATOM    659  CB  GLU B  81      16.647  74.536   8.821  1.00 24.39           C  
ATOM    660  O   GLU B  81      16.879  73.314  11.904  1.00 24.39           O  
ATOM    661  CG  GLU B  81      17.615  74.957   7.725  1.00 24.39           C  
ATOM    662  CD  GLU B  81      17.600  76.453   7.454  1.00 24.39           C  
ATOM    663  OE1 GLU B  81      18.567  76.970   6.849  1.00 24.39           O  
ATOM    664  OE2 GLU B  81      16.614  77.114   7.850  1.00 24.39           O  
ATOM    665  N   ASN B  82      14.900  73.195  10.782  1.00 22.25           N  
ATOM    666  CA  ASN B  82      14.258  74.240  11.573  1.00 22.25           C  
ATOM    667  C   ASN B  82      13.898  73.745  12.970  1.00 22.25           C  
ATOM    668  CB  ASN B  82      13.010  74.764  10.858  1.00 22.25           C  
ATOM    669  O   ASN B  82      13.185  72.751  13.117  1.00 22.25           O  
ATOM    670  CG  ASN B  82      13.314  75.919   9.924  1.00 22.25           C  
ATOM    671  ND2 ASN B  82      12.369  76.239   9.049  1.00 22.25           N  
ATOM    672  OD1 ASN B  82      14.390  76.519   9.989  1.00 22.25           O  
ATOM    673  N   VAL B  83      14.417  74.317  13.992  1.00 25.50           N  
ATOM    674  CA  VAL B  83      14.549  74.022  15.414  1.00 25.50           C  
ATOM    675  C   VAL B  83      13.237  74.331  16.131  1.00 25.50           C  
ATOM    676  CB  VAL B  83      15.707  74.821  16.054  1.00 25.50           C  
ATOM    677  O   VAL B  83      13.153  74.230  17.357  1.00 25.50           O  
ATOM    678  CG1 VAL B  83      15.940  74.374  17.496  1.00 25.50           C  
ATOM    679  CG2 VAL B  83      16.983  74.664  15.230  1.00 25.50           C  
ATOM    680  N   ASP B  84      12.130  74.771  15.365  1.00 24.00           N  
ATOM    681  CA  ASP B  84      11.510  75.709  16.295  1.00 24.00           C  
ATOM    682  C   ASP B  84      10.881  74.975  17.478  1.00 24.00           C  
ATOM    683  CB  ASP B  84      10.454  76.555  15.581  1.00 24.00           C  
ATOM    684  O   ASP B  84      10.649  73.766  17.413  1.00 24.00           O  
ATOM    685  CG  ASP B  84      11.057  77.606  14.665  1.00 24.00           C  
ATOM    686  OD1 ASP B  84      12.176  78.088  14.943  1.00 24.00           O  
ATOM    687  OD2 ASP B  84      10.405  77.957  13.658  1.00 24.00           O  
ATOM    688  N   ASP B  85       9.985  75.693  18.300  1.00 24.85           N  
ATOM    689  CA  ASP B  85       9.801  75.997  19.716  1.00 24.85           C  
ATOM    690  C   ASP B  85       8.695  75.137  20.323  1.00 24.85           C  
ATOM    691  CB  ASP B  85       9.480  77.481  19.909  1.00 24.85           C  
ATOM    692  O   ASP B  85       8.820  74.663  21.454  1.00 24.85           O  
ATOM    693  CG  ASP B  85      10.709  78.369  19.822  1.00 24.85           C  
ATOM    694  OD1 ASP B  85      11.838  77.868  20.008  1.00 24.85           O  
ATOM    695  OD2 ASP B  85      10.545  79.582  19.567  1.00 24.85           O  
ATOM    696  N   ILE B  86       7.342  75.225  19.913  1.00 28.92           N  
ATOM    697  CA  ILE B  86       6.374  75.713  20.890  1.00 28.92           C  
ATOM    698  C   ILE B  86       5.803  74.538  21.681  1.00 28.92           C  
ATOM    699  CB  ILE B  86       5.235  76.505  20.210  1.00 28.92           C  
ATOM    700  O   ILE B  86       5.667  73.433  21.151  1.00 28.92           O  
ATOM    701  CG1 ILE B  86       5.808  77.660  19.381  1.00 28.92           C  
ATOM    702  CG2 ILE B  86       4.239  77.021  21.253  1.00 28.92           C  
ATOM    703  CD1 ILE B  86       4.800  78.308  18.442  1.00 28.92           C  
ATOM    704  N   GLU B  87       4.866  74.759  22.799  1.00 26.11           N  
ATOM    705  CA  GLU B  87       4.578  74.412  24.188  1.00 26.11           C  
ATOM    706  C   GLU B  87       3.362  73.495  24.287  1.00 26.11           C  
ATOM    707  CB  GLU B  87       4.353  75.676  25.022  1.00 26.11           C  
ATOM    708  O   GLU B  87       2.908  73.174  25.387  1.00 26.11           O  
ATOM    709  CG  GLU B  87       5.531  76.043  25.913  1.00 26.11           C  
ATOM    710  CD  GLU B  87       5.188  77.090  26.960  1.00 26.11           C  
ATOM    711  OE1 GLU B  87       6.011  77.328  27.873  1.00 26.11           O  
ATOM    712  OE2 GLU B  87       4.086  77.676  26.869  1.00 26.11           O  
ATOM    713  N   GLY B  88       2.732  72.964  23.270  1.00 26.44           N  
ATOM    714  CA  GLY B  88       1.312  72.905  23.579  1.00 26.44           C  
ATOM    715  C   GLY B  88       0.984  71.931  24.695  1.00 26.44           C  
ATOM    716  O   GLY B  88       1.837  71.143  25.109  1.00 26.44           O  
ATOM    717  N   ALA B  89      -0.441  71.847  25.123  1.00 31.85           N  
ATOM    718  CA  ALA B  89      -1.266  71.587  26.300  1.00 31.85           C  
ATOM    719  C   ALA B  89      -1.491  70.090  26.492  1.00 31.85           C  
ATOM    720  CB  ALA B  89      -2.604  72.313  26.183  1.00 31.85           C  
ATOM    721  O   ALA B  89      -1.341  69.307  25.551  1.00 31.85           O  
ATOM    722  N   PRO B  90      -2.263  69.627  27.719  1.00 31.30           N  
ATOM    723  CA  PRO B  90      -2.311  68.491  28.642  1.00 31.30           C  
ATOM    724  C   PRO B  90      -3.237  67.377  28.159  1.00 31.30           C  
ATOM    725  CB  PRO B  90      -2.834  69.112  29.939  1.00 31.30           C  
ATOM    726  O   PRO B  90      -4.443  67.592  28.012  1.00 31.30           O  
ATOM    727  CG  PRO B  90      -3.651  70.284  29.499  1.00 31.30           C  
ATOM    728  CD  PRO B  90      -3.456  70.474  28.023  1.00 31.30           C  
ATOM    729  N   SER B  91      -2.955  66.696  27.133  1.00 32.77           N  
ATOM    730  CA  SER B  91      -3.914  65.746  26.579  1.00 32.77           C  
ATOM    731  C   SER B  91      -4.234  64.637  27.576  1.00 32.77           C  
ATOM    732  CB  SER B  91      -3.377  65.137  25.283  1.00 32.77           C  
ATOM    733  O   SER B  91      -3.331  64.071  28.194  1.00 32.77           O  
ATOM    734  OG  SER B  91      -4.327  64.254  24.710  1.00 32.77           O  
ATOM    735  N   SER B  92      -5.555  64.580  28.022  1.00 33.50           N  
ATOM    736  CA  SER B  92      -6.199  63.688  28.981  1.00 33.50           C  
ATOM    737  C   SER B  92      -6.034  62.228  28.574  1.00 33.50           C  
ATOM    738  CB  SER B  92      -7.685  64.024  29.113  1.00 33.50           C  
ATOM    739  O   SER B  92      -6.139  61.892  27.392  1.00 33.50           O  
ATOM    740  OG  SER B  92      -8.332  63.946  27.854  1.00 33.50           O  
ATOM    741  N   GLU B  93      -5.271  61.422  29.335  1.00 34.40           N  
ATOM    742  CA  GLU B  93      -4.721  60.073  29.248  1.00 34.40           C  
ATOM    743  C   GLU B  93      -5.818  59.020  29.374  1.00 34.40           C  
ATOM    744  CB  GLU B  93      -3.657  59.855  30.326  1.00 34.40           C  
ATOM    745  O   GLU B  93      -6.481  58.928  30.409  1.00 34.40           O  
ATOM    746  CG  GLU B  93      -2.233  60.087  29.841  1.00 34.40           C  
ATOM    747  CD  GLU B  93      -1.181  59.766  30.892  1.00 34.40           C  
ATOM    748  OE1 GLU B  93       0.029  59.896  30.599  1.00 34.40           O  
ATOM    749  OE2 GLU B  93      -1.571  59.382  32.017  1.00 34.40           O  
ATOM    750  N   ALA B  94      -6.825  58.969  28.380  1.00 36.86           N  
ATOM    751  CA  ALA B  94      -7.788  57.871  28.396  1.00 36.86           C  
ATOM    752  C   ALA B  94      -7.084  56.526  28.557  1.00 36.86           C  
ATOM    753  CB  ALA B  94      -8.626  57.879  27.120  1.00 36.86           C  
ATOM    754  O   ALA B  94      -6.096  56.250  27.873  1.00 36.86           O  
ATOM    755  N   THR B  95      -7.053  55.975  29.747  1.00 39.89           N  
ATOM    756  CA  THR B  95      -6.495  54.719  30.236  1.00 39.89           C  
ATOM    757  C   THR B  95      -7.127  53.530  29.518  1.00 39.89           C  
ATOM    758  CB  THR B  95      -6.698  54.572  31.755  1.00 39.89           C  
ATOM    759  O   THR B  95      -8.320  53.264  29.679  1.00 39.89           O  
ATOM    760  CG2 THR B  95      -5.877  53.412  32.310  1.00 39.89           C  
ATOM    761  OG1 THR B  95      -6.292  55.784  32.405  1.00 39.89           O  
ATOM    762  N   SER B  96      -7.217  53.469  28.154  1.00 41.32           N  
ATOM    763  CA  SER B  96      -7.687  52.249  27.506  1.00 41.32           C  
ATOM    764  C   SER B  96      -6.950  51.023  28.034  1.00 41.32           C  
ATOM    765  CB  SER B  96      -7.512  52.345  25.990  1.00 41.32           C  
ATOM    766  O   SER B  96      -5.739  51.069  28.259  1.00 41.32           O  
ATOM    767  OG  SER B  96      -6.147  52.219  25.632  1.00 41.32           O  
ATOM    768  N   LEU B  97      -7.510  50.310  29.030  1.00 43.51           N  
ATOM    769  CA  LEU B  97      -7.089  49.003  29.523  1.00 43.51           C  
ATOM    770  C   LEU B  97      -6.791  48.056  28.365  1.00 43.51           C  
ATOM    771  CB  LEU B  97      -8.167  48.399  30.427  1.00 43.51           C  
ATOM    772  O   LEU B  97      -7.673  47.760  27.557  1.00 43.51           O  
ATOM    773  CG  LEU B  97      -8.335  49.043  31.804  1.00 43.51           C  
ATOM    774  CD1 LEU B  97      -9.627  48.565  32.458  1.00 43.51           C  
ATOM    775  CD2 LEU B  97      -7.134  48.733  32.691  1.00 43.51           C  
ATOM    776  N   ASN B  98      -5.827  48.261  27.552  1.00 44.75           N  
ATOM    777  CA  ASN B  98      -5.306  47.344  26.544  1.00 44.75           C  
ATOM    778  C   ASN B  98      -5.137  45.934  27.103  1.00 44.75           C  
ATOM    779  CB  ASN B  98      -3.977  47.858  25.987  1.00 44.75           C  
ATOM    780  O   ASN B  98      -4.247  45.688  27.919  1.00 44.75           O  
ATOM    781  CG  ASN B  98      -4.145  48.627  24.691  1.00 44.75           C  
ATOM    782  ND2 ASN B  98      -3.095  49.327  24.277  1.00 44.75           N  
ATOM    783  OD1 ASN B  98      -5.209  48.592  24.068  1.00 44.75           O  
ATOM    784  N   GLU B  99      -6.195  45.217  27.594  1.00 51.37           N  
ATOM    785  CA  GLU B  99      -6.020  43.786  27.825  1.00 51.37           C  
ATOM    786  C   GLU B  99      -5.218  43.139  26.699  1.00 51.37           C  
ATOM    787  CB  GLU B  99      -7.378  43.094  27.968  1.00 51.37           C  
ATOM    788  O   GLU B  99      -5.580  43.256  25.526  1.00 51.37           O  
ATOM    789  CG  GLU B  99      -7.854  42.968  29.408  1.00 51.37           C  
ATOM    790  CD  GLU B  99      -9.168  42.215  29.541  1.00 51.37           C  
ATOM    791  OE1 GLU B  99      -9.611  41.965  30.685  1.00 51.37           O  
ATOM    792  OE2 GLU B  99      -9.760  41.873  28.493  1.00 51.37           O  
ATOM    793  N   THR B 100      -3.960  43.272  26.723  1.00 59.71           N  
ATOM    794  CA  THR B 100      -3.054  42.615  25.787  1.00 59.71           C  
ATOM    795  C   THR B 100      -3.497  41.179  25.523  1.00 59.71           C  
ATOM    796  CB  THR B 100      -1.607  42.621  26.312  1.00 59.71           C  
ATOM    797  O   THR B 100      -3.537  40.357  26.441  1.00 59.71           O  
ATOM    798  CG2 THR B 100      -0.622  42.984  25.206  1.00 59.71           C  
ATOM    799  OG1 THR B 100      -1.493  43.578  27.372  1.00 59.71           O  
ATOM    800  N   VAL B 101      -4.676  40.938  24.821  1.00 69.47           N  
ATOM    801  CA  VAL B 101      -5.048  39.590  24.406  1.00 69.47           C  
ATOM    802  C   VAL B 101      -3.847  38.896  23.768  1.00 69.47           C  
ATOM    803  CB  VAL B 101      -6.238  39.607  23.421  1.00 69.47           C  
ATOM    804  O   VAL B 101      -3.281  39.393  22.792  1.00 69.47           O  
ATOM    805  CG1 VAL B 101      -6.621  38.186  23.010  1.00 69.47           C  
ATOM    806  CG2 VAL B 101      -7.434  40.327  24.043  1.00 69.47           C  
ATOM    807  N   THR B 102      -3.165  38.057  24.535  1.00 88.56           N  
ATOM    808  CA  THR B 102      -2.019  37.287  24.065  1.00 88.56           C  
ATOM    809  C   THR B 102      -2.461  36.197  23.092  1.00 88.56           C  
ATOM    810  CB  THR B 102      -1.254  36.650  25.240  1.00 88.56           C  
ATOM    811  O   THR B 102      -3.412  35.462  23.366  1.00 88.56           O  
ATOM    812  CG2 THR B 102      -0.008  37.458  25.588  1.00 88.56           C  
ATOM    813  OG1 THR B 102      -2.111  36.596  26.387  1.00 88.56           O  
ATOM    814  N   LYS B 103      -2.007  36.266  21.870  1.00 94.19           N  
ATOM    815  CA  LYS B 103      -2.267  35.280  20.825  1.00 94.19           C  
ATOM    816  C   LYS B 103      -1.645  33.931  21.176  1.00 94.19           C  
ATOM    817  CB  LYS B 103      -1.731  35.770  19.479  1.00 94.19           C  
ATOM    818  O   LYS B 103      -0.464  33.858  21.523  1.00 94.19           O  
ATOM    819  CG  LYS B 103      -2.447  36.999  18.938  1.00 94.19           C  
ATOM    820  CD  LYS B 103      -1.885  37.424  17.588  1.00 94.19           C  
ATOM    821  CE  LYS B 103      -2.593  38.661  17.051  1.00 94.19           C  
ATOM    822  NZ  LYS B 103      -2.025  39.099  15.741  1.00 94.19           N  
ATOM    823  N   ALA B 104      -2.534  32.864  21.164  1.00 97.20           N  
ATOM    824  CA  ALA B 104      -1.998  31.546  21.494  1.00 97.20           C  
ATOM    825  C   ALA B 104      -2.730  30.449  20.727  1.00 97.20           C  
ATOM    826  CB  ALA B 104      -2.092  31.294  22.997  1.00 97.20           C  
ATOM    827  O   ALA B 104      -3.926  30.569  20.448  1.00 97.20           O  
ATOM    828  N   VAL B 105      -1.955  29.443  20.372  1.00 98.13           N  
ATOM    829  CA  VAL B 105      -2.561  28.194  19.922  1.00 98.13           C  
ATOM    830  C   VAL B 105      -2.948  27.342  21.129  1.00 98.13           C  
ATOM    831  CB  VAL B 105      -1.611  27.404  18.995  1.00 98.13           C  
ATOM    832  O   VAL B 105      -2.110  27.055  21.988  1.00 98.13           O  
ATOM    833  CG1 VAL B 105      -2.229  26.062  18.604  1.00 98.13           C  
ATOM    834  CG2 VAL B 105      -1.277  28.224  17.750  1.00 98.13           C  
ATOM    835  N   VAL B 106      -4.187  26.863  21.161  1.00 98.10           N  
ATOM    836  CA  VAL B 106      -4.667  26.245  22.393  1.00 98.10           C  
ATOM    837  C   VAL B 106      -4.872  24.748  22.175  1.00 98.10           C  
ATOM    838  CB  VAL B 106      -5.980  26.898  22.881  1.00 98.10           C  
ATOM    839  O   VAL B 106      -4.901  23.973  23.134  1.00 98.10           O  
ATOM    840  CG1 VAL B 106      -5.724  28.320  23.377  1.00 98.10           C  
ATOM    841  CG2 VAL B 106      -7.022  26.898  21.764  1.00 98.10           C  
ATOM    842  N   SER B 107      -4.959  24.318  20.890  1.00 98.15           N  
ATOM    843  CA  SER B 107      -5.049  22.892  20.594  1.00 98.15           C  
ATOM    844  C   SER B 107      -4.639  22.598  19.155  1.00 98.15           C  
ATOM    845  CB  SER B 107      -6.469  22.381  20.842  1.00 98.15           C  
ATOM    846  O   SER B 107      -4.759  23.460  18.282  1.00 98.15           O  
ATOM    847  OG  SER B 107      -7.339  22.790  19.801  1.00 98.15           O  
ATOM    848  N   VAL B 108      -4.101  21.415  18.949  1.00 98.29           N  
ATOM    849  CA  VAL B 108      -3.781  20.908  17.619  1.00 98.29           C  
ATOM    850  C   VAL B 108      -4.234  19.454  17.498  1.00 98.29           C  
ATOM    851  CB  VAL B 108      -2.270  21.022  17.316  1.00 98.29           C  
ATOM    852  O   VAL B 108      -4.145  18.688  18.460  1.00 98.29           O  
ATOM    853  CG1 VAL B 108      -1.857  22.486  17.175  1.00 98.29           C  
ATOM    854  CG2 VAL B 108      -1.454  20.336  18.409  1.00 98.29           C  
ATOM    855  N   TYR B 109      -4.789  19.113  16.348  1.00 98.48           N  
ATOM    856  CA  TYR B 109      -5.253  17.741  16.174  1.00 98.48           C  
ATOM    857  C   TYR B 109      -5.326  17.373  14.697  1.00 98.48           C  
ATOM    858  CB  TYR B 109      -6.625  17.550  16.828  1.00 98.48           C  
ATOM    859  O   TYR B 109      -5.193  18.238  13.828  1.00 98.48           O  
ATOM    860  CG  TYR B 109      -7.706  18.421  16.235  1.00 98.48           C  
ATOM    861  CD1 TYR B 109      -7.882  19.735  16.663  1.00 98.48           C  
ATOM    862  CD2 TYR B 109      -8.555  17.931  15.248  1.00 98.48           C  
ATOM    863  CE1 TYR B 109      -8.878  20.541  16.121  1.00 98.48           C  
ATOM    864  CE2 TYR B 109      -9.554  18.728  14.699  1.00 98.48           C  
ATOM    865  OH  TYR B 109     -10.695  20.822  14.601  1.00 98.48           O  
ATOM    866  CZ  TYR B 109      -9.707  20.029  15.141  1.00 98.48           C  
ATOM    867  N   PHE B 110      -5.523  16.089  14.427  1.00 98.56           N  
ATOM    868  CA  PHE B 110      -5.643  15.570  13.070  1.00 98.56           C  
ATOM    869  C   PHE B 110      -7.088  15.197  12.759  1.00 98.56           C  
ATOM    870  CB  PHE B 110      -4.734  14.352  12.876  1.00 98.56           C  
ATOM    871  O   PHE B 110      -7.843  14.815  13.656  1.00 98.56           O  
ATOM    872  CG  PHE B 110      -3.266  14.669  12.975  1.00 98.56           C  
ATOM    873  CD1 PHE B 110      -2.549  15.064  11.852  1.00 98.56           C  
ATOM    874  CD2 PHE B 110      -2.603  14.572  14.191  1.00 98.56           C  
ATOM    875  CE1 PHE B 110      -1.190  15.358  11.940  1.00 98.56           C  
ATOM    876  CE2 PHE B 110      -1.245  14.864  14.287  1.00 98.56           C  
ATOM    877  CZ  PHE B 110      -0.541  15.256  13.160  1.00 98.56           C  
ATOM    878  N   SER B 111      -7.441  15.328  11.549  1.00 98.52           N  
ATOM    879  CA  SER B 111      -8.638  14.720  10.977  1.00 98.52           C  
ATOM    880  C   SER B 111      -8.353  14.126   9.602  1.00 98.52           C  
ATOM    881  CB  SER B 111      -9.765  15.748  10.874  1.00 98.52           C  
ATOM    882  O   SER B 111      -7.223  14.190   9.114  1.00 98.52           O  
ATOM    883  OG  SER B 111      -9.506  16.676   9.835  1.00 98.52           O  
ATOM    884  N   TYR B 112      -9.345  13.346   9.027  1.00 97.84           N  
ATOM    885  CA  TYR B 112      -9.116  12.795   7.696  1.00 97.84           C  
ATOM    886  C   TYR B 112     -10.369  12.908   6.836  1.00 97.84           C  
ATOM    887  CB  TYR B 112      -8.676  11.331   7.789  1.00 97.84           C  
ATOM    888  O   TYR B 112     -11.479  13.032   7.358  1.00 97.84           O  
ATOM    889  CG  TYR B 112      -9.786  10.388   8.188  1.00 97.84           C  
ATOM    890  CD1 TYR B 112     -10.086  10.164   9.530  1.00 97.84           C  
ATOM    891  CD2 TYR B 112     -10.535   9.720   7.226  1.00 97.84           C  
ATOM    892  CE1 TYR B 112     -11.106   9.295   9.903  1.00 97.84           C  
ATOM    893  CE2 TYR B 112     -11.557   8.848   7.588  1.00 97.84           C  
ATOM    894  OH  TYR B 112     -12.845   7.782   9.291  1.00 97.84           O  
ATOM    895  CZ  TYR B 112     -11.835   8.643   8.927  1.00 97.84           C  
ATOM    896  N   GLY B 113     -10.121  12.929   5.605  1.00 96.68           N  
ATOM    897  CA  GLY B 113     -11.205  12.894   4.636  1.00 96.68           C  
ATOM    898  C   GLY B 113     -11.897  14.233   4.465  1.00 96.68           C  
ATOM    899  O   GLY B 113     -11.616  15.181   5.202  1.00 96.68           O  
ATOM    900  N   PRO B 114     -12.770  14.308   3.583  1.00 96.70           N  
ATOM    901  CA  PRO B 114     -13.459  15.558   3.259  1.00 96.70           C  
ATOM    902  C   PRO B 114     -14.389  16.026   4.376  1.00 96.70           C  
ATOM    903  CB  PRO B 114     -14.254  15.207   1.999  1.00 96.70           C  
ATOM    904  O   PRO B 114     -14.669  17.222   4.491  1.00 96.70           O  
ATOM    905  CG  PRO B 114     -14.369  13.717   2.023  1.00 96.70           C  
ATOM    906  CD  PRO B 114     -13.158  13.156   2.712  1.00 96.70           C  
ATOM    907  N   ASN B 115     -14.718  15.064   5.238  1.00 97.56           N  
ATOM    908  CA  ASN B 115     -15.632  15.412   6.321  1.00 97.56           C  
ATOM    909  C   ASN B 115     -14.880  15.716   7.614  1.00 97.56           C  
ATOM    910  CB  ASN B 115     -16.647  14.289   6.549  1.00 97.56           C  
ATOM    911  O   ASN B 115     -15.494  15.915   8.663  1.00 97.56           O  
ATOM    912  CG  ASN B 115     -17.558  14.075   5.357  1.00 97.56           C  
ATOM    913  ND2 ASN B 115     -17.890  12.819   5.083  1.00 97.56           N  
ATOM    914  OD1 ASN B 115     -17.960  15.030   4.688  1.00 97.56           O  
ATOM    915  N   HIS B 116     -13.583  15.675   7.586  1.00 98.12           N  
ATOM    916  CA  HIS B 116     -12.701  16.024   8.694  1.00 98.12           C  
ATOM    917  C   HIS B 116     -13.019  15.197   9.934  1.00 98.12           C  
ATOM    918  CB  HIS B 116     -12.810  17.516   9.016  1.00 98.12           C  
ATOM    919  O   HIS B 116     -13.157  15.742  11.032  1.00 98.12           O  
ATOM    920  CG  HIS B 116     -12.374  18.405   7.895  1.00 98.12           C  
ATOM    921  CD2 HIS B 116     -11.840  18.114   6.685  1.00 98.12           C  
ATOM    922  ND1 HIS B 116     -12.467  19.779   7.955  1.00 98.12           N  
ATOM    923  CE1 HIS B 116     -12.009  20.295   6.828  1.00 98.12           C  
ATOM    924  NE2 HIS B 116     -11.622  19.306   6.040  1.00 98.12           N  
ATOM    925  N   GLU B 117     -13.138  13.947   9.748  1.00 97.66           N  
ATOM    926  CA  GLU B 117     -13.317  13.057  10.890  1.00 97.66           C  
ATOM    927  C   GLU B 117     -12.076  13.044  11.779  1.00 97.66           C  
ATOM    928  CB  GLU B 117     -13.640  11.636  10.419  1.00 97.66           C  
ATOM    929  O   GLU B 117     -10.969  12.780  11.306  1.00 97.66           O  
ATOM    930  CG  GLU B 117     -14.954  11.524   9.660  1.00 97.66           C  
ATOM    931  CD  GLU B 117     -15.263  10.109   9.200  1.00 97.66           C  
ATOM    932  OE1 GLU B 117     -15.831   9.939   8.097  1.00 97.66           O  
ATOM    933  OE2 GLU B 117     -14.934   9.161   9.948  1.00 97.66           O  
ATOM    934  N   LYS B 118     -12.318  13.284  13.054  1.00 97.76           N  
ATOM    935  CA  LYS B 118     -11.197  13.404  13.981  1.00 97.76           C  
ATOM    936  C   LYS B 118     -10.438  12.085  14.100  1.00 97.76           C  
ATOM    937  CB  LYS B 118     -11.684  13.854  15.358  1.00 97.76           C  
ATOM    938  O   LYS B 118     -11.047  11.014  14.141  1.00 97.76           O  
ATOM    939  CG  LYS B 118     -10.574  14.331  16.283  1.00 97.76           C  
ATOM    940  CD  LYS B 118     -11.134  14.970  17.547  1.00 97.76           C  
ATOM    941  CE  LYS B 118     -10.024  15.483  18.455  1.00 97.76           C  
ATOM    942  NZ  LYS B 118     -10.570  16.140  19.680  1.00 97.76           N  
ATOM    943  N   LEU B 119      -9.189  12.158  14.084  1.00 96.20           N  
ATOM    944  CA  LEU B 119      -8.308  11.004  14.224  1.00 96.20           C  
ATOM    945  C   LEU B 119      -7.842  10.848  15.668  1.00 96.20           C  
ATOM    946  CB  LEU B 119      -7.096  11.138  13.297  1.00 96.20           C  
ATOM    947  O   LEU B 119      -7.573  11.840  16.349  1.00 96.20           O  
ATOM    948  CG  LEU B 119      -7.339  10.840  11.817  1.00 96.20           C  
ATOM    949  CD1 LEU B 119      -6.149  11.300  10.982  1.00 96.20           C  
ATOM    950  CD2 LEU B 119      -7.603   9.352  11.608  1.00 96.20           C  
ATOM    951  N   SER B 120      -7.893   9.552  16.117  1.00 86.87           N  
ATOM    952  CA  SER B 120      -7.314   9.264  17.425  1.00 86.87           C  
ATOM    953  C   SER B 120      -6.283   8.144  17.338  1.00 86.87           C  
ATOM    954  CB  SER B 120      -8.408   8.884  18.424  1.00 86.87           C  
ATOM    955  O   SER B 120      -6.637   6.981  17.133  1.00 86.87           O  
ATOM    956  OG  SER B 120      -8.967   7.622  18.102  1.00 86.87           O  
ATOM    957  N   GLY B 121      -5.063   8.439  17.318  1.00 91.71           N  
ATOM    958  CA  GLY B 121      -3.968   7.495  17.477  1.00 91.71           C  
ATOM    959  C   GLY B 121      -3.389   7.025  16.156  1.00 91.71           C  
ATOM    960  O   GLY B 121      -2.168   6.982  15.988  1.00 91.71           O  
ATOM    961  N   SER B 122      -4.255   6.544  15.180  1.00 94.84           N  
ATOM    962  CA  SER B 122      -3.707   6.002  13.941  1.00 94.84           C  
ATOM    963  C   SER B 122      -4.629   6.282  12.759  1.00 94.84           C  
ATOM    964  CB  SER B 122      -3.475   4.496  14.070  1.00 94.84           C  
ATOM    965  O   SER B 122      -5.821   6.542  12.942  1.00 94.84           O  
ATOM    966  OG  SER B 122      -4.692   3.820  14.334  1.00 94.84           O  
ATOM    967  N   SER B 123      -4.016   6.391  11.622  1.00 96.31           N  
ATOM    968  CA  SER B 123      -4.742   6.521  10.363  1.00 96.31           C  
ATOM    969  C   SER B 123      -4.266   5.493   9.341  1.00 96.31           C  
ATOM    970  CB  SER B 123      -4.581   7.931   9.793  1.00 96.31           C  
ATOM    971  O   SER B 123      -3.062   5.286   9.177  1.00 96.31           O  
ATOM    972  OG  SER B 123      -5.280   8.061   8.567  1.00 96.31           O  
ATOM    973  N   ARG B 124      -5.196   4.932   8.662  1.00 95.26           N  
ATOM    974  CA  ARG B 124      -4.826   3.991   7.609  1.00 95.26           C  
ATOM    975  C   ARG B 124      -4.103   4.701   6.469  1.00 95.26           C  
ATOM    976  CB  ARG B 124      -6.064   3.267   7.075  1.00 95.26           C  
ATOM    977  O   ARG B 124      -3.110   4.193   5.945  1.00 95.26           O  
ATOM    978  CG  ARG B 124      -6.664   2.269   8.053  1.00 95.26           C  
ATOM    979  CD  ARG B 124      -7.798   1.474   7.422  1.00 95.26           C  
ATOM    980  NE  ARG B 124      -9.011   2.275   7.291  1.00 95.26           N  
ATOM    981  NH1 ARG B 124     -10.317   0.544   6.494  1.00 95.26           N  
ATOM    982  NH2 ARG B 124     -11.220   2.632   6.775  1.00 95.26           N  
ATOM    983  CZ  ARG B 124     -10.180   1.815   6.854  1.00 95.26           C  
ATOM    984  N   TYR B 125      -4.653   5.952   6.123  1.00 95.74           N  
ATOM    985  CA  TYR B 125      -4.136   6.730   5.002  1.00 95.74           C  
ATOM    986  C   TYR B 125      -3.550   8.053   5.482  1.00 95.74           C  
ATOM    987  CB  TYR B 125      -5.241   6.991   3.974  1.00 95.74           C  
ATOM    988  O   TYR B 125      -4.072   8.669   6.414  1.00 95.74           O  
ATOM    989  CG  TYR B 125      -6.093   5.781   3.678  1.00 95.74           C  
ATOM    990  CD1 TYR B 125      -5.589   4.715   2.935  1.00 95.74           C  
ATOM    991  CD2 TYR B 125      -7.402   5.700   4.139  1.00 95.74           C  
ATOM    992  CE1 TYR B 125      -6.371   3.599   2.657  1.00 95.74           C  
ATOM    993  CE2 TYR B 125      -8.193   4.588   3.868  1.00 95.74           C  
ATOM    994  OH  TYR B 125      -8.447   2.441   2.856  1.00 95.74           O  
ATOM    995  CZ  TYR B 125      -7.669   3.544   3.128  1.00 95.74           C  
ATOM    996  N   TYR B 126      -2.527   8.442   4.778  1.00 97.52           N  
ATOM    997  CA  TYR B 126      -1.990   9.734   5.190  1.00 97.52           C  
ATOM    998  C   TYR B 126      -2.282  10.804   4.144  1.00 97.52           C  
ATOM    999  CB  TYR B 126      -0.480   9.638   5.430  1.00 97.52           C  
ATOM   1000  O   TYR B 126      -2.198  12.000   4.431  1.00 97.52           O  
ATOM   1001  CG  TYR B 126       0.319   9.378   4.176  1.00 97.52           C  
ATOM   1002  CD1 TYR B 126       0.682   8.083   3.813  1.00 97.52           C  
ATOM   1003  CD2 TYR B 126       0.713  10.427   3.352  1.00 97.52           C  
ATOM   1004  CE1 TYR B 126       1.420   7.839   2.660  1.00 97.52           C  
ATOM   1005  CE2 TYR B 126       1.451  10.195   2.196  1.00 97.52           C  
ATOM   1006  OH  TYR B 126       2.529   8.664   0.715  1.00 97.52           O  
ATOM   1007  CZ  TYR B 126       1.798   8.899   1.858  1.00 97.52           C  
ATOM   1008  N   THR B 127      -2.739  10.415   2.979  1.00 96.97           N  
ATOM   1009  CA  THR B 127      -2.850  11.350   1.865  1.00 96.97           C  
ATOM   1010  C   THR B 127      -4.072  12.249   2.033  1.00 96.97           C  
ATOM   1011  CB  THR B 127      -2.937  10.606   0.519  1.00 96.97           C  
ATOM   1012  O   THR B 127      -4.170  13.297   1.392  1.00 96.97           O  
ATOM   1013  CG2 THR B 127      -1.627   9.895   0.197  1.00 96.97           C  
ATOM   1014  OG1 THR B 127      -3.991   9.637   0.583  1.00 96.97           O  
ATOM   1015  N   ASP B 128      -4.985  11.810   2.869  1.00 97.38           N  
ATOM   1016  CA  ASP B 128      -6.179  12.629   3.054  1.00 97.38           C  
ATOM   1017  C   ASP B 128      -6.221  13.230   4.457  1.00 97.38           C  
ATOM   1018  CB  ASP B 128      -7.442  11.803   2.798  1.00 97.38           C  
ATOM   1019  O   ASP B 128      -7.290  13.597   4.949  1.00 97.38           O  
ATOM   1020  CG  ASP B 128      -7.576  10.618   3.737  1.00 97.38           C  
ATOM   1021  OD1 ASP B 128      -6.592  10.270   4.425  1.00 97.38           O  
ATOM   1022  OD2 ASP B 128      -8.675  10.024   3.788  1.00 97.38           O  
ATOM   1023  N   ILE B 129      -5.117  13.318   5.118  1.00 97.99           N  
ATOM   1024  CA  ILE B 129      -5.030  13.846   6.475  1.00 97.99           C  
ATOM   1025  C   ILE B 129      -5.137  15.369   6.444  1.00 97.99           C  
ATOM   1026  CB  ILE B 129      -3.716  13.416   7.165  1.00 97.99           C  
ATOM   1027  O   ILE B 129      -4.571  16.020   5.562  1.00 97.99           O  
ATOM   1028  CG1 ILE B 129      -3.817  11.964   7.648  1.00 97.99           C  
ATOM   1029  CG2 ILE B 129      -3.383  14.357   8.326  1.00 97.99           C  
ATOM   1030  CD1 ILE B 129      -2.540  11.433   8.285  1.00 97.99           C  
ATOM   1031  N   ASN B 130      -5.947  15.867   7.337  1.00 98.57           N  
ATOM   1032  CA  ASN B 130      -6.076  17.295   7.609  1.00 98.57           C  
ATOM   1033  C   ASN B 130      -5.452  17.669   8.951  1.00 98.57           C  
ATOM   1034  CB  ASN B 130      -7.545  17.719   7.570  1.00 98.57           C  
ATOM   1035  O   ASN B 130      -5.392  16.843   9.864  1.00 98.57           O  
ATOM   1036  CG  ASN B 130      -8.287  17.145   6.379  1.00 98.57           C  
ATOM   1037  ND2 ASN B 130      -9.359  16.408   6.646  1.00 98.57           N  
ATOM   1038  OD1 ASN B 130      -7.900  17.362   5.227  1.00 98.57           O  
ATOM   1039  N   VAL B 131      -4.970  18.868   9.091  1.00 98.71           N  
ATOM   1040  CA  VAL B 131      -4.403  19.341  10.349  1.00 98.71           C  
ATOM   1041  C   VAL B 131      -5.172  20.568  10.834  1.00 98.71           C  
ATOM   1042  CB  VAL B 131      -2.901  19.675  10.205  1.00 98.71           C  
ATOM   1043  O   VAL B 131      -5.581  21.409  10.030  1.00 98.71           O  
ATOM   1044  CG1 VAL B 131      -2.099  18.420   9.863  1.00 98.71           C  
ATOM   1045  CG2 VAL B 131      -2.695  20.751   9.141  1.00 98.71           C  
ATOM   1046  N   HIS B 132      -5.345  20.598  12.156  1.00 98.59           N  
ATOM   1047  CA  HIS B 132      -6.172  21.631  12.770  1.00 98.59           C  
ATOM   1048  C   HIS B 132      -5.440  22.311  13.922  1.00 98.59           C  
ATOM   1049  CB  HIS B 132      -7.492  21.037  13.264  1.00 98.59           C  
ATOM   1050  O   HIS B 132      -4.609  21.689  14.588  1.00 98.59           O  
ATOM   1051  CG  HIS B 132      -8.262  20.319  12.202  1.00 98.59           C  
ATOM   1052  CD2 HIS B 132      -8.088  19.095  11.651  1.00 98.59           C  
ATOM   1053  ND1 HIS B 132      -9.361  20.870  11.578  1.00 98.59           N  
ATOM   1054  CE1 HIS B 132      -9.831  20.012  10.689  1.00 98.59           C  
ATOM   1055  NE2 HIS B 132      -9.076  18.927  10.713  1.00 98.59           N  
ATOM   1056  N   ALA B 133      -5.756  23.561  14.170  1.00 98.68           N  
ATOM   1057  CA  ALA B 133      -5.345  24.303  15.359  1.00 98.68           C  
ATOM   1058  C   ALA B 133      -6.466  25.213  15.853  1.00 98.68           C  
ATOM   1059  CB  ALA B 133      -4.089  25.121  15.068  1.00 98.68           C  
ATOM   1060  O   ALA B 133      -7.167  25.836  15.052  1.00 98.68           O  
ATOM   1061  N   LYS B 134      -6.649  25.184  17.111  1.00 98.53           N  
ATOM   1062  CA  LYS B 134      -7.521  26.169  17.744  1.00 98.53           C  
ATOM   1063  C   LYS B 134      -6.708  27.293  18.380  1.00 98.53           C  
ATOM   1064  CB  LYS B 134      -8.409  25.504  18.796  1.00 98.53           C  
ATOM   1065  O   LYS B 134      -5.679  27.042  19.011  1.00 98.53           O  
ATOM   1066  CG  LYS B 134      -9.452  24.559  18.217  1.00 98.53           C  
ATOM   1067  CD  LYS B 134     -10.385  24.027  19.297  1.00 98.53           C  
ATOM   1068  CE  LYS B 134     -11.425  23.077  18.721  1.00 98.53           C  
ATOM   1069  NZ  LYS B 134     -12.316  22.520  19.782  1.00 98.53           N  
ATOM   1070  N   THR B 135      -7.206  28.475  18.213  1.00 98.12           N  
ATOM   1071  CA  THR B 135      -6.426  29.623  18.661  1.00 98.12           C  
ATOM   1072  C   THR B 135      -7.255  30.514  19.581  1.00 98.12           C  
ATOM   1073  CB  THR B 135      -5.912  30.449  17.467  1.00 98.12           C  
ATOM   1074  O   THR B 135      -8.486  30.440  19.582  1.00 98.12           O  
ATOM   1075  CG2 THR B 135      -5.129  29.578  16.492  1.00 98.12           C  
ATOM   1076  OG1 THR B 135      -7.028  31.031  16.781  1.00 98.12           O  
ATOM   1077  N   ASN B 136      -6.537  31.253  20.383  1.00 96.82           N  
ATOM   1078  CA  ASN B 136      -7.084  32.331  21.200  1.00 96.82           C  
ATOM   1079  C   ASN B 136      -6.359  33.650  20.946  1.00 96.82           C  
ATOM   1080  CB  ASN B 136      -7.018  31.966  22.685  1.00 96.82           C  
ATOM   1081  O   ASN B 136      -5.128  33.696  20.944  1.00 96.82           O  
ATOM   1082  CG  ASN B 136      -7.843  32.896  23.552  1.00 96.82           C  
ATOM   1083  ND2 ASN B 136      -7.390  33.121  24.779  1.00 96.82           N  
ATOM   1084  OD1 ASN B 136      -8.881  33.408  23.122  1.00 96.82           O  
ATOM   1085  N   GLY B 137      -7.145  34.666  20.665  1.00 95.98           N  
ATOM   1086  CA  GLY B 137      -6.565  35.990  20.510  1.00 95.98           C  
ATOM   1087  C   GLY B 137      -6.248  36.337  19.068  1.00 95.98           C  
ATOM   1088  O   GLY B 137      -5.878  37.474  18.764  1.00 95.98           O  
ATOM   1089  N   TYR B 138      -6.381  35.311  18.113  1.00 96.35           N  
ATOM   1090  CA  TYR B 138      -6.163  35.550  16.690  1.00 96.35           C  
ATOM   1091  C   TYR B 138      -7.422  36.101  16.031  1.00 96.35           C  
ATOM   1092  CB  TYR B 138      -5.728  34.260  15.988  1.00 96.35           C  
ATOM   1093  O   TYR B 138      -8.538  35.714  16.389  1.00 96.35           O  
ATOM   1094  CG  TYR B 138      -4.304  33.858  16.287  1.00 96.35           C  
ATOM   1095  CD1 TYR B 138      -3.300  34.018  15.335  1.00 96.35           C  
ATOM   1096  CD2 TYR B 138      -3.960  33.315  17.520  1.00 96.35           C  
ATOM   1097  CE1 TYR B 138      -1.987  33.647  15.604  1.00 96.35           C  
ATOM   1098  CE2 TYR B 138      -2.650  32.940  17.801  1.00 96.35           C  
ATOM   1099  OH  TYR B 138      -0.374  32.741  17.111  1.00 96.35           O  
ATOM   1100  CZ  TYR B 138      -1.672  33.110  16.839  1.00 96.35           C  
ATOM   1101  N   LEU B 139      -7.235  36.996  15.092  1.00 96.38           N  
ATOM   1102  CA  LEU B 139      -8.366  37.494  14.317  1.00 96.38           C  
ATOM   1103  C   LEU B 139      -8.597  36.633  13.079  1.00 96.38           C  
ATOM   1104  CB  LEU B 139      -8.134  38.950  13.905  1.00 96.38           C  
ATOM   1105  O   LEU B 139      -7.653  36.061  12.531  1.00 96.38           O  
ATOM   1106  CG  LEU B 139      -8.031  39.968  15.042  1.00 96.38           C  
ATOM   1107  CD1 LEU B 139      -7.632  41.334  14.495  1.00 96.38           C  
ATOM   1108  CD2 LEU B 139      -9.350  40.056  15.802  1.00 96.38           C  
ATOM   1109  N   PRO B 140      -9.846  36.566  12.753  1.00 97.65           N  
ATOM   1110  CA  PRO B 140     -10.092  35.879  11.483  1.00 97.65           C  
ATOM   1111  C   PRO B 140      -9.235  36.424  10.342  1.00 97.65           C  
ATOM   1112  CB  PRO B 140     -11.578  36.142  11.222  1.00 97.65           C  
ATOM   1113  O   PRO B 140      -9.075  37.640  10.211  1.00 97.65           O  
ATOM   1114  CG  PRO B 140     -12.165  36.390  12.574  1.00 97.65           C  
ATOM   1115  CD  PRO B 140     -11.136  37.083  13.420  1.00 97.65           C  
ATOM   1116  N   GLY B 141      -8.589  35.485   9.560  1.00 97.52           N  
ATOM   1117  CA  GLY B 141      -7.736  35.888   8.452  1.00 97.52           C  
ATOM   1118  C   GLY B 141      -6.258  35.832   8.786  1.00 97.52           C  
ATOM   1119  O   GLY B 141      -5.413  35.813   7.888  1.00 97.52           O  
ATOM   1120  N   GLU B 142      -5.969  35.871  10.048  1.00 97.67           N  
ATOM   1121  CA  GLU B 142      -4.571  35.703  10.435  1.00 97.67           C  
ATOM   1122  C   GLU B 142      -4.075  34.296  10.116  1.00 97.67           C  
ATOM   1123  CB  GLU B 142      -4.386  36.002  11.925  1.00 97.67           C  
ATOM   1124  O   GLU B 142      -4.875  33.395   9.854  1.00 97.67           O  
ATOM   1125  CG  GLU B 142      -4.636  37.456  12.297  1.00 97.67           C  
ATOM   1126  CD  GLU B 142      -4.251  37.783  13.731  1.00 97.67           C  
ATOM   1127  OE1 GLU B 142      -3.434  38.708  13.944  1.00 97.67           O  
ATOM   1128  OE2 GLU B 142      -4.770  37.109  14.648  1.00 97.67           O  
ATOM   1129  N   THR B 143      -2.728  34.130  10.091  1.00 97.93           N  
ATOM   1130  CA  THR B 143      -2.182  32.836   9.695  1.00 97.93           C  
ATOM   1131  C   THR B 143      -1.501  32.152  10.878  1.00 97.93           C  
ATOM   1132  CB  THR B 143      -1.178  32.984   8.537  1.00 97.93           C  
ATOM   1133  O   THR B 143      -0.938  32.820  11.747  1.00 97.93           O  
ATOM   1134  CG2 THR B 143      -1.849  33.566   7.298  1.00 97.93           C  
ATOM   1135  OG1 THR B 143      -0.113  33.853   8.943  1.00 97.93           O  
ATOM   1136  N   VAL B 144      -1.638  30.910  10.884  1.00 97.79           N  
ATOM   1137  CA  VAL B 144      -0.941  30.046  11.831  1.00 97.79           C  
ATOM   1138  C   VAL B 144      -0.084  29.034  11.074  1.00 97.79           C  
ATOM   1139  CB  VAL B 144      -1.930  29.314  12.765  1.00 97.79           C  
ATOM   1140  O   VAL B 144      -0.555  28.395  10.130  1.00 97.79           O  
ATOM   1141  CG1 VAL B 144      -1.199  28.288  13.629  1.00 97.79           C  
ATOM   1142  CG2 VAL B 144      -2.679  30.318  13.641  1.00 97.79           C  
ATOM   1143  N   SER B 145       1.140  28.927  11.467  1.00 98.38           N  
ATOM   1144  CA  SER B 145       2.043  27.934  10.892  1.00 98.38           C  
ATOM   1145  C   SER B 145       1.948  26.606  11.635  1.00 98.38           C  
ATOM   1146  CB  SER B 145       3.485  28.441  10.919  1.00 98.38           C  
ATOM   1147  O   SER B 145       2.014  26.571  12.866  1.00 98.38           O  
ATOM   1148  OG  SER B 145       4.366  27.484  10.356  1.00 98.38           O  
ATOM   1149  N   ILE B 146       1.782  25.596  10.855  1.00 98.51           N  
ATOM   1150  CA  ILE B 146       1.776  24.247  11.411  1.00 98.51           C  
ATOM   1151  C   ILE B 146       2.901  23.426  10.787  1.00 98.51           C  
ATOM   1152  CB  ILE B 146       0.415  23.550  11.188  1.00 98.51           C  
ATOM   1153  O   ILE B 146       2.963  23.274   9.564  1.00 98.51           O  
ATOM   1154  CG1 ILE B 146      -0.719  24.386  11.793  1.00 98.51           C  
ATOM   1155  CG2 ILE B 146       0.429  22.137  11.778  1.00 98.51           C  
ATOM   1156  CD1 ILE B 146      -2.113  23.869  11.463  1.00 98.51           C  
ATOM   1157  N   VAL B 147       3.749  22.946  11.636  1.00 98.71           N  
ATOM   1158  CA  VAL B 147       4.907  22.191  11.171  1.00 98.71           C  
ATOM   1159  C   VAL B 147       4.614  20.694  11.247  1.00 98.71           C  
ATOM   1160  CB  VAL B 147       6.172  22.528  11.992  1.00 98.71           C  
ATOM   1161  O   VAL B 147       4.243  20.181  12.306  1.00 98.71           O  
ATOM   1162  CG1 VAL B 147       7.371  21.723  11.494  1.00 98.71           C  
ATOM   1163  CG2 VAL B 147       6.466  24.026  11.927  1.00 98.71           C  
ATOM   1164  N   LEU B 148       4.772  20.030  10.145  1.00 98.39           N  
ATOM   1165  CA  LEU B 148       4.701  18.574  10.082  1.00 98.39           C  
ATOM   1166  C   LEU B 148       6.097  17.962  10.074  1.00 98.39           C  
ATOM   1167  CB  LEU B 148       3.928  18.129   8.838  1.00 98.39           C  
ATOM   1168  O   LEU B 148       6.932  18.319   9.241  1.00 98.39           O  
ATOM   1169  CG  LEU B 148       2.455  18.532   8.774  1.00 98.39           C  
ATOM   1170  CD1 LEU B 148       2.309  19.907   8.129  1.00 98.39           C  
ATOM   1171  CD2 LEU B 148       1.647  17.489   8.010  1.00 98.39           C  
ATOM   1172  N   SER B 149       6.258  17.050  11.043  1.00 98.01           N  
ATOM   1173  CA  SER B 149       7.577  16.434  11.155  1.00 98.01           C  
ATOM   1174  C   SER B 149       7.470  14.919  11.285  1.00 98.01           C  
ATOM   1175  CB  SER B 149       8.334  17.005  12.355  1.00 98.01           C  
ATOM   1176  O   SER B 149       6.367  14.369  11.314  1.00 98.01           O  
ATOM   1177  OG  SER B 149       7.636  16.744  13.561  1.00 98.01           O  
ATOM   1178  N   GLY B 150       8.597  14.227  11.458  1.00 95.46           N  
ATOM   1179  CA  GLY B 150       8.776  12.787  11.363  1.00 95.46           C  
ATOM   1180  C   GLY B 150       9.547  12.363  10.127  1.00 95.46           C  
ATOM   1181  O   GLY B 150      10.725  12.694   9.979  1.00 95.46           O  
ATOM   1182  N   PRO B 151       8.828  11.625   9.208  1.00 94.85           N  
ATOM   1183  CA  PRO B 151       9.522  11.253   7.974  1.00 94.85           C  
ATOM   1184  C   PRO B 151       9.538  12.379   6.943  1.00 94.85           C  
ATOM   1185  CB  PRO B 151       8.716  10.056   7.462  1.00 94.85           C  
ATOM   1186  O   PRO B 151      10.131  12.232   5.871  1.00 94.85           O  
ATOM   1187  CG  PRO B 151       7.340  10.262   8.007  1.00 94.85           C  
ATOM   1188  CD  PRO B 151       7.449  10.982   9.320  1.00 94.85           C  
ATOM   1189  N   ILE B 152       8.828  13.447   7.227  1.00 95.22           N  
ATOM   1190  CA  ILE B 152       8.800  14.617   6.357  1.00 95.22           C  
ATOM   1191  C   ILE B 152       9.043  15.879   7.181  1.00 95.22           C  
ATOM   1192  CB  ILE B 152       7.458  14.724   5.597  1.00 95.22           C  
ATOM   1193  O   ILE B 152       8.926  15.859   8.409  1.00 95.22           O  
ATOM   1194  CG1 ILE B 152       6.295  14.867   6.585  1.00 95.22           C  
ATOM   1195  CG2 ILE B 152       7.257  13.510   4.685  1.00 95.22           C  
ATOM   1196  CD1 ILE B 152       5.033  15.459   5.973  1.00 95.22           C  
ATOM   1197  N   ASN B 153       9.399  16.878   6.565  1.00 96.94           N  
ATOM   1198  CA  ASN B 153       9.502  18.224   7.120  1.00 96.94           C  
ATOM   1199  C   ASN B 153       8.804  19.251   6.233  1.00 96.94           C  
ATOM   1200  CB  ASN B 153      10.968  18.609   7.327  1.00 96.94           C  
ATOM   1201  O   ASN B 153       9.329  19.631   5.185  1.00 96.94           O  
ATOM   1202  CG  ASN B 153      11.132  19.828   8.214  1.00 96.94           C  
ATOM   1203  ND2 ASN B 153      12.371  20.270   8.391  1.00 96.94           N  
ATOM   1204  OD1 ASN B 153      10.153  20.366   8.737  1.00 96.94           O  
ATOM   1205  N   LYS B 154       7.691  19.603   6.646  1.00 96.77           N  
ATOM   1206  CA  LYS B 154       6.849  20.496   5.855  1.00 96.77           C  
ATOM   1207  C   LYS B 154       6.113  21.491   6.748  1.00 96.77           C  
ATOM   1208  CB  LYS B 154       5.844  19.693   5.028  1.00 96.77           C  
ATOM   1209  O   LYS B 154       5.717  21.155   7.866  1.00 96.77           O  
ATOM   1210  CG  LYS B 154       4.956  20.546   4.134  1.00 96.77           C  
ATOM   1211  CD  LYS B 154       4.003  19.689   3.311  1.00 96.77           C  
ATOM   1212  CE  LYS B 154       3.113  20.542   2.417  1.00 96.77           C  
ATOM   1213  NZ  LYS B 154       2.230  19.703   1.552  1.00 96.77           N  
ATOM   1214  N   THR B 155       6.061  22.684   6.365  1.00 98.19           N  
ATOM   1215  CA  THR B 155       5.281  23.698   7.065  1.00 98.19           C  
ATOM   1216  C   THR B 155       4.090  24.142   6.220  1.00 98.19           C  
ATOM   1217  CB  THR B 155       6.146  24.922   7.420  1.00 98.19           C  
ATOM   1218  O   THR B 155       4.242  24.449   5.036  1.00 98.19           O  
ATOM   1219  CG2 THR B 155       5.330  25.975   8.164  1.00 98.19           C  
ATOM   1220  OG1 THR B 155       7.236  24.504   8.251  1.00 98.19           O  
ATOM   1221  N   VAL B 156       2.966  24.079   6.776  1.00 98.07           N  
ATOM   1222  CA  VAL B 156       1.776  24.573   6.091  1.00 98.07           C  
ATOM   1223  C   VAL B 156       1.214  25.781   6.837  1.00 98.07           C  
ATOM   1224  CB  VAL B 156       0.697  23.474   5.966  1.00 98.07           C  
ATOM   1225  O   VAL B 156       1.372  25.895   8.055  1.00 98.07           O  
ATOM   1226  CG1 VAL B 156       1.195  22.326   5.090  1.00 98.07           C  
ATOM   1227  CG2 VAL B 156       0.295  22.961   7.347  1.00 98.07           C  
ATOM   1228  N   LEU B 157       0.617  26.664   6.111  1.00 97.75           N  
ATOM   1229  CA  LEU B 157      -0.029  27.840   6.683  1.00 97.75           C  
ATOM   1230  C   LEU B 157      -1.547  27.728   6.586  1.00 97.75           C  
ATOM   1231  CB  LEU B 157       0.447  29.111   5.973  1.00 97.75           C  
ATOM   1232  O   LEU B 157      -2.082  27.387   5.529  1.00 97.75           O  
ATOM   1233  CG  LEU B 157       1.903  29.514   6.207  1.00 97.75           C  
ATOM   1234  CD1 LEU B 157       2.310  30.618   5.238  1.00 97.75           C  
ATOM   1235  CD2 LEU B 157       2.109  29.960   7.651  1.00 97.75           C  
ATOM   1236  N   GLY B 158      -2.124  27.887   7.666  1.00 97.67           N  
ATOM   1237  CA  GLY B 158      -3.577  27.919   7.673  1.00 97.67           C  
ATOM   1238  C   GLY B 158      -4.143  29.265   8.087  1.00 97.67           C  
ATOM   1239  O   GLY B 158      -3.514  29.999   8.853  1.00 97.67           O  
ATOM   1240  N   TYR B 159      -5.323  29.614   7.726  1.00 98.28           N  
ATOM   1241  CA  TYR B 159      -6.012  30.856   8.059  1.00 98.28           C  
ATOM   1242  C   TYR B 159      -7.039  30.630   9.162  1.00 98.28           C  
ATOM   1243  CB  TYR B 159      -6.696  31.440   6.820  1.00 98.28           C  
ATOM   1244  O   TYR B 159      -7.836  29.692   9.094  1.00 98.28           O  
ATOM   1245  CG  TYR B 159      -5.733  31.862   5.737  1.00 98.28           C  
ATOM   1246  CD1 TYR B 159      -5.179  33.140   5.731  1.00 98.28           C  
ATOM   1247  CD2 TYR B 159      -5.377  30.986   4.718  1.00 98.28           C  
ATOM   1248  CE1 TYR B 159      -4.292  33.535   4.734  1.00 98.28           C  
ATOM   1249  CE2 TYR B 159      -4.492  31.369   3.716  1.00 98.28           C  
ATOM   1250  OH  TYR B 159      -3.078  33.029   2.744  1.00 98.28           O  
ATOM   1251  CZ  TYR B 159      -3.955  32.644   3.733  1.00 98.28           C  
ATOM   1252  N   VAL B 160      -6.963  31.582  10.127  1.00 98.23           N  
ATOM   1253  CA  VAL B 160      -7.885  31.489  11.254  1.00 98.23           C  
ATOM   1254  C   VAL B 160      -9.287  31.901  10.810  1.00 98.23           C  
ATOM   1255  CB  VAL B 160      -7.422  32.365  12.440  1.00 98.23           C  
ATOM   1256  O   VAL B 160      -9.461  32.941  10.171  1.00 98.23           O  
ATOM   1257  CG1 VAL B 160      -8.397  32.248  13.610  1.00 98.23           C  
ATOM   1258  CG2 VAL B 160      -6.012  31.972  12.874  1.00 98.23           C  
ATOM   1259  N   ASP B 161     -10.221  30.979  11.109  1.00 98.02           N  
ATOM   1260  CA  ASP B 161     -11.590  31.317  10.733  1.00 98.02           C  
ATOM   1261  C   ASP B 161     -12.285  32.107  11.841  1.00 98.02           C  
ATOM   1262  CB  ASP B 161     -12.387  30.051  10.412  1.00 98.02           C  
ATOM   1263  O   ASP B 161     -11.646  32.519  12.811  1.00 98.02           O  
ATOM   1264  CG  ASP B 161     -12.604  29.163  11.625  1.00 98.02           C  
ATOM   1265  OD1 ASP B 161     -12.429  29.638  12.767  1.00 98.02           O  
ATOM   1266  OD2 ASP B 161     -12.951  27.977  11.436  1.00 98.02           O  
ATOM   1267  N   GLU B 162     -13.581  32.376  11.804  1.00 97.84           N  
ATOM   1268  CA  GLU B 162     -14.350  33.223  12.711  1.00 97.84           C  
ATOM   1269  C   GLU B 162     -14.446  32.599  14.100  1.00 97.84           C  
ATOM   1270  CB  GLU B 162     -15.752  33.478  12.151  1.00 97.84           C  
ATOM   1271  O   GLU B 162     -14.636  33.305  15.092  1.00 97.84           O  
ATOM   1272  CG  GLU B 162     -15.767  34.352  10.905  1.00 97.84           C  
ATOM   1273  CD  GLU B 162     -17.162  34.571  10.344  1.00 97.84           C  
ATOM   1274  OE1 GLU B 162     -17.301  35.288   9.326  1.00 97.84           O  
ATOM   1275  OE2 GLU B 162     -18.125  34.023  10.926  1.00 97.84           O  
ATOM   1276  N   SER B 163     -14.243  31.293  14.089  1.00 97.58           N  
ATOM   1277  CA  SER B 163     -14.348  30.584  15.360  1.00 97.58           C  
ATOM   1278  C   SER B 163     -12.980  30.417  16.013  1.00 97.58           C  
ATOM   1279  CB  SER B 163     -14.997  29.214  15.160  1.00 97.58           C  
ATOM   1280  O   SER B 163     -12.864  29.799  17.074  1.00 97.58           O  
ATOM   1281  OG  SER B 163     -14.149  28.360  14.411  1.00 97.58           O  
ATOM   1282  N   GLY B 164     -11.936  30.989  15.361  1.00 97.79           N  
ATOM   1283  CA  GLY B 164     -10.587  30.885  15.894  1.00 97.79           C  
ATOM   1284  C   GLY B 164      -9.919  29.561  15.574  1.00 97.79           C  
ATOM   1285  O   GLY B 164      -9.004  29.134  16.281  1.00 97.79           O  
ATOM   1286  N   GLU B 165     -10.424  28.878  14.513  1.00 98.24           N  
ATOM   1287  CA  GLU B 165      -9.898  27.567  14.144  1.00 98.24           C  
ATOM   1288  C   GLU B 165      -9.165  27.624  12.807  1.00 98.24           C  
ATOM   1289  CB  GLU B 165     -11.026  26.533  14.082  1.00 98.24           C  
ATOM   1290  O   GLU B 165      -9.530  28.404  11.925  1.00 98.24           O  
ATOM   1291  CG  GLU B 165     -11.630  26.200  15.438  1.00 98.24           C  
ATOM   1292  CD  GLU B 165     -12.602  25.032  15.392  1.00 98.24           C  
ATOM   1293  OE1 GLU B 165     -13.203  24.701  16.438  1.00 98.24           O  
ATOM   1294  OE2 GLU B 165     -12.762  24.442  14.300  1.00 98.24           O  
ATOM   1295  N   VAL B 166      -8.156  26.896  12.717  1.00 98.52           N  
ATOM   1296  CA  VAL B 166      -7.376  26.726  11.496  1.00 98.52           C  
ATOM   1297  C   VAL B 166      -7.515  25.292  10.988  1.00 98.52           C  
ATOM   1298  CB  VAL B 166      -5.886  27.068  11.723  1.00 98.52           C  
ATOM   1299  O   VAL B 166      -7.451  24.341  11.770  1.00 98.52           O  
ATOM   1300  CG1 VAL B 166      -5.065  26.761  10.471  1.00 98.52           C  
ATOM   1301  CG2 VAL B 166      -5.731  28.534  12.121  1.00 98.52           C  
ATOM   1302  N   CYS B 167      -7.750  25.184   9.670  1.00 98.52           N  
ATOM   1303  CA  CYS B 167      -7.807  23.861   9.058  1.00 98.52           C  
ATOM   1304  C   CYS B 167      -7.075  23.846   7.722  1.00 98.52           C  
ATOM   1305  CB  CYS B 167      -9.259  23.425   8.859  1.00 98.52           C  
ATOM   1306  O   CYS B 167      -7.385  24.638   6.830  1.00 98.52           O  
ATOM   1307  SG  CYS B 167      -9.433  21.846   8.000  1.00 98.52           S  
ATOM   1308  N   VAL B 168      -6.108  23.023   7.604  1.00 98.56           N  
ATOM   1309  CA  VAL B 168      -5.450  22.758   6.329  1.00 98.56           C  
ATOM   1310  C   VAL B 168      -5.787  21.345   5.857  1.00 98.56           C  
ATOM   1311  CB  VAL B 168      -3.919  22.934   6.433  1.00 98.56           C  
ATOM   1312  O   VAL B 168      -5.250  20.365   6.379  1.00 98.56           O  
ATOM   1313  CG1 VAL B 168      -3.257  22.719   5.073  1.00 98.56           C  
ATOM   1314  CG2 VAL B 168      -3.578  24.317   6.984  1.00 98.56           C  
ATOM   1315  N   SER B 169      -6.609  21.206   4.833  1.00 98.33           N  
ATOM   1316  CA  SER B 169      -7.061  19.920   4.312  1.00 98.33           C  
ATOM   1317  C   SER B 169      -6.005  19.284   3.414  1.00 98.33           C  
ATOM   1318  CB  SER B 169      -8.369  20.085   3.537  1.00 98.33           C  
ATOM   1319  O   SER B 169      -5.257  19.988   2.733  1.00 98.33           O  
ATOM   1320  OG  SER B 169      -9.395  20.579   4.381  1.00 98.33           O  
ATOM   1321  N   ASP B 170      -5.985  17.947   3.480  1.00 97.74           N  
ATOM   1322  CA  ASP B 170      -5.079  17.179   2.631  1.00 97.74           C  
ATOM   1323  C   ASP B 170      -3.651  17.709   2.730  1.00 97.74           C  
ATOM   1324  CB  ASP B 170      -5.553  17.210   1.176  1.00 97.74           C  
ATOM   1325  O   ASP B 170      -3.008  17.969   1.711  1.00 97.74           O  
ATOM   1326  CG  ASP B 170      -6.949  16.642   0.995  1.00 97.74           C  
ATOM   1327  OD1 ASP B 170      -7.305  15.664   1.686  1.00 97.74           O  
ATOM   1328  OD2 ASP B 170      -7.700  17.177   0.150  1.00 97.74           O  
ATOM   1329  N   ALA B 171      -3.194  17.838   3.954  1.00 97.88           N  
ATOM   1330  CA  ALA B 171      -1.916  18.482   4.245  1.00 97.88           C  
ATOM   1331  C   ALA B 171      -0.754  17.682   3.662  1.00 97.88           C  
ATOM   1332  CB  ALA B 171      -1.736  18.654   5.751  1.00 97.88           C  
ATOM   1333  O   ALA B 171       0.332  18.223   3.442  1.00 97.88           O  
ATOM   1334  N   LEU B 172      -1.058  16.439   3.353  1.00 97.40           N  
ATOM   1335  CA  LEU B 172       0.027  15.584   2.883  1.00 97.40           C  
ATOM   1336  C   LEU B 172      -0.255  15.072   1.475  1.00 97.40           C  
ATOM   1337  CB  LEU B 172       0.231  14.404   3.837  1.00 97.40           C  
ATOM   1338  O   LEU B 172       0.351  14.094   1.032  1.00 97.40           O  
ATOM   1339  CG  LEU B 172       0.714  14.747   5.246  1.00 97.40           C  
ATOM   1340  CD1 LEU B 172       0.596  13.530   6.158  1.00 97.40           C  
ATOM   1341  CD2 LEU B 172       2.151  15.256   5.210  1.00 97.40           C  
ATOM   1342  N   LYS B 173      -1.308  15.667   0.832  1.00 95.04           N  
ATOM   1343  CA  LYS B 173      -1.648  15.254  -0.526  1.00 95.04           C  
ATOM   1344  C   LYS B 173      -0.440  15.367  -1.453  1.00 95.04           C  
ATOM   1345  CB  LYS B 173      -2.805  16.092  -1.069  1.00 95.04           C  
ATOM   1346  O   LYS B 173       0.255  16.385  -1.453  1.00 95.04           O  
ATOM   1347  CG  LYS B 173      -3.371  15.586  -2.388  1.00 95.04           C  
ATOM   1348  CD  LYS B 173      -4.632  16.344  -2.783  1.00 95.04           C  
ATOM   1349  CE  LYS B 173      -5.268  15.758  -4.037  1.00 95.04           C  
ATOM   1350  NZ  LYS B 173      -6.531  16.468  -4.400  1.00 95.04           N  
ATOM   1351  N   GLY B 174      -0.175  14.299  -2.169  1.00 91.90           N  
ATOM   1352  CA  GLY B 174       0.888  14.298  -3.162  1.00 91.90           C  
ATOM   1353  C   GLY B 174       2.261  14.053  -2.565  1.00 91.90           C  
ATOM   1354  O   GLY B 174       3.255  13.980  -3.290  1.00 91.90           O  
ATOM   1355  N   THR B 175       2.356  13.987  -1.212  1.00 95.42           N  
ATOM   1356  CA  THR B 175       3.629  13.783  -0.529  1.00 95.42           C  
ATOM   1357  C   THR B 175       3.996  12.302  -0.499  1.00 95.42           C  
ATOM   1358  CB  THR B 175       3.586  14.333   0.909  1.00 95.42           C  
ATOM   1359  O   THR B 175       3.144  11.452  -0.231  1.00 95.42           O  
ATOM   1360  CG2 THR B 175       4.946  14.203   1.588  1.00 95.42           C  
ATOM   1361  OG1 THR B 175       3.212  15.716   0.874  1.00 95.42           O  
ATOM   1362  N   HIS B 176       5.203  11.968  -0.745  1.00 96.33           N  
ATOM   1363  CA  HIS B 176       5.732  10.619  -0.581  1.00 96.33           C  
ATOM   1364  C   HIS B 176       6.310  10.421   0.816  1.00 96.33           C  
ATOM   1365  CB  HIS B 176       6.800  10.331  -1.637  1.00 96.33           C  
ATOM   1366  O   HIS B 176       7.185  11.178   1.244  1.00 96.33           O  
ATOM   1367  CG  HIS B 176       7.511   9.031  -1.432  1.00 96.33           C  
ATOM   1368  CD2 HIS B 176       8.721   8.755  -0.891  1.00 96.33           C  
ATOM   1369  ND1 HIS B 176       6.972   7.820  -1.809  1.00 96.33           N  
ATOM   1370  CE1 HIS B 176       7.822   6.853  -1.507  1.00 96.33           C  
ATOM   1371  NE2 HIS B 176       8.891   7.394  -0.949  1.00 96.33           N  
ATOM   1372  N   ILE B 177       5.855   9.417   1.491  1.00 96.84           N  
ATOM   1373  CA  ILE B 177       6.368   9.108   2.821  1.00 96.84           C  
ATOM   1374  C   ILE B 177       6.815   7.649   2.875  1.00 96.84           C  
ATOM   1375  CB  ILE B 177       5.311   9.385   3.914  1.00 96.84           C  
ATOM   1376  O   ILE B 177       6.084   6.753   2.446  1.00 96.84           O  
ATOM   1377  CG1 ILE B 177       4.965  10.878   3.955  1.00 96.84           C  
ATOM   1378  CG2 ILE B 177       5.806   8.900   5.279  1.00 96.84           C  
ATOM   1379  CD1 ILE B 177       3.892  11.237   4.974  1.00 96.84           C  
ATOM   1380  N   GLU B 178       8.014   7.435   3.434  1.00 96.65           N  
ATOM   1381  CA  GLU B 178       8.520   6.077   3.605  1.00 96.65           C  
ATOM   1382  C   GLU B 178       8.006   5.455   4.900  1.00 96.65           C  
ATOM   1383  CB  GLU B 178      10.051   6.068   3.589  1.00 96.65           C  
ATOM   1384  O   GLU B 178       8.262   5.973   5.988  1.00 96.65           O  
ATOM   1385  CG  GLU B 178      10.655   6.425   2.238  1.00 96.65           C  
ATOM   1386  CD  GLU B 178      10.381   5.384   1.165  1.00 96.65           C  
ATOM   1387  OE1 GLU B 178      10.403   5.732  -0.038  1.00 96.65           O  
ATOM   1388  OE2 GLU B 178      10.141   4.211   1.529  1.00 96.65           O  
ATOM   1389  N   LEU B 179       7.332   4.386   4.732  1.00 97.18           N  
ATOM   1390  CA  LEU B 179       6.850   3.596   5.860  1.00 97.18           C  
ATOM   1391  C   LEU B 179       7.597   2.270   5.954  1.00 97.18           C  
ATOM   1392  CB  LEU B 179       5.346   3.340   5.731  1.00 97.18           C  
ATOM   1393  O   LEU B 179       8.250   1.851   4.996  1.00 97.18           O  
ATOM   1394  CG  LEU B 179       4.473   4.560   5.433  1.00 97.18           C  
ATOM   1395  CD1 LEU B 179       3.161   4.128   4.786  1.00 97.18           C  
ATOM   1396  CD2 LEU B 179       4.210   5.354   6.708  1.00 97.18           C  
ATOM   1397  N   GLU B 180       7.517   1.730   7.146  1.00 96.26           N  
ATOM   1398  CA  GLU B 180       8.056   0.384   7.318  1.00 96.26           C  
ATOM   1399  C   GLU B 180       7.035  -0.541   7.973  1.00 96.26           C  
ATOM   1400  CB  GLU B 180       9.341   0.422   8.150  1.00 96.26           C  
ATOM   1401  O   GLU B 180       6.334  -0.140   8.904  1.00 96.26           O  
ATOM   1402  CG  GLU B 180      10.052  -0.920   8.244  1.00 96.26           C  
ATOM   1403  CD  GLU B 180      11.391  -0.840   8.961  1.00 96.26           C  
ATOM   1404  OE1 GLU B 180      12.313  -1.612   8.613  1.00 96.26           O  
ATOM   1405  OE2 GLU B 180      11.518   0.000   9.880  1.00 96.26           O  
ATOM   1406  N   GLY B 181       6.947  -1.769   7.398  1.00 95.46           N  
ATOM   1407  CA  GLY B 181       6.086  -2.734   8.063  1.00 95.46           C  
ATOM   1408  C   GLY B 181       6.481  -2.993   9.504  1.00 95.46           C  
ATOM   1409  O   GLY B 181       7.651  -2.850   9.868  1.00 95.46           O  
ATOM   1410  N   LYS B 182       5.527  -3.407  10.271  1.00 93.21           N  
ATOM   1411  CA  LYS B 182       5.766  -3.684  11.685  1.00 93.21           C  
ATOM   1412  C   LYS B 182       6.611  -4.942  11.864  1.00 93.21           C  
ATOM   1413  CB  LYS B 182       4.442  -3.831  12.435  1.00 93.21           C  
ATOM   1414  O   LYS B 182       6.518  -5.877  11.066  1.00 93.21           O  
ATOM   1415  CG  LYS B 182       3.594  -2.568  12.448  1.00 93.21           C  
ATOM   1416  CD  LYS B 182       2.281  -2.783  13.190  1.00 93.21           C  
ATOM   1417  CE  LYS B 182       1.398  -1.544  13.137  1.00 93.21           C  
ATOM   1418  NZ  LYS B 182       0.072  -1.780  13.784  1.00 93.21           N  
ATOM   1419  N   ASP B 183       7.534  -4.928  12.808  1.00 86.52           N  
ATOM   1420  CA  ASP B 183       8.245  -6.110  13.284  1.00 86.52           C  
ATOM   1421  C   ASP B 183       8.325  -6.127  14.808  1.00 86.52           C  
ATOM   1422  CB  ASP B 183       9.651  -6.168  12.683  1.00 86.52           C  
ATOM   1423  O   ASP B 183       8.013  -5.130  15.463  1.00 86.52           O  
ATOM   1424  CG  ASP B 183      10.541  -5.027  13.144  1.00 86.52           C  
ATOM   1425  OD1 ASP B 183      10.120  -4.241  14.020  1.00 86.52           O  
ATOM   1426  OD2 ASP B 183      11.672  -4.911  12.625  1.00 86.52           O  
ATOM   1427  N   ILE B 184       8.247  -7.330  15.366  1.00 75.31           N  
ATOM   1428  CA  ILE B 184       8.201  -7.459  16.819  1.00 75.31           C  
ATOM   1429  C   ILE B 184       9.604  -7.288  17.397  1.00 75.31           C  
ATOM   1430  CB  ILE B 184       7.607  -8.820  17.247  1.00 75.31           C  
ATOM   1431  O   ILE B 184      10.535  -7.993  17.002  1.00 75.31           O  
ATOM   1432  CG1 ILE B 184       8.327  -9.967  16.528  1.00 75.31           C  
ATOM   1433  CG2 ILE B 184       6.101  -8.862  16.974  1.00 75.31           C  
ATOM   1434  CD1 ILE B 184       7.963 -11.350  17.050  1.00 75.31           C  
ATOM   1435  N   SER B 185      10.430  -6.303  16.993  1.00 59.53           N  
ATOM   1436  CA  SER B 185      11.720  -6.113  17.647  1.00 59.53           C  
ATOM   1437  C   SER B 185      11.546  -5.734  19.114  1.00 59.53           C  
ATOM   1438  CB  SER B 185      12.534  -5.037  16.927  1.00 59.53           C  
ATOM   1439  O   SER B 185      10.513  -5.181  19.499  1.00 59.53           O  
ATOM   1440  OG  SER B 185      11.713  -3.934  16.580  1.00 59.53           O  
TER    1441      SER B 185                                                      
ATOM   1442  N   MET C   1       4.990   1.257   9.133  1.00 90.74           N  
ATOM   1443  CA  MET C   1       4.341   2.299   9.923  1.00 90.74           C  
ATOM   1444  C   MET C   1       5.328   3.406  10.278  1.00 90.74           C  
ATOM   1445  CB  MET C   1       3.735   1.710  11.197  1.00 90.74           C  
ATOM   1446  O   MET C   1       6.540   3.184  10.286  1.00 90.74           O  
ATOM   1447  CG  MET C   1       3.143   2.752  12.133  1.00 90.74           C  
ATOM   1448  SD  MET C   1       2.564   2.028  13.716  1.00 90.74           S  
ATOM   1449  CE  MET C   1       1.874   3.505  14.511  1.00 90.74           C  
ATOM   1450  N   THR C   2       4.847   4.643  10.385  1.00 94.36           N  
ATOM   1451  CA  THR C   2       5.600   5.775  10.914  1.00 94.36           C  
ATOM   1452  C   THR C   2       4.665   6.789  11.567  1.00 94.36           C  
ATOM   1453  CB  THR C   2       6.421   6.466   9.809  1.00 94.36           C  
ATOM   1454  O   THR C   2       3.445   6.613  11.556  1.00 94.36           O  
ATOM   1455  CG2 THR C   2       5.516   7.234   8.851  1.00 94.36           C  
ATOM   1456  OG1 THR C   2       7.346   7.380  10.410  1.00 94.36           O  
ATOM   1457  N   SER C   3       5.267   7.687  12.244  1.00 96.77           N  
ATOM   1458  CA  SER C   3       4.450   8.671  12.947  1.00 96.77           C  
ATOM   1459  C   SER C   3       4.674  10.074  12.393  1.00 96.77           C  
ATOM   1460  CB  SER C   3       4.757   8.651  14.445  1.00 96.77           C  
ATOM   1461  O   SER C   3       5.808  10.455  12.095  1.00 96.77           O  
ATOM   1462  OG  SER C   3       4.377   7.413  15.020  1.00 96.77           O  
ATOM   1463  N   ILE C   4       3.569  10.785  12.224  1.00 97.22           N  
ATOM   1464  CA  ILE C   4       3.608  12.198  11.863  1.00 97.22           C  
ATOM   1465  C   ILE C   4       3.284  13.052  13.086  1.00 97.22           C  
ATOM   1466  CB  ILE C   4       2.627  12.515  10.712  1.00 97.22           C  
ATOM   1467  O   ILE C   4       2.338  12.761  13.822  1.00 97.22           O  
ATOM   1468  CG1 ILE C   4       2.999  11.716   9.458  1.00 97.22           C  
ATOM   1469  CG2 ILE C   4       2.606  14.018  10.419  1.00 97.22           C  
ATOM   1470  CD1 ILE C   4       4.339  12.108   8.850  1.00 97.22           C  
ATOM   1471  N   VAL C   5       4.089  14.058  13.281  1.00 98.05           N  
ATOM   1472  CA  VAL C   5       3.875  14.993  14.380  1.00 98.05           C  
ATOM   1473  C   VAL C   5       3.538  16.375  13.825  1.00 98.05           C  
ATOM   1474  CB  VAL C   5       5.112  15.077  15.303  1.00 98.05           C  
ATOM   1475  O   VAL C   5       4.189  16.852  12.893  1.00 98.05           O  
ATOM   1476  CG1 VAL C   5       4.854  16.030  16.468  1.00 98.05           C  
ATOM   1477  CG2 VAL C   5       5.488  13.688  15.817  1.00 98.05           C  
ATOM   1478  N   ILE C   6       2.506  16.952  14.364  1.00 97.97           N  
ATOM   1479  CA  ILE C   6       2.254  18.346  14.017  1.00 97.97           C  
ATOM   1480  C   ILE C   6       2.523  19.236  15.229  1.00 97.97           C  
ATOM   1481  CB  ILE C   6       0.808  18.550  13.512  1.00 97.97           C  
ATOM   1482  O   ILE C   6       2.287  18.830  16.369  1.00 97.97           O  
ATOM   1483  CG1 ILE C   6      -0.198  18.134  14.591  1.00 97.97           C  
ATOM   1484  CG2 ILE C   6       0.574  17.771  12.215  1.00 97.97           C  
ATOM   1485  CD1 ILE C   6      -1.640  18.499  14.267  1.00 97.97           C  
ATOM   1486  N   THR C   7       3.080  20.347  14.904  1.00 98.44           N  
ATOM   1487  CA  THR C   7       3.365  21.340  15.933  1.00 98.44           C  
ATOM   1488  C   THR C   7       2.872  22.720  15.506  1.00 98.44           C  
ATOM   1489  CB  THR C   7       4.872  21.405  16.245  1.00 98.44           C  
ATOM   1490  O   THR C   7       3.146  23.164  14.389  1.00 98.44           O  
ATOM   1491  CG2 THR C   7       5.155  22.365  17.396  1.00 98.44           C  
ATOM   1492  OG1 THR C   7       5.337  20.097  16.603  1.00 98.44           O  
ATOM   1493  N   ALA C   8       2.144  23.313  16.318  1.00 98.07           N  
ATOM   1494  CA  ALA C   8       1.751  24.715  16.206  1.00 98.07           C  
ATOM   1495  C   ALA C   8       1.920  25.440  17.538  1.00 98.07           C  
ATOM   1496  CB  ALA C   8       0.307  24.826  15.723  1.00 98.07           C  
ATOM   1497  O   ALA C   8       1.353  25.028  18.553  1.00 98.07           O  
ATOM   1498  N   GLY C   9       2.567  26.524  17.493  1.00 94.71           N  
ATOM   1499  CA  GLY C   9       2.944  27.117  18.767  1.00 94.71           C  
ATOM   1500  C   GLY C   9       3.750  26.179  19.646  1.00 94.71           C  
ATOM   1501  O   GLY C   9       4.761  25.626  19.209  1.00 94.71           O  
ATOM   1502  N   GLU C  10       3.291  25.881  20.925  1.00 96.16           N  
ATOM   1503  CA  GLU C  10       3.985  24.996  21.856  1.00 96.16           C  
ATOM   1504  C   GLU C  10       3.307  23.631  21.930  1.00 96.16           C  
ATOM   1505  CB  GLU C  10       4.051  25.627  23.249  1.00 96.16           C  
ATOM   1506  O   GLU C  10       3.681  22.790  22.750  1.00 96.16           O  
ATOM   1507  CG  GLU C  10       4.809  26.946  23.292  1.00 96.16           C  
ATOM   1508  CD  GLU C  10       6.304  26.787  23.062  1.00 96.16           C  
ATOM   1509  OE1 GLU C  10       6.933  27.712  22.500  1.00 96.16           O  
ATOM   1510  OE2 GLU C  10       6.849  25.728  23.446  1.00 96.16           O  
ATOM   1511  N   LEU C  11       2.322  23.445  21.119  1.00 98.08           N  
ATOM   1512  CA  LEU C  11       1.540  22.216  21.200  1.00 98.08           C  
ATOM   1513  C   LEU C  11       1.903  21.265  20.064  1.00 98.08           C  
ATOM   1514  CB  LEU C  11       0.042  22.530  21.159  1.00 98.08           C  
ATOM   1515  O   LEU C  11       2.247  21.706  18.965  1.00 98.08           O  
ATOM   1516  CG  LEU C  11      -0.497  23.408  22.289  1.00 98.08           C  
ATOM   1517  CD1 LEU C  11      -1.976  23.708  22.068  1.00 98.08           C  
ATOM   1518  CD2 LEU C  11      -0.280  22.735  23.640  1.00 98.08           C  
ATOM   1519  N   SER C  12       1.863  20.008  20.388  1.00 98.14           N  
ATOM   1520  CA  SER C  12       2.142  18.986  19.384  1.00 98.14           C  
ATOM   1521  C   SER C  12       1.293  17.740  19.612  1.00 98.14           C  
ATOM   1522  CB  SER C  12       3.625  18.613  19.395  1.00 98.14           C  
ATOM   1523  O   SER C  12       0.826  17.497  20.727  1.00 98.14           O  
ATOM   1524  OG  SER C  12       3.972  17.971  20.610  1.00 98.14           O  
ATOM   1525  N   THR C  13       1.024  17.096  18.609  1.00 97.79           N  
ATOM   1526  CA  THR C  13       0.373  15.792  18.656  1.00 97.79           C  
ATOM   1527  C   THR C  13       0.855  14.905  17.511  1.00 97.79           C  
ATOM   1528  CB  THR C  13      -1.159  15.929  18.592  1.00 97.79           C  
ATOM   1529  O   THR C  13       1.491  15.387  16.571  1.00 97.79           O  
ATOM   1530  CG2 THR C  13      -1.616  16.349  17.198  1.00 97.79           C  
ATOM   1531  OG1 THR C  13      -1.760  14.671  18.921  1.00 97.79           O  
ATOM   1532  N   SER C  14       0.617  13.638  17.632  1.00 97.80           N  
ATOM   1533  CA  SER C  14       1.133  12.718  16.624  1.00 97.80           C  
ATOM   1534  C   SER C  14       0.065  11.722  16.185  1.00 97.80           C  
ATOM   1535  CB  SER C  14       2.354  11.967  17.157  1.00 97.80           C  
ATOM   1536  O   SER C  14      -0.905  11.485  16.909  1.00 97.80           O  
ATOM   1537  OG  SER C  14       1.990  11.111  18.226  1.00 97.80           O  
ATOM   1538  N   VAL C  15       0.273  11.223  15.047  1.00 97.51           N  
ATOM   1539  CA  VAL C  15      -0.580  10.161  14.524  1.00 97.51           C  
ATOM   1540  C   VAL C  15       0.273   9.123  13.798  1.00 97.51           C  
ATOM   1541  CB  VAL C  15      -1.663  10.719  13.575  1.00 97.51           C  
ATOM   1542  O   VAL C  15       1.246   9.471  13.125  1.00 97.51           O  
ATOM   1543  CG1 VAL C  15      -1.036  11.219  12.274  1.00 97.51           C  
ATOM   1544  CG2 VAL C  15      -2.720   9.654  13.287  1.00 97.51           C  
ATOM   1545  N   ASP C  16      -0.072   7.881  14.041  1.00 96.90           N  
ATOM   1546  CA  ASP C  16       0.578   6.818  13.281  1.00 96.90           C  
ATOM   1547  C   ASP C  16      -0.107   6.609  11.932  1.00 96.90           C  
ATOM   1548  CB  ASP C  16       0.580   5.512  14.077  1.00 96.90           C  
ATOM   1549  O   ASP C  16      -1.336   6.638  11.843  1.00 96.90           O  
ATOM   1550  CG  ASP C  16       1.417   5.590  15.343  1.00 96.90           C  
ATOM   1551  OD1 ASP C  16       2.350   6.419  15.407  1.00 96.90           O  
ATOM   1552  OD2 ASP C  16       1.142   4.814  16.283  1.00 96.90           O  
ATOM   1553  N   ILE C  17       0.721   6.466  10.918  1.00 96.31           N  
ATOM   1554  CA  ILE C  17       0.202   6.166   9.588  1.00 96.31           C  
ATOM   1555  C   ILE C  17       0.702   4.796   9.136  1.00 96.31           C  
ATOM   1556  CB  ILE C  17       0.610   7.250   8.564  1.00 96.31           C  
ATOM   1557  O   ILE C  17       1.850   4.429   9.399  1.00 96.31           O  
ATOM   1558  CG1 ILE C  17       2.135   7.407   8.532  1.00 96.31           C  
ATOM   1559  CG2 ILE C  17      -0.071   8.582   8.888  1.00 96.31           C  
ATOM   1560  CD1 ILE C  17       2.637   8.357   7.454  1.00 96.31           C  
ATOM   1561  N   ASN C  18      -0.145   4.149   8.301  1.00 94.30           N  
ATOM   1562  CA  ASN C  18       0.149   2.725   8.177  1.00 94.30           C  
ATOM   1563  C   ASN C  18       0.198   2.288   6.716  1.00 94.30           C  
ATOM   1564  CB  ASN C  18      -0.883   1.896   8.945  1.00 94.30           C  
ATOM   1565  O   ASN C  18       0.777   1.250   6.393  1.00 94.30           O  
ATOM   1566  CG  ASN C  18      -0.789   2.090  10.445  1.00 94.30           C  
ATOM   1567  ND2 ASN C  18      -1.875   1.796  11.150  1.00 94.30           N  
ATOM   1568  OD1 ASN C  18       0.250   2.503  10.966  1.00 94.30           O  
ATOM   1569  N   ARG C  19      -0.421   3.009   5.803  1.00 97.20           N  
ATOM   1570  CA  ARG C  19      -0.479   2.532   4.425  1.00 97.20           C  
ATOM   1571  C   ARG C  19       0.199   3.515   3.476  1.00 97.20           C  
ATOM   1572  CB  ARG C  19      -1.930   2.305   3.995  1.00 97.20           C  
ATOM   1573  O   ARG C  19       0.086   4.730   3.648  1.00 97.20           O  
ATOM   1574  CG  ARG C  19      -2.604   1.135   4.694  1.00 97.20           C  
ATOM   1575  CD  ARG C  19      -4.006   0.888   4.156  1.00 97.20           C  
ATOM   1576  NE  ARG C  19      -4.685  -0.177   4.888  1.00 97.20           N  
ATOM   1577  NH1 ARG C  19      -6.685   0.035   3.752  1.00 97.20           N  
ATOM   1578  NH2 ARG C  19      -6.461  -1.539   5.404  1.00 97.20           N  
ATOM   1579  CZ  ARG C  19      -5.942  -0.558   4.680  1.00 97.20           C  
ATOM   1580  N   PRO C  20       0.954   2.999   2.534  1.00 97.42           N  
ATOM   1581  CA  PRO C  20       1.607   3.851   1.538  1.00 97.42           C  
ATOM   1582  C   PRO C  20       0.623   4.445   0.533  1.00 97.42           C  
ATOM   1583  CB  PRO C  20       2.586   2.899   0.847  1.00 97.42           C  
ATOM   1584  O   PRO C  20      -0.538   4.030   0.482  1.00 97.42           O  
ATOM   1585  CG  PRO C  20       1.909   1.567   0.876  1.00 97.42           C  
ATOM   1586  CD  PRO C  20       1.172   1.436   2.178  1.00 97.42           C  
ATOM   1587  N   ARG C  21       1.125   5.408  -0.189  1.00 97.57           N  
ATOM   1588  CA  ARG C  21       0.354   6.020  -1.265  1.00 97.57           C  
ATOM   1589  C   ARG C  21       0.230   5.076  -2.456  1.00 97.57           C  
ATOM   1590  CB  ARG C  21       0.997   7.337  -1.706  1.00 97.57           C  
ATOM   1591  O   ARG C  21       1.217   4.473  -2.882  1.00 97.57           O  
ATOM   1592  CG  ARG C  21       0.184   8.106  -2.735  1.00 97.57           C  
ATOM   1593  CD  ARG C  21       0.871   9.401  -3.144  1.00 97.57           C  
ATOM   1594  NE  ARG C  21       0.211  10.024  -4.287  1.00 97.57           N  
ATOM   1595  NH1 ARG C  21       2.045  11.274  -4.929  1.00 97.57           N  
ATOM   1596  NH2 ARG C  21       0.090  11.405  -6.119  1.00 97.57           N  
ATOM   1597  CZ  ARG C  21       0.783  10.900  -5.109  1.00 97.57           C  
ATOM   1598  N   PHE C  22      -0.977   4.985  -2.996  1.00 97.85           N  
ATOM   1599  CA  PHE C  22      -1.237   4.026  -4.063  1.00 97.85           C  
ATOM   1600  C   PHE C  22      -0.317   4.276  -5.251  1.00 97.85           C  
ATOM   1601  CB  PHE C  22      -2.701   4.100  -4.508  1.00 97.85           C  
ATOM   1602  O   PHE C  22       0.302   3.345  -5.771  1.00 97.85           O  
ATOM   1603  CG  PHE C  22      -3.025   3.210  -5.678  1.00 97.85           C  
ATOM   1604  CD1 PHE C  22      -3.237   3.749  -6.941  1.00 97.85           C  
ATOM   1605  CD2 PHE C  22      -3.118   1.834  -5.514  1.00 97.85           C  
ATOM   1606  CE1 PHE C  22      -3.537   2.928  -8.026  1.00 97.85           C  
ATOM   1607  CE2 PHE C  22      -3.417   1.008  -6.594  1.00 97.85           C  
ATOM   1608  CZ  PHE C  22      -3.627   1.557  -7.848  1.00 97.85           C  
ATOM   1609  N   SER C  23      -0.176   5.517  -5.667  1.00 97.15           N  
ATOM   1610  CA  SER C  23       0.587   5.825  -6.872  1.00 97.15           C  
ATOM   1611  C   SER C  23       2.051   5.428  -6.716  1.00 97.15           C  
ATOM   1612  CB  SER C  23       0.487   7.315  -7.204  1.00 97.15           C  
ATOM   1613  O   SER C  23       2.700   5.036  -7.688  1.00 97.15           O  
ATOM   1614  OG  SER C  23       0.898   8.105  -6.101  1.00 97.15           O  
ATOM   1615  N   ASP C  24       2.516   5.542  -5.497  1.00 97.54           N  
ATOM   1616  CA  ASP C  24       3.897   5.138  -5.255  1.00 97.54           C  
ATOM   1617  C   ASP C  24       4.065   3.629  -5.420  1.00 97.54           C  
ATOM   1618  CB  ASP C  24       4.345   5.566  -3.856  1.00 97.54           C  
ATOM   1619  O   ASP C  24       4.994   3.172  -6.089  1.00 97.54           O  
ATOM   1620  CG  ASP C  24       4.488   7.072  -3.715  1.00 97.54           C  
ATOM   1621  OD1 ASP C  24       4.726   7.760  -4.731  1.00 97.54           O  
ATOM   1622  OD2 ASP C  24       4.365   7.574  -2.576  1.00 97.54           O  
ATOM   1623  N   ILE C  25       3.131   2.849  -4.827  1.00 97.38           N  
ATOM   1624  CA  ILE C  25       3.204   1.394  -4.900  1.00 97.38           C  
ATOM   1625  C   ILE C  25       2.958   0.936  -6.335  1.00 97.38           C  
ATOM   1626  CB  ILE C  25       2.189   0.729  -3.943  1.00 97.38           C  
ATOM   1627  O   ILE C  25       3.649   0.046  -6.837  1.00 97.38           O  
ATOM   1628  CG1 ILE C  25       2.559   1.020  -2.485  1.00 97.38           C  
ATOM   1629  CG2 ILE C  25       2.114  -0.779  -4.199  1.00 97.38           C  
ATOM   1630  CD1 ILE C  25       3.814   0.301  -2.010  1.00 97.38           C  
ATOM   1631  N   TRP C  26       2.005   1.532  -6.974  1.00 97.06           N  
ATOM   1632  CA  TRP C  26       1.684   1.183  -8.354  1.00 97.06           C  
ATOM   1633  C   TRP C  26       2.883   1.416  -9.268  1.00 97.06           C  
ATOM   1634  CB  TRP C  26       0.484   1.995  -8.850  1.00 97.06           C  
ATOM   1635  O   TRP C  26       3.223   0.559 -10.086  1.00 97.06           O  
ATOM   1636  CG  TRP C  26       0.011   1.609 -10.219  1.00 97.06           C  
ATOM   1637  CD1 TRP C  26       0.407   2.150 -11.411  1.00 97.06           C  
ATOM   1638  CD2 TRP C  26      -0.952   0.599 -10.537  1.00 97.06           C  
ATOM   1639  CE2 TRP C  26      -1.091   0.582 -11.943  1.00 97.06           C  
ATOM   1640  CE3 TRP C  26      -1.711  -0.294  -9.769  1.00 97.06           C  
ATOM   1641  NE1 TRP C  26      -0.252   1.536 -12.451  1.00 97.06           N  
ATOM   1642  CH2 TRP C  26      -2.691  -1.158 -11.821  1.00 97.06           C  
ATOM   1643  CZ2 TRP C  26      -1.960  -0.295 -12.596  1.00 97.06           C  
ATOM   1644  CZ3 TRP C  26      -2.575  -1.166 -10.421  1.00 97.06           C  
ATOM   1645  N   ALA C  27       3.523   2.565  -9.118  1.00 96.28           N  
ATOM   1646  CA  ALA C  27       4.688   2.888  -9.938  1.00 96.28           C  
ATOM   1647  C   ALA C  27       5.805   1.869  -9.731  1.00 96.28           C  
ATOM   1648  CB  ALA C  27       5.190   4.294  -9.618  1.00 96.28           C  
ATOM   1649  O   ALA C  27       6.402   1.388 -10.697  1.00 96.28           O  
ATOM   1650  N   ALA C  28       6.022   1.557  -8.514  1.00 97.60           N  
ATOM   1651  CA  ALA C  28       7.062   0.577  -8.211  1.00 97.60           C  
ATOM   1652  C   ALA C  28       6.704  -0.795  -8.776  1.00 97.60           C  
ATOM   1653  CB  ALA C  28       7.285   0.487  -6.704  1.00 97.60           C  
ATOM   1654  O   ALA C  28       7.559  -1.485  -9.336  1.00 97.60           O  
ATOM   1655  N   TYR C  29       5.461  -1.168  -8.660  1.00 97.21           N  
ATOM   1656  CA  TYR C  29       4.992  -2.470  -9.120  1.00 97.21           C  
ATOM   1657  C   TYR C  29       5.127  -2.596 -10.632  1.00 97.21           C  
ATOM   1658  CB  TYR C  29       3.534  -2.693  -8.705  1.00 97.21           C  
ATOM   1659  O   TYR C  29       5.365  -3.689 -11.152  1.00 97.21           O  
ATOM   1660  CG  TYR C  29       3.056  -4.111  -8.907  1.00 97.21           C  
ATOM   1661  CD1 TYR C  29       2.191  -4.434  -9.950  1.00 97.21           C  
ATOM   1662  CD2 TYR C  29       3.467  -5.130  -8.054  1.00 97.21           C  
ATOM   1663  CE1 TYR C  29       1.747  -5.738 -10.139  1.00 97.21           C  
ATOM   1664  CE2 TYR C  29       3.028  -6.438  -8.233  1.00 97.21           C  
ATOM   1665  OH  TYR C  29       1.733  -8.025  -9.458  1.00 97.21           O  
ATOM   1666  CZ  TYR C  29       2.170  -6.732  -9.277  1.00 97.21           C  
ATOM   1667  N   SER C  30       4.972  -1.501 -11.352  1.00 93.66           N  
ATOM   1668  CA  SER C  30       4.992  -1.503 -12.811  1.00 93.66           C  
ATOM   1669  C   SER C  30       6.341  -1.973 -13.344  1.00 93.66           C  
ATOM   1670  CB  SER C  30       4.677  -0.109 -13.354  1.00 93.66           C  
ATOM   1671  O   SER C  30       6.441  -2.419 -14.489  1.00 93.66           O  
ATOM   1672  OG  SER C  30       5.710   0.804 -13.025  1.00 93.66           O  
ATOM   1673  N   GLU C  31       7.351  -1.906 -12.492  1.00 94.29           N  
ATOM   1674  CA  GLU C  31       8.681  -2.359 -12.888  1.00 94.29           C  
ATOM   1675  C   GLU C  31       8.719  -3.875 -13.057  1.00 94.29           C  
ATOM   1676  CB  GLU C  31       9.728  -1.918 -11.861  1.00 94.29           C  
ATOM   1677  O   GLU C  31       9.414  -4.390 -13.935  1.00 94.29           O  
ATOM   1678  CG  GLU C  31      11.149  -2.334 -12.214  1.00 94.29           C  
ATOM   1679  CD  GLU C  31      12.147  -2.062 -11.100  1.00 94.29           C  
ATOM   1680  OE1 GLU C  31      13.366  -2.243 -11.321  1.00 94.29           O  
ATOM   1681  OE2 GLU C  31      11.707  -1.666  -9.998  1.00 94.29           O  
ATOM   1682  N   VAL C  32       7.921  -4.576 -12.248  1.00 95.07           N  
ATOM   1683  CA  VAL C  32       8.104  -6.023 -12.202  1.00 95.07           C  
ATOM   1684  C   VAL C  32       6.770  -6.721 -12.455  1.00 95.07           C  
ATOM   1685  CB  VAL C  32       8.696  -6.477 -10.849  1.00 95.07           C  
ATOM   1686  O   VAL C  32       6.734  -7.918 -12.750  1.00 95.07           O  
ATOM   1687  CG1 VAL C  32      10.115  -5.942 -10.673  1.00 95.07           C  
ATOM   1688  CG2 VAL C  32       7.803  -6.021  -9.697  1.00 95.07           C  
ATOM   1689  N   GLY C  33       5.701  -6.017 -12.388  1.00 92.70           N  
ATOM   1690  CA  GLY C  33       4.368  -6.598 -12.354  1.00 92.70           C  
ATOM   1691  C   GLY C  33       4.068  -7.473 -13.556  1.00 92.70           C  
ATOM   1692  O   GLY C  33       3.412  -8.509 -13.428  1.00 92.70           O  
ATOM   1693  N   ASN C  34       4.609  -7.137 -14.712  1.00 88.46           N  
ATOM   1694  CA  ASN C  34       4.287  -7.862 -15.936  1.00 88.46           C  
ATOM   1695  C   ASN C  34       5.477  -8.676 -16.435  1.00 88.46           C  
ATOM   1696  CB  ASN C  34       3.811  -6.896 -17.023  1.00 88.46           C  
ATOM   1697  O   ASN C  34       5.511  -9.086 -17.597  1.00 88.46           O  
ATOM   1698  CG  ASN C  34       2.485  -6.243 -16.684  1.00 88.46           C  
ATOM   1699  ND2 ASN C  34       2.314  -4.996 -17.107  1.00 88.46           N  
ATOM   1700  OD1 ASN C  34       1.623  -6.853 -16.046  1.00 88.46           O  
ATOM   1701  N   LYS C  35       6.466  -8.873 -15.614  1.00 90.48           N  
ATOM   1702  CA  LYS C  35       7.655  -9.615 -16.025  1.00 90.48           C  
ATOM   1703  C   LYS C  35       7.561 -11.079 -15.606  1.00 90.48           C  
ATOM   1704  CB  LYS C  35       8.914  -8.979 -15.434  1.00 90.48           C  
ATOM   1705  O   LYS C  35       6.927 -11.403 -14.599  1.00 90.48           O  
ATOM   1706  CG  LYS C  35       9.195  -7.573 -15.943  1.00 90.48           C  
ATOM   1707  CD  LYS C  35      10.524  -7.044 -15.418  1.00 90.48           C  
ATOM   1708  CE  LYS C  35      10.724  -5.578 -15.777  1.00 90.48           C  
ATOM   1709  NZ  LYS C  35      10.800  -5.375 -17.255  1.00 90.48           N  
ATOM   1710  N   ALA C  36       8.189 -11.909 -16.402  1.00 89.11           N  
ATOM   1711  CA  ALA C  36       8.282 -13.323 -16.048  1.00 89.11           C  
ATOM   1712  C   ALA C  36       9.157 -13.523 -14.814  1.00 89.11           C  
ATOM   1713  CB  ALA C  36       8.830 -14.131 -17.222  1.00 89.11           C  
ATOM   1714  O   ALA C  36      10.035 -12.706 -14.528  1.00 89.11           O  
ATOM   1715  N   ALA C  37       8.959 -14.628 -14.189  1.00 89.95           N  
ATOM   1716  CA  ALA C  37       9.592 -14.913 -12.904  1.00 89.95           C  
ATOM   1717  C   ALA C  37      11.111 -14.801 -13.004  1.00 89.95           C  
ATOM   1718  CB  ALA C  37       9.196 -16.303 -12.412  1.00 89.95           C  
ATOM   1719  O   ALA C  37      11.743 -14.118 -12.195  1.00 89.95           O  
ATOM   1720  N   PRO C  38      11.767 -15.417 -14.021  1.00 91.16           N  
ATOM   1721  CA  PRO C  38      13.227 -15.314 -14.061  1.00 91.16           C  
ATOM   1722  C   PRO C  38      13.715 -13.868 -14.120  1.00 91.16           C  
ATOM   1723  CB  PRO C  38      13.600 -16.068 -15.340  1.00 91.16           C  
ATOM   1724  O   PRO C  38      14.702 -13.518 -13.467  1.00 91.16           O  
ATOM   1725  CG  PRO C  38      12.470 -17.021 -15.564  1.00 91.16           C  
ATOM   1726  CD  PRO C  38      11.203 -16.383 -15.070  1.00 91.16           C  
ATOM   1727  N   ARG C  39      12.996 -13.084 -14.853  1.00 95.65           N  
ATOM   1728  CA  ARG C  39      13.394 -11.686 -14.974  1.00 95.65           C  
ATOM   1729  C   ARG C  39      13.206 -10.946 -13.654  1.00 95.65           C  
ATOM   1730  CB  ARG C  39      12.596 -10.993 -16.081  1.00 95.65           C  
ATOM   1731  O   ARG C  39      14.036 -10.115 -13.278  1.00 95.65           O  
ATOM   1732  CG  ARG C  39      12.984  -9.540 -16.303  1.00 95.65           C  
ATOM   1733  CD  ARG C  39      14.451  -9.400 -16.685  1.00 95.65           C  
ATOM   1734  NE  ARG C  39      14.812  -8.008 -16.936  1.00 95.65           N  
ATOM   1735  NH1 ARG C  39      16.933  -8.180 -16.037  1.00 95.65           N  
ATOM   1736  NH2 ARG C  39      16.207  -6.183 -16.896  1.00 95.65           N  
ATOM   1737  CZ  ARG C  39      15.983  -7.460 -16.622  1.00 95.65           C  
ATOM   1738  N   VAL C  40      12.152 -11.246 -12.942  1.00 96.58           N  
ATOM   1739  CA  VAL C  40      11.909 -10.616 -11.648  1.00 96.58           C  
ATOM   1740  C   VAL C  40      13.036 -10.970 -10.681  1.00 96.58           C  
ATOM   1741  CB  VAL C  40      10.546 -11.042 -11.058  1.00 96.58           C  
ATOM   1742  O   VAL C  40      13.577 -10.095 -10.001  1.00 96.58           O  
ATOM   1743  CG1 VAL C  40      10.304 -10.361  -9.712  1.00 96.58           C  
ATOM   1744  CG2 VAL C  40       9.417 -10.718 -12.034  1.00 96.58           C  
ATOM   1745  N   TYR C  41      13.393 -12.243 -10.639  1.00 96.41           N  
ATOM   1746  CA  TYR C  41      14.486 -12.680  -9.777  1.00 96.41           C  
ATOM   1747  C   TYR C  41      15.789 -11.986 -10.155  1.00 96.41           C  
ATOM   1748  CB  TYR C  41      14.661 -14.200  -9.859  1.00 96.41           C  
ATOM   1749  O   TYR C  41      16.569 -11.598  -9.281  1.00 96.41           O  
ATOM   1750  CG  TYR C  41      13.688 -14.970  -9.000  1.00 96.41           C  
ATOM   1751  CD1 TYR C  41      13.920 -15.146  -7.638  1.00 96.41           C  
ATOM   1752  CD2 TYR C  41      12.536 -15.524  -9.548  1.00 96.41           C  
ATOM   1753  CE1 TYR C  41      13.027 -15.857  -6.842  1.00 96.41           C  
ATOM   1754  CE2 TYR C  41      11.637 -16.237  -8.762  1.00 96.41           C  
ATOM   1755  OH  TYR C  41      11.003 -17.102  -6.630  1.00 96.41           O  
ATOM   1756  CZ  TYR C  41      11.890 -16.398  -7.412  1.00 96.41           C  
ATOM   1757  N   GLU C  42      15.996 -11.779 -11.455  1.00 97.88           N  
ATOM   1758  CA  GLU C  42      17.195 -11.079 -11.908  1.00 97.88           C  
ATOM   1759  C   GLU C  42      17.191  -9.624 -11.449  1.00 97.88           C  
ATOM   1760  CB  GLU C  42      17.315 -11.150 -13.432  1.00 97.88           C  
ATOM   1761  O   GLU C  42      18.216  -9.107 -10.999  1.00 97.88           O  
ATOM   1762  CG  GLU C  42      17.712 -12.523 -13.955  1.00 97.88           C  
ATOM   1763  CD  GLU C  42      17.605 -12.644 -15.466  1.00 97.88           C  
ATOM   1764  OE1 GLU C  42      17.876 -13.739 -16.009  1.00 97.88           O  
ATOM   1765  OE2 GLU C  42      17.248 -11.634 -16.114  1.00 97.88           O  
ATOM   1766  N   ILE C  43      16.070  -9.016 -11.552  1.00 98.09           N  
ATOM   1767  CA  ILE C  43      15.933  -7.622 -11.145  1.00 98.09           C  
ATOM   1768  C   ILE C  43      16.223  -7.490  -9.651  1.00 98.09           C  
ATOM   1769  CB  ILE C  43      14.524  -7.075 -11.467  1.00 98.09           C  
ATOM   1770  O   ILE C  43      16.968  -6.600  -9.234  1.00 98.09           O  
ATOM   1771  CG1 ILE C  43      14.353  -6.900 -12.981  1.00 98.09           C  
ATOM   1772  CG2 ILE C  43      14.276  -5.755 -10.732  1.00 98.09           C  
ATOM   1773  CD1 ILE C  43      12.917  -6.642 -13.415  1.00 98.09           C  
ATOM   1774  N   VAL C  44      15.658  -8.404  -8.847  1.00 98.22           N  
ATOM   1775  CA  VAL C  44      15.839  -8.347  -7.400  1.00 98.22           C  
ATOM   1776  C   VAL C  44      17.270  -8.744  -7.043  1.00 98.22           C  
ATOM   1777  CB  VAL C  44      14.833  -9.262  -6.666  1.00 98.22           C  
ATOM   1778  O   VAL C  44      17.912  -8.097  -6.213  1.00 98.22           O  
ATOM   1779  CG1 VAL C  44      15.181  -9.364  -5.182  1.00 98.22           C  
ATOM   1780  CG2 VAL C  44      13.409  -8.743  -6.850  1.00 98.22           C  
ATOM   1781  N   GLY C  45      17.724  -9.741  -7.651  1.00 98.32           N  
ATOM   1782  CA  GLY C  45      19.088 -10.197  -7.436  1.00 98.32           C  
ATOM   1783  C   GLY C  45      19.335 -10.696  -6.024  1.00 98.32           C  
ATOM   1784  O   GLY C  45      18.398 -11.093  -5.328  1.00 98.32           O  
ATOM   1785  N   GLY C  46      20.627 -10.935  -5.629  1.00 98.15           N  
ATOM   1786  CA  GLY C  46      21.007 -11.383  -4.298  1.00 98.15           C  
ATOM   1787  C   GLY C  46      20.574 -12.806  -4.002  1.00 98.15           C  
ATOM   1788  O   GLY C  46      20.628 -13.672  -4.878  1.00 98.15           O  
ATOM   1789  N   ARG C  47      20.286 -12.987  -2.728  1.00 98.22           N  
ATOM   1790  CA  ARG C  47      19.904 -14.326  -2.290  1.00 98.22           C  
ATOM   1791  C   ARG C  47      18.649 -14.801  -3.014  1.00 98.22           C  
ATOM   1792  CB  ARG C  47      19.678 -14.353  -0.777  1.00 98.22           C  
ATOM   1793  O   ARG C  47      18.517 -15.986  -3.327  1.00 98.22           O  
ATOM   1794  CG  ARG C  47      19.324 -15.728  -0.232  1.00 98.22           C  
ATOM   1795  CD  ARG C  47      20.421 -16.745  -0.512  1.00 98.22           C  
ATOM   1796  NE  ARG C  47      20.118 -18.043   0.085  1.00 98.22           N  
ATOM   1797  NH1 ARG C  47      21.266 -19.272  -1.499  1.00 98.22           N  
ATOM   1798  NH2 ARG C  47      20.193 -20.334   0.226  1.00 98.22           N  
ATOM   1799  CZ  ARG C  47      20.526 -19.213  -0.397  1.00 98.22           C  
ATOM   1800  N   ALA C  48      17.786 -13.872  -3.331  1.00 97.62           N  
ATOM   1801  CA  ALA C  48      16.590 -14.242  -4.082  1.00 97.62           C  
ATOM   1802  C   ALA C  48      16.957 -14.905  -5.407  1.00 97.62           C  
ATOM   1803  CB  ALA C  48      15.715 -13.015  -4.329  1.00 97.62           C  
ATOM   1804  O   ALA C  48      16.465 -15.991  -5.722  1.00 97.62           O  
ATOM   1805  N   LEU C  49      17.811 -14.310  -6.157  1.00 98.11           N  
ATOM   1806  CA  LEU C  49      18.229 -14.854  -7.445  1.00 98.11           C  
ATOM   1807  C   LEU C  49      19.012 -16.149  -7.259  1.00 98.11           C  
ATOM   1808  CB  LEU C  49      19.080 -13.834  -8.206  1.00 98.11           C  
ATOM   1809  O   LEU C  49      18.818 -17.110  -8.007  1.00 98.11           O  
ATOM   1810  CG  LEU C  49      19.616 -14.280  -9.568  1.00 98.11           C  
ATOM   1811  CD1 LEU C  49      18.467 -14.695 -10.480  1.00 98.11           C  
ATOM   1812  CD2 LEU C  49      20.440 -13.169 -10.209  1.00 98.11           C  
ATOM   1813  N   GLU C  50      19.849 -16.222  -6.265  1.00 98.21           N  
ATOM   1814  CA  GLU C  50      20.621 -17.428  -5.979  1.00 98.21           C  
ATOM   1815  C   GLU C  50      19.706 -18.628  -5.752  1.00 98.21           C  
ATOM   1816  CB  GLU C  50      21.521 -17.214  -4.760  1.00 98.21           C  
ATOM   1817  O   GLU C  50      19.944 -19.708  -6.296  1.00 98.21           O  
ATOM   1818  CG  GLU C  50      22.670 -16.246  -5.006  1.00 98.21           C  
ATOM   1819  CD  GLU C  50      23.437 -15.892  -3.741  1.00 98.21           C  
ATOM   1820  OE1 GLU C  50      24.268 -14.956  -3.778  1.00 98.21           O  
ATOM   1821  OE2 GLU C  50      23.206 -16.557  -2.707  1.00 98.21           O  
ATOM   1822  N   LEU C  51      18.642 -18.438  -5.003  1.00 95.45           N  
ATOM   1823  CA  LEU C  51      17.694 -19.510  -4.716  1.00 95.45           C  
ATOM   1824  C   LEU C  51      16.981 -19.959  -5.987  1.00 95.45           C  
ATOM   1825  CB  LEU C  51      16.668 -19.054  -3.675  1.00 95.45           C  
ATOM   1826  O   LEU C  51      16.800 -21.158  -6.212  1.00 95.45           O  
ATOM   1827  CG  LEU C  51      17.179 -18.905  -2.241  1.00 95.45           C  
ATOM   1828  CD1 LEU C  51      16.171 -18.131  -1.397  1.00 95.45           C  
ATOM   1829  CD2 LEU C  51      17.459 -20.273  -1.627  1.00 95.45           C  
ATOM   1830  N   TYR C  52      16.626 -18.995  -6.810  1.00 94.88           N  
ATOM   1831  CA  TYR C  52      15.957 -19.320  -8.064  1.00 94.88           C  
ATOM   1832  C   TYR C  52      16.864 -20.146  -8.968  1.00 94.88           C  
ATOM   1833  CB  TYR C  52      15.521 -18.043  -8.789  1.00 94.88           C  
ATOM   1834  O   TYR C  52      16.440 -21.162  -9.523  1.00 94.88           O  
ATOM   1835  CG  TYR C  52      14.919 -18.293 -10.150  1.00 94.88           C  
ATOM   1836  CD1 TYR C  52      15.669 -18.105 -11.310  1.00 94.88           C  
ATOM   1837  CD2 TYR C  52      13.601 -18.716 -10.281  1.00 94.88           C  
ATOM   1838  CE1 TYR C  52      15.118 -18.332 -12.567  1.00 94.88           C  
ATOM   1839  CE2 TYR C  52      13.040 -18.946 -11.533  1.00 94.88           C  
ATOM   1840  OH  TYR C  52      13.255 -18.978 -13.910  1.00 94.88           O  
ATOM   1841  CZ  TYR C  52      13.806 -18.752 -12.668  1.00 94.88           C  
ATOM   1842  N   LEU C  53      18.120 -19.744  -9.101  1.00 96.29           N  
ATOM   1843  CA  LEU C  53      19.067 -20.434  -9.970  1.00 96.29           C  
ATOM   1844  C   LEU C  53      19.355 -21.839  -9.452  1.00 96.29           C  
ATOM   1845  CB  LEU C  53      20.372 -19.640 -10.079  1.00 96.29           C  
ATOM   1846  O   LEU C  53      19.561 -22.765 -10.240  1.00 96.29           O  
ATOM   1847  CG  LEU C  53      20.290 -18.297 -10.805  1.00 96.29           C  
ATOM   1848  CD1 LEU C  53      21.625 -17.566 -10.721  1.00 96.29           C  
ATOM   1849  CD2 LEU C  53      19.876 -18.499 -12.259  1.00 96.29           C  
ATOM   1850  N   ALA C  54      19.323 -21.994  -8.142  1.00 95.52           N  
ATOM   1851  CA  ALA C  54      19.605 -23.288  -7.527  1.00 95.52           C  
ATOM   1852  C   ALA C  54      18.424 -24.241  -7.687  1.00 95.52           C  
ATOM   1853  CB  ALA C  54      19.947 -23.112  -6.049  1.00 95.52           C  
ATOM   1854  O   ALA C  54      18.611 -25.450  -7.847  1.00 95.52           O  
ATOM   1855  N   ASP C  55      17.214 -23.709  -7.648  1.00 91.73           N  
ATOM   1856  CA  ASP C  55      15.998 -24.513  -7.726  1.00 91.73           C  
ATOM   1857  C   ASP C  55      14.854 -23.721  -8.354  1.00 91.73           C  
ATOM   1858  CB  ASP C  55      15.593 -25.010  -6.337  1.00 91.73           C  
ATOM   1859  O   ASP C  55      13.901 -23.347  -7.668  1.00 91.73           O  
ATOM   1860  CG  ASP C  55      14.452 -26.011  -6.374  1.00 91.73           C  
ATOM   1861  OD1 ASP C  55      13.968 -26.343  -7.477  1.00 91.73           O  
ATOM   1862  OD2 ASP C  55      14.032 -26.470  -5.290  1.00 91.73           O  
ATOM   1863  N   SER C  56      14.835 -23.631  -9.690  1.00 87.78           N  
ATOM   1864  CA  SER C  56      13.887 -22.786 -10.409  1.00 87.78           C  
ATOM   1865  C   SER C  56      12.470 -23.342 -10.316  1.00 87.78           C  
ATOM   1866  CB  SER C  56      14.295 -22.651 -11.877  1.00 87.78           C  
ATOM   1867  O   SER C  56      11.497 -22.585 -10.356  1.00 87.78           O  
ATOM   1868  OG  SER C  56      14.350 -23.921 -12.503  1.00 87.78           O  
ATOM   1869  N   ASP C  57      12.391 -24.636 -10.005  1.00 81.86           N  
ATOM   1870  CA  ASP C  57      11.066 -25.244  -9.922  1.00 81.86           C  
ATOM   1871  C   ASP C  57      10.339 -24.806  -8.653  1.00 81.86           C  
ATOM   1872  CB  ASP C  57      11.173 -26.770  -9.967  1.00 81.86           C  
ATOM   1873  O   ASP C  57       9.168 -24.424  -8.703  1.00 81.86           O  
ATOM   1874  CG  ASP C  57      11.560 -27.298 -11.337  1.00 81.86           C  
ATOM   1875  OD1 ASP C  57      11.339 -26.595 -12.346  1.00 81.86           O  
ATOM   1876  OD2 ASP C  57      12.088 -28.429 -11.408  1.00 81.86           O  
ATOM   1877  N   SER C  58      11.114 -24.809  -7.533  1.00 83.26           N  
ATOM   1878  CA  SER C  58      10.511 -24.427  -6.260  1.00 83.26           C  
ATOM   1879  C   SER C  58      10.234 -22.928  -6.206  1.00 83.26           C  
ATOM   1880  CB  SER C  58      11.417 -24.829  -5.095  1.00 83.26           C  
ATOM   1881  O   SER C  58       9.394 -22.475  -5.427  1.00 83.26           O  
ATOM   1882  OG  SER C  58      11.540 -26.239  -5.017  1.00 83.26           O  
ATOM   1883  N   TYR C  59      10.964 -22.194  -7.075  1.00 87.40           N  
ATOM   1884  CA  TYR C  59      10.851 -20.739  -7.069  1.00 87.40           C  
ATOM   1885  C   TYR C  59      10.293 -20.231  -8.393  1.00 87.40           C  
ATOM   1886  CB  TYR C  59      12.214 -20.096  -6.796  1.00 87.40           C  
ATOM   1887  O   TYR C  59      10.698 -19.172  -8.879  1.00 87.40           O  
ATOM   1888  CG  TYR C  59      12.742 -20.359  -5.407  1.00 87.40           C  
ATOM   1889  CD1 TYR C  59      12.377 -19.545  -4.336  1.00 87.40           C  
ATOM   1890  CD2 TYR C  59      13.607 -21.420  -5.161  1.00 87.40           C  
ATOM   1891  CE1 TYR C  59      12.863 -19.782  -3.054  1.00 87.40           C  
ATOM   1892  CE2 TYR C  59      14.098 -21.667  -3.884  1.00 87.40           C  
ATOM   1893  OH  TYR C  59      14.204 -21.084  -1.571  1.00 87.40           O  
ATOM   1894  CZ  TYR C  59      13.721 -20.844  -2.838  1.00 87.40           C  
ATOM   1895  N   ALA C  60       9.477 -21.032  -8.943  1.00 86.02           N  
ATOM   1896  CA  ALA C  60       8.934 -20.734 -10.266  1.00 86.02           C  
ATOM   1897  C   ALA C  60       7.962 -19.560 -10.208  1.00 86.02           C  
ATOM   1898  CB  ALA C  60       8.243 -21.965 -10.847  1.00 86.02           C  
ATOM   1899  O   ALA C  60       7.790 -18.839 -11.194  1.00 86.02           O  
ATOM   1900  N   ASN C  61       7.388 -19.383  -9.012  1.00 86.22           N  
ATOM   1901  CA  ASN C  61       6.427 -18.301  -8.831  1.00 86.22           C  
ATOM   1902  C   ASN C  61       7.089 -17.053  -8.254  1.00 86.22           C  
ATOM   1903  CB  ASN C  61       5.273 -18.753  -7.933  1.00 86.22           C  
ATOM   1904  O   ASN C  61       7.856 -17.139  -7.294  1.00 86.22           O  
ATOM   1905  CG  ASN C  61       4.143 -17.743  -7.881  1.00 86.22           C  
ATOM   1906  ND2 ASN C  61       2.957 -18.157  -8.310  1.00 86.22           N  
ATOM   1907  OD1 ASN C  61       4.336 -16.599  -7.460  1.00 86.22           O  
ATOM   1908  N   ALA C  62       6.751 -15.830  -8.797  1.00 92.58           N  
ATOM   1909  CA  ALA C  62       7.381 -14.600  -8.325  1.00 92.58           C  
ATOM   1910  C   ALA C  62       6.335 -13.589  -7.864  1.00 92.58           C  
ATOM   1911  CB  ALA C  62       8.254 -13.995  -9.422  1.00 92.58           C  
ATOM   1912  O   ALA C  62       6.606 -12.387  -7.810  1.00 92.58           O  
ATOM   1913  N   CYS C  63       5.159 -14.106  -7.677  1.00 93.04           N  
ATOM   1914  CA  CYS C  63       4.082 -13.202  -7.289  1.00 93.04           C  
ATOM   1915  C   CYS C  63       4.446 -12.430  -6.026  1.00 93.04           C  
ATOM   1916  CB  CYS C  63       2.785 -13.978  -7.067  1.00 93.04           C  
ATOM   1917  O   CYS C  63       4.423 -11.198  -6.017  1.00 93.04           O  
ATOM   1918  SG  CYS C  63       1.408 -12.950  -6.510  1.00 93.04           S  
ATOM   1919  N   ALA C  64       4.852 -13.135  -4.942  1.00 95.45           N  
ATOM   1920  CA  ALA C  64       5.198 -12.504  -3.671  1.00 95.45           C  
ATOM   1921  C   ALA C  64       6.436 -11.623  -3.815  1.00 95.45           C  
ATOM   1922  CB  ALA C  64       5.424 -13.563  -2.595  1.00 95.45           C  
ATOM   1923  O   ALA C  64       6.506 -10.540  -3.230  1.00 95.45           O  
ATOM   1924  N   LEU C  65       7.350 -12.079  -4.603  1.00 97.35           N  
ATOM   1925  CA  LEU C  65       8.566 -11.313  -4.853  1.00 97.35           C  
ATOM   1926  C   LEU C  65       8.243  -9.983  -5.524  1.00 97.35           C  
ATOM   1927  CB  LEU C  65       9.536 -12.116  -5.724  1.00 97.35           C  
ATOM   1928  O   LEU C  65       8.756  -8.937  -5.119  1.00 97.35           O  
ATOM   1929  CG  LEU C  65      10.929 -11.516  -5.918  1.00 97.35           C  
ATOM   1930  CD1 LEU C  65      11.676 -11.469  -4.590  1.00 97.35           C  
ATOM   1931  CD2 LEU C  65      11.716 -12.314  -6.952  1.00 97.35           C  
ATOM   1932  N   ARG C  66       7.369  -9.991  -6.506  1.00 97.48           N  
ATOM   1933  CA  ARG C  66       6.954  -8.775  -7.198  1.00 97.48           C  
ATOM   1934  C   ARG C  66       6.355  -7.767  -6.223  1.00 97.48           C  
ATOM   1935  CB  ARG C  66       5.944  -9.101  -8.301  1.00 97.48           C  
ATOM   1936  O   ARG C  66       6.732  -6.593  -6.225  1.00 97.48           O  
ATOM   1937  CG  ARG C  66       6.540  -9.858  -9.477  1.00 97.48           C  
ATOM   1938  CD  ARG C  66       5.496 -10.153 -10.545  1.00 97.48           C  
ATOM   1939  NE  ARG C  66       6.009 -11.066 -11.563  1.00 97.48           N  
ATOM   1940  NH1 ARG C  66       4.928 -12.930 -10.731  1.00 97.48           N  
ATOM   1941  NH2 ARG C  66       6.249 -13.102 -12.596  1.00 97.48           N  
ATOM   1942  CZ  ARG C  66       5.728 -12.364 -11.628  1.00 97.48           C  
ATOM   1943  N   MET C  67       5.456  -8.294  -5.410  1.00 98.22           N  
ATOM   1944  CA  MET C  67       4.780  -7.396  -4.478  1.00 98.22           C  
ATOM   1945  C   MET C  67       5.752  -6.871  -3.427  1.00 98.22           C  
ATOM   1946  CB  MET C  67       3.609  -8.108  -3.798  1.00 98.22           C  
ATOM   1947  O   MET C  67       5.667  -5.710  -3.021  1.00 98.22           O  
ATOM   1948  CG  MET C  67       2.646  -7.167  -3.093  1.00 98.22           C  
ATOM   1949  SD  MET C  67       1.937  -5.909  -4.225  1.00 98.22           S  
ATOM   1950  CE  MET C  67       0.845  -6.957  -5.225  1.00 98.22           C  
ATOM   1951  N   SER C  68       6.645  -7.722  -2.975  1.00 98.56           N  
ATOM   1952  CA  SER C  68       7.653  -7.268  -2.022  1.00 98.56           C  
ATOM   1953  C   SER C  68       8.486  -6.129  -2.600  1.00 98.56           C  
ATOM   1954  CB  SER C  68       8.567  -8.425  -1.616  1.00 98.56           C  
ATOM   1955  O   SER C  68       8.761  -5.144  -1.912  1.00 98.56           O  
ATOM   1956  OG  SER C  68       7.863  -9.369  -0.827  1.00 98.56           O  
ATOM   1957  N   ARG C  69       8.855  -6.249  -3.863  1.00 98.41           N  
ATOM   1958  CA  ARG C  69       9.608  -5.192  -4.529  1.00 98.41           C  
ATOM   1959  C   ARG C  69       8.786  -3.911  -4.628  1.00 98.41           C  
ATOM   1960  CB  ARG C  69      10.047  -5.641  -5.925  1.00 98.41           C  
ATOM   1961  O   ARG C  69       9.295  -2.819  -4.371  1.00 98.41           O  
ATOM   1962  CG  ARG C  69      10.972  -4.660  -6.626  1.00 98.41           C  
ATOM   1963  CD  ARG C  69      11.634  -5.283  -7.847  1.00 98.41           C  
ATOM   1964  NE  ARG C  69      12.565  -4.357  -8.486  1.00 98.41           N  
ATOM   1965  NH1 ARG C  69      14.444  -5.201  -7.440  1.00 98.41           N  
ATOM   1966  NH2 ARG C  69      14.633  -3.455  -8.912  1.00 98.41           N  
ATOM   1967  CZ  ARG C  69      13.879  -4.340  -8.278  1.00 98.41           C  
ATOM   1968  N   SER C  70       7.549  -4.091  -4.973  1.00 98.22           N  
ATOM   1969  CA  SER C  70       6.637  -2.954  -5.036  1.00 98.22           C  
ATOM   1970  C   SER C  70       6.547  -2.243  -3.690  1.00 98.22           C  
ATOM   1971  CB  SER C  70       5.244  -3.407  -5.476  1.00 98.22           C  
ATOM   1972  O   SER C  70       6.613  -1.013  -3.625  1.00 98.22           O  
ATOM   1973  OG  SER C  70       4.333  -2.322  -5.455  1.00 98.22           O  
ATOM   1974  N   PHE C  71       6.460  -3.026  -2.605  1.00 98.58           N  
ATOM   1975  CA  PHE C  71       6.433  -2.448  -1.266  1.00 98.58           C  
ATOM   1976  C   PHE C  71       7.733  -1.712  -0.968  1.00 98.58           C  
ATOM   1977  CB  PHE C  71       6.192  -3.536  -0.215  1.00 98.58           C  
ATOM   1978  O   PHE C  71       7.716  -0.543  -0.577  1.00 98.58           O  
ATOM   1979  CG  PHE C  71       4.770  -4.026  -0.164  1.00 98.58           C  
ATOM   1980  CD1 PHE C  71       3.737  -3.261  -0.689  1.00 98.58           C  
ATOM   1981  CD2 PHE C  71       4.467  -5.254   0.410  1.00 98.58           C  
ATOM   1982  CE1 PHE C  71       2.419  -3.712  -0.643  1.00 98.58           C  
ATOM   1983  CE2 PHE C  71       3.153  -5.712   0.460  1.00 98.58           C  
ATOM   1984  CZ  PHE C  71       2.131  -4.939  -0.066  1.00 98.58           C  
ATOM   1985  N   ASN C  72       8.813  -2.353  -1.184  1.00 98.54           N  
ATOM   1986  CA  ASN C  72      10.119  -1.810  -0.828  1.00 98.54           C  
ATOM   1987  C   ASN C  72      10.397  -0.497  -1.553  1.00 98.54           C  
ATOM   1988  CB  ASN C  72      11.223  -2.826  -1.127  1.00 98.54           C  
ATOM   1989  O   ASN C  72      10.972   0.427  -0.975  1.00 98.54           O  
ATOM   1990  CG  ASN C  72      11.312  -3.917  -0.078  1.00 98.54           C  
ATOM   1991  ND2 ASN C  72      11.808  -5.083  -0.476  1.00 98.54           N  
ATOM   1992  OD1 ASN C  72      10.937  -3.715   1.079  1.00 98.54           O  
ATOM   1993  N   TYR C  73       9.924  -0.369  -2.771  1.00 98.30           N  
ATOM   1994  CA  TYR C  73      10.247   0.824  -3.547  1.00 98.30           C  
ATOM   1995  C   TYR C  73       9.050   1.763  -3.627  1.00 98.30           C  
ATOM   1996  CB  TYR C  73      10.705   0.440  -4.957  1.00 98.30           C  
ATOM   1997  O   TYR C  73       9.151   2.862  -4.179  1.00 98.30           O  
ATOM   1998  CG  TYR C  73      12.130  -0.056  -5.019  1.00 98.30           C  
ATOM   1999  CD1 TYR C  73      13.193   0.835  -5.150  1.00 98.30           C  
ATOM   2000  CD2 TYR C  73      12.416  -1.415  -4.946  1.00 98.30           C  
ATOM   2001  CE1 TYR C  73      14.507   0.383  -5.209  1.00 98.30           C  
ATOM   2002  CE2 TYR C  73      13.726  -1.878  -5.004  1.00 98.30           C  
ATOM   2003  OH  TYR C  73      16.062  -1.426  -5.193  1.00 98.30           O  
ATOM   2004  CZ  TYR C  73      14.763  -0.973  -5.135  1.00 98.30           C  
ATOM   2005  N   GLY C  74       7.961   1.307  -3.069  1.00 97.86           N  
ATOM   2006  CA  GLY C  74       6.747   2.105  -3.143  1.00 97.86           C  
ATOM   2007  C   GLY C  74       6.399   2.783  -1.832  1.00 97.86           C  
ATOM   2008  O   GLY C  74       5.301   3.323  -1.679  1.00 97.86           O  
ATOM   2009  N   GLY C  75       7.313   2.702  -0.907  1.00 96.66           N  
ATOM   2010  CA  GLY C  75       7.155   3.475   0.315  1.00 96.66           C  
ATOM   2011  C   GLY C  75       6.706   2.638   1.497  1.00 96.66           C  
ATOM   2012  O   GLY C  75       6.292   3.177   2.526  1.00 96.66           O  
ATOM   2013  N   PHE C  76       6.714   1.325   1.373  1.00 98.09           N  
ATOM   2014  CA  PHE C  76       6.367   0.411   2.456  1.00 98.09           C  
ATOM   2015  C   PHE C  76       7.428  -0.672   2.610  1.00 98.09           C  
ATOM   2016  CB  PHE C  76       4.998  -0.227   2.205  1.00 98.09           C  
ATOM   2017  O   PHE C  76       7.247  -1.797   2.140  1.00 98.09           O  
ATOM   2018  CG  PHE C  76       4.446  -0.967   3.393  1.00 98.09           C  
ATOM   2019  CD1 PHE C  76       4.231  -2.338   3.338  1.00 98.09           C  
ATOM   2020  CD2 PHE C  76       4.141  -0.289   4.567  1.00 98.09           C  
ATOM   2021  CE1 PHE C  76       3.720  -3.025   4.437  1.00 98.09           C  
ATOM   2022  CE2 PHE C  76       3.631  -0.969   5.669  1.00 98.09           C  
ATOM   2023  CZ  PHE C  76       3.420  -2.337   5.602  1.00 98.09           C  
ATOM   2024  N   LEU C  77       8.467  -0.346   3.365  1.00 97.92           N  
ATOM   2025  CA  LEU C  77       9.631  -1.217   3.483  1.00 97.92           C  
ATOM   2026  C   LEU C  77       9.285  -2.484   4.259  1.00 97.92           C  
ATOM   2027  CB  LEU C  77      10.784  -0.482   4.172  1.00 97.92           C  
ATOM   2028  O   LEU C  77       8.627  -2.419   5.300  1.00 97.92           O  
ATOM   2029  CG  LEU C  77      11.443   0.644   3.374  1.00 97.92           C  
ATOM   2030  CD1 LEU C  77      12.415   1.420   4.256  1.00 97.92           C  
ATOM   2031  CD2 LEU C  77      12.156   0.084   2.148  1.00 97.92           C  
ATOM   2032  N   VAL C  78       9.686  -3.618   3.683  1.00 98.20           N  
ATOM   2033  CA  VAL C  78       9.594  -4.867   4.432  1.00 98.20           C  
ATOM   2034  C   VAL C  78      10.693  -4.916   5.491  1.00 98.20           C  
ATOM   2035  CB  VAL C  78       9.696  -6.095   3.501  1.00 98.20           C  
ATOM   2036  O   VAL C  78      11.878  -4.797   5.172  1.00 98.20           O  
ATOM   2037  CG1 VAL C  78       9.546  -7.390   4.297  1.00 98.20           C  
ATOM   2038  CG2 VAL C  78       8.641  -6.018   2.399  1.00 98.20           C  
ATOM   2039  N   PRO C  79      10.284  -5.160   6.741  1.00 96.79           N  
ATOM   2040  CA  PRO C  79      11.286  -5.088   7.807  1.00 96.79           C  
ATOM   2041  C   PRO C  79      12.181  -6.325   7.861  1.00 96.79           C  
ATOM   2042  CB  PRO C  79      10.441  -4.971   9.078  1.00 96.79           C  
ATOM   2043  O   PRO C  79      11.761  -7.413   7.459  1.00 96.79           O  
ATOM   2044  CG  PRO C  79       9.164  -5.677   8.754  1.00 96.79           C  
ATOM   2045  CD  PRO C  79       8.859  -5.466   7.298  1.00 96.79           C  
ATOM   2046  N   SER C  80      13.357  -6.184   8.458  1.00 93.39           N  
ATOM   2047  CA  SER C  80      14.313  -7.283   8.554  1.00 93.39           C  
ATOM   2048  C   SER C  80      14.087  -8.103   9.820  1.00 93.39           C  
ATOM   2049  CB  SER C  80      15.746  -6.751   8.531  1.00 93.39           C  
ATOM   2050  O   SER C  80      14.458  -9.277   9.880  1.00 93.39           O  
ATOM   2051  OG  SER C  80      15.968  -5.856   9.608  1.00 93.39           O  
ATOM   2052  N   GLY C  81      13.396  -7.510  10.779  1.00 89.51           N  
ATOM   2053  CA  GLY C  81      13.182  -8.194  12.044  1.00 89.51           C  
ATOM   2054  C   GLY C  81      12.072  -9.226  11.985  1.00 89.51           C  
ATOM   2055  O   GLY C  81      11.519  -9.489  10.915  1.00 89.51           O  
ATOM   2056  N   THR C  82      11.772  -9.819  13.179  1.00 91.44           N  
ATOM   2057  CA  THR C  82      10.667 -10.765  13.285  1.00 91.44           C  
ATOM   2058  C   THR C  82       9.327 -10.047  13.160  1.00 91.44           C  
ATOM   2059  CB  THR C  82      10.718 -11.536  14.617  1.00 91.44           C  
ATOM   2060  O   THR C  82       9.006  -9.174  13.969  1.00 91.44           O  
ATOM   2061  CG2 THR C  82       9.583 -12.551  14.709  1.00 91.44           C  
ATOM   2062  OG1 THR C  82      11.970 -12.226  14.716  1.00 91.44           O  
ATOM   2063  N   ILE C  83       8.571 -10.469  12.177  1.00 92.63           N  
ATOM   2064  CA  ILE C  83       7.316  -9.781  11.894  1.00 92.63           C  
ATOM   2065  C   ILE C  83       6.200 -10.369  12.755  1.00 92.63           C  
ATOM   2066  CB  ILE C  83       6.945  -9.876  10.397  1.00 92.63           C  
ATOM   2067  O   ILE C  83       5.614  -9.669  13.584  1.00 92.63           O  
ATOM   2068  CG1 ILE C  83       8.007  -9.180   9.538  1.00 92.63           C  
ATOM   2069  CG2 ILE C  83       5.558  -9.277  10.145  1.00 92.63           C  
ATOM   2070  CD1 ILE C  83       7.819  -9.379   8.040  1.00 92.63           C  
ATOM   2071  N   ILE C  84       6.024 -11.712  12.648  1.00 93.05           N  
ATOM   2072  CA  ILE C  84       5.029 -12.426  13.441  1.00 93.05           C  
ATOM   2073  C   ILE C  84       5.708 -13.532  14.246  1.00 93.05           C  
ATOM   2074  CB  ILE C  84       3.915 -13.020  12.549  1.00 93.05           C  
ATOM   2075  O   ILE C  84       6.287 -14.459  13.674  1.00 93.05           O  
ATOM   2076  CG1 ILE C  84       3.283 -11.923  11.684  1.00 93.05           C  
ATOM   2077  CG2 ILE C  84       2.856 -13.722  13.404  1.00 93.05           C  
ATOM   2078  CD1 ILE C  84       2.293 -12.443  10.651  1.00 93.05           C  
ATOM   2079  N   GLU C  85       5.549 -13.466  15.507  1.00 90.81           N  
ATOM   2080  CA  GLU C  85       6.262 -14.376  16.398  1.00 90.81           C  
ATOM   2081  C   GLU C  85       5.832 -15.822  16.169  1.00 90.81           C  
ATOM   2082  CB  GLU C  85       6.035 -13.984  17.860  1.00 90.81           C  
ATOM   2083  O   GLU C  85       6.671 -16.724  16.121  1.00 90.81           O  
ATOM   2084  CG  GLU C  85       6.962 -14.692  18.838  1.00 90.81           C  
ATOM   2085  CD  GLU C  85       6.892 -14.128  20.248  1.00 90.81           C  
ATOM   2086  OE1 GLU C  85       7.740 -14.495  21.092  1.00 90.81           O  
ATOM   2087  OE2 GLU C  85       5.980 -13.312  20.511  1.00 90.81           O  
ATOM   2088  N   THR C  86       4.595 -16.036  15.926  1.00 91.82           N  
ATOM   2089  CA  THR C  86       4.043 -17.386  15.897  1.00 91.82           C  
ATOM   2090  C   THR C  86       3.975 -17.912  14.466  1.00 91.82           C  
ATOM   2091  CB  THR C  86       2.640 -17.430  16.530  1.00 91.82           C  
ATOM   2092  O   THR C  86       3.535 -19.040  14.233  1.00 91.82           O  
ATOM   2093  CG2 THR C  86       2.696 -17.083  18.014  1.00 91.82           C  
ATOM   2094  OG1 THR C  86       1.791 -16.488  15.862  1.00 91.82           O  
ATOM   2095  N   TYR C  87       4.378 -17.060  13.546  1.00 91.67           N  
ATOM   2096  CA  TYR C  87       4.350 -17.430  12.136  1.00 91.67           C  
ATOM   2097  C   TYR C  87       5.547 -16.846  11.395  1.00 91.67           C  
ATOM   2098  CB  TYR C  87       3.049 -16.956  11.481  1.00 91.67           C  
ATOM   2099  O   TYR C  87       5.501 -15.704  10.932  1.00 91.67           O  
ATOM   2100  CG  TYR C  87       2.851 -17.476  10.078  1.00 91.67           C  
ATOM   2101  CD1 TYR C  87       3.410 -16.818   8.985  1.00 91.67           C  
ATOM   2102  CD2 TYR C  87       2.103 -18.625   9.842  1.00 91.67           C  
ATOM   2103  CE1 TYR C  87       3.229 -17.292   7.690  1.00 91.67           C  
ATOM   2104  CE2 TYR C  87       1.915 -19.108   8.551  1.00 91.67           C  
ATOM   2105  OH  TYR C  87       2.298 -18.910   6.204  1.00 91.67           O  
ATOM   2106  CZ  TYR C  87       2.481 -18.436   7.484  1.00 91.67           C  
ATOM   2107  N   PRO C  88       6.569 -17.621  11.243  1.00 90.90           N  
ATOM   2108  CA  PRO C  88       7.764 -17.087  10.586  1.00 90.90           C  
ATOM   2109  C   PRO C  88       7.540 -16.787   9.106  1.00 90.90           C  
ATOM   2110  CB  PRO C  88       8.794 -18.205  10.766  1.00 90.90           C  
ATOM   2111  O   PRO C  88       7.120 -17.667   8.350  1.00 90.90           O  
ATOM   2112  CG  PRO C  88       7.983 -19.450  10.927  1.00 90.90           C  
ATOM   2113  CD  PRO C  88       6.653 -19.079  11.519  1.00 90.90           C  
ATOM   2114  N   ILE C  89       7.747 -15.569   8.741  1.00 94.69           N  
ATOM   2115  CA  ILE C  89       7.639 -15.139   7.351  1.00 94.69           C  
ATOM   2116  C   ILE C  89       8.951 -15.415   6.622  1.00 94.69           C  
ATOM   2117  CB  ILE C  89       7.274 -13.641   7.250  1.00 94.69           C  
ATOM   2118  O   ILE C  89      10.011 -14.938   7.035  1.00 94.69           O  
ATOM   2119  CG1 ILE C  89       5.923 -13.374   7.923  1.00 94.69           C  
ATOM   2120  CG2 ILE C  89       7.257 -13.187   5.787  1.00 94.69           C  
ATOM   2121  CD1 ILE C  89       4.732 -13.950   7.170  1.00 94.69           C  
ATOM   2122  N   TYR C  90       8.841 -16.283   5.541  1.00 93.55           N  
ATOM   2123  CA  TYR C  90      10.023 -16.611   4.752  1.00 93.55           C  
ATOM   2124  C   TYR C  90      10.455 -15.425   3.898  1.00 93.55           C  
ATOM   2125  CB  TYR C  90       9.754 -17.826   3.859  1.00 93.55           C  
ATOM   2126  O   TYR C  90       9.752 -15.037   2.962  1.00 93.55           O  
ATOM   2127  CG  TYR C  90      10.964 -18.291   3.086  1.00 93.55           C  
ATOM   2128  CD1 TYR C  90      10.924 -18.413   1.699  1.00 93.55           C  
ATOM   2129  CD2 TYR C  90      12.149 -18.611   3.740  1.00 93.55           C  
ATOM   2130  CE1 TYR C  90      12.036 -18.843   0.982  1.00 93.55           C  
ATOM   2131  CE2 TYR C  90      13.267 -19.041   3.034  1.00 93.55           C  
ATOM   2132  OH  TYR C  90      14.305 -19.580   0.952  1.00 93.55           O  
ATOM   2133  CZ  TYR C  90      13.201 -19.154   1.657  1.00 93.55           C  
ATOM   2134  N   ARG C  91      11.680 -14.880   4.173  1.00 96.15           N  
ATOM   2135  CA  ARG C  91      12.203 -13.700   3.492  1.00 96.15           C  
ATOM   2136  C   ARG C  91      13.704 -13.825   3.254  1.00 96.15           C  
ATOM   2137  CB  ARG C  91      11.905 -12.435   4.300  1.00 96.15           C  
ATOM   2138  O   ARG C  91      14.397 -14.535   3.986  1.00 96.15           O  
ATOM   2139  CG  ARG C  91      11.673 -12.691   5.780  1.00 96.15           C  
ATOM   2140  CD  ARG C  91      11.343 -11.407   6.529  1.00 96.15           C  
ATOM   2141  NE  ARG C  91      12.106 -11.295   7.769  1.00 96.15           N  
ATOM   2142  NH1 ARG C  91      11.782  -9.020   8.006  1.00 96.15           N  
ATOM   2143  NH2 ARG C  91      13.009 -10.176   9.560  1.00 96.15           N  
ATOM   2144  CZ  ARG C  91      12.297 -10.164   8.442  1.00 96.15           C  
ATOM   2145  N   VAL C  92      14.128 -13.174   2.231  1.00 97.40           N  
ATOM   2146  CA  VAL C  92      15.551 -13.153   1.906  1.00 97.40           C  
ATOM   2147  C   VAL C  92      15.963 -11.747   1.479  1.00 97.40           C  
ATOM   2148  CB  VAL C  92      15.894 -14.170   0.795  1.00 97.40           C  
ATOM   2149  O   VAL C  92      15.110 -10.890   1.234  1.00 97.40           O  
ATOM   2150  CG1 VAL C  92      15.565 -15.593   1.244  1.00 97.40           C  
ATOM   2151  CG2 VAL C  92      15.146 -13.827  -0.492  1.00 97.40           C  
ATOM   2152  N   ARG C  93      17.277 -11.568   1.450  1.00 97.71           N  
ATOM   2153  CA  ARG C  93      17.796 -10.277   1.010  1.00 97.71           C  
ATOM   2154  C   ARG C  93      18.051 -10.274  -0.494  1.00 97.71           C  
ATOM   2155  CB  ARG C  93      19.084  -9.931   1.761  1.00 97.71           C  
ATOM   2156  O   ARG C  93      18.531 -11.264  -1.050  1.00 97.71           O  
ATOM   2157  CG  ARG C  93      18.853  -9.408   3.170  1.00 97.71           C  
ATOM   2158  CD  ARG C  93      20.148  -8.932   3.814  1.00 97.71           C  
ATOM   2159  NE  ARG C  93      19.972  -8.654   5.236  1.00 97.71           N  
ATOM   2160  NH1 ARG C  93      19.093  -6.540   4.926  1.00 97.71           N  
ATOM   2161  NH2 ARG C  93      19.359  -7.376   7.043  1.00 97.71           N  
ATOM   2162  CZ  ARG C  93      19.475  -7.524   5.732  1.00 97.71           C  
ATOM   2163  N   GLY C  94      17.646  -9.164  -1.158  1.00 98.22           N  
ATOM   2164  CA  GLY C  94      18.032  -8.943  -2.542  1.00 98.22           C  
ATOM   2165  C   GLY C  94      19.394  -8.289  -2.685  1.00 98.22           C  
ATOM   2166  O   GLY C  94      20.051  -7.987  -1.687  1.00 98.22           O  
ATOM   2167  N   ALA C  95      19.746  -8.046  -3.921  1.00 98.50           N  
ATOM   2168  CA  ALA C  95      21.039  -7.417  -4.177  1.00 98.50           C  
ATOM   2169  C   ALA C  95      21.068  -5.986  -3.648  1.00 98.50           C  
ATOM   2170  CB  ALA C  95      21.354  -7.436  -5.671  1.00 98.50           C  
ATOM   2171  O   ALA C  95      22.141  -5.431  -3.400  1.00 98.50           O  
ATOM   2172  N   ASP C  96      19.951  -5.442  -3.497  1.00 98.09           N  
ATOM   2173  CA  ASP C  96      19.816  -4.077  -2.996  1.00 98.09           C  
ATOM   2174  C   ASP C  96      19.818  -4.050  -1.469  1.00 98.09           C  
ATOM   2175  CB  ASP C  96      18.536  -3.433  -3.532  1.00 98.09           C  
ATOM   2176  O   ASP C  96      19.602  -3.000  -0.861  1.00 98.09           O  
ATOM   2177  CG  ASP C  96      17.288  -4.234  -3.206  1.00 98.09           C  
ATOM   2178  OD1 ASP C  96      17.379  -5.224  -2.448  1.00 98.09           O  
ATOM   2179  OD2 ASP C  96      16.204  -3.874  -3.714  1.00 98.09           O  
ATOM   2180  N   ASN C  97      19.996  -5.122  -0.806  1.00 97.91           N  
ATOM   2181  CA  ASN C  97      20.067  -5.323   0.637  1.00 97.91           C  
ATOM   2182  C   ASN C  97      18.707  -5.120   1.298  1.00 97.91           C  
ATOM   2183  CB  ASN C  97      21.105  -4.386   1.259  1.00 97.91           C  
ATOM   2184  O   ASN C  97      18.623  -4.943   2.515  1.00 97.91           O  
ATOM   2185  CG  ASN C  97      21.724  -4.956   2.520  1.00 97.91           C  
ATOM   2186  ND2 ASN C  97      22.157  -4.078   3.417  1.00 97.91           N  
ATOM   2187  OD1 ASN C  97      21.815  -6.175   2.685  1.00 97.91           O  
ATOM   2188  N   LYS C  98      17.671  -5.093   0.498  1.00 98.27           N  
ATOM   2189  CA  LYS C  98      16.313  -5.056   1.035  1.00 98.27           C  
ATOM   2190  C   LYS C  98      15.761  -6.465   1.231  1.00 98.27           C  
ATOM   2191  CB  LYS C  98      15.393  -4.256   0.112  1.00 98.27           C  
ATOM   2192  O   LYS C  98      16.279  -7.425   0.658  1.00 98.27           O  
ATOM   2193  CG  LYS C  98      15.738  -2.776   0.024  1.00 98.27           C  
ATOM   2194  CD  LYS C  98      14.687  -2.003  -0.762  1.00 98.27           C  
ATOM   2195  CE  LYS C  98      15.018  -0.518  -0.828  1.00 98.27           C  
ATOM   2196  NZ  LYS C  98      16.377  -0.278  -1.400  1.00 98.27           N  
ATOM   2197  N   ILE C  99      14.751  -6.498   2.072  1.00 98.22           N  
ATOM   2198  CA  ILE C  99      14.163  -7.781   2.439  1.00 98.22           C  
ATOM   2199  C   ILE C  99      12.996  -8.099   1.507  1.00 98.22           C  
ATOM   2200  CB  ILE C  99      13.691  -7.787   3.910  1.00 98.22           C  
ATOM   2201  O   ILE C  99      12.147  -7.242   1.251  1.00 98.22           O  
ATOM   2202  CG1 ILE C  99      14.842  -7.390   4.842  1.00 98.22           C  
ATOM   2203  CG2 ILE C  99      13.127  -9.159   4.291  1.00 98.22           C  
ATOM   2204  CD1 ILE C  99      16.044  -8.322   4.774  1.00 98.22           C  
ATOM   2205  N   TYR C 100      13.011  -9.388   1.033  1.00 98.69           N  
ATOM   2206  CA  TYR C 100      11.967  -9.806   0.106  1.00 98.69           C  
ATOM   2207  C   TYR C 100      11.265 -11.063   0.605  1.00 98.69           C  
ATOM   2208  CB  TYR C 100      12.552 -10.054  -1.288  1.00 98.69           C  
ATOM   2209  O   TYR C 100      11.918 -12.047   0.959  1.00 98.69           O  
ATOM   2210  CG  TYR C 100      13.002  -8.796  -1.990  1.00 98.69           C  
ATOM   2211  CD1 TYR C 100      12.162  -8.137  -2.885  1.00 98.69           C  
ATOM   2212  CD2 TYR C 100      14.266  -8.264  -1.761  1.00 98.69           C  
ATOM   2213  CE1 TYR C 100      12.572  -6.978  -3.537  1.00 98.69           C  
ATOM   2214  CE2 TYR C 100      14.687  -7.106  -2.406  1.00 98.69           C  
ATOM   2215  OH  TYR C 100      14.246  -5.324  -3.932  1.00 98.69           O  
ATOM   2216  CZ  TYR C 100      13.834  -6.471  -3.291  1.00 98.69           C  
ATOM   2217  N   ILE C 101       9.961 -10.972   0.604  1.00 97.31           N  
ATOM   2218  CA  ILE C 101       9.138 -12.137   0.911  1.00 97.31           C  
ATOM   2219  C   ILE C 101       8.964 -12.991  -0.343  1.00 97.31           C  
ATOM   2220  CB  ILE C 101       7.760 -11.724   1.474  1.00 97.31           C  
ATOM   2221  O   ILE C 101       8.657 -12.470  -1.418  1.00 97.31           O  
ATOM   2222  CG1 ILE C 101       7.932 -10.890   2.748  1.00 97.31           C  
ATOM   2223  CG2 ILE C 101       6.893 -12.958   1.740  1.00 97.31           C  
ATOM   2224  CD1 ILE C 101       6.646 -10.241   3.242  1.00 97.31           C  
ATOM   2225  N   LEU C 102       8.980 -14.375  -0.205  1.00 93.76           N  
ATOM   2226  CA  LEU C 102       9.060 -15.196  -1.409  1.00 93.76           C  
ATOM   2227  C   LEU C 102       7.803 -16.043  -1.574  1.00 93.76           C  
ATOM   2228  CB  LEU C 102      10.296 -16.098  -1.362  1.00 93.76           C  
ATOM   2229  O   LEU C 102       7.528 -16.548  -2.665  1.00 93.76           O  
ATOM   2230  CG  LEU C 102      11.652 -15.394  -1.425  1.00 93.76           C  
ATOM   2231  CD1 LEU C 102      12.780 -16.420  -1.462  1.00 93.76           C  
ATOM   2232  CD2 LEU C 102      11.721 -14.472  -2.637  1.00 93.76           C  
ATOM   2233  N   ARG C 103       7.035 -16.178  -0.560  1.00 91.19           N  
ATOM   2234  CA  ARG C 103       5.855 -17.033  -0.642  1.00 91.19           C  
ATOM   2235  C   ARG C 103       4.575 -16.211  -0.538  1.00 91.19           C  
ATOM   2236  CB  ARG C 103       5.885 -18.097   0.458  1.00 91.19           C  
ATOM   2237  O   ARG C 103       4.451 -15.353   0.339  1.00 91.19           O  
ATOM   2238  CG  ARG C 103       7.055 -19.062   0.349  1.00 91.19           C  
ATOM   2239  CD  ARG C 103       7.053 -20.081   1.480  1.00 91.19           C  
ATOM   2240  NE  ARG C 103       8.193 -20.989   1.390  1.00 91.19           N  
ATOM   2241  NH1 ARG C 103       7.723 -22.106   3.357  1.00 91.19           N  
ATOM   2242  NH2 ARG C 103       9.547 -22.701   2.103  1.00 91.19           N  
ATOM   2243  CZ  ARG C 103       8.485 -21.930   2.284  1.00 91.19           C  
ATOM   2244  N   VAL C 104       3.603 -16.575  -1.302  1.00 91.39           N  
ATOM   2245  CA  VAL C 104       2.344 -15.839  -1.359  1.00 91.39           C  
ATOM   2246  C   VAL C 104       1.638 -15.916  -0.007  1.00 91.39           C  
ATOM   2247  CB  VAL C 104       1.421 -16.380  -2.474  1.00 91.39           C  
ATOM   2248  O   VAL C 104       1.169 -14.901   0.513  1.00 91.39           O  
ATOM   2249  CG1 VAL C 104       0.040 -15.731  -2.394  1.00 91.39           C  
ATOM   2250  CG2 VAL C 104       2.048 -16.143  -3.847  1.00 91.39           C  
ATOM   2251  N   LYS C 105       1.623 -17.100   0.595  1.00 89.74           N  
ATOM   2252  CA  LYS C 105       0.953 -17.265   1.882  1.00 89.74           C  
ATOM   2253  C   LYS C 105       1.573 -16.363   2.945  1.00 89.74           C  
ATOM   2254  CB  LYS C 105       1.012 -18.725   2.334  1.00 89.74           C  
ATOM   2255  O   LYS C 105       0.863 -15.797   3.778  1.00 89.74           O  
ATOM   2256  CG  LYS C 105       2.423 -19.242   2.575  1.00 89.74           C  
ATOM   2257  CD  LYS C 105       2.417 -20.700   3.015  1.00 89.74           C  
ATOM   2258  CE  LYS C 105       3.826 -21.210   3.284  1.00 89.74           C  
ATOM   2259  NZ  LYS C 105       3.819 -22.607   3.812  1.00 89.74           N  
ATOM   2260  N   ASP C 106       2.917 -16.208   2.891  1.00 93.72           N  
ATOM   2261  CA  ASP C 106       3.615 -15.344   3.837  1.00 93.72           C  
ATOM   2262  C   ASP C 106       3.306 -13.873   3.569  1.00 93.72           C  
ATOM   2263  CB  ASP C 106       5.125 -15.585   3.771  1.00 93.72           C  
ATOM   2264  O   ASP C 106       3.105 -13.094   4.503  1.00 93.72           O  
ATOM   2265  CG  ASP C 106       5.524 -16.975   4.232  1.00 93.72           C  
ATOM   2266  OD1 ASP C 106       4.737 -17.630   4.948  1.00 93.72           O  
ATOM   2267  OD2 ASP C 106       6.638 -17.419   3.879  1.00 93.72           O  
ATOM   2268  N   LEU C 107       3.287 -13.531   2.322  1.00 96.49           N  
ATOM   2269  CA  LEU C 107       2.958 -12.159   1.951  1.00 96.49           C  
ATOM   2270  C   LEU C 107       1.563 -11.784   2.440  1.00 96.49           C  
ATOM   2271  CB  LEU C 107       3.045 -11.978   0.434  1.00 96.49           C  
ATOM   2272  O   LEU C 107       1.363 -10.697   2.988  1.00 96.49           O  
ATOM   2273  CG  LEU C 107       2.743 -10.577  -0.100  1.00 96.49           C  
ATOM   2274  CD1 LEU C 107       3.789  -9.584   0.395  1.00 96.49           C  
ATOM   2275  CD2 LEU C 107       2.686 -10.586  -1.624  1.00 96.49           C  
ATOM   2276  N   ILE C 108       0.614 -12.696   2.285  1.00 94.08           N  
ATOM   2277  CA  ILE C 108      -0.757 -12.445   2.714  1.00 94.08           C  
ATOM   2278  C   ILE C 108      -0.795 -12.243   4.228  1.00 94.08           C  
ATOM   2279  CB  ILE C 108      -1.698 -13.600   2.304  1.00 94.08           C  
ATOM   2280  O   ILE C 108      -1.418 -11.299   4.719  1.00 94.08           O  
ATOM   2281  CG1 ILE C 108      -1.852 -13.647   0.780  1.00 94.08           C  
ATOM   2282  CG2 ILE C 108      -3.061 -13.454   2.988  1.00 94.08           C  
ATOM   2283  CD1 ILE C 108      -2.591 -14.877   0.270  1.00 94.08           C  
ATOM   2284  N   GLN C 109      -0.048 -13.083   4.991  1.00 94.01           N  
ATOM   2285  CA  GLN C 109       0.015 -12.931   6.440  1.00 94.01           C  
ATOM   2286  C   GLN C 109       0.661 -11.604   6.828  1.00 94.01           C  
ATOM   2287  CB  GLN C 109       0.785 -14.094   7.069  1.00 94.01           C  
ATOM   2288  O   GLN C 109       0.210 -10.937   7.761  1.00 94.01           O  
ATOM   2289  CG  GLN C 109       0.059 -15.430   6.984  1.00 94.01           C  
ATOM   2290  CD  GLN C 109      -1.286 -15.413   7.686  1.00 94.01           C  
ATOM   2291  NE2 GLN C 109      -2.253 -16.134   7.130  1.00 94.01           N  
ATOM   2292  OE1 GLN C 109      -1.454 -14.757   8.719  1.00 94.01           O  
ATOM   2293  N   TYR C 110       1.677 -11.223   6.121  1.00 96.54           N  
ATOM   2294  CA  TYR C 110       2.374  -9.965   6.362  1.00 96.54           C  
ATOM   2295  C   TYR C 110       1.434  -8.778   6.186  1.00 96.54           C  
ATOM   2296  CB  TYR C 110       3.573  -9.825   5.418  1.00 96.54           C  
ATOM   2297  O   TYR C 110       1.385  -7.886   7.036  1.00 96.54           O  
ATOM   2298  CG  TYR C 110       4.235  -8.470   5.474  1.00 96.54           C  
ATOM   2299  CD1 TYR C 110       4.202  -7.611   4.378  1.00 96.54           C  
ATOM   2300  CD2 TYR C 110       4.895  -8.046   6.622  1.00 96.54           C  
ATOM   2301  CE1 TYR C 110       4.812  -6.362   4.424  1.00 96.54           C  
ATOM   2302  CE2 TYR C 110       5.508  -6.799   6.680  1.00 96.54           C  
ATOM   2303  OH  TYR C 110       6.067  -4.730   5.629  1.00 96.54           O  
ATOM   2304  CZ  TYR C 110       5.461  -5.965   5.578  1.00 96.54           C  
ATOM   2305  N   ILE C 111       0.641  -8.781   5.109  1.00 96.88           N  
ATOM   2306  CA  ILE C 111      -0.293  -7.697   4.826  1.00 96.88           C  
ATOM   2307  C   ILE C 111      -1.372  -7.651   5.907  1.00 96.88           C  
ATOM   2308  CB  ILE C 111      -0.939  -7.857   3.431  1.00 96.88           C  
ATOM   2309  O   ILE C 111      -1.663  -6.586   6.456  1.00 96.88           O  
ATOM   2310  CG1 ILE C 111       0.108  -7.646   2.332  1.00 96.88           C  
ATOM   2311  CG2 ILE C 111      -2.111  -6.886   3.265  1.00 96.88           C  
ATOM   2312  CD1 ILE C 111      -0.358  -8.066   0.945  1.00 96.88           C  
ATOM   2313  N   LYS C 112      -1.893  -8.837   6.301  1.00 95.38           N  
ATOM   2314  CA  LYS C 112      -2.932  -8.897   7.324  1.00 95.38           C  
ATOM   2315  C   LYS C 112      -2.399  -8.434   8.677  1.00 95.38           C  
ATOM   2316  CB  LYS C 112      -3.491 -10.316   7.439  1.00 95.38           C  
ATOM   2317  O   LYS C 112      -3.090  -7.726   9.413  1.00 95.38           O  
ATOM   2318  CG  LYS C 112      -4.391 -10.723   6.281  1.00 95.38           C  
ATOM   2319  CD  LYS C 112      -4.906 -12.147   6.446  1.00 95.38           C  
ATOM   2320  CE  LYS C 112      -5.901 -12.513   5.353  1.00 95.38           C  
ATOM   2321  NZ  LYS C 112      -6.385 -13.919   5.493  1.00 95.38           N  
ATOM   2322  N   PHE C 113      -1.222  -8.812   8.918  1.00 95.78           N  
ATOM   2323  CA  PHE C 113      -0.610  -8.424  10.183  1.00 95.78           C  
ATOM   2324  C   PHE C 113      -0.450  -6.911  10.265  1.00 95.78           C  
ATOM   2325  CB  PHE C 113       0.751  -9.106  10.356  1.00 95.78           C  
ATOM   2326  O   PHE C 113      -0.707  -6.310  11.311  1.00 95.78           O  
ATOM   2327  CG  PHE C 113       1.472  -8.711  11.617  1.00 95.78           C  
ATOM   2328  CD1 PHE C 113       2.532  -7.814  11.576  1.00 95.78           C  
ATOM   2329  CD2 PHE C 113       1.089  -9.238  12.843  1.00 95.78           C  
ATOM   2330  CE1 PHE C 113       3.201  -7.447  12.741  1.00 95.78           C  
ATOM   2331  CE2 PHE C 113       1.753  -8.876  14.012  1.00 95.78           C  
ATOM   2332  CZ  PHE C 113       2.809  -7.981  13.958  1.00 95.78           C  
ATOM   2333  N   ASN C 114      -0.093  -6.257   9.207  1.00 96.33           N  
ATOM   2334  CA  ASN C 114       0.207  -4.829   9.204  1.00 96.33           C  
ATOM   2335  C   ASN C 114      -1.052  -3.992   8.999  1.00 96.33           C  
ATOM   2336  CB  ASN C 114       1.244  -4.501   8.128  1.00 96.33           C  
ATOM   2337  O   ASN C 114      -1.198  -2.926   9.600  1.00 96.33           O  
ATOM   2338  CG  ASN C 114       2.667  -4.736   8.596  1.00 96.33           C  
ATOM   2339  ND2 ASN C 114       3.243  -5.865   8.200  1.00 96.33           N  
ATOM   2340  OD1 ASN C 114       3.243  -3.910   9.309  1.00 96.33           O  
ATOM   2341  N   TRP C 115      -1.976  -4.495   8.214  1.00 96.89           N  
ATOM   2342  CA  TRP C 115      -3.057  -3.617   7.782  1.00 96.89           C  
ATOM   2343  C   TRP C 115      -4.403  -4.116   8.297  1.00 96.89           C  
ATOM   2344  CB  TRP C 115      -3.088  -3.512   6.254  1.00 96.89           C  
ATOM   2345  O   TRP C 115      -5.430  -3.461   8.105  1.00 96.89           O  
ATOM   2346  CG  TRP C 115      -1.881  -2.845   5.665  1.00 96.89           C  
ATOM   2347  CD1 TRP C 115      -0.900  -2.173   6.340  1.00 96.89           C  
ATOM   2348  CD2 TRP C 115      -1.531  -2.782   4.279  1.00 96.89           C  
ATOM   2349  CE2 TRP C 115      -0.323  -2.056   4.186  1.00 96.89           C  
ATOM   2350  CE3 TRP C 115      -2.122  -3.270   3.106  1.00 96.89           C  
ATOM   2351  NE1 TRP C 115       0.040  -1.696   5.456  1.00 96.89           N  
ATOM   2352  CH2 TRP C 115      -0.294  -2.295   1.831  1.00 96.89           C  
ATOM   2353  CZ2 TRP C 115       0.305  -1.807   2.964  1.00 96.89           C  
ATOM   2354  CZ3 TRP C 115      -1.495  -3.021   1.891  1.00 96.89           C  
ATOM   2355  N   GLY C 116      -4.428  -5.263   8.983  1.00 95.25           N  
ATOM   2356  CA  GLY C 116      -5.678  -5.822   9.474  1.00 95.25           C  
ATOM   2357  C   GLY C 116      -6.535  -6.422   8.375  1.00 95.25           C  
ATOM   2358  O   GLY C 116      -6.012  -6.935   7.383  1.00 95.25           O  
ATOM   2359  N   SER C 117      -7.896  -6.367   8.627  1.00 96.37           N  
ATOM   2360  CA  SER C 117      -8.830  -6.956   7.672  1.00 96.37           C  
ATOM   2361  C   SER C 117      -9.003  -6.064   6.447  1.00 96.37           C  
ATOM   2362  CB  SER C 117     -10.188  -7.201   8.331  1.00 96.37           C  
ATOM   2363  O   SER C 117      -8.912  -4.839   6.547  1.00 96.37           O  
ATOM   2364  OG  SER C 117     -10.067  -8.114   9.408  1.00 96.37           O  
ATOM   2365  N   PRO C 118      -9.213  -6.707   5.255  1.00 97.44           N  
ATOM   2366  CA  PRO C 118      -9.489  -5.902   4.062  1.00 97.44           C  
ATOM   2367  C   PRO C 118     -10.811  -5.145   4.155  1.00 97.44           C  
ATOM   2368  CB  PRO C 118      -9.532  -6.941   2.939  1.00 97.44           C  
ATOM   2369  O   PRO C 118     -11.744  -5.601   4.822  1.00 97.44           O  
ATOM   2370  CG  PRO C 118     -10.017  -8.194   3.594  1.00 97.44           C  
ATOM   2371  CD  PRO C 118      -9.461  -8.248   4.988  1.00 97.44           C  
ATOM   2372  N   GLU C 119     -10.889  -4.053   3.477  1.00 97.73           N  
ATOM   2373  CA  GLU C 119     -12.143  -3.309   3.416  1.00 97.73           C  
ATOM   2374  C   GLU C 119     -13.190  -4.059   2.597  1.00 97.73           C  
ATOM   2375  CB  GLU C 119     -11.914  -1.915   2.828  1.00 97.73           C  
ATOM   2376  O   GLU C 119     -14.388  -3.956   2.866  1.00 97.73           O  
ATOM   2377  CG  GLU C 119     -11.266  -0.937   3.797  1.00 97.73           C  
ATOM   2378  CD  GLU C 119      -9.792  -1.220   4.038  1.00 97.73           C  
ATOM   2379  OE1 GLU C 119      -9.304  -0.982   5.166  1.00 97.73           O  
ATOM   2380  OE2 GLU C 119      -9.118  -1.681   3.089  1.00 97.73           O  
ATOM   2381  N   TYR C 120     -12.708  -4.766   1.602  1.00 97.92           N  
ATOM   2382  CA  TYR C 120     -13.600  -5.566   0.770  1.00 97.92           C  
ATOM   2383  C   TYR C 120     -13.197  -7.035   0.795  1.00 97.92           C  
ATOM   2384  CB  TYR C 120     -13.600  -5.048  -0.671  1.00 97.92           C  
ATOM   2385  O   TYR C 120     -12.037  -7.371   0.544  1.00 97.92           O  
ATOM   2386  CG  TYR C 120     -14.056  -3.615  -0.802  1.00 97.92           C  
ATOM   2387  CD1 TYR C 120     -15.394  -3.309  -1.044  1.00 97.92           C  
ATOM   2388  CD2 TYR C 120     -13.152  -2.565  -0.685  1.00 97.92           C  
ATOM   2389  CE1 TYR C 120     -15.819  -1.991  -1.167  1.00 97.92           C  
ATOM   2390  CE2 TYR C 120     -13.566  -1.243  -0.806  1.00 97.92           C  
ATOM   2391  OH  TYR C 120     -15.314   0.341  -1.167  1.00 97.92           O  
ATOM   2392  CZ  TYR C 120     -14.899  -0.966  -1.046  1.00 97.92           C  
ATOM   2393  N   ASP C 121     -14.040  -7.821   1.167  1.00 97.36           N  
ATOM   2394  CA  ASP C 121     -13.961  -9.277   1.218  1.00 97.36           C  
ATOM   2395  C   ASP C 121     -15.197  -9.917   0.590  1.00 97.36           C  
ATOM   2396  CB  ASP C 121     -13.798  -9.755   2.663  1.00 97.36           C  
ATOM   2397  O   ASP C 121     -16.247 -10.011   1.229  1.00 97.36           O  
ATOM   2398  CG  ASP C 121     -13.466 -11.234   2.764  1.00 97.36           C  
ATOM   2399  OD1 ASP C 121     -13.712 -11.982   1.794  1.00 97.36           O  
ATOM   2400  OD2 ASP C 121     -12.956 -11.654   3.825  1.00 97.36           O  
ATOM   2401  N   MET C 122     -15.013 -10.447  -0.627  1.00 97.01           N  
ATOM   2402  CA  MET C 122     -16.223 -10.766  -1.380  1.00 97.01           C  
ATOM   2403  C   MET C 122     -16.015 -12.002  -2.248  1.00 97.01           C  
ATOM   2404  CB  MET C 122     -16.643  -9.580  -2.251  1.00 97.01           C  
ATOM   2405  O   MET C 122     -14.884 -12.459  -2.423  1.00 97.01           O  
ATOM   2406  CG  MET C 122     -15.624  -9.212  -3.318  1.00 97.01           C  
ATOM   2407  SD  MET C 122     -15.800  -7.477  -3.889  1.00 97.01           S  
ATOM   2408  CE  MET C 122     -14.731  -6.635  -2.690  1.00 97.01           C  
ATOM   2409  N   GLU C 123     -17.131 -12.461  -2.703  1.00 95.24           N  
ATOM   2410  CA  GLU C 123     -17.077 -13.483  -3.744  1.00 95.24           C  
ATOM   2411  C   GLU C 123     -16.754 -12.870  -5.103  1.00 95.24           C  
ATOM   2412  CB  GLU C 123     -18.400 -14.250  -3.814  1.00 95.24           C  
ATOM   2413  O   GLU C 123     -17.108 -11.720  -5.372  1.00 95.24           O  
ATOM   2414  CG  GLU C 123     -18.710 -15.058  -2.562  1.00 95.24           C  
ATOM   2415  CD  GLU C 123     -19.970 -15.900  -2.688  1.00 95.24           C  
ATOM   2416  OE1 GLU C 123     -20.228 -16.742  -1.798  1.00 95.24           O  
ATOM   2417  OE2 GLU C 123     -20.703 -15.718  -3.685  1.00 95.24           O  
ATOM   2418  N   PRO C 124     -16.090 -13.642  -5.931  1.00 93.00           N  
ATOM   2419  CA  PRO C 124     -15.690 -13.128  -7.243  1.00 93.00           C  
ATOM   2420  C   PRO C 124     -16.862 -12.546  -8.031  1.00 93.00           C  
ATOM   2421  CB  PRO C 124     -15.119 -14.362  -7.946  1.00 93.00           C  
ATOM   2422  O   PRO C 124     -16.694 -11.563  -8.758  1.00 93.00           O  
ATOM   2423  CG  PRO C 124     -14.564 -15.206  -6.845  1.00 93.00           C  
ATOM   2424  CD  PRO C 124     -15.476 -15.099  -5.656  1.00 93.00           C  
ATOM   2425  N   VAL C 125     -18.095 -13.086  -7.922  1.00 93.99           N  
ATOM   2426  CA  VAL C 125     -19.256 -12.613  -8.668  1.00 93.99           C  
ATOM   2427  C   VAL C 125     -19.578 -11.175  -8.266  1.00 93.99           C  
ATOM   2428  CB  VAL C 125     -20.486 -13.519  -8.438  1.00 93.99           C  
ATOM   2429  O   VAL C 125     -20.272 -10.461  -8.994  1.00 93.99           O  
ATOM   2430  CG1 VAL C 125     -20.253 -14.907  -9.031  1.00 93.99           C  
ATOM   2431  CG2 VAL C 125     -20.803 -13.618  -6.947  1.00 93.99           C  
ATOM   2432  N   ASP C 126     -19.082 -10.739  -7.083  1.00 96.21           N  
ATOM   2433  CA  ASP C 126     -19.399  -9.411  -6.568  1.00 96.21           C  
ATOM   2434  C   ASP C 126     -18.250  -8.437  -6.818  1.00 96.21           C  
ATOM   2435  CB  ASP C 126     -19.717  -9.477  -5.073  1.00 96.21           C  
ATOM   2436  O   ASP C 126     -18.098  -7.449  -6.096  1.00 96.21           O  
ATOM   2437  CG  ASP C 126     -20.963 -10.288  -4.767  1.00 96.21           C  
ATOM   2438  OD1 ASP C 126     -21.963 -10.173  -5.508  1.00 96.21           O  
ATOM   2439  OD2 ASP C 126     -20.946 -11.048  -3.774  1.00 96.21           O  
ATOM   2440  N   ILE C 127     -17.434  -8.722  -7.805  1.00 95.25           N  
ATOM   2441  CA  ILE C 127     -16.206  -7.977  -8.060  1.00 95.25           C  
ATOM   2442  C   ILE C 127     -16.541  -6.521  -8.375  1.00 95.25           C  
ATOM   2443  CB  ILE C 127     -15.394  -8.603  -9.216  1.00 95.25           C  
ATOM   2444  O   ILE C 127     -15.707  -5.631  -8.192  1.00 95.25           O  
ATOM   2445  CG1 ILE C 127     -13.968  -8.042  -9.232  1.00 95.25           C  
ATOM   2446  CG2 ILE C 127     -16.092  -8.361 -10.558  1.00 95.25           C  
ATOM   2447  CD1 ILE C 127     -13.115  -8.487  -8.051  1.00 95.25           C  
ATOM   2448  N   SER C 128     -17.739  -6.211  -8.878  1.00 95.74           N  
ATOM   2449  CA  SER C 128     -18.131  -4.851  -9.232  1.00 95.74           C  
ATOM   2450  C   SER C 128     -18.114  -3.935  -8.013  1.00 95.74           C  
ATOM   2451  CB  SER C 128     -19.523  -4.842  -9.867  1.00 95.74           C  
ATOM   2452  O   SER C 128     -18.089  -2.710  -8.151  1.00 95.74           O  
ATOM   2453  OG  SER C 128     -20.493  -5.332  -8.958  1.00 95.74           O  
ATOM   2454  N   ALA C 129     -18.077  -4.453  -6.776  1.00 96.86           N  
ATOM   2455  CA  ALA C 129     -18.069  -3.683  -5.535  1.00 96.86           C  
ATOM   2456  C   ALA C 129     -16.788  -2.864  -5.406  1.00 96.86           C  
ATOM   2457  CB  ALA C 129     -18.228  -4.610  -4.333  1.00 96.86           C  
ATOM   2458  O   ALA C 129     -16.733  -1.904  -4.633  1.00 96.86           O  
ATOM   2459  N   ILE C 130     -15.792  -3.250  -6.169  1.00 97.54           N  
ATOM   2460  CA  ILE C 130     -14.529  -2.547  -5.974  1.00 97.54           C  
ATOM   2461  C   ILE C 130     -14.208  -1.710  -7.211  1.00 97.54           C  
ATOM   2462  CB  ILE C 130     -13.374  -3.531  -5.679  1.00 97.54           C  
ATOM   2463  O   ILE C 130     -13.072  -1.265  -7.388  1.00 97.54           O  
ATOM   2464  CG1 ILE C 130     -13.221  -4.535  -6.827  1.00 97.54           C  
ATOM   2465  CG2 ILE C 130     -13.607  -4.253  -4.348  1.00 97.54           C  
ATOM   2466  CD1 ILE C 130     -11.960  -5.384  -6.744  1.00 97.54           C  
ATOM   2467  N   SER C 131     -15.239  -1.597  -8.048  1.00 97.10           N  
ATOM   2468  CA  SER C 131     -15.045  -0.693  -9.176  1.00 97.10           C  
ATOM   2469  C   SER C 131     -14.673   0.709  -8.704  1.00 97.10           C  
ATOM   2470  CB  SER C 131     -16.308  -0.631 -10.037  1.00 97.10           C  
ATOM   2471  O   SER C 131     -15.332   1.269  -7.826  1.00 97.10           O  
ATOM   2472  OG  SER C 131     -16.102   0.191 -11.173  1.00 97.10           O  
ATOM   2473  N   GLY C 132     -13.547   1.275  -9.214  1.00 96.72           N  
ATOM   2474  CA  GLY C 132     -13.103   2.617  -8.875  1.00 96.72           C  
ATOM   2475  C   GLY C 132     -12.222   2.660  -7.641  1.00 96.72           C  
ATOM   2476  O   GLY C 132     -11.624   3.694  -7.334  1.00 96.72           O  
ATOM   2477  N   LYS C 133     -12.211   1.506  -6.908  1.00 97.90           N  
ATOM   2478  CA  LYS C 133     -11.320   1.434  -5.754  1.00 97.90           C  
ATOM   2479  C   LYS C 133      -9.921   0.987  -6.167  1.00 97.90           C  
ATOM   2480  CB  LYS C 133     -11.885   0.482  -4.698  1.00 97.90           C  
ATOM   2481  O   LYS C 133      -9.755   0.307  -7.182  1.00 97.90           O  
ATOM   2482  CG  LYS C 133     -13.337   0.753  -4.334  1.00 97.90           C  
ATOM   2483  CD  LYS C 133     -13.502   2.113  -3.667  1.00 97.90           C  
ATOM   2484  CE  LYS C 133     -14.945   2.360  -3.248  1.00 97.90           C  
ATOM   2485  NZ  LYS C 133     -15.172   3.783  -2.855  1.00 97.90           N  
ATOM   2486  N   ARG C 134      -8.942   1.449  -5.399  1.00 98.33           N  
ATOM   2487  CA  ARG C 134      -7.554   1.101  -5.685  1.00 98.33           C  
ATOM   2488  C   ARG C 134      -6.870   0.520  -4.452  1.00 98.33           C  
ATOM   2489  CB  ARG C 134      -6.783   2.326  -6.183  1.00 98.33           C  
ATOM   2490  O   ARG C 134      -7.132   0.953  -3.328  1.00 98.33           O  
ATOM   2491  CG  ARG C 134      -7.387   2.973  -7.419  1.00 98.33           C  
ATOM   2492  CD  ARG C 134      -6.694   4.283  -7.766  1.00 98.33           C  
ATOM   2493  NE  ARG C 134      -6.974   5.319  -6.776  1.00 98.33           N  
ATOM   2494  NH1 ARG C 134      -5.709   6.947  -7.818  1.00 98.33           N  
ATOM   2495  NH2 ARG C 134      -6.818   7.423  -5.869  1.00 98.33           N  
ATOM   2496  CZ  ARG C 134      -6.500   6.561  -6.823  1.00 98.33           C  
ATOM   2497  N   GLY C 135      -6.032  -0.473  -4.718  1.00 98.51           N  
ATOM   2498  CA  GLY C 135      -5.295  -1.005  -3.583  1.00 98.51           C  
ATOM   2499  C   GLY C 135      -4.676  -2.363  -3.856  1.00 98.51           C  
ATOM   2500  O   GLY C 135      -4.368  -2.691  -5.004  1.00 98.51           O  
ATOM   2501  N   VAL C 136      -4.336  -3.053  -2.819  1.00 98.66           N  
ATOM   2502  CA  VAL C 136      -3.774  -4.397  -2.895  1.00 98.66           C  
ATOM   2503  C   VAL C 136      -4.901  -5.426  -2.952  1.00 98.66           C  
ATOM   2504  CB  VAL C 136      -2.843  -4.692  -1.698  1.00 98.66           C  
ATOM   2505  O   VAL C 136      -5.766  -5.457  -2.073  1.00 98.66           O  
ATOM   2506  CG1 VAL C 136      -2.357  -6.140  -1.736  1.00 98.66           C  
ATOM   2507  CG2 VAL C 136      -1.659  -3.727  -1.694  1.00 98.66           C  
ATOM   2508  N   MET C 137      -4.877  -6.202  -3.967  1.00 98.23           N  
ATOM   2509  CA  MET C 137      -5.912  -7.208  -4.184  1.00 98.23           C  
ATOM   2510  C   MET C 137      -5.355  -8.614  -3.985  1.00 98.23           C  
ATOM   2511  CB  MET C 137      -6.508  -7.075  -5.587  1.00 98.23           C  
ATOM   2512  O   MET C 137      -4.279  -8.937  -4.492  1.00 98.23           O  
ATOM   2513  CG  MET C 137      -7.537  -8.143  -5.919  1.00 98.23           C  
ATOM   2514  SD  MET C 137      -8.230  -7.949  -7.607  1.00 98.23           S  
ATOM   2515  CE  MET C 137      -9.699  -6.949  -7.238  1.00 98.23           C  
ATOM   2516  N   ILE C 138      -6.080  -9.374  -3.226  1.00 97.21           N  
ATOM   2517  CA  ILE C 138      -5.766 -10.791  -3.074  1.00 97.21           C  
ATOM   2518  C   ILE C 138      -6.907 -11.635  -3.638  1.00 97.21           C  
ATOM   2519  CB  ILE C 138      -5.507 -11.157  -1.596  1.00 97.21           C  
ATOM   2520  O   ILE C 138      -8.076 -11.393  -3.331  1.00 97.21           O  
ATOM   2521  CG1 ILE C 138      -4.257 -10.437  -1.078  1.00 97.21           C  
ATOM   2522  CG2 ILE C 138      -5.373 -12.674  -1.431  1.00 97.21           C  
ATOM   2523  CD1 ILE C 138      -3.987 -10.654   0.405  1.00 97.21           C  
ATOM   2524  N   ILE C 139      -6.556 -12.560  -4.499  1.00 94.87           N  
ATOM   2525  CA  ILE C 139      -7.504 -13.528  -5.040  1.00 94.87           C  
ATOM   2526  C   ILE C 139      -7.179 -14.922  -4.507  1.00 94.87           C  
ATOM   2527  CB  ILE C 139      -7.492 -13.529  -6.585  1.00 94.87           C  
ATOM   2528  O   ILE C 139      -6.145 -15.499  -4.850  1.00 94.87           O  
ATOM   2529  CG1 ILE C 139      -7.699 -12.107  -7.121  1.00 94.87           C  
ATOM   2530  CG2 ILE C 139      -8.558 -14.482  -7.133  1.00 94.87           C  
ATOM   2531  CD1 ILE C 139      -7.026 -11.847  -8.462  1.00 94.87           C  
ATOM   2532  N   GLU C 140      -8.017 -15.365  -3.673  1.00 92.48           N  
ATOM   2533  CA  GLU C 140      -7.855 -16.744  -3.223  1.00 92.48           C  
ATOM   2534  C   GLU C 140      -8.408 -17.729  -4.249  1.00 92.48           C  
ATOM   2535  CB  GLU C 140      -8.541 -16.953  -1.870  1.00 92.48           C  
ATOM   2536  O   GLU C 140      -9.562 -17.614  -4.667  1.00 92.48           O  
ATOM   2537  CG  GLU C 140      -7.847 -16.248  -0.714  1.00 92.48           C  
ATOM   2538  CD  GLU C 140      -8.457 -16.574   0.640  1.00 92.48           C  
ATOM   2539  OE1 GLU C 140      -7.856 -16.217   1.679  1.00 92.48           O  
ATOM   2540  OE2 GLU C 140      -9.544 -17.194   0.663  1.00 92.48           O  
ATOM   2541  N   VAL C 141      -7.579 -18.627  -4.641  1.00 88.54           N  
ATOM   2542  CA  VAL C 141      -7.948 -19.583  -5.680  1.00 88.54           C  
ATOM   2543  C   VAL C 141      -7.805 -21.007  -5.147  1.00 88.54           C  
ATOM   2544  CB  VAL C 141      -7.088 -19.401  -6.951  1.00 88.54           C  
ATOM   2545  O   VAL C 141      -6.817 -21.332  -4.484  1.00 88.54           O  
ATOM   2546  CG1 VAL C 141      -7.494 -20.406  -8.027  1.00 88.54           C  
ATOM   2547  CG2 VAL C 141      -7.210 -17.972  -7.476  1.00 88.54           C  
ATOM   2548  N   SER C 142      -8.841 -21.793  -5.367  1.00 83.92           N  
ATOM   2549  CA  SER C 142      -8.771 -23.214  -5.044  1.00 83.92           C  
ATOM   2550  C   SER C 142      -8.330 -24.034  -6.252  1.00 83.92           C  
ATOM   2551  CB  SER C 142     -10.125 -23.718  -4.542  1.00 83.92           C  
ATOM   2552  O   SER C 142      -8.668 -23.703  -7.390  1.00 83.92           O  
ATOM   2553  OG  SER C 142     -11.105 -23.625  -5.561  1.00 83.92           O  
ATOM   2554  N   GLY C 143      -7.447 -24.990  -5.984  1.00 74.97           N  
ATOM   2555  CA  GLY C 143      -7.095 -25.929  -7.036  1.00 74.97           C  
ATOM   2556  C   GLY C 143      -5.707 -25.696  -7.604  1.00 74.97           C  
ATOM   2557  O   GLY C 143      -5.207 -26.506  -8.387  1.00 74.97           O  
ATOM   2558  N   TRP C 144      -5.136 -24.523  -7.194  1.00 69.80           N  
ATOM   2559  CA  TRP C 144      -3.763 -24.308  -7.640  1.00 69.80           C  
ATOM   2560  C   TRP C 144      -2.788 -25.151  -6.825  1.00 69.80           C  
ATOM   2561  CB  TRP C 144      -3.389 -22.827  -7.535  1.00 69.80           C  
ATOM   2562  O   TRP C 144      -2.910 -25.243  -5.601  1.00 69.80           O  
ATOM   2563  CG  TRP C 144      -3.992 -21.969  -8.606  1.00 69.80           C  
ATOM   2564  CD1 TRP C 144      -4.739 -22.386  -9.673  1.00 69.80           C  
ATOM   2565  CD2 TRP C 144      -3.894 -20.546  -8.716  1.00 69.80           C  
ATOM   2566  CE2 TRP C 144      -4.607 -20.166  -9.875  1.00 69.80           C  
ATOM   2567  CE3 TRP C 144      -3.273 -19.553  -7.946  1.00 69.80           C  
ATOM   2568  NE1 TRP C 144      -5.112 -21.307 -10.440  1.00 69.80           N  
ATOM   2569  CH2 TRP C 144      -4.099 -17.884  -9.511  1.00 69.80           C  
ATOM   2570  CZ2 TRP C 144      -4.716 -18.835 -10.282  1.00 69.80           C  
ATOM   2571  CZ3 TRP C 144      -3.382 -18.229  -8.353  1.00 69.80           C  
ATOM   2572  N   GLY C 145      -1.831 -25.879  -7.428  1.00 63.60           N  
ATOM   2573  CA  GLY C 145      -0.859 -26.706  -6.731  1.00 63.60           C  
ATOM   2574  C   GLY C 145       0.298 -25.911  -6.157  1.00 63.60           C  
ATOM   2575  O   GLY C 145       0.944 -26.348  -5.202  1.00 63.60           O  
ATOM   2576  N   ASP C 146       0.531 -24.717  -6.636  1.00 57.52           N  
ATOM   2577  CA  ASP C 146       1.743 -23.997  -6.256  1.00 57.52           C  
ATOM   2578  C   ASP C 146       1.407 -22.738  -5.459  1.00 57.52           C  
ATOM   2579  CB  ASP C 146       2.560 -23.631  -7.497  1.00 57.52           C  
ATOM   2580  O   ASP C 146       2.304 -21.997  -5.052  1.00 57.52           O  
ATOM   2581  CG  ASP C 146       1.808 -22.729  -8.458  1.00 57.52           C  
ATOM   2582  OD1 ASP C 146       0.559 -22.698  -8.415  1.00 57.52           O  
ATOM   2583  OD2 ASP C 146       2.470 -22.044  -9.269  1.00 57.52           O  
ATOM   2584  N   ALA C 147       0.063 -22.425  -5.354  1.00 68.46           N  
ATOM   2585  CA  ALA C 147      -0.327 -21.238  -4.598  1.00 68.46           C  
ATOM   2586  C   ALA C 147      -1.752 -21.368  -4.068  1.00 68.46           C  
ATOM   2587  CB  ALA C 147      -0.198 -19.988  -5.466  1.00 68.46           C  
ATOM   2588  O   ALA C 147      -2.548 -22.151  -4.594  1.00 68.46           O  
ATOM   2589  N   SER C 148      -1.983 -20.663  -3.003  1.00 75.82           N  
ATOM   2590  CA  SER C 148      -3.334 -20.641  -2.452  1.00 75.82           C  
ATOM   2591  C   SER C 148      -4.091 -19.392  -2.894  1.00 75.82           C  
ATOM   2592  CB  SER C 148      -3.292 -20.708  -0.925  1.00 75.82           C  
ATOM   2593  O   SER C 148      -5.293 -19.271  -2.652  1.00 75.82           O  
ATOM   2594  OG  SER C 148      -2.497 -19.660  -0.397  1.00 75.82           O  
ATOM   2595  N   GLY C 149      -3.343 -18.603  -3.715  1.00 85.89           N  
ATOM   2596  CA  GLY C 149      -3.941 -17.364  -4.185  1.00 85.89           C  
ATOM   2597  C   GLY C 149      -2.966 -16.479  -4.939  1.00 85.89           C  
ATOM   2598  O   GLY C 149      -1.886 -16.928  -5.328  1.00 85.89           O  
ATOM   2599  N   HIS C 150      -3.436 -15.333  -5.295  1.00 92.43           N  
ATOM   2600  CA  HIS C 150      -2.664 -14.355  -6.053  1.00 92.43           C  
ATOM   2601  C   HIS C 150      -2.793 -12.962  -5.446  1.00 92.43           C  
ATOM   2602  CB  HIS C 150      -3.114 -14.334  -7.515  1.00 92.43           C  
ATOM   2603  O   HIS C 150      -3.883 -12.559  -5.032  1.00 92.43           O  
ATOM   2604  CG  HIS C 150      -2.253 -13.486  -8.395  1.00 92.43           C  
ATOM   2605  CD2 HIS C 150      -2.535 -12.367  -9.103  1.00 92.43           C  
ATOM   2606  ND1 HIS C 150      -0.923 -13.764  -8.627  1.00 92.43           N  
ATOM   2607  CE1 HIS C 150      -0.423 -12.849  -9.441  1.00 92.43           C  
ATOM   2608  NE2 HIS C 150      -1.381 -11.990  -9.744  1.00 92.43           N  
ATOM   2609  N   VAL C 151      -1.624 -12.318  -5.293  1.00 95.77           N  
ATOM   2610  CA  VAL C 151      -1.616 -10.947  -4.793  1.00 95.77           C  
ATOM   2611  C   VAL C 151      -1.162  -9.997  -5.899  1.00 95.77           C  
ATOM   2612  CB  VAL C 151      -0.702 -10.800  -3.556  1.00 95.77           C  
ATOM   2613  O   VAL C 151      -0.152 -10.244  -6.563  1.00 95.77           O  
ATOM   2614  CG1 VAL C 151      -0.804  -9.391  -2.974  1.00 95.77           C  
ATOM   2615  CG2 VAL C 151      -1.063 -11.844  -2.500  1.00 95.77           C  
ATOM   2616  N   THR C 152      -1.858  -8.961  -6.172  1.00 96.50           N  
ATOM   2617  CA  THR C 152      -1.521  -7.921  -7.138  1.00 96.50           C  
ATOM   2618  C   THR C 152      -2.124  -6.582  -6.724  1.00 96.50           C  
ATOM   2619  CB  THR C 152      -2.010  -8.292  -8.551  1.00 96.50           C  
ATOM   2620  O   THR C 152      -2.555  -6.416  -5.581  1.00 96.50           O  
ATOM   2621  CG2 THR C 152      -3.533  -8.283  -8.626  1.00 96.50           C  
ATOM   2622  OG1 THR C 152      -1.491  -7.346  -9.494  1.00 96.50           O  
ATOM   2623  N   LEU C 153      -1.986  -5.623  -7.589  1.00 97.94           N  
ATOM   2624  CA  LEU C 153      -2.602  -4.322  -7.352  1.00 97.94           C  
ATOM   2625  C   LEU C 153      -3.840  -4.140  -8.223  1.00 97.94           C  
ATOM   2626  CB  LEU C 153      -1.601  -3.197  -7.626  1.00 97.94           C  
ATOM   2627  O   LEU C 153      -3.940  -4.733  -9.300  1.00 97.94           O  
ATOM   2628  CG  LEU C 153      -0.390  -3.125  -6.695  1.00 97.94           C  
ATOM   2629  CD1 LEU C 153       0.587  -2.058  -7.177  1.00 97.94           C  
ATOM   2630  CD2 LEU C 153      -0.832  -2.844  -5.263  1.00 97.94           C  
ATOM   2631  N   TRP C 154      -4.801  -3.475  -7.738  1.00 97.68           N  
ATOM   2632  CA  TRP C 154      -6.039  -3.120  -8.424  1.00 97.68           C  
ATOM   2633  C   TRP C 154      -6.160  -1.607  -8.581  1.00 97.68           C  
ATOM   2634  CB  TRP C 154      -7.251  -3.665  -7.665  1.00 97.68           C  
ATOM   2635  O   TRP C 154      -6.080  -0.867  -7.598  1.00 97.68           O  
ATOM   2636  CG  TRP C 154      -8.568  -3.336  -8.302  1.00 97.68           C  
ATOM   2637  CD1 TRP C 154      -9.478  -2.408  -7.879  1.00 97.68           C  
ATOM   2638  CD2 TRP C 154      -9.123  -3.938  -9.475  1.00 97.68           C  
ATOM   2639  CE2 TRP C 154     -10.374  -3.325  -9.707  1.00 97.68           C  
ATOM   2640  CE3 TRP C 154      -8.683  -4.936 -10.355  1.00 97.68           C  
ATOM   2641  NE1 TRP C 154     -10.567  -2.396  -8.720  1.00 97.68           N  
ATOM   2642  CH2 TRP C 154     -10.737  -4.658 -11.629  1.00 97.68           C  
ATOM   2643  CZ2 TRP C 154     -11.191  -3.679 -10.784  1.00 97.68           C  
ATOM   2644  CZ3 TRP C 154      -9.497  -5.287 -11.425  1.00 97.68           C  
ATOM   2645  N   ASP C 155      -6.343  -1.152  -9.795  1.00 97.14           N  
ATOM   2646  CA  ASP C 155      -6.328   0.288 -10.032  1.00 97.14           C  
ATOM   2647  C   ASP C 155      -7.746   0.836 -10.174  1.00 97.14           C  
ATOM   2648  CB  ASP C 155      -5.509   0.618 -11.282  1.00 97.14           C  
ATOM   2649  O   ASP C 155      -7.936   1.986 -10.577  1.00 97.14           O  
ATOM   2650  CG  ASP C 155      -6.186   0.176 -12.568  1.00 97.14           C  
ATOM   2651  OD1 ASP C 155      -7.264  -0.454 -12.504  1.00 97.14           O  
ATOM   2652  OD2 ASP C 155      -5.636   0.459 -13.654  1.00 97.14           O  
ATOM   2653  N   GLY C 156      -8.691  -0.025  -9.879  1.00 96.07           N  
ATOM   2654  CA  GLY C 156     -10.079   0.393  -9.992  1.00 96.07           C  
ATOM   2655  C   GLY C 156     -10.803  -0.251 -11.159  1.00 96.07           C  
ATOM   2656  O   GLY C 156     -12.035  -0.293 -11.185  1.00 96.07           O  
ATOM   2657  N   SER C 157     -10.015  -0.822 -12.076  1.00 93.50           N  
ATOM   2658  CA  SER C 157     -10.624  -1.423 -13.258  1.00 93.50           C  
ATOM   2659  C   SER C 157      -9.859  -2.665 -13.703  1.00 93.50           C  
ATOM   2660  CB  SER C 157     -10.683  -0.412 -14.404  1.00 93.50           C  
ATOM   2661  O   SER C 157     -10.449  -3.605 -14.241  1.00 93.50           O  
ATOM   2662  OG  SER C 157      -9.379  -0.009 -14.787  1.00 93.50           O  
ATOM   2663  N   SER C 158      -8.556  -2.669 -13.384  1.00 91.87           N  
ATOM   2664  CA  SER C 158      -7.730  -3.779 -13.851  1.00 91.87           C  
ATOM   2665  C   SER C 158      -6.640  -4.120 -12.840  1.00 91.87           C  
ATOM   2666  CB  SER C 158      -7.098  -3.445 -15.202  1.00 91.87           C  
ATOM   2667  O   SER C 158      -6.289  -3.293 -11.995  1.00 91.87           O  
ATOM   2668  OG  SER C 158      -8.093  -3.116 -16.156  1.00 91.87           O  
ATOM   2669  N   THR C 159      -6.122  -5.335 -12.980  1.00 93.89           N  
ATOM   2670  CA  THR C 159      -5.008  -5.756 -12.138  1.00 93.89           C  
ATOM   2671  C   THR C 159      -3.694  -5.168 -12.644  1.00 93.89           C  
ATOM   2672  CB  THR C 159      -4.899  -7.291 -12.083  1.00 93.89           C  
ATOM   2673  O   THR C 159      -3.530  -4.945 -13.845  1.00 93.89           O  
ATOM   2674  CG2 THR C 159      -6.139  -7.909 -11.446  1.00 93.89           C  
ATOM   2675  OG1 THR C 159      -4.754  -7.802 -13.414  1.00 93.89           O  
ATOM   2676  N   GLY C 160      -2.823  -4.966 -11.737  1.00 92.68           N  
ATOM   2677  CA  GLY C 160      -1.537  -4.376 -12.072  1.00 92.68           C  
ATOM   2678  C   GLY C 160      -0.662  -5.289 -12.911  1.00 92.68           C  
ATOM   2679  O   GLY C 160       0.206  -4.819 -13.650  1.00 92.68           O  
ATOM   2680  N   ASP C 161      -0.920  -6.540 -12.812  1.00 91.76           N  
ATOM   2681  CA  ASP C 161      -0.078  -7.488 -13.535  1.00 91.76           C  
ATOM   2682  C   ASP C 161      -0.790  -8.019 -14.778  1.00 91.76           C  
ATOM   2683  CB  ASP C 161       0.327  -8.649 -12.625  1.00 91.76           C  
ATOM   2684  O   ASP C 161      -0.291  -8.928 -15.444  1.00 91.76           O  
ATOM   2685  CG  ASP C 161      -0.864  -9.390 -12.043  1.00 91.76           C  
ATOM   2686  OD1 ASP C 161      -2.014  -9.096 -12.432  1.00 91.76           O  
ATOM   2687  OD2 ASP C 161      -0.650 -10.274 -11.186  1.00 91.76           O  
ATOM   2688  N   GLY C 162      -2.023  -7.598 -15.043  1.00 88.34           N  
ATOM   2689  CA  GLY C 162      -2.741  -7.935 -16.262  1.00 88.34           C  
ATOM   2690  C   GLY C 162      -3.512  -9.237 -16.160  1.00 88.34           C  
ATOM   2691  O   GLY C 162      -4.145  -9.667 -17.127  1.00 88.34           O  
ATOM   2692  N   THR C 163      -3.461  -9.834 -14.972  1.00 88.66           N  
ATOM   2693  CA  THR C 163      -4.148 -11.111 -14.815  1.00 88.66           C  
ATOM   2694  C   THR C 163      -5.654 -10.902 -14.682  1.00 88.66           C  
ATOM   2695  CB  THR C 163      -3.624 -11.880 -13.589  1.00 88.66           C  
ATOM   2696  O   THR C 163      -6.110  -9.793 -14.398  1.00 88.66           O  
ATOM   2697  CG2 THR C 163      -2.117 -12.098 -13.679  1.00 88.66           C  
ATOM   2698  OG1 THR C 163      -3.917 -11.133 -12.402  1.00 88.66           O  
ATOM   2699  N   HIS C 164      -6.349 -11.933 -14.924  1.00 88.84           N  
ATOM   2700  CA  HIS C 164      -7.804 -11.932 -14.820  1.00 88.84           C  
ATOM   2701  C   HIS C 164      -8.289 -13.017 -13.864  1.00 88.84           C  
ATOM   2702  CB  HIS C 164      -8.439 -12.125 -16.198  1.00 88.84           C  
ATOM   2703  O   HIS C 164      -9.347 -13.612 -14.079  1.00 88.84           O  
ATOM   2704  CG  HIS C 164      -8.043 -11.080 -17.192  1.00 88.84           C  
ATOM   2705  CD2 HIS C 164      -7.082 -11.078 -18.145  1.00 88.84           C  
ATOM   2706  ND1 HIS C 164      -8.670  -9.855 -17.274  1.00 88.84           N  
ATOM   2707  CE1 HIS C 164      -8.109  -9.144 -18.238  1.00 88.84           C  
ATOM   2708  NE2 HIS C 164      -7.143  -9.863 -18.782  1.00 88.84           N  
ATOM   2709  N   TYR C 165      -7.520 -13.246 -12.864  1.00 89.58           N  
ATOM   2710  CA  TYR C 165      -7.777 -14.356 -11.954  1.00 89.58           C  
ATOM   2711  C   TYR C 165      -9.033 -14.106 -11.128  1.00 89.58           C  
ATOM   2712  CB  TYR C 165      -6.578 -14.580 -11.027  1.00 89.58           C  
ATOM   2713  O   TYR C 165      -9.586 -15.032 -10.532  1.00 89.58           O  
ATOM   2714  CG  TYR C 165      -5.330 -15.029 -11.746  1.00 89.58           C  
ATOM   2715  CD1 TYR C 165      -5.408 -15.728 -12.948  1.00 89.58           C  
ATOM   2716  CD2 TYR C 165      -4.069 -14.757 -11.224  1.00 89.58           C  
ATOM   2717  CE1 TYR C 165      -4.260 -16.145 -13.614  1.00 89.58           C  
ATOM   2718  CE2 TYR C 165      -2.915 -15.170 -11.881  1.00 89.58           C  
ATOM   2719  OH  TYR C 165      -1.880 -16.273 -13.727  1.00 89.58           O  
ATOM   2720  CZ  TYR C 165      -3.020 -15.862 -13.073  1.00 89.58           C  
ATOM   2721  N   HIS C 166      -9.439 -12.860 -11.084  1.00 90.38           N  
ATOM   2722  CA  HIS C 166     -10.642 -12.511 -10.337  1.00 90.38           C  
ATOM   2723  C   HIS C 166     -11.897 -12.753 -11.170  1.00 90.38           C  
ATOM   2724  CB  HIS C 166     -10.586 -11.051  -9.884  1.00 90.38           C  
ATOM   2725  O   HIS C 166     -13.013 -12.688 -10.650  1.00 90.38           O  
ATOM   2726  CG  HIS C 166     -10.419 -10.079 -11.008  1.00 90.38           C  
ATOM   2727  CD2 HIS C 166     -11.296  -9.219 -11.578  1.00 90.38           C  
ATOM   2728  ND1 HIS C 166      -9.228  -9.919 -11.682  1.00 90.38           N  
ATOM   2729  CE1 HIS C 166      -9.380  -8.999 -12.620  1.00 90.38           C  
ATOM   2730  NE2 HIS C 166     -10.625  -8.558 -12.577  1.00 90.38           N  
ATOM   2731  N   GLU C 167     -11.747 -13.074 -12.412  1.00 89.56           N  
ATOM   2732  CA  GLU C 167     -12.873 -13.268 -13.321  1.00 89.56           C  
ATOM   2733  C   GLU C 167     -13.258 -14.742 -13.415  1.00 89.56           C  
ATOM   2734  CB  GLU C 167     -12.543 -12.721 -14.712  1.00 89.56           C  
ATOM   2735  O   GLU C 167     -12.425 -15.586 -13.751  1.00 89.56           O  
ATOM   2736  CG  GLU C 167     -12.230 -11.231 -14.728  1.00 89.56           C  
ATOM   2737  CD  GLU C 167     -11.782 -10.727 -16.091  1.00 89.56           C  
ATOM   2738  OE1 GLU C 167     -11.341  -9.560 -16.191  1.00 89.56           O  
ATOM   2739  OE2 GLU C 167     -11.873 -11.506 -17.066  1.00 89.56           O  
ATOM   2740  N   LEU C 168     -14.499 -15.000 -13.278  1.00 89.83           N  
ATOM   2741  CA  LEU C 168     -14.996 -16.371 -13.312  1.00 89.83           C  
ATOM   2742  C   LEU C 168     -14.760 -17.001 -14.680  1.00 89.83           C  
ATOM   2743  CB  LEU C 168     -16.487 -16.409 -12.969  1.00 89.83           C  
ATOM   2744  O   LEU C 168     -14.438 -18.188 -14.775  1.00 89.83           O  
ATOM   2745  CG  LEU C 168     -16.860 -16.072 -11.525  1.00 89.83           C  
ATOM   2746  CD1 LEU C 168     -18.375 -15.977 -11.377  1.00 89.83           C  
ATOM   2747  CD2 LEU C 168     -16.289 -17.113 -10.568  1.00 89.83           C  
ATOM   2748  N   SER C 169     -14.891 -16.175 -15.696  1.00 86.98           N  
ATOM   2749  CA  SER C 169     -14.751 -16.676 -17.060  1.00 86.98           C  
ATOM   2750  C   SER C 169     -13.346 -17.212 -17.311  1.00 86.98           C  
ATOM   2751  CB  SER C 169     -15.073 -15.575 -18.071  1.00 86.98           C  
ATOM   2752  O   SER C 169     -13.150 -18.081 -18.164  1.00 86.98           O  
ATOM   2753  OG  SER C 169     -14.209 -14.465 -17.898  1.00 86.98           O  
ATOM   2754  N   TYR C 170     -12.401 -16.652 -16.568  1.00 84.49           N  
ATOM   2755  CA  TYR C 170     -11.018 -17.099 -16.691  1.00 84.49           C  
ATOM   2756  C   TYR C 170     -10.896 -18.587 -16.384  1.00 84.49           C  
ATOM   2757  CB  TYR C 170     -10.108 -16.297 -15.757  1.00 84.49           C  
ATOM   2758  O   TYR C 170     -10.075 -19.286 -16.982  1.00 84.49           O  
ATOM   2759  CG  TYR C 170      -8.677 -16.776 -15.744  1.00 84.49           C  
ATOM   2760  CD1 TYR C 170      -8.218 -17.635 -14.748  1.00 84.49           C  
ATOM   2761  CD2 TYR C 170      -7.780 -16.372 -16.728  1.00 84.49           C  
ATOM   2762  CE1 TYR C 170      -6.899 -18.078 -14.731  1.00 84.49           C  
ATOM   2763  CE2 TYR C 170      -6.460 -16.808 -16.721  1.00 84.49           C  
ATOM   2764  OH  TYR C 170      -4.723 -18.096 -15.708  1.00 84.49           O  
ATOM   2765  CZ  TYR C 170      -6.029 -17.660 -15.720  1.00 84.49           C  
ATOM   2766  N   TYR C 171     -11.746 -19.137 -15.537  1.00 83.74           N  
ATOM   2767  CA  TYR C 171     -11.587 -20.481 -14.992  1.00 83.74           C  
ATOM   2768  C   TYR C 171     -12.431 -21.487 -15.766  1.00 83.74           C  
ATOM   2769  CB  TYR C 171     -11.970 -20.509 -13.510  1.00 83.74           C  
ATOM   2770  O   TYR C 171     -12.362 -22.691 -15.510  1.00 83.74           O  
ATOM   2771  CG  TYR C 171     -11.081 -19.657 -12.636  1.00 83.74           C  
ATOM   2772  CD1 TYR C 171      -9.875 -20.152 -12.145  1.00 83.74           C  
ATOM   2773  CD2 TYR C 171     -11.444 -18.358 -12.300  1.00 83.74           C  
ATOM   2774  CE1 TYR C 171      -9.053 -19.372 -11.338  1.00 83.74           C  
ATOM   2775  CE2 TYR C 171     -10.630 -17.569 -11.495  1.00 83.74           C  
ATOM   2776  OH  TYR C 171      -8.628 -17.307 -10.221  1.00 83.74           O  
ATOM   2777  CZ  TYR C 171      -9.438 -18.083 -11.020  1.00 83.74           C  
ATOM   2778  N   GLU C 172     -13.221 -21.030 -16.702  1.00 83.46           N  
ATOM   2779  CA  GLU C 172     -14.069 -21.916 -17.495  1.00 83.46           C  
ATOM   2780  C   GLU C 172     -13.240 -22.983 -18.204  1.00 83.46           C  
ATOM   2781  CB  GLU C 172     -14.879 -21.114 -18.516  1.00 83.46           C  
ATOM   2782  O   GLU C 172     -13.687 -24.121 -18.361  1.00 83.46           O  
ATOM   2783  CG  GLU C 172     -15.982 -20.267 -17.898  1.00 83.46           C  
ATOM   2784  CD  GLU C 172     -16.707 -19.394 -18.910  1.00 83.46           C  
ATOM   2785  OE1 GLU C 172     -17.701 -18.731 -18.537  1.00 83.46           O  
ATOM   2786  OE2 GLU C 172     -16.278 -19.374 -20.085  1.00 83.46           O  
ATOM   2787  N   ARG C 173     -12.065 -22.696 -18.505  1.00 78.99           N  
ATOM   2788  CA  ARG C 173     -11.179 -23.599 -19.232  1.00 78.99           C  
ATOM   2789  C   ARG C 173     -10.737 -24.762 -18.350  1.00 78.99           C  
ATOM   2790  CB  ARG C 173      -9.955 -22.845 -19.756  1.00 78.99           C  
ATOM   2791  O   ARG C 173     -10.241 -25.774 -18.849  1.00 78.99           O  
ATOM   2792  CG  ARG C 173      -9.078 -22.257 -18.662  1.00 78.99           C  
ATOM   2793  CD  ARG C 173      -7.970 -21.384 -19.235  1.00 78.99           C  
ATOM   2794  NE  ARG C 173      -6.971 -22.178 -19.945  1.00 78.99           N  
ATOM   2795  NH1 ARG C 173      -5.500 -20.425 -20.260  1.00 78.99           N  
ATOM   2796  NH2 ARG C 173      -4.984 -22.515 -21.046  1.00 78.99           N  
ATOM   2797  CZ  ARG C 173      -5.821 -21.704 -20.415  1.00 78.99           C  
ATOM   2798  N   TYR C 174     -10.938 -24.621 -17.044  1.00 77.99           N  
ATOM   2799  CA  TYR C 174     -10.477 -25.654 -16.123  1.00 77.99           C  
ATOM   2800  C   TYR C 174     -11.610 -26.607 -15.761  1.00 77.99           C  
ATOM   2801  CB  TYR C 174      -9.898 -25.024 -14.853  1.00 77.99           C  
ATOM   2802  O   TYR C 174     -11.419 -27.537 -14.973  1.00 77.99           O  
ATOM   2803  CG  TYR C 174      -8.658 -24.199 -15.096  1.00 77.99           C  
ATOM   2804  CD1 TYR C 174      -7.423 -24.808 -15.307  1.00 77.99           C  
ATOM   2805  CD2 TYR C 174      -8.717 -22.810 -15.114  1.00 77.99           C  
ATOM   2806  CE1 TYR C 174      -6.276 -24.053 -15.529  1.00 77.99           C  
ATOM   2807  CE2 TYR C 174      -7.577 -22.044 -15.335  1.00 77.99           C  
ATOM   2808  OH  TYR C 174      -5.232 -21.920 -15.761  1.00 77.99           O  
ATOM   2809  CZ  TYR C 174      -6.364 -22.673 -15.542  1.00 77.99           C  
ATOM   2810  N   GLY C 175     -12.750 -26.505 -16.280  1.00 75.86           N  
ATOM   2811  CA  GLY C 175     -13.882 -27.395 -16.077  1.00 75.86           C  
ATOM   2812  C   GLY C 175     -14.226 -27.599 -14.614  1.00 75.86           C  
ATOM   2813  O   GLY C 175     -14.584 -28.705 -14.203  1.00 75.86           O  
ATOM   2814  N   GLY C 176     -13.894 -26.560 -13.749  1.00 76.46           N  
ATOM   2815  CA  GLY C 176     -14.259 -26.601 -12.342  1.00 76.46           C  
ATOM   2816  C   GLY C 176     -13.119 -27.040 -11.442  1.00 76.46           C  
ATOM   2817  O   GLY C 176     -13.239 -27.003 -10.216  1.00 76.46           O  
ATOM   2818  N   ALA C 177     -11.970 -27.486 -11.956  1.00 79.41           N  
ATOM   2819  CA  ALA C 177     -10.829 -27.959 -11.177  1.00 79.41           C  
ATOM   2820  C   ALA C 177     -10.127 -26.802 -10.473  1.00 79.41           C  
ATOM   2821  CB  ALA C 177      -9.846 -28.707 -12.075  1.00 79.41           C  
ATOM   2822  O   ALA C 177      -9.505 -26.990  -9.425  1.00 79.41           O  
ATOM   2823  N   VAL C 178     -10.225 -25.645 -11.069  1.00 81.53           N  
ATOM   2824  CA  VAL C 178      -9.651 -24.424 -10.513  1.00 81.53           C  
ATOM   2825  C   VAL C 178     -10.713 -23.327 -10.469  1.00 81.53           C  
ATOM   2826  CB  VAL C 178      -8.427 -23.949 -11.328  1.00 81.53           C  
ATOM   2827  O   VAL C 178     -11.449 -23.128 -11.438  1.00 81.53           O  
ATOM   2828  CG1 VAL C 178      -7.819 -22.694 -10.706  1.00 81.53           C  
ATOM   2829  CG2 VAL C 178      -7.385 -25.062 -11.421  1.00 81.53           C  
ATOM   2830  N   ALA C 179     -10.819 -22.748  -9.295  1.00 86.00           N  
ATOM   2831  CA  ALA C 179     -11.843 -21.713  -9.180  1.00 86.00           C  
ATOM   2832  C   ALA C 179     -11.430 -20.642  -8.175  1.00 86.00           C  
ATOM   2833  CB  ALA C 179     -13.180 -22.330  -8.777  1.00 86.00           C  
ATOM   2834  O   ALA C 179     -10.791 -20.943  -7.164  1.00 86.00           O  
ATOM   2835  N   PRO C 180     -11.751 -19.415  -8.560  1.00 89.11           N  
ATOM   2836  CA  PRO C 180     -11.545 -18.397  -7.528  1.00 89.11           C  
ATOM   2837  C   PRO C 180     -12.547 -18.507  -6.381  1.00 89.11           C  
ATOM   2838  CB  PRO C 180     -11.729 -17.081  -8.288  1.00 89.11           C  
ATOM   2839  O   PRO C 180     -13.730 -18.769  -6.613  1.00 89.11           O  
ATOM   2840  CG  PRO C 180     -12.679 -17.409  -9.394  1.00 89.11           C  
ATOM   2841  CD  PRO C 180     -12.425 -18.821  -9.839  1.00 89.11           C  
ATOM   2842  N   LYS C 181     -12.077 -18.314  -5.183  1.00 90.16           N  
ATOM   2843  CA  LYS C 181     -12.929 -18.501  -4.012  1.00 90.16           C  
ATOM   2844  C   LYS C 181     -13.308 -17.160  -3.389  1.00 90.16           C  
ATOM   2845  CB  LYS C 181     -12.232 -19.383  -2.975  1.00 90.16           C  
ATOM   2846  O   LYS C 181     -14.460 -16.952  -3.004  1.00 90.16           O  
ATOM   2847  CG  LYS C 181     -12.135 -20.848  -3.374  1.00 90.16           C  
ATOM   2848  CD  LYS C 181     -11.655 -21.712  -2.215  1.00 90.16           C  
ATOM   2849  CE  LYS C 181     -11.616 -23.186  -2.594  1.00 90.16           C  
ATOM   2850  NZ  LYS C 181     -11.136 -24.036  -1.463  1.00 90.16           N  
ATOM   2851  N   ARG C 182     -12.347 -16.379  -3.346  1.00 94.01           N  
ATOM   2852  CA  ARG C 182     -12.557 -15.126  -2.629  1.00 94.01           C  
ATOM   2853  C   ARG C 182     -11.647 -14.027  -3.168  1.00 94.01           C  
ATOM   2854  CB  ARG C 182     -12.315 -15.317  -1.130  1.00 94.01           C  
ATOM   2855  O   ARG C 182     -10.532 -14.302  -3.617  1.00 94.01           O  
ATOM   2856  CG  ARG C 182     -12.864 -14.190  -0.269  1.00 94.01           C  
ATOM   2857  CD  ARG C 182     -12.828 -14.543   1.212  1.00 94.01           C  
ATOM   2858  NE  ARG C 182     -11.478 -14.438   1.758  1.00 94.01           N  
ATOM   2859  NH1 ARG C 182     -12.063 -15.122   3.886  1.00 94.01           N  
ATOM   2860  NH2 ARG C 182      -9.886 -14.586   3.407  1.00 94.01           N  
ATOM   2861  CZ  ARG C 182     -11.145 -14.716   3.016  1.00 94.01           C  
ATOM   2862  N   VAL C 183     -12.185 -12.786  -3.242  1.00 96.75           N  
ATOM   2863  CA  VAL C 183     -11.395 -11.612  -3.597  1.00 96.75           C  
ATOM   2864  C   VAL C 183     -11.381 -10.627  -2.430  1.00 96.75           C  
ATOM   2865  CB  VAL C 183     -11.939 -10.925  -4.869  1.00 96.75           C  
ATOM   2866  O   VAL C 183     -12.432 -10.295  -1.877  1.00 96.75           O  
ATOM   2867  CG1 VAL C 183     -11.101  -9.697  -5.220  1.00 96.75           C  
ATOM   2868  CG2 VAL C 183     -11.965 -11.910  -6.037  1.00 96.75           C  
ATOM   2869  N   MET C 184     -10.224 -10.230  -2.059  1.00 97.60           N  
ATOM   2870  CA  MET C 184     -10.051  -9.241  -0.999  1.00 97.60           C  
ATOM   2871  C   MET C 184      -9.317  -8.009  -1.519  1.00 97.60           C  
ATOM   2872  CB  MET C 184      -9.287  -9.845   0.181  1.00 97.60           C  
ATOM   2873  O   MET C 184      -8.461  -8.116  -2.399  1.00 97.60           O  
ATOM   2874  CG  MET C 184      -9.987 -11.034   0.820  1.00 97.60           C  
ATOM   2875  SD  MET C 184      -8.929 -11.898   2.045  1.00 97.60           S  
ATOM   2876  CE  MET C 184      -7.844 -12.831   0.929  1.00 97.60           C  
ATOM   2877  N   LEU C 185      -9.701  -6.860  -0.938  1.00 98.63           N  
ATOM   2878  CA  LEU C 185      -9.007  -5.640  -1.334  1.00 98.63           C  
ATOM   2879  C   LEU C 185      -8.726  -4.757  -0.123  1.00 98.63           C  
ATOM   2880  CB  LEU C 185      -9.833  -4.864  -2.365  1.00 98.63           C  
ATOM   2881  O   LEU C 185      -9.630  -4.467   0.663  1.00 98.63           O  
ATOM   2882  CG  LEU C 185      -9.170  -3.627  -2.972  1.00 98.63           C  
ATOM   2883  CD1 LEU C 185      -8.180  -4.035  -4.058  1.00 98.63           C  
ATOM   2884  CD2 LEU C 185     -10.223  -2.676  -3.532  1.00 98.63           C  
ATOM   2885  N   TRP C 186      -7.465  -4.441   0.117  1.00 98.58           N  
ATOM   2886  CA  TRP C 186      -7.062  -3.347   0.995  1.00 98.58           C  
ATOM   2887  C   TRP C 186      -6.933  -2.043   0.215  1.00 98.58           C  
ATOM   2888  CB  TRP C 186      -5.736  -3.674   1.688  1.00 98.58           C  
ATOM   2889  O   TRP C 186      -6.059  -1.909  -0.644  1.00 98.58           O  
ATOM   2890  CG  TRP C 186      -5.864  -4.656   2.814  1.00 98.58           C  
ATOM   2891  CD1 TRP C 186      -5.910  -4.375   4.151  1.00 98.58           C  
ATOM   2892  CD2 TRP C 186      -5.958  -6.079   2.700  1.00 98.58           C  
ATOM   2893  CE2 TRP C 186      -6.059  -6.598   4.009  1.00 98.58           C  
ATOM   2894  CE3 TRP C 186      -5.968  -6.967   1.615  1.00 98.58           C  
ATOM   2895  NE1 TRP C 186      -6.028  -5.539   4.876  1.00 98.58           N  
ATOM   2896  CH2 TRP C 186      -6.175  -8.814   3.185  1.00 98.58           C  
ATOM   2897  CZ2 TRP C 186      -6.169  -7.967   4.264  1.00 98.58           C  
ATOM   2898  CZ3 TRP C 186      -6.077  -8.329   1.871  1.00 98.58           C  
ATOM   2899  N   GLU C 187      -7.736  -1.095   0.552  1.00 98.32           N  
ATOM   2900  CA  GLU C 187      -7.747   0.153  -0.206  1.00 98.32           C  
ATOM   2901  C   GLU C 187      -6.524   1.005   0.116  1.00 98.32           C  
ATOM   2902  CB  GLU C 187      -9.028   0.943   0.076  1.00 98.32           C  
ATOM   2903  O   GLU C 187      -6.087   1.064   1.268  1.00 98.32           O  
ATOM   2904  CG  GLU C 187      -9.293   2.062  -0.920  1.00 98.32           C  
ATOM   2905  CD  GLU C 187     -10.652   2.719  -0.738  1.00 98.32           C  
ATOM   2906  OE1 GLU C 187     -10.977   3.661  -1.495  1.00 98.32           O  
ATOM   2907  OE2 GLU C 187     -11.397   2.288   0.170  1.00 98.32           O  
ATOM   2908  N   LEU C 188      -5.965   1.522  -0.892  1.00 97.86           N  
ATOM   2909  CA  LEU C 188      -4.951   2.565  -0.793  1.00 97.86           C  
ATOM   2910  C   LEU C 188      -5.432   3.856  -1.447  1.00 97.86           C  
ATOM   2911  CB  LEU C 188      -3.644   2.106  -1.444  1.00 97.86           C  
ATOM   2912  O   LEU C 188      -6.272   3.824  -2.350  1.00 97.86           O  
ATOM   2913  CG  LEU C 188      -3.037   0.809  -0.906  1.00 97.86           C  
ATOM   2914  CD1 LEU C 188      -1.766   0.460  -1.674  1.00 97.86           C  
ATOM   2915  CD2 LEU C 188      -2.750   0.931   0.586  1.00 97.86           C  
ATOM   2916  N   LYS C 189      -4.865   5.026  -0.928  1.00 96.07           N  
ATOM   2917  CA  LYS C 189      -5.333   6.318  -1.420  1.00 96.07           C  
ATOM   2918  C   LYS C 189      -4.171   7.168  -1.926  1.00 96.07           C  
ATOM   2919  CB  LYS C 189      -6.091   7.068  -0.323  1.00 96.07           C  
ATOM   2920  O   LYS C 189      -3.034   7.004  -1.478  1.00 96.07           O  
ATOM   2921  CG  LYS C 189      -7.414   6.424   0.066  1.00 96.07           C  
ATOM   2922  CD  LYS C 189      -8.215   7.316   1.005  1.00 96.07           C  
ATOM   2923  CE  LYS C 189      -9.579   6.717   1.319  1.00 96.07           C  
ATOM   2924  NZ  LYS C 189     -10.363   7.581   2.252  1.00 96.07           N  
ATOM   2925  N   ASP C 190      -4.576   8.124  -2.831  1.00 92.53           N  
ATOM   2926  CA  ASP C 190      -3.629   9.139  -3.283  1.00 92.53           C  
ATOM   2927  C   ASP C 190      -3.956  10.502  -2.679  1.00 92.53           C  
ATOM   2928  CB  ASP C 190      -3.626   9.227  -4.811  1.00 92.53           C  
ATOM   2929  O   ASP C 190      -5.114  10.786  -2.365  1.00 92.53           O  
ATOM   2930  CG  ASP C 190      -2.646   8.264  -5.458  1.00 92.53           C  
ATOM   2931  OD1 ASP C 190      -1.693   7.817  -4.783  1.00 92.53           O  
ATOM   2932  OD2 ASP C 190      -2.826   7.951  -6.655  1.00 92.53           O  
TER    2933      ASP C 190                                                      
ENDMDL                                                                          
END                                                                             
