# Supplementary material for: The RIX domain defines a class of polymorphic T6SS effectors and secreted adaptors
Source: Nat Commun. 2023 Aug 17;14:4983. doi: 10.1038/s41467-023-40659-2 (PMC10435454; doi:10.1038/s41467-023-40659-2)
Supplement: Supplementary file 6 — Supplementary Data S3 [file 41467_2023_40659_MOESM6_ESM.zip › AlphaFold2 PDB files used in this study/WP_099165670.1 cysteine hydrolase.pdb]

HEADER                                            01-JUN-22                     
TITLE     ALPHAFOLD MONOMER V2.0 PREDICTION FOR UNCHARACTERIZED PROTEIN         
TITLE    2 (A0A2G1AW02)                                                         
COMPND    MOL_ID: 1;                                                            
COMPND   2 MOLECULE: UNCHARACTERIZED PROTEIN;                                   
COMPND   3 CHAIN: A                                                             
SOURCE    MOL_ID: 1;                                                            
SOURCE   2 ORGANISM_SCIENTIFIC: VIBRIO SPLENDIDUS;                              
SOURCE   3 ORGANISM_TAXID: 29497                                                
REMARK   1                                                                      
REMARK   1 REFERENCE 1                                                          
REMARK   1  AUTH   JOHN JUMPER, RICHARD EVANS, ALEXANDER PRITZEL, TIM GREEN,    
REMARK   1  AUTH 2 MICHAEL FIGURNOV, OLAF RONNEBERGER, KATHRYN TUNYASUVUNAKOOL, 
REMARK   1  AUTH 3 RUSS BATES, AUGUSTIN ZIDEK, ANNA POTAPENKO, ALEX BRIDGLAND,  
REMARK   1  AUTH 4 CLEMENS MEYER, SIMON A A KOHL, ANDREW J BALLARD,             
REMARK   1  AUTH 5 ANDREW COWIE, BERNARDINO ROMERA-PAREDES, STANISLAV NIKOLOV,  
REMARK   1  AUTH 6 RISHUB JAIN, JONAS ADLER, TREVOR BACK, STIG PETERSEN,        
REMARK   1  AUTH 7 DAVID REIMAN, ELLEN CLANCY, MICHAL ZIELINSKI,                
REMARK   1  AUTH 8 MARTIN STEINEGGER, MICHALINA PACHOLSKA, TAMAS BERGHAMMER,    
REMARK   1  AUTH 9 DAVID SILVER, ORIOL VINYALS, ANDREW W SENIOR,                
REMARK   1  AUTH10 KORAY KAVUKCUOGLU, PUSHMEET KOHLI, DEMIS HASSABIS            
REMARK   1  TITL   HIGHLY ACCURATE PROTEIN STRUCTURE PREDICTION WITH ALPHAFOLD  
REMARK   1  REF    NATURE                        V. 596   583 2021              
REMARK   1  REFN                   ISSN 0028-0836                               
REMARK   1  PMID   34265844                                                     
REMARK   1  DOI    10.1038/s41586-021-03819-2                                   
REMARK   1                                                                      
REMARK   1 DISCLAIMERS                                                          
REMARK   1 ALPHAFOLD DATA, COPYRIGHT (2021) DEEPMIND TECHNOLOGIES LIMITED. THE  
REMARK   1 INFORMATION PROVIDED IS THEORETICAL MODELLING ONLY AND CAUTION SHOULD
REMARK   1 BE EXERCISED IN ITS USE. IT IS PROVIDED "AS-IS" WITHOUT ANY WARRANTY 
REMARK   1 OF ANY KIND, WHETHER EXPRESSED OR IMPLIED. NO WARRANTY IS GIVEN THAT 
REMARK   1 USE OF THE INFORMATION SHALL NOT INFRINGE THE RIGHTS OF ANY THIRD    
REMARK   1 PARTY. THE INFORMATION IS NOT INTENDED TO BE A SUBSTITUTE FOR        
REMARK   1 PROFESSIONAL MEDICAL ADVICE, DIAGNOSIS, OR TREATMENT, AND DOES NOT   
REMARK   1 CONSTITUTE MEDICAL OR OTHER PROFESSIONAL ADVICE. IT IS AVAILABLE FOR 
REMARK   1 ACADEMIC AND COMMERCIAL PURPOSES, UNDER CC-BY 4.0 LICENCE.           
DBREF  XXXX A    1   296  UNP    A0A2G1AW02 A0A2G1AW02_VIBSP     1    296       
SEQRES   1 A  296  MET ARG TYR LEU SER ALA PRO VAL ILE PRO THR GLU SER          
SEQRES   2 A  296  GLN GLU THR THR ARG GLU ARG ALA VAL ARG GLN ARG LEU          
SEQRES   3 A  296  GLU ARG ARG GLU GLU LEU THR ARG SER ALA ILE ASP GLU          
SEQRES   4 A  296  LYS ARG SER THR ASP ASN ARG GLU ARG VAL LEU ALA GLU          
SEQRES   5 A  296  ARG LYS ASP ALA GLU THR ARG LEU LEU ASN GLU GLY LYS          
SEQRES   6 A  296  THR GLY VAL PHE ILE TRP THR GLU THR LYS GLY THR GLY          
SEQRES   7 A  296  HIS ALA PHE VAL SER ILE HIS GLN PRO GLU ASN ILE THR          
SEQRES   8 A  296  ILE PHE THR TYR GLY ARG PHE ASP ASP LEU GLY ILE THR          
SEQRES   9 A  296  PRO ALA THR GLY GLU GLY VAL LEU LEU LYS LEU GLU GLY          
SEQRES  10 A  296  ASP TYR ALA LYS ASN TYR LEU LEU HIS GLU LEU TYR ILE          
SEQRES  11 A  296  VAL GLU ALA LYS SER PHE LYS VAL LEU ASP ALA ASN LEU          
SEQRES  12 A  296  SER LEU VAL LEU ASN HIS PHE ASN VAL LEU TRP GLU SER          
SEQRES  13 A  296  SER ASP ASN LEU PRO ASP SER LYS THR ALA THR ASP LEU          
SEQRES  14 A  296  VAL LYS SER PHE GLY LYS VAL ILE ASP GLN TYR ASP LEU          
SEQRES  15 A  296  SER GLY ASN ASN CYS THR THR HIS SER VAL ASN ALA ILE          
SEQRES  16 A  296  LYS ILE SER GLY SER SER LEU PHE ASN SER GLU PHE MET          
SEQRES  17 A  296  GLY VAL ASP TYR SER GLU ASP PHE MET ILE PRO SER SER          
SEQRES  18 A  296  LEU GLN ASN TYR LEU LEU GLU ALA SER SER SER PHE GLU          
SEQRES  19 A  296  MET LYS SER PHE ASP ILE THR ASP THR MET LYS LYS LEU          
SEQRES  20 A  296  HIS PRO ASN LYS ASN ASP THR LEU PRO ILE GLY LYS ALA          
SEQRES  21 A  296  GLY ARG THR SER GLU SER LEU GLY TYR PHE GLY GLU SER          
SEQRES  22 A  296  LEU GLY VAL LEU GLY GLU SER SER GLY TYR SER GLY ALA          
SEQRES  23 A  296  THR VAL GLY GLY SER LEU GLY SER SER GLN                      
CRYST1    1.000    1.000    1.000  90.00  90.00  90.00 P 1           1          
ORIGX1      1.000000  0.000000  0.000000        0.00000                         
ORIGX2      0.000000  1.000000  0.000000        0.00000                         
ORIGX3      0.000000  0.000000  1.000000        0.00000                         
SCALE1      1.000000  0.000000  0.000000        0.00000                         
SCALE2      0.000000  1.000000  0.000000        0.00000                         
SCALE3      0.000000  0.000000  1.000000        0.00000                         
MODEL        1                                                                  
ATOM      1  N   MET A   1     -91.233 -11.702  60.795  1.00 41.66           N  
ATOM      2  CA  MET A   1     -89.956 -11.499  61.515  1.00 41.66           C  
ATOM      3  C   MET A   1     -89.154 -10.449  60.764  1.00 41.66           C  
ATOM      4  CB  MET A   1     -89.158 -12.810  61.585  1.00 41.66           C  
ATOM      5  O   MET A   1     -88.904 -10.655  59.585  1.00 41.66           O  
ATOM      6  CG  MET A   1     -89.737 -13.795  62.602  1.00 41.66           C  
ATOM      7  SD  MET A   1     -88.954 -15.420  62.509  1.00 41.66           S  
ATOM      8  CE  MET A   1     -90.005 -16.354  63.654  1.00 41.66           C  
ATOM      9  N   ARG A   2     -88.825  -9.310  61.382  1.00 41.12           N  
ATOM     10  CA  ARG A   2     -87.911  -8.311  60.801  1.00 41.12           C  
ATOM     11  C   ARG A   2     -86.623  -8.335  61.618  1.00 41.12           C  
ATOM     12  CB  ARG A   2     -88.541  -6.903  60.764  1.00 41.12           C  
ATOM     13  O   ARG A   2     -86.666  -8.061  62.812  1.00 41.12           O  
ATOM     14  CG  ARG A   2     -89.585  -6.737  59.645  1.00 41.12           C  
ATOM     15  CD  ARG A   2     -90.047  -5.275  59.534  1.00 41.12           C  
ATOM     16  NE  ARG A   2     -91.027  -5.082  58.442  1.00 41.12           N  
ATOM     17  NH1 ARG A   2     -91.239  -2.798  58.622  1.00 41.12           N  
ATOM     18  NH2 ARG A   2     -92.417  -3.891  57.079  1.00 41.12           N  
ATOM     19  CZ  ARG A   2     -91.554  -3.930  58.056  1.00 41.12           C  
ATOM     20  N   TYR A   3     -85.526  -8.727  60.979  1.00 47.16           N  
ATOM     21  CA  TYR A   3     -84.184  -8.671  61.550  1.00 47.16           C  
ATOM     22  C   TYR A   3     -83.728  -7.210  61.625  1.00 47.16           C  
ATOM     23  CB  TYR A   3     -83.222  -9.514  60.693  1.00 47.16           C  
ATOM     24  O   TYR A   3     -83.807  -6.489  60.633  1.00 47.16           O  
ATOM     25  CG  TYR A   3     -83.095 -10.961  61.133  1.00 47.16           C  
ATOM     26  CD1 TYR A   3     -82.023 -11.331  61.970  1.00 47.16           C  
ATOM     27  CD2 TYR A   3     -84.024 -11.935  60.712  1.00 47.16           C  
ATOM     28  CE1 TYR A   3     -81.872 -12.668  62.385  1.00 47.16           C  
ATOM     29  CE2 TYR A   3     -83.879 -13.273  61.132  1.00 47.16           C  
ATOM     30  OH  TYR A   3     -82.669 -14.933  62.363  1.00 47.16           O  
ATOM     31  CZ  TYR A   3     -82.803 -13.642  61.967  1.00 47.16           C  
ATOM     32  N   LEU A   4     -83.257  -6.786  62.798  1.00 47.66           N  
ATOM     33  CA  LEU A   4     -82.519  -5.540  62.989  1.00 47.66           C  
ATOM     34  C   LEU A   4     -81.042  -5.910  63.148  1.00 47.66           C  
ATOM     35  CB  LEU A   4     -83.058  -4.786  64.222  1.00 47.66           C  
ATOM     36  O   LEU A   4     -80.658  -6.517  64.144  1.00 47.66           O  
ATOM     37  CG  LEU A   4     -84.447  -4.148  64.036  1.00 47.66           C  
ATOM     38  CD1 LEU A   4     -84.984  -3.672  65.387  1.00 47.66           C  
ATOM     39  CD2 LEU A   4     -84.403  -2.942  63.094  1.00 47.66           C  
ATOM     40  N   SER A   5     -80.229  -5.589  62.148  1.00 52.88           N  
ATOM     41  CA  SER A   5     -78.771  -5.718  62.193  1.00 52.88           C  
ATOM     42  C   SER A   5     -78.142  -4.429  62.728  1.00 52.88           C  
ATOM     43  CB  SER A   5     -78.223  -6.102  60.810  1.00 52.88           C  
ATOM     44  O   SER A   5     -78.500  -3.335  62.294  1.00 52.88           O  
ATOM     45  OG  SER A   5     -78.962  -5.482  59.772  1.00 52.88           O  
ATOM     46  N   ALA A   6     -77.214  -4.569  63.678  1.00 61.16           N  
ATOM     47  CA  ALA A   6     -76.447  -3.471  64.262  1.00 61.16           C  
ATOM     48  C   ALA A   6     -75.512  -2.811  63.223  1.00 61.16           C  
ATOM     49  CB  ALA A   6     -75.657  -4.027  65.455  1.00 61.16           C  
ATOM     50  O   ALA A   6     -75.030  -3.504  62.322  1.00 61.16           O  
ATOM     51  N   PRO A   7     -75.232  -1.497  63.329  1.00 54.16           N  
ATOM     52  CA  PRO A   7     -74.359  -0.813  62.384  1.00 54.16           C  
ATOM     53  C   PRO A   7     -72.904  -1.256  62.576  1.00 54.16           C  
ATOM     54  CB  PRO A   7     -74.572   0.684  62.629  1.00 54.16           C  
ATOM     55  O   PRO A   7     -72.332  -1.128  63.657  1.00 54.16           O  
ATOM     56  CG  PRO A   7     -74.988   0.753  64.098  1.00 54.16           C  
ATOM     57  CD  PRO A   7     -75.724  -0.567  64.336  1.00 54.16           C  
ATOM     58  N   VAL A   8     -72.308  -1.769  61.501  1.00 57.56           N  
ATOM     59  CA  VAL A   8     -70.868  -2.020  61.401  1.00 57.56           C  
ATOM     60  C   VAL A   8     -70.178  -0.669  61.223  1.00 57.56           C  
ATOM     61  CB  VAL A   8     -70.564  -2.972  60.223  1.00 57.56           C  
ATOM     62  O   VAL A   8     -70.418   0.016  60.232  1.00 57.56           O  
ATOM     63  CG1 VAL A   8     -69.059  -3.201  60.034  1.00 57.56           C  
ATOM     64  CG2 VAL A   8     -71.228  -4.340  60.443  1.00 57.56           C  
ATOM     65  N   ILE A   9     -69.343  -0.276  62.185  1.00 57.44           N  
ATOM     66  CA  ILE A   9     -68.452   0.883  62.059  1.00 57.44           C  
ATOM     67  C   ILE A   9     -67.206   0.392  61.307  1.00 57.44           C  
ATOM     68  CB  ILE A   9     -68.104   1.476  63.445  1.00 57.44           C  
ATOM     69  O   ILE A   9     -66.494  -0.456  61.849  1.00 57.44           O  
ATOM     70  CG1 ILE A   9     -69.388   1.909  64.194  1.00 57.44           C  
ATOM     71  CG2 ILE A   9     -67.142   2.670  63.282  1.00 57.44           C  
ATOM     72  CD1 ILE A   9     -69.153   2.324  65.652  1.00 57.44           C  
ATOM     73  N   PRO A  10     -66.926   0.856  60.076  1.00 54.09           N  
ATOM     74  CA  PRO A  10     -65.731   0.438  59.355  1.00 54.09           C  
ATOM     75  C   PRO A  10     -64.503   1.057  60.032  1.00 54.09           C  
ATOM     76  CB  PRO A  10     -65.911   0.913  57.903  1.00 54.09           C  
ATOM     77  O   PRO A  10     -64.360   2.277  60.064  1.00 54.09           O  
ATOM     78  CG  PRO A  10     -67.368   1.370  57.820  1.00 54.09           C  
ATOM     79  CD  PRO A  10     -67.702   1.766  59.253  1.00 54.09           C  
ATOM     80  N   THR A  11     -63.618   0.229  60.584  1.00 55.75           N  
ATOM     81  CA  THR A  11     -62.351   0.658  61.205  1.00 55.75           C  
ATOM     82  C   THR A  11     -61.187   0.778  60.217  1.00 55.75           C  
ATOM     83  CB  THR A  11     -61.979  -0.233  62.405  1.00 55.75           C  
ATOM     84  O   THR A  11     -60.050   0.954  60.641  1.00 55.75           O  
ATOM     85  CG2 THR A  11     -62.753   0.188  63.652  1.00 55.75           C  
ATOM     86  OG1 THR A  11     -62.284  -1.587  62.142  1.00 55.75           O  
ATOM     87  N   GLU A  12     -61.441   0.736  58.908  1.00 59.16           N  
ATOM     88  CA  GLU A  12     -60.420   0.987  57.888  1.00 59.16           C  
ATOM     89  C   GLU A  12     -60.747   2.253  57.096  1.00 59.16           C  
ATOM     90  CB  GLU A  12     -60.223  -0.233  56.980  1.00 59.16           C  
ATOM     91  O   GLU A  12     -61.770   2.352  56.416  1.00 59.16           O  
ATOM     92  CG  GLU A  12     -59.372  -1.303  57.682  1.00 59.16           C  
ATOM     93  CD  GLU A  12     -59.051  -2.503  56.780  1.00 59.16           C  
ATOM     94  OE1 GLU A  12     -58.084  -3.221  57.114  1.00 59.16           O  
ATOM     95  OE2 GLU A  12     -59.784  -2.709  55.785  1.00 59.16           O  
ATOM     96  N   SER A  13     -59.851   3.235  57.199  1.00 59.84           N  
ATOM     97  CA  SER A  13     -59.846   4.434  56.366  1.00 59.84           C  
ATOM     98  C   SER A  13     -59.738   4.032  54.893  1.00 59.84           C  
ATOM     99  CB  SER A  13     -58.651   5.302  56.781  1.00 59.84           C  
ATOM    100  O   SER A  13     -58.684   3.578  54.452  1.00 59.84           O  
ATOM    101  OG  SER A  13     -58.456   6.378  55.892  1.00 59.84           O  
ATOM    102  N   GLN A  14     -60.814   4.205  54.120  1.00 64.06           N  
ATOM    103  CA  GLN A  14     -60.769   4.037  52.668  1.00 64.06           C  
ATOM    104  C   GLN A  14     -59.878   5.115  52.046  1.00 64.06           C  
ATOM    105  CB  GLN A  14     -62.176   4.082  52.051  1.00 64.06           C  
ATOM    106  O   GLN A  14     -60.139   6.308  52.178  1.00 64.06           O  
ATOM    107  CG  GLN A  14     -62.924   2.752  52.208  1.00 64.06           C  
ATOM    108  CD  GLN A  14     -64.237   2.722  51.427  1.00 64.06           C  
ATOM    109  NE2 GLN A  14     -64.727   1.553  51.074  1.00 64.06           N  
ATOM    110  OE1 GLN A  14     -64.853   3.725  51.110  1.00 64.06           O  
ATOM    111  N   GLU A  15     -58.832   4.674  51.352  1.00 69.69           N  
ATOM    112  CA  GLU A  15     -57.889   5.546  50.658  1.00 69.69           C  
ATOM    113  C   GLU A  15     -58.601   6.417  49.610  1.00 69.69           C  
ATOM    114  CB  GLU A  15     -56.809   4.660  50.028  1.00 69.69           C  
ATOM    115  O   GLU A  15     -59.336   5.930  48.742  1.00 69.69           O  
ATOM    116  CG  GLU A  15     -55.614   5.466  49.520  1.00 69.69           C  
ATOM    117  CD  GLU A  15     -54.575   4.560  48.863  1.00 69.69           C  
ATOM    118  OE1 GLU A  15     -53.366   4.793  49.048  1.00 69.69           O  
ATOM    119  OE2 GLU A  15     -54.943   3.648  48.080  1.00 69.69           O  
ATOM    120  N   THR A  16     -58.376   7.725  49.680  1.00 82.69           N  
ATOM    121  CA  THR A  16     -59.010   8.705  48.798  1.00 82.69           C  
ATOM    122  C   THR A  16     -58.399   8.678  47.393  1.00 82.69           C  
ATOM    123  CB  THR A  16     -58.942  10.122  49.385  1.00 82.69           C  
ATOM    124  O   THR A  16     -57.232   8.340  47.183  1.00 82.69           O  
ATOM    125  CG2 THR A  16     -59.545  10.238  50.784  1.00 82.69           C  
ATOM    126  OG1 THR A  16     -57.608  10.564  49.437  1.00 82.69           O  
ATOM    127  N   THR A  17     -59.157   9.121  46.385  1.00 78.94           N  
ATOM    128  CA  THR A  17     -58.675   9.216  44.992  1.00 78.94           C  
ATOM    129  C   THR A  17     -57.407  10.071  44.859  1.00 78.94           C  
ATOM    130  CB  THR A  17     -59.771   9.811  44.089  1.00 78.94           C  
ATOM    131  O   THR A  17     -56.566   9.809  43.999  1.00 78.94           O  
ATOM    132  CG2 THR A  17     -59.546   9.517  42.608  1.00 78.94           C  
ATOM    133  OG1 THR A  17     -61.026   9.271  44.431  1.00 78.94           O  
ATOM    134  N   ARG A  18     -57.244  11.083  45.726  1.00 80.69           N  
ATOM    135  CA  ARG A  18     -56.045  11.932  45.776  1.00 80.69           C  
ATOM    136  C   ARG A  18     -54.830  11.178  46.314  1.00 80.69           C  
ATOM    137  CB  ARG A  18     -56.309  13.192  46.614  1.00 80.69           C  
ATOM    138  O   ARG A  18     -53.764  11.282  45.716  1.00 80.69           O  
ATOM    139  CG  ARG A  18     -57.173  14.220  45.869  1.00 80.69           C  
ATOM    140  CD  ARG A  18     -57.321  15.490  46.716  1.00 80.69           C  
ATOM    141  NE  ARG A  18     -58.051  16.553  45.995  1.00 80.69           N  
ATOM    142  NH1 ARG A  18     -58.118  18.070  47.719  1.00 80.69           N  
ATOM    143  NH2 ARG A  18     -59.028  18.599  45.753  1.00 80.69           N  
ATOM    144  CZ  ARG A  18     -58.394  17.730  46.490  1.00 80.69           C  
ATOM    145  N   GLU A  19     -54.987  10.398  47.379  1.00 83.69           N  
ATOM    146  CA  GLU A  19     -53.905   9.579  47.949  1.00 83.69           C  
ATOM    147  C   GLU A  19     -53.426   8.518  46.953  1.00 83.69           C  
ATOM    148  CB  GLU A  19     -54.394   8.930  49.247  1.00 83.69           C  
ATOM    149  O   GLU A  19     -52.224   8.398  46.714  1.00 83.69           O  
ATOM    150  CG  GLU A  19     -54.485   9.970  50.378  1.00 83.69           C  
ATOM    151  CD  GLU A  19     -55.388   9.532  51.535  1.00 83.69           C  
ATOM    152  OE1 GLU A  19     -55.230  10.104  52.631  1.00 83.69           O  
ATOM    153  OE2 GLU A  19     -56.341   8.764  51.266  1.00 83.69           O  
ATOM    154  N   ARG A  20     -54.356   7.860  46.245  1.00 83.94           N  
ATOM    155  CA  ARG A  20     -54.018   6.911  45.172  1.00 83.94           C  
ATOM    156  C   ARG A  20     -53.202   7.560  44.050  1.00 83.94           C  
ATOM    157  CB  ARG A  20     -55.312   6.279  44.639  1.00 83.94           C  
ATOM    158  O   ARG A  20     -52.233   6.970  43.575  1.00 83.94           O  
ATOM    159  CG  ARG A  20     -55.025   5.158  43.626  1.00 83.94           C  
ATOM    160  CD  ARG A  20     -56.307   4.550  43.050  1.00 83.94           C  
ATOM    161  NE  ARG A  20     -57.130   3.896  44.085  1.00 83.94           N  
ATOM    162  NH1 ARG A  20     -58.605   2.838  42.677  1.00 83.94           N  
ATOM    163  NH2 ARG A  20     -58.839   2.637  44.891  1.00 83.94           N  
ATOM    164  CZ  ARG A  20     -58.184   3.129  43.879  1.00 83.94           C  
ATOM    165  N   ALA A  21     -53.580   8.767  43.626  1.00 84.12           N  
ATOM    166  CA  ALA A  21     -52.868   9.497  42.579  1.00 84.12           C  
ATOM    167  C   ALA A  21     -51.463   9.942  43.026  1.00 84.12           C  
ATOM    168  CB  ALA A  21     -53.727  10.692  42.149  1.00 84.12           C  
ATOM    169  O   ALA A  21     -50.526   9.913  42.226  1.00 84.12           O  
ATOM    170  N   VAL A  22     -51.299  10.328  44.297  1.00 86.19           N  
ATOM    171  CA  VAL A  22     -49.994  10.678  44.879  1.00 86.19           C  
ATOM    172  C   VAL A  22     -49.094   9.448  44.972  1.00 86.19           C  
ATOM    173  CB  VAL A  22     -50.159  11.375  46.245  1.00 86.19           C  
ATOM    174  O   VAL A  22     -47.953   9.521  44.516  1.00 86.19           O  
ATOM    175  CG1 VAL A  22     -48.824  11.562  46.978  1.00 86.19           C  
ATOM    176  CG2 VAL A  22     -50.764  12.773  46.054  1.00 86.19           C  
ATOM    177  N   ARG A  23     -49.604   8.307  45.455  1.00 85.06           N  
ATOM    178  CA  ARG A  23     -48.845   7.049  45.514  1.00 85.06           C  
ATOM    179  C   ARG A  23     -48.358   6.616  44.131  1.00 85.06           C  
ATOM    180  CB  ARG A  23     -49.684   5.961  46.201  1.00 85.06           C  
ATOM    181  O   ARG A  23     -47.161   6.459  43.946  1.00 85.06           O  
ATOM    182  CG  ARG A  23     -48.873   4.659  46.327  1.00 85.06           C  
ATOM    183  CD  ARG A  23     -49.638   3.517  47.000  1.00 85.06           C  
ATOM    184  NE  ARG A  23     -50.875   3.197  46.266  1.00 85.06           N  
ATOM    185  NH1 ARG A  23     -52.159   2.602  48.063  1.00 85.06           N  
ATOM    186  NH2 ARG A  23     -53.143   3.034  46.146  1.00 85.06           N  
ATOM    187  CZ  ARG A  23     -52.040   2.932  46.819  1.00 85.06           C  
ATOM    188  N   GLN A  24     -49.239   6.569  43.130  1.00 84.94           N  
ATOM    189  CA  GLN A  24     -48.851   6.215  41.754  1.00 84.94           C  
ATOM    190  C   GLN A  24     -47.824   7.173  41.134  1.00 84.94           C  
ATOM    191  CB  GLN A  24     -50.088   6.241  40.852  1.00 84.94           C  
ATOM    192  O   GLN A  24     -47.119   6.814  40.189  1.00 84.94           O  
ATOM    193  CG  GLN A  24     -50.985   5.016  41.034  1.00 84.94           C  
ATOM    194  CD  GLN A  24     -52.149   5.027  40.051  1.00 84.94           C  
ATOM    195  NE2 GLN A  24     -52.865   3.931  39.931  1.00 84.94           N  
ATOM    196  OE1 GLN A  24     -52.439   6.001  39.368  1.00 84.94           O  
ATOM    197  N   ARG A  25     -47.785   8.431  41.587  1.00 83.69           N  
ATOM    198  CA  ARG A  25     -46.793   9.413  41.135  1.00 83.69           C  
ATOM    199  C   ARG A  25     -45.448   9.207  41.830  1.00 83.69           C  
ATOM    200  CB  ARG A  25     -47.351  10.825  41.349  1.00 83.69           C  
ATOM    201  O   ARG A  25     -44.425   9.432  41.193  1.00 83.69           O  
ATOM    202  CG  ARG A  25     -46.522  11.884  40.612  1.00 83.69           C  
ATOM    203  CD  ARG A  25     -47.131  13.270  40.835  1.00 83.69           C  
ATOM    204  NE  ARG A  25     -46.424  14.300  40.052  1.00 83.69           N  
ATOM    205  NH1 ARG A  25     -47.573  16.118  40.853  1.00 83.69           N  
ATOM    206  NH2 ARG A  25     -45.990  16.409  39.306  1.00 83.69           N  
ATOM    207  CZ  ARG A  25     -46.664  15.599  40.074  1.00 83.69           C  
ATOM    208  N   LEU A  26     -45.455   8.803  43.100  1.00 81.38           N  
ATOM    209  CA  LEU A  26     -44.255   8.447  43.855  1.00 81.38           C  
ATOM    210  C   LEU A  26     -43.657   7.132  43.348  1.00 81.38           C  
ATOM    211  CB  LEU A  26     -44.580   8.394  45.357  1.00 81.38           C  
ATOM    212  O   LEU A  26     -42.478   7.124  43.027  1.00 81.38           O  
ATOM    213  CG  LEU A  26     -44.849   9.772  45.989  1.00 81.38           C  
ATOM    214  CD1 LEU A  26     -45.418   9.600  47.396  1.00 81.38           C  
ATOM    215  CD2 LEU A  26     -43.578  10.623  46.084  1.00 81.38           C  
ATOM    216  N   GLU A  27     -44.472   6.098  43.132  1.00 80.88           N  
ATOM    217  CA  GLU A  27     -44.050   4.808  42.560  1.00 80.88           C  
ATOM    218  C   GLU A  27     -43.408   4.991  41.179  1.00 80.88           C  
ATOM    219  CB  GLU A  27     -45.268   3.875  42.448  1.00 80.88           C  
ATOM    220  O   GLU A  27     -42.277   4.573  40.960  1.00 80.88           O  
ATOM    221  CG  GLU A  27     -45.762   3.355  43.810  1.00 80.88           C  
ATOM    222  CD  GLU A  27     -47.144   2.674  43.747  1.00 80.88           C  
ATOM    223  OE1 GLU A  27     -47.561   2.102  44.781  1.00 80.88           O  
ATOM    224  OE2 GLU A  27     -47.872   2.847  42.738  1.00 80.88           O  
ATOM    225  N   ARG A  28     -44.057   5.735  40.266  1.00 78.12           N  
ATOM    226  CA  ARG A  28     -43.452   6.068  38.961  1.00 78.12           C  
ATOM    227  C   ARG A  28     -42.167   6.872  39.089  1.00 78.12           C  
ATOM    228  CB  ARG A  28     -44.429   6.854  38.082  1.00 78.12           C  
ATOM    229  O   ARG A  28     -41.283   6.751  38.249  1.00 78.12           O  
ATOM    230  CG  ARG A  28     -45.276   5.907  37.232  1.00 78.12           C  
ATOM    231  CD  ARG A  28     -46.207   6.708  36.320  1.00 78.12           C  
ATOM    232  NE  ARG A  28     -47.319   7.292  37.092  1.00 78.12           N  
ATOM    233  NH1 ARG A  28     -47.887   8.976  35.645  1.00 78.12           N  
ATOM    234  NH2 ARG A  28     -49.203   8.519  37.396  1.00 78.12           N  
ATOM    235  CZ  ARG A  28     -48.126   8.259  36.710  1.00 78.12           C  
ATOM    236  N   ARG A  29     -42.073   7.753  40.089  1.00 74.94           N  
ATOM    237  CA  ARG A  29     -40.852   8.523  40.319  1.00 74.94           C  
ATOM    238  C   ARG A  29     -39.741   7.591  40.781  1.00 74.94           C  
ATOM    239  CB  ARG A  29     -41.119   9.678  41.289  1.00 74.94           C  
ATOM    240  O   ARG A  29     -38.656   7.694  40.233  1.00 74.94           O  
ATOM    241  CG  ARG A  29     -39.919  10.626  41.385  1.00 74.94           C  
ATOM    242  CD  ARG A  29     -40.263  11.775  42.334  1.00 74.94           C  
ATOM    243  NE  ARG A  29     -39.144  12.727  42.448  1.00 74.94           N  
ATOM    244  NH1 ARG A  29     -40.091  14.101  44.021  1.00 74.94           N  
ATOM    245  NH2 ARG A  29     -38.033  14.536  43.266  1.00 74.94           N  
ATOM    246  CZ  ARG A  29     -39.096  13.782  43.239  1.00 74.94           C  
ATOM    247  N   GLU A  30     -40.010   6.684  41.710  1.00 72.62           N  
ATOM    248  CA  GLU A  30     -39.056   5.682  42.193  1.00 72.62           C  
ATOM    249  C   GLU A  30     -38.613   4.724  41.078  1.00 72.62           C  
ATOM    250  CB  GLU A  30     -39.660   4.931  43.392  1.00 72.62           C  
ATOM    251  O   GLU A  30     -37.414   4.522  40.923  1.00 72.62           O  
ATOM    252  CG  GLU A  30     -39.689   5.830  44.642  1.00 72.62           C  
ATOM    253  CD  GLU A  30     -40.339   5.179  45.873  1.00 72.62           C  
ATOM    254  OE1 GLU A  30     -40.302   5.843  46.935  1.00 72.62           O  
ATOM    255  OE2 GLU A  30     -40.888   4.063  45.753  1.00 72.62           O  
ATOM    256  N   GLU A  31     -39.525   4.251  40.221  1.00 69.94           N  
ATOM    257  CA  GLU A  31     -39.192   3.434  39.037  1.00 69.94           C  
ATOM    258  C   GLU A  31     -38.302   4.171  38.022  1.00 69.94           C  
ATOM    259  CB  GLU A  31     -40.479   3.012  38.309  1.00 69.94           C  
ATOM    260  O   GLU A  31     -37.443   3.567  37.381  1.00 69.94           O  
ATOM    261  CG  GLU A  31     -41.258   1.891  39.012  1.00 69.94           C  
ATOM    262  CD  GLU A  31     -42.531   1.490  38.243  1.00 69.94           C  
ATOM    263  OE1 GLU A  31     -43.071   0.404  38.550  1.00 69.94           O  
ATOM    264  OE2 GLU A  31     -42.975   2.263  37.356  1.00 69.94           O  
ATOM    265  N   LEU A  32     -38.496   5.484  37.862  1.00 72.88           N  
ATOM    266  CA  LEU A  32     -37.700   6.324  36.959  1.00 72.88           C  
ATOM    267  C   LEU A  32     -36.405   6.838  37.603  1.00 72.88           C  
ATOM    268  CB  LEU A  32     -38.570   7.495  36.470  1.00 72.88           C  
ATOM    269  O   LEU A  32     -35.558   7.408  36.908  1.00 72.88           O  
ATOM    270  CG  LEU A  32     -39.707   7.085  35.515  1.00 72.88           C  
ATOM    271  CD1 LEU A  32     -40.650   8.275  35.310  1.00 72.88           C  
ATOM    272  CD2 LEU A  32     -39.179   6.667  34.141  1.00 72.88           C  
ATOM    273  N   THR A  33     -36.241   6.681  38.918  1.00 76.19           N  
ATOM    274  CA  THR A  33     -35.037   7.130  39.616  1.00 76.19           C  
ATOM    275  C   THR A  33     -33.977   6.048  39.465  1.00 76.19           C  
ATOM    276  CB  THR A  33     -35.291   7.460  41.098  1.00 76.19           C  
ATOM    277  O   THR A  33     -34.097   4.975  40.047  1.00 76.19           O  
ATOM    278  CG2 THR A  33     -34.148   8.291  41.675  1.00 76.19           C  
ATOM    279  OG1 THR A  33     -36.401   8.303  41.268  1.00 76.19           O  
ATOM    280  N   ARG A  34     -32.928   6.319  38.673  1.00 70.19           N  
ATOM    281  CA  ARG A  34     -31.793   5.392  38.530  1.00 70.19           C  
ATOM    282  C   ARG A  34     -31.260   5.031  39.912  1.00 70.19           C  
ATOM    283  CB  ARG A  34     -30.658   5.992  37.685  1.00 70.19           C  
ATOM    284  O   ARG A  34     -30.911   5.916  40.693  1.00 70.19           O  
ATOM    285  CG  ARG A  34     -31.034   6.106  36.204  1.00 70.19           C  
ATOM    286  CD  ARG A  34     -29.892   6.729  35.392  1.00 70.19           C  
ATOM    287  NE  ARG A  34     -28.860   5.742  35.015  1.00 70.19           N  
ATOM    288  NH1 ARG A  34     -26.986   7.053  35.301  1.00 70.19           N  
ATOM    289  NH2 ARG A  34     -26.821   5.062  34.309  1.00 70.19           N  
ATOM    290  CZ  ARG A  34     -27.564   5.962  34.883  1.00 70.19           C  
ATOM    291  N   SER A  35     -31.200   3.738  40.205  1.00 81.31           N  
ATOM    292  CA  SER A  35     -30.630   3.265  41.460  1.00 81.31           C  
ATOM    293  C   SER A  35     -29.102   3.363  41.425  1.00 81.31           C  
ATOM    294  CB  SER A  35     -31.104   1.837  41.749  1.00 81.31           C  
ATOM    295  O   SER A  35     -28.485   3.353  40.358  1.00 81.31           O  
ATOM    296  OG  SER A  35     -30.472   0.914  40.887  1.00 81.31           O  
ATOM    297  N   ALA A  36     -28.460   3.363  42.595  1.00 81.50           N  
ATOM    298  CA  ALA A  36     -26.999   3.263  42.688  1.00 81.50           C  
ATOM    299  C   ALA A  36     -26.446   2.000  41.985  1.00 81.50           C  
ATOM    300  CB  ALA A  36     -26.622   3.281  44.174  1.00 81.50           C  
ATOM    301  O   ALA A  36     -25.318   1.994  41.494  1.00 81.50           O  
ATOM    302  N   ILE A  37     -27.249   0.931  41.897  1.00 83.31           N  
ATOM    303  CA  ILE A  37     -26.904  -0.300  41.173  1.00 83.31           C  
ATOM    304  C   ILE A  37     -26.942  -0.064  39.657  1.00 83.31           C  
ATOM    305  CB  ILE A  37     -27.842  -1.457  41.597  1.00 83.31           C  
ATOM    306  O   ILE A  37     -26.062  -0.553  38.948  1.00 83.31           O  
ATOM    307  CG1 ILE A  37     -27.675  -1.760  43.106  1.00 83.31           C  
ATOM    308  CG2 ILE A  37     -27.577  -2.723  40.756  1.00 83.31           C  
ATOM    309  CD1 ILE A  37     -28.705  -2.750  43.666  1.00 83.31           C  
ATOM    310  N   ASP A  38     -27.915   0.698  39.154  1.00 83.25           N  
ATOM    311  CA  ASP A  38     -28.002   1.057  37.733  1.00 83.25           C  
ATOM    312  C   ASP A  38     -26.879   2.009  37.318  1.00 83.25           C  
ATOM    313  CB  ASP A  38     -29.350   1.711  37.410  1.00 83.25           C  
ATOM    314  O   ASP A  38     -26.347   1.898  36.209  1.00 83.25           O  
ATOM    315  CG  ASP A  38     -30.515   0.778  37.707  1.00 83.25           C  
ATOM    316  OD1 ASP A  38     -30.449  -0.389  37.260  1.00 83.25           O  
ATOM    317  OD2 ASP A  38     -31.423   1.245  38.431  1.00 83.25           O  
ATOM    318  N   GLU A  39     -26.484   2.923  38.207  1.00 83.81           N  
ATOM    319  CA  GLU A  39     -25.312   3.775  38.007  1.00 83.81           C  
ATOM    320  C   GLU A  39     -24.035   2.945  37.947  1.00 83.81           C  
ATOM    321  CB  GLU A  39     -25.208   4.847  39.094  1.00 83.81           C  
ATOM    322  O   GLU A  39     -23.307   3.050  36.962  1.00 83.81           O  
ATOM    323  CG  GLU A  39     -26.312   5.896  38.922  1.00 83.81           C  
ATOM    324  CD  GLU A  39     -26.135   7.113  39.835  1.00 83.81           C  
ATOM    325  OE1 GLU A  39     -26.813   8.119  39.527  1.00 83.81           O  
ATOM    326  OE2 GLU A  39     -25.312   7.050  40.774  1.00 83.81           O  
ATOM    327  N   LYS A  40     -23.822   2.046  38.916  1.00 89.81           N  
ATOM    328  CA  LYS A  40     -22.672   1.135  38.921  1.00 89.81           C  
ATOM    329  C   LYS A  40     -22.636   0.243  37.676  1.00 89.81           C  
ATOM    330  CB  LYS A  40     -22.682   0.318  40.217  1.00 89.81           C  
ATOM    331  O   LYS A  40     -21.617   0.132  37.006  1.00 89.81           O  
ATOM    332  CG  LYS A  40     -21.402  -0.516  40.318  1.00 89.81           C  
ATOM    333  CD  LYS A  40     -21.356  -1.324  41.612  1.00 89.81           C  
ATOM    334  CE  LYS A  40     -20.047  -2.114  41.587  1.00 89.81           C  
ATOM    335  NZ  LYS A  40     -19.906  -2.985  42.777  1.00 89.81           N  
ATOM    336  N   ARG A  41     -23.768  -0.349  37.286  1.00 88.19           N  
ATOM    337  CA  ARG A  41     -23.856  -1.153  36.054  1.00 88.19           C  
ATOM    338  C   ARG A  41     -23.511  -0.319  34.819  1.00 88.19           C  
ATOM    339  CB  ARG A  41     -25.263  -1.755  35.952  1.00 88.19           C  
ATOM    340  O   ARG A  41     -22.870  -0.812  33.895  1.00 88.19           O  
ATOM    341  CG  ARG A  41     -25.384  -2.741  34.779  1.00 88.19           C  
ATOM    342  CD  ARG A  41     -26.818  -3.251  34.612  1.00 88.19           C  
ATOM    343  NE  ARG A  41     -27.269  -4.039  35.773  1.00 88.19           N  
ATOM    344  NH1 ARG A  41     -29.419  -4.407  35.055  1.00 88.19           N  
ATOM    345  NH2 ARG A  41     -28.767  -5.196  37.035  1.00 88.19           N  
ATOM    346  CZ  ARG A  41     -28.478  -4.542  35.947  1.00 88.19           C  
ATOM    347  N   SER A  42     -23.943   0.939  34.786  1.00 86.62           N  
ATOM    348  CA  SER A  42     -23.641   1.861  33.695  1.00 86.62           C  
ATOM    349  C   SER A  42     -22.167   2.253  33.648  1.00 86.62           C  
ATOM    350  CB  SER A  42     -24.497   3.110  33.846  1.00 86.62           C  
ATOM    351  O   SER A  42     -21.637   2.380  32.543  1.00 86.62           O  
ATOM    352  OG  SER A  42     -24.310   4.011  32.770  1.00 86.62           O  
ATOM    353  N   THR A  43     -21.514   2.464  34.793  1.00 91.62           N  
ATOM    354  CA  THR A  43     -20.075   2.756  34.849  1.00 91.62           C  
ATOM    355  C   THR A  43     -19.268   1.538  34.430  1.00 91.62           C  
ATOM    356  CB  THR A  43     -19.619   3.260  36.229  1.00 91.62           C  
ATOM    357  O   THR A  43     -18.460   1.654  33.514  1.00 91.62           O  
ATOM    358  CG2 THR A  43     -20.210   4.641  36.524  1.00 91.62           C  
ATOM    359  OG1 THR A  43     -20.030   2.416  37.272  1.00 91.62           O  
ATOM    360  N   ASP A  44     -19.580   0.360  34.969  1.00 92.56           N  
ATOM    361  CA  ASP A  44     -18.879  -0.890  34.655  1.00 92.56           C  
ATOM    362  C   ASP A  44     -19.017  -1.240  33.161  1.00 92.56           C  
ATOM    363  CB  ASP A  44     -19.447  -2.035  35.521  1.00 92.56           C  
ATOM    364  O   ASP A  44     -18.052  -1.606  32.489  1.00 92.56           O  
ATOM    365  CG  ASP A  44     -19.264  -1.886  37.044  1.00 92.56           C  
ATOM    366  OD1 ASP A  44     -18.615  -0.917  37.492  1.00 92.56           O  
ATOM    367  OD2 ASP A  44     -19.819  -2.745  37.774  1.00 92.56           O  
ATOM    368  N   ASN A  45     -20.219  -1.072  32.593  1.00 92.50           N  
ATOM    369  CA  ASN A  45     -20.445  -1.255  31.157  1.00 92.50           C  
ATOM    370  C   ASN A  45     -19.658  -0.247  30.317  1.00 92.50           C  
ATOM    371  CB  ASN A  45     -21.946  -1.141  30.842  1.00 92.50           C  
ATOM    372  O   ASN A  45     -19.112  -0.616  29.278  1.00 92.50           O  
ATOM    373  CG  ASN A  45     -22.750  -2.372  31.212  1.00 92.50           C  
ATOM    374  ND2 ASN A  45     -24.057  -2.282  31.149  1.00 92.50           N  
ATOM    375  OD1 ASN A  45     -22.246  -3.458  31.452  1.00 92.50           O  
ATOM    376  N   ARG A  46     -19.599   1.018  30.744  1.00 92.94           N  
ATOM    377  CA  ARG A  46     -18.834   2.052  30.043  1.00 92.94           C  
ATOM    378  C   ARG A  46     -17.344   1.727  30.054  1.00 92.94           C  
ATOM    379  CB  ARG A  46     -19.139   3.417  30.671  1.00 92.94           C  
ATOM    380  O   ARG A  46     -16.716   1.808  29.004  1.00 92.94           O  
ATOM    381  CG  ARG A  46     -18.330   4.546  30.023  1.00 92.94           C  
ATOM    382  CD  ARG A  46     -18.680   5.878  30.687  1.00 92.94           C  
ATOM    383  NE  ARG A  46     -17.847   6.966  30.142  1.00 92.94           N  
ATOM    384  NH1 ARG A  46     -19.466   8.590  29.967  1.00 92.94           N  
ATOM    385  NH2 ARG A  46     -17.371   9.044  29.352  1.00 92.94           N  
ATOM    386  CZ  ARG A  46     -18.232   8.188  29.824  1.00 92.94           C  
ATOM    387  N   GLU A  47     -16.790   1.358  31.202  1.00 94.06           N  
ATOM    388  CA  GLU A  47     -15.376   0.997  31.338  1.00 94.06           C  
ATOM    389  C   GLU A  47     -15.019  -0.213  30.477  1.00 94.06           C  
ATOM    390  CB  GLU A  47     -15.047   0.719  32.808  1.00 94.06           C  
ATOM    391  O   GLU A  47     -14.046  -0.155  29.723  1.00 94.06           O  
ATOM    392  CG  GLU A  47     -15.012   2.022  33.618  1.00 94.06           C  
ATOM    393  CD  GLU A  47     -14.675   1.804  35.099  1.00 94.06           C  
ATOM    394  OE1 GLU A  47     -14.653   2.832  35.813  1.00 94.06           O  
ATOM    395  OE2 GLU A  47     -14.426   0.644  35.492  1.00 94.06           O  
ATOM    396  N   ARG A  48     -15.854  -1.259  30.495  1.00 94.56           N  
ATOM    397  CA  ARG A  48     -15.673  -2.437  29.636  1.00 94.56           C  
ATOM    398  C   ARG A  48     -15.649  -2.064  28.152  1.00 94.56           C  
ATOM    399  CB  ARG A  48     -16.762  -3.469  29.951  1.00 94.56           C  
ATOM    400  O   ARG A  48     -14.721  -2.443  27.447  1.00 94.56           O  
ATOM    401  CG  ARG A  48     -16.541  -4.762  29.148  1.00 94.56           C  
ATOM    402  CD  ARG A  48     -17.591  -5.833  29.451  1.00 94.56           C  
ATOM    403  NE  ARG A  48     -18.934  -5.413  29.009  1.00 94.56           N  
ATOM    404  NH1 ARG A  48     -19.906  -5.033  31.069  1.00 94.56           N  
ATOM    405  NH2 ARG A  48     -21.070  -4.670  29.228  1.00 94.56           N  
ATOM    406  CZ  ARG A  48     -19.951  -5.051  29.767  1.00 94.56           C  
ATOM    407  N   VAL A  49     -16.619  -1.274  27.690  1.00 94.12           N  
ATOM    408  CA  VAL A  49     -16.690  -0.842  26.282  1.00 94.12           C  
ATOM    409  C   VAL A  49     -15.476   0.008  25.892  1.00 94.12           C  
ATOM    410  CB  VAL A  49     -18.008  -0.085  26.022  1.00 94.12           C  
ATOM    411  O   VAL A  49     -14.981  -0.101  24.771  1.00 94.12           O  
ATOM    412  CG1 VAL A  49     -18.053   0.609  24.652  1.00 94.12           C  
ATOM    413  CG2 VAL A  49     -19.202  -1.049  26.071  1.00 94.12           C  
ATOM    414  N   LEU A  50     -14.972   0.858  26.790  1.00 93.88           N  
ATOM    415  CA  LEU A  50     -13.761   1.645  26.535  1.00 93.88           C  
ATOM    416  C   LEU A  50     -12.512   0.760  26.436  1.00 93.88           C  
ATOM    417  CB  LEU A  50     -13.590   2.710  27.631  1.00 93.88           C  
ATOM    418  O   LEU A  50     -11.685   0.990  25.554  1.00 93.88           O  
ATOM    419  CG  LEU A  50     -14.612   3.859  27.576  1.00 93.88           C  
ATOM    420  CD1 LEU A  50     -14.461   4.739  28.818  1.00 93.88           C  
ATOM    421  CD2 LEU A  50     -14.435   4.743  26.339  1.00 93.88           C  
ATOM    422  N   ALA A  51     -12.391  -0.253  27.295  1.00 93.69           N  
ATOM    423  CA  ALA A  51     -11.294  -1.216  27.244  1.00 93.69           C  
ATOM    424  C   ALA A  51     -11.319  -2.028  25.940  1.00 93.69           C  
ATOM    425  CB  ALA A  51     -11.363  -2.110  28.487  1.00 93.69           C  
ATOM    426  O   ALA A  51     -10.315  -2.080  25.235  1.00 93.69           O  
ATOM    427  N   GLU A  52     -12.481  -2.564  25.558  1.00 93.94           N  
ATOM    428  CA  GLU A  52     -12.657  -3.311  24.303  1.00 93.94           C  
ATOM    429  C   GLU A  52     -12.295  -2.466  23.073  1.00 93.94           C  
ATOM    430  CB  GLU A  52     -14.116  -3.782  24.193  1.00 93.94           C  
ATOM    431  O   GLU A  52     -11.614  -2.943  22.164  1.00 93.94           O  
ATOM    432  CG  GLU A  52     -14.452  -4.942  25.147  1.00 93.94           C  
ATOM    433  CD  GLU A  52     -15.958  -5.262  25.211  1.00 93.94           C  
ATOM    434  OE1 GLU A  52     -16.334  -6.142  26.022  1.00 93.94           O  
ATOM    435  OE2 GLU A  52     -16.755  -4.594  24.510  1.00 93.94           O  
ATOM    436  N   ARG A  53     -12.687  -1.184  23.054  1.00 92.06           N  
ATOM    437  CA  ARG A  53     -12.322  -0.251  21.975  1.00 92.06           C  
ATOM    438  C   ARG A  53     -10.821   0.001  21.908  1.00 92.06           C  
ATOM    439  CB  ARG A  53     -13.061   1.078  22.154  1.00 92.06           C  
ATOM    440  O   ARG A  53     -10.267   0.035  20.813  1.00 92.06           O  
ATOM    441  CG  ARG A  53     -14.534   0.959  21.757  1.00 92.06           C  
ATOM    442  CD  ARG A  53     -15.251   2.264  22.102  1.00 92.06           C  
ATOM    443  NE  ARG A  53     -16.687   2.181  21.788  1.00 92.06           N  
ATOM    444  NH1 ARG A  53     -17.153   4.423  21.924  1.00 92.06           N  
ATOM    445  NH2 ARG A  53     -18.784   2.981  21.427  1.00 92.06           N  
ATOM    446  CZ  ARG A  53     -17.531   3.191  21.717  1.00 92.06           C  
ATOM    447  N   LYS A  54     -10.165   0.166  23.059  1.00 92.88           N  
ATOM    448  CA  LYS A  54      -8.715   0.379  23.130  1.00 92.88           C  
ATOM    449  C   LYS A  54      -7.943  -0.852  22.651  1.00 92.88           C  
ATOM    450  CB  LYS A  54      -8.347   0.761  24.567  1.00 92.88           C  
ATOM    451  O   LYS A  54      -6.963  -0.711  21.919  1.00 92.88           O  
ATOM    452  CG  LYS A  54      -6.868   1.146  24.672  1.00 92.88           C  
ATOM    453  CD  LYS A  54      -6.525   1.545  26.106  1.00 92.88           C  
ATOM    454  CE  LYS A  54      -5.033   1.878  26.166  1.00 92.88           C  
ATOM    455  NZ  LYS A  54      -4.613   2.214  27.546  1.00 92.88           N  
ATOM    456  N   ASP A  55      -8.399  -2.043  23.020  1.00 93.81           N  
ATOM    457  CA  ASP A  55      -7.815  -3.303  22.560  1.00 93.81           C  
ATOM    458  C   ASP A  55      -7.992  -3.479  21.049  1.00 93.81           C  
ATOM    459  CB  ASP A  55      -8.448  -4.481  23.317  1.00 93.81           C  
ATOM    460  O   ASP A  55      -7.033  -3.817  20.354  1.00 93.81           O  
ATOM    461  CG  ASP A  55      -7.728  -4.822  24.625  1.00 93.81           C  
ATOM    462  OD1 ASP A  55      -6.992  -3.957  25.154  1.00 93.81           O  
ATOM    463  OD2 ASP A  55      -7.891  -5.987  25.049  1.00 93.81           O  
ATOM    464  N   ALA A  56      -9.186  -3.194  20.521  1.00 90.38           N  
ATOM    465  CA  ALA A  56      -9.450  -3.234  19.084  1.00 90.38           C  
ATOM    466  C   ALA A  56      -8.571  -2.238  18.309  1.00 90.38           C  
ATOM    467  CB  ALA A  56     -10.942  -2.971  18.853  1.00 90.38           C  
ATOM    468  O   ALA A  56      -7.967  -2.604  17.303  1.00 90.38           O  
ATOM    469  N   GLU A  57      -8.433  -1.005  18.801  1.00 90.88           N  
ATOM    470  CA  GLU A  57      -7.545  -0.007  18.200  1.00 90.88           C  
ATOM    471  C   GLU A  57      -6.078  -0.452  18.237  1.00 90.88           C  
ATOM    472  CB  GLU A  57      -7.742   1.343  18.905  1.00 90.88           C  
ATOM    473  O   GLU A  57      -5.374  -0.340  17.236  1.00 90.88           O  
ATOM    474  CG  GLU A  57      -6.818   2.424  18.326  1.00 90.88           C  
ATOM    475  CD  GLU A  57      -7.220   3.839  18.754  1.00 90.88           C  
ATOM    476  OE1 GLU A  57      -7.147   4.730  17.867  1.00 90.88           O  
ATOM    477  OE2 GLU A  57      -7.631   4.021  19.922  1.00 90.88           O  
ATOM    478  N   THR A  58      -5.622  -1.017  19.355  1.00 92.62           N  
ATOM    479  CA  THR A  58      -4.248  -1.526  19.487  1.00 92.62           C  
ATOM    480  C   THR A  58      -3.980  -2.663  18.503  1.00 92.62           C  
ATOM    481  CB  THR A  58      -3.974  -1.995  20.921  1.00 92.62           C  
ATOM    482  O   THR A  58      -2.919  -2.696  17.878  1.00 92.62           O  
ATOM    483  CG2 THR A  58      -2.528  -2.453  21.122  1.00 92.62           C  
ATOM    484  OG1 THR A  58      -4.191  -0.924  21.812  1.00 92.62           O  
ATOM    485  N   ARG A  59      -4.943  -3.575  18.323  1.00 90.94           N  
ATOM    486  CA  ARG A  59      -4.851  -4.649  17.324  1.00 90.94           C  
ATOM    487  C   ARG A  59      -4.733  -4.080  15.916  1.00 90.94           C  
ATOM    488  CB  ARG A  59      -6.048  -5.601  17.434  1.00 90.94           C  
ATOM    489  O   ARG A  59      -3.781  -4.418  15.227  1.00 90.94           O  
ATOM    490  CG  ARG A  59      -5.954  -6.482  18.685  1.00 90.94           C  
ATOM    491  CD  ARG A  59      -7.228  -7.316  18.829  1.00 90.94           C  
ATOM    492  NE  ARG A  59      -7.248  -8.039  20.113  1.00 90.94           N  
ATOM    493  NH1 ARG A  59      -9.455  -8.664  20.061  1.00 90.94           N  
ATOM    494  NH2 ARG A  59      -8.225  -9.106  21.869  1.00 90.94           N  
ATOM    495  CZ  ARG A  59      -8.303  -8.602  20.671  1.00 90.94           C  
ATOM    496  N   LEU A  60      -5.612  -3.154  15.532  1.00 89.94           N  
ATOM    497  CA  LEU A  60      -5.559  -2.503  14.218  1.00 89.94           C  
ATOM    498  C   LEU A  60      -4.230  -1.777  13.976  1.00 89.94           C  
ATOM    499  CB  LEU A  60      -6.735  -1.521  14.089  1.00 89.94           C  
ATOM    500  O   LEU A  60      -3.645  -1.908  12.906  1.00 89.94           O  
ATOM    501  CG  LEU A  60      -8.106  -2.195  13.912  1.00 89.94           C  
ATOM    502  CD1 LEU A  60      -9.198  -1.125  13.957  1.00 89.94           C  
ATOM    503  CD2 LEU A  60      -8.205  -2.932  12.577  1.00 89.94           C  
ATOM    504  N   LEU A  61      -3.707  -1.061  14.974  1.00 92.56           N  
ATOM    505  CA  LEU A  61      -2.390  -0.425  14.881  1.00 92.56           C  
ATOM    506  C   LEU A  61      -1.266  -1.445  14.677  1.00 92.56           C  
ATOM    507  CB  LEU A  61      -2.131   0.405  16.146  1.00 92.56           C  
ATOM    508  O   LEU A  61      -0.327  -1.171  13.936  1.00 92.56           O  
ATOM    509  CG  LEU A  61      -2.939   1.712  16.237  1.00 92.56           C  
ATOM    510  CD1 LEU A  61      -2.658   2.365  17.591  1.00 92.56           C  
ATOM    511  CD2 LEU A  61      -2.566   2.710  15.139  1.00 92.56           C  
ATOM    512  N   ASN A  62      -1.344  -2.614  15.312  1.00 92.00           N  
ATOM    513  CA  ASN A  62      -0.367  -3.680  15.097  1.00 92.00           C  
ATOM    514  C   ASN A  62      -0.481  -4.283  13.692  1.00 92.00           C  
ATOM    515  CB  ASN A  62      -0.507  -4.739  16.196  1.00 92.00           C  
ATOM    516  O   ASN A  62       0.551  -4.580  13.091  1.00 92.00           O  
ATOM    517  CG  ASN A  62      -0.070  -4.243  17.563  1.00 92.00           C  
ATOM    518  ND2 ASN A  62      -0.507  -4.919  18.601  1.00 92.00           N  
ATOM    519  OD1 ASN A  62       0.690  -3.291  17.728  1.00 92.00           O  
ATOM    520  N   GLU A  63      -1.691  -4.377  13.132  1.00 91.88           N  
ATOM    521  CA  GLU A  63      -1.882  -4.826  11.751  1.00 91.88           C  
ATOM    522  C   GLU A  63      -1.154  -3.927  10.741  1.00 91.88           C  
ATOM    523  CB  GLU A  63      -3.375  -4.924  11.376  1.00 91.88           C  
ATOM    524  O   GLU A  63      -0.641  -4.441   9.751  1.00 91.88           O  
ATOM    525  CG  GLU A  63      -4.180  -5.987  12.142  1.00 91.88           C  
ATOM    526  CD  GLU A  63      -3.568  -7.389  12.040  1.00 91.88           C  
ATOM    527  OE1 GLU A  63      -3.583  -8.117  13.053  1.00 91.88           O  
ATOM    528  OE2 GLU A  63      -3.017  -7.697  10.960  1.00 91.88           O  
ATOM    529  N   GLY A  64      -1.044  -2.618  10.995  1.00 92.81           N  
ATOM    530  CA  GLY A  64      -0.333  -1.680  10.113  1.00 92.81           C  
ATOM    531  C   GLY A  64       1.195  -1.667  10.270  1.00 92.81           C  
ATOM    532  O   GLY A  64       1.894  -1.124   9.418  1.00 92.81           O  
ATOM    533  N   LYS A  65       1.737  -2.261  11.342  1.00 94.00           N  
ATOM    534  CA  LYS A  65       3.189  -2.272  11.618  1.00 94.00           C  
ATOM    535  C   LYS A  65       3.940  -3.407  10.934  1.00 94.00           C  
ATOM    536  CB  LYS A  65       3.436  -2.366  13.124  1.00 94.00           C  
ATOM    537  O   LYS A  65       5.142  -3.289  10.730  1.00 94.00           O  
ATOM    538  CG  LYS A  65       3.104  -1.059  13.845  1.00 94.00           C  
ATOM    539  CD  LYS A  65       3.245  -1.295  15.347  1.00 94.00           C  
ATOM    540  CE  LYS A  65       2.794  -0.066  16.125  1.00 94.00           C  
ATOM    541  NZ  LYS A  65       2.774  -0.381  17.571  1.00 94.00           N  
ATOM    542  N   THR A  66       3.246  -4.494  10.607  1.00 95.25           N  
ATOM    543  CA  THR A  66       3.864  -5.674  10.001  1.00 95.25           C  
ATOM    544  C   THR A  66       2.961  -6.255   8.928  1.00 95.25           C  
ATOM    545  CB  THR A  66       4.188  -6.753  11.044  1.00 95.25           C  
ATOM    546  O   THR A  66       1.785  -6.528   9.181  1.00 95.25           O  
ATOM    547  CG2 THR A  66       4.937  -7.941  10.438  1.00 95.25           C  
ATOM    548  OG1 THR A  66       5.025  -6.245  12.058  1.00 95.25           O  
ATOM    549  N   GLY A  67       3.525  -6.505   7.750  1.00 96.44           N  
ATOM    550  CA  GLY A  67       2.823  -7.167   6.657  1.00 96.44           C  
ATOM    551  C   GLY A  67       3.226  -6.652   5.285  1.00 96.44           C  
ATOM    552  O   GLY A  67       4.195  -5.905   5.138  1.00 96.44           O  
ATOM    553  N   VAL A  68       2.452  -7.075   4.291  1.00 98.25           N  
ATOM    554  CA  VAL A  68       2.541  -6.605   2.911  1.00 98.25           C  
ATOM    555  C   VAL A  68       1.349  -5.701   2.640  1.00 98.25           C  
ATOM    556  CB  VAL A  68       2.575  -7.779   1.921  1.00 98.25           C  
ATOM    557  O   VAL A  68       0.205  -6.061   2.937  1.00 98.25           O  
ATOM    558  CG1 VAL A  68       2.724  -7.275   0.483  1.00 98.25           C  
ATOM    559  CG2 VAL A  68       3.746  -8.724   2.225  1.00 98.25           C  
ATOM    560  N   PHE A  69       1.629  -4.533   2.076  1.00 98.31           N  
ATOM    561  CA  PHE A  69       0.630  -3.524   1.778  1.00 98.31           C  
ATOM    562  C   PHE A  69       0.714  -3.138   0.316  1.00 98.31           C  
ATOM    563  CB  PHE A  69       0.801  -2.302   2.681  1.00 98.31           C  
ATOM    564  O   PHE A  69       1.799  -2.884  -0.206  1.00 98.31           O  
ATOM    565  CG  PHE A  69       0.834  -2.648   4.151  1.00 98.31           C  
ATOM    566  CD1 PHE A  69      -0.357  -2.676   4.893  1.00 98.31           C  
ATOM    567  CD2 PHE A  69       2.044  -3.030   4.754  1.00 98.31           C  
ATOM    568  CE1 PHE A  69      -0.332  -3.073   6.243  1.00 98.31           C  
ATOM    569  CE2 PHE A  69       2.055  -3.460   6.088  1.00 98.31           C  
ATOM    570  CZ  PHE A  69       0.874  -3.465   6.842  1.00 98.31           C  
ATOM    571  N   ILE A  70      -0.442  -3.070  -0.324  1.00 97.88           N  
ATOM    572  CA  ILE A  70      -0.587  -2.515  -1.660  1.00 97.88           C  
ATOM    573  C   ILE A  70      -1.182  -1.117  -1.539  1.00 97.88           C  
ATOM    574  CB  ILE A  70      -1.362  -3.484  -2.569  1.00 97.88           C  
ATOM    575  O   ILE A  70      -2.109  -0.881  -0.758  1.00 97.88           O  
ATOM    576  CG1 ILE A  70      -1.287  -3.030  -4.040  1.00 97.88           C  
ATOM    577  CG2 ILE A  70      -2.808  -3.688  -2.099  1.00 97.88           C  
ATOM    578  CD1 ILE A  70      -1.679  -4.153  -5.009  1.00 97.88           C  
ATOM    579  N   TRP A  71      -0.610  -0.187  -2.286  1.00 97.75           N  
ATOM    580  CA  TRP A  71      -0.992   1.213  -2.282  1.00 97.75           C  
ATOM    581  C   TRP A  71      -1.537   1.593  -3.644  1.00 97.75           C  
ATOM    582  CB  TRP A  71       0.204   2.072  -1.898  1.00 97.75           C  
ATOM    583  O   TRP A  71      -1.008   1.152  -4.664  1.00 97.75           O  
ATOM    584  CG  TRP A  71       0.694   1.853  -0.504  1.00 97.75           C  
ATOM    585  CD1 TRP A  71       1.454   0.816  -0.091  1.00 97.75           C  
ATOM    586  CD2 TRP A  71       0.489   2.691   0.666  1.00 97.75           C  
ATOM    587  CE2 TRP A  71       1.138   2.078   1.779  1.00 97.75           C  
ATOM    588  CE3 TRP A  71      -0.172   3.913   0.893  1.00 97.75           C  
ATOM    589  NE1 TRP A  71       1.710   0.940   1.257  1.00 97.75           N  
ATOM    590  CH2 TRP A  71       0.450   3.863   3.257  1.00 97.75           C  
ATOM    591  CZ2 TRP A  71       1.107   2.635   3.066  1.00 97.75           C  
ATOM    592  CZ3 TRP A  71      -0.177   4.501   2.169  1.00 97.75           C  
ATOM    593  N   THR A  72      -2.595   2.395  -3.653  1.00 94.88           N  
ATOM    594  CA  THR A  72      -3.229   2.861  -4.885  1.00 94.88           C  
ATOM    595  C   THR A  72      -3.457   4.358  -4.842  1.00 94.88           C  
ATOM    596  CB  THR A  72      -4.552   2.142  -5.179  1.00 94.88           C  
ATOM    597  O   THR A  72      -4.085   4.894  -3.925  1.00 94.88           O  
ATOM    598  CG2 THR A  72      -4.374   0.636  -5.364  1.00 94.88           C  
ATOM    599  OG1 THR A  72      -5.477   2.330  -4.133  1.00 94.88           O  
ATOM    600  N   GLU A  73      -3.006   5.021  -5.892  1.00 89.00           N  
ATOM    601  CA  GLU A  73      -3.241   6.425  -6.167  1.00 89.00           C  
ATOM    602  C   GLU A  73      -4.223   6.512  -7.331  1.00 89.00           C  
ATOM    603  CB  GLU A  73      -1.924   7.111  -6.525  1.00 89.00           C  
ATOM    604  O   GLU A  73      -4.018   5.908  -8.384  1.00 89.00           O  
ATOM    605  CG  GLU A  73      -0.882   7.068  -5.398  1.00 89.00           C  
ATOM    606  CD  GLU A  73       0.512   7.380  -5.951  1.00 89.00           C  
ATOM    607  OE1 GLU A  73       1.432   6.604  -5.608  1.00 89.00           O  
ATOM    608  OE2 GLU A  73       0.589   8.241  -6.862  1.00 89.00           O  
ATOM    609  N   THR A  74      -5.313   7.254  -7.155  1.00 83.56           N  
ATOM    610  CA  THR A  74      -6.340   7.409  -8.202  1.00 83.56           C  
ATOM    611  C   THR A  74      -6.503   8.846  -8.673  1.00 83.56           C  
ATOM    612  CB  THR A  74      -7.687   6.823  -7.763  1.00 83.56           C  
ATOM    613  O   THR A  74      -7.406   9.137  -9.455  1.00 83.56           O  
ATOM    614  CG2 THR A  74      -7.557   5.343  -7.419  1.00 83.56           C  
ATOM    615  OG1 THR A  74      -8.200   7.513  -6.641  1.00 83.56           O  
ATOM    616  N   LYS A  75      -5.672   9.766  -8.177  1.00 76.12           N  
ATOM    617  CA  LYS A  75      -5.624  11.141  -8.675  1.00 76.12           C  
ATOM    618  C   LYS A  75      -4.685  11.230  -9.870  1.00 76.12           C  
ATOM    619  CB  LYS A  75      -5.166  12.104  -7.585  1.00 76.12           C  
ATOM    620  O   LYS A  75      -3.680  10.531  -9.927  1.00 76.12           O  
ATOM    621  CG  LYS A  75      -6.170  12.219  -6.436  1.00 76.12           C  
ATOM    622  CD  LYS A  75      -5.666  13.348  -5.544  1.00 76.12           C  
ATOM    623  CE  LYS A  75      -6.430  13.423  -4.234  1.00 76.12           C  
ATOM    624  NZ  LYS A  75      -5.618  14.206  -3.289  1.00 76.12           N  
ATOM    625  N   GLY A  76      -5.004  12.128 -10.800  1.00 68.00           N  
ATOM    626  CA  GLY A  76      -4.225  12.286 -12.022  1.00 68.00           C  
ATOM    627  C   GLY A  76      -4.238  11.002 -12.849  1.00 68.00           C  
ATOM    628  O   GLY A  76      -5.299  10.491 -13.200  1.00 68.00           O  
ATOM    629  N   THR A  77      -3.051  10.503 -13.160  1.00 66.06           N  
ATOM    630  CA  THR A  77      -2.807   9.316 -13.989  1.00 66.06           C  
ATOM    631  C   THR A  77      -2.938   8.009 -13.208  1.00 66.06           C  
ATOM    632  CB  THR A  77      -1.397   9.443 -14.568  1.00 66.06           C  
ATOM    633  O   THR A  77      -3.165   6.953 -13.800  1.00 66.06           O  
ATOM    634  CG2 THR A  77      -1.294  10.733 -15.395  1.00 66.06           C  
ATOM    635  OG1 THR A  77      -0.482   9.589 -13.514  1.00 66.06           O  
ATOM    636  N   GLY A  78      -2.880   8.112 -11.880  1.00 78.50           N  
ATOM    637  CA  GLY A  78      -2.889   7.004 -10.950  1.00 78.50           C  
ATOM    638  C   GLY A  78      -1.566   6.245 -10.904  1.00 78.50           C  
ATOM    639  O   GLY A  78      -0.760   6.259 -11.835  1.00 78.50           O  
ATOM    640  N   HIS A  79      -1.355   5.550  -9.797  1.00 90.44           N  
ATOM    641  CA  HIS A  79      -0.159   4.756  -9.552  1.00 90.44           C  
ATOM    642  C   HIS A  79      -0.460   3.635  -8.562  1.00 90.44           C  
ATOM    643  CB  HIS A  79       0.957   5.670  -9.037  1.00 90.44           C  
ATOM    644  O   HIS A  79      -1.462   3.673  -7.842  1.00 90.44           O  
ATOM    645  CG  HIS A  79       2.288   4.987  -8.956  1.00 90.44           C  
ATOM    646  CD2 HIS A  79       3.088   4.927  -7.856  1.00 90.44           C  
ATOM    647  ND1 HIS A  79       2.856   4.235  -9.987  1.00 90.44           N  
ATOM    648  CE1 HIS A  79       4.006   3.768  -9.481  1.00 90.44           C  
ATOM    649  NE2 HIS A  79       4.156   4.146  -8.208  1.00 90.44           N  
ATOM    650  N   ALA A  80       0.389   2.616  -8.548  1.00 93.69           N  
ATOM    651  CA  ALA A  80       0.309   1.540  -7.579  1.00 93.69           C  
ATOM    652  C   ALA A  80       1.708   1.080  -7.180  1.00 93.69           C  
ATOM    653  CB  ALA A  80      -0.539   0.394  -8.141  1.00 93.69           C  
ATOM    654  O   ALA A  80       2.612   1.003  -8.013  1.00 93.69           O  
ATOM    655  N   PHE A  81       1.883   0.763  -5.904  1.00 97.19           N  
ATOM    656  CA  PHE A  81       3.155   0.273  -5.387  1.00 97.19           C  
ATOM    657  C   PHE A  81       2.948  -0.645  -4.183  1.00 97.19           C  
ATOM    658  CB  PHE A  81       4.071   1.467  -5.072  1.00 97.19           C  
ATOM    659  O   PHE A  81       1.849  -0.744  -3.627  1.00 97.19           O  
ATOM    660  CG  PHE A  81       3.634   2.329  -3.910  1.00 97.19           C  
ATOM    661  CD1 PHE A  81       2.802   3.441  -4.132  1.00 97.19           C  
ATOM    662  CD2 PHE A  81       4.078   2.032  -2.607  1.00 97.19           C  
ATOM    663  CE1 PHE A  81       2.413   4.250  -3.055  1.00 97.19           C  
ATOM    664  CE2 PHE A  81       3.698   2.849  -1.529  1.00 97.19           C  
ATOM    665  CZ  PHE A  81       2.861   3.957  -1.754  1.00 97.19           C  
ATOM    666  N   VAL A  82       4.019  -1.322  -3.765  1.00 98.50           N  
ATOM    667  CA  VAL A  82       4.001  -2.245  -2.626  1.00 98.50           C  
ATOM    668  C   VAL A  82       4.928  -1.736  -1.531  1.00 98.50           C  
ATOM    669  CB  VAL A  82       4.342  -3.682  -3.067  1.00 98.50           C  
ATOM    670  O   VAL A  82       6.068  -1.349  -1.793  1.00 98.50           O  
ATOM    671  CG1 VAL A  82       4.429  -4.657  -1.883  1.00 98.50           C  
ATOM    672  CG2 VAL A  82       3.268  -4.218  -4.024  1.00 98.50           C  
ATOM    673  N   SER A  83       4.459  -1.774  -0.285  1.00 98.25           N  
ATOM    674  CA  SER A  83       5.314  -1.612   0.889  1.00 98.25           C  
ATOM    675  C   SER A  83       5.323  -2.877   1.739  1.00 98.25           C  
ATOM    676  CB  SER A  83       4.982  -0.355   1.702  1.00 98.25           C  
ATOM    677  O   SER A  83       4.333  -3.601   1.865  1.00 98.25           O  
ATOM    678  OG  SER A  83       3.827  -0.511   2.500  1.00 98.25           O  
ATOM    679  N   ILE A  84       6.477  -3.145   2.332  1.00 98.12           N  
ATOM    680  CA  ILE A  84       6.712  -4.259   3.237  1.00 98.12           C  
ATOM    681  C   ILE A  84       7.096  -3.660   4.575  1.00 98.12           C  
ATOM    682  CB  ILE A  84       7.801  -5.193   2.684  1.00 98.12           C  
ATOM    683  O   ILE A  84       8.119  -2.983   4.685  1.00 98.12           O  
ATOM    684  CG1 ILE A  84       7.381  -5.731   1.297  1.00 98.12           C  
ATOM    685  CG2 ILE A  84       8.029  -6.319   3.703  1.00 98.12           C  
ATOM    686  CD1 ILE A  84       8.438  -6.624   0.654  1.00 98.12           C  
ATOM    687  N   HIS A  85       6.253  -3.871   5.583  1.00 96.81           N  
ATOM    688  CA  HIS A  85       6.525  -3.376   6.926  1.00 96.81           C  
ATOM    689  C   HIS A  85       7.014  -4.532   7.791  1.00 96.81           C  
ATOM    690  CB  HIS A  85       5.331  -2.642   7.550  1.00 96.81           C  
ATOM    691  O   HIS A  85       6.393  -5.597   7.870  1.00 96.81           O  
ATOM    692  CG  HIS A  85       4.747  -1.479   6.773  1.00 96.81           C  
ATOM    693  CD2 HIS A  85       5.085  -1.030   5.522  1.00 96.81           C  
ATOM    694  ND1 HIS A  85       3.807  -0.598   7.259  1.00 96.81           N  
ATOM    695  CE1 HIS A  85       3.613   0.362   6.339  1.00 96.81           C  
ATOM    696  NE2 HIS A  85       4.357   0.129   5.247  1.00 96.81           N  
ATOM    697  N   GLN A  86       8.138  -4.299   8.445  1.00 93.75           N  
ATOM    698  CA  GLN A  86       8.725  -5.121   9.488  1.00 93.75           C  
ATOM    699  C   GLN A  86       8.884  -4.231  10.734  1.00 93.75           C  
ATOM    700  CB  GLN A  86      10.069  -5.685   8.995  1.00 93.75           C  
ATOM    701  O   GLN A  86       8.938  -3.009  10.595  1.00 93.75           O  
ATOM    702  CG  GLN A  86       9.916  -6.574   7.749  1.00 93.75           C  
ATOM    703  CD  GLN A  86      11.268  -7.048   7.233  1.00 93.75           C  
ATOM    704  NE2 GLN A  86      11.617  -8.306   7.398  1.00 93.75           N  
ATOM    705  OE1 GLN A  86      12.054  -6.295   6.692  1.00 93.75           O  
ATOM    706  N   PRO A  87       8.998  -4.798  11.950  1.00 85.81           N  
ATOM    707  CA  PRO A  87       8.987  -4.015  13.190  1.00 85.81           C  
ATOM    708  C   PRO A  87       9.941  -2.810  13.223  1.00 85.81           C  
ATOM    709  CB  PRO A  87       9.334  -5.025  14.287  1.00 85.81           C  
ATOM    710  O   PRO A  87       9.590  -1.780  13.789  1.00 85.81           O  
ATOM    711  CG  PRO A  87       8.737  -6.325  13.751  1.00 85.81           C  
ATOM    712  CD  PRO A  87       8.978  -6.223  12.247  1.00 85.81           C  
ATOM    713  N   GLU A  88      11.108  -2.928  12.583  1.00 85.88           N  
ATOM    714  CA  GLU A  88      12.161  -1.903  12.581  1.00 85.88           C  
ATOM    715  C   GLU A  88      12.440  -1.307  11.192  1.00 85.88           C  
ATOM    716  CB  GLU A  88      13.450  -2.516  13.156  1.00 85.88           C  
ATOM    717  O   GLU A  88      13.283  -0.421  11.058  1.00 85.88           O  
ATOM    718  CG  GLU A  88      13.309  -3.078  14.581  1.00 85.88           C  
ATOM    719  CD  GLU A  88      12.895  -2.037  15.636  1.00 85.88           C  
ATOM    720  OE1 GLU A  88      12.403  -2.479  16.700  1.00 85.88           O  
ATOM    721  OE2 GLU A  88      13.100  -0.824  15.402  1.00 85.88           O  
ATOM    722  N   ASN A  89      11.772  -1.791  10.139  1.00 92.00           N  
ATOM    723  CA  ASN A  89      12.070  -1.373   8.772  1.00 92.00           C  
ATOM    724  C   ASN A  89      10.822  -1.337   7.893  1.00 92.00           C  
ATOM    725  CB  ASN A  89      13.153  -2.282   8.164  1.00 92.00           C  
ATOM    726  O   ASN A  89       9.970  -2.221   7.951  1.00 92.00           O  
ATOM    727  CG  ASN A  89      13.669  -1.721   6.847  1.00 92.00           C  
ATOM    728  ND2 ASN A  89      13.952  -2.569   5.889  1.00 92.00           N  
ATOM    729  OD1 ASN A  89      13.790  -0.517   6.670  1.00 92.00           O  
ATOM    730  N   ILE A  90      10.755  -0.323   7.038  1.00 95.56           N  
ATOM    731  CA  ILE A  90       9.779  -0.233   5.959  1.00 95.56           C  
ATOM    732  C   ILE A  90      10.576  -0.217   4.665  1.00 95.56           C  
ATOM    733  CB  ILE A  90       8.875   1.006   6.119  1.00 95.56           C  
ATOM    734  O   ILE A  90      11.397   0.679   4.463  1.00 95.56           O  
ATOM    735  CG1 ILE A  90       8.027   0.872   7.405  1.00 95.56           C  
ATOM    736  CG2 ILE A  90       7.978   1.177   4.881  1.00 95.56           C  
ATOM    737  CD1 ILE A  90       7.154   2.091   7.717  1.00 95.56           C  
ATOM    738  N   THR A  91      10.305  -1.187   3.800  1.00 97.88           N  
ATOM    739  CA  THR A  91      10.847  -1.229   2.442  1.00 97.88           C  
ATOM    740  C   THR A  91       9.716  -0.953   1.461  1.00 97.88           C  
ATOM    741  CB  THR A  91      11.545  -2.563   2.140  1.00 97.88           C  
ATOM    742  O   THR A  91       8.651  -1.563   1.551  1.00 97.88           O  
ATOM    743  CG2 THR A  91      12.212  -2.563   0.766  1.00 97.88           C  
ATOM    744  OG1 THR A  91      12.564  -2.825   3.082  1.00 97.88           O  
ATOM    745  N   ILE A  92       9.930  -0.032   0.528  1.00 97.94           N  
ATOM    746  CA  ILE A  92       8.974   0.309  -0.528  1.00 97.94           C  
ATOM    747  C   ILE A  92       9.569  -0.071  -1.868  1.00 97.94           C  
ATOM    748  CB  ILE A  92       8.591   1.798  -0.486  1.00 97.94           C  
ATOM    749  O   ILE A  92      10.714   0.275  -2.164  1.00 97.94           O  
ATOM    750  CG1 ILE A  92       7.837   2.070   0.823  1.00 97.94           C  
ATOM    751  CG2 ILE A  92       7.747   2.219  -1.703  1.00 97.94           C  
ATOM    752  CD1 ILE A  92       7.611   3.552   1.074  1.00 97.94           C  
ATOM    753  N   PHE A  93       8.752  -0.736  -2.673  1.00 97.88           N  
ATOM    754  CA  PHE A  93       9.035  -1.040  -4.061  1.00 97.88           C  
ATOM    755  C   PHE A  93       8.011  -0.339  -4.938  1.00 97.88           C  
ATOM    756  CB  PHE A  93       9.039  -2.549  -4.267  1.00 97.88           C  
ATOM    757  O   PHE A  93       6.813  -0.615  -4.854  1.00 97.88           O  
ATOM    758  CG  PHE A  93      10.160  -3.227  -3.514  1.00 97.88           C  
ATOM    759  CD1 PHE A  93      11.480  -3.131  -3.991  1.00 97.88           C  
ATOM    760  CD2 PHE A  93       9.885  -3.954  -2.342  1.00 97.88           C  
ATOM    761  CE1 PHE A  93      12.513  -3.822  -3.334  1.00 97.88           C  
ATOM    762  CE2 PHE A  93      10.924  -4.622  -1.673  1.00 97.88           C  
ATOM    763  CZ  PHE A  93      12.236  -4.568  -2.175  1.00 97.88           C  
ATOM    764  N   THR A  94       8.492   0.584  -5.764  1.00 95.44           N  
ATOM    765  CA  THR A  94       7.663   1.374  -6.676  1.00 95.44           C  
ATOM    766  C   THR A  94       8.271   1.302  -8.071  1.00 95.44           C  
ATOM    767  CB  THR A  94       7.461   2.798  -6.129  1.00 95.44           C  
ATOM    768  O   THR A  94       9.476   1.494  -8.238  1.00 95.44           O  
ATOM    769  CG2 THR A  94       8.717   3.651  -6.006  1.00 95.44           C  
ATOM    770  OG1 THR A  94       6.576   3.531  -6.925  1.00 95.44           O  
ATOM    771  N   TYR A  95       7.455   0.934  -9.058  1.00 91.75           N  
ATOM    772  CA  TYR A  95       7.886   0.688 -10.434  1.00 91.75           C  
ATOM    773  C   TYR A  95       7.189   1.653 -11.384  1.00 91.75           C  
ATOM    774  CB  TYR A  95       7.605  -0.762 -10.835  1.00 91.75           C  
ATOM    775  O   TYR A  95       5.968   1.786 -11.336  1.00 91.75           O  
ATOM    776  CG  TYR A  95       7.872  -1.030 -12.304  1.00 91.75           C  
ATOM    777  CD1 TYR A  95       6.808  -0.983 -13.222  1.00 91.75           C  
ATOM    778  CD2 TYR A  95       9.178  -1.300 -12.756  1.00 91.75           C  
ATOM    779  CE1 TYR A  95       7.041  -1.241 -14.584  1.00 91.75           C  
ATOM    780  CE2 TYR A  95       9.410  -1.577 -14.118  1.00 91.75           C  
ATOM    781  OH  TYR A  95       8.527  -1.806 -16.350  1.00 91.75           O  
ATOM    782  CZ  TYR A  95       8.337  -1.556 -15.034  1.00 91.75           C  
ATOM    783  N   GLY A  96       7.937   2.312 -12.259  1.00 87.88           N  
ATOM    784  CA  GLY A  96       7.389   3.365 -13.101  1.00 87.88           C  
ATOM    785  C   GLY A  96       8.347   3.848 -14.174  1.00 87.88           C  
ATOM    786  O   GLY A  96       9.515   3.468 -14.220  1.00 87.88           O  
ATOM    787  N   ARG A  97       7.845   4.746 -15.022  1.00 81.50           N  
ATOM    788  CA  ARG A  97       8.666   5.510 -15.969  1.00 81.50           C  
ATOM    789  C   ARG A  97       9.272   6.713 -15.258  1.00 81.50           C  
ATOM    790  CB  ARG A  97       7.844   5.932 -17.190  1.00 81.50           C  
ATOM    791  O   ARG A  97       8.777   7.828 -15.392  1.00 81.50           O  
ATOM    792  CG  ARG A  97       7.379   4.721 -18.002  1.00 81.50           C  
ATOM    793  CD  ARG A  97       6.685   5.151 -19.296  1.00 81.50           C  
ATOM    794  NE  ARG A  97       5.517   5.989 -18.991  1.00 81.50           N  
ATOM    795  NH1 ARG A  97       3.822   4.638 -19.757  1.00 81.50           N  
ATOM    796  NH2 ARG A  97       3.388   6.441 -18.551  1.00 81.50           N  
ATOM    797  CZ  ARG A  97       4.251   5.673 -19.109  1.00 81.50           C  
ATOM    798  N   PHE A  98      10.285   6.456 -14.438  1.00 73.44           N  
ATOM    799  CA  PHE A  98      10.941   7.491 -13.638  1.00 73.44           C  
ATOM    800  C   PHE A  98      12.179   8.103 -14.310  1.00 73.44           C  
ATOM    801  CB  PHE A  98      11.278   6.923 -12.255  1.00 73.44           C  
ATOM    802  O   PHE A  98      12.648   9.140 -13.843  1.00 73.44           O  
ATOM    803  CG  PHE A  98      10.085   6.475 -11.432  1.00 73.44           C  
ATOM    804  CD1 PHE A  98       9.111   7.412 -11.037  1.00 73.44           C  
ATOM    805  CD2 PHE A  98       9.957   5.135 -11.024  1.00 73.44           C  
ATOM    806  CE1 PHE A  98       8.028   7.011 -10.235  1.00 73.44           C  
ATOM    807  CE2 PHE A  98       8.890   4.739 -10.201  1.00 73.44           C  
ATOM    808  CZ  PHE A  98       7.922   5.676  -9.807  1.00 73.44           C  
ATOM    809  N   ASP A  99      12.703   7.473 -15.369  1.00 56.34           N  
ATOM    810  CA  ASP A  99      13.910   7.932 -16.063  1.00 56.34           C  
ATOM    811  C   ASP A  99      13.582   8.888 -17.221  1.00 56.34           C  
ATOM    812  CB  ASP A  99      14.799   6.744 -16.483  1.00 56.34           C  
ATOM    813  O   ASP A  99      13.649  10.112 -17.068  1.00 56.34           O  
ATOM    814  CG  ASP A  99      16.240   7.185 -16.749  1.00 56.34           C  
ATOM    815  OD1 ASP A  99      16.591   8.301 -16.304  1.00 56.34           O  
ATOM    816  OD2 ASP A  99      17.057   6.372 -17.198  1.00 56.34           O  
ATOM    817  N   ASP A 100      13.128   8.346 -18.353  1.00 59.09           N  
ATOM    818  CA  ASP A 100      12.711   9.125 -19.518  1.00 59.09           C  
ATOM    819  C   ASP A 100      11.220   8.928 -19.838  1.00 59.09           C  
ATOM    820  CB  ASP A 100      13.635   8.830 -20.716  1.00 59.09           C  
ATOM    821  O   ASP A 100      10.694   7.809 -19.922  1.00 59.09           O  
ATOM    822  CG  ASP A 100      13.581   9.913 -21.805  1.00 59.09           C  
ATOM    823  OD1 ASP A 100      12.883  10.934 -21.594  1.00 59.09           O  
ATOM    824  OD2 ASP A 100      14.224   9.725 -22.863  1.00 59.09           O  
ATOM    825  N   LEU A 101      10.524  10.044 -20.057  1.00 54.12           N  
ATOM    826  CA  LEU A 101       9.198  10.049 -20.661  1.00 54.12           C  
ATOM    827  C   LEU A 101       9.425   9.869 -22.162  1.00 54.12           C  
ATOM    828  CB  LEU A 101       8.459  11.361 -20.328  1.00 54.12           C  
ATOM    829  O   LEU A 101       9.491  10.848 -22.902  1.00 54.12           O  
ATOM    830  CG  LEU A 101       8.124  11.579 -18.841  1.00 54.12           C  
ATOM    831  CD1 LEU A 101       7.531  12.978 -18.664  1.00 54.12           C  
ATOM    832  CD2 LEU A 101       7.100  10.567 -18.328  1.00 54.12           C  
ATOM    833  N   GLY A 102       9.612   8.619 -22.594  1.00 46.06           N  
ATOM    834  CA  GLY A 102       9.897   8.292 -23.990  1.00 46.06           C  
ATOM    835  C   GLY A 102       8.957   8.988 -24.989  1.00 46.06           C  
ATOM    836  O   GLY A 102       7.867   9.449 -24.654  1.00 46.06           O  
ATOM    837  N   ILE A 103       9.359   9.024 -26.265  1.00 42.81           N  
ATOM    838  CA  ILE A 103       8.650   9.740 -27.353  1.00 42.81           C  
ATOM    839  C   ILE A 103       7.158   9.353 -27.437  1.00 42.81           C  
ATOM    840  CB  ILE A 103       9.369   9.477 -28.704  1.00 42.81           C  
ATOM    841  O   ILE A 103       6.316  10.146 -27.860  1.00 42.81           O  
ATOM    842  CG1 ILE A 103      10.868   9.870 -28.632  1.00 42.81           C  
ATOM    843  CG2 ILE A 103       8.687  10.230 -29.865  1.00 42.81           C  
ATOM    844  CD1 ILE A 103      11.685   9.494 -29.876  1.00 42.81           C  
ATOM    845  N   THR A 104       6.821   8.130 -27.023  1.00 47.81           N  
ATOM    846  CA  THR A 104       5.451   7.631 -26.909  1.00 47.81           C  
ATOM    847  C   THR A 104       4.973   7.667 -25.453  1.00 47.81           C  
ATOM    848  CB  THR A 104       5.360   6.191 -27.418  1.00 47.81           C  
ATOM    849  O   THR A 104       5.606   7.034 -24.609  1.00 47.81           O  
ATOM    850  CG2 THR A 104       5.655   6.089 -28.914  1.00 47.81           C  
ATOM    851  OG1 THR A 104       6.298   5.396 -26.737  1.00 47.81           O  
ATOM    852  N   PRO A 105       3.801   8.251 -25.144  1.00 59.72           N  
ATOM    853  CA  PRO A 105       3.294   8.339 -23.768  1.00 59.72           C  
ATOM    854  C   PRO A 105       2.966   6.976 -23.123  1.00 59.72           C  
ATOM    855  CB  PRO A 105       2.065   9.256 -23.855  1.00 59.72           C  
ATOM    856  O   PRO A 105       2.692   6.917 -21.927  1.00 59.72           O  
ATOM    857  CG  PRO A 105       1.598   9.125 -25.305  1.00 59.72           C  
ATOM    858  CD  PRO A 105       2.896   8.906 -26.074  1.00 59.72           C  
ATOM    859  N   ALA A 106       2.985   5.883 -23.898  1.00 65.38           N  
ATOM    860  CA  ALA A 106       2.599   4.549 -23.447  1.00 65.38           C  
ATOM    861  C   ALA A 106       3.759   3.634 -23.018  1.00 65.38           C  
ATOM    862  CB  ALA A 106       1.740   3.903 -24.540  1.00 65.38           C  
ATOM    863  O   ALA A 106       3.540   2.752 -22.189  1.00 65.38           O  
ATOM    864  N   THR A 107       4.982   3.852 -23.512  1.00 75.50           N  
ATOM    865  CA  THR A 107       6.135   2.973 -23.241  1.00 75.50           C  
ATOM    866  C   THR A 107       7.385   3.770 -22.891  1.00 75.50           C  
ATOM    867  CB  THR A 107       6.457   2.029 -24.413  1.00 75.50           C  
ATOM    868  O   THR A 107       7.550   4.886 -23.376  1.00 75.50           O  
ATOM    869  CG2 THR A 107       5.283   1.138 -24.812  1.00 75.50           C  
ATOM    870  OG1 THR A 107       6.827   2.746 -25.569  1.00 75.50           O  
ATOM    871  N   GLY A 108       8.280   3.195 -22.095  1.00 79.19           N  
ATOM    872  CA  GLY A 108       9.542   3.826 -21.698  1.00 79.19           C  
ATOM    873  C   GLY A 108      10.416   2.867 -20.904  1.00 79.19           C  
ATOM    874  O   GLY A 108      10.141   1.671 -20.874  1.00 79.19           O  
ATOM    875  N   GLU A 109      11.452   3.372 -20.250  1.00 85.31           N  
ATOM    876  CA  GLU A 109      12.258   2.550 -19.348  1.00 85.31           C  
ATOM    877  C   GLU A 109      11.479   2.208 -18.078  1.00 85.31           C  
ATOM    878  CB  GLU A 109      13.579   3.245 -19.036  1.00 85.31           C  
ATOM    879  O   GLU A 109      10.840   3.062 -17.455  1.00 85.31           O  
ATOM    880  CG  GLU A 109      14.482   3.161 -20.275  1.00 85.31           C  
ATOM    881  CD  GLU A 109      15.819   3.851 -20.047  1.00 85.31           C  
ATOM    882  OE1 GLU A 109      16.836   3.289 -20.517  1.00 85.31           O  
ATOM    883  OE2 GLU A 109      15.760   4.941 -19.451  1.00 85.31           O  
ATOM    884  N   GLY A 110      11.507   0.926 -17.725  1.00 90.50           N  
ATOM    885  CA  GLY A 110      10.914   0.393 -16.514  1.00 90.50           C  
ATOM    886  C   GLY A 110      11.880   0.514 -15.354  1.00 90.50           C  
ATOM    887  O   GLY A 110      12.811  -0.283 -15.223  1.00 90.50           O  
ATOM    888  N   VAL A 111      11.661   1.513 -14.504  1.00 90.88           N  
ATOM    889  CA  VAL A 111      12.522   1.781 -13.353  1.00 90.88           C  
ATOM    890  C   VAL A 111      11.868   1.244 -12.091  1.00 90.88           C  
ATOM    891  CB  VAL A 111      12.839   3.274 -13.209  1.00 90.88           C  
ATOM    892  O   VAL A 111      10.786   1.691 -11.709  1.00 90.88           O  
ATOM    893  CG1 VAL A 111      13.910   3.494 -12.131  1.00 90.88           C  
ATOM    894  CG2 VAL A 111      13.351   3.903 -14.501  1.00 90.88           C  
ATOM    895  N   LEU A 112      12.550   0.327 -11.407  1.00 96.12           N  
ATOM    896  CA  LEU A 112      12.170  -0.141 -10.077  1.00 96.12           C  
ATOM    897  C   LEU A 112      12.996   0.593  -9.021  1.00 96.12           C  
ATOM    898  CB  LEU A 112      12.348  -1.667 -10.007  1.00 96.12           C  
ATOM    899  O   LEU A 112      14.224   0.501  -9.013  1.00 96.12           O  
ATOM    900  CG  LEU A 112      11.978  -2.295  -8.650  1.00 96.12           C  
ATOM    901  CD1 LEU A 112      10.500  -2.118  -8.298  1.00 96.12           C  
ATOM    902  CD2 LEU A 112      12.266  -3.795  -8.678  1.00 96.12           C  
ATOM    903  N   LEU A 113      12.329   1.293  -8.105  1.00 95.25           N  
ATOM    904  CA  LEU A 113      12.962   1.885  -6.930  1.00 95.25           C  
ATOM    905  C   LEU A 113      12.797   0.957  -5.733  1.00 95.25           C  
ATOM    906  CB  LEU A 113      12.390   3.269  -6.593  1.00 95.25           C  
ATOM    907  O   LEU A 113      11.705   0.439  -5.487  1.00 95.25           O  
ATOM    908  CG  LEU A 113      12.810   4.419  -7.519  1.00 95.25           C  
ATOM    909  CD1 LEU A 113      12.084   4.384  -8.853  1.00 95.25           C  
ATOM    910  CD2 LEU A 113      12.457   5.747  -6.852  1.00 95.25           C  
ATOM    911  N   LYS A 114      13.869   0.833  -4.952  1.00 97.25           N  
ATOM    912  CA  LYS A 114      13.864   0.231  -3.619  1.00 97.25           C  
ATOM    913  C   LYS A 114      14.197   1.309  -2.593  1.00 97.25           C  
ATOM    914  CB  LYS A 114      14.860  -0.935  -3.596  1.00 97.25           C  
ATOM    915  O   LYS A 114      15.332   1.776  -2.532  1.00 97.25           O  
ATOM    916  CG  LYS A 114      14.952  -1.567  -2.201  1.00 97.25           C  
ATOM    917  CD  LYS A 114      15.946  -2.729  -2.202  1.00 97.25           C  
ATOM    918  CE  LYS A 114      16.133  -3.209  -0.764  1.00 97.25           C  
ATOM    919  NZ  LYS A 114      17.010  -4.394  -0.704  1.00 97.25           N  
ATOM    920  N   LEU A 115      13.216   1.703  -1.788  1.00 95.69           N  
ATOM    921  CA  LEU A 115      13.385   2.712  -0.739  1.00 95.69           C  
ATOM    922  C   LEU A 115      13.325   2.052   0.632  1.00 95.69           C  
ATOM    923  CB  LEU A 115      12.332   3.826  -0.868  1.00 95.69           C  
ATOM    924  O   LEU A 115      12.451   1.227   0.885  1.00 95.69           O  
ATOM    925  CG  LEU A 115      12.219   4.466  -2.261  1.00 95.69           C  
ATOM    926  CD1 LEU A 115      11.086   5.492  -2.259  1.00 95.69           C  
ATOM    927  CD2 LEU A 115      13.520   5.159  -2.664  1.00 95.69           C  
ATOM    928  N   GLU A 116      14.221   2.449   1.530  1.00 94.62           N  
ATOM    929  CA  GLU A 116      14.309   1.924   2.896  1.00 94.62           C  
ATOM    930  C   GLU A 116      14.511   3.061   3.903  1.00 94.62           C  
ATOM    931  CB  GLU A 116      15.428   0.867   2.996  1.00 94.62           C  
ATOM    932  O   GLU A 116      14.844   4.197   3.539  1.00 94.62           O  
ATOM    933  CG  GLU A 116      15.115  -0.351   2.114  1.00 94.62           C  
ATOM    934  CD  GLU A 116      16.101  -1.513   2.263  1.00 94.62           C  
ATOM    935  OE1 GLU A 116      15.620  -2.671   2.179  1.00 94.62           O  
ATOM    936  OE2 GLU A 116      17.319  -1.267   2.379  1.00 94.62           O  
ATOM    937  N   GLY A 117      14.288   2.770   5.186  1.00 88.38           N  
ATOM    938  CA  GLY A 117      14.529   3.720   6.270  1.00 88.38           C  
ATOM    939  C   GLY A 117      13.748   5.027   6.109  1.00 88.38           C  
ATOM    940  O   GLY A 117      12.531   5.029   5.914  1.00 88.38           O  
ATOM    941  N   ASP A 118      14.438   6.161   6.225  1.00 86.75           N  
ATOM    942  CA  ASP A 118      13.786   7.473   6.192  1.00 86.75           C  
ATOM    943  C   ASP A 118      13.295   7.864   4.791  1.00 86.75           C  
ATOM    944  CB  ASP A 118      14.704   8.532   6.813  1.00 86.75           C  
ATOM    945  O   ASP A 118      12.287   8.560   4.683  1.00 86.75           O  
ATOM    946  CG  ASP A 118      14.914   8.327   8.323  1.00 86.75           C  
ATOM    947  OD1 ASP A 118      14.087   7.623   8.976  1.00 86.75           O  
ATOM    948  OD2 ASP A 118      15.906   8.884   8.833  1.00 86.75           O  
ATOM    949  N   TYR A 119      13.913   7.354   3.718  1.00 89.12           N  
ATOM    950  CA  TYR A 119      13.414   7.563   2.353  1.00 89.12           C  
ATOM    951  C   TYR A 119      12.049   6.904   2.153  1.00 89.12           C  
ATOM    952  CB  TYR A 119      14.423   7.038   1.326  1.00 89.12           C  
ATOM    953  O   TYR A 119      11.132   7.539   1.636  1.00 89.12           O  
ATOM    954  CG  TYR A 119      15.728   7.804   1.320  1.00 89.12           C  
ATOM    955  CD1 TYR A 119      15.785   9.078   0.722  1.00 89.12           C  
ATOM    956  CD2 TYR A 119      16.877   7.251   1.916  1.00 89.12           C  
ATOM    957  CE1 TYR A 119      16.995   9.795   0.696  1.00 89.12           C  
ATOM    958  CE2 TYR A 119      18.085   7.975   1.912  1.00 89.12           C  
ATOM    959  OH  TYR A 119      19.329   9.910   1.250  1.00 89.12           O  
ATOM    960  CZ  TYR A 119      18.150   9.238   1.288  1.00 89.12           C  
ATOM    961  N   ALA A 120      11.882   5.671   2.642  1.00 91.56           N  
ATOM    962  CA  ALA A 120      10.596   4.981   2.610  1.00 91.56           C  
ATOM    963  C   ALA A 120       9.532   5.725   3.433  1.00 91.56           C  
ATOM    964  CB  ALA A 120      10.795   3.552   3.117  1.00 91.56           C  
ATOM    965  O   ALA A 120       8.429   5.976   2.950  1.00 91.56           O  
ATOM    966  N   LYS A 121       9.862   6.149   4.660  1.00 89.81           N  
ATOM    967  CA  LYS A 121       8.924   6.912   5.506  1.00 89.81           C  
ATOM    968  C   LYS A 121       8.489   8.221   4.845  1.00 89.81           C  
ATOM    969  CB  LYS A 121       9.558   7.234   6.860  1.00 89.81           C  
ATOM    970  O   LYS A 121       7.307   8.553   4.888  1.00 89.81           O  
ATOM    971  CG  LYS A 121       9.798   6.002   7.740  1.00 89.81           C  
ATOM    972  CD  LYS A 121      10.599   6.445   8.970  1.00 89.81           C  
ATOM    973  CE  LYS A 121      11.293   5.270   9.654  1.00 89.81           C  
ATOM    974  NZ  LYS A 121      12.474   5.764  10.407  1.00 89.81           N  
ATOM    975  N   ASN A 122       9.423   8.954   4.243  1.00 86.06           N  
ATOM    976  CA  ASN A 122       9.121  10.215   3.568  1.00 86.06           C  
ATOM    977  C   ASN A 122       8.240   9.999   2.332  1.00 86.06           C  
ATOM    978  CB  ASN A 122      10.435  10.925   3.216  1.00 86.06           C  
ATOM    979  O   ASN A 122       7.294  10.759   2.133  1.00 86.06           O  
ATOM    980  CG  ASN A 122      11.135  11.502   4.434  1.00 86.06           C  
ATOM    981  ND2 ASN A 122      12.437  11.643   4.377  1.00 86.06           N  
ATOM    982  OD1 ASN A 122      10.531  11.859   5.433  1.00 86.06           O  
ATOM    983  N   TYR A 123       8.498   8.939   1.561  1.00 88.62           N  
ATOM    984  CA  TYR A 123       7.635   8.545   0.449  1.00 88.62           C  
ATOM    985  C   TYR A 123       6.215   8.214   0.941  1.00 88.62           C  
ATOM    986  CB  TYR A 123       8.290   7.390  -0.316  1.00 88.62           C  
ATOM    987  O   TYR A 123       5.258   8.802   0.457  1.00 88.62           O  
ATOM    988  CG  TYR A 123       7.582   7.032  -1.607  1.00 88.62           C  
ATOM    989  CD1 TYR A 123       6.652   5.975  -1.637  1.00 88.62           C  
ATOM    990  CD2 TYR A 123       7.824   7.779  -2.776  1.00 88.62           C  
ATOM    991  CE1 TYR A 123       6.011   5.627  -2.841  1.00 88.62           C  
ATOM    992  CE2 TYR A 123       7.128   7.471  -3.963  1.00 88.62           C  
ATOM    993  OH  TYR A 123       5.604   6.056  -5.163  1.00 88.62           O  
ATOM    994  CZ  TYR A 123       6.239   6.381  -4.006  1.00 88.62           C  
ATOM    995  N   LEU A 124       6.053   7.403   1.998  1.00 91.44           N  
ATOM    996  CA  LEU A 124       4.723   7.120   2.568  1.00 91.44           C  
ATOM    997  C   LEU A 124       3.971   8.376   3.020  1.00 91.44           C  
ATOM    998  CB  LEU A 124       4.822   6.177   3.780  1.00 91.44           C  
ATOM    999  O   LEU A 124       2.761   8.466   2.827  1.00 91.44           O  
ATOM   1000  CG  LEU A 124       5.140   4.718   3.452  1.00 91.44           C  
ATOM   1001  CD1 LEU A 124       5.149   3.900   4.742  1.00 91.44           C  
ATOM   1002  CD2 LEU A 124       4.142   4.098   2.476  1.00 91.44           C  
ATOM   1003  N   LEU A 125       4.655   9.340   3.643  1.00 90.50           N  
ATOM   1004  CA  LEU A 125       4.025  10.592   4.071  1.00 90.50           C  
ATOM   1005  C   LEU A 125       3.542  11.424   2.876  1.00 90.50           C  
ATOM   1006  CB  LEU A 125       5.010  11.409   4.923  1.00 90.50           C  
ATOM   1007  O   LEU A 125       2.461  12.014   2.945  1.00 90.50           O  
ATOM   1008  CG  LEU A 125       5.273  10.844   6.329  1.00 90.50           C  
ATOM   1009  CD1 LEU A 125       6.385  11.657   6.995  1.00 90.50           C  
ATOM   1010  CD2 LEU A 125       4.034  10.915   7.224  1.00 90.50           C  
ATOM   1011  N   HIS A 126       4.321  11.461   1.791  1.00 85.69           N  
ATOM   1012  CA  HIS A 126       3.899  12.079   0.536  1.00 85.69           C  
ATOM   1013  C   HIS A 126       2.630  11.401   0.008  1.00 85.69           C  
ATOM   1014  CB  HIS A 126       5.054  12.025  -0.475  1.00 85.69           C  
ATOM   1015  O   HIS A 126       1.609  12.066  -0.192  1.00 85.69           O  
ATOM   1016  CG  HIS A 126       4.687  12.606  -1.812  1.00 85.69           C  
ATOM   1017  CD2 HIS A 126       4.826  13.914  -2.188  1.00 85.69           C  
ATOM   1018  ND1 HIS A 126       4.149  11.929  -2.887  1.00 85.69           N  
ATOM   1019  CE1 HIS A 126       3.955  12.820  -3.871  1.00 85.69           C  
ATOM   1020  NE2 HIS A 126       4.329  14.054  -3.481  1.00 85.69           N  
ATOM   1021  N   GLU A 127       2.643  10.074  -0.091  1.00 88.06           N  
ATOM   1022  CA  GLU A 127       1.511   9.318  -0.622  1.00 88.06           C  
ATOM   1023  C   GLU A 127       0.245   9.462   0.228  1.00 88.06           C  
ATOM   1024  CB  GLU A 127       1.920   7.842  -0.822  1.00 88.06           C  
ATOM   1025  O   GLU A 127      -0.842   9.721  -0.291  1.00 88.06           O  
ATOM   1026  CG  GLU A 127       3.045   7.661  -1.861  1.00 88.06           C  
ATOM   1027  CD  GLU A 127       2.776   8.472  -3.129  1.00 88.06           C  
ATOM   1028  OE1 GLU A 127       3.714   9.194  -3.548  1.00 88.06           O  
ATOM   1029  OE2 GLU A 127       1.584   8.558  -3.491  1.00 88.06           O  
ATOM   1030  N   LEU A 128       0.368   9.412   1.554  1.00 91.38           N  
ATOM   1031  CA  LEU A 128      -0.774   9.506   2.468  1.00 91.38           C  
ATOM   1032  C   LEU A 128      -1.462  10.877   2.482  1.00 91.38           C  
ATOM   1033  CB  LEU A 128      -0.296   9.167   3.890  1.00 91.38           C  
ATOM   1034  O   LEU A 128      -2.683  10.936   2.667  1.00 91.38           O  
ATOM   1035  CG  LEU A 128      -0.149   7.661   4.151  1.00 91.38           C  
ATOM   1036  CD1 LEU A 128       0.593   7.442   5.470  1.00 91.38           C  
ATOM   1037  CD2 LEU A 128      -1.525   6.992   4.268  1.00 91.38           C  
ATOM   1038  N   TYR A 129      -0.703  11.969   2.365  1.00 87.56           N  
ATOM   1039  CA  TYR A 129      -1.213  13.316   2.663  1.00 87.56           C  
ATOM   1040  C   TYR A 129      -1.218  14.268   1.474  1.00 87.56           C  
ATOM   1041  CB  TYR A 129      -0.417  13.922   3.822  1.00 87.56           C  
ATOM   1042  O   TYR A 129      -2.092  15.132   1.402  1.00 87.56           O  
ATOM   1043  CG  TYR A 129      -0.594  13.174   5.125  1.00 87.56           C  
ATOM   1044  CD1 TYR A 129      -1.832  13.222   5.793  1.00 87.56           C  
ATOM   1045  CD2 TYR A 129       0.465  12.417   5.656  1.00 87.56           C  
ATOM   1046  CE1 TYR A 129      -2.015  12.521   7.000  1.00 87.56           C  
ATOM   1047  CE2 TYR A 129       0.288  11.716   6.860  1.00 87.56           C  
ATOM   1048  OH  TYR A 129      -1.099  11.162   8.740  1.00 87.56           O  
ATOM   1049  CZ  TYR A 129      -0.947  11.772   7.538  1.00 87.56           C  
ATOM   1050  N   ILE A 130      -0.272  14.120   0.549  1.00 81.62           N  
ATOM   1051  CA  ILE A 130      -0.182  14.964  -0.643  1.00 81.62           C  
ATOM   1052  C   ILE A 130      -1.009  14.321  -1.758  1.00 81.62           C  
ATOM   1053  CB  ILE A 130       1.302  15.235  -0.994  1.00 81.62           C  
ATOM   1054  O   ILE A 130      -1.941  14.948  -2.282  1.00 81.62           O  
ATOM   1055  CG1 ILE A 130       1.947  16.064   0.143  1.00 81.62           C  
ATOM   1056  CG2 ILE A 130       1.428  15.972  -2.329  1.00 81.62           C  
ATOM   1057  CD1 ILE A 130       3.459  16.274   0.023  1.00 81.62           C  
ATOM   1058  N   VAL A 131      -0.738  13.048  -2.052  1.00 82.50           N  
ATOM   1059  CA  VAL A 131      -1.466  12.296  -3.084  1.00 82.50           C  
ATOM   1060  C   VAL A 131      -2.825  11.811  -2.575  1.00 82.50           C  
ATOM   1061  CB  VAL A 131      -0.610  11.149  -3.652  1.00 82.50           C  
ATOM   1062  O   VAL A 131      -3.806  11.839  -3.319  1.00 82.50           O  
ATOM   1063  CG1 VAL A 131      -1.317  10.550  -4.869  1.00 82.50           C  
ATOM   1064  CG2 VAL A 131       0.760  11.676  -4.100  1.00 82.50           C  
ATOM   1065  N   GLU A 132      -2.940  11.523  -1.277  1.00 90.19           N  
ATOM   1066  CA  GLU A 132      -4.109  10.877  -0.657  1.00 90.19           C  
ATOM   1067  C   GLU A 132      -4.336   9.451  -1.194  1.00 90.19           C  
ATOM   1068  CB  GLU A 132      -5.387  11.756  -0.672  1.00 90.19           C  
ATOM   1069  O   GLU A 132      -5.472   9.040  -1.441  1.00 90.19           O  
ATOM   1070  CG  GLU A 132      -5.224  13.158  -0.061  1.00 90.19           C  
ATOM   1071  CD  GLU A 132      -6.554  13.943  -0.017  1.00 90.19           C  
ATOM   1072  OE1 GLU A 132      -7.033  14.289   1.085  1.00 90.19           O  
ATOM   1073  OE2 GLU A 132      -7.088  14.281  -1.100  1.00 90.19           O  
ATOM   1074  N   ALA A 133      -3.244   8.702  -1.369  1.00 93.12           N  
ATOM   1075  CA  ALA A 133      -3.253   7.287  -1.709  1.00 93.12           C  
ATOM   1076  C   ALA A 133      -4.009   6.457  -0.660  1.00 93.12           C  
ATOM   1077  CB  ALA A 133      -1.804   6.799  -1.832  1.00 93.12           C  
ATOM   1078  O   ALA A 133      -4.006   6.766   0.540  1.00 93.12           O  
ATOM   1079  N   LYS A 134      -4.621   5.362  -1.111  1.00 97.25           N  
ATOM   1080  CA  LYS A 134      -5.183   4.333  -0.233  1.00 97.25           C  
ATOM   1081  C   LYS A 134      -4.183   3.212   0.002  1.00 97.25           C  
ATOM   1082  CB  LYS A 134      -6.487   3.782  -0.803  1.00 97.25           C  
ATOM   1083  O   LYS A 134      -3.418   2.873  -0.895  1.00 97.25           O  
ATOM   1084  CG  LYS A 134      -7.625   4.807  -0.717  1.00 97.25           C  
ATOM   1085  CD  LYS A 134      -8.953   4.055  -0.806  1.00 97.25           C  
ATOM   1086  CE  LYS A 134     -10.133   4.966  -0.485  1.00 97.25           C  
ATOM   1087  NZ  LYS A 134     -11.237   4.146   0.069  1.00 97.25           N  
ATOM   1088  N   SER A 135      -4.226   2.624   1.194  1.00 97.81           N  
ATOM   1089  CA  SER A 135      -3.386   1.495   1.594  1.00 97.81           C  
ATOM   1090  C   SER A 135      -4.242   0.307   1.997  1.00 97.81           C  
ATOM   1091  CB  SER A 135      -2.503   1.880   2.776  1.00 97.81           C  
ATOM   1092  O   SER A 135      -5.154   0.440   2.817  1.00 97.81           O  
ATOM   1093  OG  SER A 135      -1.558   0.861   3.041  1.00 97.81           O  
ATOM   1094  N   PHE A 136      -3.906  -0.867   1.473  1.00 97.94           N  
ATOM   1095  CA  PHE A 136      -4.592  -2.114   1.776  1.00 97.94           C  
ATOM   1096  C   PHE A 136      -3.595  -3.146   2.274  1.00 97.94           C  
ATOM   1097  CB  PHE A 136      -5.341  -2.623   0.543  1.00 97.94           C  
ATOM   1098  O   PHE A 136      -2.604  -3.438   1.605  1.00 97.94           O  
ATOM   1099  CG  PHE A 136      -6.320  -1.626  -0.030  1.00 97.94           C  
ATOM   1100  CD1 PHE A 136      -7.669  -1.661   0.361  1.00 97.94           C  
ATOM   1101  CD2 PHE A 136      -5.878  -0.657  -0.951  1.00 97.94           C  
ATOM   1102  CE1 PHE A 136      -8.577  -0.736  -0.178  1.00 97.94           C  
ATOM   1103  CE2 PHE A 136      -6.787   0.265  -1.490  1.00 97.94           C  
ATOM   1104  CZ  PHE A 136      -8.136   0.226  -1.103  1.00 97.94           C  
ATOM   1105  N   LYS A 137      -3.871  -3.735   3.437  1.00 97.62           N  
ATOM   1106  CA  LYS A 137      -3.126  -4.896   3.922  1.00 97.62           C  
ATOM   1107  C   LYS A 137      -3.602  -6.142   3.187  1.00 97.62           C  
ATOM   1108  CB  LYS A 137      -3.312  -5.040   5.436  1.00 97.62           C  
ATOM   1109  O   LYS A 137      -4.807  -6.384   3.149  1.00 97.62           O  
ATOM   1110  CG  LYS A 137      -2.406  -6.159   5.958  1.00 97.62           C  
ATOM   1111  CD  LYS A 137      -2.449  -6.263   7.479  1.00 97.62           C  
ATOM   1112  CE  LYS A 137      -1.460  -7.360   7.874  1.00 97.62           C  
ATOM   1113  NZ  LYS A 137      -1.031  -7.211   9.273  1.00 97.62           N  
ATOM   1114  N   VAL A 138      -2.678  -6.949   2.676  1.00 97.25           N  
ATOM   1115  CA  VAL A 138      -2.989  -8.287   2.149  1.00 97.25           C  
ATOM   1116  C   VAL A 138      -2.807  -9.306   3.271  1.00 97.25           C  
ATOM   1117  CB  VAL A 138      -2.134  -8.626   0.919  1.00 97.25           C  
ATOM   1118  O   VAL A 138      -1.709  -9.426   3.819  1.00 97.25           O  
ATOM   1119  CG1 VAL A 138      -2.621  -9.951   0.323  1.00 97.25           C  
ATOM   1120  CG2 VAL A 138      -2.227  -7.522  -0.145  1.00 97.25           C  
ATOM   1121  N   LEU A 139      -3.882  -9.994   3.667  1.00 94.81           N  
ATOM   1122  CA  LEU A 139      -3.886 -10.775   4.912  1.00 94.81           C  
ATOM   1123  C   LEU A 139      -3.137 -12.109   4.806  1.00 94.81           C  
ATOM   1124  CB  LEU A 139      -5.328 -11.020   5.391  1.00 94.81           C  
ATOM   1125  O   LEU A 139      -2.560 -12.559   5.794  1.00 94.81           O  
ATOM   1126  CG  LEU A 139      -6.164  -9.774   5.737  1.00 94.81           C  
ATOM   1127  CD1 LEU A 139      -7.416 -10.213   6.492  1.00 94.81           C  
ATOM   1128  CD2 LEU A 139      -5.433  -8.782   6.647  1.00 94.81           C  
ATOM   1129  N   ASP A 140      -3.138 -12.730   3.629  1.00 94.62           N  
ATOM   1130  CA  ASP A 140      -2.538 -14.045   3.365  1.00 94.62           C  
ATOM   1131  C   ASP A 140      -1.220 -13.969   2.572  1.00 94.62           C  
ATOM   1132  CB  ASP A 140      -3.586 -14.966   2.706  1.00 94.62           C  
ATOM   1133  O   ASP A 140      -0.666 -14.998   2.190  1.00 94.62           O  
ATOM   1134  CG  ASP A 140      -4.030 -14.525   1.305  1.00 94.62           C  
ATOM   1135  OD1 ASP A 140      -3.763 -13.362   0.931  1.00 94.62           O  
ATOM   1136  OD2 ASP A 140      -4.665 -15.340   0.592  1.00 94.62           O  
ATOM   1137  N   ALA A 141      -0.685 -12.765   2.342  1.00 96.69           N  
ATOM   1138  CA  ALA A 141       0.558 -12.589   1.601  1.00 96.69           C  
ATOM   1139  C   ALA A 141       1.791 -13.013   2.412  1.00 96.69           C  
ATOM   1140  CB  ALA A 141       0.682 -11.141   1.120  1.00 96.69           C  
ATOM   1141  O   ALA A 141       2.028 -12.545   3.532  1.00 96.69           O  
ATOM   1142  N   ASN A 142       2.650 -13.836   1.808  1.00 97.19           N  
ATOM   1143  CA  ASN A 142       3.945 -14.179   2.385  1.00 97.19           C  
ATOM   1144  C   ASN A 142       4.967 -13.048   2.184  1.00 97.19           C  
ATOM   1145  CB  ASN A 142       4.429 -15.506   1.798  1.00 97.19           C  
ATOM   1146  O   ASN A 142       5.508 -12.859   1.094  1.00 97.19           O  
ATOM   1147  CG  ASN A 142       5.655 -16.038   2.516  1.00 97.19           C  
ATOM   1148  ND2 ASN A 142       5.651 -17.303   2.861  1.00 97.19           N  
ATOM   1149  OD1 ASN A 142       6.624 -15.343   2.790  1.00 97.19           O  
ATOM   1150  N   LEU A 143       5.283 -12.347   3.274  1.00 96.69           N  
ATOM   1151  CA  LEU A 143       6.224 -11.226   3.296  1.00 96.69           C  
ATOM   1152  C   LEU A 143       7.589 -11.553   2.671  1.00 96.69           C  
ATOM   1153  CB  LEU A 143       6.347 -10.760   4.759  1.00 96.69           C  
ATOM   1154  O   LEU A 143       8.103 -10.766   1.877  1.00 96.69           O  
ATOM   1155  CG  LEU A 143       7.209  -9.497   4.938  1.00 96.69           C  
ATOM   1156  CD1 LEU A 143       6.715  -8.700   6.149  1.00 96.69           C  
ATOM   1157  CD2 LEU A 143       8.697  -9.785   5.170  1.00 96.69           C  
ATOM   1158  N   SER A 144       8.176 -12.702   3.011  1.00 96.88           N  
ATOM   1159  CA  SER A 144       9.518 -13.074   2.548  1.00 96.88           C  
ATOM   1160  C   SER A 144       9.558 -13.328   1.044  1.00 96.88           C  
ATOM   1161  CB  SER A 144      10.012 -14.326   3.273  1.00 96.88           C  
ATOM   1162  O   SER A 144      10.547 -12.988   0.399  1.00 96.88           O  
ATOM   1163  OG  SER A 144      10.069 -14.103   4.670  1.00 96.88           O  
ATOM   1164  N   LEU A 145       8.488 -13.893   0.475  1.00 98.31           N  
ATOM   1165  CA  LEU A 145       8.396 -14.134  -0.967  1.00 98.31           C  
ATOM   1166  C   LEU A 145       8.274 -12.823  -1.748  1.00 98.31           C  
ATOM   1167  CB  LEU A 145       7.218 -15.073  -1.275  1.00 98.31           C  
ATOM   1168  O   LEU A 145       8.967 -12.660  -2.749  1.00 98.31           O  
ATOM   1169  CG  LEU A 145       7.376 -16.515  -0.760  1.00 98.31           C  
ATOM   1170  CD1 LEU A 145       6.165 -17.348  -1.178  1.00 98.31           C  
ATOM   1171  CD2 LEU A 145       8.628 -17.207  -1.304  1.00 98.31           C  
ATOM   1172  N   VAL A 146       7.470 -11.871  -1.259  1.00 98.19           N  
ATOM   1173  CA  VAL A 146       7.341 -10.535  -1.871  1.00 98.19           C  
ATOM   1174  C   VAL A 146       8.672  -9.788  -1.825  1.00 98.19           C  
ATOM   1175  CB  VAL A 146       6.254  -9.698  -1.169  1.00 98.19           C  
ATOM   1176  O   VAL A 146       9.129  -9.270  -2.842  1.00 98.19           O  
ATOM   1177  CG1 VAL A 146       6.067  -8.315  -1.800  1.00 98.19           C  
ATOM   1178  CG2 VAL A 146       4.898 -10.389  -1.264  1.00 98.19           C  
ATOM   1179  N   LEU A 147       9.321  -9.768  -0.656  1.00 97.25           N  
ATOM   1180  CA  LEU A 147      10.609  -9.099  -0.479  1.00 97.25           C  
ATOM   1181  C   LEU A 147      11.680  -9.707  -1.392  1.00 97.25           C  
ATOM   1182  CB  LEU A 147      11.013  -9.185   1.005  1.00 97.25           C  
ATOM   1183  O   LEU A 147      12.403  -8.979  -2.067  1.00 97.25           O  
ATOM   1184  CG  LEU A 147      12.348  -8.494   1.339  1.00 97.25           C  
ATOM   1185  CD1 LEU A 147      12.356  -6.999   1.016  1.00 97.25           C  
ATOM   1186  CD2 LEU A 147      12.648  -8.659   2.828  1.00 97.25           C  
ATOM   1187  N   ASN A 148      11.766 -11.038  -1.436  1.00 98.12           N  
ATOM   1188  CA  ASN A 148      12.713 -11.734  -2.298  1.00 98.12           C  
ATOM   1189  C   ASN A 148      12.437 -11.466  -3.782  1.00 98.12           C  
ATOM   1190  CB  ASN A 148      12.674 -13.231  -1.973  1.00 98.12           C  
ATOM   1191  O   ASN A 148      13.374 -11.204  -4.528  1.00 98.12           O  
ATOM   1192  CG  ASN A 148      13.714 -13.982  -2.778  1.00 98.12           C  
ATOM   1193  ND2 ASN A 148      13.317 -14.714  -3.792  1.00 98.12           N  
ATOM   1194  OD1 ASN A 148      14.896 -13.912  -2.507  1.00 98.12           O  
ATOM   1195  N   HIS A 149      11.171 -11.493  -4.206  1.00 97.94           N  
ATOM   1196  CA  HIS A 149      10.788 -11.213  -5.588  1.00 97.94           C  
ATOM   1197  C   HIS A 149      11.296  -9.845  -6.056  1.00 97.94           C  
ATOM   1198  CB  HIS A 149       9.263 -11.309  -5.719  1.00 97.94           C  
ATOM   1199  O   HIS A 149      11.992  -9.761  -7.068  1.00 97.94           O  
ATOM   1200  CG  HIS A 149       8.767 -10.861  -7.067  1.00 97.94           C  
ATOM   1201  CD2 HIS A 149       7.992  -9.763  -7.328  1.00 97.94           C  
ATOM   1202  ND1 HIS A 149       9.078 -11.437  -8.277  1.00 97.94           N  
ATOM   1203  CE1 HIS A 149       8.485 -10.717  -9.242  1.00 97.94           C  
ATOM   1204  NE2 HIS A 149       7.802  -9.694  -8.709  1.00 97.94           N  
ATOM   1205  N   PHE A 150      11.011  -8.785  -5.296  1.00 98.31           N  
ATOM   1206  CA  PHE A 150      11.455  -7.448  -5.673  1.00 98.31           C  
ATOM   1207  C   PHE A 150      12.965  -7.247  -5.543  1.00 98.31           C  
ATOM   1208  CB  PHE A 150      10.731  -6.399  -4.844  1.00 98.31           C  
ATOM   1209  O   PHE A 150      13.540  -6.563  -6.383  1.00 98.31           O  
ATOM   1210  CG  PHE A 150       9.323  -6.086  -5.288  1.00 98.31           C  
ATOM   1211  CD1 PHE A 150       9.105  -5.512  -6.554  1.00 98.31           C  
ATOM   1212  CD2 PHE A 150       8.243  -6.289  -4.412  1.00 98.31           C  
ATOM   1213  CE1 PHE A 150       7.807  -5.147  -6.948  1.00 98.31           C  
ATOM   1214  CE2 PHE A 150       6.948  -5.911  -4.801  1.00 98.31           C  
ATOM   1215  CZ  PHE A 150       6.729  -5.341  -6.069  1.00 98.31           C  
ATOM   1216  N   ASN A 151      13.622  -7.843  -4.541  1.00 98.00           N  
ATOM   1217  CA  ASN A 151      15.082  -7.779  -4.445  1.00 98.00           C  
ATOM   1218  C   ASN A 151      15.742  -8.425  -5.666  1.00 98.00           C  
ATOM   1219  CB  ASN A 151      15.573  -8.441  -3.151  1.00 98.00           C  
ATOM   1220  O   ASN A 151      16.622  -7.813  -6.252  1.00 98.00           O  
ATOM   1221  CG  ASN A 151      15.379  -7.586  -1.913  1.00 98.00           C  
ATOM   1222  ND2 ASN A 151      15.247  -8.213  -0.769  1.00 98.00           N  
ATOM   1223  OD1 ASN A 151      15.400  -6.363  -1.915  1.00 98.00           O  
ATOM   1224  N   VAL A 152      15.273  -9.600  -6.102  1.00 97.94           N  
ATOM   1225  CA  VAL A 152      15.791 -10.262  -7.310  1.00 97.94           C  
ATOM   1226  C   VAL A 152      15.578  -9.399  -8.554  1.00 97.94           C  
ATOM   1227  CB  VAL A 152      15.154 -11.655  -7.483  1.00 97.94           C  
ATOM   1228  O   VAL A 152      16.495  -9.274  -9.361  1.00 97.94           O  
ATOM   1229  CG1 VAL A 152      15.449 -12.287  -8.851  1.00 97.94           C  
ATOM   1230  CG2 VAL A 152      15.682 -12.625  -6.417  1.00 97.94           C  
ATOM   1231  N   LEU A 153      14.404  -8.774  -8.711  1.00 97.12           N  
ATOM   1232  CA  LEU A 153      14.161  -7.847  -9.823  1.00 97.12           C  
ATOM   1233  C   LEU A 153      15.102  -6.642  -9.770  1.00 97.12           C  
ATOM   1234  CB  LEU A 153      12.703  -7.359  -9.817  1.00 97.12           C  
ATOM   1235  O   LEU A 153      15.731  -6.312 -10.769  1.00 97.12           O  
ATOM   1236  CG  LEU A 153      11.654  -8.384 -10.272  1.00 97.12           C  
ATOM   1237  CD1 LEU A 153      10.274  -7.733 -10.170  1.00 97.12           C  
ATOM   1238  CD2 LEU A 153      11.865  -8.833 -11.720  1.00 97.12           C  
ATOM   1239  N   TRP A 154      15.235  -6.005  -8.610  1.00 97.44           N  
ATOM   1240  CA  TRP A 154      16.090  -4.833  -8.445  1.00 97.44           C  
ATOM   1241  C   TRP A 154      17.572  -5.183  -8.656  1.00 97.44           C  
ATOM   1242  CB  TRP A 154      15.809  -4.222  -7.068  1.00 97.44           C  
ATOM   1243  O   TRP A 154      18.298  -4.442  -9.302  1.00 97.44           O  
ATOM   1244  CG  TRP A 154      16.440  -2.888  -6.828  1.00 97.44           C  
ATOM   1245  CD1 TRP A 154      15.900  -1.685  -7.135  1.00 97.44           C  
ATOM   1246  CD2 TRP A 154      17.762  -2.603  -6.284  1.00 97.44           C  
ATOM   1247  CE2 TRP A 154      17.953  -1.188  -6.285  1.00 97.44           C  
ATOM   1248  CE3 TRP A 154      18.835  -3.401  -5.831  1.00 97.44           C  
ATOM   1249  NE1 TRP A 154      16.781  -0.677  -6.795  1.00 97.44           N  
ATOM   1250  CH2 TRP A 154      20.198  -1.418  -5.410  1.00 97.44           C  
ATOM   1251  CZ2 TRP A 154      19.149  -0.596  -5.858  1.00 97.44           C  
ATOM   1252  CZ3 TRP A 154      20.041  -2.817  -5.398  1.00 97.44           C  
ATOM   1253  N   GLU A 155      18.031  -6.342  -8.188  1.00 97.06           N  
ATOM   1254  CA  GLU A 155      19.407  -6.826  -8.370  1.00 97.06           C  
ATOM   1255  C   GLU A 155      19.693  -7.358  -9.785  1.00 97.06           C  
ATOM   1256  CB  GLU A 155      19.721  -7.895  -7.308  1.00 97.06           C  
ATOM   1257  O   GLU A 155      20.854  -7.574 -10.123  1.00 97.06           O  
ATOM   1258  CG  GLU A 155      19.805  -7.298  -5.891  1.00 97.06           C  
ATOM   1259  CD  GLU A 155      19.931  -8.344  -4.769  1.00 97.06           C  
ATOM   1260  OE1 GLU A 155      19.926  -7.909  -3.591  1.00 97.06           O  
ATOM   1261  OE2 GLU A 155      20.025  -9.558  -5.061  1.00 97.06           O  
ATOM   1262  N   SER A 156      18.672  -7.546 -10.631  1.00 96.75           N  
ATOM   1263  CA  SER A 156      18.835  -8.092 -11.989  1.00 96.75           C  
ATOM   1264  C   SER A 156      19.525  -7.147 -12.979  1.00 96.75           C  
ATOM   1265  CB  SER A 156      17.483  -8.526 -12.565  1.00 96.75           C  
ATOM   1266  O   SER A 156      19.964  -7.583 -14.044  1.00 96.75           O  
ATOM   1267  OG  SER A 156      16.682  -7.422 -12.937  1.00 96.75           O  
ATOM   1268  N   SER A 157      19.627  -5.864 -12.636  1.00 94.88           N  
ATOM   1269  CA  SER A 157      20.220  -4.822 -13.468  1.00 94.88           C  
ATOM   1270  C   SER A 157      21.175  -3.972 -12.643  1.00 94.88           C  
ATOM   1271  CB  SER A 157      19.101  -3.963 -14.054  1.00 94.88           C  
ATOM   1272  O   SER A 157      20.951  -3.772 -11.457  1.00 94.88           O  
ATOM   1273  OG  SER A 157      19.628  -2.947 -14.879  1.00 94.88           O  
ATOM   1274  N   ASP A 158      22.218  -3.433 -13.267  1.00 94.44           N  
ATOM   1275  CA  ASP A 158      23.059  -2.371 -12.695  1.00 94.44           C  
ATOM   1276  C   ASP A 158      22.921  -1.054 -13.475  1.00 94.44           C  
ATOM   1277  CB  ASP A 158      24.512  -2.851 -12.580  1.00 94.44           C  
ATOM   1278  O   ASP A 158      23.632  -0.086 -13.204  1.00 94.44           O  
ATOM   1279  CG  ASP A 158      24.691  -3.919 -11.496  1.00 94.44           C  
ATOM   1280  OD1 ASP A 158      24.098  -3.750 -10.395  1.00 94.44           O  
ATOM   1281  OD2 ASP A 158      25.470  -4.863 -11.761  1.00 94.44           O  
ATOM   1282  N   ASN A 159      21.984  -1.004 -14.429  1.00 94.12           N  
ATOM   1283  CA  ASN A 159      21.687   0.199 -15.190  1.00 94.12           C  
ATOM   1284  C   ASN A 159      20.947   1.188 -14.290  1.00 94.12           C  
ATOM   1285  CB  ASN A 159      20.876  -0.149 -16.445  1.00 94.12           C  
ATOM   1286  O   ASN A 159      19.852   0.907 -13.792  1.00 94.12           O  
ATOM   1287  CG  ASN A 159      21.628  -1.022 -17.431  1.00 94.12           C  
ATOM   1288  ND2 ASN A 159      20.911  -1.742 -18.260  1.00 94.12           N  
ATOM   1289  OD1 ASN A 159      22.847  -1.075 -17.488  1.00 94.12           O  
ATOM   1290  N   LEU A 160      21.568   2.344 -14.079  1.00 91.56           N  
ATOM   1291  CA  LEU A 160      20.995   3.437 -13.309  1.00 91.56           C  
ATOM   1292  C   LEU A 160      20.238   4.388 -14.236  1.00 91.56           C  
ATOM   1293  CB  LEU A 160      22.098   4.196 -12.559  1.00 91.56           C  
ATOM   1294  O   LEU A 160      20.697   4.595 -15.360  1.00 91.56           O  
ATOM   1295  CG  LEU A 160      22.888   3.341 -11.557  1.00 91.56           C  
ATOM   1296  CD1 LEU A 160      23.959   4.211 -10.897  1.00 91.56           C  
ATOM   1297  CD2 LEU A 160      22.000   2.750 -10.460  1.00 91.56           C  
ATOM   1298  N   PRO A 161      19.153   5.009 -13.748  1.00 87.00           N  
ATOM   1299  CA  PRO A 161      18.492   6.086 -14.460  1.00 87.00           C  
ATOM   1300  C   PRO A 161      19.462   7.231 -14.785  1.00 87.00           C  
ATOM   1301  CB  PRO A 161      17.346   6.533 -13.544  1.00 87.00           C  
ATOM   1302  O   PRO A 161      20.135   7.735 -13.877  1.00 87.00           O  
ATOM   1303  CG  PRO A 161      17.016   5.255 -12.780  1.00 87.00           C  
ATOM   1304  CD  PRO A 161      18.394   4.649 -12.562  1.00 87.00           C  
ATOM   1305  N   ASP A 162      19.555   7.648 -16.045  1.00 84.88           N  
ATOM   1306  CA  ASP A 162      20.541   8.644 -16.499  1.00 84.88           C  
ATOM   1307  C   ASP A 162      19.931   9.945 -17.046  1.00 84.88           C  
ATOM   1308  CB  ASP A 162      21.581   7.994 -17.427  1.00 84.88           C  
ATOM   1309  O   ASP A 162      20.646  10.932 -17.289  1.00 84.88           O  
ATOM   1310  CG  ASP A 162      21.174   7.804 -18.893  1.00 84.88           C  
ATOM   1311  OD1 ASP A 162      20.038   8.162 -19.265  1.00 84.88           O  
ATOM   1312  OD2 ASP A 162      22.082   7.418 -19.668  1.00 84.88           O  
ATOM   1313  N   SER A 163      18.605  10.008 -17.136  1.00 78.06           N  
ATOM   1314  CA  SER A 163      17.885  11.148 -17.672  1.00 78.06           C  
ATOM   1315  C   SER A 163      18.143  12.424 -16.879  1.00 78.06           C  
ATOM   1316  CB  SER A 163      16.393  10.861 -17.721  1.00 78.06           C  
ATOM   1317  O   SER A 163      18.279  12.471 -15.648  1.00 78.06           O  
ATOM   1318  OG  SER A 163      15.699  11.993 -18.211  1.00 78.06           O  
ATOM   1319  N   LYS A 164      18.147  13.546 -17.601  1.00 75.00           N  
ATOM   1320  CA  LYS A 164      18.244  14.881 -16.997  1.00 75.00           C  
ATOM   1321  C   LYS A 164      17.009  15.235 -16.172  1.00 75.00           C  
ATOM   1322  CB  LYS A 164      18.485  15.933 -18.078  1.00 75.00           C  
ATOM   1323  O   LYS A 164      17.118  16.097 -15.306  1.00 75.00           O  
ATOM   1324  CG  LYS A 164      19.853  15.731 -18.736  1.00 75.00           C  
ATOM   1325  CD  LYS A 164      20.109  16.837 -19.757  1.00 75.00           C  
ATOM   1326  CE  LYS A 164      21.455  16.570 -20.428  1.00 75.00           C  
ATOM   1327  NZ  LYS A 164      21.727  17.570 -21.484  1.00 75.00           N  
ATOM   1328  N   THR A 165      15.871  14.598 -16.440  1.00 71.00           N  
ATOM   1329  CA  THR A 165      14.611  14.832 -15.723  1.00 71.00           C  
ATOM   1330  C   THR A 165      14.430  13.920 -14.515  1.00 71.00           C  
ATOM   1331  CB  THR A 165      13.407  14.703 -16.666  1.00 71.00           C  
ATOM   1332  O   THR A 165      13.595  14.223 -13.667  1.00 71.00           O  
ATOM   1333  CG2 THR A 165      13.450  15.780 -17.755  1.00 71.00           C  
ATOM   1334  OG1 THR A 165      13.411  13.468 -17.339  1.00 71.00           O  
ATOM   1335  N   ALA A 166      15.214  12.843 -14.399  1.00 71.38           N  
ATOM   1336  CA  ALA A 166      15.175  11.961 -13.240  1.00 71.38           C  
ATOM   1337  C   ALA A 166      15.708  12.671 -11.983  1.00 71.38           C  
ATOM   1338  CB  ALA A 166      15.935  10.672 -13.565  1.00 71.38           C  
ATOM   1339  O   ALA A 166      16.768  13.313 -12.009  1.00 71.38           O  
ATOM   1340  N   THR A 167      14.971  12.538 -10.876  1.00 79.62           N  
ATOM   1341  CA  THR A 167      15.333  13.137  -9.583  1.00 79.62           C  
ATOM   1342  C   THR A 167      16.517  12.423  -8.945  1.00 79.62           C  
ATOM   1343  CB  THR A 167      14.163  13.154  -8.583  1.00 79.62           C  
ATOM   1344  O   THR A 167      16.806  11.265  -9.248  1.00 79.62           O  
ATOM   1345  CG2 THR A 167      12.914  13.794  -9.164  1.00 79.62           C  
ATOM   1346  OG1 THR A 167      13.813  11.861  -8.144  1.00 79.62           O  
ATOM   1347  N   ASP A 168      17.168  13.080  -7.985  1.00 82.94           N  
ATOM   1348  CA  ASP A 168      18.266  12.474  -7.224  1.00 82.94           C  
ATOM   1349  C   ASP A 168      17.837  11.190  -6.500  1.00 82.94           C  
ATOM   1350  CB  ASP A 168      18.803  13.482  -6.199  1.00 82.94           C  
ATOM   1351  O   ASP A 168      18.627  10.257  -6.373  1.00 82.94           O  
ATOM   1352  CG  ASP A 168      19.513  14.683  -6.831  1.00 82.94           C  
ATOM   1353  OD1 ASP A 168      19.884  14.597  -8.024  1.00 82.94           O  
ATOM   1354  OD2 ASP A 168      19.672  15.683  -6.101  1.00 82.94           O  
ATOM   1355  N   LEU A 169      16.573  11.107  -6.067  1.00 83.94           N  
ATOM   1356  CA  LEU A 169      16.023   9.907  -5.437  1.00 83.94           C  
ATOM   1357  C   LEU A 169      15.926   8.751  -6.441  1.00 83.94           C  
ATOM   1358  CB  LEU A 169      14.671  10.261  -4.792  1.00 83.94           C  
ATOM   1359  O   LEU A 169      16.361   7.641  -6.143  1.00 83.94           O  
ATOM   1360  CG  LEU A 169      14.091   9.112  -3.941  1.00 83.94           C  
ATOM   1361  CD1 LEU A 169      13.709   9.599  -2.544  1.00 83.94           C  
ATOM   1362  CD2 LEU A 169      12.848   8.512  -4.580  1.00 83.94           C  
ATOM   1363  N   VAL A 170      15.429   9.018  -7.650  1.00 85.88           N  
ATOM   1364  CA  VAL A 170      15.367   8.022  -8.731  1.00 85.88           C  
ATOM   1365  C   VAL A 170      16.771   7.565  -9.126  1.00 85.88           C  
ATOM   1366  CB  VAL A 170      14.606   8.591  -9.942  1.00 85.88           C  
ATOM   1367  O   VAL A 170      17.012   6.368  -9.221  1.00 85.88           O  
ATOM   1368  CG1 VAL A 170      14.649   7.651 -11.146  1.00 85.88           C  
ATOM   1369  CG2 VAL A 170      13.136   8.840  -9.585  1.00 85.88           C  
ATOM   1370  N   LYS A 171      17.722   8.489  -9.271  1.00 87.31           N  
ATOM   1371  CA  LYS A 171      19.116   8.168  -9.622  1.00 87.31           C  
ATOM   1372  C   LYS A 171      19.848   7.375  -8.543  1.00 87.31           C  
ATOM   1373  CB  LYS A 171      19.869   9.470  -9.914  1.00 87.31           C  
ATOM   1374  O   LYS A 171      20.715   6.568  -8.858  1.00 87.31           O  
ATOM   1375  CG  LYS A 171      19.367  10.071 -11.224  1.00 87.31           C  
ATOM   1376  CD  LYS A 171      20.016  11.419 -11.527  1.00 87.31           C  
ATOM   1377  CE  LYS A 171      19.497  11.778 -12.914  1.00 87.31           C  
ATOM   1378  NZ  LYS A 171      19.634  13.206 -13.236  1.00 87.31           N  
ATOM   1379  N   SER A 172      19.516   7.611  -7.274  1.00 88.88           N  
ATOM   1380  CA  SER A 172      20.195   6.970  -6.141  1.00 88.88           C  
ATOM   1381  C   SER A 172      19.637   5.586  -5.804  1.00 88.88           C  
ATOM   1382  CB  SER A 172      20.111   7.854  -4.895  1.00 88.88           C  
ATOM   1383  O   SER A 172      20.375   4.744  -5.299  1.00 88.88           O  
ATOM   1384  OG  SER A 172      20.701   9.118  -5.128  1.00 88.88           O  
ATOM   1385  N   PHE A 173      18.343   5.351  -6.045  1.00 92.19           N  
ATOM   1386  CA  PHE A 173      17.641   4.148  -5.570  1.00 92.19           C  
ATOM   1387  C   PHE A 173      16.919   3.359  -6.671  1.00 92.19           C  
ATOM   1388  CB  PHE A 173      16.657   4.565  -4.470  1.00 92.19           C  
ATOM   1389  O   PHE A 173      16.428   2.253  -6.421  1.00 92.19           O  
ATOM   1390  CG  PHE A 173      17.312   5.233  -3.275  1.00 92.19           C  
ATOM   1391  CD1 PHE A 173      18.067   4.470  -2.367  1.00 92.19           C  
ATOM   1392  CD2 PHE A 173      17.198   6.621  -3.083  1.00 92.19           C  
ATOM   1393  CE1 PHE A 173      18.717   5.097  -1.290  1.00 92.19           C  
ATOM   1394  CE2 PHE A 173      17.841   7.252  -2.006  1.00 92.19           C  
ATOM   1395  CZ  PHE A 173      18.612   6.488  -1.116  1.00 92.19           C  
ATOM   1396  N   GLY A 174      16.822   3.924  -7.871  1.00 92.50           N  
ATOM   1397  CA  GLY A 174      16.209   3.306  -9.037  1.00 92.50           C  
ATOM   1398  C   GLY A 174      17.200   2.474  -9.838  1.00 92.50           C  
ATOM   1399  O   GLY A 174      18.382   2.801  -9.934  1.00 92.50           O  
ATOM   1400  N   LYS A 175      16.688   1.406 -10.444  1.00 95.88           N  
ATOM   1401  CA  LYS A 175      17.386   0.618 -11.459  1.00 95.88           C  
ATOM   1402  C   LYS A 175      16.457   0.376 -12.641  1.00 95.88           C  
ATOM   1403  CB  LYS A 175      17.887  -0.694 -10.844  1.00 95.88           C  
ATOM   1404  O   LYS A 175      15.280   0.071 -12.438  1.00 95.88           O  
ATOM   1405  CG  LYS A 175      19.088  -0.457  -9.908  1.00 95.88           C  
ATOM   1406  CD  LYS A 175      19.592  -1.796  -9.376  1.00 95.88           C  
ATOM   1407  CE  LYS A 175      21.050  -1.782  -8.898  1.00 95.88           C  
ATOM   1408  NZ  LYS A 175      21.620  -3.156  -8.895  1.00 95.88           N  
ATOM   1409  N   VAL A 176      16.977   0.522 -13.858  1.00 94.69           N  
ATOM   1410  CA  VAL A 176      16.253   0.205 -15.097  1.00 94.69           C  
ATOM   1411  C   VAL A 176      16.270  -1.310 -15.265  1.00 94.69           C  
ATOM   1412  CB  VAL A 176      16.876   0.903 -16.324  1.00 94.69           C  
ATOM   1413  O   VAL A 176      17.319  -1.882 -15.565  1.00 94.69           O  
ATOM   1414  CG1 VAL A 176      16.070   0.569 -17.585  1.00 94.69           C  
ATOM   1415  CG2 VAL A 176      16.924   2.427 -16.165  1.00 94.69           C  
ATOM   1416  N   ILE A 177      15.140  -1.970 -15.016  1.00 95.38           N  
ATOM   1417  CA  ILE A 177      15.052  -3.440 -14.988  1.00 95.38           C  
ATOM   1418  C   ILE A 177      14.498  -4.029 -16.287  1.00 95.38           C  
ATOM   1419  CB  ILE A 177      14.275  -3.934 -13.747  1.00 95.38           C  
ATOM   1420  O   ILE A 177      14.789  -5.180 -16.602  1.00 95.38           O  
ATOM   1421  CG1 ILE A 177      12.828  -3.393 -13.679  1.00 95.38           C  
ATOM   1422  CG2 ILE A 177      15.057  -3.574 -12.469  1.00 95.38           C  
ATOM   1423  CD1 ILE A 177      11.936  -4.198 -12.727  1.00 95.38           C  
ATOM   1424  N   ASP A 178      13.730  -3.250 -17.049  1.00 93.44           N  
ATOM   1425  CA  ASP A 178      13.099  -3.662 -18.303  1.00 93.44           C  
ATOM   1426  C   ASP A 178      12.493  -2.457 -19.058  1.00 93.44           C  
ATOM   1427  CB  ASP A 178      12.035  -4.742 -18.000  1.00 93.44           C  
ATOM   1428  O   ASP A 178      12.884  -1.304 -18.854  1.00 93.44           O  
ATOM   1429  CG  ASP A 178      10.914  -4.289 -17.064  1.00 93.44           C  
ATOM   1430  OD1 ASP A 178      10.716  -3.068 -16.879  1.00 93.44           O  
ATOM   1431  OD2 ASP A 178      10.189  -5.182 -16.588  1.00 93.44           O  
ATOM   1432  N   GLN A 179      11.545  -2.731 -19.960  1.00 89.94           N  
ATOM   1433  CA  GLN A 179      10.752  -1.731 -20.663  1.00 89.94           C  
ATOM   1434  C   GLN A 179       9.341  -1.657 -20.073  1.00 89.94           C  
ATOM   1435  CB  GLN A 179      10.734  -2.070 -22.160  1.00 89.94           C  
ATOM   1436  O   GLN A 179       8.588  -2.630 -20.106  1.00 89.94           O  
ATOM   1437  CG  GLN A 179      10.069  -0.958 -22.982  1.00 89.94           C  
ATOM   1438  CD  GLN A 179      10.099  -1.214 -24.484  1.00 89.94           C  
ATOM   1439  NE2 GLN A 179       9.649  -0.263 -25.274  1.00 89.94           N  
ATOM   1440  OE1 GLN A 179      10.516  -2.241 -24.993  1.00 89.94           O  
ATOM   1441  N   TYR A 180       8.959  -0.472 -19.613  1.00 84.56           N  
ATOM   1442  CA  TYR A 180       7.608  -0.162 -19.174  1.00 84.56           C  
ATOM   1443  C   TYR A 180       6.642  -0.117 -20.362  1.00 84.56           C  
ATOM   1444  CB  TYR A 180       7.623   1.188 -18.452  1.00 84.56           C  
ATOM   1445  O   TYR A 180       6.921   0.523 -21.381  1.00 84.56           O  
ATOM   1446  CG  TYR A 180       6.348   1.522 -17.705  1.00 84.56           C  
ATOM   1447  CD1 TYR A 180       5.204   1.944 -18.405  1.00 84.56           C  
ATOM   1448  CD2 TYR A 180       6.318   1.442 -16.300  1.00 84.56           C  
ATOM   1449  CE1 TYR A 180       4.040   2.290 -17.699  1.00 84.56           C  
ATOM   1450  CE2 TYR A 180       5.155   1.796 -15.590  1.00 84.56           C  
ATOM   1451  OH  TYR A 180       2.913   2.667 -15.625  1.00 84.56           O  
ATOM   1452  CZ  TYR A 180       4.021   2.249 -16.293  1.00 84.56           C  
ATOM   1453  N   ASP A 181       5.457  -0.690 -20.176  1.00 84.06           N  
ATOM   1454  CA  ASP A 181       4.319  -0.618 -21.087  1.00 84.06           C  
ATOM   1455  C   ASP A 181       2.993  -0.517 -20.315  1.00 84.06           C  
ATOM   1456  CB  ASP A 181       4.321  -1.841 -22.014  1.00 84.06           C  
ATOM   1457  O   ASP A 181       2.641  -1.404 -19.533  1.00 84.06           O  
ATOM   1458  CG  ASP A 181       3.070  -1.887 -22.895  1.00 84.06           C  
ATOM   1459  OD1 ASP A 181       2.469  -0.820 -23.164  1.00 84.06           O  
ATOM   1460  OD2 ASP A 181       2.628  -3.001 -23.233  1.00 84.06           O  
ATOM   1461  N   LEU A 182       2.205   0.530 -20.592  1.00 77.44           N  
ATOM   1462  CA  LEU A 182       0.878   0.717 -19.989  1.00 77.44           C  
ATOM   1463  C   LEU A 182      -0.046  -0.492 -20.175  1.00 77.44           C  
ATOM   1464  CB  LEU A 182       0.170   1.947 -20.593  1.00 77.44           C  
ATOM   1465  O   LEU A 182      -0.913  -0.698 -19.328  1.00 77.44           O  
ATOM   1466  CG  LEU A 182       0.723   3.313 -20.176  1.00 77.44           C  
ATOM   1467  CD1 LEU A 182      -0.023   4.427 -20.914  1.00 77.44           C  
ATOM   1468  CD2 LEU A 182       0.579   3.612 -18.681  1.00 77.44           C  
ATOM   1469  N   SER A 183       0.114  -1.270 -21.251  1.00 77.94           N  
ATOM   1470  CA  SER A 183      -0.796  -2.372 -21.584  1.00 77.94           C  
ATOM   1471  C   SER A 183      -0.501  -3.699 -20.878  1.00 77.94           C  
ATOM   1472  CB  SER A 183      -0.886  -2.543 -23.104  1.00 77.94           C  
ATOM   1473  O   SER A 183      -1.291  -4.629 -21.001  1.00 77.94           O  
ATOM   1474  OG  SER A 183       0.093  -3.394 -23.666  1.00 77.94           O  
ATOM   1475  N   GLY A 184       0.596  -3.811 -20.121  1.00 81.50           N  
ATOM   1476  CA  GLY A 184       0.916  -5.076 -19.452  1.00 81.50           C  
ATOM   1477  C   GLY A 184       2.151  -5.087 -18.555  1.00 81.50           C  
ATOM   1478  O   GLY A 184       2.228  -5.933 -17.664  1.00 81.50           O  
ATOM   1479  N   ASN A 185       3.081  -4.143 -18.715  1.00 87.94           N  
ATOM   1480  CA  ASN A 185       4.267  -4.031 -17.867  1.00 87.94           C  
ATOM   1481  C   ASN A 185       4.311  -2.671 -17.169  1.00 87.94           C  
ATOM   1482  CB  ASN A 185       5.538  -4.341 -18.676  1.00 87.94           C  
ATOM   1483  O   ASN A 185       4.968  -1.734 -17.618  1.00 87.94           O  
ATOM   1484  CG  ASN A 185       6.667  -4.701 -17.729  1.00 87.94           C  
ATOM   1485  ND2 ASN A 185       7.895  -4.424 -18.066  1.00 87.94           N  
ATOM   1486  OD1 ASN A 185       6.429  -5.295 -16.694  1.00 87.94           O  
ATOM   1487  N   ASN A 186       3.520  -2.529 -16.108  1.00 85.75           N  
ATOM   1488  CA  ASN A 186       3.277  -1.251 -15.463  1.00 85.75           C  
ATOM   1489  C   ASN A 186       3.258  -1.374 -13.931  1.00 85.75           C  
ATOM   1490  CB  ASN A 186       2.014  -0.628 -16.095  1.00 85.75           C  
ATOM   1491  O   ASN A 186       3.404  -2.452 -13.357  1.00 85.75           O  
ATOM   1492  CG  ASN A 186       0.694  -1.259 -15.706  1.00 85.75           C  
ATOM   1493  ND2 ASN A 186      -0.281  -1.260 -16.579  1.00 85.75           N  
ATOM   1494  OD1 ASN A 186       0.471  -1.651 -14.572  1.00 85.75           O  
ATOM   1495  N   CYS A 187       3.074  -0.245 -13.248  1.00 89.94           N  
ATOM   1496  CA  CYS A 187       3.061  -0.172 -11.785  1.00 89.94           C  
ATOM   1497  C   CYS A 187       2.026  -1.110 -11.135  1.00 89.94           C  
ATOM   1498  CB  CYS A 187       2.815   1.292 -11.406  1.00 89.94           C  
ATOM   1499  O   CYS A 187       2.298  -1.747 -10.112  1.00 89.94           O  
ATOM   1500  SG  CYS A 187       1.303   1.988 -12.136  1.00 89.94           S  
ATOM   1501  N   THR A 188       0.858  -1.247 -11.765  1.00 90.25           N  
ATOM   1502  CA  THR A 188      -0.230  -2.112 -11.303  1.00 90.25           C  
ATOM   1503  C   THR A 188       0.137  -3.578 -11.490  1.00 90.25           C  
ATOM   1504  CB  THR A 188      -1.548  -1.809 -12.035  1.00 90.25           C  
ATOM   1505  O   THR A 188       0.022  -4.349 -10.538  1.00 90.25           O  
ATOM   1506  CG2 THR A 188      -2.745  -2.438 -11.338  1.00 90.25           C  
ATOM   1507  OG1 THR A 188      -1.818  -0.425 -12.045  1.00 90.25           O  
ATOM   1508  N   THR A 189       0.635  -3.966 -12.668  1.00 92.06           N  
ATOM   1509  CA  THR A 189       0.959  -5.373 -12.946  1.00 92.06           C  
ATOM   1510  C   THR A 189       2.124  -5.863 -12.092  1.00 92.06           C  
ATOM   1511  CB  THR A 189       1.194  -5.662 -14.437  1.00 92.06           C  
ATOM   1512  O   THR A 189       2.032  -6.952 -11.530  1.00 92.06           O  
ATOM   1513  CG2 THR A 189      -0.039  -5.318 -15.271  1.00 92.06           C  
ATOM   1514  OG1 THR A 189       2.271  -4.943 -14.979  1.00 92.06           O  
ATOM   1515  N   HIS A 190       3.157  -5.044 -11.862  1.00 94.62           N  
ATOM   1516  CA  HIS A 190       4.221  -5.372 -10.904  1.00 94.62           C  
ATOM   1517  C   HIS A 190       3.697  -5.540  -9.474  1.00 94.62           C  
ATOM   1518  CB  HIS A 190       5.315  -4.299 -10.938  1.00 94.62           C  
ATOM   1519  O   HIS A 190       4.058  -6.503  -8.795  1.00 94.62           O  
ATOM   1520  CG  HIS A 190       6.344  -4.573 -11.995  1.00 94.62           C  
ATOM   1521  CD2 HIS A 190       6.311  -4.155 -13.295  1.00 94.62           C  
ATOM   1522  ND1 HIS A 190       7.496  -5.317 -11.834  1.00 94.62           N  
ATOM   1523  CE1 HIS A 190       8.152  -5.318 -13.008  1.00 94.62           C  
ATOM   1524  NE2 HIS A 190       7.466  -4.619 -13.911  1.00 94.62           N  
ATOM   1525  N   SER A 191       2.819  -4.640  -9.020  1.00 96.19           N  
ATOM   1526  CA  SER A 191       2.235  -4.726  -7.677  1.00 96.19           C  
ATOM   1527  C   SER A 191       1.388  -5.992  -7.513  1.00 96.19           C  
ATOM   1528  CB  SER A 191       1.405  -3.477  -7.364  1.00 96.19           C  
ATOM   1529  O   SER A 191       1.557  -6.726  -6.543  1.00 96.19           O  
ATOM   1530  OG  SER A 191       2.219  -2.322  -7.397  1.00 96.19           O  
ATOM   1531  N   VAL A 192       0.527  -6.300  -8.486  1.00 95.31           N  
ATOM   1532  CA  VAL A 192      -0.327  -7.500  -8.488  1.00 95.31           C  
ATOM   1533  C   VAL A 192       0.503  -8.780  -8.566  1.00 95.31           C  
ATOM   1534  CB  VAL A 192      -1.334  -7.426  -9.649  1.00 95.31           C  
ATOM   1535  O   VAL A 192       0.267  -9.708  -7.791  1.00 95.31           O  
ATOM   1536  CG1 VAL A 192      -2.094  -8.736  -9.891  1.00 95.31           C  
ATOM   1537  CG2 VAL A 192      -2.374  -6.341  -9.364  1.00 95.31           C  
ATOM   1538  N   ASN A 193       1.500  -8.833  -9.451  1.00 94.75           N  
ATOM   1539  CA  ASN A 193       2.363 -10.003  -9.614  1.00 94.75           C  
ATOM   1540  C   ASN A 193       3.129 -10.324  -8.333  1.00 94.75           C  
ATOM   1541  CB  ASN A 193       3.328  -9.774 -10.789  1.00 94.75           C  
ATOM   1542  O   ASN A 193       3.208 -11.491  -7.948  1.00 94.75           O  
ATOM   1543  CG  ASN A 193       2.643  -9.904 -12.138  1.00 94.75           C  
ATOM   1544  ND2 ASN A 193       3.258  -9.417 -13.191  1.00 94.75           N  
ATOM   1545  OD1 ASN A 193       1.574 -10.479 -12.270  1.00 94.75           O  
ATOM   1546  N   ALA A 194       3.622  -9.307  -7.625  1.00 96.38           N  
ATOM   1547  CA  ALA A 194       4.296  -9.510  -6.351  1.00 96.38           C  
ATOM   1548  C   ALA A 194       3.374 -10.167  -5.309  1.00 96.38           C  
ATOM   1549  CB  ALA A 194       4.824  -8.159  -5.879  1.00 96.38           C  
ATOM   1550  O   ALA A 194       3.790 -11.088  -4.604  1.00 96.38           O  
ATOM   1551  N   ILE A 195       2.104  -9.757  -5.250  1.00 96.62           N  
ATOM   1552  CA  ILE A 195       1.116 -10.382  -4.364  1.00 96.62           C  
ATOM   1553  C   ILE A 195       0.768 -11.804  -4.821  1.00 96.62           C  
ATOM   1554  CB  ILE A 195      -0.142  -9.507  -4.254  1.00 96.62           C  
ATOM   1555  O   ILE A 195       0.740 -12.700  -3.979  1.00 96.62           O  
ATOM   1556  CG1 ILE A 195       0.127  -8.079  -3.727  1.00 96.62           C  
ATOM   1557  CG2 ILE A 195      -1.210 -10.180  -3.377  1.00 96.62           C  
ATOM   1558  CD1 ILE A 195       0.917  -7.991  -2.418  1.00 96.62           C  
ATOM   1559  N   LYS A 196       0.582 -12.059  -6.122  1.00 94.62           N  
ATOM   1560  CA  LYS A 196       0.352 -13.421  -6.648  1.00 94.62           C  
ATOM   1561  C   LYS A 196       1.514 -14.363  -6.288  1.00 94.62           C  
ATOM   1562  CB  LYS A 196       0.116 -13.373  -8.175  1.00 94.62           C  
ATOM   1563  O   LYS A 196       1.297 -15.452  -5.761  1.00 94.62           O  
ATOM   1564  CG  LYS A 196      -1.243 -12.765  -8.585  1.00 94.62           C  
ATOM   1565  CD  LYS A 196      -1.420 -12.688 -10.118  1.00 94.62           C  
ATOM   1566  CE  LYS A 196      -2.811 -12.136 -10.497  1.00 94.62           C  
ATOM   1567  NZ  LYS A 196      -3.016 -11.951 -11.965  1.00 94.62           N  
ATOM   1568  N   ILE A 197       2.760 -13.915  -6.466  1.00 94.31           N  
ATOM   1569  CA  ILE A 197       3.983 -14.673  -6.123  1.00 94.31           C  
ATOM   1570  C   ILE A 197       4.094 -14.953  -4.621  1.00 94.31           C  
ATOM   1571  CB  ILE A 197       5.223 -13.919  -6.659  1.00 94.31           C  
ATOM   1572  O   ILE A 197       4.699 -15.945  -4.215  1.00 94.31           O  
ATOM   1573  CG1 ILE A 197       5.245 -14.050  -8.198  1.00 94.31           C  
ATOM   1574  CG2 ILE A 197       6.550 -14.436  -6.063  1.00 94.31           C  
ATOM   1575  CD1 ILE A 197       6.235 -13.107  -8.882  1.00 94.31           C  
ATOM   1576  N   SER A 198       3.476 -14.122  -3.780  1.00 95.56           N  
ATOM   1577  CA  SER A 198       3.431 -14.353  -2.336  1.00 95.56           C  
ATOM   1578  C   SER A 198       2.609 -15.583  -1.927  1.00 95.56           C  
ATOM   1579  CB  SER A 198       2.938 -13.092  -1.627  1.00 95.56           C  
ATOM   1580  O   SER A 198       2.650 -15.970  -0.758  1.00 95.56           O  
ATOM   1581  OG  SER A 198       1.534 -13.024  -1.554  1.00 95.56           O  
ATOM   1582  N   GLY A 199       1.872 -16.192  -2.865  1.00 92.81           N  
ATOM   1583  CA  GLY A 199       0.921 -17.272  -2.603  1.00 92.81           C  
ATOM   1584  C   GLY A 199      -0.436 -16.778  -2.100  1.00 92.81           C  
ATOM   1585  O   GLY A 199      -1.252 -17.590  -1.670  1.00 92.81           O  
ATOM   1586  N   SER A 200      -0.671 -15.464  -2.137  1.00 93.19           N  
ATOM   1587  CA  SER A 200      -1.952 -14.872  -1.771  1.00 93.19           C  
ATOM   1588  C   SER A 200      -3.034 -15.287  -2.761  1.00 93.19           C  
ATOM   1589  CB  SER A 200      -1.846 -13.350  -1.721  1.00 93.19           C  
ATOM   1590  O   SER A 200      -2.850 -15.228  -3.977  1.00 93.19           O  
ATOM   1591  OG  SER A 200      -3.101 -12.760  -1.460  1.00 93.19           O  
ATOM   1592  N   SER A 201      -4.189 -15.644  -2.216  1.00 91.31           N  
ATOM   1593  CA  SER A 201      -5.409 -15.907  -2.978  1.00 91.31           C  
ATOM   1594  C   SER A 201      -6.174 -14.632  -3.335  1.00 91.31           C  
ATOM   1595  CB  SER A 201      -6.291 -16.894  -2.209  1.00 91.31           C  
ATOM   1596  O   SER A 201      -7.207 -14.718  -3.986  1.00 91.31           O  
ATOM   1597  OG  SER A 201      -6.607 -16.428  -0.900  1.00 91.31           O  
ATOM   1598  N   LEU A 202      -5.681 -13.448  -2.938  1.00 91.19           N  
ATOM   1599  CA  LEU A 202      -6.375 -12.172  -3.122  1.00 91.19           C  
ATOM   1600  C   LEU A 202      -6.753 -11.896  -4.573  1.00 91.19           C  
ATOM   1601  CB  LEU A 202      -5.501 -11.021  -2.583  1.00 91.19           C  
ATOM   1602  O   LEU A 202      -7.737 -11.216  -4.773  1.00 91.19           O  
ATOM   1603  CG  LEU A 202      -6.078  -9.603  -2.795  1.00 91.19           C  
ATOM   1604  CD1 LEU A 202      -7.410  -9.385  -2.073  1.00 91.19           C  
ATOM   1605  CD2 LEU A 202      -5.102  -8.565  -2.251  1.00 91.19           C  
ATOM   1606  N   PHE A 203      -5.991 -12.376  -5.555  1.00 89.81           N  
ATOM   1607  CA  PHE A 203      -6.266 -12.155  -6.980  1.00 89.81           C  
ATOM   1608  C   PHE A 203      -6.695 -13.424  -7.720  1.00 89.81           C  
ATOM   1609  CB  PHE A 203      -5.052 -11.476  -7.622  1.00 89.81           C  
ATOM   1610  O   PHE A 203      -6.755 -13.431  -8.952  1.00 89.81           O  
ATOM   1611  CG  PHE A 203      -4.728 -10.123  -7.023  1.00 89.81           C  
ATOM   1612  CD1 PHE A 203      -5.706  -9.115  -7.041  1.00 89.81           C  
ATOM   1613  CD2 PHE A 203      -3.469  -9.856  -6.454  1.00 89.81           C  
ATOM   1614  CE1 PHE A 203      -5.423  -7.830  -6.554  1.00 89.81           C  
ATOM   1615  CE2 PHE A 203      -3.198  -8.571  -5.945  1.00 89.81           C  
ATOM   1616  CZ  PHE A 203      -4.166  -7.560  -6.000  1.00 89.81           C  
ATOM   1617  N   ASN A 204      -6.985 -14.484  -6.966  1.00 82.75           N  
ATOM   1618  CA  ASN A 204      -7.570 -15.706  -7.483  1.00 82.75           C  
ATOM   1619  C   ASN A 204      -9.079 -15.585  -7.292  1.00 82.75           C  
ATOM   1620  CB  ASN A 204      -6.998 -16.931  -6.753  1.00 82.75           C  
ATOM   1621  O   ASN A 204      -9.566 -15.431  -6.173  1.00 82.75           O  
ATOM   1622  CG  ASN A 204      -5.499 -17.119  -6.905  1.00 82.75           C  
ATOM   1623  ND2 ASN A 204      -4.979 -18.166  -6.312  1.00 82.75           N  
ATOM   1624  OD1 ASN A 204      -4.767 -16.351  -7.510  1.00 82.75           O  
ATOM   1625  N   SER A 205      -9.823 -15.633  -8.384  1.00 64.69           N  
ATOM   1626  CA  SER A 205     -11.277 -15.680  -8.350  1.00 64.69           C  
ATOM   1627  C   SER A 205     -11.721 -17.084  -8.742  1.00 64.69           C  
ATOM   1628  CB  SER A 205     -11.884 -14.553  -9.194  1.00 64.69           C  
ATOM   1629  O   SER A 205     -11.465 -17.553  -9.848  1.00 64.69           O  
ATOM   1630  OG  SER A 205     -11.603 -14.685 -10.570  1.00 64.69           O  
ATOM   1631  N   GLU A 206     -12.381 -17.782  -7.821  1.00 54.94           N  
ATOM   1632  CA  GLU A 206     -13.042 -19.044  -8.133  1.00 54.94           C  
ATOM   1633  C   GLU A 206     -14.488 -18.748  -8.539  1.00 54.94           C  
ATOM   1634  CB  GLU A 206     -12.974 -20.031  -6.957  1.00 54.94           C  
ATOM   1635  O   GLU A 206     -15.333 -18.418  -7.704  1.00 54.94           O  
ATOM   1636  CG  GLU A 206     -11.569 -20.621  -6.739  1.00 54.94           C  
ATOM   1637  CD  GLU A 206     -11.544 -21.747  -5.684  1.00 54.94           C  
ATOM   1638  OE1 GLU A 206     -10.438 -22.263  -5.401  1.00 54.94           O  
ATOM   1639  OE2 GLU A 206     -12.629 -22.135  -5.186  1.00 54.94           O  
ATOM   1640  N   PHE A 207     -14.802 -18.887  -9.828  1.00 46.47           N  
ATOM   1641  CA  PHE A 207     -16.186 -18.857 -10.302  1.00 46.47           C  
ATOM   1642  C   PHE A 207     -16.563 -20.223 -10.875  1.00 46.47           C  
ATOM   1643  CB  PHE A 207     -16.421 -17.701 -11.280  1.00 46.47           C  
ATOM   1644  O   PHE A 207     -16.002 -20.678 -11.869  1.00 46.47           O  
ATOM   1645  CG  PHE A 207     -17.886 -17.538 -11.653  1.00 46.47           C  
ATOM   1646  CD1 PHE A 207     -18.350 -17.964 -12.911  1.00 46.47           C  
ATOM   1647  CD2 PHE A 207     -18.791 -16.974 -10.733  1.00 46.47           C  
ATOM   1648  CE1 PHE A 207     -19.707 -17.810 -13.253  1.00 46.47           C  
ATOM   1649  CE2 PHE A 207     -20.152 -16.841 -11.067  1.00 46.47           C  
ATOM   1650  CZ  PHE A 207     -20.610 -17.259 -12.328  1.00 46.47           C  
ATOM   1651  N   MET A 208     -17.526 -20.895 -10.233  1.00 48.28           N  
ATOM   1652  CA  MET A 208     -18.030 -22.222 -10.629  1.00 48.28           C  
ATOM   1653  C   MET A 208     -16.939 -23.299 -10.814  1.00 48.28           C  
ATOM   1654  CB  MET A 208     -18.957 -22.120 -11.855  1.00 48.28           C  
ATOM   1655  O   MET A 208     -17.016 -24.115 -11.731  1.00 48.28           O  
ATOM   1656  CG  MET A 208     -20.185 -21.235 -11.620  1.00 48.28           C  
ATOM   1657  SD  MET A 208     -21.576 -21.583 -12.738  1.00 48.28           S  
ATOM   1658  CE  MET A 208     -20.808 -21.255 -14.346  1.00 48.28           C  
ATOM   1659  N   GLY A 209     -15.933 -23.328  -9.933  1.00 51.28           N  
ATOM   1660  CA  GLY A 209     -14.872 -24.344  -9.961  1.00 51.28           C  
ATOM   1661  C   GLY A 209     -13.826 -24.146 -11.061  1.00 51.28           C  
ATOM   1662  O   GLY A 209     -13.063 -25.069 -11.343  1.00 51.28           O  
ATOM   1663  N   VAL A 210     -13.793 -22.964 -11.683  1.00 48.84           N  
ATOM   1664  CA  VAL A 210     -12.718 -22.532 -12.577  1.00 48.84           C  
ATOM   1665  C   VAL A 210     -11.927 -21.433 -11.877  1.00 48.84           C  
ATOM   1666  CB  VAL A 210     -13.265 -22.054 -13.931  1.00 48.84           C  
ATOM   1667  O   VAL A 210     -12.507 -20.455 -11.404  1.00 48.84           O  
ATOM   1668  CG1 VAL A 210     -12.119 -21.698 -14.888  1.00 48.84           C  
ATOM   1669  CG2 VAL A 210     -14.129 -23.125 -14.611  1.00 48.84           C  
ATOM   1670  N   ASP A 211     -10.614 -21.631 -11.806  1.00 51.38           N  
ATOM   1671  CA  ASP A 211      -9.665 -20.657 -11.276  1.00 51.38           C  
ATOM   1672  C   ASP A 211      -9.414 -19.579 -12.341  1.00 51.38           C  
ATOM   1673  CB  ASP A 211      -8.389 -21.410 -10.852  1.00 51.38           C  
ATOM   1674  O   ASP A 211      -8.927 -19.874 -13.439  1.00 51.38           O  
ATOM   1675  CG  ASP A 211      -7.427 -20.592  -9.981  1.00 51.38           C  
ATOM   1676  OD1 ASP A 211      -7.822 -19.501  -9.514  1.00 51.38           O  
ATOM   1677  OD2 ASP A 211      -6.297 -21.093  -9.774  1.00 51.38           O  
ATOM   1678  N   TYR A 212      -9.812 -18.343 -12.049  1.00 51.34           N  
ATOM   1679  CA  TYR A 212      -9.596 -17.179 -12.900  1.00 51.34           C  
ATOM   1680  C   TYR A 212      -8.739 -16.164 -12.150  1.00 51.34           C  
ATOM   1681  CB  TYR A 212     -10.933 -16.551 -13.321  1.00 51.34           C  
ATOM   1682  O   TYR A 212      -9.109 -15.697 -11.075  1.00 51.34           O  
ATOM   1683  CG  TYR A 212     -11.739 -17.342 -14.329  1.00 51.34           C  
ATOM   1684  CD1 TYR A 212     -11.385 -17.311 -15.691  1.00 51.34           C  
ATOM   1685  CD2 TYR A 212     -12.872 -18.065 -13.912  1.00 51.34           C  
ATOM   1686  CE1 TYR A 212     -12.150 -18.018 -16.637  1.00 51.34           C  
ATOM   1687  CE2 TYR A 212     -13.666 -18.737 -14.860  1.00 51.34           C  
ATOM   1688  OH  TYR A 212     -14.028 -19.425 -17.131  1.00 51.34           O  
ATOM   1689  CZ  TYR A 212     -13.293 -18.734 -16.218  1.00 51.34           C  
ATOM   1690  N   SER A 213      -7.612 -15.765 -12.736  1.00 59.84           N  
ATOM   1691  CA  SER A 213      -6.808 -14.669 -12.205  1.00 59.84           C  
ATOM   1692  C   SER A 213      -7.247 -13.339 -12.805  1.00 59.84           C  
ATOM   1693  CB  SER A 213      -5.322 -14.919 -12.454  1.00 59.84           C  
ATOM   1694  O   SER A 213      -7.283 -13.203 -14.029  1.00 59.84           O  
ATOM   1695  OG  SER A 213      -5.023 -14.953 -13.837  1.00 59.84           O  
ATOM   1696  N   GLU A 214      -7.511 -12.343 -11.964  1.00 65.12           N  
ATOM   1697  CA  GLU A 214      -7.721 -10.978 -12.448  1.00 65.12           C  
ATOM   1698  C   GLU A 214      -6.372 -10.315 -12.768  1.00 65.12           C  
ATOM   1699  CB  GLU A 214      -8.574 -10.150 -11.474  1.00 65.12           C  
ATOM   1700  O   GLU A 214      -5.418 -10.379 -11.982  1.00 65.12           O  
ATOM   1701  CG  GLU A 214     -10.029 -10.657 -11.427  1.00 65.12           C  
ATOM   1702  CD  GLU A 214     -11.010  -9.688 -10.743  1.00 65.12           C  
ATOM   1703  OE1 GLU A 214     -12.024 -10.173 -10.197  1.00 65.12           O  
ATOM   1704  OE2 GLU A 214     -10.788  -8.460 -10.813  1.00 65.12           O  
ATOM   1705  N   ASP A 215      -6.284  -9.687 -13.941  1.00 67.62           N  
ATOM   1706  CA  ASP A 215      -5.116  -8.925 -14.381  1.00 67.62           C  
ATOM   1707  C   ASP A 215      -5.458  -7.436 -14.378  1.00 67.62           C  
ATOM   1708  CB  ASP A 215      -4.608  -9.422 -15.744  1.00 67.62           C  
ATOM   1709  O   ASP A 215      -6.111  -6.908 -15.280  1.00 67.62           O  
ATOM   1710  CG  ASP A 215      -3.867 -10.765 -15.665  1.00 67.62           C  
ATOM   1711  OD1 ASP A 215      -3.375 -11.122 -14.561  1.00 67.62           O  
ATOM   1712  OD2 ASP A 215      -3.758 -11.412 -16.727  1.00 67.62           O  
ATOM   1713  N   PHE A 216      -5.024  -6.743 -13.325  1.00 80.88           N  
ATOM   1714  CA  PHE A 216      -5.223  -5.304 -13.207  1.00 80.88           C  
ATOM   1715  C   PHE A 216      -4.099  -4.549 -13.900  1.00 80.88           C  
ATOM   1716  CB  PHE A 216      -5.339  -4.852 -11.752  1.00 80.88           C  
ATOM   1717  O   PHE A 216      -2.926  -4.703 -13.568  1.00 80.88           O  
ATOM   1718  CG  PHE A 216      -6.429  -5.552 -10.992  1.00 80.88           C  
ATOM   1719  CD1 PHE A 216      -7.742  -5.052 -11.049  1.00 80.88           C  
ATOM   1720  CD2 PHE A 216      -6.145  -6.743 -10.302  1.00 80.88           C  
ATOM   1721  CE1 PHE A 216      -8.776  -5.746 -10.406  1.00 80.88           C  
ATOM   1722  CE2 PHE A 216      -7.184  -7.439  -9.680  1.00 80.88           C  
ATOM   1723  CZ  PHE A 216      -8.487  -6.934  -9.718  1.00 80.88           C  
ATOM   1724  N   MET A 217      -4.484  -3.661 -14.811  1.00 82.38           N  
ATOM   1725  CA  MET A 217      -3.560  -2.747 -15.489  1.00 82.38           C  
ATOM   1726  C   MET A 217      -3.762  -1.290 -15.065  1.00 82.38           C  
ATOM   1727  CB  MET A 217      -3.743  -2.897 -17.003  1.00 82.38           C  
ATOM   1728  O   MET A 217      -2.883  -0.465 -15.294  1.00 82.38           O  
ATOM   1729  CG  MET A 217      -3.382  -4.304 -17.486  1.00 82.38           C  
ATOM   1730  SD  MET A 217      -3.851  -4.581 -19.205  1.00 82.38           S  
ATOM   1731  CE  MET A 217      -3.240  -6.280 -19.381  1.00 82.38           C  
ATOM   1732  N   ILE A 218      -4.913  -0.967 -14.463  1.00 83.94           N  
ATOM   1733  CA  ILE A 218      -5.326   0.403 -14.140  1.00 83.94           C  
ATOM   1734  C   ILE A 218      -5.451   0.555 -12.613  1.00 83.94           C  
ATOM   1735  CB  ILE A 218      -6.640   0.775 -14.867  1.00 83.94           C  
ATOM   1736  O   ILE A 218      -6.257  -0.164 -12.011  1.00 83.94           O  
ATOM   1737  CG1 ILE A 218      -6.522   0.560 -16.396  1.00 83.94           C  
ATOM   1738  CG2 ILE A 218      -7.005   2.241 -14.561  1.00 83.94           C  
ATOM   1739  CD1 ILE A 218      -7.809   0.849 -17.179  1.00 83.94           C  
ATOM   1740  N   PRO A 219      -4.759   1.526 -11.984  1.00 87.81           N  
ATOM   1741  CA  PRO A 219      -4.775   1.722 -10.530  1.00 87.81           C  
ATOM   1742  C   PRO A 219      -6.167   1.912  -9.916  1.00 87.81           C  
ATOM   1743  CB  PRO A 219      -3.905   2.958 -10.286  1.00 87.81           C  
ATOM   1744  O   PRO A 219      -6.457   1.376  -8.850  1.00 87.81           O  
ATOM   1745  CG  PRO A 219      -2.888   2.885 -11.419  1.00 87.81           C  
ATOM   1746  CD  PRO A 219      -3.717   2.356 -12.581  1.00 87.81           C  
ATOM   1747  N   SER A 220      -7.070   2.630 -10.590  1.00 87.81           N  
ATOM   1748  CA  SER A 220      -8.445   2.822 -10.106  1.00 87.81           C  
ATOM   1749  C   SER A 220      -9.264   1.530 -10.115  1.00 87.81           C  
ATOM   1750  CB  SER A 220      -9.147   3.904 -10.929  1.00 87.81           C  
ATOM   1751  O   SER A 220     -10.034   1.293  -9.185  1.00 87.81           O  
ATOM   1752  OG  SER A 220      -9.138   3.569 -12.304  1.00 87.81           O  
ATOM   1753  N   SER A 221      -9.067   0.674 -11.124  1.00 89.50           N  
ATOM   1754  CA  SER A 221      -9.685  -0.655 -11.180  1.00 89.50           C  
ATOM   1755  C   SER A 221      -9.178  -1.533 -10.040  1.00 89.50           C  
ATOM   1756  CB  SER A 221      -9.390  -1.328 -12.521  1.00 89.50           C  
ATOM   1757  O   SER A 221      -9.982  -2.147  -9.343  1.00 89.50           O  
ATOM   1758  OG  SER A 221     -10.223  -2.453 -12.702  1.00 89.50           O  
ATOM   1759  N   LEU A 222      -7.861  -1.530  -9.806  1.00 92.62           N  
ATOM   1760  CA  LEU A 222      -7.244  -2.242  -8.689  1.00 92.62           C  
ATOM   1761  C   LEU A 222      -7.780  -1.741  -7.338  1.00 92.62           C  
ATOM   1762  CB  LEU A 222      -5.716  -2.088  -8.795  1.00 92.62           C  
ATOM   1763  O   LEU A 222      -8.144  -2.544  -6.486  1.00 92.62           O  
ATOM   1764  CG  LEU A 222      -4.951  -2.690  -7.605  1.00 92.62           C  
ATOM   1765  CD1 LEU A 222      -5.144  -4.202  -7.497  1.00 92.62           C  
ATOM   1766  CD2 LEU A 222      -3.460  -2.386  -7.718  1.00 92.62           C  
ATOM   1767  N   GLN A 223      -7.881  -0.424  -7.137  1.00 94.25           N  
ATOM   1768  CA  GLN A 223      -8.411   0.133  -5.891  1.00 94.25           C  
ATOM   1769  C   GLN A 223      -9.860  -0.298  -5.643  1.00 94.25           C  
ATOM   1770  CB  GLN A 223      -8.317   1.665  -5.915  1.00 94.25           C  
ATOM   1771  O   GLN A 223     -10.205  -0.661  -4.520  1.00 94.25           O  
ATOM   1772  CG  GLN A 223      -8.726   2.244  -4.551  1.00 94.25           C  
ATOM   1773  CD  GLN A 223      -8.603   3.756  -4.511  1.00 94.25           C  
ATOM   1774  NE2 GLN A 223      -9.647   4.486  -4.837  1.00 94.25           N  
ATOM   1775  OE1 GLN A 223      -7.582   4.321  -4.168  1.00 94.25           O  
ATOM   1776  N   ASN A 224     -10.716  -0.247  -6.668  1.00 92.56           N  
ATOM   1777  CA  ASN A 224     -12.114  -0.660  -6.539  1.00 92.56           C  
ATOM   1778  C   ASN A 224     -12.221  -2.136  -6.148  1.00 92.56           C  
ATOM   1779  CB  ASN A 224     -12.854  -0.380  -7.854  1.00 92.56           C  
ATOM   1780  O   ASN A 224     -12.965  -2.463  -5.226  1.00 92.56           O  
ATOM   1781  CG  ASN A 224     -13.099   1.096  -8.104  1.00 92.56           C  
ATOM   1782  ND2 ASN A 224     -13.408   1.446  -9.331  1.00 92.56           N  
ATOM   1783  OD1 ASN A 224     -13.048   1.948  -7.229  1.00 92.56           O  
ATOM   1784  N   TYR A 225     -11.416  -2.992  -6.779  1.00 92.94           N  
ATOM   1785  CA  TYR A 225     -11.328  -4.400  -6.420  1.00 92.94           C  
ATOM   1786  C   TYR A 225     -10.884  -4.606  -4.970  1.00 92.94           C  
ATOM   1787  CB  TYR A 225     -10.344  -5.082  -7.363  1.00 92.94           C  
ATOM   1788  O   TYR A 225     -11.515  -5.342  -4.219  1.00 92.94           O  
ATOM   1789  CG  TYR A 225     -10.179  -6.538  -7.024  1.00 92.94           C  
ATOM   1790  CD1 TYR A 225      -9.091  -6.989  -6.247  1.00 92.94           C  
ATOM   1791  CD2 TYR A 225     -11.143  -7.441  -7.498  1.00 92.94           C  
ATOM   1792  CE1 TYR A 225      -8.963  -8.365  -5.970  1.00 92.94           C  
ATOM   1793  CE2 TYR A 225     -11.004  -8.808  -7.244  1.00 92.94           C  
ATOM   1794  OH  TYR A 225      -9.806 -10.604  -6.321  1.00 92.94           O  
ATOM   1795  CZ  TYR A 225      -9.915  -9.271  -6.493  1.00 92.94           C  
ATOM   1796  N   LEU A 226      -9.829  -3.915  -4.532  1.00 94.25           N  
ATOM   1797  CA  LEU A 226      -9.328  -4.026  -3.160  1.00 94.25           C  
ATOM   1798  C   LEU A 226     -10.351  -3.543  -2.124  1.00 94.25           C  
ATOM   1799  CB  LEU A 226      -8.023  -3.232  -3.037  1.00 94.25           C  
ATOM   1800  O   LEU A 226     -10.436  -4.122  -1.040  1.00 94.25           O  
ATOM   1801  CG  LEU A 226      -6.841  -3.845  -3.805  1.00 94.25           C  
ATOM   1802  CD1 LEU A 226      -5.714  -2.819  -3.861  1.00 94.25           C  
ATOM   1803  CD2 LEU A 226      -6.320  -5.110  -3.125  1.00 94.25           C  
ATOM   1804  N   LEU A 227     -11.147  -2.521  -2.453  1.00 93.38           N  
ATOM   1805  CA  LEU A 227     -12.256  -2.060  -1.614  1.00 93.38           C  
ATOM   1806  C   LEU A 227     -13.365  -3.113  -1.513  1.00 93.38           C  
ATOM   1807  CB  LEU A 227     -12.815  -0.733  -2.161  1.00 93.38           C  
ATOM   1808  O   LEU A 227     -13.863  -3.366  -0.412  1.00 93.38           O  
ATOM   1809  CG  LEU A 227     -11.889   0.466  -1.916  1.00 93.38           C  
ATOM   1810  CD1 LEU A 227     -12.321   1.668  -2.761  1.00 93.38           C  
ATOM   1811  CD2 LEU A 227     -11.901   0.909  -0.449  1.00 93.38           C  
ATOM   1812  N   GLU A 228     -13.719  -3.757  -2.623  1.00 90.50           N  
ATOM   1813  CA  GLU A 228     -14.686  -4.856  -2.639  1.00 90.50           C  
ATOM   1814  C   GLU A 228     -14.174  -6.066  -1.847  1.00 90.50           C  
ATOM   1815  CB  GLU A 228     -15.029  -5.205  -4.092  1.00 90.50           C  
ATOM   1816  O   GLU A 228     -14.862  -6.544  -0.944  1.00 90.50           O  
ATOM   1817  CG  GLU A 228     -16.121  -6.281  -4.167  1.00 90.50           C  
ATOM   1818  CD  GLU A 228     -16.675  -6.495  -5.584  1.00 90.50           C  
ATOM   1819  OE1 GLU A 228     -17.622  -7.307  -5.694  1.00 90.50           O  
ATOM   1820  OE2 GLU A 228     -16.216  -5.805  -6.522  1.00 90.50           O  
ATOM   1821  N   ALA A 229     -12.927  -6.484  -2.080  1.00 89.38           N  
ATOM   1822  CA  ALA A 229     -12.270  -7.559  -1.342  1.00 89.38           C  
ATOM   1823  C   ALA A 229     -12.227  -7.275   0.170  1.00 89.38           C  
ATOM   1824  CB  ALA A 229     -10.866  -7.761  -1.923  1.00 89.38           C  
ATOM   1825  O   ALA A 229     -12.484  -8.181   0.968  1.00 89.38           O  
ATOM   1826  N   SER A 230     -12.011  -6.015   0.567  1.00 88.19           N  
ATOM   1827  CA  SER A 230     -12.022  -5.598   1.977  1.00 88.19           C  
ATOM   1828  C   SER A 230     -13.404  -5.619   2.634  1.00 88.19           C  
ATOM   1829  CB  SER A 230     -11.369  -4.221   2.137  1.00 88.19           C  
ATOM   1830  O   SER A 230     -13.506  -5.667   3.859  1.00 88.19           O  
ATOM   1831  OG  SER A 230     -12.209  -3.160   1.719  1.00 88.19           O  
ATOM   1832  N   SER A 231     -14.465  -5.609   1.824  1.00 86.06           N  
ATOM   1833  CA  SER A 231     -15.863  -5.664   2.267  1.00 86.06           C  
ATOM   1834  C   SER A 231     -16.490  -7.055   2.086  1.00 86.06           C  
ATOM   1835  CB  SER A 231     -16.680  -4.615   1.507  1.00 86.06           C  
ATOM   1836  O   SER A 231     -17.641  -7.266   2.470  1.00 86.06           O  
ATOM   1837  OG  SER A 231     -16.109  -3.325   1.648  1.00 86.06           O  
ATOM   1838  N   SER A 232     -15.755  -7.995   1.484  1.00 85.12           N  
ATOM   1839  CA  SER A 232     -16.200  -9.366   1.224  1.00 85.12           C  
ATOM   1840  C   SER A 232     -16.245 -10.209   2.503  1.00 85.12           C  
ATOM   1841  CB  SER A 232     -15.301 -10.026   0.170  1.00 85.12           C  
ATOM   1842  O   SER A 232     -15.609  -9.883   3.502  1.00 85.12           O  
ATOM   1843  OG  SER A 232     -14.053 -10.393   0.729  1.00 85.12           O  
ATOM   1844  N   PHE A 233     -16.968 -11.333   2.474  1.00 77.19           N  
ATOM   1845  CA  PHE A 233     -17.030 -12.257   3.614  1.00 77.19           C  
ATOM   1846  C   PHE A 233     -15.666 -12.880   3.955  1.00 77.19           C  
ATOM   1847  CB  PHE A 233     -18.061 -13.352   3.309  1.00 77.19           C  
ATOM   1848  O   PHE A 233     -15.361 -13.086   5.126  1.00 77.19           O  
ATOM   1849  CG  PHE A 233     -18.179 -14.403   4.398  1.00 77.19           C  
ATOM   1850  CD1 PHE A 233     -17.504 -15.632   4.272  1.00 77.19           C  
ATOM   1851  CD2 PHE A 233     -18.934 -14.138   5.555  1.00 77.19           C  
ATOM   1852  CE1 PHE A 233     -17.590 -16.593   5.294  1.00 77.19           C  
ATOM   1853  CE2 PHE A 233     -19.023 -15.100   6.578  1.00 77.19           C  
ATOM   1854  CZ  PHE A 233     -18.350 -16.328   6.447  1.00 77.19           C  
ATOM   1855  N   GLU A 234     -14.846 -13.174   2.943  1.00 80.81           N  
ATOM   1856  CA  GLU A 234     -13.526 -13.779   3.143  1.00 80.81           C  
ATOM   1857  C   GLU A 234     -12.464 -12.775   3.606  1.00 80.81           C  
ATOM   1858  CB  GLU A 234     -13.053 -14.463   1.858  1.00 80.81           C  
ATOM   1859  O   GLU A 234     -11.442 -13.191   4.149  1.00 80.81           O  
ATOM   1860  CG  GLU A 234     -13.974 -15.610   1.418  1.00 80.81           C  
ATOM   1861  CD  GLU A 234     -13.359 -16.480   0.312  1.00 80.81           C  
ATOM   1862  OE1 GLU A 234     -14.024 -17.477  -0.036  1.00 80.81           O  
ATOM   1863  OE2 GLU A 234     -12.211 -16.193  -0.103  1.00 80.81           O  
ATOM   1864  N   MET A 235     -12.706 -11.472   3.403  1.00 83.00           N  
ATOM   1865  CA  MET A 235     -11.831 -10.365   3.805  1.00 83.00           C  
ATOM   1866  C   MET A 235     -10.351 -10.607   3.464  1.00 83.00           C  
ATOM   1867  CB  MET A 235     -12.022 -10.026   5.293  1.00 83.00           C  
ATOM   1868  O   MET A 235      -9.484 -10.531   4.327  1.00 83.00           O  
ATOM   1869  CG  MET A 235     -13.426  -9.529   5.645  1.00 83.00           C  
ATOM   1870  SD  MET A 235     -13.620  -8.961   7.363  1.00 83.00           S  
ATOM   1871  CE  MET A 235     -12.493  -7.540   7.360  1.00 83.00           C  
ATOM   1872  N   LYS A 236     -10.028 -10.915   2.203  1.00 86.25           N  
ATOM   1873  CA  LYS A 236      -8.638 -11.197   1.775  1.00 86.25           C  
ATOM   1874  C   LYS A 236      -7.708  -9.981   1.868  1.00 86.25           C  
ATOM   1875  CB  LYS A 236      -8.651 -11.755   0.346  1.00 86.25           C  
ATOM   1876  O   LYS A 236      -6.489 -10.125   1.983  1.00 86.25           O  
ATOM   1877  CG  LYS A 236      -9.388 -13.092   0.211  1.00 86.25           C  
ATOM   1878  CD  LYS A 236      -8.673 -14.241   0.931  1.00 86.25           C  
ATOM   1879  CE  LYS A 236      -9.474 -15.510   0.643  1.00 86.25           C  
ATOM   1880  NZ  LYS A 236      -8.723 -16.736   0.960  1.00 86.25           N  
ATOM   1881  N   SER A 237      -8.286  -8.785   1.855  1.00 91.44           N  
ATOM   1882  CA  SER A 237      -7.597  -7.523   2.098  1.00 91.44           C  
ATOM   1883  C   SER A 237      -8.303  -6.717   3.187  1.00 91.44           C  
ATOM   1884  CB  SER A 237      -7.477  -6.718   0.798  1.00 91.44           C  
ATOM   1885  O   SER A 237      -9.446  -6.986   3.553  1.00 91.44           O  
ATOM   1886  OG  SER A 237      -8.762  -6.291   0.391  1.00 91.44           O  
ATOM   1887  N   PHE A 238      -7.621  -5.707   3.716  1.00 90.06           N  
ATOM   1888  CA  PHE A 238      -8.182  -4.776   4.692  1.00 90.06           C  
ATOM   1889  C   PHE A 238      -7.745  -3.345   4.354  1.00 90.06           C  
ATOM   1890  CB  PHE A 238      -7.727  -5.229   6.088  1.00 90.06           C  
ATOM   1891  O   PHE A 238      -6.541  -3.094   4.280  1.00 90.06           O  
ATOM   1892  CG  PHE A 238      -8.249  -4.372   7.218  1.00 90.06           C  
ATOM   1893  CD1 PHE A 238      -7.403  -3.446   7.851  1.00 90.06           C  
ATOM   1894  CD2 PHE A 238      -9.594  -4.479   7.615  1.00 90.06           C  
ATOM   1895  CE1 PHE A 238      -7.902  -2.611   8.865  1.00 90.06           C  
ATOM   1896  CE2 PHE A 238     -10.094  -3.649   8.633  1.00 90.06           C  
ATOM   1897  CZ  PHE A 238      -9.251  -2.708   9.251  1.00 90.06           C  
ATOM   1898  N   ASP A 239      -8.691  -2.414   4.146  1.00 95.88           N  
ATOM   1899  CA  ASP A 239      -8.370  -0.981   4.005  1.00 95.88           C  
ATOM   1900  C   ASP A 239      -7.788  -0.488   5.334  1.00 95.88           C  
ATOM   1901  CB  ASP A 239      -9.585  -0.134   3.554  1.00 95.88           C  
ATOM   1902  O   ASP A 239      -8.470  -0.412   6.359  1.00 95.88           O  
ATOM   1903  CG  ASP A 239      -9.249   1.348   3.240  1.00 95.88           C  
ATOM   1904  OD1 ASP A 239      -8.198   1.851   3.713  1.00 95.88           O  
ATOM   1905  OD2 ASP A 239     -10.037   2.010   2.510  1.00 95.88           O  
ATOM   1906  N   ILE A 240      -6.490  -0.198   5.317  1.00 95.88           N  
ATOM   1907  CA  ILE A 240      -5.716   0.176   6.496  1.00 95.88           C  
ATOM   1908  C   ILE A 240      -5.270   1.639   6.436  1.00 95.88           C  
ATOM   1909  CB  ILE A 240      -4.606  -0.870   6.732  1.00 95.88           C  
ATOM   1910  O   ILE A 240      -4.440   2.073   7.235  1.00 95.88           O  
ATOM   1911  CG1 ILE A 240      -4.126  -0.839   8.196  1.00 95.88           C  
ATOM   1912  CG2 ILE A 240      -3.450  -0.738   5.731  1.00 95.88           C  
ATOM   1913  CD1 ILE A 240      -3.636  -2.179   8.740  1.00 95.88           C  
ATOM   1914  N   THR A 241      -5.845   2.429   5.525  1.00 96.94           N  
ATOM   1915  CA  THR A 241      -5.438   3.814   5.249  1.00 96.94           C  
ATOM   1916  C   THR A 241      -5.477   4.693   6.503  1.00 96.94           C  
ATOM   1917  CB  THR A 241      -6.332   4.421   4.155  1.00 96.94           C  
ATOM   1918  O   THR A 241      -4.505   5.384   6.815  1.00 96.94           O  
ATOM   1919  CG2 THR A 241      -5.817   5.785   3.694  1.00 96.94           C  
ATOM   1920  OG1 THR A 241      -6.360   3.592   3.016  1.00 96.94           O  
ATOM   1921  N   ASP A 242      -6.559   4.641   7.283  1.00 95.50           N  
ATOM   1922  CA  ASP A 242      -6.686   5.446   8.507  1.00 95.50           C  
ATOM   1923  C   ASP A 242      -5.701   5.008   9.597  1.00 95.50           C  
ATOM   1924  CB  ASP A 242      -8.120   5.366   9.045  1.00 95.50           C  
ATOM   1925  O   ASP A 242      -5.140   5.837  10.318  1.00 95.50           O  
ATOM   1926  CG  ASP A 242      -9.122   6.202   8.244  1.00 95.50           C  
ATOM   1927  OD1 ASP A 242      -8.684   7.139   7.534  1.00 95.50           O  
ATOM   1928  OD2 ASP A 242     -10.329   5.936   8.421  1.00 95.50           O  
ATOM   1929  N   THR A 243      -5.440   3.706   9.700  1.00 95.75           N  
ATOM   1930  CA  THR A 243      -4.409   3.168  10.592  1.00 95.75           C  
ATOM   1931  C   THR A 243      -3.024   3.645  10.161  1.00 95.75           C  
ATOM   1932  CB  THR A 243      -4.457   1.644  10.582  1.00 95.75           C  
ATOM   1933  O   THR A 243      -2.245   4.062  11.016  1.00 95.75           O  
ATOM   1934  CG2 THR A 243      -3.407   0.976  11.457  1.00 95.75           C  
ATOM   1935  OG1 THR A 243      -5.712   1.196  11.045  1.00 95.75           O  
ATOM   1936  N   MET A 244      -2.724   3.662   8.859  1.00 96.00           N  
ATOM   1937  CA  MET A 244      -1.461   4.194   8.342  1.00 96.00           C  
ATOM   1938  C   MET A 244      -1.299   5.677   8.676  1.00 96.00           C  
ATOM   1939  CB  MET A 244      -1.339   3.960   6.829  1.00 96.00           C  
ATOM   1940  O   MET A 244      -0.233   6.073   9.140  1.00 96.00           O  
ATOM   1941  CG  MET A 244      -1.133   2.487   6.480  1.00 96.00           C  
ATOM   1942  SD  MET A 244       0.362   1.758   7.195  1.00 96.00           S  
ATOM   1943  CE  MET A 244       0.261   0.132   6.414  1.00 96.00           C  
ATOM   1944  N   LYS A 245      -2.362   6.486   8.576  1.00 95.06           N  
ATOM   1945  CA  LYS A 245      -2.345   7.895   9.023  1.00 95.06           C  
ATOM   1946  C   LYS A 245      -2.101   8.044  10.527  1.00 95.06           C  
ATOM   1947  CB  LYS A 245      -3.657   8.590   8.633  1.00 95.06           C  
ATOM   1948  O   LYS A 245      -1.471   9.009  10.952  1.00 95.06           O  
ATOM   1949  CG  LYS A 245      -3.753   8.810   7.120  1.00 95.06           C  
ATOM   1950  CD  LYS A 245      -5.063   9.500   6.730  1.00 95.06           C  
ATOM   1951  CE  LYS A 245      -5.044   9.753   5.218  1.00 95.06           C  
ATOM   1952  NZ  LYS A 245      -6.330  10.301   4.726  1.00 95.06           N  
ATOM   1953  N   LYS A 246      -2.586   7.110  11.352  1.00 94.19           N  
ATOM   1954  CA  LYS A 246      -2.296   7.096  12.798  1.00 94.19           C  
ATOM   1955  C   LYS A 246      -0.847   6.696  13.094  1.00 94.19           C  
ATOM   1956  CB  LYS A 246      -3.259   6.160  13.538  1.00 94.19           C  
ATOM   1957  O   LYS A 246      -0.241   7.265  13.999  1.00 94.19           O  
ATOM   1958  CG  LYS A 246      -4.704   6.674  13.598  1.00 94.19           C  
ATOM   1959  CD  LYS A 246      -5.573   5.619  14.294  1.00 94.19           C  
ATOM   1960  CE  LYS A 246      -7.039   6.048  14.363  1.00 94.19           C  
ATOM   1961  NZ  LYS A 246      -7.811   5.107  15.213  1.00 94.19           N  
ATOM   1962  N   LEU A 247      -0.301   5.727  12.357  1.00 92.81           N  
ATOM   1963  CA  LEU A 247       1.084   5.260  12.507  1.00 92.81           C  
ATOM   1964  C   LEU A 247       2.105   6.277  11.977  1.00 92.81           C  
ATOM   1965  CB  LEU A 247       1.247   3.907  11.788  1.00 92.81           C  
ATOM   1966  O   LEU A 247       3.180   6.428  12.559  1.00 92.81           O  
ATOM   1967  CG  LEU A 247       0.542   2.720  12.469  1.00 92.81           C  
ATOM   1968  CD1 LEU A 247       0.666   1.478  11.592  1.00 92.81           C  
ATOM   1969  CD2 LEU A 247       1.145   2.387  13.839  1.00 92.81           C  
ATOM   1970  N   HIS A 248       1.751   7.007  10.921  1.00 91.12           N  
ATOM   1971  CA  HIS A 248       2.601   7.979  10.239  1.00 91.12           C  
ATOM   1972  C   HIS A 248       1.932   9.360  10.228  1.00 91.12           C  
ATOM   1973  CB  HIS A 248       2.912   7.461   8.826  1.00 91.12           C  
ATOM   1974  O   HIS A 248       1.493   9.808   9.176  1.00 91.12           O  
ATOM   1975  CG  HIS A 248       3.561   6.106   8.841  1.00 91.12           C  
ATOM   1976  CD2 HIS A 248       2.959   4.909   8.559  1.00 91.12           C  
ATOM   1977  ND1 HIS A 248       4.852   5.835   9.226  1.00 91.12           N  
ATOM   1978  CE1 HIS A 248       5.024   4.505   9.181  1.00 91.12           C  
ATOM   1979  NE2 HIS A 248       3.896   3.898   8.792  1.00 91.12           N  
ATOM   1980  N   PRO A 249       1.818  10.046  11.380  1.00 89.62           N  
ATOM   1981  CA  PRO A 249       1.082  11.302  11.467  1.00 89.62           C  
ATOM   1982  C   PRO A 249       1.755  12.430  10.675  1.00 89.62           C  
ATOM   1983  CB  PRO A 249       0.995  11.621  12.962  1.00 89.62           C  
ATOM   1984  O   PRO A 249       2.977  12.597  10.718  1.00 89.62           O  
ATOM   1985  CG  PRO A 249       2.229  10.928  13.541  1.00 89.62           C  
ATOM   1986  CD  PRO A 249       2.348   9.672  12.682  1.00 89.62           C  
ATOM   1987  N   ASN A 250       0.935  13.269  10.038  1.00 85.19           N  
ATOM   1988  CA  ASN A 250       1.361  14.493   9.361  1.00 85.19           C  
ATOM   1989  C   ASN A 250       1.811  15.568  10.364  1.00 85.19           C  
ATOM   1990  CB  ASN A 250       0.216  15.004   8.475  1.00 85.19           C  
ATOM   1991  O   ASN A 250       1.052  16.461  10.725  1.00 85.19           O  
ATOM   1992  CG  ASN A 250       0.637  16.155   7.586  1.00 85.19           C  
ATOM   1993  ND2 ASN A 250      -0.299  16.661   6.819  1.00 85.19           N  
ATOM   1994  OD1 ASN A 250       1.790  16.569   7.561  1.00 85.19           O  
ATOM   1995  N   LYS A 251       3.049  15.469  10.851  1.00 78.56           N  
ATOM   1996  CA  LYS A 251       3.606  16.420  11.829  1.00 78.56           C  
ATOM   1997  C   LYS A 251       3.932  17.799  11.242  1.00 78.56           C  
ATOM   1998  CB  LYS A 251       4.857  15.818  12.481  1.00 78.56           C  
ATOM   1999  O   LYS A 251       4.140  18.727  12.012  1.00 78.56           O  
ATOM   2000  CG  LYS A 251       4.526  14.611  13.368  1.00 78.56           C  
ATOM   2001  CD  LYS A 251       5.812  14.053  13.982  1.00 78.56           C  
ATOM   2002  CE  LYS A 251       5.493  12.837  14.854  1.00 78.56           C  
ATOM   2003  NZ  LYS A 251       6.734  12.242  15.406  1.00 78.56           N  
ATOM   2004  N   ASN A 252       3.996  17.915   9.915  1.00 70.12           N  
ATOM   2005  CA  ASN A 252       4.460  19.113   9.210  1.00 70.12           C  
ATOM   2006  C   ASN A 252       3.331  19.832   8.444  1.00 70.12           C  
ATOM   2007  CB  ASN A 252       5.641  18.725   8.295  1.00 70.12           C  
ATOM   2008  O   ASN A 252       3.628  20.656   7.582  1.00 70.12           O  
ATOM   2009  CG  ASN A 252       6.874  18.221   9.026  1.00 70.12           C  
ATOM   2010  ND2 ASN A 252       7.760  17.555   8.324  1.00 70.12           N  
ATOM   2011  OD1 ASN A 252       7.077  18.401  10.214  1.00 70.12           O  
ATOM   2012  N   ASP A 253       2.064  19.496   8.721  1.00 66.81           N  
ATOM   2013  CA  ASP A 253       0.867  20.062   8.080  1.00 66.81           C  
ATOM   2014  C   ASP A 253       0.931  20.081   6.538  1.00 66.81           C  
ATOM   2015  CB  ASP A 253       0.507  21.425   8.701  1.00 66.81           C  
ATOM   2016  O   ASP A 253       0.528  21.045   5.884  1.00 66.81           O  
ATOM   2017  CG  ASP A 253       0.098  21.327  10.173  1.00 66.81           C  
ATOM   2018  OD1 ASP A 253      -0.638  20.371  10.515  1.00 66.81           O  
ATOM   2019  OD2 ASP A 253       0.483  22.235  10.944  1.00 66.81           O  
ATOM   2020  N   THR A 254       1.440  19.005   5.927  1.00 66.50           N  
ATOM   2021  CA  THR A 254       1.449  18.869   4.464  1.00 66.50           C  
ATOM   2022  C   THR A 254       0.022  18.901   3.907  1.00 66.50           C  
ATOM   2023  CB  THR A 254       2.201  17.620   3.978  1.00 66.50           C  
ATOM   2024  O   THR A 254      -0.878  18.231   4.419  1.00 66.50           O  
ATOM   2025  CG2 THR A 254       3.681  17.673   4.348  1.00 66.50           C  
ATOM   2026  OG1 THR A 254       1.682  16.444   4.543  1.00 66.50           O  
ATOM   2027  N   LEU A 255      -0.193  19.714   2.869  1.00 59.69           N  
ATOM   2028  CA  LEU A 255      -1.507  19.925   2.262  1.00 59.69           C  
ATOM   2029  C   LEU A 255      -1.702  19.033   1.022  1.00 59.69           C  
ATOM   2030  CB  LEU A 255      -1.707  21.412   1.913  1.00 59.69           C  
ATOM   2031  O   LEU A 255      -0.761  18.878   0.241  1.00 59.69           O  
ATOM   2032  CG  LEU A 255      -1.796  22.354   3.129  1.00 59.69           C  
ATOM   2033  CD1 LEU A 255      -1.870  23.803   2.642  1.00 59.69           C  
ATOM   2034  CD2 LEU A 255      -3.040  22.086   3.983  1.00 59.69           C  
ATOM   2035  N   PRO A 256      -2.923  18.513   0.786  1.00 62.28           N  
ATOM   2036  CA  PRO A 256      -3.229  17.730  -0.408  1.00 62.28           C  
ATOM   2037  C   PRO A 256      -3.064  18.511  -1.716  1.00 62.28           C  
ATOM   2038  CB  PRO A 256      -4.676  17.255  -0.244  1.00 62.28           C  
ATOM   2039  O   PRO A 256      -3.360  19.713  -1.786  1.00 62.28           O  
ATOM   2040  CG  PRO A 256      -4.903  17.294   1.263  1.00 62.28           C  
ATOM   2041  CD  PRO A 256      -4.047  18.475   1.711  1.00 62.28           C  
ATOM   2042  N   ILE A 257      -2.711  17.793  -2.787  1.00 54.09           N  
ATOM   2043  CA  ILE A 257      -2.709  18.323  -4.159  1.00 54.09           C  
ATOM   2044  C   ILE A 257      -4.106  18.875  -4.492  1.00 54.09           C  
ATOM   2045  CB  ILE A 257      -2.244  17.247  -5.174  1.00 54.09           C  
ATOM   2046  O   ILE A 257      -5.115  18.183  -4.348  1.00 54.09           O  
ATOM   2047  CG1 ILE A 257      -0.770  16.874  -4.914  1.00 54.09           C  
ATOM   2048  CG2 ILE A 257      -2.404  17.738  -6.626  1.00 54.09           C  
ATOM   2049  CD1 ILE A 257      -0.272  15.639  -5.679  1.00 54.09           C  
ATOM   2050  N   GLY A 258      -4.156  20.140  -4.930  1.00 47.91           N  
ATOM   2051  CA  GLY A 258      -5.377  20.839  -5.356  1.00 47.91           C  
ATOM   2052  C   GLY A 258      -6.056  21.728  -4.305  1.00 47.91           C  
ATOM   2053  O   GLY A 258      -7.019  22.414  -4.645  1.00 47.91           O  
ATOM   2054  N   LYS A 259      -5.575  21.768  -3.050  1.00 44.88           N  
ATOM   2055  CA  LYS A 259      -6.156  22.613  -1.979  1.00 44.88           C  
ATOM   2056  C   LYS A 259      -5.313  23.825  -1.554  1.00 44.88           C  
ATOM   2057  CB  LYS A 259      -6.546  21.740  -0.772  1.00 44.88           C  
ATOM   2058  O   LYS A 259      -5.826  24.667  -0.822  1.00 44.88           O  
ATOM   2059  CG  LYS A 259      -7.852  20.969  -1.024  1.00 44.88           C  
ATOM   2060  CD  LYS A 259      -8.256  20.171   0.222  1.00 44.88           C  
ATOM   2061  CE  LYS A 259      -9.572  19.422  -0.020  1.00 44.88           C  
ATOM   2062  NZ  LYS A 259      -9.853  18.459   1.074  1.00 44.88           N  
ATOM   2063  N   ALA A 260      -4.065  23.960  -2.005  1.00 39.03           N  
ATOM   2064  CA  ALA A 260      -3.181  25.049  -1.580  1.00 39.03           C  
ATOM   2065  C   ALA A 260      -3.036  26.147  -2.649  1.00 39.03           C  
ATOM   2066  CB  ALA A 260      -1.833  24.457  -1.154  1.00 39.03           C  
ATOM   2067  O   ALA A 260      -2.423  25.948  -3.696  1.00 39.03           O  
ATOM   2068  N   GLY A 261      -3.546  27.344  -2.351  1.00 39.53           N  
ATOM   2069  CA  GLY A 261      -3.054  28.579  -2.954  1.00 39.53           C  
ATOM   2070  C   GLY A 261      -1.812  29.038  -2.192  1.00 39.53           C  
ATOM   2071  O   GLY A 261      -1.953  29.562  -1.097  1.00 39.53           O  
ATOM   2072  N   ARG A 262      -0.625  28.852  -2.787  1.00 42.22           N  
ATOM   2073  CA  ARG A 262       0.701  29.319  -2.317  1.00 42.22           C  
ATOM   2074  C   ARG A 262       1.124  28.841  -0.915  1.00 42.22           C  
ATOM   2075  CB  ARG A 262       0.765  30.866  -2.351  1.00 42.22           C  
ATOM   2076  O   ARG A 262       0.786  29.502   0.051  1.00 42.22           O  
ATOM   2077  CG  ARG A 262       0.479  31.506  -3.714  1.00 42.22           C  
ATOM   2078  CD  ARG A 262       0.493  33.039  -3.629  1.00 42.22           C  
ATOM   2079  NE  ARG A 262       1.859  33.582  -3.460  1.00 42.22           N  
ATOM   2080  NH1 ARG A 262       1.619  35.477  -4.741  1.00 42.22           N  
ATOM   2081  NH2 ARG A 262       3.594  35.014  -3.813  1.00 42.22           N  
ATOM   2082  CZ  ARG A 262       2.348  34.684  -4.002  1.00 42.22           C  
ATOM   2083  N   THR A 263       2.001  27.833  -0.836  1.00 36.19           N  
ATOM   2084  CA  THR A 263       3.101  27.761   0.160  1.00 36.19           C  
ATOM   2085  C   THR A 263       4.079  26.627  -0.178  1.00 36.19           C  
ATOM   2086  CB  THR A 263       2.657  27.589   1.632  1.00 36.19           C  
ATOM   2087  O   THR A 263       3.857  25.463   0.136  1.00 36.19           O  
ATOM   2088  CG2 THR A 263       2.369  28.903   2.368  1.00 36.19           C  
ATOM   2089  OG1 THR A 263       1.525  26.763   1.745  1.00 36.19           O  
ATOM   2090  N   SER A 264       5.198  26.995  -0.806  1.00 38.62           N  
ATOM   2091  CA  SER A 264       6.344  26.137  -1.132  1.00 38.62           C  
ATOM   2092  C   SER A 264       7.533  26.392  -0.192  1.00 38.62           C  
ATOM   2093  CB  SER A 264       6.745  26.346  -2.602  1.00 38.62           C  
ATOM   2094  O   SER A 264       8.665  26.484  -0.655  1.00 38.62           O  
ATOM   2095  OG  SER A 264       7.328  27.625  -2.777  1.00 38.62           O  
ATOM   2096  N   GLU A 265       7.304  26.591   1.111  1.00 32.31           N  
ATOM   2097  CA  GLU A 265       8.379  27.052   2.016  1.00 32.31           C  
ATOM   2098  C   GLU A 265       8.694  26.116   3.197  1.00 32.31           C  
ATOM   2099  CB  GLU A 265       8.133  28.512   2.440  1.00 32.31           C  
ATOM   2100  O   GLU A 265       9.804  26.179   3.713  1.00 32.31           O  
ATOM   2101  CG  GLU A 265       8.428  29.492   1.283  1.00 32.31           C  
ATOM   2102  CD  GLU A 265       8.267  30.976   1.659  1.00 32.31           C  
ATOM   2103  OE1 GLU A 265       8.699  31.829   0.850  1.00 32.31           O  
ATOM   2104  OE2 GLU A 265       7.654  31.260   2.713  1.00 32.31           O  
ATOM   2105  N   SER A 266       7.826  25.167   3.581  1.00 33.84           N  
ATOM   2106  CA  SER A 266       8.176  24.140   4.593  1.00 33.84           C  
ATOM   2107  C   SER A 266       8.669  22.812   4.000  1.00 33.84           C  
ATOM   2108  CB  SER A 266       7.026  23.906   5.573  1.00 33.84           C  
ATOM   2109  O   SER A 266       9.117  21.932   4.731  1.00 33.84           O  
ATOM   2110  OG  SER A 266       5.934  23.308   4.908  1.00 33.84           O  
ATOM   2111  N   LEU A 267       8.643  22.681   2.669  1.00 39.09           N  
ATOM   2112  CA  LEU A 267       9.155  21.533   1.912  1.00 39.09           C  
ATOM   2113  C   LEU A 267      10.561  21.786   1.326  1.00 39.09           C  
ATOM   2114  CB  LEU A 267       8.120  21.109   0.836  1.00 39.09           C  
ATOM   2115  O   LEU A 267      10.980  21.064   0.430  1.00 39.09           O  
ATOM   2116  CG  LEU A 267       7.423  19.763   1.128  1.00 39.09           C  
ATOM   2117  CD1 LEU A 267       6.190  19.980   2.002  1.00 39.09           C  
ATOM   2118  CD2 LEU A 267       6.964  19.055  -0.147  1.00 39.09           C  
ATOM   2119  N   GLY A 268      11.307  22.787   1.807  1.00 32.75           N  
ATOM   2120  CA  GLY A 268      12.540  23.313   1.184  1.00 32.75           C  
ATOM   2121  C   GLY A 268      13.768  22.384   1.103  1.00 32.75           C  
ATOM   2122  O   GLY A 268      14.859  22.858   0.821  1.00 32.75           O  
ATOM   2123  N   TYR A 269      13.614  21.082   1.358  1.00 33.78           N  
ATOM   2124  CA  TYR A 269      14.648  20.064   1.103  1.00 33.78           C  
ATOM   2125  C   TYR A 269      14.055  18.743   0.576  1.00 33.78           C  
ATOM   2126  CB  TYR A 269      15.470  19.841   2.385  1.00 33.78           C  
ATOM   2127  O   TYR A 269      14.691  18.025  -0.185  1.00 33.78           O  
ATOM   2128  CG  TYR A 269      16.887  19.365   2.126  1.00 33.78           C  
ATOM   2129  CD1 TYR A 269      17.212  17.996   2.197  1.00 33.78           C  
ATOM   2130  CD2 TYR A 269      17.879  20.305   1.785  1.00 33.78           C  
ATOM   2131  CE1 TYR A 269      18.530  17.571   1.934  1.00 33.78           C  
ATOM   2132  CE2 TYR A 269      19.195  19.883   1.513  1.00 33.78           C  
ATOM   2133  OH  TYR A 269      20.786  18.097   1.315  1.00 33.78           O  
ATOM   2134  CZ  TYR A 269      19.521  18.512   1.586  1.00 33.78           C  
ATOM   2135  N   PHE A 270      12.802  18.433   0.935  1.00 34.16           N  
ATOM   2136  CA  PHE A 270      12.103  17.208   0.519  1.00 34.16           C  
ATOM   2137  C   PHE A 270      11.159  17.414  -0.677  1.00 34.16           C  
ATOM   2138  CB  PHE A 270      11.358  16.633   1.732  1.00 34.16           C  
ATOM   2139  O   PHE A 270      10.882  16.467  -1.407  1.00 34.16           O  
ATOM   2140  CG  PHE A 270      12.275  16.241   2.877  1.00 34.16           C  
ATOM   2141  CD1 PHE A 270      13.042  15.065   2.782  1.00 34.16           C  
ATOM   2142  CD2 PHE A 270      12.390  17.058   4.019  1.00 34.16           C  
ATOM   2143  CE1 PHE A 270      13.919  14.706   3.820  1.00 34.16           C  
ATOM   2144  CE2 PHE A 270      13.267  16.698   5.058  1.00 34.16           C  
ATOM   2145  CZ  PHE A 270      14.031  15.522   4.959  1.00 34.16           C  
ATOM   2146  N   GLY A 271      10.680  18.639  -0.914  1.00 34.78           N  
ATOM   2147  CA  GLY A 271       9.784  18.973  -2.026  1.00 34.78           C  
ATOM   2148  C   GLY A 271      10.458  19.091  -3.380  1.00 34.78           C  
ATOM   2149  O   GLY A 271       9.797  18.860  -4.382  1.00 34.78           O  
ATOM   2150  N   GLU A 272      11.762  19.355  -3.421  1.00 31.56           N  
ATOM   2151  CA  GLU A 272      12.535  19.295  -4.668  1.00 31.56           C  
ATOM   2152  C   GLU A 272      12.847  17.842  -5.077  1.00 31.56           C  
ATOM   2153  CB  GLU A 272      13.814  20.138  -4.524  1.00 31.56           C  
ATOM   2154  O   GLU A 272      12.933  17.544  -6.263  1.00 31.56           O  
ATOM   2155  CG  GLU A 272      13.498  21.641  -4.380  1.00 31.56           C  
ATOM   2156  CD  GLU A 272      14.744  22.543  -4.345  1.00 31.56           C  
ATOM   2157  OE1 GLU A 272      14.556  23.773  -4.495  1.00 31.56           O  
ATOM   2158  OE2 GLU A 272      15.860  22.018  -4.138  1.00 31.56           O  
ATOM   2159  N   SER A 273      12.939  16.917  -4.109  1.00 34.06           N  
ATOM   2160  CA  SER A 273      13.229  15.490  -4.339  1.00 34.06           C  
ATOM   2161  C   SER A 273      11.975  14.638  -4.603  1.00 34.06           C  
ATOM   2162  CB  SER A 273      14.015  14.958  -3.134  1.00 34.06           C  
ATOM   2163  O   SER A 273      12.034  13.703  -5.402  1.00 34.06           O  
ATOM   2164  OG  SER A 273      14.300  13.580  -3.250  1.00 34.06           O  
ATOM   2165  N   LEU A 274      10.843  14.966  -3.962  1.00 36.69           N  
ATOM   2166  CA  LEU A 274       9.571  14.232  -4.076  1.00 36.69           C  
ATOM   2167  C   LEU A 274       8.543  14.920  -4.985  1.00 36.69           C  
ATOM   2168  CB  LEU A 274       8.971  14.021  -2.672  1.00 36.69           C  
ATOM   2169  O   LEU A 274       7.720  14.236  -5.582  1.00 36.69           O  
ATOM   2170  CG  LEU A 274       9.820  13.153  -1.725  1.00 36.69           C  
ATOM   2171  CD1 LEU A 274       9.229  13.182  -0.316  1.00 36.69           C  
ATOM   2172  CD2 LEU A 274       9.884  11.696  -2.182  1.00 36.69           C  
ATOM   2173  N   GLY A 275       8.601  16.251  -5.139  1.00 35.69           N  
ATOM   2174  CA  GLY A 275       7.658  17.024  -5.966  1.00 35.69           C  
ATOM   2175  C   GLY A 275       7.768  16.766  -7.473  1.00 35.69           C  
ATOM   2176  O   GLY A 275       6.974  17.300  -8.242  1.00 35.69           O  
ATOM   2177  N   VAL A 276       8.742  15.948  -7.882  1.00 40.69           N  
ATOM   2178  CA  VAL A 276       8.976  15.478  -9.253  1.00 40.69           C  
ATOM   2179  C   VAL A 276       9.296  13.973  -9.240  1.00 40.69           C  
ATOM   2180  CB  VAL A 276      10.065  16.321  -9.973  1.00 40.69           C  
ATOM   2181  O   VAL A 276      10.059  13.487 -10.066  1.00 40.69           O  
ATOM   2182  CG1 VAL A 276      10.114  16.095 -11.496  1.00 40.69           C  
ATOM   2183  CG2 VAL A 276       9.843  17.833  -9.799  1.00 40.69           C  
ATOM   2184  N   LEU A 277       8.745  13.175  -8.314  1.00 42.22           N  
ATOM   2185  CA  LEU A 277       8.569  11.753  -8.638  1.00 42.22           C  
ATOM   2186  C   LEU A 277       7.478  11.719  -9.696  1.00 42.22           C  
ATOM   2187  CB  LEU A 277       8.286  10.907  -7.391  1.00 42.22           C  
ATOM   2188  O   LEU A 277       6.304  11.877  -9.382  1.00 42.22           O  
ATOM   2189  CG  LEU A 277       9.543  10.738  -6.523  1.00 42.22           C  
ATOM   2190  CD1 LEU A 277       9.193   9.943  -5.273  1.00 42.22           C  
ATOM   2191  CD2 LEU A 277      10.669   9.986  -7.244  1.00 42.22           C  
ATOM   2192  N   GLY A 278       7.958  11.747 -10.944  1.00 38.16           N  
ATOM   2193  CA  GLY A 278       7.290  12.330 -12.094  1.00 38.16           C  
ATOM   2194  C   GLY A 278       5.837  11.925 -12.223  1.00 38.16           C  
ATOM   2195  O   GLY A 278       5.455  10.817 -11.855  1.00 38.16           O  
ATOM   2196  N   GLU A 279       5.051  12.832 -12.802  1.00 39.09           N  
ATOM   2197  CA  GLU A 279       3.806  12.476 -13.467  1.00 39.09           C  
ATOM   2198  C   GLU A 279       4.037  11.159 -14.219  1.00 39.09           C  
ATOM   2199  CB  GLU A 279       3.419  13.585 -14.468  1.00 39.09           C  
ATOM   2200  O   GLU A 279       4.700  11.136 -15.260  1.00 39.09           O  
ATOM   2201  CG  GLU A 279       3.107  14.944 -13.819  1.00 39.09           C  
ATOM   2202  CD  GLU A 279       2.675  16.016 -14.840  1.00 39.09           C  
ATOM   2203  OE1 GLU A 279       2.099  17.036 -14.394  1.00 39.09           O  
ATOM   2204  OE2 GLU A 279       2.902  15.823 -16.057  1.00 39.09           O  
ATOM   2205  N   SER A 280       3.561  10.040 -13.665  1.00 41.12           N  
ATOM   2206  CA  SER A 280       3.588   8.762 -14.358  1.00 41.12           C  
ATOM   2207  C   SER A 280       2.675   8.973 -15.561  1.00 41.12           C  
ATOM   2208  CB  SER A 280       3.154   7.615 -13.428  1.00 41.12           C  
ATOM   2209  O   SER A 280       1.460   9.055 -15.427  1.00 41.12           O  
ATOM   2210  OG  SER A 280       1.822   7.782 -12.982  1.00 41.12           O  
ATOM   2211  N   SER A 281       3.250   9.261 -16.729  1.00 38.97           N  
ATOM   2212  CA  SER A 281       2.493   9.843 -17.843  1.00 38.97           C  
ATOM   2213  C   SER A 281       1.223   9.039 -18.178  1.00 38.97           C  
ATOM   2214  CB  SER A 281       3.393  10.079 -19.057  1.00 38.97           C  
ATOM   2215  O   SER A 281       1.203   7.813 -18.247  1.00 38.97           O  
ATOM   2216  OG  SER A 281       4.265   8.985 -19.283  1.00 38.97           O  
ATOM   2217  N   GLY A 282       0.105   9.745 -18.293  1.00 34.12           N  
ATOM   2218  CA  GLY A 282      -1.215   9.144 -18.154  1.00 34.12           C  
ATOM   2219  C   GLY A 282      -1.674   8.228 -19.275  1.00 34.12           C  
ATOM   2220  O   GLY A 282      -1.352   8.412 -20.446  1.00 34.12           O  
ATOM   2221  N   TYR A 283      -2.594   7.339 -18.904  1.00 32.91           N  
ATOM   2222  CA  TYR A 283      -3.734   7.007 -19.749  1.00 32.91           C  
ATOM   2223  C   TYR A 283      -4.785   8.119 -19.601  1.00 32.91           C  
ATOM   2224  CB  TYR A 283      -4.285   5.631 -19.345  1.00 32.91           C  
ATOM   2225  O   TYR A 283      -5.483   8.205 -18.591  1.00 32.91           O  
ATOM   2226  CG  TYR A 283      -5.483   5.170 -20.158  1.00 32.91           C  
ATOM   2227  CD1 TYR A 283      -6.763   5.116 -19.572  1.00 32.91           C  
ATOM   2228  CD2 TYR A 283      -5.307   4.760 -21.493  1.00 32.91           C  
ATOM   2229  CE1 TYR A 283      -7.861   4.637 -20.314  1.00 32.91           C  
ATOM   2230  CE2 TYR A 283      -6.408   4.313 -22.248  1.00 32.91           C  
ATOM   2231  OH  TYR A 283      -8.748   3.815 -22.390  1.00 32.91           O  
ATOM   2232  CZ  TYR A 283      -7.687   4.250 -21.660  1.00 32.91           C  
ATOM   2233  N   SER A 284      -4.923   8.986 -20.606  1.00 28.75           N  
ATOM   2234  CA  SER A 284      -6.145   9.781 -20.770  1.00 28.75           C  
ATOM   2235  C   SER A 284      -7.199   8.908 -21.442  1.00 28.75           C  
ATOM   2236  CB  SER A 284      -5.898  11.072 -21.556  1.00 28.75           C  
ATOM   2237  O   SER A 284      -7.364   8.928 -22.660  1.00 28.75           O  
ATOM   2238  OG  SER A 284      -5.121  11.967 -20.789  1.00 28.75           O  
ATOM   2239  N   GLY A 285      -7.918   8.128 -20.640  1.00 31.11           N  
ATOM   2240  CA  GLY A 285      -9.141   7.455 -21.063  1.00 31.11           C  
ATOM   2241  C   GLY A 285     -10.262   8.462 -21.270  1.00 31.11           C  
ATOM   2242  O   GLY A 285     -11.180   8.545 -20.459  1.00 31.11           O  
ATOM   2243  N   ALA A 286     -10.192   9.251 -22.340  1.00 26.73           N  
ATOM   2244  CA  ALA A 286     -11.341  10.009 -22.795  1.00 26.73           C  
ATOM   2245  C   ALA A 286     -12.344   9.031 -23.420  1.00 26.73           C  
ATOM   2246  CB  ALA A 286     -10.898  11.129 -23.743  1.00 26.73           C  
ATOM   2247  O   ALA A 286     -12.276   8.691 -24.599  1.00 26.73           O  
ATOM   2248  N   THR A 287     -13.310   8.596 -22.616  1.00 32.78           N  
ATOM   2249  CA  THR A 287     -14.648   8.265 -23.105  1.00 32.78           C  
ATOM   2250  C   THR A 287     -15.166   9.453 -23.917  1.00 32.78           C  
ATOM   2251  CB  THR A 287     -15.634   7.979 -21.942  1.00 32.78           C  
ATOM   2252  O   THR A 287     -15.608  10.448 -23.350  1.00 32.78           O  
ATOM   2253  CG2 THR A 287     -16.115   6.533 -21.953  1.00 32.78           C  
ATOM   2254  OG1 THR A 287     -15.062   8.218 -20.674  1.00 32.78           O  
ATOM   2255  N   VAL A 288     -15.137   9.354 -25.245  1.00 31.11           N  
ATOM   2256  CA  VAL A 288     -16.014  10.148 -26.113  1.00 31.11           C  
ATOM   2257  C   VAL A 288     -17.016   9.187 -26.731  1.00 31.11           C  
ATOM   2258  CB  VAL A 288     -15.267  11.031 -27.129  1.00 31.11           C  
ATOM   2259  O   VAL A 288     -16.894   8.732 -27.865  1.00 31.11           O  
ATOM   2260  CG1 VAL A 288     -16.259  11.930 -27.885  1.00 31.11           C  
ATOM   2261  CG2 VAL A 288     -14.266  11.952 -26.418  1.00 31.11           C  
ATOM   2262  N   GLY A 289     -18.015   8.845 -25.921  1.00 26.14           N  
ATOM   2263  CA  GLY A 289     -19.300   8.418 -26.439  1.00 26.14           C  
ATOM   2264  C   GLY A 289     -20.028   9.635 -27.008  1.00 26.14           C  
ATOM   2265  O   GLY A 289     -20.278  10.590 -26.285  1.00 26.14           O  
ATOM   2266  N   GLY A 290     -20.346   9.569 -28.300  1.00 28.23           N  
ATOM   2267  CA  GLY A 290     -21.526  10.171 -28.925  1.00 28.23           C  
ATOM   2268  C   GLY A 290     -21.714  11.692 -28.867  1.00 28.23           C  
ATOM   2269  O   GLY A 290     -22.225  12.231 -27.895  1.00 28.23           O  
ATOM   2270  N   SER A 291     -21.549  12.342 -30.020  1.00 26.89           N  
ATOM   2271  CA  SER A 291     -22.558  13.298 -30.491  1.00 26.89           C  
ATOM   2272  C   SER A 291     -22.692  13.205 -32.007  1.00 26.89           C  
ATOM   2273  CB  SER A 291     -22.273  14.736 -30.059  1.00 26.89           C  
ATOM   2274  O   SER A 291     -21.732  13.399 -32.748  1.00 26.89           O  
ATOM   2275  OG  SER A 291     -23.366  15.560 -30.433  1.00 26.89           O  
ATOM   2276  N   LEU A 292     -23.909  12.879 -32.441  1.00 34.28           N  
ATOM   2277  CA  LEU A 292     -24.408  13.030 -33.803  1.00 34.28           C  
ATOM   2278  C   LEU A 292     -24.386  14.501 -34.255  1.00 34.28           C  
ATOM   2279  CB  LEU A 292     -25.889  12.589 -33.838  1.00 34.28           C  
ATOM   2280  O   LEU A 292     -24.628  15.385 -33.438  1.00 34.28           O  
ATOM   2281  CG  LEU A 292     -26.177  11.085 -33.958  1.00 34.28           C  
ATOM   2282  CD1 LEU A 292     -26.346  10.402 -32.600  1.00 34.28           C  
ATOM   2283  CD2 LEU A 292     -27.480  10.898 -34.741  1.00 34.28           C  
ATOM   2284  N   GLY A 293     -24.287  14.694 -35.580  1.00 25.58           N  
ATOM   2285  CA  GLY A 293     -24.821  15.845 -36.333  1.00 25.58           C  
ATOM   2286  C   GLY A 293     -24.014  17.142 -36.194  1.00 25.58           C  
ATOM   2287  O   GLY A 293     -23.486  17.438 -35.138  1.00 25.58           O  
ATOM   2288  N   SER A 294     -23.863  18.001 -37.198  1.00 26.83           N  
ATOM   2289  CA  SER A 294     -24.521  18.165 -38.499  1.00 26.83           C  
ATOM   2290  C   SER A 294     -23.732  19.215 -39.309  1.00 26.83           C  
ATOM   2291  CB  SER A 294     -25.946  18.705 -38.278  1.00 26.83           C  
ATOM   2292  O   SER A 294     -23.122  20.078 -38.688  1.00 26.83           O  
ATOM   2293  OG  SER A 294     -25.954  19.790 -37.367  1.00 26.83           O  
ATOM   2294  N   SER A 295     -23.787  19.132 -40.650  1.00 34.47           N  
ATOM   2295  CA  SER A 295     -23.715  20.209 -41.681  1.00 34.47           C  
ATOM   2296  C   SER A 295     -23.163  21.594 -41.268  1.00 34.47           C  
ATOM   2297  CB  SER A 295     -25.140  20.415 -42.206  1.00 34.47           C  
ATOM   2298  O   SER A 295     -23.686  22.199 -40.337  1.00 34.47           O  
ATOM   2299  OG  SER A 295     -25.993  20.783 -41.135  1.00 34.47           O  
ATOM   2300  N   GLN A 296     -22.227  22.217 -41.987  1.00 34.28           N  
ATOM   2301  CA  GLN A 296     -22.281  22.630 -43.402  1.00 34.28           C  
ATOM   2302  C   GLN A 296     -20.883  22.772 -44.012  1.00 34.28           C  
ATOM   2303  CB  GLN A 296     -22.924  24.031 -43.478  1.00 34.28           C  
ATOM   2304  O   GLN A 296     -19.949  23.104 -43.250  1.00 34.28           O  
ATOM   2305  CG  GLN A 296     -24.454  24.016 -43.435  1.00 34.28           C  
ATOM   2306  CD  GLN A 296     -25.074  25.391 -43.701  1.00 34.28           C  
ATOM   2307  NE2 GLN A 296     -26.352  25.556 -43.439  1.00 34.28           N  
ATOM   2308  OE1 GLN A 296     -24.469  26.346 -44.157  1.00 34.28           O  
ATOM   2309  OXT GLN A 296     -20.821  22.580 -45.243  1.00 34.28           O  
TER    2310      GLN A 296                                                      
ENDMDL                                                                          
END                                                                             
