# Supplementary material for: The RIX domain defines a class of polymorphic T6SS effectors and secreted adaptors
Source: Nat Commun. 2023 Aug 17;14:4983. doi: 10.1038/s41467-023-40659-2 (PMC10435454; doi:10.1038/s41467-023-40659-2)
Supplement: Supplementary file 6 — Supplementary Data S3 [file 41467_2023_40659_MOESM6_ESM.zip › AlphaFold2 PDB files used in this study/WP_102362992.1 Glycosyltransferase_1.pdb]

HEADER                                            01-JUN-22                     
TITLE     ALPHAFOLD MONOMER V2.0 PREDICTION FOR UNCHARACTERIZED PROTEIN         
TITLE    2 (A0A855IXF5)                                                         
COMPND    MOL_ID: 1;                                                            
COMPND   2 MOLECULE: UNCHARACTERIZED PROTEIN;                                   
COMPND   3 CHAIN: A                                                             
SOURCE    MOL_ID: 1;                                                            
SOURCE   2 ORGANISM_SCIENTIFIC: VIBRIO LENTUS;                                  
SOURCE   3 ORGANISM_TAXID: 136468                                               
REMARK   1                                                                      
REMARK   1 REFERENCE 1                                                          
REMARK   1  AUTH   JOHN JUMPER, RICHARD EVANS, ALEXANDER PRITZEL, TIM GREEN,    
REMARK   1  AUTH 2 MICHAEL FIGURNOV, OLAF RONNEBERGER, KATHRYN TUNYASUVUNAKOOL, 
REMARK   1  AUTH 3 RUSS BATES, AUGUSTIN ZIDEK, ANNA POTAPENKO, ALEX BRIDGLAND,  
REMARK   1  AUTH 4 CLEMENS MEYER, SIMON A A KOHL, ANDREW J BALLARD,             
REMARK   1  AUTH 5 ANDREW COWIE, BERNARDINO ROMERA-PAREDES, STANISLAV NIKOLOV,  
REMARK   1  AUTH 6 RISHUB JAIN, JONAS ADLER, TREVOR BACK, STIG PETERSEN,        
REMARK   1  AUTH 7 DAVID REIMAN, ELLEN CLANCY, MICHAL ZIELINSKI,                
REMARK   1  AUTH 8 MARTIN STEINEGGER, MICHALINA PACHOLSKA, TAMAS BERGHAMMER,    
REMARK   1  AUTH 9 DAVID SILVER, ORIOL VINYALS, ANDREW W SENIOR,                
REMARK   1  AUTH10 KORAY KAVUKCUOGLU, PUSHMEET KOHLI, DEMIS HASSABIS            
REMARK   1  TITL   HIGHLY ACCURATE PROTEIN STRUCTURE PREDICTION WITH ALPHAFOLD  
REMARK   1  REF    NATURE                        V. 596   583 2021              
REMARK   1  REFN                   ISSN 0028-0836                               
REMARK   1  PMID   34265844                                                     
REMARK   1  DOI    10.1038/s41586-021-03819-2                                   
REMARK   1                                                                      
REMARK   1 DISCLAIMERS                                                          
REMARK   1 ALPHAFOLD DATA, COPYRIGHT (2021) DEEPMIND TECHNOLOGIES LIMITED. THE  
REMARK   1 INFORMATION PROVIDED IS THEORETICAL MODELLING ONLY AND CAUTION SHOULD
REMARK   1 BE EXERCISED IN ITS USE. IT IS PROVIDED "AS-IS" WITHOUT ANY WARRANTY 
REMARK   1 OF ANY KIND, WHETHER EXPRESSED OR IMPLIED. NO WARRANTY IS GIVEN THAT 
REMARK   1 USE OF THE INFORMATION SHALL NOT INFRINGE THE RIGHTS OF ANY THIRD    
REMARK   1 PARTY. THE INFORMATION IS NOT INTENDED TO BE A SUBSTITUTE FOR        
REMARK   1 PROFESSIONAL MEDICAL ADVICE, DIAGNOSIS, OR TREATMENT, AND DOES NOT   
REMARK   1 CONSTITUTE MEDICAL OR OTHER PROFESSIONAL ADVICE. IT IS AVAILABLE FOR 
REMARK   1 ACADEMIC AND COMMERCIAL PURPOSES, UNDER CC-BY 4.0 LICENCE.           
DBREF  XXXX A    1   380  UNP    A0A855IXF5 A0A855IXF5_9VIBR     1    380       
SEQRES   1 A  380  MET ARG TYR GLN SER SER PRO VAL ASN PRO GLU GLU ARG          
SEQRES   2 A  380  GLN GLU THR THR SER GLU ARG ALA GLU ARG GLN ARG GLN          
SEQRES   3 A  380  GLU ARG ARG ALA GLU LEU THR TYR SER GLU SER ASP GLU          
SEQRES   4 A  380  LYS ARG TRP ASP GLU ASN ARG GLU ARG VAL LEU ARG GLU          
SEQRES   5 A  380  ARG GLN GLU ALA PRO LEU THR VAL LEU GLY ILE PHE SER          
SEQRES   6 A  380  MET VAL ALA GLY VAL GLU ILE GLY LYS SER LYS SER LYS          
SEQRES   7 A  380  PRO ILE PRO GLN THR ILE HIS ARG PHE TRP SER GLY GLY          
SEQRES   8 A  380  ALA MET SER GLN GLU ALA LEU HIS VAL LEU LEU GLU SER          
SEQRES   9 A  380  VAL GLU LYS SER GLN GLY SER SER PHE LYS HIS TYR ILE          
SEQRES  10 A  380  TRP HIS SER SER LEU LEU GLU GLU GLU PHE VAL LYS ARG          
SEQRES  11 A  380  GLU LEU ILE GLN GLU GLU VAL VAL GLU LYS ARG ASP THR          
SEQRES  12 A  380  GLN ARG ALA ILE LEU ARG SER SER GLY TYR ASP THR CYS          
SEQRES  13 A  380  ASP ILE ASP THR LEU PHE GLU PRO ASP PRO THR GLN SER          
SEQRES  14 A  380  ALA PHE GLU ARG PHE ARG ASN LYS PRO LEU PRO LYS PRO          
SEQRES  15 A  380  LYS PRO GLY VAL LEU THR LYS SER GLU LEU ALA ASN MET          
SEQRES  16 A  380  VAL ARG LYS ALA CYS ASP HIS LEU GLU LYS GLY GLY SER          
SEQRES  17 A  380  SER LYS TRP ASP GLY ILE LYS HIS PHE SER ASP ILE ALA          
SEQRES  18 A  380  ARG LEU ILE TYR LEU LYS GLU LYS GLY GLY HIS HIS PHE          
SEQRES  19 A  380  ASP VAL ASP PHE GLY LEU GLY ASN MET ASN PHE GLU GLN          
SEQRES  20 A  380  CYS TYR TYR HIS ASN ASP ASP ARG GLY ILE VAL PRO LEU          
SEQRES  21 A  380  MET GLY ALA THR THR PRO VAL SER THR ASP PRO ILE ASN          
SEQRES  22 A  380  ALA HIS LEU GLN VAL VAL HIS PRO LYS ASN LYS GLN ASP          
SEQRES  23 A  380  LEU SER GLU PRO SER TYR CYS ASP SER VAL LYS GLN VAL          
SEQRES  24 A  380  ALA GLU MET ALA MET MET MET SER ARG MET LEU ASN GLY          
SEQRES  25 A  380  ILE ILE ALA THR SER ALA GLN ASN PRO ASN VAL THR GLU          
SEQRES  26 A  380  GLY ILE GLU LEU LEU ARG PRO ASP ILE ALA SER LYS ASN          
SEQRES  27 A  380  GLY GLU LEU PRO SER GLY MET MET ALA ASN LYS SER LEU          
SEQRES  28 A  380  LEU GLY GLU THR PRO ASN ALA PRO SER TYR THR ILE PRO          
SEQRES  29 A  380  PRO TYR LEU ILE ASP LEU GLU HIS ILE THR ALA GLU SER          
SEQRES  30 A  380  ASP ALA ARG                                                  
CRYST1    1.000    1.000    1.000  90.00  90.00  90.00 P 1           1          
ORIGX1      1.000000  0.000000  0.000000        0.00000                         
ORIGX2      0.000000  1.000000  0.000000        0.00000                         
ORIGX3      0.000000  0.000000  1.000000        0.00000                         
SCALE1      1.000000  0.000000  0.000000        0.00000                         
SCALE2      0.000000  1.000000  0.000000        0.00000                         
SCALE3      0.000000  0.000000  1.000000        0.00000                         
MODEL        1                                                                  
ATOM      1  N   MET A   1      73.878 -61.116  14.934  1.00 40.38           N  
ATOM      2  CA  MET A   1      73.563 -60.062  13.947  1.00 40.38           C  
ATOM      3  C   MET A   1      73.316 -58.758  14.692  1.00 40.38           C  
ATOM      4  CB  MET A   1      72.331 -60.445  13.110  1.00 40.38           C  
ATOM      5  O   MET A   1      72.396 -58.715  15.494  1.00 40.38           O  
ATOM      6  CG  MET A   1      72.694 -61.441  12.005  1.00 40.38           C  
ATOM      7  SD  MET A   1      71.362 -61.731  10.816  1.00 40.38           S  
ATOM      8  CE  MET A   1      70.491 -63.136  11.563  1.00 40.38           C  
ATOM      9  N   ARG A   2      74.170 -57.742  14.507  1.00 40.25           N  
ATOM     10  CA  ARG A   2      73.963 -56.376  15.020  1.00 40.25           C  
ATOM     11  C   ARG A   2      73.480 -55.518  13.849  1.00 40.25           C  
ATOM     12  CB  ARG A   2      75.271 -55.789  15.601  1.00 40.25           C  
ATOM     13  O   ARG A   2      74.222 -55.381  12.884  1.00 40.25           O  
ATOM     14  CG  ARG A   2      75.599 -56.236  17.036  1.00 40.25           C  
ATOM     15  CD  ARG A   2      76.878 -55.542  17.538  1.00 40.25           C  
ATOM     16  NE  ARG A   2      77.206 -55.909  18.933  1.00 40.25           N  
ATOM     17  NH1 ARG A   2      79.109 -54.631  19.153  1.00 40.25           N  
ATOM     18  NH2 ARG A   2      78.405 -55.857  20.875  1.00 40.25           N  
ATOM     19  CZ  ARG A   2      78.234 -55.466  19.643  1.00 40.25           C  
ATOM     20  N   TYR A   3      72.265 -54.983  13.929  1.00 44.59           N  
ATOM     21  CA  TYR A   3      71.781 -53.959  13.002  1.00 44.59           C  
ATOM     22  C   TYR A   3      72.277 -52.589  13.479  1.00 44.59           C  
ATOM     23  CB  TYR A   3      70.246 -54.021  12.876  1.00 44.59           C  
ATOM     24  O   TYR A   3      72.008 -52.192  14.611  1.00 44.59           O  
ATOM     25  CG  TYR A   3      69.768 -54.722  11.617  1.00 44.59           C  
ATOM     26  CD1 TYR A   3      69.438 -53.957  10.480  1.00 44.59           C  
ATOM     27  CD2 TYR A   3      69.668 -56.127  11.569  1.00 44.59           C  
ATOM     28  CE1 TYR A   3      69.005 -54.588   9.299  1.00 44.59           C  
ATOM     29  CE2 TYR A   3      69.240 -56.763  10.386  1.00 44.59           C  
ATOM     30  OH  TYR A   3      68.496 -56.616   8.115  1.00 44.59           O  
ATOM     31  CZ  TYR A   3      68.907 -55.995   9.250  1.00 44.59           C  
ATOM     32  N   GLN A   4      73.041 -51.903  12.626  1.00 40.88           N  
ATOM     33  CA  GLN A   4      73.404 -50.495  12.778  1.00 40.88           C  
ATOM     34  C   GLN A   4      72.212 -49.633  12.344  1.00 40.88           C  
ATOM     35  CB  GLN A   4      74.632 -50.169  11.904  1.00 40.88           C  
ATOM     36  O   GLN A   4      71.757 -49.732  11.208  1.00 40.88           O  
ATOM     37  CG  GLN A   4      75.968 -50.621  12.512  1.00 40.88           C  
ATOM     38  CD  GLN A   4      77.147 -50.362  11.571  1.00 40.88           C  
ATOM     39  NE2 GLN A   4      78.267 -49.872  12.057  1.00 40.88           N  
ATOM     40  OE1 GLN A   4      77.099 -50.620  10.384  1.00 40.88           O  
ATOM     41  N   SER A   5      71.709 -48.793  13.243  1.00 50.53           N  
ATOM     42  CA  SER A   5      70.805 -47.689  12.917  1.00 50.53           C  
ATOM     43  C   SER A   5      71.625 -46.478  12.462  1.00 50.53           C  
ATOM     44  CB  SER A   5      69.955 -47.348  14.147  1.00 50.53           C  
ATOM     45  O   SER A   5      72.542 -46.062  13.174  1.00 50.53           O  
ATOM     46  OG  SER A   5      70.781 -47.219  15.292  1.00 50.53           O  
ATOM     47  N   SER A   6      71.299 -45.921  11.293  1.00 53.28           N  
ATOM     48  CA  SER A   6      71.904 -44.689  10.770  1.00 53.28           C  
ATOM     49  C   SER A   6      71.610 -43.478  11.672  1.00 53.28           C  
ATOM     50  CB  SER A   6      71.389 -44.394   9.358  1.00 53.28           C  
ATOM     51  O   SER A   6      70.528 -43.413  12.260  1.00 53.28           O  
ATOM     52  OG  SER A   6      71.814 -45.412   8.474  1.00 53.28           O  
ATOM     53  N   PRO A   7      72.540 -42.511  11.784  1.00 52.97           N  
ATOM     54  CA  PRO A   7      72.359 -41.333  12.621  1.00 52.97           C  
ATOM     55  C   PRO A   7      71.326 -40.372  12.021  1.00 52.97           C  
ATOM     56  CB  PRO A   7      73.747 -40.704  12.776  1.00 52.97           C  
ATOM     57  O   PRO A   7      71.354 -40.067  10.829  1.00 52.97           O  
ATOM     58  CG  PRO A   7      74.556 -41.226  11.588  1.00 52.97           C  
ATOM     59  CD  PRO A   7      73.832 -42.486  11.117  1.00 52.97           C  
ATOM     60  N   VAL A   8      70.417 -39.897  12.876  1.00 51.81           N  
ATOM     61  CA  VAL A   8      69.479 -38.804  12.590  1.00 51.81           C  
ATOM     62  C   VAL A   8      70.293 -37.546  12.307  1.00 51.81           C  
ATOM     63  CB  VAL A   8      68.529 -38.585  13.789  1.00 51.81           C  
ATOM     64  O   VAL A   8      71.055 -37.102  13.163  1.00 51.81           O  
ATOM     65  CG1 VAL A   8      67.602 -37.377  13.604  1.00 51.81           C  
ATOM     66  CG2 VAL A   8      67.649 -39.824  14.013  1.00 51.81           C  
ATOM     67  N   ASN A   9      70.140 -36.995  11.105  1.00 46.88           N  
ATOM     68  CA  ASN A   9      70.740 -35.730  10.702  1.00 46.88           C  
ATOM     69  C   ASN A   9      69.862 -34.582  11.242  1.00 46.88           C  
ATOM     70  CB  ASN A   9      70.841 -35.736   9.162  1.00 46.88           C  
ATOM     71  O   ASN A   9      68.692 -34.516  10.856  1.00 46.88           O  
ATOM     72  CG  ASN A   9      71.919 -34.815   8.624  1.00 46.88           C  
ATOM     73  ND2 ASN A   9      71.852 -34.457   7.364  1.00 46.88           N  
ATOM     74  OD1 ASN A   9      72.869 -34.463   9.297  1.00 46.88           O  
ATOM     75  N   PRO A  10      70.346 -33.719  12.151  1.00 53.00           N  
ATOM     76  CA  PRO A  10      69.585 -32.575  12.621  1.00 53.00           C  
ATOM     77  C   PRO A  10      69.898 -31.348  11.756  1.00 53.00           C  
ATOM     78  CB  PRO A  10      70.023 -32.401  14.075  1.00 53.00           C  
ATOM     79  O   PRO A  10      71.039 -31.165  11.352  1.00 53.00           O  
ATOM     80  CG  PRO A  10      71.496 -32.820  14.051  1.00 53.00           C  
ATOM     81  CD  PRO A  10      71.624 -33.769  12.853  1.00 53.00           C  
ATOM     82  N   GLU A  11      68.871 -30.525  11.534  1.00 48.28           N  
ATOM     83  CA  GLU A  11      68.880 -29.106  11.116  1.00 48.28           C  
ATOM     84  C   GLU A  11      67.955 -28.808   9.923  1.00 48.28           C  
ATOM     85  CB  GLU A  11      70.263 -28.417  11.010  1.00 48.28           C  
ATOM     86  O   GLU A  11      68.344 -28.211   8.925  1.00 48.28           O  
ATOM     87  CG  GLU A  11      70.917 -28.206  12.390  1.00 48.28           C  
ATOM     88  CD  GLU A  11      72.279 -27.494  12.333  1.00 48.28           C  
ATOM     89  OE1 GLU A  11      72.915 -27.416  13.410  1.00 48.28           O  
ATOM     90  OE2 GLU A  11      72.653 -26.974  11.257  1.00 48.28           O  
ATOM     91  N   GLU A  12      66.664 -29.122  10.066  1.00 53.28           N  
ATOM     92  CA  GLU A  12      65.648 -28.198   9.554  1.00 53.28           C  
ATOM     93  C   GLU A  12      65.431 -27.135  10.634  1.00 53.28           C  
ATOM     94  CB  GLU A  12      64.340 -28.910   9.183  1.00 53.28           C  
ATOM     95  O   GLU A  12      64.948 -27.428  11.731  1.00 53.28           O  
ATOM     96  CG  GLU A  12      64.435 -29.566   7.796  1.00 53.28           C  
ATOM     97  CD  GLU A  12      63.117 -30.211   7.336  1.00 53.28           C  
ATOM     98  OE1 GLU A  12      63.055 -30.593   6.146  1.00 53.28           O  
ATOM     99  OE2 GLU A  12      62.185 -30.329   8.166  1.00 53.28           O  
ATOM    100  N   ARG A  13      65.849 -25.896  10.354  1.00 53.28           N  
ATOM    101  CA  ARG A  13      65.599 -24.747  11.228  1.00 53.28           C  
ATOM    102  C   ARG A  13      64.084 -24.608  11.403  1.00 53.28           C  
ATOM    103  CB  ARG A  13      66.258 -23.501  10.605  1.00 53.28           C  
ATOM    104  O   ARG A  13      63.392 -24.199  10.475  1.00 53.28           O  
ATOM    105  CG  ARG A  13      66.121 -22.231  11.460  1.00 53.28           C  
ATOM    106  CD  ARG A  13      66.856 -21.063  10.787  1.00 53.28           C  
ATOM    107  NE  ARG A  13      66.510 -19.767  11.404  1.00 53.28           N  
ATOM    108  NH1 ARG A  13      67.910 -18.445  10.156  1.00 53.28           N  
ATOM    109  NH2 ARG A  13      66.435 -17.495  11.531  1.00 53.28           N  
ATOM    110  CZ  ARG A  13      66.960 -18.580  11.041  1.00 53.28           C  
ATOM    111  N   GLN A  14      63.567 -24.964  12.580  1.00 57.25           N  
ATOM    112  CA  GLN A  14      62.161 -24.739  12.905  1.00 57.25           C  
ATOM    113  C   GLN A  14      61.882 -23.238  12.858  1.00 57.25           C  
ATOM    114  CB  GLN A  14      61.794 -25.314  14.284  1.00 57.25           C  
ATOM    115  O   GLN A  14      62.479 -22.470  13.614  1.00 57.25           O  
ATOM    116  CG  GLN A  14      61.476 -26.815  14.225  1.00 57.25           C  
ATOM    117  CD  GLN A  14      60.976 -27.378  15.556  1.00 57.25           C  
ATOM    118  NE2 GLN A  14      60.489 -28.599  15.569  1.00 57.25           N  
ATOM    119  OE1 GLN A  14      61.000 -26.753  16.603  1.00 57.25           O  
ATOM    120  N   GLU A  15      60.981 -22.830  11.965  1.00 59.81           N  
ATOM    121  CA  GLU A  15      60.493 -21.455  11.920  1.00 59.81           C  
ATOM    122  C   GLU A  15      59.939 -21.057  13.285  1.00 59.81           C  
ATOM    123  CB  GLU A  15      59.374 -21.288  10.891  1.00 59.81           C  
ATOM    124  O   GLU A  15      59.072 -21.726  13.859  1.00 59.81           O  
ATOM    125  CG  GLU A  15      59.881 -21.179   9.452  1.00 59.81           C  
ATOM    126  CD  GLU A  15      58.715 -21.047   8.464  1.00 59.81           C  
ATOM    127  OE1 GLU A  15      58.965 -20.910   7.249  1.00 59.81           O  
ATOM    128  OE2 GLU A  15      57.527 -21.148   8.870  1.00 59.81           O  
ATOM    129  N   THR A  16      60.417 -19.925  13.779  1.00 74.56           N  
ATOM    130  CA  THR A  16      59.860 -19.291  14.965  1.00 74.56           C  
ATOM    131  C   THR A  16      58.434 -18.812  14.685  1.00 74.56           C  
ATOM    132  CB  THR A  16      60.744 -18.133  15.443  1.00 74.56           C  
ATOM    133  O   THR A  16      58.046 -18.521  13.550  1.00 74.56           O  
ATOM    134  CG2 THR A  16      62.161 -18.581  15.801  1.00 74.56           C  
ATOM    135  OG1 THR A  16      60.832 -17.146  14.446  1.00 74.56           O  
ATOM    136  N   THR A  17      57.623 -18.683  15.735  1.00 67.00           N  
ATOM    137  CA  THR A  17      56.236 -18.201  15.631  1.00 67.00           C  
ATOM    138  C   THR A  17      56.141 -16.842  14.921  1.00 67.00           C  
ATOM    139  CB  THR A  17      55.617 -18.094  17.036  1.00 67.00           C  
ATOM    140  O   THR A  17      55.176 -16.588  14.200  1.00 67.00           O  
ATOM    141  CG2 THR A  17      54.091 -18.130  17.006  1.00 67.00           C  
ATOM    142  OG1 THR A  17      56.032 -19.177  17.841  1.00 67.00           O  
ATOM    143  N   SER A  18      57.161 -15.992  15.074  1.00 68.19           N  
ATOM    144  CA  SER A  18      57.272 -14.692  14.406  1.00 68.19           C  
ATOM    145  C   SER A  18      57.519 -14.820  12.900  1.00 68.19           C  
ATOM    146  CB  SER A  18      58.396 -13.871  15.044  1.00 68.19           C  
ATOM    147  O   SER A  18      56.820 -14.169  12.126  1.00 68.19           O  
ATOM    148  OG  SER A  18      58.137 -13.691  16.426  1.00 68.19           O  
ATOM    149  N   GLU A  19      58.433 -15.700  12.477  1.00 76.12           N  
ATOM    150  CA  GLU A  19      58.720 -15.966  11.056  1.00 76.12           C  
ATOM    151  C   GLU A  19      57.479 -16.542  10.342  1.00 76.12           C  
ATOM    152  CB  GLU A  19      59.932 -16.919  10.944  1.00 76.12           C  
ATOM    153  O   GLU A  19      57.122 -16.100   9.248  1.00 76.12           O  
ATOM    154  CG  GLU A  19      61.287 -16.249  11.290  1.00 76.12           C  
ATOM    155  CD  GLU A  19      62.424 -17.250  11.609  1.00 76.12           C  
ATOM    156  OE1 GLU A  19      63.629 -16.923  11.457  1.00 76.12           O  
ATOM    157  OE2 GLU A  19      62.101 -18.333  12.147  1.00 76.12           O  
ATOM    158  N   ARG A  20      56.726 -17.433  11.006  1.00 73.31           N  
ATOM    159  CA  ARG A  20      55.456 -17.965  10.476  1.00 73.31           C  
ATOM    160  C   ARG A  20      54.385 -16.879  10.323  1.00 73.31           C  
ATOM    161  CB  ARG A  20      54.982 -19.117  11.375  1.00 73.31           C  
ATOM    162  O   ARG A  20      53.665 -16.851   9.325  1.00 73.31           O  
ATOM    163  CG  ARG A  20      53.801 -19.881  10.750  1.00 73.31           C  
ATOM    164  CD  ARG A  20      53.306 -21.016  11.652  1.00 73.31           C  
ATOM    165  NE  ARG A  20      54.322 -22.072  11.819  1.00 73.31           N  
ATOM    166  NH1 ARG A  20      53.228 -23.305  13.420  1.00 73.31           N  
ATOM    167  NH2 ARG A  20      55.240 -23.956  12.699  1.00 73.31           N  
ATOM    168  CZ  ARG A  20      54.257 -23.104  12.642  1.00 73.31           C  
ATOM    169  N   ALA A  21      54.276 -15.975  11.297  1.00 70.56           N  
ATOM    170  CA  ALA A  21      53.320 -14.869  11.258  1.00 70.56           C  
ATOM    171  C   ALA A  21      53.672 -13.809  10.200  1.00 70.56           C  
ATOM    172  CB  ALA A  21      53.250 -14.246  12.657  1.00 70.56           C  
ATOM    173  O   ALA A  21      52.789 -13.098   9.714  1.00 70.56           O  
ATOM    174  N   GLU A  22      54.951 -13.664   9.859  1.00 78.12           N  
ATOM    175  CA  GLU A  22      55.423 -12.752   8.818  1.00 78.12           C  
ATOM    176  C   GLU A  22      55.196 -13.327   7.418  1.00 78.12           C  
ATOM    177  CB  GLU A  22      56.878 -12.385   9.117  1.00 78.12           C  
ATOM    178  O   GLU A  22      54.628 -12.635   6.572  1.00 78.12           O  
ATOM    179  CG  GLU A  22      57.356 -11.172   8.305  1.00 78.12           C  
ATOM    180  CD  GLU A  22      58.350 -10.292   9.081  1.00 78.12           C  
ATOM    181  OE1 GLU A  22      58.422  -9.095   8.726  1.00 78.12           O  
ATOM    182  OE2 GLU A  22      58.956 -10.781  10.060  1.00 78.12           O  
ATOM    183  N   ARG A  23      55.463 -14.624   7.216  1.00 78.62           N  
ATOM    184  CA  ARG A  23      55.097 -15.333   5.981  1.00 78.62           C  
ATOM    185  C   ARG A  23      53.594 -15.264   5.705  1.00 78.62           C  
ATOM    186  CB  ARG A  23      55.604 -16.780   6.046  1.00 78.62           C  
ATOM    187  O   ARG A  23      53.194 -14.804   4.643  1.00 78.62           O  
ATOM    188  CG  ARG A  23      55.271 -17.522   4.741  1.00 78.62           C  
ATOM    189  CD  ARG A  23      55.805 -18.951   4.710  1.00 78.62           C  
ATOM    190  NE  ARG A  23      55.227 -19.775   5.788  1.00 78.62           N  
ATOM    191  NH1 ARG A  23      56.801 -21.429   5.742  1.00 78.62           N  
ATOM    192  NH2 ARG A  23      55.332 -21.413   7.365  1.00 78.62           N  
ATOM    193  CZ  ARG A  23      55.771 -20.861   6.282  1.00 78.62           C  
ATOM    194  N   GLN A  24      52.752 -15.578   6.693  1.00 73.12           N  
ATOM    195  CA  GLN A  24      51.292 -15.469   6.542  1.00 73.12           C  
ATOM    196  C   GLN A  24      50.808 -14.031   6.294  1.00 73.12           C  
ATOM    197  CB  GLN A  24      50.603 -15.981   7.810  1.00 73.12           C  
ATOM    198  O   GLN A  24      49.709 -13.815   5.784  1.00 73.12           O  
ATOM    199  CG  GLN A  24      50.623 -17.507   7.926  1.00 73.12           C  
ATOM    200  CD  GLN A  24      49.862 -17.991   9.155  1.00 73.12           C  
ATOM    201  NE2 GLN A  24      49.703 -19.286   9.309  1.00 73.12           N  
ATOM    202  OE1 GLN A  24      49.390 -17.231   9.992  1.00 73.12           O  
ATOM    203  N   ARG A  25      51.568 -13.012   6.716  1.00 75.19           N  
ATOM    204  CA  ARG A  25      51.263 -11.608   6.394  1.00 75.19           C  
ATOM    205  C   ARG A  25      51.652 -11.262   4.960  1.00 75.19           C  
ATOM    206  CB  ARG A  25      51.936 -10.661   7.400  1.00 75.19           C  
ATOM    207  O   ARG A  25      50.922 -10.509   4.323  1.00 75.19           O  
ATOM    208  CG  ARG A  25      51.022 -10.416   8.606  1.00 75.19           C  
ATOM    209  CD  ARG A  25      51.619  -9.405   9.591  1.00 75.19           C  
ATOM    210  NE  ARG A  25      52.551 -10.033  10.543  1.00 75.19           N  
ATOM    211  NH1 ARG A  25      52.667  -8.263  12.009  1.00 75.19           N  
ATOM    212  NH2 ARG A  25      53.815 -10.126  12.437  1.00 75.19           N  
ATOM    213  CZ  ARG A  25      53.005  -9.475  11.654  1.00 75.19           C  
ATOM    214  N   GLN A  26      52.757 -11.804   4.458  1.00 73.50           N  
ATOM    215  CA  GLN A  26      53.176 -11.632   3.068  1.00 73.50           C  
ATOM    216  C   GLN A  26      52.263 -12.391   2.097  1.00 73.50           C  
ATOM    217  CB  GLN A  26      54.641 -12.053   2.911  1.00 73.50           C  
ATOM    218  O   GLN A  26      51.846 -11.808   1.104  1.00 73.50           O  
ATOM    219  CG  GLN A  26      55.598 -11.065   3.601  1.00 73.50           C  
ATOM    220  CD  GLN A  26      57.066 -11.430   3.400  1.00 73.50           C  
ATOM    221  NE2 GLN A  26      57.986 -10.623   3.880  1.00 73.50           N  
ATOM    222  OE1 GLN A  26      57.423 -12.434   2.814  1.00 73.50           O  
ATOM    223  N   GLU A  27      51.862 -13.621   2.424  1.00 70.88           N  
ATOM    224  CA  GLU A  27      50.908 -14.419   1.636  1.00 70.88           C  
ATOM    225  C   GLU A  27      49.541 -13.729   1.543  1.00 70.88           C  
ATOM    226  CB  GLU A  27      50.773 -15.818   2.259  1.00 70.88           C  
ATOM    227  O   GLU A  27      49.029 -13.529   0.447  1.00 70.88           O  
ATOM    228  CG  GLU A  27      52.027 -16.682   2.026  1.00 70.88           C  
ATOM    229  CD  GLU A  27      52.058 -17.974   2.863  1.00 70.88           C  
ATOM    230  OE1 GLU A  27      52.999 -18.774   2.652  1.00 70.88           O  
ATOM    231  OE2 GLU A  27      51.238 -18.114   3.802  1.00 70.88           O  
ATOM    232  N   ARG A  28      49.001 -13.227   2.665  1.00 67.94           N  
ATOM    233  CA  ARG A  28      47.752 -12.442   2.655  1.00 67.94           C  
ATOM    234  C   ARG A  28      47.869 -11.133   1.882  1.00 67.94           C  
ATOM    235  CB  ARG A  28      47.279 -12.156   4.084  1.00 67.94           C  
ATOM    236  O   ARG A  28      46.899 -10.698   1.274  1.00 67.94           O  
ATOM    237  CG  ARG A  28      46.592 -13.390   4.676  1.00 67.94           C  
ATOM    238  CD  ARG A  28      46.062 -13.111   6.084  1.00 67.94           C  
ATOM    239  NE  ARG A  28      47.157 -13.042   7.069  1.00 67.94           N  
ATOM    240  NH1 ARG A  28      45.849 -13.241   8.941  1.00 67.94           N  
ATOM    241  NH2 ARG A  28      48.072 -13.153   9.150  1.00 67.94           N  
ATOM    242  CZ  ARG A  28      47.022 -13.137   8.378  1.00 67.94           C  
ATOM    243  N   ARG A  29      49.037 -10.480   1.905  1.00 65.38           N  
ATOM    244  CA  ARG A  29      49.277  -9.300   1.063  1.00 65.38           C  
ATOM    245  C   ARG A  29      49.282  -9.680  -0.411  1.00 65.38           C  
ATOM    246  CB  ARG A  29      50.577  -8.584   1.444  1.00 65.38           C  
ATOM    247  O   ARG A  29      48.663  -8.966  -1.183  1.00 65.38           O  
ATOM    248  CG  ARG A  29      50.356  -7.591   2.588  1.00 65.38           C  
ATOM    249  CD  ARG A  29      51.677  -6.891   2.914  1.00 65.38           C  
ATOM    250  NE  ARG A  29      51.494  -5.816   3.906  1.00 65.38           N  
ATOM    251  NH1 ARG A  29      53.683  -5.131   3.974  1.00 65.38           N  
ATOM    252  NH2 ARG A  29      52.157  -4.065   5.205  1.00 65.38           N  
ATOM    253  CZ  ARG A  29      52.442  -5.013   4.357  1.00 65.38           C  
ATOM    254  N   ALA A  30      49.920 -10.785  -0.788  1.00 65.00           N  
ATOM    255  CA  ALA A  30      49.938 -11.264  -2.166  1.00 65.00           C  
ATOM    256  C   ALA A  30      48.535 -11.659  -2.665  1.00 65.00           C  
ATOM    257  CB  ALA A  30      50.942 -12.417  -2.271  1.00 65.00           C  
ATOM    258  O   ALA A  30      48.180 -11.294  -3.777  1.00 65.00           O  
ATOM    259  N   GLU A  31      47.706 -12.301  -1.834  1.00 60.69           N  
ATOM    260  CA  GLU A  31      46.300 -12.609  -2.160  1.00 60.69           C  
ATOM    261  C   GLU A  31      45.423 -11.356  -2.328  1.00 60.69           C  
ATOM    262  CB  GLU A  31      45.690 -13.482  -1.052  1.00 60.69           C  
ATOM    263  O   GLU A  31      44.458 -11.373  -3.088  1.00 60.69           O  
ATOM    264  CG  GLU A  31      46.172 -14.939  -1.086  1.00 60.69           C  
ATOM    265  CD  GLU A  31      45.543 -15.802   0.024  1.00 60.69           C  
ATOM    266  OE1 GLU A  31      45.672 -17.043  -0.070  1.00 60.69           O  
ATOM    267  OE2 GLU A  31      44.961 -15.233   0.982  1.00 60.69           O  
ATOM    268  N   LEU A  32      45.749 -10.268  -1.624  1.00 64.06           N  
ATOM    269  CA  LEU A  32      45.023  -8.993  -1.683  1.00 64.06           C  
ATOM    270  C   LEU A  32      45.605  -8.002  -2.702  1.00 64.06           C  
ATOM    271  CB  LEU A  32      44.998  -8.375  -0.273  1.00 64.06           C  
ATOM    272  O   LEU A  32      45.045  -6.920  -2.880  1.00 64.06           O  
ATOM    273  CG  LEU A  32      44.082  -9.112   0.720  1.00 64.06           C  
ATOM    274  CD1 LEU A  32      44.372  -8.624   2.143  1.00 64.06           C  
ATOM    275  CD2 LEU A  32      42.602  -8.845   0.432  1.00 64.06           C  
ATOM    276  N   THR A  33      46.730  -8.332  -3.342  1.00 64.00           N  
ATOM    277  CA  THR A  33      47.360  -7.468  -4.343  1.00 64.00           C  
ATOM    278  C   THR A  33      46.885  -7.905  -5.718  1.00 64.00           C  
ATOM    279  CB  THR A  33      48.894  -7.470  -4.247  1.00 64.00           C  
ATOM    280  O   THR A  33      47.372  -8.886  -6.273  1.00 64.00           O  
ATOM    281  CG2 THR A  33      49.516  -6.381  -5.118  1.00 64.00           C  
ATOM    282  OG1 THR A  33      49.307  -7.167  -2.934  1.00 64.00           O  
ATOM    283  N   TYR A  34      45.911  -7.176  -6.255  1.00 70.62           N  
ATOM    284  CA  TYR A  34      45.439  -7.371  -7.620  1.00 70.62           C  
ATOM    285  C   TYR A  34      46.574  -7.121  -8.616  1.00 70.62           C  
ATOM    286  CB  TYR A  34      44.235  -6.460  -7.883  1.00 70.62           C  
ATOM    287  O   TYR A  34      47.364  -6.190  -8.454  1.00 70.62           O  
ATOM    288  CG  TYR A  34      43.090  -6.707  -6.918  1.00 70.62           C  
ATOM    289  CD1 TYR A  34      42.396  -7.931  -6.967  1.00 70.62           C  
ATOM    290  CD2 TYR A  34      42.747  -5.741  -5.953  1.00 70.62           C  
ATOM    291  CE1 TYR A  34      41.345  -8.184  -6.064  1.00 70.62           C  
ATOM    292  CE2 TYR A  34      41.693  -5.987  -5.051  1.00 70.62           C  
ATOM    293  OH  TYR A  34      39.942  -7.432  -4.273  1.00 70.62           O  
ATOM    294  CZ  TYR A  34      40.985  -7.207  -5.114  1.00 70.62           C  
ATOM    295  N   SER A  35      46.678  -7.980  -9.627  1.00 78.50           N  
ATOM    296  CA  SER A  35      47.684  -7.838 -10.677  1.00 78.50           C  
ATOM    297  C   SER A  35      47.205  -6.891 -11.783  1.00 78.50           C  
ATOM    298  CB  SER A  35      48.042  -9.220 -11.231  1.00 78.50           C  
ATOM    299  O   SER A  35      46.004  -6.734 -11.993  1.00 78.50           O  
ATOM    300  OG  SER A  35      46.973  -9.772 -11.977  1.00 78.50           O  
ATOM    301  N   GLU A  36      48.126  -6.347 -12.584  1.00 77.25           N  
ATOM    302  CA  GLU A  36      47.778  -5.597 -13.808  1.00 77.25           C  
ATOM    303  C   GLU A  36      46.891  -6.423 -14.764  1.00 77.25           C  
ATOM    304  CB  GLU A  36      49.064  -5.216 -14.560  1.00 77.25           C  
ATOM    305  O   GLU A  36      46.072  -5.885 -15.507  1.00 77.25           O  
ATOM    306  CG  GLU A  36      49.931  -4.172 -13.838  1.00 77.25           C  
ATOM    307  CD  GLU A  36      51.197  -3.797 -14.635  1.00 77.25           C  
ATOM    308  OE1 GLU A  36      51.865  -2.816 -14.237  1.00 77.25           O  
ATOM    309  OE2 GLU A  36      51.527  -4.516 -15.609  1.00 77.25           O  
ATOM    310  N   SER A  37      47.018  -7.755 -14.731  1.00 77.38           N  
ATOM    311  CA  SER A  37      46.170  -8.653 -15.519  1.00 77.38           C  
ATOM    312  C   SER A  37      44.737  -8.757 -14.985  1.00 77.38           C  
ATOM    313  CB  SER A  37      46.834 -10.026 -15.650  1.00 77.38           C  
ATOM    314  O   SER A  37      43.805  -8.930 -15.773  1.00 77.38           O  
ATOM    315  OG  SER A  37      46.759 -10.832 -14.489  1.00 77.38           O  
ATOM    316  N   ASP A  38      44.541  -8.604 -13.671  1.00 75.31           N  
ATOM    317  CA  ASP A  38      43.215  -8.561 -13.053  1.00 75.31           C  
ATOM    318  C   ASP A  38      42.502  -7.250 -13.378  1.00 75.31           C  
ATOM    319  CB  ASP A  38      43.299  -8.748 -11.533  1.00 75.31           C  
ATOM    320  O   ASP A  38      41.333  -7.289 -13.765  1.00 75.31           O  
ATOM    321  CG  ASP A  38      43.775 -10.144 -11.157  1.00 75.31           C  
ATOM    322  OD1 ASP A  38      43.072 -11.109 -11.548  1.00 75.31           O  
ATOM    323  OD2 ASP A  38      44.829 -10.230 -10.483  1.00 75.31           O  
ATOM    324  N   GLU A  39      43.217  -6.122 -13.305  1.00 76.44           N  
ATOM    325  CA  GLU A  39      42.698  -4.808 -13.703  1.00 76.44           C  
ATOM    326  C   GLU A  39      42.297  -4.800 -15.180  1.00 76.44           C  
ATOM    327  CB  GLU A  39      43.725  -3.701 -13.426  1.00 76.44           C  
ATOM    328  O   GLU A  39      41.159  -4.470 -15.508  1.00 76.44           O  
ATOM    329  CG  GLU A  39      43.901  -3.435 -11.924  1.00 76.44           C  
ATOM    330  CD  GLU A  39      44.754  -2.189 -11.621  1.00 76.44           C  
ATOM    331  OE1 GLU A  39      44.730  -1.760 -10.443  1.00 76.44           O  
ATOM    332  OE2 GLU A  39      45.422  -1.674 -12.545  1.00 76.44           O  
ATOM    333  N   LYS A  40      43.170  -5.293 -16.068  1.00 82.25           N  
ATOM    334  CA  LYS A  40      42.872  -5.390 -17.502  1.00 82.25           C  
ATOM    335  C   LYS A  40      41.638  -6.249 -17.786  1.00 82.25           C  
ATOM    336  CB  LYS A  40      44.118  -5.912 -18.222  1.00 82.25           C  
ATOM    337  O   LYS A  40      40.789  -5.872 -18.590  1.00 82.25           O  
ATOM    338  CG  LYS A  40      43.913  -5.892 -19.738  1.00 82.25           C  
ATOM    339  CD  LYS A  40      45.195  -6.302 -20.456  1.00 82.25           C  
ATOM    340  CE  LYS A  40      44.882  -6.321 -21.949  1.00 82.25           C  
ATOM    341  NZ  LYS A  40      46.064  -6.704 -22.746  1.00 82.25           N  
ATOM    342  N   ARG A  41      41.495  -7.389 -17.105  1.00 80.12           N  
ATOM    343  CA  ARG A  41      40.312  -8.254 -17.235  1.00 80.12           C  
ATOM    344  C   ARG A  41      39.042  -7.561 -16.732  1.00 80.12           C  
ATOM    345  CB  ARG A  41      40.589  -9.558 -16.479  1.00 80.12           C  
ATOM    346  O   ARG A  41      37.964  -7.792 -17.285  1.00 80.12           O  
ATOM    347  CG  ARG A  41      39.432 -10.567 -16.581  1.00 80.12           C  
ATOM    348  CD  ARG A  41      39.724 -11.831 -15.767  1.00 80.12           C  
ATOM    349  NE  ARG A  41      39.900 -11.519 -14.336  1.00 80.12           N  
ATOM    350  NH1 ARG A  41      40.107 -13.666 -13.549  1.00 80.12           N  
ATOM    351  NH2 ARG A  41      40.487 -11.942 -12.189  1.00 80.12           N  
ATOM    352  CZ  ARG A  41      40.155 -12.375 -13.366  1.00 80.12           C  
ATOM    353  N   TRP A  42      39.132  -6.753 -15.678  1.00 75.44           N  
ATOM    354  CA  TRP A  42      37.999  -5.970 -15.185  1.00 75.44           C  
ATOM    355  C   TRP A  42      37.612  -4.848 -16.140  1.00 75.44           C  
ATOM    356  CB  TRP A  42      38.294  -5.419 -13.792  1.00 75.44           C  
ATOM    357  O   TRP A  42      36.419  -4.695 -16.401  1.00 75.44           O  
ATOM    358  CG  TRP A  42      38.322  -6.417 -12.679  1.00 75.44           C  
ATOM    359  CD1 TRP A  42      37.661  -7.598 -12.622  1.00 75.44           C  
ATOM    360  CD2 TRP A  42      39.008  -6.281 -11.403  1.00 75.44           C  
ATOM    361  CE2 TRP A  42      38.684  -7.412 -10.596  1.00 75.44           C  
ATOM    362  CE3 TRP A  42      39.839  -5.293 -10.837  1.00 75.44           C  
ATOM    363  NE1 TRP A  42      37.884  -8.197 -11.398  1.00 75.44           N  
ATOM    364  CH2 TRP A  42      39.924  -6.517  -8.734  1.00 75.44           C  
ATOM    365  CZ2 TRP A  42      39.129  -7.540  -9.275  1.00 75.44           C  
ATOM    366  CZ3 TRP A  42      40.298  -5.413  -9.515  1.00 75.44           C  
ATOM    367  N   ASP A  43      38.580  -4.141 -16.715  1.00 82.50           N  
ATOM    368  CA  ASP A  43      38.335  -3.102 -17.716  1.00 82.50           C  
ATOM    369  C   ASP A  43      37.708  -3.681 -18.988  1.00 82.50           C  
ATOM    370  CB  ASP A  43      39.643  -2.361 -18.028  1.00 82.50           C  
ATOM    371  O   ASP A  43      36.679  -3.188 -19.449  1.00 82.50           O  
ATOM    372  CG  ASP A  43      40.044  -1.355 -16.943  1.00 82.50           C  
ATOM    373  OD1 ASP A  43      39.154  -0.951 -16.152  1.00 82.50           O  
ATOM    374  OD2 ASP A  43      41.220  -0.939 -16.972  1.00 82.50           O  
ATOM    375  N   GLU A  44      38.232  -4.797 -19.501  1.00 81.94           N  
ATOM    376  CA  GLU A  44      37.669  -5.494 -20.664  1.00 81.94           C  
ATOM    377  C   GLU A  44      36.238  -5.995 -20.398  1.00 81.94           C  
ATOM    378  CB  GLU A  44      38.570  -6.681 -21.042  1.00 81.94           C  
ATOM    379  O   GLU A  44      35.348  -5.851 -21.242  1.00 81.94           O  
ATOM    380  CG  GLU A  44      39.882  -6.255 -21.728  1.00 81.94           C  
ATOM    381  CD  GLU A  44      40.850  -7.428 -21.981  1.00 81.94           C  
ATOM    382  OE1 GLU A  44      41.962  -7.171 -22.510  1.00 81.94           O  
ATOM    383  OE2 GLU A  44      40.493  -8.591 -21.674  1.00 81.94           O  
ATOM    384  N   ASN A  45      35.976  -6.545 -19.206  1.00 74.44           N  
ATOM    385  CA  ASN A  45      34.622  -6.930 -18.798  1.00 74.44           C  
ATOM    386  C   ASN A  45      33.705  -5.710 -18.660  1.00 74.44           C  
ATOM    387  CB  ASN A  45      34.667  -7.706 -17.470  1.00 74.44           C  
ATOM    388  O   ASN A  45      32.542  -5.781 -19.055  1.00 74.44           O  
ATOM    389  CG  ASN A  45      34.822  -9.209 -17.618  1.00 74.44           C  
ATOM    390  ND2 ASN A  45      35.165  -9.876 -16.543  1.00 74.44           N  
ATOM    391  OD1 ASN A  45      34.536  -9.837 -18.629  1.00 74.44           O  
ATOM    392  N   ARG A  46      34.207  -4.594 -18.124  1.00 72.94           N  
ATOM    393  CA  ARG A  46      33.460  -3.341 -17.993  1.00 72.94           C  
ATOM    394  C   ARG A  46      33.079  -2.798 -19.366  1.00 72.94           C  
ATOM    395  CB  ARG A  46      34.302  -2.355 -17.167  1.00 72.94           C  
ATOM    396  O   ARG A  46      31.915  -2.474 -19.577  1.00 72.94           O  
ATOM    397  CG  ARG A  46      33.586  -1.027 -16.912  1.00 72.94           C  
ATOM    398  CD  ARG A  46      34.473  -0.115 -16.055  1.00 72.94           C  
ATOM    399  NE  ARG A  46      33.809   1.178 -15.795  1.00 72.94           N  
ATOM    400  NH1 ARG A  46      34.437   2.231 -17.738  1.00 72.94           N  
ATOM    401  NH2 ARG A  46      33.124   3.294 -16.276  1.00 72.94           N  
ATOM    402  CZ  ARG A  46      33.795   2.224 -16.602  1.00 72.94           C  
ATOM    403  N   GLU A  47      34.007  -2.758 -20.316  1.00 79.88           N  
ATOM    404  CA  GLU A  47      33.740  -2.340 -21.696  1.00 79.88           C  
ATOM    405  C   GLU A  47      32.784  -3.283 -22.429  1.00 79.88           C  
ATOM    406  CB  GLU A  47      35.041  -2.271 -22.495  1.00 79.88           C  
ATOM    407  O   GLU A  47      31.913  -2.825 -23.171  1.00 79.88           O  
ATOM    408  CG  GLU A  47      35.909  -1.067 -22.116  1.00 79.88           C  
ATOM    409  CD  GLU A  47      37.097  -0.897 -23.074  1.00 79.88           C  
ATOM    410  OE1 GLU A  47      37.734   0.175 -22.988  1.00 79.88           O  
ATOM    411  OE2 GLU A  47      37.309  -1.793 -23.928  1.00 79.88           O  
ATOM    412  N   ARG A  48      32.905  -4.602 -22.225  1.00 82.00           N  
ATOM    413  CA  ARG A  48      31.947  -5.571 -22.774  1.00 82.00           C  
ATOM    414  C   ARG A  48      30.541  -5.316 -22.234  1.00 82.00           C  
ATOM    415  CB  ARG A  48      32.410  -7.009 -22.497  1.00 82.00           C  
ATOM    416  O   ARG A  48      29.619  -5.184 -23.026  1.00 82.00           O  
ATOM    417  CG  ARG A  48      31.489  -8.007 -23.223  1.00 82.00           C  
ATOM    418  CD  ARG A  48      31.802  -9.471 -22.904  1.00 82.00           C  
ATOM    419  NE  ARG A  48      31.443  -9.798 -21.514  1.00 82.00           N  
ATOM    420  NH1 ARG A  48      33.168 -11.238 -21.059  1.00 82.00           N  
ATOM    421  NH2 ARG A  48      31.883 -10.506 -19.401  1.00 82.00           N  
ATOM    422  CZ  ARG A  48      32.155 -10.518 -20.670  1.00 82.00           C  
ATOM    423  N   VAL A  49      30.389  -5.170 -20.918  1.00 67.94           N  
ATOM    424  CA  VAL A  49      29.090  -4.891 -20.284  1.00 67.94           C  
ATOM    425  C   VAL A  49      28.517  -3.550 -20.753  1.00 67.94           C  
ATOM    426  CB  VAL A  49      29.229  -4.938 -18.749  1.00 67.94           C  
ATOM    427  O   VAL A  49      27.311  -3.436 -20.956  1.00 67.94           O  
ATOM    428  CG1 VAL A  49      27.984  -4.422 -18.012  1.00 67.94           C  
ATOM    429  CG2 VAL A  49      29.462  -6.381 -18.277  1.00 67.94           C  
ATOM    430  N   LEU A  50      29.356  -2.531 -20.961  1.00 69.00           N  
ATOM    431  CA  LEU A  50      28.922  -1.247 -21.517  1.00 69.00           C  
ATOM    432  C   LEU A  50      28.432  -1.379 -22.967  1.00 69.00           C  
ATOM    433  CB  LEU A  50      30.059  -0.216 -21.405  1.00 69.00           C  
ATOM    434  O   LEU A  50      27.405  -0.791 -23.297  1.00 69.00           O  
ATOM    435  CG  LEU A  50      30.320   0.296 -19.976  1.00 69.00           C  
ATOM    436  CD1 LEU A  50      31.604   1.127 -19.953  1.00 69.00           C  
ATOM    437  CD2 LEU A  50      29.179   1.170 -19.450  1.00 69.00           C  
ATOM    438  N   ARG A  51      29.108  -2.175 -23.808  1.00 69.75           N  
ATOM    439  CA  ARG A  51      28.659  -2.471 -25.181  1.00 69.75           C  
ATOM    440  C   ARG A  51      27.366  -3.278 -25.210  1.00 69.75           C  
ATOM    441  CB  ARG A  51      29.751  -3.207 -25.966  1.00 69.75           C  
ATOM    442  O   ARG A  51      26.426  -2.882 -25.884  1.00 69.75           O  
ATOM    443  CG  ARG A  51      30.823  -2.238 -26.477  1.00 69.75           C  
ATOM    444  CD  ARG A  51      31.847  -2.970 -27.347  1.00 69.75           C  
ATOM    445  NE  ARG A  51      32.701  -3.862 -26.540  1.00 69.75           N  
ATOM    446  NH1 ARG A  51      34.317  -4.227 -28.124  1.00 69.75           N  
ATOM    447  NH2 ARG A  51      34.569  -5.078 -26.075  1.00 69.75           N  
ATOM    448  CZ  ARG A  51      33.851  -4.390 -26.917  1.00 69.75           C  
ATOM    449  N   GLU A  52      27.271  -4.342 -24.417  1.00 64.56           N  
ATOM    450  CA  GLU A  52      26.053  -5.157 -24.305  1.00 64.56           C  
ATOM    451  C   GLU A  52      24.849  -4.318 -23.837  1.00 64.56           C  
ATOM    452  CB  GLU A  52      26.307  -6.317 -23.326  1.00 64.56           C  
ATOM    453  O   GLU A  52      23.728  -4.519 -24.296  1.00 64.56           O  
ATOM    454  CG  GLU A  52      27.227  -7.413 -23.902  1.00 64.56           C  
ATOM    455  CD  GLU A  52      27.670  -8.462 -22.861  1.00 64.56           C  
ATOM    456  OE1 GLU A  52      28.450  -9.371 -23.233  1.00 64.56           O  
ATOM    457  OE2 GLU A  52      27.319  -8.332 -21.664  1.00 64.56           O  
ATOM    458  N   ARG A  53      25.075  -3.318 -22.972  1.00 60.12           N  
ATOM    459  CA  ARG A  53      24.047  -2.346 -22.564  1.00 60.12           C  
ATOM    460  C   ARG A  53      23.663  -1.350 -23.663  1.00 60.12           C  
ATOM    461  CB  ARG A  53      24.512  -1.590 -21.312  1.00 60.12           C  
ATOM    462  O   ARG A  53      22.541  -0.861 -23.627  1.00 60.12           O  
ATOM    463  CG  ARG A  53      24.401  -2.439 -20.040  1.00 60.12           C  
ATOM    464  CD  ARG A  53      25.018  -1.673 -18.866  1.00 60.12           C  
ATOM    465  NE  ARG A  53      24.928  -2.437 -17.608  1.00 60.12           N  
ATOM    466  NH1 ARG A  53      25.489  -0.730 -16.179  1.00 60.12           N  
ATOM    467  NH2 ARG A  53      25.000  -2.742 -15.350  1.00 60.12           N  
ATOM    468  CZ  ARG A  53      25.141  -1.970 -16.390  1.00 60.12           C  
ATOM    469  N   GLN A  54      24.561  -1.036 -24.599  1.00 59.47           N  
ATOM    470  CA  GLN A  54      24.263  -0.184 -25.759  1.00 59.47           C  
ATOM    471  C   GLN A  54      23.522  -0.942 -26.872  1.00 59.47           C  
ATOM    472  CB  GLN A  54      25.560   0.431 -26.316  1.00 59.47           C  
ATOM    473  O   GLN A  54      22.754  -0.327 -27.605  1.00 59.47           O  
ATOM    474  CG  GLN A  54      26.087   1.584 -25.451  1.00 59.47           C  
ATOM    475  CD  GLN A  54      27.380   2.197 -25.987  1.00 59.47           C  
ATOM    476  NE2 GLN A  54      27.873   3.247 -25.368  1.00 59.47           N  
ATOM    477  OE1 GLN A  54      27.984   1.772 -26.957  1.00 59.47           O  
ATOM    478  N   GLU A  55      23.739  -2.254 -26.994  1.00 59.78           N  
ATOM    479  CA  GLU A  55      23.123  -3.101 -28.028  1.00 59.78           C  
ATOM    480  C   GLU A  55      21.783  -3.728 -27.603  1.00 59.78           C  
ATOM    481  CB  GLU A  55      24.119  -4.196 -28.447  1.00 59.78           C  
ATOM    482  O   GLU A  55      21.000  -4.150 -28.456  1.00 59.78           O  
ATOM    483  CG  GLU A  55      25.325  -3.632 -29.218  1.00 59.78           C  
ATOM    484  CD  GLU A  55      26.332  -4.709 -29.662  1.00 59.78           C  
ATOM    485  OE1 GLU A  55      27.339  -4.324 -30.302  1.00 59.78           O  
ATOM    486  OE2 GLU A  55      26.118  -5.906 -29.359  1.00 59.78           O  
ATOM    487  N   ALA A  56      21.485  -3.790 -26.301  1.00 59.78           N  
ATOM    488  CA  ALA A  56      20.199  -4.282 -25.816  1.00 59.78           C  
ATOM    489  C   ALA A  56      19.046  -3.343 -26.235  1.00 59.78           C  
ATOM    490  CB  ALA A  56      20.262  -4.463 -24.295  1.00 59.78           C  
ATOM    491  O   ALA A  56      19.183  -2.121 -26.126  1.00 59.78           O  
ATOM    492  N   PRO A  57      17.887  -3.879 -26.669  1.00 65.88           N  
ATOM    493  CA  PRO A  57      16.737  -3.051 -27.003  1.00 65.88           C  
ATOM    494  C   PRO A  57      16.332  -2.207 -25.793  1.00 65.88           C  
ATOM    495  CB  PRO A  57      15.632  -4.010 -27.463  1.00 65.88           C  
ATOM    496  O   PRO A  57      16.206  -2.714 -24.673  1.00 65.88           O  
ATOM    497  CG  PRO A  57      16.030  -5.351 -26.849  1.00 65.88           C  
ATOM    498  CD  PRO A  57      17.555  -5.289 -26.786  1.00 65.88           C  
ATOM    499  N   LEU A  58      16.136  -0.908 -26.026  1.00 82.38           N  
ATOM    500  CA  LEU A  58      15.674   0.012 -24.998  1.00 82.38           C  
ATOM    501  C   LEU A  58      14.299  -0.466 -24.517  1.00 82.38           C  
ATOM    502  CB  LEU A  58      15.644   1.447 -25.564  1.00 82.38           C  
ATOM    503  O   LEU A  58      13.381  -0.645 -25.312  1.00 82.38           O  
ATOM    504  CG  LEU A  58      15.589   2.546 -24.487  1.00 82.38           C  
ATOM    505  CD1 LEU A  58      16.935   2.703 -23.769  1.00 82.38           C  
ATOM    506  CD2 LEU A  58      15.255   3.892 -25.128  1.00 82.38           C  
ATOM    507  N   THR A  59      14.173  -0.694 -23.215  1.00 91.88           N  
ATOM    508  CA  THR A  59      12.910  -1.043 -22.555  1.00 91.88           C  
ATOM    509  C   THR A  59      12.603   0.007 -21.499  1.00 91.88           C  
ATOM    510  CB  THR A  59      12.944  -2.439 -21.911  1.00 91.88           C  
ATOM    511  O   THR A  59      13.514   0.679 -21.011  1.00 91.88           O  
ATOM    512  CG2 THR A  59      13.166  -3.563 -22.920  1.00 91.88           C  
ATOM    513  OG1 THR A  59      13.982  -2.525 -20.965  1.00 91.88           O  
ATOM    514  N   VAL A  60      11.340   0.120 -21.094  1.00 93.31           N  
ATOM    515  CA  VAL A  60      10.926   1.012 -19.998  1.00 93.31           C  
ATOM    516  C   VAL A  60      11.712   0.699 -18.725  1.00 93.31           C  
ATOM    517  CB  VAL A  60       9.419   0.860 -19.756  1.00 93.31           C  
ATOM    518  O   VAL A  60      12.304   1.596 -18.132  1.00 93.31           O  
ATOM    519  CG1 VAL A  60       8.960   1.545 -18.464  1.00 93.31           C  
ATOM    520  CG2 VAL A  60       8.657   1.419 -20.968  1.00 93.31           C  
ATOM    521  N   LEU A  61      11.808  -0.581 -18.349  1.00 93.56           N  
ATOM    522  CA  LEU A  61      12.605  -1.013 -17.196  1.00 93.56           C  
ATOM    523  C   LEU A  61      14.097  -0.699 -17.366  1.00 93.56           C  
ATOM    524  CB  LEU A  61      12.419  -2.521 -16.964  1.00 93.56           C  
ATOM    525  O   LEU A  61      14.781  -0.396 -16.388  1.00 93.56           O  
ATOM    526  CG  LEU A  61      10.991  -2.950 -16.593  1.00 93.56           C  
ATOM    527  CD1 LEU A  61      10.974  -4.455 -16.321  1.00 93.56           C  
ATOM    528  CD2 LEU A  61      10.490  -2.239 -15.343  1.00 93.56           C  
ATOM    529  N   GLY A  62      14.608  -0.742 -18.599  1.00 93.62           N  
ATOM    530  CA  GLY A  62      15.957  -0.292 -18.935  1.00 93.62           C  
ATOM    531  C   GLY A  62      16.154   1.203 -18.680  1.00 93.62           C  
ATOM    532  O   GLY A  62      17.156   1.583 -18.077  1.00 93.62           O  
ATOM    533  N   ILE A  63      15.182   2.040 -19.059  1.00 94.44           N  
ATOM    534  CA  ILE A  63      15.192   3.481 -18.767  1.00 94.44           C  
ATOM    535  C   ILE A  63      15.111   3.725 -17.262  1.00 94.44           C  
ATOM    536  CB  ILE A  63      14.068   4.229 -19.519  1.00 94.44           C  
ATOM    537  O   ILE A  63      15.933   4.467 -16.733  1.00 94.44           O  
ATOM    538  CG1 ILE A  63      14.333   4.164 -21.037  1.00 94.44           C  
ATOM    539  CG2 ILE A  63      13.998   5.697 -19.051  1.00 94.44           C  
ATOM    540  CD1 ILE A  63      13.195   4.742 -21.880  1.00 94.44           C  
ATOM    541  N   PHE A  64      14.187   3.066 -16.561  1.00 94.69           N  
ATOM    542  CA  PHE A  64      14.077   3.166 -15.105  1.00 94.69           C  
ATOM    543  C   PHE A  64      15.388   2.785 -14.421  1.00 94.69           C  
ATOM    544  CB  PHE A  64      12.947   2.257 -14.611  1.00 94.69           C  
ATOM    545  O   PHE A  64      15.857   3.509 -13.549  1.00 94.69           O  
ATOM    546  CG  PHE A  64      11.526   2.721 -14.857  1.00 94.69           C  
ATOM    547  CD1 PHE A  64      11.226   3.911 -15.553  1.00 94.69           C  
ATOM    548  CD2 PHE A  64      10.482   1.969 -14.293  1.00 94.69           C  
ATOM    549  CE1 PHE A  64       9.909   4.394 -15.589  1.00 94.69           C  
ATOM    550  CE2 PHE A  64       9.162   2.433 -14.359  1.00 94.69           C  
ATOM    551  CZ  PHE A  64       8.884   3.671 -14.961  1.00 94.69           C  
ATOM    552  N   SER A  65      16.023   1.698 -14.866  1.00 94.88           N  
ATOM    553  CA  SER A  65      17.305   1.256 -14.314  1.00 94.88           C  
ATOM    554  C   SER A  65      18.432   2.259 -14.573  1.00 94.88           C  
ATOM    555  CB  SER A  65      17.718  -0.105 -14.887  1.00 94.88           C  
ATOM    556  O   SER A  65      19.262   2.513 -13.703  1.00 94.88           O  
ATOM    557  OG  SER A  65      16.750  -1.114 -14.658  1.00 94.88           O  
ATOM    558  N   MET A  66      18.463   2.852 -15.768  1.00 93.75           N  
ATOM    559  CA  MET A  66      19.436   3.879 -16.140  1.00 93.75           C  
ATOM    560  C   MET A  66      19.263   5.154 -15.309  1.00 93.75           C  
ATOM    561  CB  MET A  66      19.294   4.152 -17.642  1.00 93.75           C  
ATOM    562  O   MET A  66      20.249   5.662 -14.783  1.00 93.75           O  
ATOM    563  CG  MET A  66      20.079   5.374 -18.131  1.00 93.75           C  
ATOM    564  SD  MET A  66      20.091   5.611 -19.932  1.00 93.75           S  
ATOM    565  CE  MET A  66      18.389   5.170 -20.384  1.00 93.75           C  
ATOM    566  N   VAL A  67      18.028   5.640 -15.168  1.00 93.00           N  
ATOM    567  CA  VAL A  67      17.696   6.833 -14.375  1.00 93.00           C  
ATOM    568  C   VAL A  67      17.991   6.603 -12.892  1.00 93.00           C  
ATOM    569  CB  VAL A  67      16.221   7.217 -14.609  1.00 93.00           C  
ATOM    570  O   VAL A  67      18.594   7.454 -12.242  1.00 93.00           O  
ATOM    571  CG1 VAL A  67      15.723   8.253 -13.605  1.00 93.00           C  
ATOM    572  CG2 VAL A  67      16.023   7.790 -16.017  1.00 93.00           C  
ATOM    573  N   ALA A  68      17.619   5.439 -12.357  1.00 91.94           N  
ATOM    574  CA  ALA A  68      17.818   5.117 -10.948  1.00 91.94           C  
ATOM    575  C   ALA A  68      19.269   4.769 -10.589  1.00 91.94           C  
ATOM    576  CB  ALA A  68      16.856   3.984 -10.581  1.00 91.94           C  
ATOM    577  O   ALA A  68      19.656   4.860  -9.421  1.00 91.94           O  
ATOM    578  N   GLY A  69      20.070   4.344 -11.571  1.00 92.50           N  
ATOM    579  CA  GLY A  69      21.425   3.835 -11.361  1.00 92.50           C  
ATOM    580  C   GLY A  69      21.476   2.446 -10.708  1.00 92.50           C  
ATOM    581  O   GLY A  69      22.539   2.032 -10.249  1.00 92.50           O  
ATOM    582  N   VAL A  70      20.349   1.728 -10.656  1.00 91.38           N  
ATOM    583  CA  VAL A  70      20.199   0.383 -10.068  1.00 91.38           C  
ATOM    584  C   VAL A  70      19.326  -0.480 -10.975  1.00 91.38           C  
ATOM    585  CB  VAL A  70      19.620   0.426  -8.636  1.00 91.38           C  
ATOM    586  O   VAL A  70      18.623   0.043 -11.831  1.00 91.38           O  
ATOM    587  CG1 VAL A  70      20.464   1.309  -7.710  1.00 91.38           C  
ATOM    588  CG2 VAL A  70      18.169   0.912  -8.580  1.00 91.38           C  
ATOM    589  N   GLU A  71      19.350  -1.803 -10.827  1.00 91.81           N  
ATOM    590  CA  GLU A  71      18.493  -2.665 -11.646  1.00 91.81           C  
ATOM    591  C   GLU A  71      17.042  -2.665 -11.145  1.00 91.81           C  
ATOM    592  CB  GLU A  71      19.051  -4.091 -11.723  1.00 91.81           C  
ATOM    593  O   GLU A  71      16.776  -3.011  -9.997  1.00 91.81           O  
ATOM    594  CG  GLU A  71      20.455  -4.145 -12.346  1.00 91.81           C  
ATOM    595  CD  GLU A  71      20.748  -5.512 -12.974  1.00 91.81           C  
ATOM    596  OE1 GLU A  71      21.157  -5.510 -14.166  1.00 91.81           O  
ATOM    597  OE2 GLU A  71      20.424  -6.547 -12.360  1.00 91.81           O  
ATOM    598  N   ILE A  72      16.093  -2.325 -12.023  1.00 93.31           N  
ATOM    599  CA  ILE A  72      14.658  -2.304 -11.712  1.00 93.31           C  
ATOM    600  C   ILE A  72      13.966  -3.528 -12.314  1.00 93.31           C  
ATOM    601  CB  ILE A  72      14.011  -0.976 -12.165  1.00 93.31           C  
ATOM    602  O   ILE A  72      14.132  -3.835 -13.495  1.00 93.31           O  
ATOM    603  CG1 ILE A  72      14.706   0.257 -11.541  1.00 93.31           C  
ATOM    604  CG2 ILE A  72      12.505  -0.951 -11.843  1.00 93.31           C  
ATOM    605  CD1 ILE A  72      14.670   0.345 -10.011  1.00 93.31           C  
ATOM    606  N   GLY A  73      13.185  -4.243 -11.499  1.00 90.19           N  
ATOM    607  CA  GLY A  73      12.357  -5.373 -11.942  1.00 90.19           C  
ATOM    608  C   GLY A  73      13.123  -6.632 -12.369  1.00 90.19           C  
ATOM    609  O   GLY A  73      12.521  -7.553 -12.916  1.00 90.19           O  
ATOM    610  N   LYS A  74      14.441  -6.696 -12.139  1.00 86.00           N  
ATOM    611  CA  LYS A  74      15.272  -7.862 -12.496  1.00 86.00           C  
ATOM    612  C   LYS A  74      15.504  -8.842 -11.349  1.00 86.00           C  
ATOM    613  CB  LYS A  74      16.618  -7.399 -13.048  1.00 86.00           C  
ATOM    614  O   LYS A  74      15.783 -10.016 -11.601  1.00 86.00           O  
ATOM    615  CG  LYS A  74      16.494  -6.622 -14.366  1.00 86.00           C  
ATOM    616  CD  LYS A  74      17.907  -6.494 -14.924  1.00 86.00           C  
ATOM    617  CE  LYS A  74      18.043  -5.527 -16.090  1.00 86.00           C  
ATOM    618  NZ  LYS A  74      19.485  -5.396 -16.408  1.00 86.00           N  
ATOM    619  N   SER A  75      15.395  -8.375 -10.105  1.00 83.06           N  
ATOM    620  CA  SER A  75      15.502  -9.232  -8.924  1.00 83.06           C  
ATOM    621  C   SER A  75      14.424 -10.316  -8.950  1.00 83.06           C  
ATOM    622  CB  SER A  75      15.370  -8.399  -7.650  1.00 83.06           C  
ATOM    623  O   SER A  75      13.283 -10.058  -9.322  1.00 83.06           O  
ATOM    624  OG  SER A  75      15.457  -9.223  -6.501  1.00 83.06           O  
ATOM    625  N   LYS A  76      14.789 -11.537  -8.547  1.00 84.31           N  
ATOM    626  CA  LYS A  76      13.864 -12.678  -8.400  1.00 84.31           C  
ATOM    627  C   LYS A  76      13.919 -13.326  -7.015  1.00 84.31           C  
ATOM    628  CB  LYS A  76      14.095 -13.713  -9.513  1.00 84.31           C  
ATOM    629  O   LYS A  76      13.322 -14.375  -6.791  1.00 84.31           O  
ATOM    630  CG  LYS A  76      13.789 -13.146 -10.904  1.00 84.31           C  
ATOM    631  CD  LYS A  76      13.789 -14.259 -11.956  1.00 84.31           C  
ATOM    632  CE  LYS A  76      13.453 -13.647 -13.318  1.00 84.31           C  
ATOM    633  NZ  LYS A  76      13.308 -14.683 -14.370  1.00 84.31           N  
ATOM    634  N   SER A  77      14.674 -12.745  -6.085  1.00 83.81           N  
ATOM    635  CA  SER A  77      15.015 -13.382  -4.805  1.00 83.81           C  
ATOM    636  C   SER A  77      14.084 -12.991  -3.656  1.00 83.81           C  
ATOM    637  CB  SER A  77      16.469 -13.045  -4.461  1.00 83.81           C  
ATOM    638  O   SER A  77      14.019 -13.701  -2.652  1.00 83.81           O  
ATOM    639  OG  SER A  77      16.609 -11.642  -4.387  1.00 83.81           O  
ATOM    640  N   LYS A  78      13.368 -11.868  -3.785  1.00 87.06           N  
ATOM    641  CA  LYS A  78      12.550 -11.261  -2.723  1.00 87.06           C  
ATOM    642  C   LYS A  78      11.138 -10.959  -3.231  1.00 87.06           C  
ATOM    643  CB  LYS A  78      13.266 -10.000  -2.200  1.00 87.06           C  
ATOM    644  O   LYS A  78      10.860  -9.809  -3.572  1.00 87.06           O  
ATOM    645  CG  LYS A  78      14.669 -10.272  -1.639  1.00 87.06           C  
ATOM    646  CD  LYS A  78      14.658 -11.165  -0.397  1.00 87.06           C  
ATOM    647  CE  LYS A  78      16.103 -11.405   0.027  1.00 87.06           C  
ATOM    648  NZ  LYS A  78      16.158 -12.335   1.174  1.00 87.06           N  
ATOM    649  N   PRO A  79      10.285 -11.989  -3.375  1.00 95.00           N  
ATOM    650  CA  PRO A  79       8.958 -11.824  -3.949  1.00 95.00           C  
ATOM    651  C   PRO A  79       8.066 -10.988  -3.035  1.00 95.00           C  
ATOM    652  CB  PRO A  79       8.405 -13.236  -4.153  1.00 95.00           C  
ATOM    653  O   PRO A  79       8.066 -11.149  -1.813  1.00 95.00           O  
ATOM    654  CG  PRO A  79       9.121 -14.046  -3.073  1.00 95.00           C  
ATOM    655  CD  PRO A  79      10.494 -13.380  -2.987  1.00 95.00           C  
ATOM    656  N   ILE A  80       7.278 -10.128  -3.657  1.00 97.75           N  
ATOM    657  CA  ILE A  80       6.175  -9.413  -3.036  1.00 97.75           C  
ATOM    658  C   ILE A  80       4.920 -10.278  -3.229  1.00 97.75           C  
ATOM    659  CB  ILE A  80       6.050  -8.002  -3.643  1.00 97.75           C  
ATOM    660  O   ILE A  80       4.670 -10.736  -4.348  1.00 97.75           O  
ATOM    661  CG1 ILE A  80       7.331  -7.190  -3.324  1.00 97.75           C  
ATOM    662  CG2 ILE A  80       4.799  -7.296  -3.095  1.00 97.75           C  
ATOM    663  CD1 ILE A  80       7.419  -5.843  -4.046  1.00 97.75           C  
ATOM    664  N   PRO A  81       4.151 -10.561  -2.161  1.00 97.75           N  
ATOM    665  CA  PRO A  81       2.904 -11.312  -2.268  1.00 97.75           C  
ATOM    666  C   PRO A  81       1.959 -10.732  -3.326  1.00 97.75           C  
ATOM    667  CB  PRO A  81       2.285 -11.268  -0.868  1.00 97.75           C  
ATOM    668  O   PRO A  81       1.800  -9.520  -3.430  1.00 97.75           O  
ATOM    669  CG  PRO A  81       3.512 -11.178   0.037  1.00 97.75           C  
ATOM    670  CD  PRO A  81       4.460 -10.291  -0.764  1.00 97.75           C  
ATOM    671  N   GLN A  82       1.284 -11.596  -4.085  1.00 97.50           N  
ATOM    672  CA  GLN A  82       0.274 -11.190  -5.069  1.00 97.50           C  
ATOM    673  C   GLN A  82      -1.049 -10.869  -4.358  1.00 97.50           C  
ATOM    674  CB  GLN A  82       0.146 -12.256  -6.163  1.00 97.50           C  
ATOM    675  O   GLN A  82      -2.072 -11.529  -4.525  1.00 97.50           O  
ATOM    676  CG  GLN A  82       1.428 -12.374  -7.006  1.00 97.50           C  
ATOM    677  CD  GLN A  82       1.288 -13.484  -8.037  1.00 97.50           C  
ATOM    678  NE2 GLN A  82       1.373 -13.205  -9.318  1.00 97.50           N  
ATOM    679  OE1 GLN A  82       1.071 -14.637  -7.689  1.00 97.50           O  
ATOM    680  N   THR A  83      -1.007  -9.876  -3.479  1.00 97.94           N  
ATOM    681  CA  THR A  83      -2.166  -9.353  -2.766  1.00 97.94           C  
ATOM    682  C   THR A  83      -2.239  -7.857  -3.000  1.00 97.94           C  
ATOM    683  CB  THR A  83      -2.150  -9.701  -1.269  1.00 97.94           C  
ATOM    684  O   THR A  83      -1.236  -7.153  -2.913  1.00 97.94           O  
ATOM    685  CG2 THR A  83      -2.189 -11.213  -1.046  1.00 97.94           C  
ATOM    686  OG1 THR A  83      -0.981  -9.267  -0.623  1.00 97.94           O  
ATOM    687  N   ILE A  84      -3.427  -7.370  -3.329  1.00 97.88           N  
ATOM    688  CA  ILE A  84      -3.710  -5.956  -3.524  1.00 97.88           C  
ATOM    689  C   ILE A  84      -4.554  -5.500  -2.347  1.00 97.88           C  
ATOM    690  CB  ILE A  84      -4.370  -5.711  -4.892  1.00 97.88           C  
ATOM    691  O   ILE A  84      -5.597  -6.079  -2.050  1.00 97.88           O  
ATOM    692  CG1 ILE A  84      -3.329  -5.968  -6.003  1.00 97.88           C  
ATOM    693  CG2 ILE A  84      -4.875  -4.264  -4.999  1.00 97.88           C  
ATOM    694  CD1 ILE A  84      -3.965  -6.262  -7.361  1.00 97.88           C  
ATOM    695  N   HIS A  85      -4.081  -4.469  -1.665  1.00 98.19           N  
ATOM    696  CA  HIS A  85      -4.710  -3.905  -0.489  1.00 98.19           C  
ATOM    697  C   HIS A  85      -5.214  -2.494  -0.787  1.00 98.19           C  
ATOM    698  CB  HIS A  85      -3.737  -3.953   0.693  1.00 98.19           C  
ATOM    699  O   HIS A  85      -4.582  -1.718  -1.509  1.00 98.19           O  
ATOM    700  CG  HIS A  85      -3.281  -5.351   1.034  1.00 98.19           C  
ATOM    701  CD2 HIS A  85      -2.085  -5.929   0.699  1.00 98.19           C  
ATOM    702  ND1 HIS A  85      -4.040  -6.323   1.645  1.00 98.19           N  
ATOM    703  CE1 HIS A  85      -3.325  -7.456   1.682  1.00 98.19           C  
ATOM    704  NE2 HIS A  85      -2.139  -7.271   1.096  1.00 98.19           N  
ATOM    705  N   ARG A  86      -6.381  -2.195  -0.223  1.00 96.69           N  
ATOM    706  CA  ARG A  86      -7.045  -0.893  -0.209  1.00 96.69           C  
ATOM    707  C   ARG A  86      -7.541  -0.631   1.208  1.00 96.69           C  
ATOM    708  CB  ARG A  86      -8.228  -0.919  -1.199  1.00 96.69           C  
ATOM    709  O   ARG A  86      -7.885  -1.578   1.916  1.00 96.69           O  
ATOM    710  CG  ARG A  86      -7.850  -1.132  -2.676  1.00 96.69           C  
ATOM    711  CD  ARG A  86      -7.015   0.038  -3.184  1.00 96.69           C  
ATOM    712  NE  ARG A  86      -6.826   0.060  -4.647  1.00 96.69           N  
ATOM    713  NH1 ARG A  86      -4.854  -1.057  -4.644  1.00 96.69           N  
ATOM    714  NH2 ARG A  86      -5.596  -0.201  -6.562  1.00 96.69           N  
ATOM    715  CZ  ARG A  86      -5.774  -0.404  -5.285  1.00 96.69           C  
ATOM    716  N   PHE A  87      -7.619   0.629   1.620  1.00 96.31           N  
ATOM    717  CA  PHE A  87      -8.228   1.009   2.895  1.00 96.31           C  
ATOM    718  C   PHE A  87      -9.367   1.997   2.660  1.00 96.31           C  
ATOM    719  CB  PHE A  87      -7.172   1.573   3.852  1.00 96.31           C  
ATOM    720  O   PHE A  87      -9.185   3.001   1.975  1.00 96.31           O  
ATOM    721  CG  PHE A  87      -7.744   1.940   5.209  1.00 96.31           C  
ATOM    722  CD1 PHE A  87      -8.232   3.240   5.441  1.00 96.31           C  
ATOM    723  CD2 PHE A  87      -7.843   0.973   6.225  1.00 96.31           C  
ATOM    724  CE1 PHE A  87      -8.801   3.575   6.682  1.00 96.31           C  
ATOM    725  CE2 PHE A  87      -8.432   1.299   7.458  1.00 96.31           C  
ATOM    726  CZ  PHE A  87      -8.906   2.601   7.690  1.00 96.31           C  
ATOM    727  N   TRP A  88     -10.530   1.717   3.242  1.00 95.56           N  
ATOM    728  CA  TRP A  88     -11.678   2.613   3.226  1.00 95.56           C  
ATOM    729  C   TRP A  88     -12.538   2.405   4.472  1.00 95.56           C  
ATOM    730  CB  TRP A  88     -12.505   2.375   1.962  1.00 95.56           C  
ATOM    731  O   TRP A  88     -13.083   1.321   4.684  1.00 95.56           O  
ATOM    732  CG  TRP A  88     -13.567   3.404   1.785  1.00 95.56           C  
ATOM    733  CD1 TRP A  88     -14.851   3.283   2.184  1.00 95.56           C  
ATOM    734  CD2 TRP A  88     -13.427   4.765   1.277  1.00 95.56           C  
ATOM    735  CE2 TRP A  88     -14.681   5.425   1.417  1.00 95.56           C  
ATOM    736  CE3 TRP A  88     -12.356   5.523   0.758  1.00 95.56           C  
ATOM    737  NE1 TRP A  88     -15.510   4.470   1.955  1.00 95.56           N  
ATOM    738  CH2 TRP A  88     -13.794   7.483   0.508  1.00 95.56           C  
ATOM    739  CZ2 TRP A  88     -14.866   6.768   1.065  1.00 95.56           C  
ATOM    740  CZ3 TRP A  88     -12.542   6.861   0.359  1.00 95.56           C  
ATOM    741  N   SER A  89     -12.685   3.450   5.286  1.00 94.44           N  
ATOM    742  CA  SER A  89     -13.432   3.399   6.544  1.00 94.44           C  
ATOM    743  C   SER A  89     -14.230   4.679   6.760  1.00 94.44           C  
ATOM    744  CB  SER A  89     -12.462   3.185   7.708  1.00 94.44           C  
ATOM    745  O   SER A  89     -13.821   5.759   6.330  1.00 94.44           O  
ATOM    746  OG  SER A  89     -13.088   2.593   8.828  1.00 94.44           O  
ATOM    747  N   GLY A  90     -15.350   4.565   7.472  1.00 87.25           N  
ATOM    748  CA  GLY A  90     -16.189   5.702   7.844  1.00 87.25           C  
ATOM    749  C   GLY A  90     -17.453   5.773   6.997  1.00 87.25           C  
ATOM    750  O   GLY A  90     -18.475   5.220   7.396  1.00 87.25           O  
ATOM    751  N   GLY A  91     -17.387   6.450   5.845  1.00 88.44           N  
ATOM    752  CA  GLY A  91     -18.545   6.731   4.983  1.00 88.44           C  
ATOM    753  C   GLY A  91     -18.592   5.970   3.664  1.00 88.44           C  
ATOM    754  O   GLY A  91     -17.756   5.113   3.393  1.00 88.44           O  
ATOM    755  N   ALA A  92     -19.583   6.290   2.832  1.00 91.44           N  
ATOM    756  CA  ALA A  92     -19.689   5.762   1.476  1.00 91.44           C  
ATOM    757  C   ALA A  92     -18.576   6.319   0.579  1.00 91.44           C  
ATOM    758  CB  ALA A  92     -21.074   6.095   0.917  1.00 91.44           C  
ATOM    759  O   ALA A  92     -18.252   7.505   0.650  1.00 91.44           O  
ATOM    760  N   MET A  93     -18.021   5.470  -0.285  1.00 90.88           N  
ATOM    761  CA  MET A  93     -17.107   5.908  -1.343  1.00 90.88           C  
ATOM    762  C   MET A  93     -17.877   6.581  -2.480  1.00 90.88           C  
ATOM    763  CB  MET A  93     -16.205   4.755  -1.814  1.00 90.88           C  
ATOM    764  O   MET A  93     -19.090   6.384  -2.637  1.00 90.88           O  
ATOM    765  CG  MET A  93     -16.974   3.589  -2.439  1.00 90.88           C  
ATOM    766  SD  MET A  93     -16.001   2.096  -2.749  1.00 90.88           S  
ATOM    767  CE  MET A  93     -15.699   1.539  -1.050  1.00 90.88           C  
ATOM    768  N   SER A  94     -17.172   7.379  -3.277  1.00 89.75           N  
ATOM    769  CA  SER A  94     -17.716   7.907  -4.524  1.00 89.75           C  
ATOM    770  C   SER A  94     -18.004   6.783  -5.522  1.00 89.75           C  
ATOM    771  CB  SER A  94     -16.759   8.927  -5.124  1.00 89.75           C  
ATOM    772  O   SER A  94     -17.589   5.632  -5.340  1.00 89.75           O  
ATOM    773  OG  SER A  94     -15.542   8.307  -5.465  1.00 89.75           O  
ATOM    774  N   GLN A  95     -18.766   7.100  -6.568  1.00 89.88           N  
ATOM    775  CA  GLN A  95     -19.105   6.108  -7.584  1.00 89.88           C  
ATOM    776  C   GLN A  95     -17.876   5.749  -8.429  1.00 89.88           C  
ATOM    777  CB  GLN A  95     -20.252   6.662  -8.441  1.00 89.88           C  
ATOM    778  O   GLN A  95     -17.718   4.602  -8.841  1.00 89.88           O  
ATOM    779  CG  GLN A  95     -20.790   5.629  -9.439  1.00 89.88           C  
ATOM    780  CD  GLN A  95     -21.323   4.363  -8.772  1.00 89.88           C  
ATOM    781  NE2 GLN A  95     -21.238   3.231  -9.434  1.00 89.88           N  
ATOM    782  OE1 GLN A  95     -21.834   4.360  -7.659  1.00 89.88           O  
ATOM    783  N   GLU A  96     -16.996   6.720  -8.637  1.00 86.31           N  
ATOM    784  CA  GLU A  96     -15.746   6.629  -9.374  1.00 86.31           C  
ATOM    785  C   GLU A  96     -14.757   5.720  -8.639  1.00 86.31           C  
ATOM    786  CB  GLU A  96     -15.167   8.045  -9.549  1.00 86.31           C  
ATOM    787  O   GLU A  96     -14.249   4.769  -9.231  1.00 86.31           O  
ATOM    788  CG  GLU A  96     -16.013   9.006 -10.411  1.00 86.31           C  
ATOM    789  CD  GLU A  96     -17.368   9.460  -9.818  1.00 86.31           C  
ATOM    790  OE1 GLU A  96     -18.242   9.840 -10.628  1.00 86.31           O  
ATOM    791  OE2 GLU A  96     -17.596   9.354  -8.585  1.00 86.31           O  
ATOM    792  N   ALA A  97     -14.561   5.925  -7.330  1.00 90.06           N  
ATOM    793  CA  ALA A  97     -13.730   5.038  -6.516  1.00 90.06           C  
ATOM    794  C   ALA A  97     -14.285   3.604  -6.503  1.00 90.06           C  
ATOM    795  CB  ALA A  97     -13.625   5.615  -5.101  1.00 90.06           C  
ATOM    796  O   ALA A  97     -13.533   2.647  -6.674  1.00 90.06           O  
ATOM    797  N   LEU A  98     -15.608   3.431  -6.376  1.00 94.12           N  
ATOM    798  CA  LEU A  98     -16.222   2.104  -6.473  1.00 94.12           C  
ATOM    799  C   LEU A  98     -15.956   1.453  -7.838  1.00 94.12           C  
ATOM    800  CB  LEU A  98     -17.731   2.211  -6.197  1.00 94.12           C  
ATOM    801  O   LEU A  98     -15.648   0.264  -7.896  1.00 94.12           O  
ATOM    802  CG  LEU A  98     -18.472   0.861  -6.259  1.00 94.12           C  
ATOM    803  CD1 LEU A  98     -18.019  -0.107  -5.164  1.00 94.12           C  
ATOM    804  CD2 LEU A  98     -19.971   1.111  -6.104  1.00 94.12           C  
ATOM    805  N   HIS A  99     -16.062   2.217  -8.926  1.00 92.56           N  
ATOM    806  CA  HIS A  99     -15.804   1.722 -10.274  1.00 92.56           C  
ATOM    807  C   HIS A  99     -14.354   1.249 -10.443  1.00 92.56           C  
ATOM    808  CB  HIS A  99     -16.173   2.804 -11.295  1.00 92.56           C  
ATOM    809  O   HIS A  99     -14.148   0.138 -10.927  1.00 92.56           O  
ATOM    810  CG  HIS A  99     -15.965   2.359 -12.717  1.00 92.56           C  
ATOM    811  CD2 HIS A  99     -15.041   2.852 -13.600  1.00 92.56           C  
ATOM    812  ND1 HIS A  99     -16.638   1.344 -13.359  1.00 92.56           N  
ATOM    813  CE1 HIS A  99     -16.134   1.232 -14.599  1.00 92.56           C  
ATOM    814  NE2 HIS A  99     -15.181   2.151 -14.800  1.00 92.56           N  
ATOM    815  N   VAL A 100     -13.372   2.020  -9.962  1.00 91.31           N  
ATOM    816  CA  VAL A 100     -11.946   1.634  -9.974  1.00 91.31           C  
ATOM    817  C   VAL A 100     -11.709   0.311  -9.250  1.00 91.31           C  
ATOM    818  CB  VAL A 100     -11.087   2.730  -9.314  1.00 91.31           C  
ATOM    819  O   VAL A 100     -10.962  -0.547  -9.730  1.00 91.31           O  
ATOM    820  CG1 VAL A 100      -9.637   2.301  -9.057  1.00 91.31           C  
ATOM    821  CG2 VAL A 100     -11.024   3.960 -10.211  1.00 91.31           C  
ATOM    822  N   LEU A 101     -12.344   0.119  -8.092  1.00 95.00           N  
ATOM    823  CA  LEU A 101     -12.219  -1.124  -7.332  1.00 95.00           C  
ATOM    824  C   LEU A 101     -12.815  -2.312  -8.099  1.00 95.00           C  
ATOM    825  CB  LEU A 101     -12.889  -0.956  -5.960  1.00 95.00           C  
ATOM    826  O   LEU A 101     -12.186  -3.364  -8.191  1.00 95.00           O  
ATOM    827  CG  LEU A 101     -12.231   0.081  -5.033  1.00 95.00           C  
ATOM    828  CD1 LEU A 101     -13.077   0.213  -3.767  1.00 95.00           C  
ATOM    829  CD2 LEU A 101     -10.821  -0.311  -4.610  1.00 95.00           C  
ATOM    830  N   LEU A 102     -14.000  -2.154  -8.691  1.00 95.94           N  
ATOM    831  CA  LEU A 102     -14.634  -3.221  -9.472  1.00 95.94           C  
ATOM    832  C   LEU A 102     -13.813  -3.592 -10.714  1.00 95.94           C  
ATOM    833  CB  LEU A 102     -16.066  -2.800  -9.843  1.00 95.94           C  
ATOM    834  O   LEU A 102     -13.570  -4.775 -10.954  1.00 95.94           O  
ATOM    835  CG  LEU A 102     -17.017  -2.700  -8.638  1.00 95.94           C  
ATOM    836  CD1 LEU A 102     -18.368  -2.141  -9.089  1.00 95.94           C  
ATOM    837  CD2 LEU A 102     -17.251  -4.058  -7.978  1.00 95.94           C  
ATOM    838  N   GLU A 103     -13.313  -2.595 -11.441  1.00 94.12           N  
ATOM    839  CA  GLU A 103     -12.440  -2.800 -12.600  1.00 94.12           C  
ATOM    840  C   GLU A 103     -11.129  -3.507 -12.204  1.00 94.12           C  
ATOM    841  CB  GLU A 103     -12.147  -1.430 -13.232  1.00 94.12           C  
ATOM    842  O   GLU A 103     -10.624  -4.355 -12.938  1.00 94.12           O  
ATOM    843  CG  GLU A 103     -11.489  -1.570 -14.614  1.00 94.12           C  
ATOM    844  CD  GLU A 103     -10.880  -0.268 -15.146  1.00 94.12           C  
ATOM    845  OE1 GLU A 103     -10.518  -0.246 -16.347  1.00 94.12           O  
ATOM    846  OE2 GLU A 103     -10.510   0.600 -14.332  1.00 94.12           O  
ATOM    847  N   SER A 104     -10.588  -3.217 -11.015  1.00 94.12           N  
ATOM    848  CA  SER A 104      -9.373  -3.869 -10.504  1.00 94.12           C  
ATOM    849  C   SER A 104      -9.535  -5.386 -10.353  1.00 94.12           C  
ATOM    850  CB  SER A 104      -8.978  -3.270  -9.150  1.00 94.12           C  
ATOM    851  O   SER A 104      -8.606  -6.147 -10.644  1.00 94.12           O  
ATOM    852  OG  SER A 104      -8.611  -1.911  -9.289  1.00 94.12           O  
ATOM    853  N   VAL A 105     -10.713  -5.844  -9.922  1.00 95.12           N  
ATOM    854  CA  VAL A 105     -11.006  -7.279  -9.806  1.00 95.12           C  
ATOM    855  C   VAL A 105     -11.233  -7.903 -11.178  1.00 95.12           C  
ATOM    856  CB  VAL A 105     -12.198  -7.548  -8.877  1.00 95.12           C  
ATOM    857  O   VAL A 105     -10.695  -8.974 -11.447  1.00 95.12           O  
ATOM    858  CG1 VAL A 105     -12.479  -9.049  -8.786  1.00 95.12           C  
ATOM    859  CG2 VAL A 105     -11.885  -7.065  -7.460  1.00 95.12           C  
ATOM    860  N   GLU A 106     -11.953  -7.220 -12.069  1.00 95.06           N  
ATOM    861  CA  GLU A 106     -12.170  -7.682 -13.444  1.00 95.06           C  
ATOM    862  C   GLU A 106     -10.842  -7.882 -14.193  1.00 95.06           C  
ATOM    863  CB  GLU A 106     -13.087  -6.678 -14.159  1.00 95.06           C  
ATOM    864  O   GLU A 106     -10.585  -8.958 -14.730  1.00 95.06           O  
ATOM    865  CG  GLU A 106     -13.483  -7.145 -15.568  1.00 95.06           C  
ATOM    866  CD  GLU A 106     -14.454  -6.186 -16.279  1.00 95.06           C  
ATOM    867  OE1 GLU A 106     -14.873  -6.534 -17.407  1.00 95.06           O  
ATOM    868  OE2 GLU A 106     -14.792  -5.127 -15.702  1.00 95.06           O  
ATOM    869  N   LYS A 107      -9.937  -6.895 -14.141  1.00 92.88           N  
ATOM    870  CA  LYS A 107      -8.617  -6.943 -14.799  1.00 92.88           C  
ATOM    871  C   LYS A 107      -7.721  -8.085 -14.321  1.00 92.88           C  
ATOM    872  CB  LYS A 107      -7.891  -5.611 -14.564  1.00 92.88           C  
ATOM    873  O   LYS A 107      -6.856  -8.545 -15.060  1.00 92.88           O  
ATOM    874  CG  LYS A 107      -8.414  -4.491 -15.466  1.00 92.88           C  
ATOM    875  CD  LYS A 107      -7.736  -3.153 -15.133  1.00 92.88           C  
ATOM    876  CE  LYS A 107      -8.178  -2.119 -16.173  1.00 92.88           C  
ATOM    877  NZ  LYS A 107      -7.918  -0.713 -15.774  1.00 92.88           N  
ATOM    878  N   SER A 108      -7.910  -8.529 -13.085  1.00 94.50           N  
ATOM    879  CA  SER A 108      -7.108  -9.586 -12.462  1.00 94.50           C  
ATOM    880  C   SER A 108      -7.840 -10.929 -12.401  1.00 94.50           C  
ATOM    881  CB  SER A 108      -6.638  -9.121 -11.091  1.00 94.50           C  
ATOM    882  O   SER A 108      -7.342 -11.879 -11.786  1.00 94.50           O  
ATOM    883  OG  SER A 108      -7.764  -8.826 -10.302  1.00 94.50           O  
ATOM    884  N   GLN A 109      -9.005 -11.040 -13.046  1.00 93.75           N  
ATOM    885  CA  GLN A 109      -9.796 -12.261 -13.065  1.00 93.75           C  
ATOM    886  C   GLN A 109      -8.984 -13.433 -13.636  1.00 93.75           C  
ATOM    887  CB  GLN A 109     -11.091 -12.019 -13.852  1.00 93.75           C  
ATOM    888  O   GLN A 109      -8.360 -13.340 -14.688  1.00 93.75           O  
ATOM    889  CG  GLN A 109     -12.054 -13.210 -13.740  1.00 93.75           C  
ATOM    890  CD  GLN A 109     -13.379 -12.989 -14.462  1.00 93.75           C  
ATOM    891  NE2 GLN A 109     -14.317 -13.901 -14.333  1.00 93.75           N  
ATOM    892  OE1 GLN A 109     -13.619 -12.028 -15.164  1.00 93.75           O  
ATOM    893  N   GLY A 110      -8.991 -14.563 -12.925  1.00 91.94           N  
ATOM    894  CA  GLY A 110      -8.235 -15.759 -13.313  1.00 91.94           C  
ATOM    895  C   GLY A 110      -6.748 -15.729 -12.941  1.00 91.94           C  
ATOM    896  O   GLY A 110      -6.077 -16.749 -13.094  1.00 91.94           O  
ATOM    897  N   SER A 111      -6.241 -14.615 -12.407  1.00 95.12           N  
ATOM    898  CA  SER A 111      -4.893 -14.544 -11.838  1.00 95.12           C  
ATOM    899  C   SER A 111      -4.844 -15.057 -10.392  1.00 95.12           C  
ATOM    900  CB  SER A 111      -4.341 -13.121 -11.940  1.00 95.12           C  
ATOM    901  O   SER A 111      -5.861 -15.361  -9.766  1.00 95.12           O  
ATOM    902  OG  SER A 111      -4.866 -12.306 -10.913  1.00 95.12           O  
ATOM    903  N   SER A 112      -3.635 -15.138  -9.837  1.00 93.69           N  
ATOM    904  CA  SER A 112      -3.393 -15.445  -8.424  1.00 93.69           C  
ATOM    905  C   SER A 112      -3.533 -14.233  -7.496  1.00 93.69           C  
ATOM    906  CB  SER A 112      -1.998 -16.058  -8.276  1.00 93.69           C  
ATOM    907  O   SER A 112      -3.424 -14.400  -6.277  1.00 93.69           O  
ATOM    908  OG  SER A 112      -1.067 -15.294  -9.011  1.00 93.69           O  
ATOM    909  N   PHE A 113      -3.765 -13.031  -8.038  1.00 97.06           N  
ATOM    910  CA  PHE A 113      -3.893 -11.827  -7.229  1.00 97.06           C  
ATOM    911  C   PHE A 113      -5.177 -11.841  -6.400  1.00 97.06           C  
ATOM    912  CB  PHE A 113      -3.768 -10.548  -8.065  1.00 97.06           C  
ATOM    913  O   PHE A 113      -6.276 -12.024  -6.918  1.00 97.06           O  
ATOM    914  CG  PHE A 113      -2.332 -10.124  -8.302  1.00 97.06           C  
ATOM    915  CD1 PHE A 113      -1.749  -9.144  -7.477  1.00 97.06           C  
ATOM    916  CD2 PHE A 113      -1.575 -10.705  -9.336  1.00 97.06           C  
ATOM    917  CE1 PHE A 113      -0.430  -8.714  -7.704  1.00 97.06           C  
ATOM    918  CE2 PHE A 113      -0.254 -10.280  -9.561  1.00 97.06           C  
ATOM    919  CZ  PHE A 113       0.314  -9.282  -8.752  1.00 97.06           C  
ATOM    920  N   LYS A 114      -5.034 -11.613  -5.092  1.00 97.56           N  
ATOM    921  CA  LYS A 114      -6.168 -11.477  -4.167  1.00 97.56           C  
ATOM    922  C   LYS A 114      -6.385 -10.025  -3.787  1.00 97.56           C  
ATOM    923  CB  LYS A 114      -5.963 -12.327  -2.916  1.00 97.56           C  
ATOM    924  O   LYS A 114      -5.421  -9.314  -3.515  1.00 97.56           O  
ATOM    925  CG  LYS A 114      -5.867 -13.815  -3.253  1.00 97.56           C  
ATOM    926  CD  LYS A 114      -5.773 -14.608  -1.953  1.00 97.56           C  
ATOM    927  CE  LYS A 114      -5.660 -16.090  -2.292  1.00 97.56           C  
ATOM    928  NZ  LYS A 114      -5.657 -16.896  -1.053  1.00 97.56           N  
ATOM    929  N   HIS A 115      -7.643  -9.615  -3.701  1.00 98.31           N  
ATOM    930  CA  HIS A 115      -8.025  -8.240  -3.398  1.00 98.31           C  
ATOM    931  C   HIS A 115      -8.574  -8.120  -1.986  1.00 98.31           C  
ATOM    932  CB  HIS A 115      -9.038  -7.765  -4.434  1.00 98.31           C  
ATOM    933  O   HIS A 115      -9.474  -8.858  -1.601  1.00 98.31           O  
ATOM    934  CG  HIS A 115      -8.405  -7.551  -5.772  1.00 98.31           C  
ATOM    935  CD2 HIS A 115      -8.178  -8.522  -6.696  1.00 98.31           C  
ATOM    936  ND1 HIS A 115      -7.934  -6.326  -6.250  1.00 98.31           N  
ATOM    937  CE1 HIS A 115      -7.470  -6.585  -7.480  1.00 98.31           C  
ATOM    938  NE2 HIS A 115      -7.577  -7.892  -7.751  1.00 98.31           N  
ATOM    939  N   TYR A 116      -8.050  -7.161  -1.231  1.00 98.50           N  
ATOM    940  CA  TYR A 116      -8.438  -6.876   0.143  1.00 98.50           C  
ATOM    941  C   TYR A 116      -8.870  -5.424   0.274  1.00 98.50           C  
ATOM    942  CB  TYR A 116      -7.265  -7.146   1.086  1.00 98.50           C  
ATOM    943  O   TYR A 116      -8.130  -4.516  -0.111  1.00 98.50           O  
ATOM    944  CG  TYR A 116      -6.875  -8.603   1.175  1.00 98.50           C  
ATOM    945  CD1 TYR A 116      -7.585  -9.443   2.046  1.00 98.50           C  
ATOM    946  CD2 TYR A 116      -5.878  -9.136   0.333  1.00 98.50           C  
ATOM    947  CE1 TYR A 116      -7.358 -10.828   2.032  1.00 98.50           C  
ATOM    948  CE2 TYR A 116      -5.620 -10.521   0.344  1.00 98.50           C  
ATOM    949  OH  TYR A 116      -6.310 -12.723   1.052  1.00 98.50           O  
ATOM    950  CZ  TYR A 116      -6.395 -11.372   1.160  1.00 98.50           C  
ATOM    951  N   ILE A 117     -10.032  -5.206   0.883  1.00 98.00           N  
ATOM    952  CA  ILE A 117     -10.455  -3.879   1.322  1.00 98.00           C  
ATOM    953  C   ILE A 117     -10.582  -3.867   2.841  1.00 98.00           C  
ATOM    954  CB  ILE A 117     -11.695  -3.379   0.557  1.00 98.00           C  
ATOM    955  O   ILE A 117     -11.382  -4.594   3.430  1.00 98.00           O  
ATOM    956  CG1 ILE A 117     -11.906  -1.885   0.886  1.00 98.00           C  
ATOM    957  CG2 ILE A 117     -12.956  -4.220   0.819  1.00 98.00           C  
ATOM    958  CD1 ILE A 117     -12.935  -1.205  -0.018  1.00 98.00           C  
ATOM    959  N   TRP A 118      -9.745  -3.053   3.473  1.00 98.44           N  
ATOM    960  CA  TRP A 118      -9.665  -2.913   4.918  1.00 98.44           C  
ATOM    961  C   TRP A 118     -10.535  -1.756   5.406  1.00 98.44           C  
ATOM    962  CB  TRP A 118      -8.204  -2.735   5.333  1.00 98.44           C  
ATOM    963  O   TRP A 118     -10.566  -0.699   4.778  1.00 98.44           O  
ATOM    964  CG  TRP A 118      -7.308  -3.891   5.018  1.00 98.44           C  
ATOM    965  CD1 TRP A 118      -6.539  -4.006   3.912  1.00 98.44           C  
ATOM    966  CD2 TRP A 118      -7.030  -5.074   5.825  1.00 98.44           C  
ATOM    967  CE2 TRP A 118      -6.090  -5.884   5.121  1.00 98.44           C  
ATOM    968  CE3 TRP A 118      -7.450  -5.529   7.093  1.00 98.44           C  
ATOM    969  NE1 TRP A 118      -5.787  -5.160   3.988  1.00 98.44           N  
ATOM    970  CH2 TRP A 118      -6.057  -7.527   6.896  1.00 98.44           C  
ATOM    971  CZ2 TRP A 118      -5.612  -7.098   5.634  1.00 98.44           C  
ATOM    972  CZ3 TRP A 118      -6.962  -6.737   7.628  1.00 98.44           C  
ATOM    973  N   HIS A 119     -11.192  -1.939   6.546  1.00 98.00           N  
ATOM    974  CA  HIS A 119     -11.921  -0.901   7.280  1.00 98.00           C  
ATOM    975  C   HIS A 119     -11.659  -1.041   8.785  1.00 98.00           C  
ATOM    976  CB  HIS A 119     -13.418  -0.998   6.958  1.00 98.00           C  
ATOM    977  O   HIS A 119     -11.100  -2.050   9.202  1.00 98.00           O  
ATOM    978  CG  HIS A 119     -14.102  -2.226   7.510  1.00 98.00           C  
ATOM    979  CD2 HIS A 119     -14.180  -3.457   6.916  1.00 98.00           C  
ATOM    980  ND1 HIS A 119     -14.791  -2.309   8.700  1.00 98.00           N  
ATOM    981  CE1 HIS A 119     -15.258  -3.561   8.824  1.00 98.00           C  
ATOM    982  NE2 HIS A 119     -14.939  -4.295   7.741  1.00 98.00           N  
ATOM    983  N   SER A 120     -12.050  -0.057   9.598  1.00 98.31           N  
ATOM    984  CA  SER A 120     -12.025  -0.149  11.065  1.00 98.31           C  
ATOM    985  C   SER A 120     -13.451  -0.130  11.600  1.00 98.31           C  
ATOM    986  CB  SER A 120     -11.194   0.994  11.653  1.00 98.31           C  
ATOM    987  O   SER A 120     -14.164   0.862  11.427  1.00 98.31           O  
ATOM    988  OG  SER A 120     -11.274   1.023  13.065  1.00 98.31           O  
ATOM    989  N   SER A 121     -13.876  -1.226  12.231  1.00 97.62           N  
ATOM    990  CA  SER A 121     -15.212  -1.309  12.834  1.00 97.62           C  
ATOM    991  C   SER A 121     -15.355  -0.329  13.998  1.00 97.62           C  
ATOM    992  CB  SER A 121     -15.516  -2.725  13.323  1.00 97.62           C  
ATOM    993  O   SER A 121     -16.342   0.395  14.060  1.00 97.62           O  
ATOM    994  OG  SER A 121     -15.434  -3.653  12.258  1.00 97.62           O  
ATOM    995  N   LEU A 122     -14.345  -0.218  14.867  1.00 98.06           N  
ATOM    996  CA  LEU A 122     -14.356   0.688  16.015  1.00 98.06           C  
ATOM    997  C   LEU A 122     -14.444   2.157  15.585  1.00 98.06           C  
ATOM    998  CB  LEU A 122     -13.093   0.438  16.860  1.00 98.06           C  
ATOM    999  O   LEU A 122     -15.135   2.947  16.228  1.00 98.06           O  
ATOM   1000  CG  LEU A 122     -13.045   1.259  18.163  1.00 98.06           C  
ATOM   1001  CD1 LEU A 122     -14.155   0.873  19.138  1.00 98.06           C  
ATOM   1002  CD2 LEU A 122     -11.704   1.059  18.868  1.00 98.06           C  
ATOM   1003  N   LEU A 123     -13.759   2.533  14.499  1.00 97.50           N  
ATOM   1004  CA  LEU A 123     -13.868   3.879  13.934  1.00 97.50           C  
ATOM   1005  C   LEU A 123     -15.289   4.161  13.435  1.00 97.50           C  
ATOM   1006  CB  LEU A 123     -12.844   4.037  12.798  1.00 97.50           C  
ATOM   1007  O   LEU A 123     -15.849   5.216  13.721  1.00 97.50           O  
ATOM   1008  CG  LEU A 123     -12.791   5.447  12.183  1.00 97.50           C  
ATOM   1009  CD1 LEU A 123     -12.355   6.506  13.197  1.00 97.50           C  
ATOM   1010  CD2 LEU A 123     -11.782   5.459  11.034  1.00 97.50           C  
ATOM   1011  N   GLU A 124     -15.868   3.216  12.695  1.00 96.44           N  
ATOM   1012  CA  GLU A 124     -17.218   3.334  12.140  1.00 96.44           C  
ATOM   1013  C   GLU A 124     -18.291   3.379  13.237  1.00 96.44           C  
ATOM   1014  CB  GLU A 124     -17.464   2.178  11.147  1.00 96.44           C  
ATOM   1015  O   GLU A 124     -19.209   4.195  13.159  1.00 96.44           O  
ATOM   1016  CG  GLU A 124     -16.655   2.415   9.864  1.00 96.44           C  
ATOM   1017  CD  GLU A 124     -16.722   1.320   8.787  1.00 96.44           C  
ATOM   1018  OE1 GLU A 124     -16.136   1.595   7.715  1.00 96.44           O  
ATOM   1019  OE2 GLU A 124     -17.360   0.248   8.911  1.00 96.44           O  
ATOM   1020  N   GLU A 125     -18.148   2.565  14.282  1.00 96.31           N  
ATOM   1021  CA  GLU A 125     -19.017   2.568  15.461  1.00 96.31           C  
ATOM   1022  C   GLU A 125     -18.969   3.909  16.203  1.00 96.31           C  
ATOM   1023  CB  GLU A 125     -18.596   1.441  16.417  1.00 96.31           C  
ATOM   1024  O   GLU A 125     -20.015   4.452  16.563  1.00 96.31           O  
ATOM   1025  CG  GLU A 125     -19.019   0.042  15.937  1.00 96.31           C  
ATOM   1026  CD  GLU A 125     -18.442  -1.090  16.808  1.00 96.31           C  
ATOM   1027  OE1 GLU A 125     -18.550  -2.261  16.378  1.00 96.31           O  
ATOM   1028  OE2 GLU A 125     -17.933  -0.805  17.920  1.00 96.31           O  
ATOM   1029  N   GLU A 126     -17.778   4.483  16.407  1.00 96.88           N  
ATOM   1030  CA  GLU A 126     -17.654   5.795  17.051  1.00 96.88           C  
ATOM   1031  C   GLU A 126     -18.205   6.932  16.181  1.00 96.88           C  
ATOM   1032  CB  GLU A 126     -16.208   6.068  17.497  1.00 96.88           C  
ATOM   1033  O   GLU A 126     -18.819   7.850  16.720  1.00 96.88           O  
ATOM   1034  CG  GLU A 126     -15.902   5.489  18.894  1.00 96.88           C  
ATOM   1035  CD  GLU A 126     -16.682   6.159  20.048  1.00 96.88           C  
ATOM   1036  OE1 GLU A 126     -16.864   5.537  21.128  1.00 96.88           O  
ATOM   1037  OE2 GLU A 126     -17.047   7.349  19.940  1.00 96.88           O  
ATOM   1038  N   PHE A 127     -18.094   6.865  14.850  1.00 95.12           N  
ATOM   1039  CA  PHE A 127     -18.727   7.863  13.976  1.00 95.12           C  
ATOM   1040  C   PHE A 127     -20.245   7.880  14.119  1.00 95.12           C  
ATOM   1041  CB  PHE A 127     -18.353   7.624  12.509  1.00 95.12           C  
ATOM   1042  O   PHE A 127     -20.833   8.959  14.172  1.00 95.12           O  
ATOM   1043  CG  PHE A 127     -16.955   8.026  12.090  1.00 95.12           C  
ATOM   1044  CD1 PHE A 127     -16.009   8.507  13.018  1.00 95.12           C  
ATOM   1045  CD2 PHE A 127     -16.608   7.936  10.730  1.00 95.12           C  
ATOM   1046  CE1 PHE A 127     -14.728   8.878  12.593  1.00 95.12           C  
ATOM   1047  CE2 PHE A 127     -15.315   8.289  10.307  1.00 95.12           C  
ATOM   1048  CZ  PHE A 127     -14.376   8.745  11.247  1.00 95.12           C  
ATOM   1049  N   VAL A 128     -20.872   6.706  14.213  1.00 94.44           N  
ATOM   1050  CA  VAL A 128     -22.320   6.593  14.436  1.00 94.44           C  
ATOM   1051  C   VAL A 128     -22.681   7.075  15.837  1.00 94.44           C  
ATOM   1052  CB  VAL A 128     -22.796   5.148  14.206  1.00 94.44           C  
ATOM   1053  O   VAL A 128     -23.564   7.911  15.997  1.00 94.44           O  
ATOM   1054  CG1 VAL A 128     -24.278   4.964  14.559  1.00 94.44           C  
ATOM   1055  CG2 VAL A 128     -22.619   4.757  12.734  1.00 94.44           C  
ATOM   1056  N   LYS A 129     -21.964   6.600  16.860  1.00 95.50           N  
ATOM   1057  CA  LYS A 129     -22.222   6.946  18.264  1.00 95.50           C  
ATOM   1058  C   LYS A 129     -22.110   8.446  18.544  1.00 95.50           C  
ATOM   1059  CB  LYS A 129     -21.230   6.156  19.113  1.00 95.50           C  
ATOM   1060  O   LYS A 129     -22.808   8.949  19.419  1.00 95.50           O  
ATOM   1061  CG  LYS A 129     -21.340   6.451  20.613  1.00 95.50           C  
ATOM   1062  CD  LYS A 129     -20.313   5.583  21.325  1.00 95.50           C  
ATOM   1063  CE  LYS A 129     -20.014   6.110  22.721  1.00 95.50           C  
ATOM   1064  NZ  LYS A 129     -18.711   5.555  23.144  1.00 95.50           N  
ATOM   1065  N   ARG A 130     -21.214   9.139  17.841  1.00 95.44           N  
ATOM   1066  CA  ARG A 130     -21.012  10.588  17.958  1.00 95.44           C  
ATOM   1067  C   ARG A 130     -21.779  11.403  16.914  1.00 95.44           C  
ATOM   1068  CB  ARG A 130     -19.514  10.892  17.917  1.00 95.44           C  
ATOM   1069  O   ARG A 130     -21.570  12.607  16.834  1.00 95.44           O  
ATOM   1070  CG  ARG A 130     -18.712  10.227  19.037  1.00 95.44           C  
ATOM   1071  CD  ARG A 130     -17.363  10.929  19.054  1.00 95.44           C  
ATOM   1072  NE  ARG A 130     -16.301  10.172  19.712  1.00 95.44           N  
ATOM   1073  NH1 ARG A 130     -14.808  11.946  19.706  1.00 95.44           N  
ATOM   1074  NH2 ARG A 130     -14.197   9.961  20.507  1.00 95.44           N  
ATOM   1075  CZ  ARG A 130     -15.119  10.700  19.974  1.00 95.44           C  
ATOM   1076  N   GLU A 131     -22.633  10.759  16.115  1.00 94.69           N  
ATOM   1077  CA  GLU A 131     -23.451  11.401  15.076  1.00 94.69           C  
ATOM   1078  C   GLU A 131     -22.618  12.201  14.049  1.00 94.69           C  
ATOM   1079  CB  GLU A 131     -24.595  12.217  15.713  1.00 94.69           C  
ATOM   1080  O   GLU A 131     -23.060  13.208  13.497  1.00 94.69           O  
ATOM   1081  CG  GLU A 131     -25.479  11.394  16.669  1.00 94.69           C  
ATOM   1082  CD  GLU A 131     -26.617  12.211  17.309  1.00 94.69           C  
ATOM   1083  OE1 GLU A 131     -27.524  11.576  17.896  1.00 94.69           O  
ATOM   1084  OE2 GLU A 131     -26.581  13.463  17.248  1.00 94.69           O  
ATOM   1085  N   LEU A 132     -21.388  11.752  13.766  1.00 92.19           N  
ATOM   1086  CA  LEU A 132     -20.464  12.421  12.833  1.00 92.19           C  
ATOM   1087  C   LEU A 132     -20.753  12.093  11.370  1.00 92.19           C  
ATOM   1088  CB  LEU A 132     -19.006  12.061  13.163  1.00 92.19           C  
ATOM   1089  O   LEU A 132     -20.207  12.723  10.461  1.00 92.19           O  
ATOM   1090  CG  LEU A 132     -18.609  12.333  14.614  1.00 92.19           C  
ATOM   1091  CD1 LEU A 132     -17.144  11.963  14.853  1.00 92.19           C  
ATOM   1092  CD2 LEU A 132     -18.827  13.786  15.014  1.00 92.19           C  
ATOM   1093  N   ILE A 133     -21.590  11.086  11.140  1.00 91.38           N  
ATOM   1094  CA  ILE A 133     -22.001  10.643   9.821  1.00 91.38           C  
ATOM   1095  C   ILE A 133     -23.486  10.285   9.824  1.00 91.38           C  
ATOM   1096  CB  ILE A 133     -21.082   9.498   9.358  1.00 91.38           C  
ATOM   1097  O   ILE A 133     -24.021   9.811  10.821  1.00 91.38           O  
ATOM   1098  CG1 ILE A 133     -21.145   9.394   7.828  1.00 91.38           C  
ATOM   1099  CG2 ILE A 133     -21.397   8.160  10.050  1.00 91.38           C  
ATOM   1100  CD1 ILE A 133     -20.025   8.523   7.271  1.00 91.38           C  
ATOM   1101  N   GLN A 134     -24.151  10.533   8.699  1.00 91.88           N  
ATOM   1102  CA  GLN A 134     -25.580  10.278   8.532  1.00 91.88           C  
ATOM   1103  C   GLN A 134     -25.851   8.794   8.262  1.00 91.88           C  
ATOM   1104  CB  GLN A 134     -26.119  11.145   7.386  1.00 91.88           C  
ATOM   1105  O   GLN A 134     -25.060   8.132   7.588  1.00 91.88           O  
ATOM   1106  CG  GLN A 134     -26.012  12.650   7.684  1.00 91.88           C  
ATOM   1107  CD  GLN A 134     -26.385  13.521   6.489  1.00 91.88           C  
ATOM   1108  NE2 GLN A 134     -26.299  14.826   6.616  1.00 91.88           N  
ATOM   1109  OE1 GLN A 134     -26.719  13.073   5.411  1.00 91.88           O  
ATOM   1110  N   GLU A 135     -27.001   8.299   8.721  1.00 91.00           N  
ATOM   1111  CA  GLU A 135     -27.441   6.907   8.543  1.00 91.00           C  
ATOM   1112  C   GLU A 135     -27.479   6.487   7.064  1.00 91.00           C  
ATOM   1113  CB  GLU A 135     -28.812   6.765   9.222  1.00 91.00           C  
ATOM   1114  O   GLU A 135     -26.925   5.454   6.701  1.00 91.00           O  
ATOM   1115  CG  GLU A 135     -29.340   5.322   9.266  1.00 91.00           C  
ATOM   1116  CD  GLU A 135     -30.602   5.186  10.142  1.00 91.00           C  
ATOM   1117  OE1 GLU A 135     -30.921   4.039  10.531  1.00 91.00           O  
ATOM   1118  OE2 GLU A 135     -31.212   6.229  10.479  1.00 91.00           O  
ATOM   1119  N   GLU A 136     -27.988   7.343   6.174  1.00 92.75           N  
ATOM   1120  CA  GLU A 136     -28.029   7.087   4.723  1.00 92.75           C  
ATOM   1121  C   GLU A 136     -26.631   6.829   4.123  1.00 92.75           C  
ATOM   1122  CB  GLU A 136     -28.631   8.316   4.021  1.00 92.75           C  
ATOM   1123  O   GLU A 136     -26.451   6.021   3.208  1.00 92.75           O  
ATOM   1124  CG  GLU A 136     -30.077   8.638   4.437  1.00 92.75           C  
ATOM   1125  CD  GLU A 136     -30.609   9.939   3.807  1.00 92.75           C  
ATOM   1126  OE1 GLU A 136     -31.717  10.366   4.207  1.00 92.75           O  
ATOM   1127  OE2 GLU A 136     -29.915  10.516   2.935  1.00 92.75           O  
ATOM   1128  N   VAL A 137     -25.604   7.503   4.653  1.00 92.75           N  
ATOM   1129  CA  VAL A 137     -24.214   7.327   4.211  1.00 92.75           C  
ATOM   1130  C   VAL A 137     -23.653   5.991   4.708  1.00 92.75           C  
ATOM   1131  CB  VAL A 137     -23.340   8.510   4.666  1.00 92.75           C  
ATOM   1132  O   VAL A 137     -22.868   5.357   3.998  1.00 92.75           O  
ATOM   1133  CG1 VAL A 137     -21.888   8.351   4.202  1.00 92.75           C  
ATOM   1134  CG2 VAL A 137     -23.846   9.846   4.106  1.00 92.75           C  
ATOM   1135  N   VAL A 138     -24.071   5.547   5.895  1.00 94.00           N  
ATOM   1136  CA  VAL A 138     -23.727   4.236   6.464  1.00 94.00           C  
ATOM   1137  C   VAL A 138     -24.364   3.114   5.640  1.00 94.00           C  
ATOM   1138  CB  VAL A 138     -24.146   4.168   7.948  1.00 94.00           C  
ATOM   1139  O   VAL A 138     -23.656   2.210   5.199  1.00 94.00           O  
ATOM   1140  CG1 VAL A 138     -23.884   2.802   8.579  1.00 94.00           C  
ATOM   1141  CG2 VAL A 138     -23.371   5.203   8.775  1.00 94.00           C  
ATOM   1142  N   GLU A 139     -25.658   3.208   5.328  1.00 95.06           N  
ATOM   1143  CA  GLU A 139     -26.362   2.219   4.496  1.00 95.06           C  
ATOM   1144  C   GLU A 139     -25.746   2.097   3.096  1.00 95.06           C  
ATOM   1145  CB  GLU A 139     -27.830   2.622   4.329  1.00 95.06           C  
ATOM   1146  O   GLU A 139     -25.527   0.992   2.578  1.00 95.06           O  
ATOM   1147  CG  GLU A 139     -28.658   2.527   5.617  1.00 95.06           C  
ATOM   1148  CD  GLU A 139     -30.147   2.810   5.357  1.00 95.06           C  
ATOM   1149  OE1 GLU A 139     -30.960   2.462   6.239  1.00 95.06           O  
ATOM   1150  OE2 GLU A 139     -30.477   3.306   4.252  1.00 95.06           O  
ATOM   1151  N   LYS A 140     -25.408   3.239   2.479  1.00 96.56           N  
ATOM   1152  CA  LYS A 140     -24.743   3.260   1.173  1.00 96.56           C  
ATOM   1153  C   LYS A 140     -23.365   2.598   1.237  1.00 96.56           C  
ATOM   1154  CB  LYS A 140     -24.689   4.700   0.645  1.00 96.56           C  
ATOM   1155  O   LYS A 140     -23.053   1.786   0.365  1.00 96.56           O  
ATOM   1156  CG  LYS A 140     -24.104   4.746  -0.775  1.00 96.56           C  
ATOM   1157  CD  LYS A 140     -24.090   6.173  -1.332  1.00 96.56           C  
ATOM   1158  CE  LYS A 140     -23.468   6.154  -2.733  1.00 96.56           C  
ATOM   1159  NZ  LYS A 140     -23.359   7.517  -3.308  1.00 96.56           N  
ATOM   1160  N   ARG A 141     -22.557   2.890   2.262  1.00 95.88           N  
ATOM   1161  CA  ARG A 141     -21.254   2.237   2.484  1.00 95.88           C  
ATOM   1162  C   ARG A 141     -21.405   0.722   2.604  1.00 95.88           C  
ATOM   1163  CB  ARG A 141     -20.627   2.801   3.765  1.00 95.88           C  
ATOM   1164  O   ARG A 141     -20.648  -0.019   1.979  1.00 95.88           O  
ATOM   1165  CG  ARG A 141     -19.276   2.159   4.137  1.00 95.88           C  
ATOM   1166  CD  ARG A 141     -18.981   2.385   5.619  1.00 95.88           C  
ATOM   1167  NE  ARG A 141     -19.895   1.599   6.470  1.00 95.88           N  
ATOM   1168  NH1 ARG A 141     -19.706   2.813   8.418  1.00 95.88           N  
ATOM   1169  NH2 ARG A 141     -20.945   0.944   8.336  1.00 95.88           N  
ATOM   1170  CZ  ARG A 141     -20.164   1.794   7.742  1.00 95.88           C  
ATOM   1171  N   ASP A 142     -22.373   0.258   3.384  1.00 95.94           N  
ATOM   1172  CA  ASP A 142     -22.574  -1.172   3.626  1.00 95.94           C  
ATOM   1173  C   ASP A 142     -23.038  -1.896   2.356  1.00 95.94           C  
ATOM   1174  CB  ASP A 142     -23.546  -1.358   4.799  1.00 95.94           C  
ATOM   1175  O   ASP A 142     -22.545  -2.983   2.041  1.00 95.94           O  
ATOM   1176  CG  ASP A 142     -22.937  -0.922   6.141  1.00 95.94           C  
ATOM   1177  OD1 ASP A 142     -21.703  -0.678   6.210  1.00 95.94           O  
ATOM   1178  OD2 ASP A 142     -23.681  -0.878   7.137  1.00 95.94           O  
ATOM   1179  N   THR A 143     -23.880  -1.240   1.554  1.00 97.44           N  
ATOM   1180  CA  THR A 143     -24.255  -1.705   0.211  1.00 97.44           C  
ATOM   1181  C   THR A 143     -23.031  -1.822  -0.702  1.00 97.44           C  
ATOM   1182  CB  THR A 143     -25.296  -0.767  -0.416  1.00 97.44           C  
ATOM   1183  O   THR A 143     -22.825  -2.857  -1.336  1.00 97.44           O  
ATOM   1184  CG2 THR A 143     -25.761  -1.256  -1.789  1.00 97.44           C  
ATOM   1185  OG1 THR A 143     -26.440  -0.703   0.401  1.00 97.44           O  
ATOM   1186  N   GLN A 144     -22.169  -0.801  -0.740  1.00 97.38           N  
ATOM   1187  CA  GLN A 144     -20.931  -0.820  -1.531  1.00 97.38           C  
ATOM   1188  C   GLN A 144     -19.987  -1.945  -1.083  1.00 97.38           C  
ATOM   1189  CB  GLN A 144     -20.228   0.541  -1.420  1.00 97.38           C  
ATOM   1190  O   GLN A 144     -19.446  -2.671  -1.915  1.00 97.38           O  
ATOM   1191  CG  GLN A 144     -20.996   1.651  -2.151  1.00 97.38           C  
ATOM   1192  CD  GLN A 144     -20.438   3.041  -1.868  1.00 97.38           C  
ATOM   1193  NE2 GLN A 144     -20.490   3.938  -2.830  1.00 97.38           N  
ATOM   1194  OE1 GLN A 144     -19.949   3.351  -0.790  1.00 97.38           O  
ATOM   1195  N   ARG A 145     -19.833  -2.152   0.230  1.00 96.69           N  
ATOM   1196  CA  ARG A 145     -19.018  -3.235   0.799  1.00 96.69           C  
ATOM   1197  C   ARG A 145     -19.571  -4.617   0.426  1.00 96.69           C  
ATOM   1198  CB  ARG A 145     -18.918  -3.008   2.318  1.00 96.69           C  
ATOM   1199  O   ARG A 145     -18.789  -5.521   0.132  1.00 96.69           O  
ATOM   1200  CG  ARG A 145     -17.907  -3.930   3.019  1.00 96.69           C  
ATOM   1201  CD  ARG A 145     -17.801  -3.637   4.529  1.00 96.69           C  
ATOM   1202  NE  ARG A 145     -17.157  -2.338   4.814  1.00 96.69           N  
ATOM   1203  NH1 ARG A 145     -17.950  -1.898   6.968  1.00 96.69           N  
ATOM   1204  NH2 ARG A 145     -16.569  -0.498   5.996  1.00 96.69           N  
ATOM   1205  CZ  ARG A 145     -17.236  -1.607   5.920  1.00 96.69           C  
ATOM   1206  N   ALA A 146     -20.895  -4.782   0.391  1.00 97.75           N  
ATOM   1207  CA  ALA A 146     -21.538  -6.014  -0.069  1.00 97.75           C  
ATOM   1208  C   ALA A 146     -21.280  -6.283  -1.562  1.00 97.75           C  
ATOM   1209  CB  ALA A 146     -23.036  -5.947   0.249  1.00 97.75           C  
ATOM   1210  O   ALA A 146     -20.925  -7.407  -1.915  1.00 97.75           O  
ATOM   1211  N   ILE A 147     -21.378  -5.251  -2.410  1.00 97.88           N  
ATOM   1212  CA  ILE A 147     -21.064  -5.329  -3.847  1.00 97.88           C  
ATOM   1213  C   ILE A 147     -19.599  -5.729  -4.067  1.00 97.88           C  
ATOM   1214  CB  ILE A 147     -21.391  -3.981  -4.537  1.00 97.88           C  
ATOM   1215  O   ILE A 147     -19.309  -6.623  -4.863  1.00 97.88           O  
ATOM   1216  CG1 ILE A 147     -22.917  -3.743  -4.579  1.00 97.88           C  
ATOM   1217  CG2 ILE A 147     -20.816  -3.923  -5.964  1.00 97.88           C  
ATOM   1218  CD1 ILE A 147     -23.303  -2.295  -4.915  1.00 97.88           C  
ATOM   1219  N   LEU A 148     -18.661  -5.108  -3.347  1.00 97.56           N  
ATOM   1220  CA  LEU A 148     -17.239  -5.448  -3.446  1.00 97.56           C  
ATOM   1221  C   LEU A 148     -16.985  -6.905  -3.049  1.00 97.56           C  
ATOM   1222  CB  LEU A 148     -16.421  -4.487  -2.569  1.00 97.56           C  
ATOM   1223  O   LEU A 148     -16.286  -7.627  -3.763  1.00 97.56           O  
ATOM   1224  CG  LEU A 148     -16.337  -3.057  -3.127  1.00 97.56           C  
ATOM   1225  CD1 LEU A 148     -15.681  -2.159  -2.084  1.00 97.56           C  
ATOM   1226  CD2 LEU A 148     -15.499  -2.986  -4.402  1.00 97.56           C  
ATOM   1227  N   ARG A 149     -17.612  -7.368  -1.960  1.00 97.62           N  
ATOM   1228  CA  ARG A 149     -17.499  -8.761  -1.513  1.00 97.62           C  
ATOM   1229  C   ARG A 149     -18.040  -9.744  -2.549  1.00 97.62           C  
ATOM   1230  CB  ARG A 149     -18.175  -8.928  -0.147  1.00 97.62           C  
ATOM   1231  O   ARG A 149     -17.384 -10.742  -2.825  1.00 97.62           O  
ATOM   1232  CG  ARG A 149     -17.802 -10.276   0.489  1.00 97.62           C  
ATOM   1233  CD  ARG A 149     -18.534 -10.502   1.815  1.00 97.62           C  
ATOM   1234  NE  ARG A 149     -18.098  -9.558   2.866  1.00 97.62           N  
ATOM   1235  NH1 ARG A 149     -20.157  -8.909   3.667  1.00 97.62           N  
ATOM   1236  NH2 ARG A 149     -18.313  -8.185   4.662  1.00 97.62           N  
ATOM   1237  CZ  ARG A 149     -18.856  -8.895   3.721  1.00 97.62           C  
ATOM   1238  N   SER A 150     -19.199  -9.468  -3.151  1.00 97.38           N  
ATOM   1239  CA  SER A 150     -19.751 -10.338  -4.198  1.00 97.38           C  
ATOM   1240  C   SER A 150     -18.935 -10.314  -5.491  1.00 97.38           C  
ATOM   1241  CB  SER A 150     -21.211  -9.987  -4.498  1.00 97.38           C  
ATOM   1242  O   SER A 150     -19.023 -11.253  -6.274  1.00 97.38           O  
ATOM   1243  OG  SER A 150     -21.350  -8.708  -5.083  1.00 97.38           O  
ATOM   1244  N   SER A 151     -18.159  -9.251  -5.714  1.00 96.00           N  
ATOM   1245  CA  SER A 151     -17.329  -9.087  -6.910  1.00 96.00           C  
ATOM   1246  C   SER A 151     -15.955  -9.745  -6.781  1.00 96.00           C  
ATOM   1247  CB  SER A 151     -17.192  -7.606  -7.266  1.00 96.00           C  
ATOM   1248  O   SER A 151     -15.347 -10.031  -7.803  1.00 96.00           O  
ATOM   1249  OG  SER A 151     -18.479  -7.028  -7.391  1.00 96.00           O  
ATOM   1250  N   GLY A 152     -15.480 -10.030  -5.560  1.00 96.62           N  
ATOM   1251  CA  GLY A 152     -14.225 -10.758  -5.322  1.00 96.62           C  
ATOM   1252  C   GLY A 152     -13.266 -10.128  -4.307  1.00 96.62           C  
ATOM   1253  O   GLY A 152     -12.160 -10.640  -4.139  1.00 96.62           O  
ATOM   1254  N   TYR A 153     -13.656  -9.048  -3.620  1.00 97.88           N  
ATOM   1255  CA  TYR A 153     -12.871  -8.508  -2.507  1.00 97.88           C  
ATOM   1256  C   TYR A 153     -13.087  -9.292  -1.210  1.00 97.88           C  
ATOM   1257  CB  TYR A 153     -13.193  -7.030  -2.247  1.00 97.88           C  
ATOM   1258  O   TYR A 153     -14.216  -9.487  -0.755  1.00 97.88           O  
ATOM   1259  CG  TYR A 153     -12.421  -6.056  -3.107  1.00 97.88           C  
ATOM   1260  CD1 TYR A 153     -11.215  -5.509  -2.629  1.00 97.88           C  
ATOM   1261  CD2 TYR A 153     -12.906  -5.689  -4.371  1.00 97.88           C  
ATOM   1262  CE1 TYR A 153     -10.464  -4.625  -3.430  1.00 97.88           C  
ATOM   1263  CE2 TYR A 153     -12.168  -4.793  -5.163  1.00 97.88           C  
ATOM   1264  OH  TYR A 153     -10.180  -3.508  -5.539  1.00 97.88           O  
ATOM   1265  CZ  TYR A 153     -10.927  -4.293  -4.721  1.00 97.88           C  
ATOM   1266  N   ASP A 154     -11.988  -9.584  -0.523  1.00 97.75           N  
ATOM   1267  CA  ASP A 154     -11.993  -9.899   0.898  1.00 97.75           C  
ATOM   1268  C   ASP A 154     -12.128  -8.590   1.695  1.00 97.75           C  
ATOM   1269  CB  ASP A 154     -10.714 -10.664   1.276  1.00 97.75           C  
ATOM   1270  O   ASP A 154     -11.217  -7.763   1.769  1.00 97.75           O  
ATOM   1271  CG  ASP A 154     -10.687 -12.146   0.867  1.00 97.75           C  
ATOM   1272  OD1 ASP A 154     -11.779 -12.734   0.701  1.00 97.75           O  
ATOM   1273  OD2 ASP A 154      -9.566 -12.720   0.841  1.00 97.75           O  
ATOM   1274  N   THR A 155     -13.292  -8.377   2.302  1.00 96.81           N  
ATOM   1275  CA  THR A 155     -13.525  -7.247   3.213  1.00 96.81           C  
ATOM   1276  C   THR A 155     -12.982  -7.598   4.597  1.00 96.81           C  
ATOM   1277  CB  THR A 155     -15.016  -6.915   3.311  1.00 96.81           C  
ATOM   1278  O   THR A 155     -13.452  -8.571   5.196  1.00 96.81           O  
ATOM   1279  CG2 THR A 155     -15.643  -6.538   1.967  1.00 96.81           C  
ATOM   1280  OG1 THR A 155     -15.688  -8.055   3.806  1.00 96.81           O  
ATOM   1281  N   CYS A 156     -12.027  -6.834   5.117  1.00 98.12           N  
ATOM   1282  CA  CYS A 156     -11.338  -7.156   6.364  1.00 98.12           C  
ATOM   1283  C   CYS A 156     -11.411  -6.017   7.381  1.00 98.12           C  
ATOM   1284  CB  CYS A 156      -9.884  -7.532   6.059  1.00 98.12           C  
ATOM   1285  O   CYS A 156     -11.237  -4.849   7.041  1.00 98.12           O  
ATOM   1286  SG  CYS A 156      -9.797  -9.020   5.025  1.00 98.12           S  
ATOM   1287  N   ASP A 157     -11.597  -6.377   8.647  1.00 98.19           N  
ATOM   1288  CA  ASP A 157     -11.534  -5.436   9.758  1.00 98.19           C  
ATOM   1289  C   ASP A 157     -10.092  -5.323  10.274  1.00 98.19           C  
ATOM   1290  CB  ASP A 157     -12.522  -5.879  10.837  1.00 98.19           C  
ATOM   1291  O   ASP A 157      -9.523  -6.287  10.803  1.00 98.19           O  
ATOM   1292  CG  ASP A 157     -12.607  -4.898  12.004  1.00 98.19           C  
ATOM   1293  OD1 ASP A 157     -11.896  -3.869  11.996  1.00 98.19           O  
ATOM   1294  OD2 ASP A 157     -13.417  -5.191  12.908  1.00 98.19           O  
ATOM   1295  N   ILE A 158      -9.494  -4.143  10.102  1.00 98.44           N  
ATOM   1296  CA  ILE A 158      -8.121  -3.844  10.512  1.00 98.44           C  
ATOM   1297  C   ILE A 158      -7.953  -3.938  12.025  1.00 98.44           C  
ATOM   1298  CB  ILE A 158      -7.678  -2.455   9.991  1.00 98.44           C  
ATOM   1299  O   ILE A 158      -6.864  -4.254  12.504  1.00 98.44           O  
ATOM   1300  CG1 ILE A 158      -6.146  -2.257  10.025  1.00 98.44           C  
ATOM   1301  CG2 ILE A 158      -8.321  -1.300  10.780  1.00 98.44           C  
ATOM   1302  CD1 ILE A 158      -5.385  -3.281   9.180  1.00 98.44           C  
ATOM   1303  N   ASP A 159      -9.032  -3.737  12.783  1.00 98.44           N  
ATOM   1304  CA  ASP A 159      -9.001  -3.755  14.238  1.00 98.44           C  
ATOM   1305  C   ASP A 159      -8.554  -5.124  14.756  1.00 98.44           C  
ATOM   1306  CB  ASP A 159     -10.381  -3.405  14.802  1.00 98.44           C  
ATOM   1307  O   ASP A 159      -7.947  -5.222  15.825  1.00 98.44           O  
ATOM   1308  CG  ASP A 159     -10.889  -2.016  14.403  1.00 98.44           C  
ATOM   1309  OD1 ASP A 159     -10.130  -1.207  13.819  1.00 98.44           O  
ATOM   1310  OD2 ASP A 159     -12.028  -1.702  14.788  1.00 98.44           O  
ATOM   1311  N   THR A 160      -8.793  -6.192  13.988  1.00 98.00           N  
ATOM   1312  CA  THR A 160      -8.360  -7.560  14.305  1.00 98.00           C  
ATOM   1313  C   THR A 160      -6.839  -7.735  14.310  1.00 98.00           C  
ATOM   1314  CB  THR A 160      -8.981  -8.590  13.348  1.00 98.00           C  
ATOM   1315  O   THR A 160      -6.358  -8.700  14.900  1.00 98.00           O  
ATOM   1316  CG2 THR A 160     -10.506  -8.505  13.291  1.00 98.00           C  
ATOM   1317  OG1 THR A 160      -8.487  -8.441  12.039  1.00 98.00           O  
ATOM   1318  N   LEU A 161      -6.077  -6.804  13.718  1.00 97.62           N  
ATOM   1319  CA  LEU A 161      -4.609  -6.832  13.712  1.00 97.62           C  
ATOM   1320  C   LEU A 161      -3.978  -6.163  14.947  1.00 97.62           C  
ATOM   1321  CB  LEU A 161      -4.061  -6.243  12.395  1.00 97.62           C  
ATOM   1322  O   LEU A 161      -2.760  -6.209  15.109  1.00 97.62           O  
ATOM   1323  CG  LEU A 161      -4.543  -6.925  11.098  1.00 97.62           C  
ATOM   1324  CD1 LEU A 161      -3.685  -6.473   9.912  1.00 97.62           C  
ATOM   1325  CD2 LEU A 161      -4.437  -8.452  11.151  1.00 97.62           C  
ATOM   1326  N   PHE A 162      -4.786  -5.568  15.829  1.00 97.69           N  
ATOM   1327  CA  PHE A 162      -4.316  -4.966  17.078  1.00 97.69           C  
ATOM   1328  C   PHE A 162      -4.362  -5.977  18.230  1.00 97.69           C  
ATOM   1329  CB  PHE A 162      -5.129  -3.710  17.406  1.00 97.69           C  
ATOM   1330  O   PHE A 162      -5.376  -6.649  18.443  1.00 97.69           O  
ATOM   1331  CG  PHE A 162      -4.924  -2.557  16.442  1.00 97.69           C  
ATOM   1332  CD1 PHE A 162      -4.149  -1.447  16.824  1.00 97.69           C  
ATOM   1333  CD2 PHE A 162      -5.531  -2.570  15.173  1.00 97.69           C  
ATOM   1334  CE1 PHE A 162      -4.032  -0.336  15.969  1.00 97.69           C  
ATOM   1335  CE2 PHE A 162      -5.387  -1.476  14.305  1.00 97.69           C  
ATOM   1336  CZ  PHE A 162      -4.648  -0.351  14.708  1.00 97.69           C  
ATOM   1337  N   GLU A 163      -3.287  -6.053  19.016  1.00 95.75           N  
ATOM   1338  CA  GLU A 163      -3.179  -6.978  20.151  1.00 95.75           C  
ATOM   1339  C   GLU A 163      -3.783  -6.389  21.442  1.00 95.75           C  
ATOM   1340  CB  GLU A 163      -1.721  -7.443  20.367  1.00 95.75           C  
ATOM   1341  O   GLU A 163      -3.833  -5.170  21.620  1.00 95.75           O  
ATOM   1342  CG  GLU A 163      -1.310  -8.556  19.381  1.00 95.75           C  
ATOM   1343  CD  GLU A 163       0.080  -9.186  19.649  1.00 95.75           C  
ATOM   1344  OE1 GLU A 163       0.432 -10.200  18.993  1.00 95.75           O  
ATOM   1345  OE2 GLU A 163       0.829  -8.749  20.550  1.00 95.75           O  
ATOM   1346  N   PRO A 164      -4.247  -7.226  22.387  1.00 95.56           N  
ATOM   1347  CA  PRO A 164      -4.603  -6.759  23.724  1.00 95.56           C  
ATOM   1348  C   PRO A 164      -3.441  -6.020  24.397  1.00 95.56           C  
ATOM   1349  CB  PRO A 164      -4.990  -8.013  24.514  1.00 95.56           C  
ATOM   1350  O   PRO A 164      -2.274  -6.353  24.187  1.00 95.56           O  
ATOM   1351  CG  PRO A 164      -5.382  -9.014  23.429  1.00 95.56           C  
ATOM   1352  CD  PRO A 164      -4.443  -8.662  22.279  1.00 95.56           C  
ATOM   1353  N   ASP A 165      -3.758  -5.047  25.250  1.00 93.25           N  
ATOM   1354  CA  ASP A 165      -2.737  -4.333  26.014  1.00 93.25           C  
ATOM   1355  C   ASP A 165      -1.913  -5.291  26.892  1.00 93.25           C  
ATOM   1356  CB  ASP A 165      -3.380  -3.241  26.870  1.00 93.25           C  
ATOM   1357  O   ASP A 165      -2.478  -6.217  27.491  1.00 93.25           O  
ATOM   1358  CG  ASP A 165      -3.961  -2.158  25.973  1.00 93.25           C  
ATOM   1359  OD1 ASP A 165      -3.165  -1.418  25.360  1.00 93.25           O  
ATOM   1360  OD2 ASP A 165      -5.201  -2.075  25.849  1.00 93.25           O  
ATOM   1361  N   PRO A 166      -0.589  -5.078  27.022  1.00 90.19           N  
ATOM   1362  CA  PRO A 166       0.237  -5.874  27.914  1.00 90.19           C  
ATOM   1363  C   PRO A 166      -0.320  -5.859  29.337  1.00 90.19           C  
ATOM   1364  CB  PRO A 166       1.643  -5.276  27.843  1.00 90.19           C  
ATOM   1365  O   PRO A 166      -0.537  -4.806  29.940  1.00 90.19           O  
ATOM   1366  CG  PRO A 166       1.674  -4.602  26.474  1.00 90.19           C  
ATOM   1367  CD  PRO A 166       0.233  -4.139  26.272  1.00 90.19           C  
ATOM   1368  N   THR A 167      -0.521  -7.046  29.899  1.00 87.56           N  
ATOM   1369  CA  THR A 167      -0.931  -7.212  31.294  1.00 87.56           C  
ATOM   1370  C   THR A 167       0.183  -7.871  32.094  1.00 87.56           C  
ATOM   1371  CB  THR A 167      -2.267  -7.958  31.438  1.00 87.56           C  
ATOM   1372  O   THR A 167       1.095  -8.489  31.548  1.00 87.56           O  
ATOM   1373  CG2 THR A 167      -3.423  -7.264  30.722  1.00 87.56           C  
ATOM   1374  OG1 THR A 167      -2.178  -9.267  30.944  1.00 87.56           O  
ATOM   1375  N   GLN A 168       0.124  -7.711  33.413  1.00 85.19           N  
ATOM   1376  CA  GLN A 168       1.034  -8.367  34.347  1.00 85.19           C  
ATOM   1377  C   GLN A 168       0.241  -8.990  35.491  1.00 85.19           C  
ATOM   1378  CB  GLN A 168       2.115  -7.395  34.842  1.00 85.19           C  
ATOM   1379  O   GLN A 168      -0.710  -8.382  36.010  1.00 85.19           O  
ATOM   1380  CG  GLN A 168       1.549  -6.131  35.512  1.00 85.19           C  
ATOM   1381  CD  GLN A 168       2.631  -5.207  36.051  1.00 85.19           C  
ATOM   1382  NE2 GLN A 168       2.289  -4.018  36.494  1.00 85.19           N  
ATOM   1383  OE1 GLN A 168       3.795  -5.534  36.117  1.00 85.19           O  
ATOM   1384  N   SER A 169       0.655 -10.191  35.888  1.00 86.56           N  
ATOM   1385  CA  SER A 169       0.053 -10.942  36.987  1.00 86.56           C  
ATOM   1386  C   SER A 169       0.268 -10.244  38.336  1.00 86.56           C  
ATOM   1387  CB  SER A 169       0.618 -12.366  37.019  1.00 86.56           C  
ATOM   1388  O   SER A 169       1.190  -9.444  38.513  1.00 86.56           O  
ATOM   1389  OG  SER A 169       1.992 -12.329  37.339  1.00 86.56           O  
ATOM   1390  N   ALA A 170      -0.562 -10.572  39.332  1.00 86.38           N  
ATOM   1391  CA  ALA A 170      -0.408 -10.039  40.690  1.00 86.38           C  
ATOM   1392  C   ALA A 170       0.979 -10.349  41.289  1.00 86.38           C  
ATOM   1393  CB  ALA A 170      -1.529 -10.616  41.563  1.00 86.38           C  
ATOM   1394  O   ALA A 170       1.562  -9.523  41.989  1.00 86.38           O  
ATOM   1395  N   PHE A 171       1.537 -11.515  40.961  1.00 86.81           N  
ATOM   1396  CA  PHE A 171       2.859 -11.938  41.410  1.00 86.81           C  
ATOM   1397  C   PHE A 171       4.002 -11.128  40.776  1.00 86.81           C  
ATOM   1398  CB  PHE A 171       2.991 -13.425  41.086  1.00 86.81           C  
ATOM   1399  O   PHE A 171       4.976 -10.790  41.447  1.00 86.81           O  
ATOM   1400  CG  PHE A 171       4.297 -14.022  41.549  1.00 86.81           C  
ATOM   1401  CD1 PHE A 171       5.302 -14.323  40.615  1.00 86.81           C  
ATOM   1402  CD2 PHE A 171       4.489 -14.305  42.913  1.00 86.81           C  
ATOM   1403  CE1 PHE A 171       6.474 -14.968  41.040  1.00 86.81           C  
ATOM   1404  CE2 PHE A 171       5.671 -14.928  43.341  1.00 86.81           C  
ATOM   1405  CZ  PHE A 171       6.652 -15.281  42.400  1.00 86.81           C  
ATOM   1406  N   GLU A 172       3.892 -10.776  39.494  1.00 88.56           N  
ATOM   1407  CA  GLU A 172       4.877  -9.922  38.817  1.00 88.56           C  
ATOM   1408  C   GLU A 172       4.842  -8.488  39.341  1.00 88.56           C  
ATOM   1409  CB  GLU A 172       4.620  -9.935  37.312  1.00 88.56           C  
ATOM   1410  O   GLU A 172       5.905  -7.904  39.566  1.00 88.56           O  
ATOM   1411  CG  GLU A 172       5.016 -11.293  36.721  1.00 88.56           C  
ATOM   1412  CD  GLU A 172       4.438 -11.494  35.324  1.00 88.56           C  
ATOM   1413  OE1 GLU A 172       5.184 -12.055  34.497  1.00 88.56           O  
ATOM   1414  OE2 GLU A 172       3.236 -11.171  35.160  1.00 88.56           O  
ATOM   1415  N   ARG A 173       3.640  -7.972  39.637  1.00 86.31           N  
ATOM   1416  CA  ARG A 173       3.460  -6.681  40.319  1.00 86.31           C  
ATOM   1417  C   ARG A 173       4.133  -6.675  41.683  1.00 86.31           C  
ATOM   1418  CB  ARG A 173       1.973  -6.347  40.498  1.00 86.31           C  
ATOM   1419  O   ARG A 173       4.869  -5.748  41.985  1.00 86.31           O  
ATOM   1420  CG  ARG A 173       1.282  -6.065  39.168  1.00 86.31           C  
ATOM   1421  CD  ARG A 173      -0.201  -5.757  39.389  1.00 86.31           C  
ATOM   1422  NE  ARG A 173      -0.975  -5.928  38.148  1.00 86.31           N  
ATOM   1423  NH1 ARG A 173      -2.861  -4.772  38.772  1.00 86.31           N  
ATOM   1424  NH2 ARG A 173      -2.747  -5.734  36.756  1.00 86.31           N  
ATOM   1425  CZ  ARG A 173      -2.187  -5.470  37.900  1.00 86.31           C  
ATOM   1426  N   PHE A 174       3.932  -7.728  42.478  1.00 88.50           N  
ATOM   1427  CA  PHE A 174       4.580  -7.872  43.785  1.00 88.50           C  
ATOM   1428  C   PHE A 174       6.114  -7.868  43.684  1.00 88.50           C  
ATOM   1429  CB  PHE A 174       4.078  -9.162  44.446  1.00 88.50           C  
ATOM   1430  O   PHE A 174       6.800  -7.359  44.565  1.00 88.50           O  
ATOM   1431  CG  PHE A 174       4.729  -9.435  45.786  1.00 88.50           C  
ATOM   1432  CD1 PHE A 174       5.800 -10.346  45.884  1.00 88.50           C  
ATOM   1433  CD2 PHE A 174       4.300  -8.733  46.926  1.00 88.50           C  
ATOM   1434  CE1 PHE A 174       6.436 -10.552  47.121  1.00 88.50           C  
ATOM   1435  CE2 PHE A 174       4.935  -8.943  48.163  1.00 88.50           C  
ATOM   1436  CZ  PHE A 174       6.003  -9.850  48.260  1.00 88.50           C  
ATOM   1437  N   ARG A 175       6.666  -8.400  42.588  1.00 90.06           N  
ATOM   1438  CA  ARG A 175       8.108  -8.384  42.301  1.00 90.06           C  
ATOM   1439  C   ARG A 175       8.609  -7.083  41.666  1.00 90.06           C  
ATOM   1440  CB  ARG A 175       8.477  -9.621  41.468  1.00 90.06           C  
ATOM   1441  O   ARG A 175       9.766  -7.048  41.256  1.00 90.06           O  
ATOM   1442  CG  ARG A 175       8.502 -10.877  42.344  1.00 90.06           C  
ATOM   1443  CD  ARG A 175       8.997 -12.075  41.531  1.00 90.06           C  
ATOM   1444  NE  ARG A 175       9.397 -13.185  42.413  1.00 90.06           N  
ATOM   1445  NH1 ARG A 175       9.714 -14.774  40.790  1.00 90.06           N  
ATOM   1446  NH2 ARG A 175      10.130 -15.281  42.920  1.00 90.06           N  
ATOM   1447  CZ  ARG A 175       9.746 -14.401  42.039  1.00 90.06           C  
ATOM   1448  N   ASN A 176       7.775  -6.044  41.566  1.00 86.00           N  
ATOM   1449  CA  ASN A 176       8.093  -4.774  40.906  1.00 86.00           C  
ATOM   1450  C   ASN A 176       8.677  -4.960  39.493  1.00 86.00           C  
ATOM   1451  CB  ASN A 176       8.974  -3.908  41.827  1.00 86.00           C  
ATOM   1452  O   ASN A 176       9.547  -4.197  39.067  1.00 86.00           O  
ATOM   1453  CG  ASN A 176       8.278  -3.486  43.105  1.00 86.00           C  
ATOM   1454  ND2 ASN A 176       9.024  -3.211  44.148  1.00 86.00           N  
ATOM   1455  OD1 ASN A 176       7.069  -3.366  43.186  1.00 86.00           O  
ATOM   1456  N   LYS A 177       8.238  -5.997  38.766  1.00 87.12           N  
ATOM   1457  CA  LYS A 177       8.669  -6.187  37.379  1.00 87.12           C  
ATOM   1458  C   LYS A 177       8.020  -5.125  36.485  1.00 87.12           C  
ATOM   1459  CB  LYS A 177       8.352  -7.598  36.877  1.00 87.12           C  
ATOM   1460  O   LYS A 177       6.861  -4.780  36.709  1.00 87.12           O  
ATOM   1461  CG  LYS A 177       9.325  -8.640  37.447  1.00 87.12           C  
ATOM   1462  CD  LYS A 177       9.129  -9.958  36.694  1.00 87.12           C  
ATOM   1463  CE  LYS A 177      10.156 -11.017  37.093  1.00 87.12           C  
ATOM   1464  NZ  LYS A 177      10.024 -12.198  36.201  1.00 87.12           N  
ATOM   1465  N   PRO A 178       8.738  -4.608  35.472  1.00 85.00           N  
ATOM   1466  CA  PRO A 178       8.124  -3.737  34.483  1.00 85.00           C  
ATOM   1467  C   PRO A 178       7.089  -4.516  33.661  1.00 85.00           C  
ATOM   1468  CB  PRO A 178       9.279  -3.212  33.627  1.00 85.00           C  
ATOM   1469  O   PRO A 178       7.242  -5.720  33.438  1.00 85.00           O  
ATOM   1470  CG  PRO A 178      10.313  -4.336  33.706  1.00 85.00           C  
ATOM   1471  CD  PRO A 178      10.121  -4.895  35.116  1.00 85.00           C  
ATOM   1472  N   LEU A 179       6.065  -3.806  33.181  1.00 86.00           N  
ATOM   1473  CA  LEU A 179       5.118  -4.343  32.206  1.00 86.00           C  
ATOM   1474  C   LEU A 179       5.871  -4.856  30.964  1.00 86.00           C  
ATOM   1475  CB  LEU A 179       4.107  -3.252  31.809  1.00 86.00           C  
ATOM   1476  O   LEU A 179       6.833  -4.208  30.530  1.00 86.00           O  
ATOM   1477  CG  LEU A 179       2.914  -3.166  32.775  1.00 86.00           C  
ATOM   1478  CD1 LEU A 179       2.311  -1.763  32.765  1.00 86.00           C  
ATOM   1479  CD2 LEU A 179       1.821  -4.162  32.384  1.00 86.00           C  
ATOM   1480  N   PRO A 180       5.443  -5.986  30.371  1.00 86.25           N  
ATOM   1481  CA  PRO A 180       5.971  -6.427  29.089  1.00 86.25           C  
ATOM   1482  C   PRO A 180       5.804  -5.326  28.040  1.00 86.25           C  
ATOM   1483  CB  PRO A 180       5.191  -7.693  28.717  1.00 86.25           C  
ATOM   1484  O   PRO A 180       4.764  -4.668  27.980  1.00 86.25           O  
ATOM   1485  CG  PRO A 180       4.643  -8.192  30.053  1.00 86.25           C  
ATOM   1486  CD  PRO A 180       4.419  -6.907  30.843  1.00 86.25           C  
ATOM   1487  N   LYS A 181       6.826  -5.123  27.206  1.00 86.44           N  
ATOM   1488  CA  LYS A 181       6.704  -4.214  26.064  1.00 86.44           C  
ATOM   1489  C   LYS A 181       5.833  -4.864  24.979  1.00 86.44           C  
ATOM   1490  CB  LYS A 181       8.078  -3.818  25.511  1.00 86.44           C  
ATOM   1491  O   LYS A 181       5.940  -6.081  24.800  1.00 86.44           O  
ATOM   1492  CG  LYS A 181       8.860  -2.939  26.498  1.00 86.44           C  
ATOM   1493  CD  LYS A 181      10.145  -2.426  25.841  1.00 86.44           C  
ATOM   1494  CE  LYS A 181      10.918  -1.510  26.795  1.00 86.44           C  
ATOM   1495  NZ  LYS A 181      12.100  -0.919  26.119  1.00 86.44           N  
ATOM   1496  N   PRO A 182       5.018  -4.084  24.248  1.00 88.62           N  
ATOM   1497  CA  PRO A 182       4.353  -4.564  23.042  1.00 88.62           C  
ATOM   1498  C   PRO A 182       5.355  -5.146  22.039  1.00 88.62           C  
ATOM   1499  CB  PRO A 182       3.618  -3.356  22.451  1.00 88.62           C  
ATOM   1500  O   PRO A 182       6.533  -4.770  22.028  1.00 88.62           O  
ATOM   1501  CG  PRO A 182       3.426  -2.429  23.649  1.00 88.62           C  
ATOM   1502  CD  PRO A 182       4.677  -2.688  24.486  1.00 88.62           C  
ATOM   1503  N   LYS A 183       4.888  -6.063  21.187  1.00 91.88           N  
ATOM   1504  CA  LYS A 183       5.714  -6.602  20.103  1.00 91.88           C  
ATOM   1505  C   LYS A 183       6.058  -5.490  19.096  1.00 91.88           C  
ATOM   1506  CB  LYS A 183       5.000  -7.754  19.391  1.00 91.88           C  
ATOM   1507  O   LYS A 183       5.198  -4.654  18.799  1.00 91.88           O  
ATOM   1508  CG  LYS A 183       4.825  -8.998  20.272  1.00 91.88           C  
ATOM   1509  CD  LYS A 183       4.035 -10.036  19.473  1.00 91.88           C  
ATOM   1510  CE  LYS A 183       3.588 -11.207  20.344  1.00 91.88           C  
ATOM   1511  NZ  LYS A 183       2.452 -11.887  19.685  1.00 91.88           N  
ATOM   1512  N   PRO A 184       7.280  -5.481  18.534  1.00 93.62           N  
ATOM   1513  CA  PRO A 184       7.630  -4.540  17.478  1.00 93.62           C  
ATOM   1514  C   PRO A 184       6.677  -4.636  16.277  1.00 93.62           C  
ATOM   1515  CB  PRO A 184       9.078  -4.849  17.093  1.00 93.62           C  
ATOM   1516  O   PRO A 184       6.332  -5.737  15.847  1.00 93.62           O  
ATOM   1517  CG  PRO A 184       9.643  -5.471  18.369  1.00 93.62           C  
ATOM   1518  CD  PRO A 184       8.452  -6.247  18.929  1.00 93.62           C  
ATOM   1519  N   GLY A 185       6.237  -3.493  15.755  1.00 94.06           N  
ATOM   1520  CA  GLY A 185       5.330  -3.376  14.612  1.00 94.06           C  
ATOM   1521  C   GLY A 185       3.887  -3.806  14.875  1.00 94.06           C  
ATOM   1522  O   GLY A 185       3.122  -3.930  13.923  1.00 94.06           O  
ATOM   1523  N   VAL A 186       3.503  -4.067  16.129  1.00 96.00           N  
ATOM   1524  CA  VAL A 186       2.140  -4.476  16.504  1.00 96.00           C  
ATOM   1525  C   VAL A 186       1.569  -3.492  17.515  1.00 96.00           C  
ATOM   1526  CB  VAL A 186       2.113  -5.909  17.059  1.00 96.00           C  
ATOM   1527  O   VAL A 186       2.123  -3.322  18.600  1.00 96.00           O  
ATOM   1528  CG1 VAL A 186       0.675  -6.352  17.336  1.00 96.00           C  
ATOM   1529  CG2 VAL A 186       2.730  -6.917  16.077  1.00 96.00           C  
ATOM   1530  N   LEU A 187       0.481  -2.817  17.155  1.00 97.00           N  
ATOM   1531  CA  LEU A 187      -0.169  -1.833  18.021  1.00 97.00           C  
ATOM   1532  C   LEU A 187      -1.205  -2.493  18.943  1.00 97.00           C  
ATOM   1533  CB  LEU A 187      -0.782  -0.710  17.171  1.00 97.00           C  
ATOM   1534  O   LEU A 187      -1.770  -3.540  18.616  1.00 97.00           O  
ATOM   1535  CG  LEU A 187       0.206   0.111  16.322  1.00 97.00           C  
ATOM   1536  CD1 LEU A 187      -0.561   1.206  15.585  1.00 97.00           C  
ATOM   1537  CD2 LEU A 187       1.312   0.778  17.140  1.00 97.00           C  
ATOM   1538  N   THR A 188      -1.459  -1.882  20.098  1.00 97.38           N  
ATOM   1539  CA  THR A 188      -2.404  -2.396  21.095  1.00 97.38           C  
ATOM   1540  C   THR A 188      -3.832  -1.890  20.887  1.00 97.38           C  
ATOM   1541  CB  THR A 188      -1.967  -2.140  22.545  1.00 97.38           C  
ATOM   1542  O   THR A 188      -4.080  -0.900  20.197  1.00 97.38           O  
ATOM   1543  CG2 THR A 188      -0.496  -2.447  22.821  1.00 97.38           C  
ATOM   1544  OG1 THR A 188      -2.241  -0.822  22.960  1.00 97.38           O  
ATOM   1545  N   LYS A 189      -4.810  -2.527  21.540  1.00 97.19           N  
ATOM   1546  CA  LYS A 189      -6.206  -2.060  21.553  1.00 97.19           C  
ATOM   1547  C   LYS A 189      -6.368  -0.658  22.152  1.00 97.19           C  
ATOM   1548  CB  LYS A 189      -7.102  -3.068  22.290  1.00 97.19           C  
ATOM   1549  O   LYS A 189      -7.180   0.110  21.639  1.00 97.19           O  
ATOM   1550  CG  LYS A 189      -7.285  -4.410  21.561  1.00 97.19           C  
ATOM   1551  CD  LYS A 189      -7.944  -4.264  20.182  1.00 97.19           C  
ATOM   1552  CE  LYS A 189      -8.234  -5.646  19.595  1.00 97.19           C  
ATOM   1553  NZ  LYS A 189      -8.898  -5.541  18.277  1.00 97.19           N  
ATOM   1554  N   SER A 190      -5.601  -0.288  23.181  1.00 96.25           N  
ATOM   1555  CA  SER A 190      -5.620   1.093  23.688  1.00 96.25           C  
ATOM   1556  C   SER A 190      -5.036   2.091  22.685  1.00 96.25           C  
ATOM   1557  CB  SER A 190      -4.863   1.217  25.009  1.00 96.25           C  
ATOM   1558  O   SER A 190      -5.533   3.212  22.577  1.00 96.25           O  
ATOM   1559  OG  SER A 190      -5.539   0.529  26.042  1.00 96.25           O  
ATOM   1560  N   GLU A 191      -4.012   1.695  21.926  1.00 97.56           N  
ATOM   1561  CA  GLU A 191      -3.460   2.514  20.842  1.00 97.56           C  
ATOM   1562  C   GLU A 191      -4.484   2.703  19.713  1.00 97.56           C  
ATOM   1563  CB  GLU A 191      -2.140   1.903  20.343  1.00 97.56           C  
ATOM   1564  O   GLU A 191      -4.723   3.840  19.313  1.00 97.56           O  
ATOM   1565  CG  GLU A 191      -1.008   2.086  21.372  1.00 97.56           C  
ATOM   1566  CD  GLU A 191       0.283   1.327  21.017  1.00 97.56           C  
ATOM   1567  OE1 GLU A 191       1.359   1.733  21.511  1.00 97.56           O  
ATOM   1568  OE2 GLU A 191       0.214   0.327  20.269  1.00 97.56           O  
ATOM   1569  N   LEU A 192      -5.186   1.644  19.287  1.00 98.12           N  
ATOM   1570  CA  LEU A 192      -6.313   1.745  18.347  1.00 98.12           C  
ATOM   1571  C   LEU A 192      -7.394   2.711  18.849  1.00 98.12           C  
ATOM   1572  CB  LEU A 192      -6.922   0.350  18.122  1.00 98.12           C  
ATOM   1573  O   LEU A 192      -7.813   3.605  18.117  1.00 98.12           O  
ATOM   1574  CG  LEU A 192      -8.189   0.331  17.250  1.00 98.12           C  
ATOM   1575  CD1 LEU A 192      -7.979   0.878  15.841  1.00 98.12           C  
ATOM   1576  CD2 LEU A 192      -8.722  -1.097  17.171  1.00 98.12           C  
ATOM   1577  N   ALA A 193      -7.827   2.569  20.104  1.00 97.69           N  
ATOM   1578  CA  ALA A 193      -8.844   3.443  20.687  1.00 97.69           C  
ATOM   1579  C   ALA A 193      -8.399   4.917  20.692  1.00 97.69           C  
ATOM   1580  CB  ALA A 193      -9.159   2.943  22.101  1.00 97.69           C  
ATOM   1581  O   ALA A 193      -9.200   5.815  20.425  1.00 97.69           O  
ATOM   1582  N   ASN A 194      -7.110   5.180  20.939  1.00 97.12           N  
ATOM   1583  CA  ASN A 194      -6.543   6.520  20.812  1.00 97.12           C  
ATOM   1584  C   ASN A 194      -6.562   7.023  19.365  1.00 97.12           C  
ATOM   1585  CB  ASN A 194      -5.110   6.542  21.363  1.00 97.12           C  
ATOM   1586  O   ASN A 194      -6.913   8.184  19.152  1.00 97.12           O  
ATOM   1587  CG  ASN A 194      -5.019   6.627  22.871  1.00 97.12           C  
ATOM   1588  ND2 ASN A 194      -3.859   6.313  23.395  1.00 97.12           N  
ATOM   1589  OD1 ASN A 194      -5.918   7.070  23.577  1.00 97.12           O  
ATOM   1590  N   MET A 195      -6.217   6.178  18.386  1.00 97.50           N  
ATOM   1591  CA  MET A 195      -6.280   6.541  16.966  1.00 97.50           C  
ATOM   1592  C   MET A 195      -7.703   6.915  16.550  1.00 97.50           C  
ATOM   1593  CB  MET A 195      -5.776   5.409  16.055  1.00 97.50           C  
ATOM   1594  O   MET A 195      -7.911   7.980  15.970  1.00 97.50           O  
ATOM   1595  CG  MET A 195      -4.296   5.072  16.234  1.00 97.50           C  
ATOM   1596  SD  MET A 195      -3.708   3.624  15.311  1.00 97.50           S  
ATOM   1597  CE  MET A 195      -4.230   4.032  13.621  1.00 97.50           C  
ATOM   1598  N   VAL A 196      -8.681   6.076  16.907  1.00 97.44           N  
ATOM   1599  CA  VAL A 196     -10.105   6.300  16.627  1.00 97.44           C  
ATOM   1600  C   VAL A 196     -10.581   7.604  17.246  1.00 97.44           C  
ATOM   1601  CB  VAL A 196     -10.959   5.118  17.128  1.00 97.44           C  
ATOM   1602  O   VAL A 196     -11.148   8.444  16.548  1.00 97.44           O  
ATOM   1603  CG1 VAL A 196     -12.456   5.451  17.122  1.00 97.44           C  
ATOM   1604  CG2 VAL A 196     -10.711   3.898  16.237  1.00 97.44           C  
ATOM   1605  N   ARG A 197     -10.297   7.819  18.535  1.00 96.62           N  
ATOM   1606  CA  ARG A 197     -10.665   9.060  19.219  1.00 96.62           C  
ATOM   1607  C   ARG A 197     -10.079  10.276  18.501  1.00 96.62           C  
ATOM   1608  CB  ARG A 197     -10.218   8.989  20.681  1.00 96.62           C  
ATOM   1609  O   ARG A 197     -10.825  11.193  18.197  1.00 96.62           O  
ATOM   1610  CG  ARG A 197     -10.623  10.254  21.457  1.00 96.62           C  
ATOM   1611  CD  ARG A 197      -9.950  10.330  22.825  1.00 96.62           C  
ATOM   1612  NE  ARG A 197      -8.482  10.329  22.703  1.00 96.62           N  
ATOM   1613  NH1 ARG A 197      -8.166  12.548  22.092  1.00 96.62           N  
ATOM   1614  NH2 ARG A 197      -6.430  11.194  22.429  1.00 96.62           N  
ATOM   1615  CZ  ARG A 197      -7.718  11.362  22.400  1.00 96.62           C  
ATOM   1616  N   LYS A 198      -8.777  10.276  18.191  1.00 95.06           N  
ATOM   1617  CA  LYS A 198      -8.117  11.398  17.501  1.00 95.06           C  
ATOM   1618  C   LYS A 198      -8.720  11.669  16.120  1.00 95.06           C  
ATOM   1619  CB  LYS A 198      -6.611  11.128  17.377  1.00 95.06           C  
ATOM   1620  O   LYS A 198      -8.878  12.831  15.760  1.00 95.06           O  
ATOM   1621  CG  LYS A 198      -5.865  11.289  18.709  1.00 95.06           C  
ATOM   1622  CD  LYS A 198      -4.387  10.918  18.526  1.00 95.06           C  
ATOM   1623  CE  LYS A 198      -3.582  11.287  19.772  1.00 95.06           C  
ATOM   1624  NZ  LYS A 198      -2.131  11.358  19.491  1.00 95.06           N  
ATOM   1625  N   ALA A 199      -9.073  10.626  15.368  1.00 94.69           N  
ATOM   1626  CA  ALA A 199      -9.741  10.774  14.078  1.00 94.69           C  
ATOM   1627  C   ALA A 199     -11.148  11.387  14.223  1.00 94.69           C  
ATOM   1628  CB  ALA A 199      -9.764   9.411  13.374  1.00 94.69           C  
ATOM   1629  O   ALA A 199     -11.480  12.314  13.485  1.00 94.69           O  
ATOM   1630  N   CYS A 200     -11.936  10.936  15.206  1.00 95.00           N  
ATOM   1631  CA  CYS A 200     -13.259  11.498  15.511  1.00 95.00           C  
ATOM   1632  C   CYS A 200     -13.168  12.963  15.951  1.00 95.00           C  
ATOM   1633  CB  CYS A 200     -13.935  10.681  16.619  1.00 95.00           C  
ATOM   1634  O   CYS A 200     -13.864  13.812  15.403  1.00 95.00           O  
ATOM   1635  SG  CYS A 200     -14.228   8.968  16.111  1.00 95.00           S  
ATOM   1636  N   ASP A 201     -12.258  13.275  16.879  1.00 93.50           N  
ATOM   1637  CA  ASP A 201     -12.041  14.634  17.384  1.00 93.50           C  
ATOM   1638  C   ASP A 201     -11.663  15.593  16.233  1.00 93.50           C  
ATOM   1639  CB  ASP A 201     -10.914  14.635  18.444  1.00 93.50           C  
ATOM   1640  O   ASP A 201     -11.999  16.777  16.255  1.00 93.50           O  
ATOM   1641  CG  ASP A 201     -11.133  13.799  19.726  1.00 93.50           C  
ATOM   1642  OD1 ASP A 201     -12.233  13.241  19.959  1.00 93.50           O  
ATOM   1643  OD2 ASP A 201     -10.142  13.677  20.498  1.00 93.50           O  
ATOM   1644  N   HIS A 202     -10.962  15.097  15.206  1.00 91.38           N  
ATOM   1645  CA  HIS A 202     -10.608  15.890  14.030  1.00 91.38           C  
ATOM   1646  C   HIS A 202     -11.811  16.182  13.127  1.00 91.38           C  
ATOM   1647  CB  HIS A 202      -9.498  15.184  13.242  1.00 91.38           C  
ATOM   1648  O   HIS A 202     -11.932  17.296  12.611  1.00 91.38           O  
ATOM   1649  CG  HIS A 202      -8.587  16.156  12.546  1.00 91.38           C  
ATOM   1650  CD2 HIS A 202      -7.249  15.984  12.324  1.00 91.38           C  
ATOM   1651  ND1 HIS A 202      -8.917  17.419  12.108  1.00 91.38           N  
ATOM   1652  CE1 HIS A 202      -7.799  17.991  11.631  1.00 91.38           C  
ATOM   1653  NE2 HIS A 202      -6.760  17.155  11.754  1.00 91.38           N  
ATOM   1654  N   LEU A 203     -12.695  15.196  12.963  1.00 91.00           N  
ATOM   1655  CA  LEU A 203     -13.919  15.322  12.181  1.00 91.00           C  
ATOM   1656  C   LEU A 203     -14.925  16.262  12.867  1.00 91.00           C  
ATOM   1657  CB  LEU A 203     -14.467  13.903  11.939  1.00 91.00           C  
ATOM   1658  O   LEU A 203     -15.495  17.126  12.204  1.00 91.00           O  
ATOM   1659  CG  LEU A 203     -15.676  13.822  10.992  1.00 91.00           C  
ATOM   1660  CD1 LEU A 203     -15.354  14.359   9.593  1.00 91.00           C  
ATOM   1661  CD2 LEU A 203     -16.108  12.363  10.841  1.00 91.00           C  
ATOM   1662  N   GLU A 204     -15.064  16.160  14.194  1.00 91.69           N  
ATOM   1663  CA  GLU A 204     -15.897  17.036  15.036  1.00 91.69           C  
ATOM   1664  C   GLU A 204     -15.501  18.510  14.952  1.00 91.69           C  
ATOM   1665  CB  GLU A 204     -15.759  16.620  16.508  1.00 91.69           C  
ATOM   1666  O   GLU A 204     -16.364  19.383  14.864  1.00 91.69           O  
ATOM   1667  CG  GLU A 204     -16.626  15.414  16.846  1.00 91.69           C  
ATOM   1668  CD  GLU A 204     -16.383  14.882  18.262  1.00 91.69           C  
ATOM   1669  OE1 GLU A 204     -16.664  13.686  18.492  1.00 91.69           O  
ATOM   1670  OE2 GLU A 204     -15.863  15.628  19.119  1.00 91.69           O  
ATOM   1671  N   LYS A 205     -14.193  18.804  14.953  1.00 90.56           N  
ATOM   1672  CA  LYS A 205     -13.687  20.181  14.810  1.00 90.56           C  
ATOM   1673  C   LYS A 205     -14.131  20.840  13.498  1.00 90.56           C  
ATOM   1674  CB  LYS A 205     -12.156  20.182  14.890  1.00 90.56           C  
ATOM   1675  O   LYS A 205     -14.205  22.067  13.436  1.00 90.56           O  
ATOM   1676  CG  LYS A 205     -11.611  20.024  16.317  1.00 90.56           C  
ATOM   1677  CD  LYS A 205     -10.094  19.820  16.224  1.00 90.56           C  
ATOM   1678  CE  LYS A 205      -9.447  19.529  17.577  1.00 90.56           C  
ATOM   1679  NZ  LYS A 205      -7.989  19.300  17.395  1.00 90.56           N  
ATOM   1680  N   GLY A 206     -14.420  20.053  12.460  1.00 86.50           N  
ATOM   1681  CA  GLY A 206     -14.826  20.556  11.151  1.00 86.50           C  
ATOM   1682  C   GLY A 206     -13.712  21.310  10.409  1.00 86.50           C  
ATOM   1683  O   GLY A 206     -12.524  21.113  10.651  1.00 86.50           O  
ATOM   1684  N   GLY A 207     -14.103  22.158   9.454  1.00 87.19           N  
ATOM   1685  CA  GLY A 207     -13.173  22.915   8.605  1.00 87.19           C  
ATOM   1686  C   GLY A 207     -12.661  22.148   7.378  1.00 87.19           C  
ATOM   1687  O   GLY A 207     -13.147  21.064   7.048  1.00 87.19           O  
ATOM   1688  N   SER A 208     -11.690  22.737   6.672  1.00 82.06           N  
ATOM   1689  CA  SER A 208     -11.106  22.173   5.444  1.00 82.06           C  
ATOM   1690  C   SER A 208     -10.263  20.915   5.694  1.00 82.06           C  
ATOM   1691  CB  SER A 208     -10.258  23.232   4.729  1.00 82.06           C  
ATOM   1692  O   SER A 208     -10.200  20.049   4.827  1.00 82.06           O  
ATOM   1693  OG  SER A 208      -9.346  23.830   5.634  1.00 82.06           O  
ATOM   1694  N   SER A 209      -9.679  20.776   6.887  1.00 83.25           N  
ATOM   1695  CA  SER A 209      -8.847  19.639   7.315  1.00 83.25           C  
ATOM   1696  C   SER A 209      -9.613  18.554   8.077  1.00 83.25           C  
ATOM   1697  CB  SER A 209      -7.678  20.148   8.164  1.00 83.25           C  
ATOM   1698  O   SER A 209      -9.012  17.635   8.625  1.00 83.25           O  
ATOM   1699  OG  SER A 209      -8.144  20.976   9.216  1.00 83.25           O  
ATOM   1700  N   LYS A 210     -10.952  18.608   8.121  1.00 85.38           N  
ATOM   1701  CA  LYS A 210     -11.767  17.677   8.930  1.00 85.38           C  
ATOM   1702  C   LYS A 210     -11.531  16.189   8.628  1.00 85.38           C  
ATOM   1703  CB  LYS A 210     -13.250  18.041   8.789  1.00 85.38           C  
ATOM   1704  O   LYS A 210     -11.777  15.340   9.476  1.00 85.38           O  
ATOM   1705  CG  LYS A 210     -13.848  17.708   7.414  1.00 85.38           C  
ATOM   1706  CD  LYS A 210     -15.309  18.160   7.359  1.00 85.38           C  
ATOM   1707  CE  LYS A 210     -15.920  17.749   6.020  1.00 85.38           C  
ATOM   1708  NZ  LYS A 210     -17.363  18.085   5.958  1.00 85.38           N  
ATOM   1709  N   TRP A 211     -11.058  15.872   7.422  1.00 87.00           N  
ATOM   1710  CA  TRP A 211     -10.776  14.505   6.980  1.00 87.00           C  
ATOM   1711  C   TRP A 211      -9.345  14.041   7.277  1.00 87.00           C  
ATOM   1712  CB  TRP A 211     -11.104  14.389   5.486  1.00 87.00           C  
ATOM   1713  O   TRP A 211      -9.046  12.863   7.092  1.00 87.00           O  
ATOM   1714  CG  TRP A 211     -12.546  14.619   5.149  1.00 87.00           C  
ATOM   1715  CD1 TRP A 211     -13.047  15.632   4.407  1.00 87.00           C  
ATOM   1716  CD2 TRP A 211     -13.695  13.803   5.526  1.00 87.00           C  
ATOM   1717  CE2 TRP A 211     -14.879  14.409   5.019  1.00 87.00           C  
ATOM   1718  CE3 TRP A 211     -13.844  12.590   6.217  1.00 87.00           C  
ATOM   1719  NE1 TRP A 211     -14.417  15.485   4.288  1.00 87.00           N  
ATOM   1720  CH2 TRP A 211     -16.272  12.694   6.012  1.00 87.00           C  
ATOM   1721  CZ2 TRP A 211     -16.156  13.873   5.253  1.00 87.00           C  
ATOM   1722  CZ3 TRP A 211     -15.116  12.047   6.481  1.00 87.00           C  
ATOM   1723  N   ASP A 212      -8.459  14.921   7.747  1.00 87.69           N  
ATOM   1724  CA  ASP A 212      -7.036  14.603   7.913  1.00 87.69           C  
ATOM   1725  C   ASP A 212      -6.813  13.528   8.980  1.00 87.69           C  
ATOM   1726  CB  ASP A 212      -6.234  15.881   8.197  1.00 87.69           C  
ATOM   1727  O   ASP A 212      -5.985  12.641   8.792  1.00 87.69           O  
ATOM   1728  CG  ASP A 212      -6.176  16.838   6.994  1.00 87.69           C  
ATOM   1729  OD1 ASP A 212      -6.577  16.441   5.862  1.00 87.69           O  
ATOM   1730  OD2 ASP A 212      -5.743  17.991   7.196  1.00 87.69           O  
ATOM   1731  N   GLY A 213      -7.644  13.493  10.028  1.00 90.94           N  
ATOM   1732  CA  GLY A 213      -7.634  12.402  11.005  1.00 90.94           C  
ATOM   1733  C   GLY A 213      -7.866  11.019  10.378  1.00 90.94           C  
ATOM   1734  O   GLY A 213      -7.200  10.056  10.750  1.00 90.94           O  
ATOM   1735  N   ILE A 214      -8.756  10.914   9.387  1.00 91.19           N  
ATOM   1736  CA  ILE A 214      -9.021   9.657   8.666  1.00 91.19           C  
ATOM   1737  C   ILE A 214      -7.904   9.353   7.664  1.00 91.19           C  
ATOM   1738  CB  ILE A 214     -10.404   9.708   7.984  1.00 91.19           C  
ATOM   1739  O   ILE A 214      -7.508   8.196   7.536  1.00 91.19           O  
ATOM   1740  CG1 ILE A 214     -11.522   9.712   9.050  1.00 91.19           C  
ATOM   1741  CG2 ILE A 214     -10.626   8.511   7.037  1.00 91.19           C  
ATOM   1742  CD1 ILE A 214     -12.784  10.406   8.540  1.00 91.19           C  
ATOM   1743  N   LYS A 215      -7.351  10.371   6.991  1.00 89.69           N  
ATOM   1744  CA  LYS A 215      -6.187  10.196   6.105  1.00 89.69           C  
ATOM   1745  C   LYS A 215      -4.993   9.639   6.879  1.00 89.69           C  
ATOM   1746  CB  LYS A 215      -5.793  11.517   5.436  1.00 89.69           C  
ATOM   1747  O   LYS A 215      -4.445   8.614   6.497  1.00 89.69           O  
ATOM   1748  CG  LYS A 215      -6.846  12.075   4.466  1.00 89.69           C  
ATOM   1749  CD  LYS A 215      -6.336  13.421   3.941  1.00 89.69           C  
ATOM   1750  CE  LYS A 215      -7.408  14.221   3.204  1.00 89.69           C  
ATOM   1751  NZ  LYS A 215      -7.019  15.654   3.184  1.00 89.69           N  
ATOM   1752  N   HIS A 216      -4.665  10.238   8.021  1.00 92.81           N  
ATOM   1753  CA  HIS A 216      -3.582   9.772   8.887  1.00 92.81           C  
ATOM   1754  C   HIS A 216      -3.861   8.367   9.444  1.00 92.81           C  
ATOM   1755  CB  HIS A 216      -3.388  10.782  10.025  1.00 92.81           C  
ATOM   1756  O   HIS A 216      -2.950   7.550   9.556  1.00 92.81           O  
ATOM   1757  CG  HIS A 216      -2.941  12.163   9.612  1.00 92.81           C  
ATOM   1758  CD2 HIS A 216      -2.637  12.612   8.352  1.00 92.81           C  
ATOM   1759  ND1 HIS A 216      -2.793  13.232  10.464  1.00 92.81           N  
ATOM   1760  CE1 HIS A 216      -2.444  14.304   9.737  1.00 92.81           C  
ATOM   1761  NE2 HIS A 216      -2.307  13.966   8.446  1.00 92.81           N  
ATOM   1762  N   PHE A 217      -5.125   8.036   9.739  1.00 95.56           N  
ATOM   1763  CA  PHE A 217      -5.501   6.671  10.112  1.00 95.56           C  
ATOM   1764  C   PHE A 217      -5.218   5.690   8.968  1.00 95.56           C  
ATOM   1765  CB  PHE A 217      -6.973   6.626  10.552  1.00 95.56           C  
ATOM   1766  O   PHE A 217      -4.609   4.648   9.200  1.00 95.56           O  
ATOM   1767  CG  PHE A 217      -7.376   5.333  11.239  1.00 95.56           C  
ATOM   1768  CD1 PHE A 217      -7.444   4.125  10.516  1.00 95.56           C  
ATOM   1769  CD2 PHE A 217      -7.698   5.337  12.610  1.00 95.56           C  
ATOM   1770  CE1 PHE A 217      -7.793   2.929  11.163  1.00 95.56           C  
ATOM   1771  CE2 PHE A 217      -8.070   4.142  13.252  1.00 95.56           C  
ATOM   1772  CZ  PHE A 217      -8.111   2.937  12.530  1.00 95.56           C  
ATOM   1773  N   SER A 218      -5.617   6.027   7.737  1.00 94.19           N  
ATOM   1774  CA  SER A 218      -5.347   5.230   6.531  1.00 94.19           C  
ATOM   1775  C   SER A 218      -3.845   5.028   6.300  1.00 94.19           C  
ATOM   1776  CB  SER A 218      -5.965   5.928   5.315  1.00 94.19           C  
ATOM   1777  O   SER A 218      -3.390   3.925   5.990  1.00 94.19           O  
ATOM   1778  OG  SER A 218      -5.833   5.117   4.166  1.00 94.19           O  
ATOM   1779  N   ASP A 219      -3.049   6.074   6.526  1.00 92.94           N  
ATOM   1780  CA  ASP A 219      -1.591   6.036   6.435  1.00 92.94           C  
ATOM   1781  C   ASP A 219      -0.946   5.065   7.428  1.00 92.94           C  
ATOM   1782  CB  ASP A 219      -1.020   7.428   6.683  1.00 92.94           C  
ATOM   1783  O   ASP A 219       0.011   4.371   7.093  1.00 92.94           O  
ATOM   1784  CG  ASP A 219      -1.347   8.468   5.619  1.00 92.94           C  
ATOM   1785  OD1 ASP A 219      -1.842   8.068   4.536  1.00 92.94           O  
ATOM   1786  OD2 ASP A 219      -1.032   9.647   5.907  1.00 92.94           O  
ATOM   1787  N   ILE A 220      -1.480   4.978   8.644  1.00 96.00           N  
ATOM   1788  CA  ILE A 220      -1.017   4.007   9.637  1.00 96.00           C  
ATOM   1789  C   ILE A 220      -1.529   2.607   9.274  1.00 96.00           C  
ATOM   1790  CB  ILE A 220      -1.454   4.454  11.047  1.00 96.00           C  
ATOM   1791  O   ILE A 220      -0.762   1.642   9.288  1.00 96.00           O  
ATOM   1792  CG1 ILE A 220      -0.791   5.790  11.449  1.00 96.00           C  
ATOM   1793  CG2 ILE A 220      -1.078   3.380  12.083  1.00 96.00           C  
ATOM   1794  CD1 ILE A 220      -1.551   6.543  12.544  1.00 96.00           C  
ATOM   1795  N   ALA A 221      -2.807   2.486   8.900  1.00 96.81           N  
ATOM   1796  CA  ALA A 221      -3.438   1.218   8.549  1.00 96.81           C  
ATOM   1797  C   ALA A 221      -2.691   0.505   7.416  1.00 96.81           C  
ATOM   1798  CB  ALA A 221      -4.906   1.470   8.183  1.00 96.81           C  
ATOM   1799  O   ALA A 221      -2.459  -0.703   7.518  1.00 96.81           O  
ATOM   1800  N   ARG A 222      -2.240   1.249   6.391  1.00 95.12           N  
ATOM   1801  CA  ARG A 222      -1.463   0.671   5.285  1.00 95.12           C  
ATOM   1802  C   ARG A 222      -0.157   0.031   5.717  1.00 95.12           C  
ATOM   1803  CB  ARG A 222      -1.354   1.617   4.068  1.00 95.12           C  
ATOM   1804  O   ARG A 222       0.185  -1.036   5.218  1.00 95.12           O  
ATOM   1805  CG  ARG A 222      -0.397   2.794   4.280  1.00 95.12           C  
ATOM   1806  CD  ARG A 222      -0.304   3.758   3.085  1.00 95.12           C  
ATOM   1807  NE  ARG A 222      -1.339   4.810   3.131  1.00 95.12           N  
ATOM   1808  NH1 ARG A 222      -1.229   5.620   0.957  1.00 95.12           N  
ATOM   1809  NH2 ARG A 222      -2.601   6.546   2.394  1.00 95.12           N  
ATOM   1810  CZ  ARG A 222      -1.707   5.637   2.166  1.00 95.12           C  
ATOM   1811  N   LEU A 223       0.527   0.595   6.709  1.00 97.12           N  
ATOM   1812  CA  LEU A 223       1.723  -0.033   7.268  1.00 97.12           C  
ATOM   1813  C   LEU A 223       1.379  -1.315   8.033  1.00 97.12           C  
ATOM   1814  CB  LEU A 223       2.475   0.965   8.161  1.00 97.12           C  
ATOM   1815  O   LEU A 223       2.084  -2.311   7.892  1.00 97.12           O  
ATOM   1816  CG  LEU A 223       2.881   2.274   7.463  1.00 97.12           C  
ATOM   1817  CD1 LEU A 223       3.653   3.148   8.449  1.00 97.12           C  
ATOM   1818  CD2 LEU A 223       3.755   2.030   6.232  1.00 97.12           C  
ATOM   1819  N   ILE A 224       0.282  -1.319   8.797  1.00 97.94           N  
ATOM   1820  CA  ILE A 224      -0.124  -2.463   9.628  1.00 97.94           C  
ATOM   1821  C   ILE A 224      -0.446  -3.688   8.765  1.00 97.94           C  
ATOM   1822  CB  ILE A 224      -1.307  -2.086  10.552  1.00 97.94           C  
ATOM   1823  O   ILE A 224       0.133  -4.757   8.981  1.00 97.94           O  
ATOM   1824  CG1 ILE A 224      -0.899  -0.966  11.534  1.00 97.94           C  
ATOM   1825  CG2 ILE A 224      -1.798  -3.305  11.359  1.00 97.94           C  
ATOM   1826  CD1 ILE A 224      -2.088  -0.382  12.303  1.00 97.94           C  
ATOM   1827  N   TYR A 225      -1.335  -3.566   7.772  1.00 97.88           N  
ATOM   1828  CA  TYR A 225      -1.673  -4.737   6.957  1.00 97.88           C  
ATOM   1829  C   TYR A 225      -0.554  -5.133   5.991  1.00 97.88           C  
ATOM   1830  CB  TYR A 225      -3.019  -4.598   6.247  1.00 97.88           C  
ATOM   1831  O   TYR A 225      -0.421  -6.323   5.720  1.00 97.88           O  
ATOM   1832  CG  TYR A 225      -3.149  -3.425   5.306  1.00 97.88           C  
ATOM   1833  CD1 TYR A 225      -4.041  -2.392   5.637  1.00 97.88           C  
ATOM   1834  CD2 TYR A 225      -2.422  -3.380   4.098  1.00 97.88           C  
ATOM   1835  CE1 TYR A 225      -4.226  -1.314   4.768  1.00 97.88           C  
ATOM   1836  CE2 TYR A 225      -2.562  -2.273   3.249  1.00 97.88           C  
ATOM   1837  OH  TYR A 225      -3.601  -0.181   2.804  1.00 97.88           O  
ATOM   1838  CZ  TYR A 225      -3.492  -1.268   3.573  1.00 97.88           C  
ATOM   1839  N   LEU A 226       0.291  -4.205   5.516  1.00 97.88           N  
ATOM   1840  CA  LEU A 226       1.464  -4.569   4.710  1.00 97.88           C  
ATOM   1841  C   LEU A 226       2.524  -5.279   5.553  1.00 97.88           C  
ATOM   1842  CB  LEU A 226       2.085  -3.333   4.046  1.00 97.88           C  
ATOM   1843  O   LEU A 226       3.120  -6.250   5.093  1.00 97.88           O  
ATOM   1844  CG  LEU A 226       1.296  -2.763   2.855  1.00 97.88           C  
ATOM   1845  CD1 LEU A 226       2.005  -1.496   2.382  1.00 97.88           C  
ATOM   1846  CD2 LEU A 226       1.217  -3.735   1.676  1.00 97.88           C  
ATOM   1847  N   LYS A 227       2.729  -4.865   6.808  1.00 97.69           N  
ATOM   1848  CA  LYS A 227       3.578  -5.605   7.746  1.00 97.69           C  
ATOM   1849  C   LYS A 227       3.055  -7.027   7.932  1.00 97.69           C  
ATOM   1850  CB  LYS A 227       3.692  -4.820   9.068  1.00 97.69           C  
ATOM   1851  O   LYS A 227       3.850  -7.960   7.992  1.00 97.69           O  
ATOM   1852  CG  LYS A 227       4.478  -5.558  10.164  1.00 97.69           C  
ATOM   1853  CD  LYS A 227       3.545  -6.362  11.085  1.00 97.69           C  
ATOM   1854  CE  LYS A 227       4.319  -7.470  11.787  1.00 97.69           C  
ATOM   1855  NZ  LYS A 227       3.403  -8.460  12.410  1.00 97.69           N  
ATOM   1856  N   GLU A 228       1.741  -7.213   8.019  1.00 97.31           N  
ATOM   1857  CA  GLU A 228       1.167  -8.525   8.315  1.00 97.31           C  
ATOM   1858  C   GLU A 228       1.054  -9.443   7.093  1.00 97.31           C  
ATOM   1859  CB  GLU A 228      -0.180  -8.326   9.025  1.00 97.31           C  
ATOM   1860  O   GLU A 228       1.386 -10.625   7.174  1.00 97.31           O  
ATOM   1861  CG  GLU A 228      -0.746  -9.626   9.608  1.00 97.31           C  
ATOM   1862  CD  GLU A 228       0.206 -10.337  10.594  1.00 97.31           C  
ATOM   1863  OE1 GLU A 228       0.014 -11.562  10.753  1.00 97.31           O  
ATOM   1864  OE2 GLU A 228       1.142  -9.693  11.153  1.00 97.31           O  
ATOM   1865  N   LYS A 229       0.600  -8.912   5.957  1.00 97.25           N  
ATOM   1866  CA  LYS A 229       0.286  -9.684   4.747  1.00 97.25           C  
ATOM   1867  C   LYS A 229       1.309  -9.514   3.626  1.00 97.25           C  
ATOM   1868  CB  LYS A 229      -1.118  -9.297   4.246  1.00 97.25           C  
ATOM   1869  O   LYS A 229       1.397 -10.389   2.768  1.00 97.25           O  
ATOM   1870  CG  LYS A 229      -2.258  -9.540   5.250  1.00 97.25           C  
ATOM   1871  CD  LYS A 229      -2.434 -11.020   5.613  1.00 97.25           C  
ATOM   1872  CE  LYS A 229      -3.663 -11.181   6.511  1.00 97.25           C  
ATOM   1873  NZ  LYS A 229      -3.863 -12.594   6.908  1.00 97.25           N  
ATOM   1874  N   GLY A 230       2.101  -8.442   3.643  1.00 98.00           N  
ATOM   1875  CA  GLY A 230       2.838  -7.978   2.468  1.00 98.00           C  
ATOM   1876  C   GLY A 230       1.885  -7.545   1.356  1.00 98.00           C  
ATOM   1877  O   GLY A 230       0.717  -7.276   1.609  1.00 98.00           O  
ATOM   1878  N   GLY A 231       2.381  -7.493   0.127  1.00 98.00           N  
ATOM   1879  CA  GLY A 231       1.599  -7.187  -1.063  1.00 98.00           C  
ATOM   1880  C   GLY A 231       1.720  -5.743  -1.510  1.00 98.00           C  
ATOM   1881  O   GLY A 231       2.734  -5.095  -1.264  1.00 98.00           O  
ATOM   1882  N   HIS A 232       0.686  -5.265  -2.194  1.00 97.44           N  
ATOM   1883  CA  HIS A 232       0.639  -3.975  -2.865  1.00 97.44           C  
ATOM   1884  C   HIS A 232      -0.522  -3.140  -2.317  1.00 97.44           C  
ATOM   1885  CB  HIS A 232       0.479  -4.199  -4.377  1.00 97.44           C  
ATOM   1886  O   HIS A 232      -1.685  -3.404  -2.614  1.00 97.44           O  
ATOM   1887  CG  HIS A 232       1.523  -5.062  -5.038  1.00 97.44           C  
ATOM   1888  CD2 HIS A 232       1.630  -6.428  -4.984  1.00 97.44           C  
ATOM   1889  ND1 HIS A 232       2.495  -4.621  -5.904  1.00 97.44           N  
ATOM   1890  CE1 HIS A 232       3.179  -5.684  -6.345  1.00 97.44           C  
ATOM   1891  NE2 HIS A 232       2.690  -6.812  -5.813  1.00 97.44           N  
ATOM   1892  N   HIS A 233      -0.224  -2.115  -1.528  1.00 96.31           N  
ATOM   1893  CA  HIS A 233      -1.168  -1.039  -1.246  1.00 96.31           C  
ATOM   1894  C   HIS A 233      -1.301  -0.150  -2.470  1.00 96.31           C  
ATOM   1895  CB  HIS A 233      -0.701  -0.181  -0.066  1.00 96.31           C  
ATOM   1896  O   HIS A 233      -0.287   0.251  -3.046  1.00 96.31           O  
ATOM   1897  CG  HIS A 233      -1.593   1.017   0.126  1.00 96.31           C  
ATOM   1898  CD2 HIS A 233      -1.308   2.317  -0.176  1.00 96.31           C  
ATOM   1899  ND1 HIS A 233      -2.938   0.930   0.445  1.00 96.31           N  
ATOM   1900  CE1 HIS A 233      -3.422   2.174   0.430  1.00 96.31           C  
ATOM   1901  NE2 HIS A 233      -2.475   3.028   0.029  1.00 96.31           N  
ATOM   1902  N   PHE A 234      -2.538   0.217  -2.792  1.00 93.19           N  
ATOM   1903  CA  PHE A 234      -2.761   1.461  -3.507  1.00 93.19           C  
ATOM   1904  C   PHE A 234      -3.934   2.231  -2.898  1.00 93.19           C  
ATOM   1905  CB  PHE A 234      -2.906   1.322  -5.029  1.00 93.19           C  
ATOM   1906  O   PHE A 234      -4.769   1.656  -2.200  1.00 93.19           O  
ATOM   1907  CG  PHE A 234      -2.084   0.306  -5.827  1.00 93.19           C  
ATOM   1908  CD1 PHE A 234      -1.415   0.793  -6.961  1.00 93.19           C  
ATOM   1909  CD2 PHE A 234      -1.990  -1.079  -5.536  1.00 93.19           C  
ATOM   1910  CE1 PHE A 234      -0.642  -0.058  -7.759  1.00 93.19           C  
ATOM   1911  CE2 PHE A 234      -1.286  -1.945  -6.389  1.00 93.19           C  
ATOM   1912  CZ  PHE A 234      -0.585  -1.431  -7.488  1.00 93.19           C  
ATOM   1913  N   ASP A 235      -4.018   3.529  -3.150  1.00 89.81           N  
ATOM   1914  CA  ASP A 235      -5.196   4.301  -2.762  1.00 89.81           C  
ATOM   1915  C   ASP A 235      -6.431   3.849  -3.573  1.00 89.81           C  
ATOM   1916  CB  ASP A 235      -4.894   5.807  -2.818  1.00 89.81           C  
ATOM   1917  O   ASP A 235      -6.327   3.205  -4.623  1.00 89.81           O  
ATOM   1918  CG  ASP A 235      -3.883   6.273  -1.749  1.00 89.81           C  
ATOM   1919  OD1 ASP A 235      -3.535   5.502  -0.815  1.00 89.81           O  
ATOM   1920  OD2 ASP A 235      -3.407   7.422  -1.827  1.00 89.81           O  
ATOM   1921  N   VAL A 236      -7.632   4.094  -3.039  1.00 89.69           N  
ATOM   1922  CA  VAL A 236      -8.897   3.575  -3.606  1.00 89.69           C  
ATOM   1923  C   VAL A 236      -9.234   4.144  -4.984  1.00 89.69           C  
ATOM   1924  CB  VAL A 236     -10.087   3.825  -2.665  1.00 89.69           C  
ATOM   1925  O   VAL A 236      -9.987   3.532  -5.731  1.00 89.69           O  
ATOM   1926  CG1 VAL A 236      -9.955   2.985  -1.391  1.00 89.69           C  
ATOM   1927  CG2 VAL A 236     -10.253   5.301  -2.280  1.00 89.69           C  
ATOM   1928  N   ASP A 237      -8.664   5.297  -5.306  1.00 82.75           N  
ATOM   1929  CA  ASP A 237      -8.793   6.041  -6.555  1.00 82.75           C  
ATOM   1930  C   ASP A 237      -7.632   5.778  -7.528  1.00 82.75           C  
ATOM   1931  CB  ASP A 237      -8.936   7.535  -6.212  1.00 82.75           C  
ATOM   1932  O   ASP A 237      -7.572   6.388  -8.596  1.00 82.75           O  
ATOM   1933  CG  ASP A 237      -7.770   8.130  -5.400  1.00 82.75           C  
ATOM   1934  OD1 ASP A 237      -6.980   7.354  -4.814  1.00 82.75           O  
ATOM   1935  OD2 ASP A 237      -7.728   9.377  -5.299  1.00 82.75           O  
ATOM   1936  N   PHE A 238      -6.723   4.858  -7.188  1.00 85.31           N  
ATOM   1937  CA  PHE A 238      -5.631   4.442  -8.059  1.00 85.31           C  
ATOM   1938  C   PHE A 238      -6.006   3.187  -8.849  1.00 85.31           C  
ATOM   1939  CB  PHE A 238      -4.345   4.255  -7.247  1.00 85.31           C  
ATOM   1940  O   PHE A 238      -6.228   2.108  -8.277  1.00 85.31           O  
ATOM   1941  CG  PHE A 238      -3.144   4.849  -7.943  1.00 85.31           C  
ATOM   1942  CD1 PHE A 238      -2.417   4.109  -8.894  1.00 85.31           C  
ATOM   1943  CD2 PHE A 238      -2.788   6.182  -7.664  1.00 85.31           C  
ATOM   1944  CE1 PHE A 238      -1.306   4.701  -9.520  1.00 85.31           C  
ATOM   1945  CE2 PHE A 238      -1.678   6.765  -8.293  1.00 85.31           C  
ATOM   1946  CZ  PHE A 238      -0.928   6.013  -9.203  1.00 85.31           C  
ATOM   1947  N   GLY A 239      -6.047   3.320 -10.175  1.00 88.06           N  
ATOM   1948  CA  GLY A 239      -6.323   2.214 -11.081  1.00 88.06           C  
ATOM   1949  C   GLY A 239      -5.080   1.367 -11.347  1.00 88.06           C  
ATOM   1950  O   GLY A 239      -3.945   1.843 -11.346  1.00 88.06           O  
ATOM   1951  N   LEU A 240      -5.293   0.077 -11.606  1.00 91.12           N  
ATOM   1952  CA  LEU A 240      -4.202  -0.866 -11.878  1.00 91.12           C  
ATOM   1953  C   LEU A 240      -3.699  -0.818 -13.332  1.00 91.12           C  
ATOM   1954  CB  LEU A 240      -4.640  -2.283 -11.474  1.00 91.12           C  
ATOM   1955  O   LEU A 240      -2.722  -1.490 -13.647  1.00 91.12           O  
ATOM   1956  CG  LEU A 240      -5.064  -2.428 -10.001  1.00 91.12           C  
ATOM   1957  CD1 LEU A 240      -5.513  -3.861  -9.743  1.00 91.12           C  
ATOM   1958  CD2 LEU A 240      -3.930  -2.107  -9.021  1.00 91.12           C  
ATOM   1959  N   GLY A 241      -4.363  -0.049 -14.207  1.00 89.25           N  
ATOM   1960  CA  GLY A 241      -4.023   0.093 -15.627  1.00 89.25           C  
ATOM   1961  C   GLY A 241      -3.756  -1.250 -16.326  1.00 89.25           C  
ATOM   1962  O   GLY A 241      -4.636  -2.109 -16.336  1.00 89.25           O  
ATOM   1963  N   ASN A 242      -2.557  -1.414 -16.887  1.00 91.06           N  
ATOM   1964  CA  ASN A 242      -2.030  -2.602 -17.561  1.00 91.06           C  
ATOM   1965  C   ASN A 242      -1.054  -3.413 -16.681  1.00 91.06           C  
ATOM   1966  CB  ASN A 242      -1.350  -2.176 -18.877  1.00 91.06           C  
ATOM   1967  O   ASN A 242      -0.215  -4.145 -17.213  1.00 91.06           O  
ATOM   1968  CG  ASN A 242      -2.254  -1.492 -19.879  1.00 91.06           C  
ATOM   1969  ND2 ASN A 242      -1.652  -0.754 -20.783  1.00 91.06           N  
ATOM   1970  OD1 ASN A 242      -3.468  -1.606 -19.876  1.00 91.06           O  
ATOM   1971  N   MET A 243      -1.108  -3.279 -15.348  1.00 93.69           N  
ATOM   1972  CA  MET A 243      -0.288  -4.088 -14.438  1.00 93.69           C  
ATOM   1973  C   MET A 243      -0.404  -5.579 -14.801  1.00 93.69           C  
ATOM   1974  CB  MET A 243      -0.712  -3.828 -12.983  1.00 93.69           C  
ATOM   1975  O   MET A 243      -1.498  -6.125 -14.908  1.00 93.69           O  
ATOM   1976  CG  MET A 243       0.130  -4.586 -11.950  1.00 93.69           C  
ATOM   1977  SD  MET A 243      -0.333  -4.208 -10.233  1.00 93.69           S  
ATOM   1978  CE  MET A 243       0.797  -5.297  -9.334  1.00 93.69           C  
ATOM   1979  N   ASN A 244       0.732  -6.249 -15.006  1.00 94.06           N  
ATOM   1980  CA  ASN A 244       0.748  -7.650 -15.416  1.00 94.06           C  
ATOM   1981  C   ASN A 244       0.427  -8.578 -14.229  1.00 94.06           C  
ATOM   1982  CB  ASN A 244       2.093  -7.960 -16.095  1.00 94.06           C  
ATOM   1983  O   ASN A 244       1.254  -8.775 -13.336  1.00 94.06           O  
ATOM   1984  CG  ASN A 244       2.192  -9.396 -16.584  1.00 94.06           C  
ATOM   1985  ND2 ASN A 244       3.262  -9.756 -17.249  1.00 94.06           N  
ATOM   1986  OD1 ASN A 244       1.329 -10.225 -16.364  1.00 94.06           O  
ATOM   1987  N   PHE A 245      -0.757  -9.190 -14.253  1.00 95.38           N  
ATOM   1988  CA  PHE A 245      -1.232 -10.099 -13.204  1.00 95.38           C  
ATOM   1989  C   PHE A 245      -0.715 -11.541 -13.324  1.00 95.38           C  
ATOM   1990  CB  PHE A 245      -2.763 -10.061 -13.159  1.00 95.38           C  
ATOM   1991  O   PHE A 245      -0.928 -12.344 -12.417  1.00 95.38           O  
ATOM   1992  CG  PHE A 245      -3.317  -8.682 -12.887  1.00 95.38           C  
ATOM   1993  CD1 PHE A 245      -3.190  -8.120 -11.604  1.00 95.38           C  
ATOM   1994  CD2 PHE A 245      -3.902  -7.935 -13.924  1.00 95.38           C  
ATOM   1995  CE1 PHE A 245      -3.650  -6.817 -11.357  1.00 95.38           C  
ATOM   1996  CE2 PHE A 245      -4.345  -6.627 -13.679  1.00 95.38           C  
ATOM   1997  CZ  PHE A 245      -4.233  -6.071 -12.396  1.00 95.38           C  
ATOM   1998  N   GLU A 246      -0.013 -11.885 -14.406  1.00 93.00           N  
ATOM   1999  CA  GLU A 246       0.562 -13.222 -14.612  1.00 93.00           C  
ATOM   2000  C   GLU A 246       1.946 -13.383 -13.966  1.00 93.00           C  
ATOM   2001  CB  GLU A 246       0.642 -13.546 -16.111  1.00 93.00           C  
ATOM   2002  O   GLU A 246       2.470 -14.495 -13.878  1.00 93.00           O  
ATOM   2003  CG  GLU A 246      -0.719 -13.482 -16.822  1.00 93.00           C  
ATOM   2004  CD  GLU A 246      -0.647 -13.960 -18.282  1.00 93.00           C  
ATOM   2005  OE1 GLU A 246      -1.726 -14.253 -18.842  1.00 93.00           O  
ATOM   2006  OE2 GLU A 246       0.478 -14.057 -18.830  1.00 93.00           O  
ATOM   2007  N   GLN A 247       2.554 -12.288 -13.494  1.00 91.56           N  
ATOM   2008  CA  GLN A 247       3.898 -12.301 -12.918  1.00 91.56           C  
ATOM   2009  C   GLN A 247       3.923 -12.027 -11.412  1.00 91.56           C  
ATOM   2010  CB  GLN A 247       4.831 -11.367 -13.702  1.00 91.56           C  
ATOM   2011  O   GLN A 247       3.027 -11.413 -10.830  1.00 91.56           O  
ATOM   2012  CG  GLN A 247       4.528  -9.878 -13.497  1.00 91.56           C  
ATOM   2013  CD  GLN A 247       5.447  -8.971 -14.304  1.00 91.56           C  
ATOM   2014  NE2 GLN A 247       5.259  -7.679 -14.221  1.00 91.56           N  
ATOM   2015  OE1 GLN A 247       6.331  -9.381 -15.037  1.00 91.56           O  
ATOM   2016  N   CYS A 248       5.022 -12.448 -10.788  1.00 93.31           N  
ATOM   2017  CA  CYS A 248       5.391 -12.028  -9.443  1.00 93.31           C  
ATOM   2018  C   CYS A 248       6.247 -10.762  -9.511  1.00 93.31           C  
ATOM   2019  CB  CYS A 248       6.141 -13.157  -8.728  1.00 93.31           C  
ATOM   2020  O   CYS A 248       7.135 -10.650 -10.358  1.00 93.31           O  
ATOM   2021  SG  CYS A 248       5.028 -14.567  -8.471  1.00 93.31           S  
ATOM   2022  N   TYR A 249       6.021  -9.845  -8.576  1.00 95.94           N  
ATOM   2023  CA  TYR A 249       6.855  -8.663  -8.395  1.00 95.94           C  
ATOM   2024  C   TYR A 249       7.864  -8.876  -7.273  1.00 95.94           C  
ATOM   2025  CB  TYR A 249       5.966  -7.441  -8.172  1.00 95.94           C  
ATOM   2026  O   TYR A 249       7.672  -9.718  -6.396  1.00 95.94           O  
ATOM   2027  CG  TYR A 249       5.170  -7.096  -9.412  1.00 95.94           C  
ATOM   2028  CD1 TYR A 249       5.821  -6.475 -10.490  1.00 95.94           C  
ATOM   2029  CD2 TYR A 249       3.815  -7.456  -9.521  1.00 95.94           C  
ATOM   2030  CE1 TYR A 249       5.100  -6.130 -11.646  1.00 95.94           C  
ATOM   2031  CE2 TYR A 249       3.104  -7.162 -10.702  1.00 95.94           C  
ATOM   2032  OH  TYR A 249       3.037  -6.088 -12.853  1.00 95.94           O  
ATOM   2033  CZ  TYR A 249       3.730  -6.449 -11.742  1.00 95.94           C  
ATOM   2034  N   TYR A 250       8.954  -8.117  -7.310  1.00 96.62           N  
ATOM   2035  CA  TYR A 250      10.085  -8.280  -6.405  1.00 96.62           C  
ATOM   2036  C   TYR A 250      10.603  -6.919  -5.956  1.00 96.62           C  
ATOM   2037  CB  TYR A 250      11.196  -9.084  -7.097  1.00 96.62           C  
ATOM   2038  O   TYR A 250      10.473  -5.927  -6.673  1.00 96.62           O  
ATOM   2039  CG  TYR A 250      10.784 -10.479  -7.538  1.00 96.62           C  
ATOM   2040  CD1 TYR A 250      11.021 -11.582  -6.701  1.00 96.62           C  
ATOM   2041  CD2 TYR A 250      10.168 -10.679  -8.788  1.00 96.62           C  
ATOM   2042  CE1 TYR A 250      10.616 -12.874  -7.085  1.00 96.62           C  
ATOM   2043  CE2 TYR A 250       9.769 -11.968  -9.185  1.00 96.62           C  
ATOM   2044  OH  TYR A 250       9.620 -14.315  -8.721  1.00 96.62           O  
ATOM   2045  CZ  TYR A 250       9.988 -13.067  -8.333  1.00 96.62           C  
ATOM   2046  N   HIS A 251      11.224  -6.888  -4.782  1.00 96.50           N  
ATOM   2047  CA  HIS A 251      12.010  -5.736  -4.352  1.00 96.50           C  
ATOM   2048  C   HIS A 251      13.220  -5.522  -5.272  1.00 96.50           C  
ATOM   2049  CB  HIS A 251      12.478  -5.960  -2.917  1.00 96.50           C  
ATOM   2050  O   HIS A 251      13.842  -6.494  -5.710  1.00 96.50           O  
ATOM   2051  CG  HIS A 251      11.368  -5.872  -1.909  1.00 96.50           C  
ATOM   2052  CD2 HIS A 251      10.605  -6.891  -1.405  1.00 96.50           C  
ATOM   2053  ND1 HIS A 251      10.976  -4.720  -1.283  1.00 96.50           N  
ATOM   2054  CE1 HIS A 251      10.015  -5.032  -0.407  1.00 96.50           C  
ATOM   2055  NE2 HIS A 251       9.749  -6.351  -0.435  1.00 96.50           N  
ATOM   2056  N   ASN A 252      13.575  -4.259  -5.528  1.00 94.56           N  
ATOM   2057  CA  ASN A 252      14.747  -3.924  -6.345  1.00 94.56           C  
ATOM   2058  C   ASN A 252      16.064  -4.007  -5.555  1.00 94.56           C  
ATOM   2059  CB  ASN A 252      14.575  -2.526  -6.954  1.00 94.56           C  
ATOM   2060  O   ASN A 252      17.123  -4.127  -6.162  1.00 94.56           O  
ATOM   2061  CG  ASN A 252      13.370  -2.382  -7.866  1.00 94.56           C  
ATOM   2062  ND2 ASN A 252      12.618  -1.325  -7.679  1.00 94.56           N  
ATOM   2063  OD1 ASN A 252      13.106  -3.191  -8.746  1.00 94.56           O  
ATOM   2064  N   ASP A 253      16.022  -3.931  -4.220  1.00 92.75           N  
ATOM   2065  CA  ASP A 253      17.209  -4.078  -3.378  1.00 92.75           C  
ATOM   2066  C   ASP A 253      17.489  -5.551  -3.031  1.00 92.75           C  
ATOM   2067  CB  ASP A 253      17.088  -3.202  -2.119  1.00 92.75           C  
ATOM   2068  O   ASP A 253      16.573  -6.337  -2.780  1.00 92.75           O  
ATOM   2069  CG  ASP A 253      16.181  -3.807  -1.044  1.00 92.75           C  
ATOM   2070  OD1 ASP A 253      14.943  -3.794  -1.198  1.00 92.75           O  
ATOM   2071  OD2 ASP A 253      16.715  -4.287  -0.017  1.00 92.75           O  
ATOM   2072  N   ASP A 254      18.768  -5.922  -2.935  1.00 89.81           N  
ATOM   2073  CA  ASP A 254      19.193  -7.309  -2.678  1.00 89.81           C  
ATOM   2074  C   ASP A 254      18.695  -7.867  -1.337  1.00 89.81           C  
ATOM   2075  CB  ASP A 254      20.728  -7.372  -2.664  1.00 89.81           C  
ATOM   2076  O   ASP A 254      18.471  -9.074  -1.171  1.00 89.81           O  
ATOM   2077  CG  ASP A 254      21.374  -7.138  -4.028  1.00 89.81           C  
ATOM   2078  OD1 ASP A 254      20.704  -7.415  -5.045  1.00 89.81           O  
ATOM   2079  OD2 ASP A 254      22.551  -6.721  -4.018  1.00 89.81           O  
ATOM   2080  N   ARG A 255      18.532  -6.987  -0.344  1.00 91.38           N  
ATOM   2081  CA  ARG A 255      18.081  -7.367   0.998  1.00 91.38           C  
ATOM   2082  C   ARG A 255      16.566  -7.584   1.033  1.00 91.38           C  
ATOM   2083  CB  ARG A 255      18.556  -6.322   2.017  1.00 91.38           C  
ATOM   2084  O   ARG A 255      16.100  -8.326   1.899  1.00 91.38           O  
ATOM   2085  CG  ARG A 255      20.088  -6.280   2.153  1.00 91.38           C  
ATOM   2086  CD  ARG A 255      20.540  -5.149   3.085  1.00 91.38           C  
ATOM   2087  NE  ARG A 255      20.101  -5.361   4.481  1.00 91.38           N  
ATOM   2088  NH1 ARG A 255      20.666  -3.282   5.286  1.00 91.38           N  
ATOM   2089  NH2 ARG A 255      19.708  -4.764   6.646  1.00 91.38           N  
ATOM   2090  CZ  ARG A 255      20.167  -4.474   5.461  1.00 91.38           C  
ATOM   2091  N   GLY A 256      15.826  -7.021   0.079  1.00 93.00           N  
ATOM   2092  CA  GLY A 256      14.368  -7.042   0.014  1.00 93.00           C  
ATOM   2093  C   GLY A 256      13.712  -6.237   1.125  1.00 93.00           C  
ATOM   2094  O   GLY A 256      12.646  -6.622   1.604  1.00 93.00           O  
ATOM   2095  N   ILE A 257      14.387  -5.190   1.602  1.00 94.50           N  
ATOM   2096  CA  ILE A 257      13.917  -4.394   2.737  1.00 94.50           C  
ATOM   2097  C   ILE A 257      13.403  -3.025   2.319  1.00 94.50           C  
ATOM   2098  CB  ILE A 257      14.963  -4.283   3.859  1.00 94.50           C  
ATOM   2099  O   ILE A 257      12.623  -2.457   3.073  1.00 94.50           O  
ATOM   2100  CG1 ILE A 257      16.203  -3.484   3.407  1.00 94.50           C  
ATOM   2101  CG2 ILE A 257      15.309  -5.690   4.385  1.00 94.50           C  
ATOM   2102  CD1 ILE A 257      17.179  -3.195   4.545  1.00 94.50           C  
ATOM   2103  N   VAL A 258      13.773  -2.512   1.142  1.00 94.88           N  
ATOM   2104  CA  VAL A 258      13.295  -1.214   0.654  1.00 94.88           C  
ATOM   2105  C   VAL A 258      11.971  -1.439  -0.081  1.00 94.88           C  
ATOM   2106  CB  VAL A 258      14.337  -0.512  -0.238  1.00 94.88           C  
ATOM   2107  O   VAL A 258      11.961  -2.094  -1.127  1.00 94.88           O  
ATOM   2108  CG1 VAL A 258      13.835   0.883  -0.631  1.00 94.88           C  
ATOM   2109  CG2 VAL A 258      15.677  -0.336   0.496  1.00 94.88           C  
ATOM   2110  N   PRO A 259      10.829  -0.956   0.442  1.00 95.69           N  
ATOM   2111  CA  PRO A 259       9.552  -1.079  -0.247  1.00 95.69           C  
ATOM   2112  C   PRO A 259       9.575  -0.357  -1.596  1.00 95.69           C  
ATOM   2113  CB  PRO A 259       8.504  -0.483   0.702  1.00 95.69           C  
ATOM   2114  O   PRO A 259      10.240   0.669  -1.763  1.00 95.69           O  
ATOM   2115  CG  PRO A 259       9.164  -0.585   2.074  1.00 95.69           C  
ATOM   2116  CD  PRO A 259      10.615  -0.290   1.718  1.00 95.69           C  
ATOM   2117  N   LEU A 260       8.793  -0.863  -2.545  1.00 94.88           N  
ATOM   2118  CA  LEU A 260       8.475  -0.115  -3.755  1.00 94.88           C  
ATOM   2119  C   LEU A 260       7.463   0.963  -3.371  1.00 94.88           C  
ATOM   2120  CB  LEU A 260       7.920  -1.041  -4.844  1.00 94.88           C  
ATOM   2121  O   LEU A 260       6.438   0.648  -2.776  1.00 94.88           O  
ATOM   2122  CG  LEU A 260       8.760  -2.297  -5.131  1.00 94.88           C  
ATOM   2123  CD1 LEU A 260       8.064  -3.132  -6.204  1.00 94.88           C  
ATOM   2124  CD2 LEU A 260      10.163  -1.936  -5.615  1.00 94.88           C  
ATOM   2125  N   MET A 261       7.765   2.223  -3.650  1.00 88.56           N  
ATOM   2126  CA  MET A 261       6.971   3.367  -3.191  1.00 88.56           C  
ATOM   2127  C   MET A 261       6.855   4.476  -4.224  1.00 88.56           C  
ATOM   2128  CB  MET A 261       7.576   3.961  -1.910  1.00 88.56           C  
ATOM   2129  O   MET A 261       6.066   5.377  -4.002  1.00 88.56           O  
ATOM   2130  CG  MET A 261       7.587   2.964  -0.756  1.00 88.56           C  
ATOM   2131  SD  MET A 261       8.260   3.607   0.793  1.00 88.56           S  
ATOM   2132  CE  MET A 261      10.003   3.801   0.343  1.00 88.56           C  
ATOM   2133  N   GLY A 262       7.626   4.461  -5.315  1.00 71.69           N  
ATOM   2134  CA  GLY A 262       7.572   5.528  -6.311  1.00 71.69           C  
ATOM   2135  C   GLY A 262       6.159   5.659  -6.873  1.00 71.69           C  
ATOM   2136  O   GLY A 262       5.719   4.792  -7.619  1.00 71.69           O  
ATOM   2137  N   ALA A 263       5.444   6.709  -6.486  1.00 67.75           N  
ATOM   2138  CA  ALA A 263       4.178   7.094  -7.082  1.00 67.75           C  
ATOM   2139  C   ALA A 263       4.347   8.461  -7.722  1.00 67.75           C  
ATOM   2140  CB  ALA A 263       3.054   7.089  -6.042  1.00 67.75           C  
ATOM   2141  O   ALA A 263       5.215   9.243  -7.341  1.00 67.75           O  
ATOM   2142  N   THR A 264       3.490   8.735  -8.687  1.00 64.94           N  
ATOM   2143  CA  THR A 264       3.352  10.040  -9.308  1.00 64.94           C  
ATOM   2144  C   THR A 264       1.906  10.468  -9.117  1.00 64.94           C  
ATOM   2145  CB  THR A 264       3.770   9.989 -10.780  1.00 64.94           C  
ATOM   2146  O   THR A 264       0.982   9.710  -9.422  1.00 64.94           O  
ATOM   2147  CG2 THR A 264       5.268   9.726 -10.939  1.00 64.94           C  
ATOM   2148  OG1 THR A 264       3.090   8.936 -11.425  1.00 64.94           O  
ATOM   2149  N   THR A 265       1.702  11.647  -8.538  1.00 64.38           N  
ATOM   2150  CA  THR A 265       0.368  12.229  -8.376  1.00 64.38           C  
ATOM   2151  C   THR A 265       0.147  13.229  -9.505  1.00 64.38           C  
ATOM   2152  CB  THR A 265       0.186  12.912  -7.010  1.00 64.38           C  
ATOM   2153  O   THR A 265       0.776  14.286  -9.489  1.00 64.38           O  
ATOM   2154  CG2 THR A 265       0.218  11.901  -5.861  1.00 64.38           C  
ATOM   2155  OG1 THR A 265       1.200  13.860  -6.770  1.00 64.38           O  
ATOM   2156  N   PRO A 266      -0.706  12.942 -10.498  1.00 58.28           N  
ATOM   2157  CA  PRO A 266      -1.162  13.958 -11.433  1.00 58.28           C  
ATOM   2158  C   PRO A 266      -2.171  14.842 -10.709  1.00 58.28           C  
ATOM   2159  CB  PRO A 266      -1.767  13.216 -12.624  1.00 58.28           C  
ATOM   2160  O   PRO A 266      -3.367  14.590 -10.711  1.00 58.28           O  
ATOM   2161  CG  PRO A 266      -2.233  11.921 -11.990  1.00 58.28           C  
ATOM   2162  CD  PRO A 266      -1.236  11.646 -10.868  1.00 58.28           C  
ATOM   2163  N   VAL A 267      -1.678  15.885 -10.055  1.00 63.84           N  
ATOM   2164  CA  VAL A 267      -2.507  17.077  -9.908  1.00 63.84           C  
ATOM   2165  C   VAL A 267      -2.414  17.785 -11.252  1.00 63.84           C  
ATOM   2166  CB  VAL A 267      -2.049  17.957  -8.734  1.00 63.84           C  
ATOM   2167  O   VAL A 267      -1.311  17.942 -11.775  1.00 63.84           O  
ATOM   2168  CG1 VAL A 267      -3.029  19.115  -8.513  1.00 63.84           C  
ATOM   2169  CG2 VAL A 267      -1.983  17.150  -7.429  1.00 63.84           C  
ATOM   2170  N   SER A 268      -3.533  18.215 -11.833  1.00 63.25           N  
ATOM   2171  CA  SER A 268      -3.536  18.924 -13.126  1.00 63.25           C  
ATOM   2172  C   SER A 268      -2.546  20.102 -13.226  1.00 63.25           C  
ATOM   2173  CB  SER A 268      -4.951  19.416 -13.434  1.00 63.25           C  
ATOM   2174  O   SER A 268      -2.113  20.453 -14.325  1.00 63.25           O  
ATOM   2175  OG  SER A 268      -5.402  20.316 -12.438  1.00 63.25           O  
ATOM   2176  N   THR A 269      -2.164  20.687 -12.088  1.00 65.88           N  
ATOM   2177  CA  THR A 269      -1.190  21.779 -11.959  1.00 65.88           C  
ATOM   2178  C   THR A 269       0.268  21.322 -11.840  1.00 65.88           C  
ATOM   2179  CB  THR A 269      -1.536  22.645 -10.740  1.00 65.88           C  
ATOM   2180  O   THR A 269       1.167  22.154 -11.971  1.00 65.88           O  
ATOM   2181  CG2 THR A 269      -2.917  23.291 -10.858  1.00 65.88           C  
ATOM   2182  OG1 THR A 269      -1.553  21.865  -9.568  1.00 65.88           O  
ATOM   2183  N   ASP A 270       0.523  20.035 -11.601  1.00 73.12           N  
ATOM   2184  CA  ASP A 270       1.867  19.475 -11.485  1.00 73.12           C  
ATOM   2185  C   ASP A 270       2.500  19.323 -12.883  1.00 73.12           C  
ATOM   2186  CB  ASP A 270       1.845  18.141 -10.719  1.00 73.12           C  
ATOM   2187  O   ASP A 270       1.898  18.705 -13.772  1.00 73.12           O  
ATOM   2188  CG  ASP A 270       3.247  17.701 -10.264  1.00 73.12           C  
ATOM   2189  OD1 ASP A 270       4.199  17.811 -11.073  1.00 73.12           O  
ATOM   2190  OD2 ASP A 270       3.370  17.256  -9.106  1.00 73.12           O  
ATOM   2191  N   PRO A 271       3.726  19.839 -13.103  1.00 79.06           N  
ATOM   2192  CA  PRO A 271       4.472  19.632 -14.342  1.00 79.06           C  
ATOM   2193  C   PRO A 271       4.577  18.166 -14.788  1.00 79.06           C  
ATOM   2194  CB  PRO A 271       5.862  20.211 -14.064  1.00 79.06           C  
ATOM   2195  O   PRO A 271       4.666  17.907 -15.990  1.00 79.06           O  
ATOM   2196  CG  PRO A 271       5.597  21.297 -13.025  1.00 79.06           C  
ATOM   2197  CD  PRO A 271       4.471  20.700 -12.193  1.00 79.06           C  
ATOM   2198  N   ILE A 272       4.537  17.198 -13.862  1.00 85.62           N  
ATOM   2199  CA  ILE A 272       4.610  15.774 -14.209  1.00 85.62           C  
ATOM   2200  C   ILE A 272       3.375  15.279 -14.969  1.00 85.62           C  
ATOM   2201  CB  ILE A 272       4.894  14.915 -12.956  1.00 85.62           C  
ATOM   2202  O   ILE A 272       3.475  14.307 -15.718  1.00 85.62           O  
ATOM   2203  CG1 ILE A 272       5.468  13.525 -13.310  1.00 85.62           C  
ATOM   2204  CG2 ILE A 272       3.644  14.711 -12.083  1.00 85.62           C  
ATOM   2205  CD1 ILE A 272       6.805  13.585 -14.057  1.00 85.62           C  
ATOM   2206  N   ASN A 273       2.222  15.947 -14.837  1.00 84.25           N  
ATOM   2207  CA  ASN A 273       0.973  15.504 -15.453  1.00 84.25           C  
ATOM   2208  C   ASN A 273       1.093  15.403 -16.981  1.00 84.25           C  
ATOM   2209  CB  ASN A 273      -0.162  16.450 -15.034  1.00 84.25           C  
ATOM   2210  O   ASN A 273       0.655  14.419 -17.567  1.00 84.25           O  
ATOM   2211  CG  ASN A 273      -1.514  15.978 -15.543  1.00 84.25           C  
ATOM   2212  ND2 ASN A 273      -2.388  16.889 -15.896  1.00 84.25           N  
ATOM   2213  OD1 ASN A 273      -1.798  14.797 -15.658  1.00 84.25           O  
ATOM   2214  N   ALA A 274       1.768  16.355 -17.635  1.00 86.94           N  
ATOM   2215  CA  ALA A 274       1.985  16.301 -19.082  1.00 86.94           C  
ATOM   2216  C   ALA A 274       2.723  15.018 -19.510  1.00 86.94           C  
ATOM   2217  CB  ALA A 274       2.756  17.555 -19.508  1.00 86.94           C  
ATOM   2218  O   ALA A 274       2.381  14.417 -20.526  1.00 86.94           O  
ATOM   2219  N   HIS A 275       3.687  14.561 -18.709  1.00 90.69           N  
ATOM   2220  CA  HIS A 275       4.413  13.318 -18.961  1.00 90.69           C  
ATOM   2221  C   HIS A 275       3.569  12.082 -18.647  1.00 90.69           C  
ATOM   2222  CB  HIS A 275       5.723  13.322 -18.166  1.00 90.69           C  
ATOM   2223  O   HIS A 275       3.605  11.124 -19.416  1.00 90.69           O  
ATOM   2224  CG  HIS A 275       6.648  14.421 -18.613  1.00 90.69           C  
ATOM   2225  CD2 HIS A 275       7.059  15.508 -17.887  1.00 90.69           C  
ATOM   2226  ND1 HIS A 275       7.190  14.538 -19.872  1.00 90.69           N  
ATOM   2227  CE1 HIS A 275       7.919  15.664 -19.902  1.00 90.69           C  
ATOM   2228  NE2 HIS A 275       7.874  16.288 -18.716  1.00 90.69           N  
ATOM   2229  N   LEU A 276       2.767  12.108 -17.577  1.00 88.12           N  
ATOM   2230  CA  LEU A 276       1.837  11.022 -17.244  1.00 88.12           C  
ATOM   2231  C   LEU A 276       0.770  10.825 -18.321  1.00 88.12           C  
ATOM   2232  CB  LEU A 276       1.185  11.268 -15.877  1.00 88.12           C  
ATOM   2233  O   LEU A 276       0.468   9.688 -18.664  1.00 88.12           O  
ATOM   2234  CG  LEU A 276       2.173  11.205 -14.705  1.00 88.12           C  
ATOM   2235  CD1 LEU A 276       1.451  11.645 -13.438  1.00 88.12           C  
ATOM   2236  CD2 LEU A 276       2.758   9.810 -14.471  1.00 88.12           C  
ATOM   2237  N   GLN A 277       0.263  11.908 -18.915  1.00 87.50           N  
ATOM   2238  CA  GLN A 277      -0.657  11.827 -20.050  1.00 87.50           C  
ATOM   2239  C   GLN A 277      -0.003  11.196 -21.280  1.00 87.50           C  
ATOM   2240  CB  GLN A 277      -1.198  13.219 -20.414  1.00 87.50           C  
ATOM   2241  O   GLN A 277      -0.681  10.491 -22.016  1.00 87.50           O  
ATOM   2242  CG  GLN A 277      -2.117  13.822 -19.341  1.00 87.50           C  
ATOM   2243  CD  GLN A 277      -3.300  12.933 -18.980  1.00 87.50           C  
ATOM   2244  NE2 GLN A 277      -3.668  12.883 -17.719  1.00 87.50           N  
ATOM   2245  OE1 GLN A 277      -3.901  12.282 -19.821  1.00 87.50           O  
ATOM   2246  N   VAL A 278       1.300  11.405 -21.503  1.00 91.25           N  
ATOM   2247  CA  VAL A 278       2.044  10.759 -22.598  1.00 91.25           C  
ATOM   2248  C   VAL A 278       2.218   9.267 -22.317  1.00 91.25           C  
ATOM   2249  CB  VAL A 278       3.407  11.445 -22.826  1.00 91.25           C  
ATOM   2250  O   VAL A 278       1.885   8.445 -23.172  1.00 91.25           O  
ATOM   2251  CG1 VAL A 278       4.293  10.695 -23.831  1.00 91.25           C  
ATOM   2252  CG2 VAL A 278       3.233  12.874 -23.353  1.00 91.25           C  
ATOM   2253  N   VAL A 279       2.694   8.907 -21.119  1.00 90.88           N  
ATOM   2254  CA  VAL A 279       2.974   7.504 -20.758  1.00 90.88           C  
ATOM   2255  C   VAL A 279       1.742   6.708 -20.331  1.00 90.88           C  
ATOM   2256  CB  VAL A 279       4.116   7.344 -19.738  1.00 90.88           C  
ATOM   2257  O   VAL A 279       1.876   5.529 -20.021  1.00 90.88           O  
ATOM   2258  CG1 VAL A 279       5.399   8.032 -20.220  1.00 90.88           C  
ATOM   2259  CG2 VAL A 279       3.770   7.851 -18.336  1.00 90.88           C  
ATOM   2260  N   HIS A 280       0.562   7.333 -20.332  1.00 89.44           N  
ATOM   2261  CA  HIS A 280      -0.689   6.740 -19.881  1.00 89.44           C  
ATOM   2262  C   HIS A 280      -0.911   5.341 -20.495  1.00 89.44           C  
ATOM   2263  CB  HIS A 280      -1.853   7.680 -20.236  1.00 89.44           C  
ATOM   2264  O   HIS A 280      -0.762   5.193 -21.713  1.00 89.44           O  
ATOM   2265  CG  HIS A 280      -3.139   7.271 -19.573  1.00 89.44           C  
ATOM   2266  CD2 HIS A 280      -3.600   7.709 -18.361  1.00 89.44           C  
ATOM   2267  ND1 HIS A 280      -4.017   6.311 -20.021  1.00 89.44           N  
ATOM   2268  CE1 HIS A 280      -4.951   6.132 -19.071  1.00 89.44           C  
ATOM   2269  NE2 HIS A 280      -4.749   6.977 -18.060  1.00 89.44           N  
ATOM   2270  N   PRO A 281      -1.355   4.327 -19.723  1.00 86.75           N  
ATOM   2271  CA  PRO A 281      -1.460   2.938 -20.195  1.00 86.75           C  
ATOM   2272  C   PRO A 281      -2.339   2.722 -21.439  1.00 86.75           C  
ATOM   2273  CB  PRO A 281      -2.031   2.155 -19.009  1.00 86.75           C  
ATOM   2274  O   PRO A 281      -2.203   1.721 -22.138  1.00 86.75           O  
ATOM   2275  CG  PRO A 281      -1.610   2.958 -17.792  1.00 86.75           C  
ATOM   2276  CD  PRO A 281      -1.581   4.396 -18.282  1.00 86.75           C  
ATOM   2277  N   LYS A 282      -3.258   3.654 -21.722  1.00 86.88           N  
ATOM   2278  CA  LYS A 282      -4.136   3.638 -22.910  1.00 86.88           C  
ATOM   2279  C   LYS A 282      -3.422   4.047 -24.211  1.00 86.88           C  
ATOM   2280  CB  LYS A 282      -5.394   4.502 -22.673  1.00 86.88           C  
ATOM   2281  O   LYS A 282      -3.950   3.786 -25.290  1.00 86.88           O  
ATOM   2282  CG  LYS A 282      -6.324   3.906 -21.599  1.00 86.88           C  
ATOM   2283  CD  LYS A 282      -7.517   4.814 -21.241  1.00 86.88           C  
ATOM   2284  CE  LYS A 282      -8.426   4.084 -20.230  1.00 86.88           C  
ATOM   2285  NZ  LYS A 282      -9.047   4.965 -19.205  1.00 86.88           N  
ATOM   2286  N   ASN A 283      -2.257   4.690 -24.131  1.00 89.19           N  
ATOM   2287  CA  ASN A 283      -1.518   5.179 -25.293  1.00 89.19           C  
ATOM   2288  C   ASN A 283      -0.540   4.132 -25.836  1.00 89.19           C  
ATOM   2289  CB  ASN A 283      -0.778   6.469 -24.924  1.00 89.19           C  
ATOM   2290  O   ASN A 283      -0.127   3.202 -25.144  1.00 89.19           O  
ATOM   2291  CG  ASN A 283      -1.698   7.609 -24.554  1.00 89.19           C  
ATOM   2292  ND2 ASN A 283      -1.154   8.542 -23.828  1.00 89.19           N  
ATOM   2293  OD1 ASN A 283      -2.861   7.676 -24.924  1.00 89.19           O  
ATOM   2294  N   LYS A 284      -0.113   4.318 -27.091  1.00 89.12           N  
ATOM   2295  CA  LYS A 284       0.944   3.499 -27.691  1.00 89.12           C  
ATOM   2296  C   LYS A 284       2.272   3.765 -26.973  1.00 89.12           C  
ATOM   2297  CB  LYS A 284       1.045   3.797 -29.195  1.00 89.12           C  
ATOM   2298  O   LYS A 284       2.760   4.889 -26.973  1.00 89.12           O  
ATOM   2299  CG  LYS A 284       2.000   2.823 -29.904  1.00 89.12           C  
ATOM   2300  CD  LYS A 284       2.320   3.304 -31.322  1.00 89.12           C  
ATOM   2301  CE  LYS A 284       3.272   2.314 -32.004  1.00 89.12           C  
ATOM   2302  NZ  LYS A 284       4.102   2.976 -33.039  1.00 89.12           N  
ATOM   2303  N   GLN A 285       2.877   2.715 -26.427  1.00 89.69           N  
ATOM   2304  CA  GLN A 285       4.197   2.779 -25.805  1.00 89.69           C  
ATOM   2305  C   GLN A 285       5.289   2.606 -26.876  1.00 89.69           C  
ATOM   2306  CB  GLN A 285       4.288   1.724 -24.688  1.00 89.69           C  
ATOM   2307  O   GLN A 285       5.603   1.483 -27.274  1.00 89.69           O  
ATOM   2308  CG  GLN A 285       3.213   1.860 -23.584  1.00 89.69           C  
ATOM   2309  CD  GLN A 285       3.458   0.906 -22.409  1.00 89.69           C  
ATOM   2310  NE2 GLN A 285       2.690   0.990 -21.340  1.00 89.69           N  
ATOM   2311  OE1 GLN A 285       4.345   0.067 -22.445  1.00 89.69           O  
ATOM   2312  N   ASP A 286       5.833   3.711 -27.396  1.00 91.12           N  
ATOM   2313  CA  ASP A 286       6.832   3.703 -28.476  1.00 91.12           C  
ATOM   2314  C   ASP A 286       8.148   4.352 -28.035  1.00 91.12           C  
ATOM   2315  CB  ASP A 286       6.258   4.353 -29.744  1.00 91.12           C  
ATOM   2316  O   ASP A 286       8.334   5.563 -28.096  1.00 91.12           O  
ATOM   2317  CG  ASP A 286       7.085   4.030 -30.993  1.00 91.12           C  
ATOM   2318  OD1 ASP A 286       8.289   3.696 -30.863  1.00 91.12           O  
ATOM   2319  OD2 ASP A 286       6.458   3.998 -32.083  1.00 91.12           O  
ATOM   2320  N   LEU A 287       9.100   3.526 -27.603  1.00 90.81           N  
ATOM   2321  CA  LEU A 287      10.411   3.988 -27.138  1.00 90.81           C  
ATOM   2322  C   LEU A 287      11.314   4.533 -28.255  1.00 90.81           C  
ATOM   2323  CB  LEU A 287      11.100   2.841 -26.387  1.00 90.81           C  
ATOM   2324  O   LEU A 287      12.360   5.108 -27.948  1.00 90.81           O  
ATOM   2325  CG  LEU A 287      10.421   2.487 -25.055  1.00 90.81           C  
ATOM   2326  CD1 LEU A 287      11.074   1.237 -24.484  1.00 90.81           C  
ATOM   2327  CD2 LEU A 287      10.591   3.593 -24.015  1.00 90.81           C  
ATOM   2328  N   SER A 288      10.938   4.361 -29.528  1.00 89.31           N  
ATOM   2329  CA  SER A 288      11.630   5.019 -30.640  1.00 89.31           C  
ATOM   2330  C   SER A 288      11.233   6.491 -30.780  1.00 89.31           C  
ATOM   2331  CB  SER A 288      11.408   4.255 -31.949  1.00 89.31           C  
ATOM   2332  O   SER A 288      11.978   7.268 -31.379  1.00 89.31           O  
ATOM   2333  OG  SER A 288      10.128   4.457 -32.511  1.00 89.31           O  
ATOM   2334  N   GLU A 289      10.098   6.891 -30.197  1.00 92.50           N  
ATOM   2335  CA  GLU A 289       9.652   8.276 -30.168  1.00 92.50           C  
ATOM   2336  C   GLU A 289      10.377   9.044 -29.043  1.00 92.50           C  
ATOM   2337  CB  GLU A 289       8.124   8.346 -30.027  1.00 92.50           C  
ATOM   2338  O   GLU A 289      10.252   8.683 -27.866  1.00 92.50           O  
ATOM   2339  CG  GLU A 289       7.625   9.740 -30.434  1.00 92.50           C  
ATOM   2340  CD  GLU A 289       6.113   9.948 -30.242  1.00 92.50           C  
ATOM   2341  OE1 GLU A 289       5.711  11.139 -30.231  1.00 92.50           O  
ATOM   2342  OE2 GLU A 289       5.372   8.946 -30.146  1.00 92.50           O  
ATOM   2343  N   PRO A 290      11.121  10.126 -29.358  1.00 91.75           N  
ATOM   2344  CA  PRO A 290      11.852  10.884 -28.343  1.00 91.75           C  
ATOM   2345  C   PRO A 290      10.956  11.436 -27.224  1.00 91.75           C  
ATOM   2346  CB  PRO A 290      12.563  12.006 -29.108  1.00 91.75           C  
ATOM   2347  O   PRO A 290      11.334  11.378 -26.059  1.00 91.75           O  
ATOM   2348  CG  PRO A 290      12.752  11.416 -30.504  1.00 91.75           C  
ATOM   2349  CD  PRO A 290      11.480  10.594 -30.692  1.00 91.75           C  
ATOM   2350  N   SER A 291       9.749  11.904 -27.560  1.00 92.31           N  
ATOM   2351  CA  SER A 291       8.778  12.477 -26.611  1.00 92.31           C  
ATOM   2352  C   SER A 291       8.316  11.464 -25.550  1.00 92.31           C  
ATOM   2353  CB  SER A 291       7.558  12.984 -27.400  1.00 92.31           C  
ATOM   2354  O   SER A 291       8.228  11.793 -24.362  1.00 92.31           O  
ATOM   2355  OG  SER A 291       6.975  11.854 -28.010  1.00 92.31           O  
ATOM   2356  N   TYR A 292       8.052  10.222 -25.966  1.00 94.94           N  
ATOM   2357  CA  TYR A 292       7.649   9.133 -25.087  1.00 94.94           C  
ATOM   2358  C   TYR A 292       8.827   8.700 -24.213  1.00 94.94           C  
ATOM   2359  CB  TYR A 292       7.092   7.975 -25.925  1.00 94.94           C  
ATOM   2360  O   TYR A 292       8.702   8.653 -22.991  1.00 94.94           O  
ATOM   2361  CG  TYR A 292       6.609   6.816 -25.076  1.00 94.94           C  
ATOM   2362  CD1 TYR A 292       7.491   5.769 -24.757  1.00 94.94           C  
ATOM   2363  CD2 TYR A 292       5.298   6.813 -24.562  1.00 94.94           C  
ATOM   2364  CE1 TYR A 292       7.087   4.750 -23.874  1.00 94.94           C  
ATOM   2365  CE2 TYR A 292       4.888   5.793 -23.684  1.00 94.94           C  
ATOM   2366  OH  TYR A 292       5.448   3.836 -22.403  1.00 94.94           O  
ATOM   2367  CZ  TYR A 292       5.798   4.783 -23.308  1.00 94.94           C  
ATOM   2368  N   CYS A 293       9.999   8.473 -24.818  1.00 94.38           N  
ATOM   2369  CA  CYS A 293      11.225   8.121 -24.099  1.00 94.38           C  
ATOM   2370  C   CYS A 293      11.588   9.158 -23.022  1.00 94.38           C  
ATOM   2371  CB  CYS A 293      12.340   7.960 -25.140  1.00 94.38           C  
ATOM   2372  O   CYS A 293      11.902   8.792 -21.887  1.00 94.38           O  
ATOM   2373  SG  CYS A 293      13.894   7.419 -24.366  1.00 94.38           S  
ATOM   2374  N   ASP A 294      11.498  10.450 -23.342  1.00 94.94           N  
ATOM   2375  CA  ASP A 294      11.765  11.523 -22.386  1.00 94.94           C  
ATOM   2376  C   ASP A 294      10.705  11.580 -21.281  1.00 94.94           C  
ATOM   2377  CB  ASP A 294      11.908  12.861 -23.123  1.00 94.94           C  
ATOM   2378  O   ASP A 294      11.056  11.749 -20.115  1.00 94.94           O  
ATOM   2379  CG  ASP A 294      13.213  12.964 -23.930  1.00 94.94           C  
ATOM   2380  OD1 ASP A 294      14.169  12.178 -23.657  1.00 94.94           O  
ATOM   2381  OD2 ASP A 294      13.281  13.876 -24.783  1.00 94.94           O  
ATOM   2382  N   SER A 295       9.431  11.335 -21.597  1.00 94.69           N  
ATOM   2383  CA  SER A 295       8.378  11.263 -20.576  1.00 94.69           C  
ATOM   2384  C   SER A 295       8.574  10.084 -19.617  1.00 94.69           C  
ATOM   2385  CB  SER A 295       6.994  11.223 -21.223  1.00 94.69           C  
ATOM   2386  O   SER A 295       8.393  10.248 -18.413  1.00 94.69           O  
ATOM   2387  OG  SER A 295       6.803  12.402 -21.986  1.00 94.69           O  
ATOM   2388  N   VAL A 296       9.035   8.924 -20.103  1.00 95.00           N  
ATOM   2389  CA  VAL A 296       9.394   7.781 -19.242  1.00 95.00           C  
ATOM   2390  C   VAL A 296      10.535   8.145 -18.285  1.00 95.00           C  
ATOM   2391  CB  VAL A 296       9.757   6.535 -20.080  1.00 95.00           C  
ATOM   2392  O   VAL A 296      10.466   7.801 -17.103  1.00 95.00           O  
ATOM   2393  CG1 VAL A 296      10.231   5.358 -19.214  1.00 95.00           C  
ATOM   2394  CG2 VAL A 296       8.551   6.013 -20.870  1.00 95.00           C  
ATOM   2395  N   LYS A 297      11.565   8.868 -18.754  1.00 94.94           N  
ATOM   2396  CA  LYS A 297      12.660   9.344 -17.885  1.00 94.94           C  
ATOM   2397  C   LYS A 297      12.139  10.287 -16.804  1.00 94.94           C  
ATOM   2398  CB  LYS A 297      13.749  10.069 -18.684  1.00 94.94           C  
ATOM   2399  O   LYS A 297      12.438  10.075 -15.635  1.00 94.94           O  
ATOM   2400  CG  LYS A 297      14.521   9.169 -19.654  1.00 94.94           C  
ATOM   2401  CD  LYS A 297      15.381  10.049 -20.566  1.00 94.94           C  
ATOM   2402  CE  LYS A 297      15.812   9.297 -21.823  1.00 94.94           C  
ATOM   2403  NZ  LYS A 297      16.109  10.266 -22.909  1.00 94.94           N  
ATOM   2404  N   GLN A 298      11.318  11.266 -17.184  1.00 93.25           N  
ATOM   2405  CA  GLN A 298      10.760  12.246 -16.249  1.00 93.25           C  
ATOM   2406  C   GLN A 298       9.882  11.590 -15.177  1.00 93.25           C  
ATOM   2407  CB  GLN A 298       9.959  13.302 -17.030  1.00 93.25           C  
ATOM   2408  O   GLN A 298       9.989  11.917 -13.997  1.00 93.25           O  
ATOM   2409  CG  GLN A 298      10.844  14.203 -17.908  1.00 93.25           C  
ATOM   2410  CD  GLN A 298      11.780  15.111 -17.122  1.00 93.25           C  
ATOM   2411  NE2 GLN A 298      12.565  15.928 -17.785  1.00 93.25           N  
ATOM   2412  OE1 GLN A 298      11.834  15.120 -15.909  1.00 93.25           O  
ATOM   2413  N   VAL A 299       9.062  10.606 -15.558  1.00 92.56           N  
ATOM   2414  CA  VAL A 299       8.256   9.824 -14.606  1.00 92.56           C  
ATOM   2415  C   VAL A 299       9.139   9.036 -13.639  1.00 92.56           C  
ATOM   2416  CB  VAL A 299       7.253   8.932 -15.361  1.00 92.56           C  
ATOM   2417  O   VAL A 299       8.858   9.023 -12.442  1.00 92.56           O  
ATOM   2418  CG1 VAL A 299       6.556   7.901 -14.463  1.00 92.56           C  
ATOM   2419  CG2 VAL A 299       6.167   9.822 -15.980  1.00 92.56           C  
ATOM   2420  N   ALA A 300      10.231   8.433 -14.114  1.00 92.38           N  
ATOM   2421  CA  ALA A 300      11.180   7.728 -13.252  1.00 92.38           C  
ATOM   2422  C   ALA A 300      11.901   8.668 -12.268  1.00 92.38           C  
ATOM   2423  CB  ALA A 300      12.179   6.988 -14.145  1.00 92.38           C  
ATOM   2424  O   ALA A 300      12.018   8.351 -11.083  1.00 92.38           O  
ATOM   2425  N   GLU A 301      12.357   9.832 -12.741  1.00 90.94           N  
ATOM   2426  CA  GLU A 301      12.995  10.861 -11.912  1.00 90.94           C  
ATOM   2427  C   GLU A 301      12.042  11.368 -10.826  1.00 90.94           C  
ATOM   2428  CB  GLU A 301      13.479  12.033 -12.786  1.00 90.94           C  
ATOM   2429  O   GLU A 301      12.403  11.404  -9.643  1.00 90.94           O  
ATOM   2430  CG  GLU A 301      14.712  11.655 -13.621  1.00 90.94           C  
ATOM   2431  CD  GLU A 301      15.224  12.772 -14.545  1.00 90.94           C  
ATOM   2432  OE1 GLU A 301      16.132  12.465 -15.353  1.00 90.94           O  
ATOM   2433  OE2 GLU A 301      14.755  13.924 -14.424  1.00 90.94           O  
ATOM   2434  N   MET A 302      10.800  11.681 -11.208  1.00 88.88           N  
ATOM   2435  CA  MET A 302       9.782  12.136 -10.269  1.00 88.88           C  
ATOM   2436  C   MET A 302       9.432  11.052  -9.248  1.00 88.88           C  
ATOM   2437  CB  MET A 302       8.536  12.619 -11.025  1.00 88.88           C  
ATOM   2438  O   MET A 302       9.375  11.337  -8.055  1.00 88.88           O  
ATOM   2439  CG  MET A 302       7.534  13.268 -10.060  1.00 88.88           C  
ATOM   2440  SD  MET A 302       8.181  14.693  -9.140  1.00 88.88           S  
ATOM   2441  CE  MET A 302       8.060  15.970 -10.422  1.00 88.88           C  
ATOM   2442  N   ALA A 303       9.282   9.796  -9.671  1.00 89.00           N  
ATOM   2443  CA  ALA A 303       8.977   8.691  -8.766  1.00 89.00           C  
ATOM   2444  C   ALA A 303      10.037   8.515  -7.663  1.00 89.00           C  
ATOM   2445  CB  ALA A 303       8.831   7.422  -9.605  1.00 89.00           C  
ATOM   2446  O   ALA A 303       9.689   8.283  -6.505  1.00 89.00           O  
ATOM   2447  N   MET A 304      11.327   8.676  -7.985  1.00 87.94           N  
ATOM   2448  CA  MET A 304      12.396   8.656  -6.975  1.00 87.94           C  
ATOM   2449  C   MET A 304      12.352   9.865  -6.043  1.00 87.94           C  
ATOM   2450  CB  MET A 304      13.771   8.660  -7.637  1.00 87.94           C  
ATOM   2451  O   MET A 304      12.645   9.743  -4.854  1.00 87.94           O  
ATOM   2452  CG  MET A 304      14.070   7.369  -8.380  1.00 87.94           C  
ATOM   2453  SD  MET A 304      15.781   7.287  -8.957  1.00 87.94           S  
ATOM   2454  CE  MET A 304      15.806   8.700 -10.092  1.00 87.94           C  
ATOM   2455  N   MET A 305      12.011  11.047  -6.560  1.00 85.69           N  
ATOM   2456  CA  MET A 305      11.862  12.244  -5.732  1.00 85.69           C  
ATOM   2457  C   MET A 305      10.701  12.077  -4.743  1.00 85.69           C  
ATOM   2458  CB  MET A 305      11.662  13.464  -6.641  1.00 85.69           C  
ATOM   2459  O   MET A 305      10.857  12.319  -3.542  1.00 85.69           O  
ATOM   2460  CG  MET A 305      11.755  14.765  -5.838  1.00 85.69           C  
ATOM   2461  SD  MET A 305      11.370  16.279  -6.757  1.00 85.69           S  
ATOM   2462  CE  MET A 305      12.549  16.183  -8.131  1.00 85.69           C  
ATOM   2463  N   MET A 306       9.567  11.588  -5.245  1.00 81.62           N  
ATOM   2464  CA  MET A 306       8.342  11.348  -4.490  1.00 81.62           C  
ATOM   2465  C   MET A 306       8.447  10.160  -3.534  1.00 81.62           C  
ATOM   2466  CB  MET A 306       7.170  11.157  -5.457  1.00 81.62           C  
ATOM   2467  O   MET A 306       7.688  10.087  -2.577  1.00 81.62           O  
ATOM   2468  CG  MET A 306       6.832  12.468  -6.178  1.00 81.62           C  
ATOM   2469  SD  MET A 306       5.316  12.432  -7.165  1.00 81.62           S  
ATOM   2470  CE  MET A 306       4.097  12.237  -5.840  1.00 81.62           C  
ATOM   2471  N   SER A 307       9.437   9.273  -3.673  1.00 82.25           N  
ATOM   2472  CA  SER A 307       9.665   8.177  -2.717  1.00 82.25           C  
ATOM   2473  C   SER A 307       9.985   8.646  -1.289  1.00 82.25           C  
ATOM   2474  CB  SER A 307      10.779   7.264  -3.225  1.00 82.25           C  
ATOM   2475  O   SER A 307      10.025   7.841  -0.360  1.00 82.25           O  
ATOM   2476  OG  SER A 307      12.045   7.630  -2.703  1.00 82.25           O  
ATOM   2477  N   ARG A 308      10.297   9.937  -1.114  1.00 74.12           N  
ATOM   2478  CA  ARG A 308      10.497  10.592   0.190  1.00 74.12           C  
ATOM   2479  C   ARG A 308       9.188  11.116   0.790  1.00 74.12           C  
ATOM   2480  CB  ARG A 308      11.513  11.728   0.025  1.00 74.12           C  
ATOM   2481  O   ARG A 308       9.165  11.543   1.945  1.00 74.12           O  
ATOM   2482  CG  ARG A 308      12.865  11.218  -0.489  1.00 74.12           C  
ATOM   2483  CD  ARG A 308      13.835  12.390  -0.614  1.00 74.12           C  
ATOM   2484  NE  ARG A 308      15.152  11.935  -1.090  1.00 74.12           N  
ATOM   2485  NH1 ARG A 308      16.252  13.925  -0.810  1.00 74.12           N  
ATOM   2486  NH2 ARG A 308      17.353  12.160  -1.627  1.00 74.12           N  
ATOM   2487  CZ  ARG A 308      16.244  12.672  -1.171  1.00 74.12           C  
ATOM   2488  N   MET A 309       8.122  11.095   0.003  1.00 70.94           N  
ATOM   2489  CA  MET A 309       6.757  11.425   0.380  1.00 70.94           C  
ATOM   2490  C   MET A 309       5.950  10.137   0.567  1.00 70.94           C  
ATOM   2491  CB  MET A 309       6.141  12.390  -0.645  1.00 70.94           C  
ATOM   2492  O   MET A 309       6.377   9.062   0.154  1.00 70.94           O  
ATOM   2493  CG  MET A 309       6.995  13.661  -0.794  1.00 70.94           C  
ATOM   2494  SD  MET A 309       6.387  14.886  -1.979  1.00 70.94           S  
ATOM   2495  CE  MET A 309       4.856  15.426  -1.174  1.00 70.94           C  
ATOM   2496  N   LEU A 310       4.838  10.217   1.299  1.00 57.00           N  
ATOM   2497  CA  LEU A 310       4.003   9.058   1.566  1.00 57.00           C  
ATOM   2498  C   LEU A 310       3.082   8.910   0.368  1.00 57.00           C  
ATOM   2499  CB  LEU A 310       3.227   9.183   2.883  1.00 57.00           C  
ATOM   2500  O   LEU A 310       2.288   9.796   0.061  1.00 57.00           O  
ATOM   2501  CG  LEU A 310       2.572   7.838   3.255  1.00 57.00           C  
ATOM   2502  CD1 LEU A 310       3.531   6.912   4.005  1.00 57.00           C  
ATOM   2503  CD2 LEU A 310       1.357   8.080   4.126  1.00 57.00           C  
ATOM   2504  N   ASN A 311       3.264   7.798  -0.323  1.00 65.69           N  
ATOM   2505  CA  ASN A 311       2.718   7.590  -1.644  1.00 65.69           C  
ATOM   2506  C   ASN A 311       1.402   6.822  -1.586  1.00 65.69           C  
ATOM   2507  CB  ASN A 311       3.814   6.916  -2.483  1.00 65.69           C  
ATOM   2508  O   ASN A 311       1.198   5.946  -0.738  1.00 65.69           O  
ATOM   2509  CG  ASN A 311       4.926   7.915  -2.765  1.00 65.69           C  
ATOM   2510  ND2 ASN A 311       6.147   7.626  -2.410  1.00 65.69           N  
ATOM   2511  OD1 ASN A 311       4.695   9.013  -3.234  1.00 65.69           O  
ATOM   2512  N   GLY A 312       0.546   7.084  -2.572  1.00 76.50           N  
ATOM   2513  CA  GLY A 312      -0.645   6.282  -2.834  1.00 76.50           C  
ATOM   2514  C   GLY A 312      -0.336   4.865  -3.318  1.00 76.50           C  
ATOM   2515  O   GLY A 312      -1.254   4.161  -3.710  1.00 76.50           O  
ATOM   2516  N   ILE A 313       0.935   4.441  -3.314  1.00 88.88           N  
ATOM   2517  CA  ILE A 313       1.402   3.104  -3.682  1.00 88.88           C  
ATOM   2518  C   ILE A 313       2.512   2.695  -2.715  1.00 88.88           C  
ATOM   2519  CB  ILE A 313       1.944   3.053  -5.127  1.00 88.88           C  
ATOM   2520  O   ILE A 313       3.497   3.416  -2.560  1.00 88.88           O  
ATOM   2521  CG1 ILE A 313       0.965   3.679  -6.145  1.00 88.88           C  
ATOM   2522  CG2 ILE A 313       2.273   1.589  -5.501  1.00 88.88           C  
ATOM   2523  CD1 ILE A 313       1.599   3.821  -7.528  1.00 88.88           C  
ATOM   2524  N   ILE A 314       2.383   1.520  -2.099  1.00 94.50           N  
ATOM   2525  CA  ILE A 314       3.476   0.876  -1.359  1.00 94.50           C  
ATOM   2526  C   ILE A 314       3.402  -0.622  -1.632  1.00 94.50           C  
ATOM   2527  CB  ILE A 314       3.423   1.164   0.163  1.00 94.50           C  
ATOM   2528  O   ILE A 314       2.371  -1.232  -1.368  1.00 94.50           O  
ATOM   2529  CG1 ILE A 314       3.426   2.681   0.469  1.00 94.50           C  
ATOM   2530  CG2 ILE A 314       4.606   0.466   0.871  1.00 94.50           C  
ATOM   2531  CD1 ILE A 314       3.326   3.035   1.957  1.00 94.50           C  
ATOM   2532  N   ALA A 315       4.479  -1.237  -2.110  1.00 96.50           N  
ATOM   2533  CA  ALA A 315       4.543  -2.680  -2.289  1.00 96.50           C  
ATOM   2534  C   ALA A 315       5.745  -3.294  -1.575  1.00 96.50           C  
ATOM   2535  CB  ALA A 315       4.454  -3.041  -3.770  1.00 96.50           C  
ATOM   2536  O   ALA A 315       6.874  -2.807  -1.679  1.00 96.50           O  
ATOM   2537  N   THR A 316       5.497  -4.350  -0.804  1.00 97.56           N  
ATOM   2538  CA  THR A 316       6.509  -4.930   0.077  1.00 97.56           C  
ATOM   2539  C   THR A 316       6.184  -6.353   0.516  1.00 97.56           C  
ATOM   2540  CB  THR A 316       6.706  -4.019   1.297  1.00 97.56           C  
ATOM   2541  O   THR A 316       5.041  -6.800   0.478  1.00 97.56           O  
ATOM   2542  CG2 THR A 316       5.533  -4.030   2.274  1.00 97.56           C  
ATOM   2543  OG1 THR A 316       7.871  -4.371   1.997  1.00 97.56           O  
ATOM   2544  N   SER A 317       7.197  -7.084   0.957  1.00 97.00           N  
ATOM   2545  CA  SER A 317       7.042  -8.381   1.609  1.00 97.00           C  
ATOM   2546  C   SER A 317       6.465  -8.256   3.027  1.00 97.00           C  
ATOM   2547  CB  SER A 317       8.377  -9.134   1.596  1.00 97.00           C  
ATOM   2548  O   SER A 317       6.605  -7.235   3.703  1.00 97.00           O  
ATOM   2549  OG  SER A 317       9.433  -8.349   2.116  1.00 97.00           O  
ATOM   2550  N   ALA A 318       5.807  -9.320   3.496  1.00 96.75           N  
ATOM   2551  CA  ALA A 318       5.344  -9.402   4.878  1.00 96.75           C  
ATOM   2552  C   ALA A 318       6.533  -9.374   5.852  1.00 96.75           C  
ATOM   2553  CB  ALA A 318       4.511 -10.675   5.061  1.00 96.75           C  
ATOM   2554  O   ALA A 318       7.617  -9.867   5.542  1.00 96.75           O  
ATOM   2555  N   GLN A 319       6.310  -8.843   7.053  1.00 96.38           N  
ATOM   2556  CA  GLN A 319       7.316  -8.689   8.112  1.00 96.38           C  
ATOM   2557  C   GLN A 319       8.551  -7.882   7.678  1.00 96.38           C  
ATOM   2558  CB  GLN A 319       7.695 -10.048   8.731  1.00 96.38           C  
ATOM   2559  O   GLN A 319       9.636  -8.044   8.239  1.00 96.38           O  
ATOM   2560  CG  GLN A 319       6.509 -10.957   9.084  1.00 96.38           C  
ATOM   2561  CD  GLN A 319       5.552 -10.374  10.121  1.00 96.38           C  
ATOM   2562  NE2 GLN A 319       4.260 -10.435   9.862  1.00 96.38           N  
ATOM   2563  OE1 GLN A 319       5.938  -9.911  11.186  1.00 96.38           O  
ATOM   2564  N   ASN A 320       8.402  -7.003   6.683  1.00 97.06           N  
ATOM   2565  CA  ASN A 320       9.486  -6.136   6.253  1.00 97.06           C  
ATOM   2566  C   ASN A 320       9.965  -5.252   7.436  1.00 97.06           C  
ATOM   2567  CB  ASN A 320       9.028  -5.349   5.017  1.00 97.06           C  
ATOM   2568  O   ASN A 320       9.145  -4.604   8.104  1.00 97.06           O  
ATOM   2569  CG  ASN A 320      10.090  -4.389   4.525  1.00 97.06           C  
ATOM   2570  ND2 ASN A 320      10.512  -4.469   3.293  1.00 97.06           N  
ATOM   2571  OD1 ASN A 320      10.554  -3.537   5.258  1.00 97.06           O  
ATOM   2572  N   PRO A 321      11.282  -5.212   7.717  1.00 96.81           N  
ATOM   2573  CA  PRO A 321      11.819  -4.505   8.877  1.00 96.81           C  
ATOM   2574  C   PRO A 321      11.661  -2.983   8.779  1.00 96.81           C  
ATOM   2575  CB  PRO A 321      13.291  -4.921   8.956  1.00 96.81           C  
ATOM   2576  O   PRO A 321      11.395  -2.344   9.791  1.00 96.81           O  
ATOM   2577  CG  PRO A 321      13.644  -5.281   7.514  1.00 96.81           C  
ATOM   2578  CD  PRO A 321      12.348  -5.885   6.987  1.00 96.81           C  
ATOM   2579  N   ASN A 322      11.745  -2.401   7.582  1.00 96.69           N  
ATOM   2580  CA  ASN A 322      11.570  -0.964   7.378  1.00 96.69           C  
ATOM   2581  C   ASN A 322      10.112  -0.533   7.622  1.00 96.69           C  
ATOM   2582  CB  ASN A 322      12.027  -0.609   5.954  1.00 96.69           C  
ATOM   2583  O   ASN A 322       9.860   0.530   8.184  1.00 96.69           O  
ATOM   2584  CG  ASN A 322      13.529  -0.621   5.730  1.00 96.69           C  
ATOM   2585  ND2 ASN A 322      13.958  -0.121   4.596  1.00 96.69           N  
ATOM   2586  OD1 ASN A 322      14.332  -1.071   6.535  1.00 96.69           O  
ATOM   2587  N   VAL A 323       9.140  -1.382   7.262  1.00 97.00           N  
ATOM   2588  CA  VAL A 323       7.714  -1.156   7.579  1.00 97.00           C  
ATOM   2589  C   VAL A 323       7.470  -1.261   9.085  1.00 97.00           C  
ATOM   2590  CB  VAL A 323       6.804  -2.145   6.828  1.00 97.00           C  
ATOM   2591  O   VAL A 323       6.769  -0.429   9.657  1.00 97.00           O  
ATOM   2592  CG1 VAL A 323       5.317  -1.884   7.100  1.00 97.00           C  
ATOM   2593  CG2 VAL A 323       7.001  -2.050   5.311  1.00 97.00           C  
ATOM   2594  N   THR A 324       8.088  -2.250   9.734  1.00 97.62           N  
ATOM   2595  CA  THR A 324       8.034  -2.425  11.194  1.00 97.62           C  
ATOM   2596  C   THR A 324       8.563  -1.181  11.909  1.00 97.62           C  
ATOM   2597  CB  THR A 324       8.832  -3.671  11.612  1.00 97.62           C  
ATOM   2598  O   THR A 324       7.880  -0.637  12.772  1.00 97.62           O  
ATOM   2599  CG2 THR A 324       8.840  -3.921  13.120  1.00 97.62           C  
ATOM   2600  OG1 THR A 324       8.278  -4.816  10.994  1.00 97.62           O  
ATOM   2601  N   GLU A 325       9.729  -0.681  11.498  1.00 97.25           N  
ATOM   2602  CA  GLU A 325      10.325   0.542  12.042  1.00 97.25           C  
ATOM   2603  C   GLU A 325       9.470   1.787  11.754  1.00 97.25           C  
ATOM   2604  CB  GLU A 325      11.734   0.696  11.448  1.00 97.25           C  
ATOM   2605  O   GLU A 325       9.382   2.690  12.581  1.00 97.25           O  
ATOM   2606  CG  GLU A 325      12.553   1.827  12.091  1.00 97.25           C  
ATOM   2607  CD  GLU A 325      12.816   1.623  13.593  1.00 97.25           C  
ATOM   2608  OE1 GLU A 325      13.057   2.644  14.274  1.00 97.25           O  
ATOM   2609  OE2 GLU A 325      12.798   0.455  14.048  1.00 97.25           O  
ATOM   2610  N   GLY A 326       8.790   1.835  10.603  1.00 95.94           N  
ATOM   2611  CA  GLY A 326       7.818   2.885  10.295  1.00 95.94           C  
ATOM   2612  C   GLY A 326       6.672   2.940  11.308  1.00 95.94           C  
ATOM   2613  O   GLY A 326       6.318   4.021  11.774  1.00 95.94           O  
ATOM   2614  N   ILE A 327       6.135   1.784  11.709  1.00 97.25           N  
ATOM   2615  CA  ILE A 327       5.101   1.700  12.754  1.00 97.25           C  
ATOM   2616  C   ILE A 327       5.668   2.131  14.113  1.00 97.25           C  
ATOM   2617  CB  ILE A 327       4.497   0.276  12.813  1.00 97.25           C  
ATOM   2618  O   ILE A 327       5.026   2.899  14.830  1.00 97.25           O  
ATOM   2619  CG1 ILE A 327       3.769  -0.066  11.492  1.00 97.25           C  
ATOM   2620  CG2 ILE A 327       3.522   0.131  13.999  1.00 97.25           C  
ATOM   2621  CD1 ILE A 327       3.471  -1.563  11.328  1.00 97.25           C  
ATOM   2622  N   GLU A 328       6.875   1.678  14.466  1.00 97.00           N  
ATOM   2623  CA  GLU A 328       7.532   2.051  15.728  1.00 97.00           C  
ATOM   2624  C   GLU A 328       7.791   3.552  15.839  1.00 97.00           C  
ATOM   2625  CB  GLU A 328       8.872   1.316  15.878  1.00 97.00           C  
ATOM   2626  O   GLU A 328       7.602   4.128  16.910  1.00 97.00           O  
ATOM   2627  CG  GLU A 328       8.719  -0.185  16.127  1.00 97.00           C  
ATOM   2628  CD  GLU A 328       7.878  -0.477  17.363  1.00 97.00           C  
ATOM   2629  OE1 GLU A 328       7.040  -1.402  17.295  1.00 97.00           O  
ATOM   2630  OE2 GLU A 328       8.048   0.163  18.426  1.00 97.00           O  
ATOM   2631  N   LEU A 329       8.162   4.198  14.734  1.00 95.56           N  
ATOM   2632  CA  LEU A 329       8.398   5.636  14.698  1.00 95.56           C  
ATOM   2633  C   LEU A 329       7.117   6.444  14.965  1.00 95.56           C  
ATOM   2634  CB  LEU A 329       9.036   5.977  13.342  1.00 95.56           C  
ATOM   2635  O   LEU A 329       7.181   7.492  15.600  1.00 95.56           O  
ATOM   2636  CG  LEU A 329       9.427   7.457  13.189  1.00 95.56           C  
ATOM   2637  CD1 LEU A 329      10.423   7.920  14.255  1.00 95.56           C  
ATOM   2638  CD2 LEU A 329      10.097   7.668  11.837  1.00 95.56           C  
ATOM   2639  N   LEU A 330       5.958   5.949  14.520  1.00 95.69           N  
ATOM   2640  CA  LEU A 330       4.653   6.588  14.739  1.00 95.69           C  
ATOM   2641  C   LEU A 330       4.073   6.296  16.133  1.00 95.69           C  
ATOM   2642  CB  LEU A 330       3.678   6.100  13.651  1.00 95.69           C  
ATOM   2643  O   LEU A 330       3.258   7.067  16.647  1.00 95.69           O  
ATOM   2644  CG  LEU A 330       4.075   6.477  12.212  1.00 95.69           C  
ATOM   2645  CD1 LEU A 330       3.182   5.748  11.210  1.00 95.69           C  
ATOM   2646  CD2 LEU A 330       3.914   7.968  11.948  1.00 95.69           C  
ATOM   2647  N   ARG A 331       4.466   5.176  16.755  1.00 95.94           N  
ATOM   2648  CA  ARG A 331       3.863   4.674  17.999  1.00 95.94           C  
ATOM   2649  C   ARG A 331       3.846   5.694  19.150  1.00 95.94           C  
ATOM   2650  CB  ARG A 331       4.512   3.339  18.404  1.00 95.94           C  
ATOM   2651  O   ARG A 331       2.801   5.784  19.791  1.00 95.94           O  
ATOM   2652  CG  ARG A 331       3.827   2.749  19.648  1.00 95.94           C  
ATOM   2653  CD  ARG A 331       4.499   1.468  20.137  1.00 95.94           C  
ATOM   2654  NE  ARG A 331       4.134   0.304  19.319  1.00 95.94           N  
ATOM   2655  NH1 ARG A 331       6.009  -0.946  19.726  1.00 95.94           N  
ATOM   2656  NH2 ARG A 331       4.400  -1.829  18.549  1.00 95.94           N  
ATOM   2657  CZ  ARG A 331       4.842  -0.799  19.193  1.00 95.94           C  
ATOM   2658  N   PRO A 332       4.910   6.471  19.448  1.00 94.88           N  
ATOM   2659  CA  PRO A 332       4.878   7.439  20.549  1.00 94.88           C  
ATOM   2660  C   PRO A 332       3.739   8.458  20.421  1.00 94.88           C  
ATOM   2661  CB  PRO A 332       6.249   8.123  20.532  1.00 94.88           C  
ATOM   2662  O   PRO A 332       3.042   8.737  21.400  1.00 94.88           O  
ATOM   2663  CG  PRO A 332       7.161   7.073  19.904  1.00 94.88           C  
ATOM   2664  CD  PRO A 332       6.248   6.412  18.878  1.00 94.88           C  
ATOM   2665  N   ASP A 333       3.499   8.956  19.208  1.00 94.31           N  
ATOM   2666  CA  ASP A 333       2.438   9.924  18.932  1.00 94.31           C  
ATOM   2667  C   ASP A 333       1.058   9.265  18.917  1.00 94.31           C  
ATOM   2668  CB  ASP A 333       2.722  10.628  17.603  1.00 94.31           C  
ATOM   2669  O   ASP A 333       0.087   9.851  19.399  1.00 94.31           O  
ATOM   2670  CG  ASP A 333       3.989  11.477  17.678  1.00 94.31           C  
ATOM   2671  OD1 ASP A 333       4.127  12.223  18.674  1.00 94.31           O  
ATOM   2672  OD2 ASP A 333       4.813  11.354  16.751  1.00 94.31           O  
ATOM   2673  N   ILE A 334       0.957   8.020  18.445  1.00 95.56           N  
ATOM   2674  CA  ILE A 334      -0.269   7.215  18.548  1.00 95.56           C  
ATOM   2675  C   ILE A 334      -0.650   6.985  20.021  1.00 95.56           C  
ATOM   2676  CB  ILE A 334      -0.092   5.884  17.781  1.00 95.56           C  
ATOM   2677  O   ILE A 334      -1.801   7.192  20.413  1.00 95.56           O  
ATOM   2678  CG1 ILE A 334      -0.018   6.144  16.260  1.00 95.56           C  
ATOM   2679  CG2 ILE A 334      -1.235   4.916  18.125  1.00 95.56           C  
ATOM   2680  CD1 ILE A 334       0.438   4.928  15.443  1.00 95.56           C  
ATOM   2681  N   ALA A 335       0.317   6.595  20.852  1.00 93.31           N  
ATOM   2682  CA  ALA A 335       0.117   6.302  22.268  1.00 93.31           C  
ATOM   2683  C   ALA A 335      -0.149   7.565  23.105  1.00 93.31           C  
ATOM   2684  CB  ALA A 335       1.347   5.542  22.772  1.00 93.31           C  
ATOM   2685  O   ALA A 335      -0.799   7.492  24.155  1.00 93.31           O  
ATOM   2686  N   SER A 336       0.325   8.731  22.655  1.00 92.62           N  
ATOM   2687  CA  SER A 336       0.067  10.001  23.327  1.00 92.62           C  
ATOM   2688  C   SER A 336      -1.432  10.302  23.389  1.00 92.62           C  
ATOM   2689  CB  SER A 336       0.804  11.155  22.646  1.00 92.62           C  
ATOM   2690  O   SER A 336      -2.124  10.416  22.375  1.00 92.62           O  
ATOM   2691  OG  SER A 336       0.462  12.360  23.313  1.00 92.62           O  
ATOM   2692  N   LYS A 337      -1.935  10.527  24.609  1.00 87.88           N  
ATOM   2693  CA  LYS A 337      -3.319  10.977  24.838  1.00 87.88           C  
ATOM   2694  C   LYS A 337      -3.574  12.384  24.295  1.00 87.88           C  
ATOM   2695  CB  LYS A 337      -3.655  10.917  26.334  1.00 87.88           C  
ATOM   2696  O   LYS A 337      -4.711  12.711  23.966  1.00 87.88           O  
ATOM   2697  CG  LYS A 337      -3.729   9.468  26.832  1.00 87.88           C  
ATOM   2698  CD  LYS A 337      -4.186   9.420  28.293  1.00 87.88           C  
ATOM   2699  CE  LYS A 337      -4.310   7.958  28.729  1.00 87.88           C  
ATOM   2700  NZ  LYS A 337      -4.836   7.842  30.110  1.00 87.88           N  
ATOM   2701  N   ASN A 338      -2.526  13.190  24.172  1.00 85.56           N  
ATOM   2702  CA  ASN A 338      -2.601  14.562  23.687  1.00 85.56           C  
ATOM   2703  C   ASN A 338      -2.057  14.656  22.254  1.00 85.56           C  
ATOM   2704  CB  ASN A 338      -1.844  15.470  24.671  1.00 85.56           C  
ATOM   2705  O   ASN A 338      -1.296  13.795  21.807  1.00 85.56           O  
ATOM   2706  CG  ASN A 338      -2.420  15.443  26.079  1.00 85.56           C  
ATOM   2707  ND2 ASN A 338      -1.613  15.720  27.075  1.00 85.56           N  
ATOM   2708  OD1 ASN A 338      -3.584  15.174  26.315  1.00 85.56           O  
ATOM   2709  N   GLY A 339      -2.420  15.730  21.558  1.00 85.56           N  
ATOM   2710  CA  GLY A 339      -1.974  15.983  20.189  1.00 85.56           C  
ATOM   2711  C   GLY A 339      -2.795  15.249  19.131  1.00 85.56           C  
ATOM   2712  O   GLY A 339      -3.755  14.535  19.432  1.00 85.56           O  
ATOM   2713  N   GLU A 340      -2.412  15.469  17.881  1.00 87.75           N  
ATOM   2714  CA  GLU A 340      -3.093  14.930  16.706  1.00 87.75           C  
ATOM   2715  C   GLU A 340      -2.607  13.513  16.379  1.00 87.75           C  
ATOM   2716  CB  GLU A 340      -2.959  15.926  15.538  1.00 87.75           C  
ATOM   2717  O   GLU A 340      -1.722  12.960  17.044  1.00 87.75           O  
ATOM   2718  CG  GLU A 340      -3.709  17.222  15.898  1.00 87.75           C  
ATOM   2719  CD  GLU A 340      -3.695  18.304  14.816  1.00 87.75           C  
ATOM   2720  OE1 GLU A 340      -4.504  19.246  15.002  1.00 87.75           O  
ATOM   2721  OE2 GLU A 340      -2.856  18.213  13.896  1.00 87.75           O  
ATOM   2722  N   LEU A 341      -3.266  12.875  15.413  1.00 90.19           N  
ATOM   2723  CA  LEU A 341      -2.811  11.602  14.868  1.00 90.19           C  
ATOM   2724  C   LEU A 341      -1.624  11.885  13.935  1.00 90.19           C  
ATOM   2725  CB  LEU A 341      -3.992  10.930  14.145  1.00 90.19           C  
ATOM   2726  O   LEU A 341      -1.755  12.787  13.102  1.00 90.19           O  
ATOM   2727  CG  LEU A 341      -3.734   9.466  13.762  1.00 90.19           C  
ATOM   2728  CD1 LEU A 341      -3.618   8.570  14.994  1.00 90.19           C  
ATOM   2729  CD2 LEU A 341      -4.925   8.923  12.981  1.00 90.19           C  
ATOM   2730  N   PRO A 342      -0.483  11.181  14.062  1.00 90.44           N  
ATOM   2731  CA  PRO A 342       0.681  11.484  13.244  1.00 90.44           C  
ATOM   2732  C   PRO A 342       0.391  11.164  11.777  1.00 90.44           C  
ATOM   2733  CB  PRO A 342       1.821  10.637  13.811  1.00 90.44           C  
ATOM   2734  O   PRO A 342      -0.214  10.140  11.460  1.00 90.44           O  
ATOM   2735  CG  PRO A 342       1.094   9.417  14.368  1.00 90.44           C  
ATOM   2736  CD  PRO A 342      -0.211  10.014  14.895  1.00 90.44           C  
ATOM   2737  N   SER A 343       0.850  12.036  10.881  1.00 88.62           N  
ATOM   2738  CA  SER A 343       0.839  11.746   9.448  1.00 88.62           C  
ATOM   2739  C   SER A 343       1.792  10.590   9.148  1.00 88.62           C  
ATOM   2740  CB  SER A 343       1.250  12.989   8.657  1.00 88.62           C  
ATOM   2741  O   SER A 343       2.905  10.546   9.685  1.00 88.62           O  
ATOM   2742  OG  SER A 343       1.370  12.678   7.283  1.00 88.62           O  
ATOM   2743  N   GLY A 344       1.419   9.691   8.229  1.00 82.94           N  
ATOM   2744  CA  GLY A 344       2.324   8.615   7.816  1.00 82.94           C  
ATOM   2745  C   GLY A 344       3.592   9.111   7.131  1.00 82.94           C  
ATOM   2746  O   GLY A 344       4.575   8.379   7.097  1.00 82.94           O  
ATOM   2747  N   MET A 345       3.629  10.373   6.683  1.00 83.50           N  
ATOM   2748  CA  MET A 345       4.847  11.037   6.204  1.00 83.50           C  
ATOM   2749  C   MET A 345       6.028  10.878   7.167  1.00 83.50           C  
ATOM   2750  CB  MET A 345       4.570  12.536   6.037  1.00 83.50           C  
ATOM   2751  O   MET A 345       7.175  10.771   6.730  1.00 83.50           O  
ATOM   2752  CG  MET A 345       3.634  12.846   4.868  1.00 83.50           C  
ATOM   2753  SD  MET A 345       4.289  12.472   3.226  1.00 83.50           S  
ATOM   2754  CE  MET A 345       5.822  13.429   3.231  1.00 83.50           C  
ATOM   2755  N   MET A 346       5.757  10.826   8.476  1.00 85.56           N  
ATOM   2756  CA  MET A 346       6.785  10.612   9.493  1.00 85.56           C  
ATOM   2757  C   MET A 346       7.499   9.263   9.320  1.00 85.56           C  
ATOM   2758  CB  MET A 346       6.158  10.714  10.888  1.00 85.56           C  
ATOM   2759  O   MET A 346       8.701   9.186   9.558  1.00 85.56           O  
ATOM   2760  CG  MET A 346       5.649  12.124  11.202  1.00 85.56           C  
ATOM   2761  SD  MET A 346       4.893  12.321  12.837  1.00 85.56           S  
ATOM   2762  CE  MET A 346       6.282  11.868  13.915  1.00 85.56           C  
ATOM   2763  N   ALA A 347       6.808   8.224   8.841  1.00 87.50           N  
ATOM   2764  CA  ALA A 347       7.368   6.889   8.647  1.00 87.50           C  
ATOM   2765  C   ALA A 347       8.265   6.756   7.403  1.00 87.50           C  
ATOM   2766  CB  ALA A 347       6.221   5.874   8.615  1.00 87.50           C  
ATOM   2767  O   ALA A 347       9.051   5.813   7.335  1.00 87.50           O  
ATOM   2768  N   ASN A 348       8.211   7.681   6.435  1.00 86.38           N  
ATOM   2769  CA  ASN A 348       8.908   7.533   5.144  1.00 86.38           C  
ATOM   2770  C   ASN A 348      10.413   7.314   5.279  1.00 86.38           C  
ATOM   2771  CB  ASN A 348       8.691   8.788   4.291  1.00 86.38           C  
ATOM   2772  O   ASN A 348      11.000   6.512   4.553  1.00 86.38           O  
ATOM   2773  CG  ASN A 348       7.281   8.906   3.781  1.00 86.38           C  
ATOM   2774  ND2 ASN A 348       6.902  10.095   3.403  1.00 86.38           N  
ATOM   2775  OD1 ASN A 348       6.522   7.960   3.722  1.00 86.38           O  
ATOM   2776  N   LYS A 349      11.049   8.008   6.230  1.00 88.56           N  
ATOM   2777  CA  LYS A 349      12.480   7.827   6.487  1.00 88.56           C  
ATOM   2778  C   LYS A 349      12.783   6.383   6.900  1.00 88.56           C  
ATOM   2779  CB  LYS A 349      12.948   8.840   7.538  1.00 88.56           C  
ATOM   2780  O   LYS A 349      13.748   5.807   6.406  1.00 88.56           O  
ATOM   2781  CG  LYS A 349      14.473   8.778   7.700  1.00 88.56           C  
ATOM   2782  CD  LYS A 349      14.951   9.712   8.811  1.00 88.56           C  
ATOM   2783  CE  LYS A 349      16.458   9.515   8.994  1.00 88.56           C  
ATOM   2784  NZ  LYS A 349      16.956  10.234  10.189  1.00 88.56           N  
ATOM   2785  N   SER A 350      11.946   5.797   7.755  1.00 92.00           N  
ATOM   2786  CA  SER A 350      12.075   4.400   8.177  1.00 92.00           C  
ATOM   2787  C   SER A 350      11.803   3.427   7.033  1.00 92.00           C  
ATOM   2788  CB  SER A 350      11.131   4.093   9.339  1.00 92.00           C  
ATOM   2789  O   SER A 350      12.511   2.432   6.923  1.00 92.00           O  
ATOM   2790  OG  SER A 350      11.404   4.954  10.425  1.00 92.00           O  
ATOM   2791  N   LEU A 351      10.857   3.737   6.135  1.00 92.31           N  
ATOM   2792  CA  LEU A 351      10.576   2.916   4.950  1.00 92.31           C  
ATOM   2793  C   LEU A 351      11.781   2.824   4.001  1.00 92.31           C  
ATOM   2794  CB  LEU A 351       9.339   3.437   4.199  1.00 92.31           C  
ATOM   2795  O   LEU A 351      12.074   1.753   3.470  1.00 92.31           O  
ATOM   2796  CG  LEU A 351       8.023   3.422   4.994  1.00 92.31           C  
ATOM   2797  CD1 LEU A 351       6.876   3.933   4.125  1.00 92.31           C  
ATOM   2798  CD2 LEU A 351       7.664   2.024   5.496  1.00 92.31           C  
ATOM   2799  N   LEU A 352      12.517   3.922   3.821  1.00 91.19           N  
ATOM   2800  CA  LEU A 352      13.770   3.935   3.056  1.00 91.19           C  
ATOM   2801  C   LEU A 352      14.915   3.223   3.801  1.00 91.19           C  
ATOM   2802  CB  LEU A 352      14.128   5.399   2.741  1.00 91.19           C  
ATOM   2803  O   LEU A 352      15.790   2.620   3.176  1.00 91.19           O  
ATOM   2804  CG  LEU A 352      13.127   6.115   1.812  1.00 91.19           C  
ATOM   2805  CD1 LEU A 352      13.515   7.588   1.670  1.00 91.19           C  
ATOM   2806  CD2 LEU A 352      13.095   5.515   0.407  1.00 91.19           C  
ATOM   2807  N   GLY A 353      14.887   3.259   5.134  1.00 88.81           N  
ATOM   2808  CA  GLY A 353      15.916   2.693   5.998  1.00 88.81           C  
ATOM   2809  C   GLY A 353      17.268   3.396   5.839  1.00 88.81           C  
ATOM   2810  O   GLY A 353      17.367   4.519   5.348  1.00 88.81           O  
ATOM   2811  N   GLU A 354      18.337   2.717   6.251  1.00 85.81           N  
ATOM   2812  CA  GLU A 354      19.717   3.222   6.144  1.00 85.81           C  
ATOM   2813  C   GLU A 354      20.416   2.805   4.836  1.00 85.81           C  
ATOM   2814  CB  GLU A 354      20.529   2.809   7.381  1.00 85.81           C  
ATOM   2815  O   GLU A 354      21.632   2.942   4.698  1.00 85.81           O  
ATOM   2816  CG  GLU A 354      19.937   3.360   8.687  1.00 85.81           C  
ATOM   2817  CD  GLU A 354      20.855   3.124   9.897  1.00 85.81           C  
ATOM   2818  OE1 GLU A 354      20.682   3.864  10.892  1.00 85.81           O  
ATOM   2819  OE2 GLU A 354      21.718   2.219   9.823  1.00 85.81           O  
ATOM   2820  N   THR A 355      19.672   2.268   3.864  1.00 81.88           N  
ATOM   2821  CA  THR A 355      20.236   1.795   2.594  1.00 81.88           C  
ATOM   2822  C   THR A 355      20.797   2.975   1.785  1.00 81.88           C  
ATOM   2823  CB  THR A 355      19.193   1.008   1.786  1.00 81.88           C  
ATOM   2824  O   THR A 355      20.055   3.914   1.475  1.00 81.88           O  
ATOM   2825  CG2 THR A 355      19.742   0.459   0.470  1.00 81.88           C  
ATOM   2826  OG1 THR A 355      18.765  -0.112   2.532  1.00 81.88           O  
ATOM   2827  N   PRO A 356      22.085   2.955   1.387  1.00 82.25           N  
ATOM   2828  CA  PRO A 356      22.637   3.974   0.501  1.00 82.25           C  
ATOM   2829  C   PRO A 356      21.839   4.044  -0.801  1.00 82.25           C  
ATOM   2830  CB  PRO A 356      24.096   3.578   0.254  1.00 82.25           C  
ATOM   2831  O   PRO A 356      21.548   3.014  -1.405  1.00 82.25           O  
ATOM   2832  CG  PRO A 356      24.441   2.732   1.478  1.00 82.25           C  
ATOM   2833  CD  PRO A 356      23.127   2.019   1.783  1.00 82.25           C  
ATOM   2834  N   ASN A 357      21.481   5.255  -1.230  1.00 85.31           N  
ATOM   2835  CA  ASN A 357      20.639   5.486  -2.408  1.00 85.31           C  
ATOM   2836  C   ASN A 357      19.275   4.767  -2.350  1.00 85.31           C  
ATOM   2837  CB  ASN A 357      21.435   5.196  -3.696  1.00 85.31           C  
ATOM   2838  O   ASN A 357      18.722   4.436  -3.394  1.00 85.31           O  
ATOM   2839  CG  ASN A 357      22.728   5.980  -3.786  1.00 85.31           C  
ATOM   2840  ND2 ASN A 357      23.721   5.449  -4.458  1.00 85.31           N  
ATOM   2841  OD1 ASN A 357      22.872   7.067  -3.247  1.00 85.31           O  
ATOM   2842  N   ALA A 358      18.704   4.563  -1.152  1.00 88.38           N  
ATOM   2843  CA  ALA A 358      17.386   3.942  -0.969  1.00 88.38           C  
ATOM   2844  C   ALA A 358      16.310   4.414  -1.971  1.00 88.38           C  
ATOM   2845  CB  ALA A 358      16.908   4.130   0.475  1.00 88.38           C  
ATOM   2846  O   ALA A 358      15.649   3.540  -2.531  1.00 88.38           O  
ATOM   2847  N   PRO A 359      16.158   5.726  -2.280  1.00 91.19           N  
ATOM   2848  CA  PRO A 359      15.174   6.195  -3.261  1.00 91.19           C  
ATOM   2849  C   PRO A 359      15.260   5.506  -4.629  1.00 91.19           C  
ATOM   2850  CB  PRO A 359      15.413   7.702  -3.392  1.00 91.19           C  
ATOM   2851  O   PRO A 359      14.223   5.204  -5.216  1.00 91.19           O  
ATOM   2852  CG  PRO A 359      15.941   8.078  -2.013  1.00 91.19           C  
ATOM   2853  CD  PRO A 359      16.820   6.879  -1.675  1.00 91.19           C  
ATOM   2854  N   SER A 360      16.465   5.173  -5.102  1.00 92.44           N  
ATOM   2855  CA  SER A 360      16.676   4.495  -6.387  1.00 92.44           C  
ATOM   2856  C   SER A 360      16.013   3.118  -6.452  1.00 92.44           C  
ATOM   2857  CB  SER A 360      18.176   4.314  -6.642  1.00 92.44           C  
ATOM   2858  O   SER A 360      15.573   2.694  -7.514  1.00 92.44           O  
ATOM   2859  OG  SER A 360      18.834   5.559  -6.778  1.00 92.44           O  
ATOM   2860  N   TYR A 361      15.892   2.420  -5.321  1.00 93.75           N  
ATOM   2861  CA  TYR A 361      15.289   1.085  -5.264  1.00 93.75           C  
ATOM   2862  C   TYR A 361      13.762   1.112  -5.150  1.00 93.75           C  
ATOM   2863  CB  TYR A 361      15.900   0.296  -4.103  1.00 93.75           C  
ATOM   2864  O   TYR A 361      13.120   0.067  -5.231  1.00 93.75           O  
ATOM   2865  CG  TYR A 361      17.397   0.118  -4.216  1.00 93.75           C  
ATOM   2866  CD1 TYR A 361      17.928  -0.838  -5.102  1.00 93.75           C  
ATOM   2867  CD2 TYR A 361      18.259   0.918  -3.446  1.00 93.75           C  
ATOM   2868  CE1 TYR A 361      19.320  -1.013  -5.195  1.00 93.75           C  
ATOM   2869  CE2 TYR A 361      19.652   0.754  -3.539  1.00 93.75           C  
ATOM   2870  OH  TYR A 361      21.528  -0.370  -4.512  1.00 93.75           O  
ATOM   2871  CZ  TYR A 361      20.183  -0.218  -4.413  1.00 93.75           C  
ATOM   2872  N   THR A 362      13.159   2.284  -4.963  1.00 93.81           N  
ATOM   2873  CA  THR A 362      11.725   2.385  -4.659  1.00 93.81           C  
ATOM   2874  C   THR A 362      10.826   2.350  -5.891  1.00 93.81           C  
ATOM   2875  CB  THR A 362      11.403   3.651  -3.868  1.00 93.81           C  
ATOM   2876  O   THR A 362       9.613   2.233  -5.728  1.00 93.81           O  
ATOM   2877  CG2 THR A 362      12.201   3.772  -2.577  1.00 93.81           C  
ATOM   2878  OG1 THR A 362      11.628   4.785  -4.667  1.00 93.81           O  
ATOM   2879  N   ILE A 363      11.368   2.471  -7.107  1.00 94.12           N  
ATOM   2880  CA  ILE A 363      10.553   2.581  -8.325  1.00 94.12           C  
ATOM   2881  C   ILE A 363       9.837   1.247  -8.593  1.00 94.12           C  
ATOM   2882  CB  ILE A 363      11.383   3.013  -9.555  1.00 94.12           C  
ATOM   2883  O   ILE A 363      10.508   0.229  -8.808  1.00 94.12           O  
ATOM   2884  CG1 ILE A 363      12.231   4.274  -9.268  1.00 94.12           C  
ATOM   2885  CG2 ILE A 363      10.438   3.255 -10.750  1.00 94.12           C  
ATOM   2886  CD1 ILE A 363      13.044   4.720 -10.489  1.00 94.12           C  
ATOM   2887  N   PRO A 364       8.491   1.211  -8.619  1.00 94.25           N  
ATOM   2888  CA  PRO A 364       7.769   0.014  -9.018  1.00 94.25           C  
ATOM   2889  C   PRO A 364       8.046  -0.308 -10.496  1.00 94.25           C  
ATOM   2890  CB  PRO A 364       6.285   0.297  -8.752  1.00 94.25           C  
ATOM   2891  O   PRO A 364       7.953   0.581 -11.341  1.00 94.25           O  
ATOM   2892  CG  PRO A 364       6.293   1.490  -7.798  1.00 94.25           C  
ATOM   2893  CD  PRO A 364       7.549   2.245  -8.221  1.00 94.25           C  
ATOM   2894  N   PRO A 365       8.336  -1.568 -10.863  1.00 94.12           N  
ATOM   2895  CA  PRO A 365       8.595  -1.920 -12.261  1.00 94.12           C  
ATOM   2896  C   PRO A 365       7.354  -1.758 -13.153  1.00 94.12           C  
ATOM   2897  CB  PRO A 365       9.097  -3.366 -12.216  1.00 94.12           C  
ATOM   2898  O   PRO A 365       7.479  -1.562 -14.353  1.00 94.12           O  
ATOM   2899  CG  PRO A 365       8.463  -3.927 -10.946  1.00 94.12           C  
ATOM   2900  CD  PRO A 365       8.444  -2.732 -10.000  1.00 94.12           C  
ATOM   2901  N   TYR A 366       6.161  -1.804 -12.565  1.00 93.31           N  
ATOM   2902  CA  TYR A 366       4.879  -1.622 -13.245  1.00 93.31           C  
ATOM   2903  C   TYR A 366       4.404  -0.161 -13.253  1.00 93.31           C  
ATOM   2904  CB  TYR A 366       3.865  -2.562 -12.578  1.00 93.31           C  
ATOM   2905  O   TYR A 366       3.247   0.087 -13.561  1.00 93.31           O  
ATOM   2906  CG  TYR A 366       3.747  -2.399 -11.068  1.00 93.31           C  
ATOM   2907  CD1 TYR A 366       4.491  -3.213 -10.195  1.00 93.31           C  
ATOM   2908  CD2 TYR A 366       2.905  -1.414 -10.533  1.00 93.31           C  
ATOM   2909  CE1 TYR A 366       4.345  -3.100  -8.801  1.00 93.31           C  
ATOM   2910  CE2 TYR A 366       2.760  -1.280  -9.138  1.00 93.31           C  
ATOM   2911  OH  TYR A 366       3.318  -2.006  -6.927  1.00 93.31           O  
ATOM   2912  CZ  TYR A 366       3.465  -2.135  -8.271  1.00 93.31           C  
ATOM   2913  N   LEU A 367       5.249   0.804 -12.863  1.00 92.06           N  
ATOM   2914  CA  LEU A 367       4.816   2.178 -12.589  1.00 92.06           C  
ATOM   2915  C   LEU A 367       4.063   2.825 -13.757  1.00 92.06           C  
ATOM   2916  CB  LEU A 367       6.030   3.028 -12.181  1.00 92.06           C  
ATOM   2917  O   LEU A 367       2.972   3.324 -13.528  1.00 92.06           O  
ATOM   2918  CG  LEU A 367       5.702   4.501 -11.895  1.00 92.06           C  
ATOM   2919  CD1 LEU A 367       4.771   4.627 -10.692  1.00 92.06           C  
ATOM   2920  CD2 LEU A 367       6.993   5.257 -11.601  1.00 92.06           C  
ATOM   2921  N   ILE A 368       4.611   2.798 -14.979  1.00 90.50           N  
ATOM   2922  CA  ILE A 368       3.950   3.418 -16.146  1.00 90.50           C  
ATOM   2923  C   ILE A 368       2.685   2.683 -16.592  1.00 90.50           C  
ATOM   2924  CB  ILE A 368       4.878   3.515 -17.370  1.00 90.50           C  
ATOM   2925  O   ILE A 368       1.907   3.213 -17.377  1.00 90.50           O  
ATOM   2926  CG1 ILE A 368       5.289   2.118 -17.884  1.00 90.50           C  
ATOM   2927  CG2 ILE A 368       6.112   4.395 -17.122  1.00 90.50           C  
ATOM   2928  CD1 ILE A 368       5.746   2.175 -19.335  1.00 90.50           C  
ATOM   2929  N   ASP A 369       2.512   1.441 -16.141  1.00 90.31           N  
ATOM   2930  CA  ASP A 369       1.365   0.627 -16.503  1.00 90.31           C  
ATOM   2931  C   ASP A 369       0.180   0.938 -15.596  1.00 90.31           C  
ATOM   2932  CB  ASP A 369       1.723  -0.864 -16.474  1.00 90.31           C  
ATOM   2933  O   ASP A 369      -0.893   0.397 -15.812  1.00 90.31           O  
ATOM   2934  CG  ASP A 369       2.824  -1.229 -17.471  1.00 90.31           C  
ATOM   2935  OD1 ASP A 369       2.732  -0.782 -18.643  1.00 90.31           O  
ATOM   2936  OD2 ASP A 369       3.748  -1.960 -17.042  1.00 90.31           O  
ATOM   2937  N   LEU A 370       0.324   1.805 -14.596  1.00 88.25           N  
ATOM   2938  CA  LEU A 370      -0.771   2.167 -13.712  1.00 88.25           C  
ATOM   2939  C   LEU A 370      -1.617   3.301 -14.282  1.00 88.25           C  
ATOM   2940  CB  LEU A 370      -0.231   2.536 -12.337  1.00 88.25           C  
ATOM   2941  O   LEU A 370      -1.141   4.177 -14.999  1.00 88.25           O  
ATOM   2942  CG  LEU A 370       0.596   1.434 -11.669  1.00 88.25           C  
ATOM   2943  CD1 LEU A 370       1.190   1.993 -10.382  1.00 88.25           C  
ATOM   2944  CD2 LEU A 370      -0.270   0.204 -11.369  1.00 88.25           C  
ATOM   2945  N   GLU A 371      -2.895   3.310 -13.915  1.00 85.38           N  
ATOM   2946  CA  GLU A 371      -3.773   4.438 -14.212  1.00 85.38           C  
ATOM   2947  C   GLU A 371      -3.666   5.436 -13.058  1.00 85.38           C  
ATOM   2948  CB  GLU A 371      -5.179   3.924 -14.525  1.00 85.38           C  
ATOM   2949  O   GLU A 371      -4.237   5.257 -11.978  1.00 85.38           O  
ATOM   2950  CG  GLU A 371      -6.122   5.001 -15.094  1.00 85.38           C  
ATOM   2951  CD  GLU A 371      -7.316   4.378 -15.845  1.00 85.38           C  
ATOM   2952  OE1 GLU A 371      -7.887   5.040 -16.755  1.00 85.38           O  
ATOM   2953  OE2 GLU A 371      -7.595   3.180 -15.613  1.00 85.38           O  
ATOM   2954  N   HIS A 372      -2.834   6.452 -13.284  1.00 71.06           N  
ATOM   2955  CA  HIS A 372      -2.529   7.499 -12.324  1.00 71.06           C  
ATOM   2956  C   HIS A 372      -3.731   8.454 -12.222  1.00 71.06           C  
ATOM   2957  CB  HIS A 372      -1.223   8.202 -12.749  1.00 71.06           C  
ATOM   2958  O   HIS A 372      -3.843   9.375 -13.021  1.00 71.06           O  
ATOM   2959  CG  HIS A 372      -0.029   7.286 -12.891  1.00 71.06           C  
ATOM   2960  CD2 HIS A 372       0.414   6.670 -14.032  1.00 71.06           C  
ATOM   2961  ND1 HIS A 372       0.870   6.979 -11.900  1.00 71.06           N  
ATOM   2962  CE1 HIS A 372       1.808   6.174 -12.419  1.00 71.06           C  
ATOM   2963  NE2 HIS A 372       1.593   5.991 -13.724  1.00 71.06           N  
ATOM   2964  N   ILE A 373      -4.595   8.219 -11.224  1.00 67.56           N  
ATOM   2965  CA  ILE A 373      -5.724   9.062 -10.770  1.00 67.56           C  
ATOM   2966  C   ILE A 373      -6.967   9.116 -11.684  1.00 67.56           C  
ATOM   2967  CB  ILE A 373      -5.215  10.462 -10.356  1.00 67.56           C  
ATOM   2968  O   ILE A 373      -6.903   9.220 -12.906  1.00 67.56           O  
ATOM   2969  CG1 ILE A 373      -4.213  10.340  -9.180  1.00 67.56           C  
ATOM   2970  CG2 ILE A 373      -6.341  11.454 -10.066  1.00 67.56           C  
ATOM   2971  CD1 ILE A 373      -3.715  11.661  -8.574  1.00 67.56           C  
ATOM   2972  N   THR A 374      -8.137   9.082 -11.036  1.00 53.97           N  
ATOM   2973  CA  THR A 374      -9.457   9.333 -11.639  1.00 53.97           C  
ATOM   2974  C   THR A 374      -9.799  10.826 -11.687  1.00 53.97           C  
ATOM   2975  CB  THR A 374     -10.577   8.613 -10.875  1.00 53.97           C  
ATOM   2976  O   THR A 374      -9.328  11.607 -10.866  1.00 53.97           O  
ATOM   2977  CG2 THR A 374     -10.386   7.110 -10.809  1.00 53.97           C  
ATOM   2978  OG1 THR A 374     -10.713   9.090  -9.556  1.00 53.97           O  
ATOM   2979  N   ALA A 375     -10.711  11.224 -12.581  1.00 50.88           N  
ATOM   2980  CA  ALA A 375     -11.175  12.611 -12.738  1.00 50.88           C  
ATOM   2981  C   ALA A 375     -11.707  13.288 -11.448  1.00 50.88           C  
ATOM   2982  CB  ALA A 375     -12.263  12.600 -13.823  1.00 50.88           C  
ATOM   2983  O   ALA A 375     -11.877  14.505 -11.421  1.00 50.88           O  
ATOM   2984  N   GLU A 376     -11.988  12.529 -10.383  1.00 45.34           N  
ATOM   2985  CA  GLU A 376     -12.475  13.057  -9.106  1.00 45.34           C  
ATOM   2986  C   GLU A 376     -11.347  13.543  -8.179  1.00 45.34           C  
ATOM   2987  CB  GLU A 376     -13.319  11.977  -8.418  1.00 45.34           C  
ATOM   2988  O   GLU A 376     -11.549  14.507  -7.437  1.00 45.34           O  
ATOM   2989  CG  GLU A 376     -14.341  12.580  -7.441  1.00 45.34           C  
ATOM   2990  CD  GLU A 376     -14.929  11.533  -6.493  1.00 45.34           C  
ATOM   2991  OE1 GLU A 376     -15.427  11.929  -5.407  1.00 45.34           O  
ATOM   2992  OE2 GLU A 376     -14.769  10.323  -6.757  1.00 45.34           O  
ATOM   2993  N   SER A 377     -10.153  12.938  -8.219  1.00 50.97           N  
ATOM   2994  CA  SER A 377      -9.018  13.415  -7.409  1.00 50.97           C  
ATOM   2995  C   SER A 377      -8.363  14.661  -8.017  1.00 50.97           C  
ATOM   2996  CB  SER A 377      -7.980  12.324  -7.102  1.00 50.97           C  
ATOM   2997  O   SER A 377      -7.750  15.432  -7.287  1.00 50.97           O  
ATOM   2998  OG  SER A 377      -8.553  11.028  -7.106  1.00 50.97           O  
ATOM   2999  N   ASP A 378      -8.584  14.912  -9.313  1.00 44.75           N  
ATOM   3000  CA  ASP A 378      -8.250  16.170 -10.002  1.00 44.75           C  
ATOM   3001  C   ASP A 378      -9.117  17.363  -9.548  1.00 44.75           C  
ATOM   3002  CB  ASP A 378      -8.424  15.965 -11.524  1.00 44.75           C  
ATOM   3003  O   ASP A 378      -8.741  18.520  -9.747  1.00 44.75           O  
ATOM   3004  CG  ASP A 378      -7.126  15.711 -12.298  1.00 44.75           C  
ATOM   3005  OD1 ASP A 378      -6.056  16.177 -11.841  1.00 44.75           O  
ATOM   3006  OD2 ASP A 378      -7.240  15.173 -13.422  1.00 44.75           O  
ATOM   3007  N   ALA A 379     -10.287  17.100  -8.952  1.00 37.28           N  
ATOM   3008  CA  ALA A 379     -11.268  18.115  -8.563  1.00 37.28           C  
ATOM   3009  C   ALA A 379     -11.208  18.522  -7.075  1.00 37.28           C  
ATOM   3010  CB  ALA A 379     -12.659  17.610  -8.975  1.00 37.28           C  
ATOM   3011  O   ALA A 379     -12.049  19.315  -6.638  1.00 37.28           O  
ATOM   3012  N   ARG A 380     -10.269  17.970  -6.289  1.00 41.44           N  
ATOM   3013  CA  ARG A 380     -10.149  18.196  -4.835  1.00 41.44           C  
ATOM   3014  C   ARG A 380      -9.085  19.210  -4.444  1.00 41.44           C  
ATOM   3015  CB  ARG A 380      -9.930  16.877  -4.087  1.00 41.44           C  
ATOM   3016  O   ARG A 380      -7.992  19.199  -5.046  1.00 41.44           O  
ATOM   3017  CG  ARG A 380     -11.219  16.054  -4.048  1.00 41.44           C  
ATOM   3018  CD  ARG A 380     -11.033  14.815  -3.172  1.00 41.44           C  
ATOM   3019  NE  ARG A 380     -12.234  13.964  -3.207  1.00 41.44           N  
ATOM   3020  NH1 ARG A 380     -11.439  12.275  -1.889  1.00 41.44           N  
ATOM   3021  NH2 ARG A 380     -13.432  12.060  -2.896  1.00 41.44           N  
ATOM   3022  CZ  ARG A 380     -12.369  12.777  -2.656  1.00 41.44           C  
ATOM   3023  OXT ARG A 380      -9.399  19.918  -3.458  1.00 41.44           O  
TER    3024      ARG A 380                                                      
ENDMDL                                                                          
END                                                                             
