# Supplementary material for: The RIX domain defines a class of polymorphic T6SS effectors and secreted adaptors
Source: Nat Commun. 2023 Aug 17;14:4983. doi: 10.1038/s41467-023-40659-2 (PMC10435454; doi:10.1038/s41467-023-40659-2)
Supplement: Supplementary file 6 — Supplementary Data S3 [file 41467_2023_40659_MOESM6_ESM.zip › AlphaFold2 PDB files used in this study/WP_130243383.1 Colicin A-like.pdb]

HEADER                                            01-JUN-22                     
TITLE     ALPHAFOLD MONOMER V2.0 PREDICTION FOR UNCHARACTERIZED PROTEIN         
TITLE    2 (A0A4Q7HZI0)                                                         
COMPND    MOL_ID: 1;                                                            
COMPND   2 MOLECULE: UNCHARACTERIZED PROTEIN;                                   
COMPND   3 CHAIN: A                                                             
SOURCE    MOL_ID: 1;                                                            
SOURCE   2 ORGANISM_SCIENTIFIC: VIBRIO VULNIFICUS;                              
SOURCE   3 ORGANISM_TAXID: 672                                                  
REMARK   1                                                                      
REMARK   1 REFERENCE 1                                                          
REMARK   1  AUTH   JOHN JUMPER, RICHARD EVANS, ALEXANDER PRITZEL, TIM GREEN,    
REMARK   1  AUTH 2 MICHAEL FIGURNOV, OLAF RONNEBERGER, KATHRYN TUNYASUVUNAKOOL, 
REMARK   1  AUTH 3 RUSS BATES, AUGUSTIN ZIDEK, ANNA POTAPENKO, ALEX BRIDGLAND,  
REMARK   1  AUTH 4 CLEMENS MEYER, SIMON A A KOHL, ANDREW J BALLARD,             
REMARK   1  AUTH 5 ANDREW COWIE, BERNARDINO ROMERA-PAREDES, STANISLAV NIKOLOV,  
REMARK   1  AUTH 6 RISHUB JAIN, JONAS ADLER, TREVOR BACK, STIG PETERSEN,        
REMARK   1  AUTH 7 DAVID REIMAN, ELLEN CLANCY, MICHAL ZIELINSKI,                
REMARK   1  AUTH 8 MARTIN STEINEGGER, MICHALINA PACHOLSKA, TAMAS BERGHAMMER,    
REMARK   1  AUTH 9 DAVID SILVER, ORIOL VINYALS, ANDREW W SENIOR,                
REMARK   1  AUTH10 KORAY KAVUKCUOGLU, PUSHMEET KOHLI, DEMIS HASSABIS            
REMARK   1  TITL   HIGHLY ACCURATE PROTEIN STRUCTURE PREDICTION WITH ALPHAFOLD  
REMARK   1  REF    NATURE                        V. 596   583 2021              
REMARK   1  REFN                   ISSN 0028-0836                               
REMARK   1  PMID   34265844                                                     
REMARK   1  DOI    10.1038/s41586-021-03819-2                                   
REMARK   1                                                                      
REMARK   1 DISCLAIMERS                                                          
REMARK   1 ALPHAFOLD DATA, COPYRIGHT (2021) DEEPMIND TECHNOLOGIES LIMITED. THE  
REMARK   1 INFORMATION PROVIDED IS THEORETICAL MODELLING ONLY AND CAUTION SHOULD
REMARK   1 BE EXERCISED IN ITS USE. IT IS PROVIDED "AS-IS" WITHOUT ANY WARRANTY 
REMARK   1 OF ANY KIND, WHETHER EXPRESSED OR IMPLIED. NO WARRANTY IS GIVEN THAT 
REMARK   1 USE OF THE INFORMATION SHALL NOT INFRINGE THE RIGHTS OF ANY THIRD    
REMARK   1 PARTY. THE INFORMATION IS NOT INTENDED TO BE A SUBSTITUTE FOR        
REMARK   1 PROFESSIONAL MEDICAL ADVICE, DIAGNOSIS, OR TREATMENT, AND DOES NOT   
REMARK   1 CONSTITUTE MEDICAL OR OTHER PROFESSIONAL ADVICE. IT IS AVAILABLE FOR 
REMARK   1 ACADEMIC AND COMMERCIAL PURPOSES, UNDER CC-BY 4.0 LICENCE.           
DBREF  XXXX A    1   423  UNP    A0A4Q7HZI0 A0A4Q7HZI0_VIBVL     1    423       
SEQRES   1 A  423  MET ARG TYR LYS SER SER PRO TYR MET PRO GLU GLU ARG          
SEQRES   2 A  423  GLN GLU THR THR ARG GLU ILE ALA GLU ARG GLN ARG GLN          
SEQRES   3 A  423  GLU ARG ARG ALA GLU LEU THR TYR THR ALA LYS ASP TYR          
SEQRES   4 A  423  GLN ARG TRP ALA GLU ASN ARG GLU ARG VAL ILE ALA GLU          
SEQRES   5 A  423  ARG GLU LYS ALA ALA ARG VAL PHE GLU LEU GLY TRP MET          
SEQRES   6 A  423  GLN SER PRO CYS THR GLN PRO GLN GLU VAL LEU TRP ALA          
SEQRES   7 A  423  SER LEU PHE THR ALA GLU THR LYS GLU ASP GLN LYS GLN          
SEQRES   8 A  423  TYR ILE LYS SER CYS ASN SER HIS LEU ASN GLU PRO VAL          
SEQRES   9 A  423  ARG GLU GLY GLU ILE VAL LEU LEU PRO THR THR GLU PRO          
SEQRES  10 A  423  LYS THR PRO GLU ASP LYS LYS LEU PHE ASP GLU TRP VAL          
SEQRES  11 A  423  GLU GLN ALA LYS ILE ALA SER LYS GLU LEU GLY LYS LEU          
SEQRES  12 A  423  LEU ASP GLU GLU VAL VAL THR LEU ASN ARG HIS PHE GLU          
SEQRES  13 A  423  LEU PHE SER HIS GLN LEU ASP GLU ARG ILE ARG THR ASP          
SEQRES  14 A  423  GLY LEU PRO THR ASP TYR TYR ALA GLN VAL SER THR GLY          
SEQRES  15 A  423  VAL GLY ALA THR ALA ALA LEU ILE GLU GLN ASN LEU LYS          
SEQRES  16 A  423  ASN ILE GLN GLY VAL LEU LEU GLU ILE ASN ASP LEU TYR          
SEQRES  17 A  423  ALA SER GLN VAL ALA MET ALA SER ARG THR GLY GLY ILE          
SEQRES  18 A  423  ASN TYR GLY ILE PHE VAL SER GLU ARG ALA SER LEU PHE          
SEQRES  19 A  423  LYS LYS LEU ASP GLY SER PHE ALA MET LEU SER LYS ARG          
SEQRES  20 A  423  SER VAL GLN LEU PRO VAL TYR THR GLN ILE LYS ARG ASN          
SEQRES  21 A  423  LEU LYS LEU SER THR LYS SER ILE ILE HIS ASN ALA ASP          
SEQRES  22 A  423  GLU ILE LEU LYS THR GLY PHE VAL LYS ASP LEU GLY LYS          
SEQRES  23 A  423  ARG ILE GLY ASN ILE CYS ILE GLY ILE SER ALA ALA ARG          
SEQRES  24 A  423  GLY LEU GLY TYR ILE GLY ILE MET VAL GLY ALA VAL SER          
SEQRES  25 A  423  GLY VAL ASP SER VAL TYR GLU ALA CYS LYS VAL ASP GLY          
SEQRES  26 A  423  LYS GLY ASP CYS GLY LYS THR THR ALA ARG GLU VAL ALA          
SEQRES  27 A  423  GLY PHE ILE GLY GLY ILE TYR GLY GLY ALA LYS GLY GLY          
SEQRES  28 A  423  THR ILE GLY VAL GLY ALA ALA VAL ALA ALA VAL GLU GLY          
SEQRES  29 A  423  ILE ALA LEU ILE ILE GLY VAL THR ALA SER ALA PRO VAL          
SEQRES  30 A  423  LEU ALA VAL ALA ALA VAL GLY GLY VAL ILE ILE GLY GLY          
SEQRES  31 A  423  ALA ALA GLY GLY ILE ALA GLY SER THR ALA GLY LYS THR          
SEQRES  32 A  423  VAL SER ASP GLY ALA TYR VAL VAL TYR GLU ALA VAL GLY          
SEQRES  33 A  423  ASP PHE ILE GLU ASP ASN PHE                                  
CRYST1    1.000    1.000    1.000  90.00  90.00  90.00 P 1           1          
ORIGX1      1.000000  0.000000  0.000000        0.00000                         
ORIGX2      0.000000  1.000000  0.000000        0.00000                         
ORIGX3      0.000000  0.000000  1.000000        0.00000                         
SCALE1      1.000000  0.000000  0.000000        0.00000                         
SCALE2      0.000000  1.000000  0.000000        0.00000                         
SCALE3      0.000000  0.000000  1.000000        0.00000                         
MODEL        1                                                                  
ATOM      1  N   MET A   1     -15.377  36.767-106.834  1.00 45.53           N  
ATOM      2  CA  MET A   1     -15.696  35.565-106.031  1.00 45.53           C  
ATOM      3  C   MET A   1     -14.402  34.835-105.693  1.00 45.53           C  
ATOM      4  CB  MET A   1     -16.612  34.602-106.807  1.00 45.53           C  
ATOM      5  O   MET A   1     -13.690  34.465-106.615  1.00 45.53           O  
ATOM      6  CG  MET A   1     -17.999  35.167-107.117  1.00 45.53           C  
ATOM      7  SD  MET A   1     -18.967  34.032-108.136  1.00 45.53           S  
ATOM      8  CE  MET A   1     -20.064  35.200-108.985  1.00 45.53           C  
ATOM      9  N   ARG A   2     -14.076  34.646-104.410  1.00 43.75           N  
ATOM     10  CA  ARG A   2     -13.128  33.617-103.943  1.00 43.75           C  
ATOM     11  C   ARG A   2     -13.656  33.087-102.608  1.00 43.75           C  
ATOM     12  CB  ARG A   2     -11.680  34.143-103.799  1.00 43.75           C  
ATOM     13  O   ARG A   2     -13.708  33.836-101.638  1.00 43.75           O  
ATOM     14  CG  ARG A   2     -10.916  34.233-105.133  1.00 43.75           C  
ATOM     15  CD  ARG A   2      -9.410  34.451-104.918  1.00 43.75           C  
ATOM     16  NE  ARG A   2      -8.697  34.654-106.197  1.00 43.75           N  
ATOM     17  NH1 ARG A   2      -6.548  34.698-105.370  1.00 43.75           N  
ATOM     18  NH2 ARG A   2      -6.890  35.003-107.549  1.00 43.75           N  
ATOM     19  CZ  ARG A   2      -7.388  34.783-106.364  1.00 43.75           C  
ATOM     20  N   TYR A   3     -14.113  31.837-102.605  1.00 46.41           N  
ATOM     21  CA  TYR A   3     -14.569  31.121-101.413  1.00 46.41           C  
ATOM     22  C   TYR A   3     -13.357  30.762-100.540  1.00 46.41           C  
ATOM     23  CB  TYR A   3     -15.347  29.860-101.837  1.00 46.41           C  
ATOM     24  O   TYR A   3     -12.379  30.214-101.043  1.00 46.41           O  
ATOM     25  CG  TYR A   3     -16.855  30.037-101.911  1.00 46.41           C  
ATOM     26  CD1 TYR A   3     -17.649  29.613-100.826  1.00 46.41           C  
ATOM     27  CD2 TYR A   3     -17.469  30.600-103.049  1.00 46.41           C  
ATOM     28  CE1 TYR A   3     -19.050  29.750-100.872  1.00 46.41           C  
ATOM     29  CE2 TYR A   3     -18.871  30.746-103.093  1.00 46.41           C  
ATOM     30  OH  TYR A   3     -21.013  30.462-102.062  1.00 46.41           O  
ATOM     31  CZ  TYR A   3     -19.664  30.320-102.006  1.00 46.41           C  
ATOM     32  N   LYS A   4     -13.417  31.077 -99.241  1.00 52.94           N  
ATOM     33  CA  LYS A   4     -12.489  30.552 -98.228  1.00 52.94           C  
ATOM     34  C   LYS A   4     -13.005  29.186 -97.763  1.00 52.94           C  
ATOM     35  CB  LYS A   4     -12.379  31.515 -97.028  1.00 52.94           C  
ATOM     36  O   LYS A   4     -14.154  29.095 -97.341  1.00 52.94           O  
ATOM     37  CG  LYS A   4     -11.503  32.754 -97.283  1.00 52.94           C  
ATOM     38  CD  LYS A   4     -11.406  33.606 -96.004  1.00 52.94           C  
ATOM     39  CE  LYS A   4     -10.436  34.783 -96.172  1.00 52.94           C  
ATOM     40  NZ  LYS A   4     -10.323  35.582 -94.922  1.00 52.94           N  
ATOM     41  N   SER A   5     -12.175  28.149 -97.826  1.00 58.53           N  
ATOM     42  CA  SER A   5     -12.440  26.848 -97.198  1.00 58.53           C  
ATOM     43  C   SER A   5     -12.095  26.889 -95.703  1.00 58.53           C  
ATOM     44  CB  SER A   5     -11.662  25.744 -97.923  1.00 58.53           C  
ATOM     45  O   SER A   5     -11.074  27.460 -95.317  1.00 58.53           O  
ATOM     46  OG  SER A   5     -10.305  26.115 -98.075  1.00 58.53           O  
ATOM     47  N   SER A   6     -12.964  26.299 -94.878  1.00 56.94           N  
ATOM     48  CA  SER A   6     -12.864  26.217 -93.410  1.00 56.94           C  
ATOM     49  C   SER A   6     -11.704  25.310 -92.954  1.00 56.94           C  
ATOM     50  CB  SER A   6     -14.193  25.663 -92.878  1.00 56.94           C  
ATOM     51  O   SER A   6     -11.453  24.306 -93.622  1.00 56.94           O  
ATOM     52  OG  SER A   6     -14.303  25.827 -91.483  1.00 56.94           O  
ATOM     53  N   PRO A   7     -11.000  25.611 -91.842  1.00 57.91           N  
ATOM     54  CA  PRO A   7      -9.907  24.774 -91.345  1.00 57.91           C  
ATOM     55  C   PRO A   7     -10.424  23.467 -90.718  1.00 57.91           C  
ATOM     56  CB  PRO A   7      -9.149  25.650 -90.340  1.00 57.91           C  
ATOM     57  O   PRO A   7     -11.406  23.471 -89.978  1.00 57.91           O  
ATOM     58  CG  PRO A   7     -10.238  26.572 -89.793  1.00 57.91           C  
ATOM     59  CD  PRO A   7     -11.161  26.784 -90.992  1.00 57.91           C  
ATOM     60  N   TYR A   8      -9.745  22.356 -91.014  1.00 58.09           N  
ATOM     61  CA  TYR A   8      -9.982  21.039 -90.414  1.00 58.09           C  
ATOM     62  C   TYR A   8      -9.359  20.980 -89.013  1.00 58.09           C  
ATOM     63  CB  TYR A   8      -9.394  19.961 -91.342  1.00 58.09           C  
ATOM     64  O   TYR A   8      -8.157  21.197 -88.864  1.00 58.09           O  
ATOM     65  CG  TYR A   8      -9.484  18.534 -90.828  1.00 58.09           C  
ATOM     66  CD1 TYR A   8      -8.374  17.940 -90.191  1.00 58.09           C  
ATOM     67  CD2 TYR A   8     -10.668  17.792 -91.003  1.00 58.09           C  
ATOM     68  CE1 TYR A   8      -8.443  16.606 -89.740  1.00 58.09           C  
ATOM     69  CE2 TYR A   8     -10.741  16.460 -90.553  1.00 58.09           C  
ATOM     70  OH  TYR A   8      -9.706  14.573 -89.505  1.00 58.09           O  
ATOM     71  CZ  TYR A   8      -9.630  15.863 -89.924  1.00 58.09           C  
ATOM     72  N   MET A   9     -10.179  20.681 -88.005  1.00 54.25           N  
ATOM     73  CA  MET A   9      -9.750  20.396 -86.633  1.00 54.25           C  
ATOM     74  C   MET A   9      -9.840  18.878 -86.418  1.00 54.25           C  
ATOM     75  CB  MET A   9     -10.651  21.142 -85.632  1.00 54.25           C  
ATOM     76  O   MET A   9     -10.908  18.321 -86.673  1.00 54.25           O  
ATOM     77  CG  MET A   9     -10.418  22.657 -85.661  1.00 54.25           C  
ATOM     78  SD  MET A   9      -8.875  23.176 -84.861  1.00 54.25           S  
ATOM     79  CE  MET A   9      -8.585  24.747 -85.710  1.00 54.25           C  
ATOM     80  N   PRO A  10      -8.764  18.188 -86.000  1.00 57.03           N  
ATOM     81  CA  PRO A  10      -8.831  16.758 -85.722  1.00 57.03           C  
ATOM     82  C   PRO A  10      -9.708  16.503 -84.487  1.00 57.03           C  
ATOM     83  CB  PRO A  10      -7.377  16.310 -85.538  1.00 57.03           C  
ATOM     84  O   PRO A  10      -9.504  17.121 -83.445  1.00 57.03           O  
ATOM     85  CG  PRO A  10      -6.652  17.575 -85.077  1.00 57.03           C  
ATOM     86  CD  PRO A  10      -7.437  18.715 -85.724  1.00 57.03           C  
ATOM     87  N   GLU A  11     -10.686  15.603 -84.605  1.00 61.03           N  
ATOM     88  CA  GLU A  11     -11.517  15.173 -83.475  1.00 61.03           C  
ATOM     89  C   GLU A  11     -10.670  14.370 -82.475  1.00 61.03           C  
ATOM     90  CB  GLU A  11     -12.720  14.337 -83.963  1.00 61.03           C  
ATOM     91  O   GLU A  11     -10.220  13.260 -82.768  1.00 61.03           O  
ATOM     92  CG  GLU A  11     -13.859  15.193 -84.543  1.00 61.03           C  
ATOM     93  CD  GLU A  11     -15.068  14.361 -85.014  1.00 61.03           C  
ATOM     94  OE1 GLU A  11     -16.193  14.912 -84.992  1.00 61.03           O  
ATOM     95  OE2 GLU A  11     -14.866  13.194 -85.425  1.00 61.03           O  
ATOM     96  N   GLU A  12     -10.453  14.917 -81.276  1.00 60.91           N  
ATOM     97  CA  GLU A  12      -9.954  14.143 -80.138  1.00 60.91           C  
ATOM     98  C   GLU A  12     -11.006  13.096 -79.752  1.00 60.91           C  
ATOM     99  CB  GLU A  12      -9.623  15.044 -78.935  1.00 60.91           C  
ATOM    100  O   GLU A  12     -12.139  13.425 -79.388  1.00 60.91           O  
ATOM    101  CG  GLU A  12      -8.245  15.712 -79.062  1.00 60.91           C  
ATOM    102  CD  GLU A  12      -7.868  16.562 -77.835  1.00 60.91           C  
ATOM    103  OE1 GLU A  12      -6.649  16.765 -77.635  1.00 60.91           O  
ATOM    104  OE2 GLU A  12      -8.789  17.018 -77.119  1.00 60.91           O  
ATOM    105  N   ARG A  13     -10.639  11.811 -79.837  1.00 63.31           N  
ATOM    106  CA  ARG A  13     -11.502  10.706 -79.407  1.00 63.31           C  
ATOM    107  C   ARG A  13     -11.775  10.847 -77.907  1.00 63.31           C  
ATOM    108  CB  ARG A  13     -10.846   9.358 -79.757  1.00 63.31           C  
ATOM    109  O   ARG A  13     -10.893  10.589 -77.093  1.00 63.31           O  
ATOM    110  CG  ARG A  13     -11.718   8.167 -79.323  1.00 63.31           C  
ATOM    111  CD  ARG A  13     -10.988   6.825 -79.466  1.00 63.31           C  
ATOM    112  NE  ARG A  13     -11.464   6.035 -80.620  1.00 63.31           N  
ATOM    113  NH1 ARG A  13     -11.062   3.959 -79.714  1.00 63.31           N  
ATOM    114  NH2 ARG A  13     -11.980   4.119 -81.741  1.00 63.31           N  
ATOM    115  CZ  ARG A  13     -11.497   4.714 -80.686  1.00 63.31           C  
ATOM    116  N   GLN A  14     -13.007  11.206 -77.556  1.00 66.00           N  
ATOM    117  CA  GLN A  14     -13.454  11.253 -76.167  1.00 66.00           C  
ATOM    118  C   GLN A  14     -13.495   9.836 -75.586  1.00 66.00           C  
ATOM    119  CB  GLN A  14     -14.817  11.951 -76.061  1.00 66.00           C  
ATOM    120  O   GLN A  14     -14.146   8.945 -76.136  1.00 66.00           O  
ATOM    121  CG  GLN A  14     -14.714  13.445 -76.408  1.00 66.00           C  
ATOM    122  CD  GLN A  14     -16.019  14.209 -76.199  1.00 66.00           C  
ATOM    123  NE2 GLN A  14     -15.990  15.518 -76.322  1.00 66.00           N  
ATOM    124  OE1 GLN A  14     -17.078  13.669 -75.923  1.00 66.00           O  
ATOM    125  N   GLU A  15     -12.774   9.625 -74.488  1.00 70.69           N  
ATOM    126  CA  GLU A  15     -12.742   8.343 -73.789  1.00 70.69           C  
ATOM    127  C   GLU A  15     -14.116   8.005 -73.216  1.00 70.69           C  
ATOM    128  CB  GLU A  15     -11.698   8.364 -72.672  1.00 70.69           C  
ATOM    129  O   GLU A  15     -14.835   8.849 -72.672  1.00 70.69           O  
ATOM    130  CG  GLU A  15     -10.265   8.378 -73.232  1.00 70.69           C  
ATOM    131  CD  GLU A  15      -9.253   8.674 -72.129  1.00 70.69           C  
ATOM    132  OE1 GLU A  15      -8.196   8.019 -72.025  1.00 70.69           O  
ATOM    133  OE2 GLU A  15      -9.539   9.553 -71.291  1.00 70.69           O  
ATOM    134  N   THR A  16     -14.486   6.735 -73.319  1.00 84.06           N  
ATOM    135  CA  THR A  16     -15.755   6.257 -72.784  1.00 84.06           C  
ATOM    136  C   THR A  16     -15.711   6.212 -71.257  1.00 84.06           C  
ATOM    137  CB  THR A  16     -16.133   4.893 -73.368  1.00 84.06           C  
ATOM    138  O   THR A  16     -14.668   6.005 -70.634  1.00 84.06           O  
ATOM    139  CG2 THR A  16     -16.225   4.899 -74.894  1.00 84.06           C  
ATOM    140  OG1 THR A  16     -15.198   3.916 -72.982  1.00 84.06           O  
ATOM    141  N   THR A  17     -16.873   6.321 -70.609  1.00 79.19           N  
ATOM    142  CA  THR A  17     -16.985   6.255 -69.140  1.00 79.19           C  
ATOM    143  C   THR A  17     -16.371   4.976 -68.550  1.00 79.19           C  
ATOM    144  CB  THR A  17     -18.464   6.329 -68.730  1.00 79.19           C  
ATOM    145  O   THR A  17     -15.879   4.984 -67.423  1.00 79.19           O  
ATOM    146  CG2 THR A  17     -18.667   6.722 -67.269  1.00 79.19           C  
ATOM    147  OG1 THR A  17     -19.156   7.269 -69.520  1.00 79.19           O  
ATOM    148  N   ARG A  18     -16.365   3.873 -69.315  1.00 82.38           N  
ATOM    149  CA  ARG A  18     -15.734   2.605 -68.918  1.00 82.38           C  
ATOM    150  C   ARG A  18     -14.207   2.696 -68.910  1.00 82.38           C  
ATOM    151  CB  ARG A  18     -16.207   1.462 -69.829  1.00 82.38           C  
ATOM    152  O   ARG A  18     -13.599   2.263 -67.937  1.00 82.38           O  
ATOM    153  CG  ARG A  18     -17.670   1.078 -69.566  1.00 82.38           C  
ATOM    154  CD  ARG A  18     -18.061  -0.128 -70.426  1.00 82.38           C  
ATOM    155  NE  ARG A  18     -19.443  -0.571 -70.154  1.00 82.38           N  
ATOM    156  NH1 ARG A  18     -19.482  -2.304 -71.658  1.00 82.38           N  
ATOM    157  NH2 ARG A  18     -21.289  -1.886 -70.418  1.00 82.38           N  
ATOM    158  CZ  ARG A  18     -20.063  -1.581 -70.742  1.00 82.38           C  
ATOM    159  N   GLU A  19     -13.607   3.308 -69.926  1.00 84.31           N  
ATOM    160  CA  GLU A  19     -12.151   3.502 -70.022  1.00 84.31           C  
ATOM    161  C   GLU A  19     -11.640   4.456 -68.928  1.00 84.31           C  
ATOM    162  CB  GLU A  19     -11.808   4.041 -71.421  1.00 84.31           C  
ATOM    163  O   GLU A  19     -10.612   4.199 -68.299  1.00 84.31           O  
ATOM    164  CG  GLU A  19     -12.013   2.981 -72.523  1.00 84.31           C  
ATOM    165  CD  GLU A  19     -12.104   3.578 -73.937  1.00 84.31           C  
ATOM    166  OE1 GLU A  19     -11.727   2.886 -74.908  1.00 84.31           O  
ATOM    167  OE2 GLU A  19     -12.692   4.679 -74.061  1.00 84.31           O  
ATOM    168  N   ILE A  20     -12.403   5.508 -68.607  1.00 82.06           N  
ATOM    169  CA  ILE A  20     -12.109   6.399 -67.470  1.00 82.06           C  
ATOM    170  C   ILE A  20     -12.128   5.619 -66.149  1.00 82.06           C  
ATOM    171  CB  ILE A  20     -13.081   7.604 -67.448  1.00 82.06           C  
ATOM    172  O   ILE A  20     -11.198   5.733 -65.348  1.00 82.06           O  
ATOM    173  CG1 ILE A  20     -12.932   8.454 -68.734  1.00 82.06           C  
ATOM    174  CG2 ILE A  20     -12.831   8.478 -66.201  1.00 82.06           C  
ATOM    175  CD1 ILE A  20     -14.023   9.516 -68.915  1.00 82.06           C  
ATOM    176  N   ALA A  21     -13.153   4.792 -65.930  1.00 83.06           N  
ATOM    177  CA  ALA A  21     -13.283   4.001 -64.709  1.00 83.06           C  
ATOM    178  C   ALA A  21     -12.176   2.940 -64.559  1.00 83.06           C  
ATOM    179  CB  ALA A  21     -14.676   3.362 -64.696  1.00 83.06           C  
ATOM    180  O   ALA A  21     -11.726   2.676 -63.440  1.00 83.06           O  
ATOM    181  N   GLU A  22     -11.726   2.330 -65.658  1.00 86.06           N  
ATOM    182  CA  GLU A  22     -10.630   1.356 -65.645  1.00 86.06           C  
ATOM    183  C   GLU A  22      -9.276   2.004 -65.368  1.00 86.06           C  
ATOM    184  CB  GLU A  22     -10.588   0.556 -66.951  1.00 86.06           C  
ATOM    185  O   GLU A  22      -8.547   1.509 -64.506  1.00 86.06           O  
ATOM    186  CG  GLU A  22     -11.662  -0.539 -66.933  1.00 86.06           C  
ATOM    187  CD  GLU A  22     -11.581  -1.492 -68.131  1.00 86.06           C  
ATOM    188  OE1 GLU A  22     -12.232  -2.558 -68.024  1.00 86.06           O  
ATOM    189  OE2 GLU A  22     -10.869  -1.177 -69.106  1.00 86.06           O  
ATOM    190  N   ARG A  23      -8.969   3.144 -65.994  1.00 84.75           N  
ATOM    191  CA  ARG A  23      -7.751   3.909 -65.694  1.00 84.75           C  
ATOM    192  C   ARG A  23      -7.715   4.358 -64.235  1.00 84.75           C  
ATOM    193  CB  ARG A  23      -7.658   5.083 -66.665  1.00 84.75           C  
ATOM    194  O   ARG A  23      -6.755   4.047 -63.543  1.00 84.75           O  
ATOM    195  CG  ARG A  23      -6.492   6.046 -66.347  1.00 84.75           C  
ATOM    196  CD  ARG A  23      -6.385   7.198 -67.352  1.00 84.75           C  
ATOM    197  NE  ARG A  23      -7.729   7.679 -67.681  1.00 84.75           N  
ATOM    198  NH1 ARG A  23      -7.358   9.058 -69.485  1.00 84.75           N  
ATOM    199  NH2 ARG A  23      -9.384   8.278 -69.013  1.00 84.75           N  
ATOM    200  CZ  ARG A  23      -8.129   8.349 -68.726  1.00 84.75           C  
ATOM    201  N   GLN A  24      -8.797   4.939 -63.713  1.00 84.69           N  
ATOM    202  CA  GLN A  24      -8.880   5.316 -62.292  1.00 84.69           C  
ATOM    203  C   GLN A  24      -8.751   4.112 -61.344  1.00 84.69           C  
ATOM    204  CB  GLN A  24     -10.235   5.976 -62.019  1.00 84.69           C  
ATOM    205  O   GLN A  24      -8.342   4.235 -60.188  1.00 84.69           O  
ATOM    206  CG  GLN A  24     -10.333   7.401 -62.570  1.00 84.69           C  
ATOM    207  CD  GLN A  24     -11.690   8.029 -62.267  1.00 84.69           C  
ATOM    208  NE2 GLN A  24     -11.848   9.306 -62.529  1.00 84.69           N  
ATOM    209  OE1 GLN A  24     -12.621   7.398 -61.781  1.00 84.69           O  
ATOM    210  N   ARG A  25      -9.157   2.916 -61.785  1.00 83.38           N  
ATOM    211  CA  ARG A  25      -8.964   1.678 -61.019  1.00 83.38           C  
ATOM    212  C   ARG A  25      -7.504   1.223 -61.057  1.00 83.38           C  
ATOM    213  CB  ARG A  25      -9.931   0.611 -61.547  1.00 83.38           C  
ATOM    214  O   ARG A  25      -7.017   0.731 -60.043  1.00 83.38           O  
ATOM    215  CG  ARG A  25      -9.943  -0.653 -60.677  1.00 83.38           C  
ATOM    216  CD  ARG A  25     -10.827  -1.743 -61.293  1.00 83.38           C  
ATOM    217  NE  ARG A  25     -12.260  -1.388 -61.279  1.00 83.38           N  
ATOM    218  NH1 ARG A  25     -13.063  -3.415 -61.999  1.00 83.38           N  
ATOM    219  NH2 ARG A  25     -14.495  -1.783 -61.496  1.00 83.38           N  
ATOM    220  CZ  ARG A  25     -13.262  -2.193 -61.588  1.00 83.38           C  
ATOM    221  N   GLN A  26      -6.825   1.369 -62.190  1.00 84.06           N  
ATOM    222  CA  GLN A  26      -5.405   1.047 -62.337  1.00 84.06           C  
ATOM    223  C   GLN A  26      -4.512   2.039 -61.583  1.00 84.06           C  
ATOM    224  CB  GLN A  26      -5.031   0.986 -63.822  1.00 84.06           C  
ATOM    225  O   GLN A  26      -3.615   1.597 -60.876  1.00 84.06           O  
ATOM    226  CG  GLN A  26      -5.616  -0.253 -64.521  1.00 84.06           C  
ATOM    227  CD  GLN A  26      -5.239  -0.321 -65.998  1.00 84.06           C  
ATOM    228  NE2 GLN A  26      -5.680  -1.327 -66.720  1.00 84.06           N  
ATOM    229  OE1 GLN A  26      -4.535   0.511 -66.537  1.00 84.06           O  
ATOM    230  N   GLU A  27      -4.813   3.336 -61.637  1.00 83.06           N  
ATOM    231  CA  GLU A  27      -4.117   4.387 -60.882  1.00 83.06           C  
ATOM    232  C   GLU A  27      -4.219   4.140 -59.373  1.00 83.06           C  
ATOM    233  CB  GLU A  27      -4.702   5.757 -61.256  1.00 83.06           C  
ATOM    234  O   GLU A  27      -3.198   4.023 -58.703  1.00 83.06           O  
ATOM    235  CG  GLU A  27      -4.269   6.194 -62.667  1.00 83.06           C  
ATOM    236  CD  GLU A  27      -5.034   7.417 -63.197  1.00 83.06           C  
ATOM    237  OE1 GLU A  27      -4.649   7.897 -64.287  1.00 83.06           O  
ATOM    238  OE2 GLU A  27      -6.061   7.797 -62.586  1.00 83.06           O  
ATOM    239  N   ARG A  28      -5.428   3.891 -58.848  1.00 80.25           N  
ATOM    240  CA  ARG A  28      -5.606   3.534 -57.427  1.00 80.25           C  
ATOM    241  C   ARG A  28      -4.904   2.237 -57.037  1.00 80.25           C  
ATOM    242  CB  ARG A  28      -7.093   3.434 -57.083  1.00 80.25           C  
ATOM    243  O   ARG A  28      -4.427   2.106 -55.915  1.00 80.25           O  
ATOM    244  CG  ARG A  28      -7.709   4.829 -56.950  1.00 80.25           C  
ATOM    245  CD  ARG A  28      -9.171   4.745 -56.509  1.00 80.25           C  
ATOM    246  NE  ARG A  28     -10.021   4.180 -57.573  1.00 80.25           N  
ATOM    247  NH1 ARG A  28     -12.021   4.963 -56.773  1.00 80.25           N  
ATOM    248  NH2 ARG A  28     -11.967   3.835 -58.698  1.00 80.25           N  
ATOM    249  CZ  ARG A  28     -11.329   4.317 -57.670  1.00 80.25           C  
ATOM    250  N   ARG A  29      -4.848   1.249 -57.938  1.00 76.75           N  
ATOM    251  CA  ARG A  29      -4.075   0.023 -57.691  1.00 76.75           C  
ATOM    252  C   ARG A  29      -2.588   0.333 -57.619  1.00 76.75           C  
ATOM    253  CB  ARG A  29      -4.364  -1.051 -58.744  1.00 76.75           C  
ATOM    254  O   ARG A  29      -1.948  -0.146 -56.694  1.00 76.75           O  
ATOM    255  CG  ARG A  29      -5.639  -1.831 -58.411  1.00 76.75           C  
ATOM    256  CD  ARG A  29      -5.910  -2.848 -59.522  1.00 76.75           C  
ATOM    257  NE  ARG A  29      -7.067  -3.704 -59.201  1.00 76.75           N  
ATOM    258  NH1 ARG A  29      -6.916  -5.076 -61.034  1.00 76.75           N  
ATOM    259  NH2 ARG A  29      -8.511  -5.440 -59.520  1.00 76.75           N  
ATOM    260  CZ  ARG A  29      -7.492  -4.730 -59.917  1.00 76.75           C  
ATOM    261  N   ALA A  30      -2.058   1.140 -58.533  1.00 76.94           N  
ATOM    262  CA  ALA A  30      -0.657   1.543 -58.532  1.00 76.94           C  
ATOM    263  C   ALA A  30      -0.288   2.341 -57.267  1.00 76.94           C  
ATOM    264  CB  ALA A  30      -0.375   2.321 -59.822  1.00 76.94           C  
ATOM    265  O   ALA A  30       0.746   2.064 -56.672  1.00 76.94           O  
ATOM    266  N   GLU A  31      -1.163   3.235 -56.794  1.00 74.88           N  
ATOM    267  CA  GLU A  31      -0.985   3.974 -55.531  1.00 74.88           C  
ATOM    268  C   GLU A  31      -0.955   3.065 -54.292  1.00 74.88           C  
ATOM    269  CB  GLU A  31      -2.134   4.980 -55.364  1.00 74.88           C  
ATOM    270  O   GLU A  31      -0.250   3.348 -53.325  1.00 74.88           O  
ATOM    271  CG  GLU A  31      -2.032   6.181 -56.315  1.00 74.88           C  
ATOM    272  CD  GLU A  31      -3.233   7.135 -56.192  1.00 74.88           C  
ATOM    273  OE1 GLU A  31      -3.120   8.260 -56.724  1.00 74.88           O  
ATOM    274  OE2 GLU A  31      -4.260   6.742 -55.585  1.00 74.88           O  
ATOM    275  N   LEU A  32      -1.704   1.959 -54.315  1.00 75.25           N  
ATOM    276  CA  LEU A  32      -1.772   0.984 -53.221  1.00 75.25           C  
ATOM    277  C   LEU A  32      -0.753  -0.159 -53.360  1.00 75.25           C  
ATOM    278  CB  LEU A  32      -3.213   0.450 -53.130  1.00 75.25           C  
ATOM    279  O   LEU A  32      -0.691  -1.033 -52.493  1.00 75.25           O  
ATOM    280  CG  LEU A  32      -4.252   1.500 -52.692  1.00 75.25           C  
ATOM    281  CD1 LEU A  32      -5.659   0.927 -52.882  1.00 75.25           C  
ATOM    282  CD2 LEU A  32      -4.093   1.889 -51.220  1.00 75.25           C  
ATOM    283  N   THR A  33       0.035  -0.187 -54.440  1.00 80.19           N  
ATOM    284  CA  THR A  33       1.029  -1.240 -54.665  1.00 80.19           C  
ATOM    285  C   THR A  33       2.344  -0.843 -54.009  1.00 80.19           C  
ATOM    286  CB  THR A  33       1.230  -1.567 -56.151  1.00 80.19           C  
ATOM    287  O   THR A  33       3.118  -0.054 -54.546  1.00 80.19           O  
ATOM    288  CG2 THR A  33       2.025  -2.862 -56.323  1.00 80.19           C  
ATOM    289  OG1 THR A  33       0.008  -1.840 -56.788  1.00 80.19           O  
ATOM    290  N   TYR A  34       2.611  -1.410 -52.835  1.00 84.81           N  
ATOM    291  CA  TYR A  34       3.860  -1.175 -52.118  1.00 84.81           C  
ATOM    292  C   TYR A  34       5.052  -1.790 -52.850  1.00 84.81           C  
ATOM    293  CB  TYR A  34       3.749  -1.712 -50.692  1.00 84.81           C  
ATOM    294  O   TYR A  34       5.012  -2.935 -53.305  1.00 84.81           O  
ATOM    295  CG  TYR A  34       2.564  -1.152 -49.936  1.00 84.81           C  
ATOM    296  CD1 TYR A  34       2.426   0.242 -49.781  1.00 84.81           C  
ATOM    297  CD2 TYR A  34       1.593  -2.022 -49.403  1.00 84.81           C  
ATOM    298  CE1 TYR A  34       1.326   0.768 -49.077  1.00 84.81           C  
ATOM    299  CE2 TYR A  34       0.495  -1.499 -48.696  1.00 84.81           C  
ATOM    300  OH  TYR A  34      -0.695   0.395 -47.839  1.00 84.81           O  
ATOM    301  CZ  TYR A  34       0.361  -0.105 -48.531  1.00 84.81           C  
ATOM    302  N   THR A  35       6.138  -1.031 -52.944  1.00 85.81           N  
ATOM    303  CA  THR A  35       7.363  -1.470 -53.612  1.00 85.81           C  
ATOM    304  C   THR A  35       8.301  -2.185 -52.639  1.00 85.81           C  
ATOM    305  CB  THR A  35       8.075  -0.292 -54.289  1.00 85.81           C  
ATOM    306  O   THR A  35       8.216  -2.016 -51.423  1.00 85.81           O  
ATOM    307  CG2 THR A  35       7.171   0.495 -55.237  1.00 85.81           C  
ATOM    308  OG1 THR A  35       8.614   0.587 -53.329  1.00 85.81           O  
ATOM    309  N   ALA A  36       9.277  -2.941 -53.155  1.00 87.44           N  
ATOM    310  CA  ALA A  36      10.322  -3.548 -52.322  1.00 87.44           C  
ATOM    311  C   ALA A  36      11.081  -2.509 -51.465  1.00 87.44           C  
ATOM    312  CB  ALA A  36      11.278  -4.319 -53.239  1.00 87.44           C  
ATOM    313  O   ALA A  36      11.466  -2.802 -50.334  1.00 87.44           O  
ATOM    314  N   LYS A  37      11.234  -1.276 -51.971  1.00 87.62           N  
ATOM    315  CA  LYS A  37      11.837  -0.157 -51.232  1.00 87.62           C  
ATOM    316  C   LYS A  37      10.963   0.314 -50.066  1.00 87.62           C  
ATOM    317  CB  LYS A  37      12.117   1.019 -52.180  1.00 87.62           C  
ATOM    318  O   LYS A  37      11.502   0.682 -49.026  1.00 87.62           O  
ATOM    319  CG  LYS A  37      13.244   0.727 -53.180  1.00 87.62           C  
ATOM    320  CD  LYS A  37      13.547   1.981 -54.010  1.00 87.62           C  
ATOM    321  CE  LYS A  37      14.716   1.724 -54.967  1.00 87.62           C  
ATOM    322  NZ  LYS A  37      15.049   2.937 -55.756  1.00 87.62           N  
ATOM    323  N   ASP A  38       9.635   0.281 -50.205  1.00 86.56           N  
ATOM    324  CA  ASP A  38       8.719   0.635 -49.113  1.00 86.56           C  
ATOM    325  C   ASP A  38       8.824  -0.363 -47.958  1.00 86.56           C  
ATOM    326  CB  ASP A  38       7.267   0.725 -49.602  1.00 86.56           C  
ATOM    327  O   ASP A  38       8.937   0.050 -46.803  1.00 86.56           O  
ATOM    328  CG  ASP A  38       7.075   1.867 -50.593  1.00 86.56           C  
ATOM    329  OD1 ASP A  38       7.334   3.028 -50.186  1.00 86.56           O  
ATOM    330  OD2 ASP A  38       6.706   1.558 -51.749  1.00 86.56           O  
ATOM    331  N   TYR A  39       8.883  -1.662 -48.271  1.00 87.88           N  
ATOM    332  CA  TYR A  39       9.087  -2.710 -47.269  1.00 87.88           C  
ATOM    333  C   TYR A  39      10.442  -2.591 -46.563  1.00 87.88           C  
ATOM    334  CB  TYR A  39       8.919  -4.093 -47.908  1.00 87.88           C  
ATOM    335  O   TYR A  39      10.492  -2.712 -45.340  1.00 87.88           O  
ATOM    336  CG  TYR A  39       7.477  -4.449 -48.208  1.00 87.88           C  
ATOM    337  CD1 TYR A  39       6.614  -4.803 -47.152  1.00 87.88           C  
ATOM    338  CD2 TYR A  39       6.994  -4.424 -49.529  1.00 87.88           C  
ATOM    339  CE1 TYR A  39       5.269  -5.125 -47.415  1.00 87.88           C  
ATOM    340  CE2 TYR A  39       5.650  -4.740 -49.798  1.00 87.88           C  
ATOM    341  OH  TYR A  39       3.485  -5.389 -49.000  1.00 87.88           O  
ATOM    342  CZ  TYR A  39       4.784  -5.088 -48.741  1.00 87.88           C  
ATOM    343  N   GLN A  40      11.520  -2.299 -47.298  1.00 91.56           N  
ATOM    344  CA  GLN A  40      12.840  -2.046 -46.706  1.00 91.56           C  
ATOM    345  C   GLN A  40      12.817  -0.834 -45.767  1.00 91.56           C  
ATOM    346  CB  GLN A  40      13.889  -1.861 -47.811  1.00 91.56           C  
ATOM    347  O   GLN A  40      13.205  -0.954 -44.608  1.00 91.56           O  
ATOM    348  CG  GLN A  40      14.290  -3.205 -48.434  1.00 91.56           C  
ATOM    349  CD  GLN A  40      15.281  -3.059 -49.586  1.00 91.56           C  
ATOM    350  NE2 GLN A  40      15.928  -4.132 -49.984  1.00 91.56           N  
ATOM    351  OE1 GLN A  40      15.476  -2.009 -50.178  1.00 91.56           O  
ATOM    352  N   ARG A  41      12.249   0.298 -46.204  1.00 90.19           N  
ATOM    353  CA  ARG A  41      12.103   1.502 -45.369  1.00 90.19           C  
ATOM    354  C   ARG A  41      11.299   1.229 -44.096  1.00 90.19           C  
ATOM    355  CB  ARG A  41      11.449   2.606 -46.212  1.00 90.19           C  
ATOM    356  O   ARG A  41      11.619   1.765 -43.037  1.00 90.19           O  
ATOM    357  CG  ARG A  41      11.313   3.937 -45.448  1.00 90.19           C  
ATOM    358  CD  ARG A  41      10.588   5.004 -46.278  1.00 90.19           C  
ATOM    359  NE  ARG A  41       9.186   4.621 -46.544  1.00 90.19           N  
ATOM    360  NH1 ARG A  41       8.762   6.065 -48.288  1.00 90.19           N  
ATOM    361  NH2 ARG A  41       7.324   4.437 -47.819  1.00 90.19           N  
ATOM    362  CZ  ARG A  41       8.430   5.055 -47.537  1.00 90.19           C  
ATOM    363  N   TRP A  42      10.229   0.437 -44.175  1.00 90.44           N  
ATOM    364  CA  TRP A  42       9.443   0.074 -42.994  1.00 90.44           C  
ATOM    365  C   TRP A  42      10.197  -0.857 -42.049  1.00 90.44           C  
ATOM    366  CB  TRP A  42       8.123  -0.568 -43.407  1.00 90.44           C  
ATOM    367  O   TRP A  42      10.096  -0.666 -40.839  1.00 90.44           O  
ATOM    368  CG  TRP A  42       7.165   0.298 -44.156  1.00 90.44           C  
ATOM    369  CD1 TRP A  42       7.014   1.640 -44.050  1.00 90.44           C  
ATOM    370  CD2 TRP A  42       6.154  -0.147 -45.101  1.00 90.44           C  
ATOM    371  CE2 TRP A  42       5.404   0.990 -45.524  1.00 90.44           C  
ATOM    372  CE3 TRP A  42       5.776  -1.408 -45.605  1.00 90.44           C  
ATOM    373  NE1 TRP A  42       5.979   2.056 -44.867  1.00 90.44           N  
ATOM    374  CH2 TRP A  42       3.934  -0.400 -46.833  1.00 90.44           C  
ATOM    375  CZ2 TRP A  42       4.305   0.877 -46.382  1.00 90.44           C  
ATOM    376  CZ3 TRP A  42       4.678  -1.533 -46.470  1.00 90.44           C  
ATOM    377  N   ALA A  43      10.956  -1.821 -42.572  1.00 91.94           N  
ATOM    378  CA  ALA A  43      11.801  -2.697 -41.765  1.00 91.94           C  
ATOM    379  C   ALA A  43      12.887  -1.895 -41.031  1.00 91.94           C  
ATOM    380  CB  ALA A  43      12.389  -3.789 -42.665  1.00 91.94           C  
ATOM    381  O   ALA A  43      12.985  -1.990 -39.810  1.00 91.94           O  
ATOM    382  N   GLU A  44      13.600  -1.014 -41.736  1.00 90.12           N  
ATOM    383  CA  GLU A  44      14.607  -0.118 -41.153  1.00 90.12           C  
ATOM    384  C   GLU A  44      13.998   0.840 -40.119  1.00 90.12           C  
ATOM    385  CB  GLU A  44      15.249   0.716 -42.268  1.00 90.12           C  
ATOM    386  O   GLU A  44      14.538   1.014 -39.029  1.00 90.12           O  
ATOM    387  CG  GLU A  44      16.170  -0.093 -43.192  1.00 90.12           C  
ATOM    388  CD  GLU A  44      16.652   0.729 -44.400  1.00 90.12           C  
ATOM    389  OE1 GLU A  44      17.329   0.133 -45.267  1.00 90.12           O  
ATOM    390  OE2 GLU A  44      16.322   1.938 -44.475  1.00 90.12           O  
ATOM    391  N   ASN A  45      12.836   1.439 -40.411  1.00 87.88           N  
ATOM    392  CA  ASN A  45      12.126   2.280 -39.444  1.00 87.88           C  
ATOM    393  C   ASN A  45      11.687   1.479 -38.214  1.00 87.88           C  
ATOM    394  CB  ASN A  45      10.898   2.933 -40.101  1.00 87.88           C  
ATOM    395  O   ASN A  45      11.761   1.989 -37.099  1.00 87.88           O  
ATOM    396  CG  ASN A  45      11.200   4.183 -40.906  1.00 87.88           C  
ATOM    397  ND2 ASN A  45      10.238   4.668 -41.653  1.00 87.88           N  
ATOM    398  OD1 ASN A  45      12.232   4.826 -40.806  1.00 87.88           O  
ATOM    399  N   ARG A  46      11.229   0.237 -38.398  1.00 86.19           N  
ATOM    400  CA  ARG A  46      10.847  -0.650 -37.297  1.00 86.19           C  
ATOM    401  C   ARG A  46      12.056  -0.972 -36.428  1.00 86.19           C  
ATOM    402  CB  ARG A  46      10.173  -1.905 -37.869  1.00 86.19           C  
ATOM    403  O   ARG A  46      11.950  -0.856 -35.213  1.00 86.19           O  
ATOM    404  CG  ARG A  46       9.740  -2.884 -36.775  1.00 86.19           C  
ATOM    405  CD  ARG A  46       9.090  -4.124 -37.397  1.00 86.19           C  
ATOM    406  NE  ARG A  46       8.661  -5.084 -36.361  1.00 86.19           N  
ATOM    407  NH1 ARG A  46      10.698  -6.102 -36.005  1.00 86.19           N  
ATOM    408  NH2 ARG A  46       8.919  -6.740 -34.821  1.00 86.19           N  
ATOM    409  CZ  ARG A  46       9.427  -5.967 -35.740  1.00 86.19           C  
ATOM    410  N   GLU A  47      13.187  -1.332 -37.026  1.00 86.50           N  
ATOM    411  CA  GLU A  47      14.434  -1.598 -36.304  1.00 86.50           C  
ATOM    412  C   GLU A  47      14.956  -0.355 -35.586  1.00 86.50           C  
ATOM    413  CB  GLU A  47      15.497  -2.142 -37.261  1.00 86.50           C  
ATOM    414  O   GLU A  47      15.291  -0.442 -34.409  1.00 86.50           O  
ATOM    415  CG  GLU A  47      15.188  -3.592 -37.655  1.00 86.50           C  
ATOM    416  CD  GLU A  47      16.261  -4.214 -38.557  1.00 86.50           C  
ATOM    417  OE1 GLU A  47      16.060  -5.399 -38.907  1.00 86.50           O  
ATOM    418  OE2 GLU A  47      17.255  -3.523 -38.872  1.00 86.50           O  
ATOM    419  N   ARG A  48      14.931   0.820 -36.230  1.00 88.19           N  
ATOM    420  CA  ARG A  48      15.299   2.092 -35.593  1.00 88.19           C  
ATOM    421  C   ARG A  48      14.406   2.398 -34.395  1.00 88.19           C  
ATOM    422  CB  ARG A  48      15.274   3.240 -36.614  1.00 88.19           C  
ATOM    423  O   ARG A  48      14.926   2.692 -33.329  1.00 88.19           O  
ATOM    424  CG  ARG A  48      15.797   4.543 -35.980  1.00 88.19           C  
ATOM    425  CD  ARG A  48      15.767   5.742 -36.932  1.00 88.19           C  
ATOM    426  NE  ARG A  48      14.385   6.152 -37.236  1.00 88.19           N  
ATOM    427  NH1 ARG A  48      14.449   5.956 -39.527  1.00 88.19           N  
ATOM    428  NH2 ARG A  48      12.533   6.421 -38.525  1.00 88.19           N  
ATOM    429  CZ  ARG A  48      13.806   6.185 -38.419  1.00 88.19           C  
ATOM    430  N   VAL A  49      13.083   2.296 -34.542  1.00 81.44           N  
ATOM    431  CA  VAL A  49      12.134   2.553 -33.444  1.00 81.44           C  
ATOM    432  C   VAL A  49      12.311   1.535 -32.317  1.00 81.44           C  
ATOM    433  CB  VAL A  49      10.682   2.565 -33.963  1.00 81.44           C  
ATOM    434  O   VAL A  49      12.208   1.906 -31.152  1.00 81.44           O  
ATOM    435  CG1 VAL A  49       9.634   2.590 -32.838  1.00 81.44           C  
ATOM    436  CG2 VAL A  49      10.428   3.809 -34.825  1.00 81.44           C  
ATOM    437  N   ILE A  50      12.595   0.267 -32.629  1.00 73.56           N  
ATOM    438  CA  ILE A  50      12.921  -0.749 -31.619  1.00 73.56           C  
ATOM    439  C   ILE A  50      14.224  -0.382 -30.904  1.00 73.56           C  
ATOM    440  CB  ILE A  50      12.959  -2.163 -32.241  1.00 73.56           C  
ATOM    441  O   ILE A  50      14.224  -0.327 -29.684  1.00 73.56           O  
ATOM    442  CG1 ILE A  50      11.522  -2.610 -32.597  1.00 73.56           C  
ATOM    443  CG2 ILE A  50      13.590  -3.189 -31.282  1.00 73.56           C  
ATOM    444  CD1 ILE A  50      11.472  -3.839 -33.511  1.00 73.56           C  
ATOM    445  N   ALA A  51      15.291  -0.043 -31.627  1.00 69.50           N  
ATOM    446  CA  ALA A  51      16.581   0.325 -31.048  1.00 69.50           C  
ATOM    447  C   ALA A  51      16.527   1.634 -30.238  1.00 69.50           C  
ATOM    448  CB  ALA A  51      17.600   0.422 -32.188  1.00 69.50           C  
ATOM    449  O   ALA A  51      17.171   1.743 -29.198  1.00 69.50           O  
ATOM    450  N   GLU A  52      15.751   2.629 -30.677  1.00 68.69           N  
ATOM    451  CA  GLU A  52      15.475   3.862 -29.929  1.00 68.69           C  
ATOM    452  C   GLU A  52      14.688   3.561 -28.653  1.00 68.69           C  
ATOM    453  CB  GLU A  52      14.691   4.861 -30.797  1.00 68.69           C  
ATOM    454  O   GLU A  52      15.044   4.056 -27.585  1.00 68.69           O  
ATOM    455  CG  GLU A  52      15.585   5.598 -31.807  1.00 68.69           C  
ATOM    456  CD  GLU A  52      14.801   6.497 -32.782  1.00 68.69           C  
ATOM    457  OE1 GLU A  52      15.467   7.134 -33.630  1.00 68.69           O  
ATOM    458  OE2 GLU A  52      13.548   6.502 -32.743  1.00 68.69           O  
ATOM    459  N   ARG A  53      13.669   2.695 -28.733  1.00 62.78           N  
ATOM    460  CA  ARG A  53      12.920   2.223 -27.561  1.00 62.78           C  
ATOM    461  C   ARG A  53      13.784   1.395 -26.619  1.00 62.78           C  
ATOM    462  CB  ARG A  53      11.687   1.424 -27.996  1.00 62.78           C  
ATOM    463  O   ARG A  53      13.645   1.553 -25.419  1.00 62.78           O  
ATOM    464  CG  ARG A  53      10.573   2.339 -28.518  1.00 62.78           C  
ATOM    465  CD  ARG A  53       9.436   1.483 -29.075  1.00 62.78           C  
ATOM    466  NE  ARG A  53       8.330   2.322 -29.569  1.00 62.78           N  
ATOM    467  NH1 ARG A  53       6.818   0.637 -29.921  1.00 62.78           N  
ATOM    468  NH2 ARG A  53       6.246   2.750 -30.374  1.00 62.78           N  
ATOM    469  CZ  ARG A  53       7.140   1.901 -29.951  1.00 62.78           C  
ATOM    470  N   GLU A  54      14.692   0.564 -27.120  1.00 55.16           N  
ATOM    471  CA  GLU A  54      15.631  -0.227 -26.315  1.00 55.16           C  
ATOM    472  C   GLU A  54      16.724   0.637 -25.674  1.00 55.16           C  
ATOM    473  CB  GLU A  54      16.286  -1.308 -27.185  1.00 55.16           C  
ATOM    474  O   GLU A  54      17.103   0.398 -24.528  1.00 55.16           O  
ATOM    475  CG  GLU A  54      15.355  -2.498 -27.467  1.00 55.16           C  
ATOM    476  CD  GLU A  54      16.001  -3.555 -28.376  1.00 55.16           C  
ATOM    477  OE1 GLU A  54      15.335  -4.591 -28.600  1.00 55.16           O  
ATOM    478  OE2 GLU A  54      17.154  -3.343 -28.821  1.00 55.16           O  
ATOM    479  N   LYS A  55      17.214   1.671 -26.373  1.00 52.81           N  
ATOM    480  CA  LYS A  55      18.098   2.694 -25.790  1.00 52.81           C  
ATOM    481  C   LYS A  55      17.381   3.502 -24.711  1.00 52.81           C  
ATOM    482  CB  LYS A  55      18.646   3.638 -26.873  1.00 52.81           C  
ATOM    483  O   LYS A  55      17.991   3.781 -23.684  1.00 52.81           O  
ATOM    484  CG  LYS A  55      19.950   3.122 -27.494  1.00 52.81           C  
ATOM    485  CD  LYS A  55      20.484   4.144 -28.506  1.00 52.81           C  
ATOM    486  CE  LYS A  55      21.854   3.718 -29.042  1.00 52.81           C  
ATOM    487  NZ  LYS A  55      22.364   4.691 -30.040  1.00 52.81           N  
ATOM    488  N   ALA A  56      16.110   3.842 -24.923  1.00 53.56           N  
ATOM    489  CA  ALA A  56      15.280   4.507 -23.923  1.00 53.56           C  
ATOM    490  C   ALA A  56      14.945   3.580 -22.735  1.00 53.56           C  
ATOM    491  CB  ALA A  56      14.024   5.045 -24.618  1.00 53.56           C  
ATOM    492  O   ALA A  56      14.970   4.022 -21.593  1.00 53.56           O  
ATOM    493  N   ALA A  57      14.729   2.283 -22.978  1.00 53.94           N  
ATOM    494  CA  ALA A  57      14.381   1.267 -21.976  1.00 53.94           C  
ATOM    495  C   ALA A  57      15.570   0.754 -21.133  1.00 53.94           C  
ATOM    496  CB  ALA A  57      13.642   0.118 -22.680  1.00 53.94           C  
ATOM    497  O   ALA A  57      15.453  -0.259 -20.447  1.00 53.94           O  
ATOM    498  N   ARG A  58      16.730   1.423 -21.178  1.00 55.56           N  
ATOM    499  CA  ARG A  58      17.911   1.105 -20.349  1.00 55.56           C  
ATOM    500  C   ARG A  58      18.162   2.093 -19.211  1.00 55.56           C  
ATOM    501  CB  ARG A  58      19.144   0.930 -21.242  1.00 55.56           C  
ATOM    502  O   ARG A  58      19.186   1.992 -18.535  1.00 55.56           O  
ATOM    503  CG  ARG A  58      19.204  -0.488 -21.812  1.00 55.56           C  
ATOM    504  CD  ARG A  58      20.506  -0.639 -22.598  1.00 55.56           C  
ATOM    505  NE  ARG A  58      20.659  -2.005 -23.125  1.00 55.56           N  
ATOM    506  NH1 ARG A  58      22.723  -1.711 -24.080  1.00 55.56           N  
ATOM    507  NH2 ARG A  58      21.685  -3.677 -24.274  1.00 55.56           N  
ATOM    508  CZ  ARG A  58      21.685  -2.458 -23.819  1.00 55.56           C  
ATOM    509  N   VAL A  59      17.253   3.034 -19.001  1.00 69.06           N  
ATOM    510  CA  VAL A  59      17.263   3.929 -17.845  1.00 69.06           C  
ATOM    511  C   VAL A  59      16.406   3.239 -16.791  1.00 69.06           C  
ATOM    512  CB  VAL A  59      16.745   5.325 -18.234  1.00 69.06           C  
ATOM    513  O   VAL A  59      15.242   2.968 -17.048  1.00 69.06           O  
ATOM    514  CG1 VAL A  59      16.989   6.320 -17.097  1.00 69.06           C  
ATOM    515  CG2 VAL A  59      17.464   5.857 -19.487  1.00 69.06           C  
ATOM    516  N   PHE A  60      17.028   2.822 -15.695  1.00 83.88           N  
ATOM    517  CA  PHE A  60      16.416   2.194 -14.525  1.00 83.88           C  
ATOM    518  C   PHE A  60      14.906   2.483 -14.355  1.00 83.88           C  
ATOM    519  CB  PHE A  60      17.216   2.762 -13.348  1.00 83.88           C  
ATOM    520  O   PHE A  60      14.495   3.621 -14.162  1.00 83.88           O  
ATOM    521  CG  PHE A  60      16.663   2.482 -11.975  1.00 83.88           C  
ATOM    522  CD1 PHE A  60      15.843   3.428 -11.334  1.00 83.88           C  
ATOM    523  CD2 PHE A  60      17.006   1.293 -11.321  1.00 83.88           C  
ATOM    524  CE1 PHE A  60      15.394   3.192 -10.026  1.00 83.88           C  
ATOM    525  CE2 PHE A  60      16.536   1.041 -10.023  1.00 83.88           C  
ATOM    526  CZ  PHE A  60      15.732   1.994  -9.376  1.00 83.88           C  
ATOM    527  N   GLU A  61      14.075   1.440 -14.391  1.00 86.69           N  
ATOM    528  CA  GLU A  61      12.667   1.513 -13.981  1.00 86.69           C  
ATOM    529  C   GLU A  61      12.483   0.815 -12.630  1.00 86.69           C  
ATOM    530  CB  GLU A  61      11.718   0.871 -15.009  1.00 86.69           C  
ATOM    531  O   GLU A  61      12.951  -0.317 -12.446  1.00 86.69           O  
ATOM    532  CG  GLU A  61      11.718   1.481 -16.420  1.00 86.69           C  
ATOM    533  CD  GLU A  61      10.654   0.813 -17.320  1.00 86.69           C  
ATOM    534  OE1 GLU A  61       9.901   1.536 -18.018  1.00 86.69           O  
ATOM    535  OE2 GLU A  61      10.521  -0.439 -17.289  1.00 86.69           O  
ATOM    536  N   LEU A  62      11.743   1.452 -11.721  1.00 90.06           N  
ATOM    537  CA  LEU A  62      11.354   0.879 -10.436  1.00 90.06           C  
ATOM    538  C   LEU A  62       9.858   0.570 -10.424  1.00 90.06           C  
ATOM    539  CB  LEU A  62      11.792   1.819  -9.303  1.00 90.06           C  
ATOM    540  O   LEU A  62       9.008   1.463 -10.481  1.00 90.06           O  
ATOM    541  CG  LEU A  62      11.401   1.332  -7.894  1.00 90.06           C  
ATOM    542  CD1 LEU A  62      12.042  -0.015  -7.547  1.00 90.06           C  
ATOM    543  CD2 LEU A  62      11.853   2.367  -6.868  1.00 90.06           C  
ATOM    544  N   GLY A  63       9.542  -0.719 -10.345  1.00 90.44           N  
ATOM    545  CA  GLY A  63       8.190  -1.188 -10.093  1.00 90.44           C  
ATOM    546  C   GLY A  63       7.967  -1.398  -8.608  1.00 90.44           C  
ATOM    547  O   GLY A  63       8.913  -1.647  -7.866  1.00 90.44           O  
ATOM    548  N   TRP A  64       6.716  -1.375  -8.177  1.00 90.94           N  
ATOM    549  CA  TRP A  64       6.354  -1.890  -6.865  1.00 90.94           C  
ATOM    550  C   TRP A  64       4.986  -2.559  -6.897  1.00 90.94           C  
ATOM    551  CB  TRP A  64       6.429  -0.784  -5.808  1.00 90.94           C  
ATOM    552  O   TRP A  64       4.166  -2.324  -7.790  1.00 90.94           O  
ATOM    553  CG  TRP A  64       5.374   0.261  -5.938  1.00 90.94           C  
ATOM    554  CD1 TRP A  64       5.436   1.336  -6.752  1.00 90.94           C  
ATOM    555  CD2 TRP A  64       4.088   0.340  -5.254  1.00 90.94           C  
ATOM    556  CE2 TRP A  64       3.416   1.515  -5.698  1.00 90.94           C  
ATOM    557  CE3 TRP A  64       3.423  -0.458  -4.297  1.00 90.94           C  
ATOM    558  NE1 TRP A  64       4.290   2.082  -6.603  1.00 90.94           N  
ATOM    559  CH2 TRP A  64       1.512   1.062  -4.274  1.00 90.94           C  
ATOM    560  CZ2 TRP A  64       2.155   1.886  -5.200  1.00 90.94           C  
ATOM    561  CZ3 TRP A  64       2.143  -0.105  -3.831  1.00 90.94           C  
ATOM    562  N   MET A  65       4.753  -3.417  -5.916  1.00 90.88           N  
ATOM    563  CA  MET A  65       3.450  -3.995  -5.623  1.00 90.88           C  
ATOM    564  C   MET A  65       3.279  -4.128  -4.114  1.00 90.88           C  
ATOM    565  CB  MET A  65       3.291  -5.344  -6.341  1.00 90.88           C  
ATOM    566  O   MET A  65       4.245  -3.996  -3.367  1.00 90.88           O  
ATOM    567  CG  MET A  65       4.251  -6.437  -5.859  1.00 90.88           C  
ATOM    568  SD  MET A  65       3.924  -8.070  -6.579  1.00 90.88           S  
ATOM    569  CE  MET A  65       2.504  -8.558  -5.557  1.00 90.88           C  
ATOM    570  N   GLN A  66       2.063  -4.419  -3.670  1.00 90.94           N  
ATOM    571  CA  GLN A  66       1.827  -4.858  -2.301  1.00 90.94           C  
ATOM    572  C   GLN A  66       1.538  -6.345  -2.248  1.00 90.94           C  
ATOM    573  CB  GLN A  66       0.721  -4.032  -1.656  1.00 90.94           C  
ATOM    574  O   GLN A  66       0.917  -6.884  -3.170  1.00 90.94           O  
ATOM    575  CG  GLN A  66       1.359  -2.747  -1.134  1.00 90.94           C  
ATOM    576  CD  GLN A  66       0.313  -1.747  -0.705  1.00 90.94           C  
ATOM    577  NE2 GLN A  66       0.359  -1.275   0.520  1.00 90.94           N  
ATOM    578  OE1 GLN A  66      -0.570  -1.396  -1.463  1.00 90.94           O  
ATOM    579  N   SER A  67       1.976  -7.002  -1.174  1.00 92.25           N  
ATOM    580  CA  SER A  67       1.600  -8.392  -0.941  1.00 92.25           C  
ATOM    581  C   SER A  67       0.073  -8.488  -0.834  1.00 92.25           C  
ATOM    582  CB  SER A  67       2.237  -8.975   0.317  1.00 92.25           C  
ATOM    583  O   SER A  67      -0.516  -7.777  -0.015  1.00 92.25           O  
ATOM    584  OG  SER A  67       2.025 -10.376   0.269  1.00 92.25           O  
ATOM    585  N   PRO A  68      -0.586  -9.326  -1.652  1.00 84.88           N  
ATOM    586  CA  PRO A  68      -2.046  -9.390  -1.709  1.00 84.88           C  
ATOM    587  C   PRO A  68      -2.669 -10.093  -0.498  1.00 84.88           C  
ATOM    588  CB  PRO A  68      -2.344 -10.155  -3.002  1.00 84.88           C  
ATOM    589  O   PRO A  68      -3.868  -9.973  -0.278  1.00 84.88           O  
ATOM    590  CG  PRO A  68      -1.138 -11.083  -3.150  1.00 84.88           C  
ATOM    591  CD  PRO A  68       0.009 -10.224  -2.631  1.00 84.88           C  
ATOM    592  N   CYS A  69      -1.877 -10.860   0.246  1.00 87.25           N  
ATOM    593  CA  CYS A  69      -2.281 -11.561   1.455  1.00 87.25           C  
ATOM    594  C   CYS A  69      -1.044 -11.876   2.302  1.00 87.25           C  
ATOM    595  CB  CYS A  69      -3.056 -12.835   1.073  1.00 87.25           C  
ATOM    596  O   CYS A  69       0.093 -11.775   1.824  1.00 87.25           O  
ATOM    597  SG  CYS A  69      -2.055 -13.971   0.064  1.00 87.25           S  
ATOM    598  N   THR A  70      -1.263 -12.291   3.547  1.00 90.38           N  
ATOM    599  CA  THR A  70      -0.191 -12.844   4.377  1.00 90.38           C  
ATOM    600  C   THR A  70       0.184 -14.234   3.861  1.00 90.38           C  
ATOM    601  CB  THR A  70      -0.582 -12.860   5.860  1.00 90.38           C  
ATOM    602  O   THR A  70      -0.683 -15.100   3.743  1.00 90.38           O  
ATOM    603  CG2 THR A  70       0.507 -13.420   6.775  1.00 90.38           C  
ATOM    604  OG1 THR A  70      -0.820 -11.531   6.278  1.00 90.38           O  
ATOM    605  N   GLN A  71       1.450 -14.449   3.501  1.00 91.94           N  
ATOM    606  CA  GLN A  71       1.925 -15.705   2.905  1.00 91.94           C  
ATOM    607  C   GLN A  71       3.440 -15.893   3.096  1.00 91.94           C  
ATOM    608  CB  GLN A  71       1.556 -15.759   1.408  1.00 91.94           C  
ATOM    609  O   GLN A  71       4.154 -14.900   3.234  1.00 91.94           O  
ATOM    610  CG  GLN A  71       2.213 -14.658   0.558  1.00 91.94           C  
ATOM    611  CD  GLN A  71       1.750 -14.661  -0.896  1.00 91.94           C  
ATOM    612  NE2 GLN A  71       2.195 -13.713  -1.686  1.00 91.94           N  
ATOM    613  OE1 GLN A  71       0.995 -15.494  -1.369  1.00 91.94           O  
ATOM    614  N   PRO A  72       3.966 -17.132   3.054  1.00 97.44           N  
ATOM    615  CA  PRO A  72       5.411 -17.357   3.090  1.00 97.44           C  
ATOM    616  C   PRO A  72       6.131 -16.667   1.927  1.00 97.44           C  
ATOM    617  CB  PRO A  72       5.604 -18.876   3.045  1.00 97.44           C  
ATOM    618  O   PRO A  72       5.587 -16.606   0.815  1.00 97.44           O  
ATOM    619  CG  PRO A  72       4.269 -19.426   3.547  1.00 97.44           C  
ATOM    620  CD  PRO A  72       3.256 -18.402   3.041  1.00 97.44           C  
ATOM    621  N   GLN A  73       7.371 -16.204   2.127  1.00 96.56           N  
ATOM    622  CA  GLN A  73       8.123 -15.542   1.050  1.00 96.56           C  
ATOM    623  C   GLN A  73       8.309 -16.453  -0.164  1.00 96.56           C  
ATOM    624  CB  GLN A  73       9.509 -15.094   1.529  1.00 96.56           C  
ATOM    625  O   GLN A  73       8.232 -15.998  -1.304  1.00 96.56           O  
ATOM    626  CG  GLN A  73       9.435 -13.854   2.422  1.00 96.56           C  
ATOM    627  CD  GLN A  73      10.797 -13.306   2.802  1.00 96.56           C  
ATOM    628  NE2 GLN A  73      10.887 -12.636   3.926  1.00 96.56           N  
ATOM    629  OE1 GLN A  73      11.756 -13.388   2.041  1.00 96.56           O  
ATOM    630  N   GLU A  74       8.514 -17.750   0.061  1.00 96.12           N  
ATOM    631  CA  GLU A  74       8.635 -18.735  -1.015  1.00 96.12           C  
ATOM    632  C   GLU A  74       7.416 -18.716  -1.949  1.00 96.12           C  
ATOM    633  CB  GLU A  74       8.837 -20.121  -0.393  1.00 96.12           C  
ATOM    634  O   GLU A  74       7.573 -18.681  -3.172  1.00 96.12           O  
ATOM    635  CG  GLU A  74       9.116 -21.176  -1.474  1.00 96.12           C  
ATOM    636  CD  GLU A  74       9.359 -22.582  -0.910  1.00 96.12           C  
ATOM    637  OE1 GLU A  74       9.626 -23.474  -1.745  1.00 96.12           O  
ATOM    638  OE2 GLU A  74       9.281 -22.755   0.326  1.00 96.12           O  
ATOM    639  N   VAL A  75       6.208 -18.649  -1.379  1.00 95.38           N  
ATOM    640  CA  VAL A  75       4.948 -18.607  -2.133  1.00 95.38           C  
ATOM    641  C   VAL A  75       4.820 -17.293  -2.903  1.00 95.38           C  
ATOM    642  CB  VAL A  75       3.740 -18.825  -1.199  1.00 95.38           C  
ATOM    643  O   VAL A  75       4.471 -17.311  -4.088  1.00 95.38           O  
ATOM    644  CG1 VAL A  75       2.413 -18.783  -1.967  1.00 95.38           C  
ATOM    645  CG2 VAL A  75       3.825 -20.190  -0.499  1.00 95.38           C  
ATOM    646  N   LEU A  76       5.174 -16.161  -2.279  1.00 94.75           N  
ATOM    647  CA  LEU A  76       5.213 -14.862  -2.956  1.00 94.75           C  
ATOM    648  C   LEU A  76       6.123 -14.923  -4.190  1.00 94.75           C  
ATOM    649  CB  LEU A  76       5.671 -13.764  -1.972  1.00 94.75           C  
ATOM    650  O   LEU A  76       5.678 -14.623  -5.301  1.00 94.75           O  
ATOM    651  CG  LEU A  76       5.861 -12.378  -2.625  1.00 94.75           C  
ATOM    652  CD1 LEU A  76       4.541 -11.746  -3.075  1.00 94.75           C  
ATOM    653  CD2 LEU A  76       6.542 -11.423  -1.652  1.00 94.75           C  
ATOM    654  N   TRP A  77       7.375 -15.354  -4.020  1.00 95.62           N  
ATOM    655  CA  TRP A  77       8.359 -15.388  -5.102  1.00 95.62           C  
ATOM    656  C   TRP A  77       7.985 -16.373  -6.211  1.00 95.62           C  
ATOM    657  CB  TRP A  77       9.748 -15.704  -4.533  1.00 95.62           C  
ATOM    658  O   TRP A  77       8.133 -16.039  -7.388  1.00 95.62           O  
ATOM    659  CG  TRP A  77      10.287 -14.710  -3.547  1.00 95.62           C  
ATOM    660  CD1 TRP A  77      10.783 -15.008  -2.323  1.00 95.62           C  
ATOM    661  CD2 TRP A  77      10.322 -13.250  -3.641  1.00 95.62           C  
ATOM    662  CE2 TRP A  77      10.842 -12.735  -2.415  1.00 95.62           C  
ATOM    663  CE3 TRP A  77       9.960 -12.305  -4.629  1.00 95.62           C  
ATOM    664  NE1 TRP A  77      11.116 -13.847  -1.653  1.00 95.62           N  
ATOM    665  CH2 TRP A  77      10.602 -10.452  -3.173  1.00 95.62           C  
ATOM    666  CZ2 TRP A  77      10.993 -11.364  -2.180  1.00 95.62           C  
ATOM    667  CZ3 TRP A  77      10.089 -10.922  -4.394  1.00 95.62           C  
ATOM    668  N   ALA A  78       7.459 -17.548  -5.857  1.00 93.44           N  
ATOM    669  CA  ALA A  78       6.989 -18.541  -6.820  1.00 93.44           C  
ATOM    670  C   ALA A  78       5.798 -18.034  -7.649  1.00 93.44           C  
ATOM    671  CB  ALA A  78       6.623 -19.816  -6.055  1.00 93.44           C  
ATOM    672  O   ALA A  78       5.684 -18.351  -8.831  1.00 93.44           O  
ATOM    673  N   SER A  79       4.920 -17.222  -7.052  1.00 91.81           N  
ATOM    674  CA  SER A  79       3.781 -16.624  -7.760  1.00 91.81           C  
ATOM    675  C   SER A  79       4.179 -15.468  -8.688  1.00 91.81           C  
ATOM    676  CB  SER A  79       2.729 -16.165  -6.745  1.00 91.81           C  
ATOM    677  O   SER A  79       3.487 -15.194  -9.676  1.00 91.81           O  
ATOM    678  OG  SER A  79       3.077 -14.937  -6.135  1.00 91.81           O  
ATOM    679  N   LEU A  80       5.283 -14.787  -8.363  1.00 92.44           N  
ATOM    680  CA  LEU A  80       5.732 -13.568  -9.024  1.00 92.44           C  
ATOM    681  C   LEU A  80       6.673 -13.847 -10.203  1.00 92.44           C  
ATOM    682  CB  LEU A  80       6.389 -12.674  -7.958  1.00 92.44           C  
ATOM    683  O   LEU A  80       6.487 -13.272 -11.280  1.00 92.44           O  
ATOM    684  CG  LEU A  80       6.877 -11.324  -8.501  1.00 92.44           C  
ATOM    685  CD1 LEU A  80       5.729 -10.455  -9.026  1.00 92.44           C  
ATOM    686  CD2 LEU A  80       7.613 -10.567  -7.409  1.00 92.44           C  
ATOM    687  N   PHE A  81       7.677 -14.703 -10.009  1.00 93.88           N  
ATOM    688  CA  PHE A  81       8.671 -15.023 -11.032  1.00 93.88           C  
ATOM    689  C   PHE A  81       8.168 -16.093 -11.999  1.00 93.88           C  
ATOM    690  CB  PHE A  81      10.000 -15.432 -10.380  1.00 93.88           C  
ATOM    691  O   PHE A  81       7.413 -16.988 -11.632  1.00 93.88           O  
ATOM    692  CG  PHE A  81      10.635 -14.369  -9.499  1.00 93.88           C  
ATOM    693  CD1 PHE A  81      10.727 -13.037  -9.945  1.00 93.88           C  
ATOM    694  CD2 PHE A  81      11.144 -14.708  -8.230  1.00 93.88           C  
ATOM    695  CE1 PHE A  81      11.318 -12.052  -9.138  1.00 93.88           C  
ATOM    696  CE2 PHE A  81      11.737 -13.720  -7.422  1.00 93.88           C  
ATOM    697  CZ  PHE A  81      11.828 -12.395  -7.876  1.00 93.88           C  
ATOM    698  N   THR A  82       8.616 -16.018 -13.251  1.00 91.50           N  
ATOM    699  CA  THR A  82       8.342 -17.050 -14.257  1.00 91.50           C  
ATOM    700  C   THR A  82       9.611 -17.836 -14.576  1.00 91.50           C  
ATOM    701  CB  THR A  82       7.723 -16.466 -15.536  1.00 91.50           C  
ATOM    702  O   THR A  82      10.712 -17.472 -14.157  1.00 91.50           O  
ATOM    703  CG2 THR A  82       6.523 -15.556 -15.278  1.00 91.50           C  
ATOM    704  OG1 THR A  82       8.690 -15.771 -16.281  1.00 91.50           O  
ATOM    705  N   ALA A  83       9.472 -18.903 -15.365  1.00 88.44           N  
ATOM    706  CA  ALA A  83      10.615 -19.633 -15.911  1.00 88.44           C  
ATOM    707  C   ALA A  83      11.513 -18.756 -16.811  1.00 88.44           C  
ATOM    708  CB  ALA A  83      10.078 -20.850 -16.673  1.00 88.44           C  
ATOM    709  O   ALA A  83      12.689 -19.063 -16.975  1.00 88.44           O  
ATOM    710  N   GLU A  84      10.981 -17.659 -17.367  1.00 86.56           N  
ATOM    711  CA  GLU A  84      11.735 -16.704 -18.191  1.00 86.56           C  
ATOM    712  C   GLU A  84      12.456 -15.626 -17.366  1.00 86.56           C  
ATOM    713  CB  GLU A  84      10.797 -16.018 -19.202  1.00 86.56           C  
ATOM    714  O   GLU A  84      13.296 -14.902 -17.906  1.00 86.56           O  
ATOM    715  CG  GLU A  84      10.248 -16.944 -20.294  1.00 86.56           C  
ATOM    716  CD  GLU A  84       9.383 -16.191 -21.326  1.00 86.56           C  
ATOM    717  OE1 GLU A  84       8.485 -16.836 -21.903  1.00 86.56           O  
ATOM    718  OE2 GLU A  84       9.616 -14.974 -21.580  1.00 86.56           O  
ATOM    719  N   THR A  85      12.146 -15.477 -16.073  1.00 87.94           N  
ATOM    720  CA  THR A  85      12.853 -14.520 -15.215  1.00 87.94           C  
ATOM    721  C   THR A  85      14.276 -15.018 -14.972  1.00 87.94           C  
ATOM    722  CB  THR A  85      12.147 -14.290 -13.871  1.00 87.94           C  
ATOM    723  O   THR A  85      14.478 -16.123 -14.464  1.00 87.94           O  
ATOM    724  CG2 THR A  85      12.746 -13.084 -13.147  1.00 87.94           C  
ATOM    725  OG1 THR A  85      10.767 -14.040 -14.025  1.00 87.94           O  
ATOM    726  N   LYS A  86      15.272 -14.196 -15.312  1.00 90.31           N  
ATOM    727  CA  LYS A  86      16.687 -14.541 -15.130  1.00 90.31           C  
ATOM    728  C   LYS A  86      17.052 -14.673 -13.649  1.00 90.31           C  
ATOM    729  CB  LYS A  86      17.591 -13.499 -15.780  1.00 90.31           C  
ATOM    730  O   LYS A  86      16.506 -13.963 -12.807  1.00 90.31           O  
ATOM    731  CG  LYS A  86      17.351 -13.229 -17.266  1.00 90.31           C  
ATOM    732  CD  LYS A  86      18.380 -12.181 -17.697  1.00 90.31           C  
ATOM    733  CE  LYS A  86      18.278 -11.878 -19.189  1.00 90.31           C  
ATOM    734  NZ  LYS A  86      19.266 -10.834 -19.541  1.00 90.31           N  
ATOM    735  N   GLU A  87      17.971 -15.580 -13.330  1.00 92.06           N  
ATOM    736  CA  GLU A  87      18.294 -15.918 -11.939  1.00 92.06           C  
ATOM    737  C   GLU A  87      19.040 -14.799 -11.198  1.00 92.06           C  
ATOM    738  CB  GLU A  87      19.087 -17.236 -11.918  1.00 92.06           C  
ATOM    739  O   GLU A  87      18.728 -14.514 -10.045  1.00 92.06           O  
ATOM    740  CG  GLU A  87      19.126 -17.891 -10.528  1.00 92.06           C  
ATOM    741  CD  GLU A  87      17.720 -18.166  -9.959  1.00 92.06           C  
ATOM    742  OE1 GLU A  87      17.560 -18.058  -8.724  1.00 92.06           O  
ATOM    743  OE2 GLU A  87      16.774 -18.423 -10.754  1.00 92.06           O  
ATOM    744  N   ASP A  88      19.950 -14.107 -11.883  1.00 90.38           N  
ATOM    745  CA  ASP A  88      20.605 -12.887 -11.395  1.00 90.38           C  
ATOM    746  C   ASP A  88      19.575 -11.813 -11.015  1.00 90.38           C  
ATOM    747  CB  ASP A  88      21.601 -12.369 -12.460  1.00 90.38           C  
ATOM    748  O   ASP A  88      19.642 -11.231  -9.933  1.00 90.38           O  
ATOM    749  CG  ASP A  88      21.005 -12.051 -13.849  1.00 90.38           C  
ATOM    750  OD1 ASP A  88      19.900 -12.555 -14.161  1.00 90.38           O  
ATOM    751  OD2 ASP A  88      21.668 -11.356 -14.647  1.00 90.38           O  
ATOM    752  N   GLN A  89      18.551 -11.627 -11.850  1.00 89.75           N  
ATOM    753  CA  GLN A  89      17.468 -10.686 -11.586  1.00 89.75           C  
ATOM    754  C   GLN A  89      16.629 -11.090 -10.370  1.00 89.75           C  
ATOM    755  CB  GLN A  89      16.576 -10.565 -12.831  1.00 89.75           C  
ATOM    756  O   GLN A  89      16.265 -10.234  -9.564  1.00 89.75           O  
ATOM    757  CG  GLN A  89      15.656  -9.338 -12.742  1.00 89.75           C  
ATOM    758  CD  GLN A  89      16.430  -8.024 -12.791  1.00 89.75           C  
ATOM    759  NE2 GLN A  89      15.861  -6.922 -12.380  1.00 89.75           N  
ATOM    760  OE1 GLN A  89      17.560  -7.953 -13.237  1.00 89.75           O  
ATOM    761  N   LYS A  90      16.320 -12.385 -10.211  1.00 94.12           N  
ATOM    762  CA  LYS A  90      15.593 -12.877  -9.029  1.00 94.12           C  
ATOM    763  C   LYS A  90      16.384 -12.604  -7.757  1.00 94.12           C  
ATOM    764  CB  LYS A  90      15.320 -14.381  -9.113  1.00 94.12           C  
ATOM    765  O   LYS A  90      15.804 -12.140  -6.778  1.00 94.12           O  
ATOM    766  CG  LYS A  90      14.360 -14.779 -10.235  1.00 94.12           C  
ATOM    767  CD  LYS A  90      14.147 -16.295 -10.188  1.00 94.12           C  
ATOM    768  CE  LYS A  90      13.719 -16.822 -11.555  1.00 94.12           C  
ATOM    769  NZ  LYS A  90      14.151 -18.227 -11.724  1.00 94.12           N  
ATOM    770  N   GLN A  91      17.686 -12.887  -7.765  1.00 94.75           N  
ATOM    771  CA  GLN A  91      18.562 -12.648  -6.618  1.00 94.75           C  
ATOM    772  C   GLN A  91      18.654 -11.160  -6.290  1.00 94.75           C  
ATOM    773  CB  GLN A  91      19.956 -13.219  -6.896  1.00 94.75           C  
ATOM    774  O   GLN A  91      18.496 -10.787  -5.128  1.00 94.75           O  
ATOM    775  CG  GLN A  91      19.951 -14.753  -6.884  1.00 94.75           C  
ATOM    776  CD  GLN A  91      21.320 -15.347  -7.194  1.00 94.75           C  
ATOM    777  NE2 GLN A  91      21.416 -16.654  -7.282  1.00 94.75           N  
ATOM    778  OE1 GLN A  91      22.324 -14.674  -7.349  1.00 94.75           O  
ATOM    779  N   TYR A  92      18.817 -10.313  -7.308  1.00 93.81           N  
ATOM    780  CA  TYR A  92      18.843  -8.868  -7.134  1.00 93.81           C  
ATOM    781  C   TYR A  92      17.536  -8.349  -6.520  1.00 93.81           C  
ATOM    782  CB  TYR A  92      19.161  -8.196  -8.475  1.00 93.81           C  
ATOM    783  O   TYR A  92      17.566  -7.731  -5.458  1.00 93.81           O  
ATOM    784  CG  TYR A  92      19.239  -6.691  -8.356  1.00 93.81           C  
ATOM    785  CD1 TYR A  92      18.348  -5.867  -9.071  1.00 93.81           C  
ATOM    786  CD2 TYR A  92      20.177  -6.122  -7.473  1.00 93.81           C  
ATOM    787  CE1 TYR A  92      18.377  -4.473  -8.873  1.00 93.81           C  
ATOM    788  CE2 TYR A  92      20.189  -4.737  -7.255  1.00 93.81           C  
ATOM    789  OH  TYR A  92      19.243  -2.584  -7.673  1.00 93.81           O  
ATOM    790  CZ  TYR A  92      19.274  -3.913  -7.939  1.00 93.81           C  
ATOM    791  N   ILE A  93      16.379  -8.702  -7.092  1.00 95.19           N  
ATOM    792  CA  ILE A  93      15.067  -8.310  -6.555  1.00 95.19           C  
ATOM    793  C   ILE A  93      14.896  -8.796  -5.112  1.00 95.19           C  
ATOM    794  CB  ILE A  93      13.931  -8.817  -7.473  1.00 95.19           C  
ATOM    795  O   ILE A  93      14.494  -8.014  -4.254  1.00 95.19           O  
ATOM    796  CG1 ILE A  93      13.941  -8.016  -8.795  1.00 95.19           C  
ATOM    797  CG2 ILE A  93      12.553  -8.691  -6.792  1.00 95.19           C  
ATOM    798  CD1 ILE A  93      13.026  -8.585  -9.887  1.00 95.19           C  
ATOM    799  N   LYS A  94      15.228 -10.056  -4.806  1.00 96.31           N  
ATOM    800  CA  LYS A  94      15.152 -10.576  -3.431  1.00 96.31           C  
ATOM    801  C   LYS A  94      16.047  -9.785  -2.474  1.00 96.31           C  
ATOM    802  CB  LYS A  94      15.517 -12.064  -3.402  1.00 96.31           C  
ATOM    803  O   LYS A  94      15.603  -9.447  -1.383  1.00 96.31           O  
ATOM    804  CG  LYS A  94      14.400 -12.954  -3.967  1.00 96.31           C  
ATOM    805  CD  LYS A  94      14.877 -14.411  -3.995  1.00 96.31           C  
ATOM    806  CE  LYS A  94      13.788 -15.334  -4.546  1.00 96.31           C  
ATOM    807  NZ  LYS A  94      14.197 -16.759  -4.453  1.00 96.31           N  
ATOM    808  N   SER A  95      17.265  -9.431  -2.891  1.00 95.69           N  
ATOM    809  CA  SER A  95      18.191  -8.635  -2.073  1.00 95.69           C  
ATOM    810  C   SER A  95      17.658  -7.229  -1.775  1.00 95.69           C  
ATOM    811  CB  SER A  95      19.575  -8.572  -2.730  1.00 95.69           C  
ATOM    812  O   SER A  95      17.795  -6.746  -0.654  1.00 95.69           O  
ATOM    813  OG  SER A  95      19.641  -7.653  -3.803  1.00 95.69           O  
ATOM    814  N   CYS A  96      16.965  -6.605  -2.734  1.00 95.56           N  
ATOM    815  CA  CYS A  96      16.303  -5.314  -2.546  1.00 95.56           C  
ATOM    816  C   CYS A  96      15.099  -5.384  -1.595  1.00 95.56           C  
ATOM    817  CB  CYS A  96      15.843  -4.781  -3.909  1.00 95.56           C  
ATOM    818  O   CYS A  96      14.644  -4.347  -1.122  1.00 95.56           O  
ATOM    819  SG  CYS A  96      17.250  -4.560  -5.035  1.00 95.56           S  
ATOM    820  N   ASN A  97      14.578  -6.586  -1.330  1.00 97.38           N  
ATOM    821  CA  ASN A  97      13.399  -6.832  -0.504  1.00 97.38           C  
ATOM    822  C   ASN A  97      13.720  -7.605   0.779  1.00 97.38           C  
ATOM    823  CB  ASN A  97      12.310  -7.504  -1.343  1.00 97.38           C  
ATOM    824  O   ASN A  97      12.868  -8.309   1.317  1.00 97.38           O  
ATOM    825  CG  ASN A  97      11.741  -6.561  -2.366  1.00 97.38           C  
ATOM    826  ND2 ASN A  97      12.182  -6.661  -3.589  1.00 97.38           N  
ATOM    827  OD1 ASN A  97      10.898  -5.732  -2.077  1.00 97.38           O  
ATOM    828  N   SER A  98      14.937  -7.457   1.307  1.00 96.69           N  
ATOM    829  CA  SER A  98      15.336  -8.084   2.574  1.00 96.69           C  
ATOM    830  C   SER A  98      14.562  -7.560   3.793  1.00 96.69           C  
ATOM    831  CB  SER A  98      16.838  -7.880   2.788  1.00 96.69           C  
ATOM    832  O   SER A  98      14.764  -8.044   4.901  1.00 96.69           O  
ATOM    833  OG  SER A  98      17.116  -6.530   3.118  1.00 96.69           O  
ATOM    834  N   HIS A  99      13.743  -6.520   3.614  1.00 96.19           N  
ATOM    835  CA  HIS A  99      12.883  -5.942   4.643  1.00 96.19           C  
ATOM    836  C   HIS A  99      11.579  -6.708   4.863  1.00 96.19           C  
ATOM    837  CB  HIS A  99      12.567  -4.496   4.243  1.00 96.19           C  
ATOM    838  O   HIS A  99      10.922  -6.446   5.866  1.00 96.19           O  
ATOM    839  CG  HIS A  99      11.830  -4.374   2.931  1.00 96.19           C  
ATOM    840  CD2 HIS A  99      10.508  -4.617   2.725  1.00 96.19           C  
ATOM    841  ND1 HIS A  99      12.424  -4.091   1.704  1.00 96.19           N  
ATOM    842  CE1 HIS A  99      11.434  -4.131   0.797  1.00 96.19           C  
ATOM    843  NE2 HIS A  99      10.271  -4.452   1.382  1.00 96.19           N  
ATOM    844  N   LEU A 100      11.184  -7.580   3.929  1.00 97.88           N  
ATOM    845  CA  LEU A 100       9.932  -8.327   4.027  1.00 97.88           C  
ATOM    846  C   LEU A 100       9.969  -9.278   5.226  1.00 97.88           C  
ATOM    847  CB  LEU A 100       9.671  -9.117   2.733  1.00 97.88           C  
ATOM    848  O   LEU A 100      10.984  -9.933   5.482  1.00 97.88           O  
ATOM    849  CG  LEU A 100       9.439  -8.265   1.475  1.00 97.88           C  
ATOM    850  CD1 LEU A 100       9.280  -9.193   0.268  1.00 97.88           C  
ATOM    851  CD2 LEU A 100       8.188  -7.391   1.562  1.00 97.88           C  
ATOM    852  N   ASN A 101       8.844  -9.385   5.928  1.00 97.31           N  
ATOM    853  CA  ASN A 101       8.688 -10.344   7.017  1.00 97.31           C  
ATOM    854  C   ASN A 101       8.631 -11.798   6.502  1.00 97.31           C  
ATOM    855  CB  ASN A 101       7.446  -9.966   7.837  1.00 97.31           C  
ATOM    856  O   ASN A 101       8.442 -12.059   5.312  1.00 97.31           O  
ATOM    857  CG  ASN A 101       7.661  -8.739   8.703  1.00 97.31           C  
ATOM    858  ND2 ASN A 101       7.105  -7.618   8.337  1.00 97.31           N  
ATOM    859  OD1 ASN A 101       8.303  -8.782   9.738  1.00 97.31           O  
ATOM    860  N   GLU A 102       8.788 -12.763   7.412  1.00 95.44           N  
ATOM    861  CA  GLU A 102       8.488 -14.179   7.169  1.00 95.44           C  
ATOM    862  C   GLU A 102       7.513 -14.676   8.257  1.00 95.44           C  
ATOM    863  CB  GLU A 102       9.781 -15.009   7.109  1.00 95.44           C  
ATOM    864  O   GLU A 102       7.919 -14.796   9.417  1.00 95.44           O  
ATOM    865  CG  GLU A 102       9.535 -16.496   6.790  1.00 95.44           C  
ATOM    866  CD  GLU A 102       8.799 -16.714   5.457  1.00 95.44           C  
ATOM    867  OE1 GLU A 102       7.666 -17.237   5.470  1.00 95.44           O  
ATOM    868  OE2 GLU A 102       9.333 -16.330   4.396  1.00 95.44           O  
ATOM    869  N   PRO A 103       6.232 -14.933   7.923  1.00 95.88           N  
ATOM    870  CA  PRO A 103       5.612 -14.749   6.606  1.00 95.88           C  
ATOM    871  C   PRO A 103       5.511 -13.270   6.196  1.00 95.88           C  
ATOM    872  CB  PRO A 103       4.228 -15.390   6.726  1.00 95.88           C  
ATOM    873  O   PRO A 103       5.409 -12.384   7.047  1.00 95.88           O  
ATOM    874  CG  PRO A 103       3.881 -15.186   8.201  1.00 95.88           C  
ATOM    875  CD  PRO A 103       5.232 -15.350   8.894  1.00 95.88           C  
ATOM    876  N   VAL A 104       5.483 -13.015   4.884  1.00 96.31           N  
ATOM    877  CA  VAL A 104       5.188 -11.689   4.314  1.00 96.31           C  
ATOM    878  C   VAL A 104       3.787 -11.294   4.753  1.00 96.31           C  
ATOM    879  CB  VAL A 104       5.237 -11.696   2.772  1.00 96.31           C  
ATOM    880  O   VAL A 104       2.868 -12.103   4.627  1.00 96.31           O  
ATOM    881  CG1 VAL A 104       5.020 -10.321   2.131  1.00 96.31           C  
ATOM    882  CG2 VAL A 104       6.584 -12.208   2.276  1.00 96.31           C  
ATOM    883  N   ARG A 105       3.600 -10.072   5.251  1.00 94.44           N  
ATOM    884  CA  ARG A 105       2.293  -9.554   5.685  1.00 94.44           C  
ATOM    885  C   ARG A 105       1.527  -8.943   4.510  1.00 94.44           C  
ATOM    886  CB  ARG A 105       2.453  -8.550   6.844  1.00 94.44           C  
ATOM    887  O   ARG A 105       2.115  -8.333   3.617  1.00 94.44           O  
ATOM    888  CG  ARG A 105       3.252  -9.047   8.061  1.00 94.44           C  
ATOM    889  CD  ARG A 105       2.664 -10.337   8.635  1.00 94.44           C  
ATOM    890  NE  ARG A 105       3.074 -10.565  10.033  1.00 94.44           N  
ATOM    891  NH1 ARG A 105       1.609 -12.261  10.406  1.00 94.44           N  
ATOM    892  NH2 ARG A 105       2.729 -11.416  12.128  1.00 94.44           N  
ATOM    893  CZ  ARG A 105       2.483 -11.413  10.853  1.00 94.44           C  
ATOM    894  N   GLU A 106       0.200  -9.076   4.510  1.00 89.62           N  
ATOM    895  CA  GLU A 106      -0.656  -8.360   3.553  1.00 89.62           C  
ATOM    896  C   GLU A 106      -0.373  -6.849   3.598  1.00 89.62           C  
ATOM    897  CB  GLU A 106      -2.139  -8.635   3.842  1.00 89.62           C  
ATOM    898  O   GLU A 106      -0.287  -6.244   4.668  1.00 89.62           O  
ATOM    899  CG  GLU A 106      -3.080  -8.072   2.764  1.00 89.62           C  
ATOM    900  CD  GLU A 106      -4.569  -8.248   3.110  1.00 89.62           C  
ATOM    901  OE1 GLU A 106      -5.392  -7.544   2.481  1.00 89.62           O  
ATOM    902  OE2 GLU A 106      -4.881  -9.069   4.003  1.00 89.62           O  
ATOM    903  N   GLY A 107      -0.228  -6.227   2.428  1.00 89.69           N  
ATOM    904  CA  GLY A 107       0.050  -4.796   2.321  1.00 89.69           C  
ATOM    905  C   GLY A 107       1.530  -4.408   2.399  1.00 89.69           C  
ATOM    906  O   GLY A 107       1.835  -3.238   2.149  1.00 89.69           O  
ATOM    907  N   GLU A 108       2.455  -5.342   2.666  1.00 94.81           N  
ATOM    908  CA  GLU A 108       3.898  -5.070   2.571  1.00 94.81           C  
ATOM    909  C   GLU A 108       4.303  -4.678   1.153  1.00 94.81           C  
ATOM    910  CB  GLU A 108       4.762  -6.264   2.997  1.00 94.81           C  
ATOM    911  O   GLU A 108       3.831  -5.261   0.176  1.00 94.81           O  
ATOM    912  CG  GLU A 108       4.859  -6.357   4.515  1.00 94.81           C  
ATOM    913  CD  GLU A 108       5.896  -7.395   4.946  1.00 94.81           C  
ATOM    914  OE1 GLU A 108       6.781  -7.058   5.748  1.00 94.81           O  
ATOM    915  OE2 GLU A 108       5.810  -8.564   4.534  1.00 94.81           O  
ATOM    916  N   ILE A 109       5.197  -3.695   1.042  1.00 94.44           N  
ATOM    917  CA  ILE A 109       5.654  -3.152  -0.238  1.00 94.44           C  
ATOM    918  C   ILE A 109       6.798  -4.018  -0.775  1.00 94.44           C  
ATOM    919  CB  ILE A 109       6.050  -1.665  -0.093  1.00 94.44           C  
ATOM    920  O   ILE A 109       7.846  -4.149  -0.141  1.00 94.44           O  
ATOM    921  CG1 ILE A 109       4.854  -0.814   0.405  1.00 94.44           C  
ATOM    922  CG2 ILE A 109       6.585  -1.114  -1.430  1.00 94.44           C  
ATOM    923  CD1 ILE A 109       5.220   0.629   0.784  1.00 94.44           C  
ATOM    924  N   VAL A 110       6.607  -4.563  -1.975  1.00 95.88           N  
ATOM    925  CA  VAL A 110       7.595  -5.345  -2.724  1.00 95.88           C  
ATOM    926  C   VAL A 110       8.129  -4.492  -3.872  1.00 95.88           C  
ATOM    927  CB  VAL A 110       6.994  -6.657  -3.260  1.00 95.88           C  
ATOM    928  O   VAL A 110       7.377  -4.098  -4.765  1.00 95.88           O  
ATOM    929  CG1 VAL A 110       8.082  -7.544  -3.879  1.00 95.88           C  
ATOM    930  CG2 VAL A 110       6.265  -7.469  -2.181  1.00 95.88           C  
ATOM    931  N   LEU A 111       9.428  -4.217  -3.858  1.00 95.44           N  
ATOM    932  CA  LEU A 111      10.143  -3.417  -4.848  1.00 95.44           C  
ATOM    933  C   LEU A 111      10.641  -4.288  -6.000  1.00 95.44           C  
ATOM    934  CB  LEU A 111      11.311  -2.683  -4.168  1.00 95.44           C  
ATOM    935  O   LEU A 111      11.212  -5.354  -5.795  1.00 95.44           O  
ATOM    936  CG  LEU A 111      10.897  -1.783  -2.991  1.00 95.44           C  
ATOM    937  CD1 LEU A 111      12.134  -1.103  -2.418  1.00 95.44           C  
ATOM    938  CD2 LEU A 111       9.893  -0.706  -3.405  1.00 95.44           C  
ATOM    939  N   LEU A 112      10.453  -3.827  -7.230  1.00 94.25           N  
ATOM    940  CA  LEU A 112      10.740  -4.568  -8.457  1.00 94.25           C  
ATOM    941  C   LEU A 112      11.602  -3.707  -9.391  1.00 94.25           C  
ATOM    942  CB  LEU A 112       9.409  -5.029  -9.088  1.00 94.25           C  
ATOM    943  O   LEU A 112      11.109  -3.236 -10.421  1.00 94.25           O  
ATOM    944  CG  LEU A 112       8.531  -5.878  -8.148  1.00 94.25           C  
ATOM    945  CD1 LEU A 112       7.186  -6.178  -8.796  1.00 94.25           C  
ATOM    946  CD2 LEU A 112       9.175  -7.219  -7.808  1.00 94.25           C  
ATOM    947  N   PRO A 113      12.873  -3.447  -9.029  1.00 92.75           N  
ATOM    948  CA  PRO A 113      13.792  -2.727  -9.897  1.00 92.75           C  
ATOM    949  C   PRO A 113      14.139  -3.570 -11.130  1.00 92.75           C  
ATOM    950  CB  PRO A 113      15.014  -2.418  -9.032  1.00 92.75           C  
ATOM    951  O   PRO A 113      14.359  -4.780 -11.045  1.00 92.75           O  
ATOM    952  CG  PRO A 113      15.038  -3.574  -8.033  1.00 92.75           C  
ATOM    953  CD  PRO A 113      13.555  -3.857  -7.802  1.00 92.75           C  
ATOM    954  N   THR A 114      14.197  -2.922 -12.291  1.00 88.12           N  
ATOM    955  CA  THR A 114      14.620  -3.552 -13.555  1.00 88.12           C  
ATOM    956  C   THR A 114      16.126  -3.762 -13.631  1.00 88.12           C  
ATOM    957  CB  THR A 114      14.157  -2.759 -14.778  1.00 88.12           C  
ATOM    958  O   THR A 114      16.571  -4.782 -14.145  1.00 88.12           O  
ATOM    959  CG2 THR A 114      12.650  -2.879 -14.996  1.00 88.12           C  
ATOM    960  OG1 THR A 114      14.468  -1.403 -14.605  1.00 88.12           O  
ATOM    961  N   THR A 115      16.914  -2.842 -13.082  1.00 86.88           N  
ATOM    962  CA  THR A 115      18.377  -2.927 -12.979  1.00 86.88           C  
ATOM    963  C   THR A 115      18.848  -2.211 -11.716  1.00 86.88           C  
ATOM    964  CB  THR A 115      19.074  -2.301 -14.205  1.00 86.88           C  
ATOM    965  O   THR A 115      18.042  -1.604 -11.019  1.00 86.88           O  
ATOM    966  CG2 THR A 115      18.693  -2.960 -15.530  1.00 86.88           C  
ATOM    967  OG1 THR A 115      18.808  -0.920 -14.334  1.00 86.88           O  
ATOM    968  N   GLU A 116      20.151  -2.210 -11.444  1.00 88.12           N  
ATOM    969  CA  GLU A 116      20.719  -1.313 -10.434  1.00 88.12           C  
ATOM    970  C   GLU A 116      20.575   0.167 -10.837  1.00 88.12           C  
ATOM    971  CB  GLU A 116      22.188  -1.656 -10.171  1.00 88.12           C  
ATOM    972  O   GLU A 116      20.799   0.498 -12.012  1.00 88.12           O  
ATOM    973  CG  GLU A 116      22.329  -2.957  -9.367  1.00 88.12           C  
ATOM    974  CD  GLU A 116      23.788  -3.377  -9.151  1.00 88.12           C  
ATOM    975  OE1 GLU A 116      23.986  -4.469  -8.579  1.00 88.12           O  
ATOM    976  OE2 GLU A 116      24.692  -2.615  -9.571  1.00 88.12           O  
ATOM    977  N   PRO A 117      20.220   1.064  -9.894  1.00 90.19           N  
ATOM    978  CA  PRO A 117      20.128   2.494 -10.155  1.00 90.19           C  
ATOM    979  C   PRO A 117      21.525   3.087 -10.367  1.00 90.19           C  
ATOM    980  CB  PRO A 117      19.416   3.089  -8.940  1.00 90.19           C  
ATOM    981  O   PRO A 117      22.415   2.981  -9.517  1.00 90.19           O  
ATOM    982  CG  PRO A 117      19.770   2.137  -7.801  1.00 90.19           C  
ATOM    983  CD  PRO A 117      19.877   0.784  -8.501  1.00 90.19           C  
ATOM    984  N   LYS A 118      21.735   3.726 -11.521  1.00 87.38           N  
ATOM    985  CA  LYS A 118      23.049   4.272 -11.908  1.00 87.38           C  
ATOM    986  C   LYS A 118      23.145   5.774 -11.692  1.00 87.38           C  
ATOM    987  CB  LYS A 118      23.380   3.895 -13.357  1.00 87.38           C  
ATOM    988  O   LYS A 118      24.196   6.249 -11.259  1.00 87.38           O  
ATOM    989  CG  LYS A 118      23.567   2.380 -13.495  1.00 87.38           C  
ATOM    990  CD  LYS A 118      23.951   1.993 -14.922  1.00 87.38           C  
ATOM    991  CE  LYS A 118      24.063   0.469 -14.976  1.00 87.38           C  
ATOM    992  NZ  LYS A 118      24.363  -0.005 -16.345  1.00 87.38           N  
ATOM    993  N   THR A 119      22.074   6.506 -11.989  1.00 88.12           N  
ATOM    994  CA  THR A 119      22.040   7.965 -11.847  1.00 88.12           C  
ATOM    995  C   THR A 119      21.771   8.369 -10.389  1.00 88.12           C  
ATOM    996  CB  THR A 119      21.017   8.612 -12.793  1.00 88.12           C  
ATOM    997  O   THR A 119      21.201   7.578  -9.631  1.00 88.12           O  
ATOM    998  CG2 THR A 119      21.163   8.145 -14.242  1.00 88.12           C  
ATOM    999  OG1 THR A 119      19.719   8.330 -12.355  1.00 88.12           O  
ATOM   1000  N   PRO A 120      22.202   9.565  -9.950  1.00 87.94           N  
ATOM   1001  CA  PRO A 120      21.859  10.088  -8.626  1.00 87.94           C  
ATOM   1002  C   PRO A 120      20.346  10.163  -8.381  1.00 87.94           C  
ATOM   1003  CB  PRO A 120      22.485  11.486  -8.569  1.00 87.94           C  
ATOM   1004  O   PRO A 120      19.889   9.887  -7.273  1.00 87.94           O  
ATOM   1005  CG  PRO A 120      23.636  11.410  -9.568  1.00 87.94           C  
ATOM   1006  CD  PRO A 120      23.082  10.490 -10.650  1.00 87.94           C  
ATOM   1007  N   GLU A 121      19.573  10.497  -9.412  1.00 85.81           N  
ATOM   1008  CA  GLU A 121      18.117  10.608  -9.358  1.00 85.81           C  
ATOM   1009  C   GLU A 121      17.468   9.238  -9.130  1.00 85.81           C  
ATOM   1010  CB  GLU A 121      17.591  11.246 -10.657  1.00 85.81           C  
ATOM   1011  O   GLU A 121      16.648   9.091  -8.224  1.00 85.81           O  
ATOM   1012  CG  GLU A 121      18.071  12.689 -10.911  1.00 85.81           C  
ATOM   1013  CD  GLU A 121      19.565  12.828 -11.267  1.00 85.81           C  
ATOM   1014  OE1 GLU A 121      20.133  13.898 -10.960  1.00 85.81           O  
ATOM   1015  OE2 GLU A 121      20.161  11.860 -11.795  1.00 85.81           O  
ATOM   1016  N   ASP A 122      17.898   8.222  -9.885  1.00 87.81           N  
ATOM   1017  CA  ASP A 122      17.422   6.841  -9.747  1.00 87.81           C  
ATOM   1018  C   ASP A 122      17.755   6.263  -8.371  1.00 87.81           C  
ATOM   1019  CB  ASP A 122      18.092   5.948 -10.799  1.00 87.81           C  
ATOM   1020  O   ASP A 122      16.938   5.572  -7.764  1.00 87.81           O  
ATOM   1021  CG  ASP A 122      17.698   6.257 -12.240  1.00 87.81           C  
ATOM   1022  OD1 ASP A 122      16.573   6.740 -12.472  1.00 87.81           O  
ATOM   1023  OD2 ASP A 122      18.587   6.033 -13.104  1.00 87.81           O  
ATOM   1024  N   LYS A 123      18.961   6.553  -7.863  1.00 91.38           N  
ATOM   1025  CA  LYS A 123      19.393   6.118  -6.529  1.00 91.38           C  
ATOM   1026  C   LYS A 123      18.527   6.746  -5.452  1.00 91.38           C  
ATOM   1027  CB  LYS A 123      20.863   6.466  -6.293  1.00 91.38           C  
ATOM   1028  O   LYS A 123      18.014   6.030  -4.605  1.00 91.38           O  
ATOM   1029  CG  LYS A 123      21.777   5.527  -7.081  1.00 91.38           C  
ATOM   1030  CD  LYS A 123      23.229   5.968  -6.934  1.00 91.38           C  
ATOM   1031  CE  LYS A 123      24.092   5.023  -7.765  1.00 91.38           C  
ATOM   1032  NZ  LYS A 123      25.520   5.397  -7.679  1.00 91.38           N  
ATOM   1033  N   LYS A 124      18.295   8.058  -5.534  1.00 90.38           N  
ATOM   1034  CA  LYS A 124      17.424   8.767  -4.595  1.00 90.38           C  
ATOM   1035  C   LYS A 124      16.000   8.203  -4.610  1.00 90.38           C  
ATOM   1036  CB  LYS A 124      17.452  10.261  -4.930  1.00 90.38           C  
ATOM   1037  O   LYS A 124      15.443   7.957  -3.547  1.00 90.38           O  
ATOM   1038  CG  LYS A 124      16.655  11.062  -3.897  1.00 90.38           C  
ATOM   1039  CD  LYS A 124      16.611  12.539  -4.278  1.00 90.38           C  
ATOM   1040  CE  LYS A 124      15.745  13.256  -3.243  1.00 90.38           C  
ATOM   1041  NZ  LYS A 124      15.531  14.673  -3.611  1.00 90.38           N  
ATOM   1042  N   LEU A 125      15.435   7.977  -5.800  1.00 88.19           N  
ATOM   1043  CA  LEU A 125      14.116   7.362  -5.964  1.00 88.19           C  
ATOM   1044  C   LEU A 125      14.066   5.973  -5.316  1.00 88.19           C  
ATOM   1045  CB  LEU A 125      13.803   7.282  -7.474  1.00 88.19           C  
ATOM   1046  O   LEU A 125      13.128   5.653  -4.589  1.00 88.19           O  
ATOM   1047  CG  LEU A 125      12.521   6.503  -7.826  1.00 88.19           C  
ATOM   1048  CD1 LEU A 125      11.283   7.196  -7.281  1.00 88.19           C  
ATOM   1049  CD2 LEU A 125      12.349   6.382  -9.338  1.00 88.19           C  
ATOM   1050  N   PHE A 126      15.073   5.145  -5.589  1.00 92.19           N  
ATOM   1051  CA  PHE A 126      15.165   3.801  -5.038  1.00 92.19           C  
ATOM   1052  C   PHE A 126      15.291   3.812  -3.512  1.00 92.19           C  
ATOM   1053  CB  PHE A 126      16.341   3.080  -5.698  1.00 92.19           C  
ATOM   1054  O   PHE A 126      14.541   3.107  -2.841  1.00 92.19           O  
ATOM   1055  CG  PHE A 126      16.470   1.639  -5.263  1.00 92.19           C  
ATOM   1056  CD1 PHE A 126      17.524   1.254  -4.415  1.00 92.19           C  
ATOM   1057  CD2 PHE A 126      15.507   0.694  -5.663  1.00 92.19           C  
ATOM   1058  CE1 PHE A 126      17.622  -0.079  -3.984  1.00 92.19           C  
ATOM   1059  CE2 PHE A 126      15.599  -0.637  -5.224  1.00 92.19           C  
ATOM   1060  CZ  PHE A 126      16.658  -1.019  -4.383  1.00 92.19           C  
ATOM   1061  N   ASP A 127      16.176   4.646  -2.967  1.00 92.88           N  
ATOM   1062  CA  ASP A 127      16.410   4.770  -1.528  1.00 92.88           C  
ATOM   1063  C   ASP A 127      15.152   5.247  -0.786  1.00 92.88           C  
ATOM   1064  CB  ASP A 127      17.593   5.723  -1.271  1.00 92.88           C  
ATOM   1065  O   ASP A 127      14.817   4.700   0.265  1.00 92.88           O  
ATOM   1066  CG  ASP A 127      18.963   5.162  -1.688  1.00 92.88           C  
ATOM   1067  OD1 ASP A 127      19.106   3.918  -1.771  1.00 92.88           O  
ATOM   1068  OD2 ASP A 127      19.891   5.986  -1.870  1.00 92.88           O  
ATOM   1069  N   GLU A 128      14.402   6.197  -1.359  1.00 89.25           N  
ATOM   1070  CA  GLU A 128      13.123   6.663  -0.808  1.00 89.25           C  
ATOM   1071  C   GLU A 128      12.097   5.521  -0.736  1.00 89.25           C  
ATOM   1072  CB  GLU A 128      12.613   7.847  -1.653  1.00 89.25           C  
ATOM   1073  O   GLU A 128      11.450   5.318   0.292  1.00 89.25           O  
ATOM   1074  CG  GLU A 128      11.327   8.484  -1.097  1.00 89.25           C  
ATOM   1075  CD  GLU A 128      10.912   9.790  -1.807  1.00 89.25           C  
ATOM   1076  OE1 GLU A 128       9.869  10.353  -1.397  1.00 89.25           O  
ATOM   1077  OE2 GLU A 128      11.619  10.250  -2.736  1.00 89.25           O  
ATOM   1078  N   TRP A 129      11.980   4.709  -1.788  1.00 91.38           N  
ATOM   1079  CA  TRP A 129      11.084   3.550  -1.783  1.00 91.38           C  
ATOM   1080  C   TRP A 129      11.541   2.436  -0.837  1.00 91.38           C  
ATOM   1081  CB  TRP A 129      10.903   3.036  -3.210  1.00 91.38           C  
ATOM   1082  O   TRP A 129      10.699   1.806  -0.195  1.00 91.38           O  
ATOM   1083  CG  TRP A 129       9.776   3.703  -3.928  1.00 91.38           C  
ATOM   1084  CD1 TRP A 129       9.884   4.764  -4.756  1.00 91.38           C  
ATOM   1085  CD2 TRP A 129       8.347   3.434  -3.807  1.00 91.38           C  
ATOM   1086  CE2 TRP A 129       7.643   4.375  -4.617  1.00 91.38           C  
ATOM   1087  CE3 TRP A 129       7.575   2.512  -3.068  1.00 91.38           C  
ATOM   1088  NE1 TRP A 129       8.627   5.172  -5.156  1.00 91.38           N  
ATOM   1089  CH2 TRP A 129       5.506   3.469  -3.948  1.00 91.38           C  
ATOM   1090  CZ2 TRP A 129       6.245   4.395  -4.704  1.00 91.38           C  
ATOM   1091  CZ3 TRP A 129       6.168   2.527  -3.140  1.00 91.38           C  
ATOM   1092  N   VAL A 130      12.850   2.208  -0.708  1.00 94.12           N  
ATOM   1093  CA  VAL A 130      13.417   1.271   0.274  1.00 94.12           C  
ATOM   1094  C   VAL A 130      13.099   1.723   1.697  1.00 94.12           C  
ATOM   1095  CB  VAL A 130      14.935   1.110   0.060  1.00 94.12           C  
ATOM   1096  O   VAL A 130      12.730   0.892   2.528  1.00 94.12           O  
ATOM   1097  CG1 VAL A 130      15.626   0.378   1.222  1.00 94.12           C  
ATOM   1098  CG2 VAL A 130      15.224   0.295  -1.207  1.00 94.12           C  
ATOM   1099  N   GLU A 131      13.202   3.020   1.992  1.00 91.44           N  
ATOM   1100  CA  GLU A 131      12.807   3.578   3.286  1.00 91.44           C  
ATOM   1101  C   GLU A 131      11.322   3.303   3.557  1.00 91.44           C  
ATOM   1102  CB  GLU A 131      13.125   5.083   3.331  1.00 91.44           C  
ATOM   1103  O   GLU A 131      10.987   2.656   4.547  1.00 91.44           O  
ATOM   1104  CG  GLU A 131      12.950   5.666   4.741  1.00 91.44           C  
ATOM   1105  CD  GLU A 131      12.895   7.204   4.752  1.00 91.44           C  
ATOM   1106  OE1 GLU A 131      12.167   7.748   5.617  1.00 91.44           O  
ATOM   1107  OE2 GLU A 131      13.552   7.834   3.897  1.00 91.44           O  
ATOM   1108  N   GLN A 132      10.433   3.698   2.643  1.00 90.56           N  
ATOM   1109  CA  GLN A 132       8.985   3.492   2.775  1.00 90.56           C  
ATOM   1110  C   GLN A 132       8.633   2.008   2.979  1.00 90.56           C  
ATOM   1111  CB  GLN A 132       8.287   4.034   1.515  1.00 90.56           C  
ATOM   1112  O   GLN A 132       7.833   1.666   3.852  1.00 90.56           O  
ATOM   1113  CG  GLN A 132       8.457   5.551   1.313  1.00 90.56           C  
ATOM   1114  CD  GLN A 132       7.562   6.444   2.157  1.00 90.56           C  
ATOM   1115  NE2 GLN A 132       7.907   7.712   2.242  1.00 90.56           N  
ATOM   1116  OE1 GLN A 132       6.538   6.041   2.690  1.00 90.56           O  
ATOM   1117  N   ALA A 133       9.257   1.112   2.211  1.00 94.00           N  
ATOM   1118  CA  ALA A 133       9.015  -0.321   2.304  1.00 94.00           C  
ATOM   1119  C   ALA A 133       9.482  -0.909   3.645  1.00 94.00           C  
ATOM   1120  CB  ALA A 133       9.679  -0.999   1.103  1.00 94.00           C  
ATOM   1121  O   ALA A 133       8.748  -1.686   4.260  1.00 94.00           O  
ATOM   1122  N   LYS A 134      10.650  -0.488   4.149  1.00 95.19           N  
ATOM   1123  CA  LYS A 134      11.154  -0.879   5.477  1.00 95.19           C  
ATOM   1124  C   LYS A 134      10.231  -0.426   6.598  1.00 95.19           C  
ATOM   1125  CB  LYS A 134      12.550  -0.286   5.702  1.00 95.19           C  
ATOM   1126  O   LYS A 134       9.982  -1.191   7.523  1.00 95.19           O  
ATOM   1127  CG  LYS A 134      13.626  -1.095   4.976  1.00 95.19           C  
ATOM   1128  CD  LYS A 134      14.971  -0.372   5.040  1.00 95.19           C  
ATOM   1129  CE  LYS A 134      16.030  -1.235   4.353  1.00 95.19           C  
ATOM   1130  NZ  LYS A 134      17.332  -0.531   4.269  1.00 95.19           N  
ATOM   1131  N   ILE A 135       9.727   0.801   6.509  1.00 91.50           N  
ATOM   1132  CA  ILE A 135       8.806   1.376   7.490  1.00 91.50           C  
ATOM   1133  C   ILE A 135       7.516   0.560   7.560  1.00 91.50           C  
ATOM   1134  CB  ILE A 135       8.540   2.852   7.136  1.00 91.50           C  
ATOM   1135  O   ILE A 135       7.151   0.077   8.631  1.00 91.50           O  
ATOM   1136  CG1 ILE A 135       9.847   3.643   7.350  1.00 91.50           C  
ATOM   1137  CG2 ILE A 135       7.337   3.366   7.946  1.00 91.50           C  
ATOM   1138  CD1 ILE A 135       9.794   5.107   6.899  1.00 91.50           C  
ATOM   1139  N   ALA A 136       6.872   0.357   6.408  1.00 92.19           N  
ATOM   1140  CA  ALA A 136       5.642  -0.420   6.324  1.00 92.19           C  
ATOM   1141  C   ALA A 136       5.836  -1.832   6.889  1.00 92.19           C  
ATOM   1142  CB  ALA A 136       5.198  -0.473   4.859  1.00 92.19           C  
ATOM   1143  O   ALA A 136       5.060  -2.274   7.729  1.00 92.19           O  
ATOM   1144  N   SER A 137       6.906  -2.509   6.472  1.00 95.94           N  
ATOM   1145  CA  SER A 137       7.189  -3.898   6.852  1.00 95.94           C  
ATOM   1146  C   SER A 137       7.499  -4.032   8.341  1.00 95.94           C  
ATOM   1147  CB  SER A 137       8.342  -4.429   6.001  1.00 95.94           C  
ATOM   1148  O   SER A 137       6.965  -4.910   9.017  1.00 95.94           O  
ATOM   1149  OG  SER A 137       8.001  -4.234   4.640  1.00 95.94           O  
ATOM   1150  N   LYS A 138       8.286  -3.103   8.899  1.00 93.94           N  
ATOM   1151  CA  LYS A 138       8.583  -3.068  10.335  1.00 93.94           C  
ATOM   1152  C   LYS A 138       7.312  -2.962  11.174  1.00 93.94           C  
ATOM   1153  CB  LYS A 138       9.528  -1.895  10.625  1.00 93.94           C  
ATOM   1154  O   LYS A 138       7.189  -3.675  12.164  1.00 93.94           O  
ATOM   1155  CG  LYS A 138       9.925  -1.814  12.106  1.00 93.94           C  
ATOM   1156  CD  LYS A 138      10.723  -0.535  12.363  1.00 93.94           C  
ATOM   1157  CE  LYS A 138      11.074  -0.427  13.847  1.00 93.94           C  
ATOM   1158  NZ  LYS A 138      11.609   0.919  14.165  1.00 93.94           N  
ATOM   1159  N   GLU A 139       6.394  -2.069  10.814  1.00 88.31           N  
ATOM   1160  CA  GLU A 139       5.191  -1.829  11.616  1.00 88.31           C  
ATOM   1161  C   GLU A 139       4.091  -2.871  11.358  1.00 88.31           C  
ATOM   1162  CB  GLU A 139       4.690  -0.395  11.407  1.00 88.31           C  
ATOM   1163  O   GLU A 139       3.456  -3.321  12.308  1.00 88.31           O  
ATOM   1164  CG  GLU A 139       5.692   0.708  11.804  1.00 88.31           C  
ATOM   1165  CD  GLU A 139       6.187   0.585  13.252  1.00 88.31           C  
ATOM   1166  OE1 GLU A 139       7.411   0.735  13.516  1.00 88.31           O  
ATOM   1167  OE2 GLU A 139       5.396   0.223  14.152  1.00 88.31           O  
ATOM   1168  N   LEU A 140       3.914  -3.341  10.115  1.00 91.00           N  
ATOM   1169  CA  LEU A 140       3.024  -4.472   9.801  1.00 91.00           C  
ATOM   1170  C   LEU A 140       3.452  -5.750  10.533  1.00 91.00           C  
ATOM   1171  CB  LEU A 140       3.011  -4.734   8.283  1.00 91.00           C  
ATOM   1172  O   LEU A 140       2.602  -6.507  10.993  1.00 91.00           O  
ATOM   1173  CG  LEU A 140       2.167  -3.742   7.463  1.00 91.00           C  
ATOM   1174  CD1 LEU A 140       2.472  -3.915   5.974  1.00 91.00           C  
ATOM   1175  CD2 LEU A 140       0.667  -3.979   7.657  1.00 91.00           C  
ATOM   1176  N   GLY A 141       4.759  -5.972  10.697  1.00 90.38           N  
ATOM   1177  CA  GLY A 141       5.296  -7.107  11.452  1.00 90.38           C  
ATOM   1178  C   GLY A 141       4.896  -7.125  12.934  1.00 90.38           C  
ATOM   1179  O   GLY A 141       4.894  -8.193  13.542  1.00 90.38           O  
ATOM   1180  N   LYS A 142       4.516  -5.973  13.512  1.00 87.06           N  
ATOM   1181  CA  LYS A 142       4.065  -5.846  14.912  1.00 87.06           C  
ATOM   1182  C   LYS A 142       2.561  -6.057  15.095  1.00 87.06           C  
ATOM   1183  CB  LYS A 142       4.405  -4.454  15.454  1.00 87.06           C  
ATOM   1184  O   LYS A 142       2.086  -6.089  16.234  1.00 87.06           O  
ATOM   1185  CG  LYS A 142       5.892  -4.094  15.404  1.00 87.06           C  
ATOM   1186  CD  LYS A 142       6.037  -2.666  15.929  1.00 87.06           C  
ATOM   1187  CE  LYS A 142       7.389  -2.059  15.580  1.00 87.06           C  
ATOM   1188  NZ  LYS A 142       7.316  -0.603  15.825  1.00 87.06           N  
ATOM   1189  N   LEU A 143       1.802  -6.112  14.005  1.00 79.31           N  
ATOM   1190  CA  LEU A 143       0.365  -6.345  14.049  1.00 79.31           C  
ATOM   1191  C   LEU A 143       0.046  -7.841  14.138  1.00 79.31           C  
ATOM   1192  CB  LEU A 143      -0.326  -5.655  12.864  1.00 79.31           C  
ATOM   1193  O   LEU A 143       0.807  -8.692  13.674  1.00 79.31           O  
ATOM   1194  CG  LEU A 143      -0.295  -4.115  12.857  1.00 79.31           C  
ATOM   1195  CD1 LEU A 143      -1.262  -3.619  11.780  1.00 79.31           C  
ATOM   1196  CD2 LEU A 143      -0.705  -3.486  14.189  1.00 79.31           C  
ATOM   1197  N   LEU A 144      -1.100  -8.144  14.742  1.00 79.00           N  
ATOM   1198  CA  LEU A 144      -1.732  -9.458  14.701  1.00 79.00           C  
ATOM   1199  C   LEU A 144      -2.354  -9.687  13.317  1.00 79.00           C  
ATOM   1200  CB  LEU A 144      -2.777  -9.550  15.830  1.00 79.00           C  
ATOM   1201  O   LEU A 144      -2.655  -8.734  12.595  1.00 79.00           O  
ATOM   1202  CG  LEU A 144      -2.183  -9.366  17.242  1.00 79.00           C  
ATOM   1203  CD1 LEU A 144      -3.282  -9.266  18.292  1.00 79.00           C  
ATOM   1204  CD2 LEU A 144      -1.272 -10.529  17.638  1.00 79.00           C  
ATOM   1205  N   ASP A 145      -2.574 -10.944  12.942  1.00 75.75           N  
ATOM   1206  CA  ASP A 145      -3.053 -11.290  11.599  1.00 75.75           C  
ATOM   1207  C   ASP A 145      -4.401 -10.616  11.281  1.00 75.75           C  
ATOM   1208  CB  ASP A 145      -3.146 -12.821  11.461  1.00 75.75           C  
ATOM   1209  O   ASP A 145      -4.590 -10.074  10.191  1.00 75.75           O  
ATOM   1210  CG  ASP A 145      -1.786 -13.534  11.434  1.00 75.75           C  
ATOM   1211  OD1 ASP A 145      -0.737 -12.849  11.461  1.00 75.75           O  
ATOM   1212  OD2 ASP A 145      -1.770 -14.777  11.341  1.00 75.75           O  
ATOM   1213  N   GLU A 146      -5.315 -10.547  12.251  1.00 67.62           N  
ATOM   1214  CA  GLU A 146      -6.624  -9.902  12.092  1.00 67.62           C  
ATOM   1215  C   GLU A 146      -6.517  -8.374  11.977  1.00 67.62           C  
ATOM   1216  CB  GLU A 146      -7.546 -10.241  13.277  1.00 67.62           C  
ATOM   1217  O   GLU A 146      -7.326  -7.726  11.306  1.00 67.62           O  
ATOM   1218  CG  GLU A 146      -7.736 -11.743  13.555  1.00 67.62           C  
ATOM   1219  CD  GLU A 146      -6.557 -12.414  14.284  1.00 67.62           C  
ATOM   1220  OE1 GLU A 146      -6.547 -13.662  14.309  1.00 67.62           O  
ATOM   1221  OE2 GLU A 146      -5.681 -11.682  14.805  1.00 67.62           O  
ATOM   1222  N   GLU A 147      -5.512  -7.780  12.620  1.00 74.00           N  
ATOM   1223  CA  GLU A 147      -5.241  -6.343  12.565  1.00 74.00           C  
ATOM   1224  C   GLU A 147      -4.644  -5.947  11.215  1.00 74.00           C  
ATOM   1225  CB  GLU A 147      -4.274  -5.955  13.681  1.00 74.00           C  
ATOM   1226  O   GLU A 147      -5.036  -4.925  10.657  1.00 74.00           O  
ATOM   1227  CG  GLU A 147      -4.882  -6.070  15.083  1.00 74.00           C  
ATOM   1228  CD  GLU A 147      -3.821  -5.835  16.160  1.00 74.00           C  
ATOM   1229  OE1 GLU A 147      -4.163  -5.432  17.288  1.00 74.00           O  
ATOM   1230  OE2 GLU A 147      -2.622  -6.085  15.901  1.00 74.00           O  
ATOM   1231  N   VAL A 148      -3.763  -6.781  10.651  1.00 79.25           N  
ATOM   1232  CA  VAL A 148      -3.235  -6.612   9.288  1.00 79.25           C  
ATOM   1233  C   VAL A 148      -4.373  -6.650   8.265  1.00 79.25           C  
ATOM   1234  CB  VAL A 148      -2.180  -7.695   8.979  1.00 79.25           C  
ATOM   1235  O   VAL A 148      -4.452  -5.778   7.394  1.00 79.25           O  
ATOM   1236  CG1 VAL A 148      -1.754  -7.683   7.510  1.00 79.25           C  
ATOM   1237  CG2 VAL A 148      -0.916  -7.505   9.820  1.00 79.25           C  
ATOM   1238  N   VAL A 149      -5.291  -7.613   8.391  1.00 76.62           N  
ATOM   1239  CA  VAL A 149      -6.480  -7.700   7.525  1.00 76.62           C  
ATOM   1240  C   VAL A 149      -7.372  -6.469   7.703  1.00 76.62           C  
ATOM   1241  CB  VAL A 149      -7.265  -8.995   7.811  1.00 76.62           C  
ATOM   1242  O   VAL A 149      -7.843  -5.893   6.722  1.00 76.62           O  
ATOM   1243  CG1 VAL A 149      -8.611  -9.044   7.072  1.00 76.62           C  
ATOM   1244  CG2 VAL A 149      -6.460 -10.223   7.371  1.00 76.62           C  
ATOM   1245  N   THR A 150      -7.587  -6.023   8.945  1.00 72.44           N  
ATOM   1246  CA  THR A 150      -8.398  -4.829   9.230  1.00 72.44           C  
ATOM   1247  C   THR A 150      -7.778  -3.576   8.620  1.00 72.44           C  
ATOM   1248  CB  THR A 150      -8.595  -4.613  10.736  1.00 72.44           C  
ATOM   1249  O   THR A 150      -8.487  -2.805   7.970  1.00 72.44           O  
ATOM   1250  CG2 THR A 150      -9.513  -3.415  11.000  1.00 72.44           C  
ATOM   1251  OG1 THR A 150      -9.226  -5.742  11.297  1.00 72.44           O  
ATOM   1252  N   LEU A 151      -6.466  -3.386   8.789  1.00 79.12           N  
ATOM   1253  CA  LEU A 151      -5.725  -2.273   8.206  1.00 79.12           C  
ATOM   1254  C   LEU A 151      -5.909  -2.245   6.696  1.00 79.12           C  
ATOM   1255  CB  LEU A 151      -4.240  -2.379   8.594  1.00 79.12           C  
ATOM   1256  O   LEU A 151      -6.292  -1.212   6.163  1.00 79.12           O  
ATOM   1257  CG  LEU A 151      -3.381  -1.204   8.077  1.00 79.12           C  
ATOM   1258  CD1 LEU A 151      -2.132  -1.073   8.937  1.00 79.12           C  
ATOM   1259  CD2 LEU A 151      -2.871  -1.386   6.639  1.00 79.12           C  
ATOM   1260  N   ASN A 152      -5.672  -3.361   6.003  1.00 79.44           N  
ATOM   1261  CA  ASN A 152      -5.758  -3.400   4.542  1.00 79.44           C  
ATOM   1262  C   ASN A 152      -7.188  -3.195   4.037  1.00 79.44           C  
ATOM   1263  CB  ASN A 152      -5.168  -4.719   4.031  1.00 79.44           C  
ATOM   1264  O   ASN A 152      -7.404  -2.481   3.055  1.00 79.44           O  
ATOM   1265  CG  ASN A 152      -3.657  -4.663   3.991  1.00 79.44           C  
ATOM   1266  ND2 ASN A 152      -2.997  -5.230   4.973  1.00 79.44           N  
ATOM   1267  OD1 ASN A 152      -3.073  -4.059   3.099  1.00 79.44           O  
ATOM   1268  N   ARG A 153      -8.174  -3.762   4.740  1.00 74.00           N  
ATOM   1269  CA  ARG A 153      -9.593  -3.598   4.418  1.00 74.00           C  
ATOM   1270  C   ARG A 153     -10.066  -2.156   4.593  1.00 74.00           C  
ATOM   1271  CB  ARG A 153     -10.390  -4.585   5.279  1.00 74.00           C  
ATOM   1272  O   ARG A 153     -10.855  -1.680   3.787  1.00 74.00           O  
ATOM   1273  CG  ARG A 153     -11.872  -4.562   4.913  1.00 74.00           C  
ATOM   1274  CD  ARG A 153     -12.631  -5.667   5.647  1.00 74.00           C  
ATOM   1275  NE  ARG A 153     -14.032  -5.735   5.192  1.00 74.00           N  
ATOM   1276  NH1 ARG A 153     -14.687  -7.450   6.557  1.00 74.00           N  
ATOM   1277  NH2 ARG A 153     -16.181  -6.463   5.205  1.00 74.00           N  
ATOM   1278  CZ  ARG A 153     -14.959  -6.550   5.653  1.00 74.00           C  
ATOM   1279  N   HIS A 154      -9.595  -1.461   5.623  1.00 72.75           N  
ATOM   1280  CA  HIS A 154     -10.042  -0.109   5.976  1.00 72.75           C  
ATOM   1281  C   HIS A 154      -8.951   0.951   5.789  1.00 72.75           C  
ATOM   1282  CB  HIS A 154     -10.647  -0.137   7.383  1.00 72.75           C  
ATOM   1283  O   HIS A 154      -9.014   2.021   6.391  1.00 72.75           O  
ATOM   1284  CG  HIS A 154     -11.853  -1.035   7.462  1.00 72.75           C  
ATOM   1285  CD2 HIS A 154     -11.954  -2.221   8.137  1.00 72.75           C  
ATOM   1286  ND1 HIS A 154     -13.048  -0.827   6.818  1.00 72.75           N  
ATOM   1287  CE1 HIS A 154     -13.866  -1.844   7.132  1.00 72.75           C  
ATOM   1288  NE2 HIS A 154     -13.238  -2.739   7.910  1.00 72.75           N  
ATOM   1289  N   PHE A 155      -7.966   0.675   4.932  1.00 77.44           N  
ATOM   1290  CA  PHE A 155      -6.794   1.530   4.745  1.00 77.44           C  
ATOM   1291  C   PHE A 155      -7.178   2.960   4.363  1.00 77.44           C  
ATOM   1292  CB  PHE A 155      -5.894   0.916   3.662  1.00 77.44           C  
ATOM   1293  O   PHE A 155      -6.660   3.916   4.929  1.00 77.44           O  
ATOM   1294  CG  PHE A 155      -4.676   1.768   3.376  1.00 77.44           C  
ATOM   1295  CD1 PHE A 155      -4.665   2.645   2.274  1.00 77.44           C  
ATOM   1296  CD2 PHE A 155      -3.590   1.751   4.271  1.00 77.44           C  
ATOM   1297  CE1 PHE A 155      -3.570   3.503   2.071  1.00 77.44           C  
ATOM   1298  CE2 PHE A 155      -2.498   2.611   4.066  1.00 77.44           C  
ATOM   1299  CZ  PHE A 155      -2.488   3.487   2.968  1.00 77.44           C  
ATOM   1300  N   GLU A 156      -8.129   3.100   3.438  1.00 74.38           N  
ATOM   1301  CA  GLU A 156      -8.631   4.395   2.972  1.00 74.38           C  
ATOM   1302  C   GLU A 156      -9.252   5.203   4.117  1.00 74.38           C  
ATOM   1303  CB  GLU A 156      -9.679   4.144   1.878  1.00 74.38           C  
ATOM   1304  O   GLU A 156      -8.937   6.377   4.299  1.00 74.38           O  
ATOM   1305  CG  GLU A 156      -9.129   3.441   0.633  1.00 74.38           C  
ATOM   1306  CD  GLU A 156      -7.970   4.174  -0.048  1.00 74.38           C  
ATOM   1307  OE1 GLU A 156      -7.147   3.440  -0.641  1.00 74.38           O  
ATOM   1308  OE2 GLU A 156      -7.944   5.425  -0.044  1.00 74.38           O  
ATOM   1309  N   LEU A 157     -10.082   4.552   4.938  1.00 70.81           N  
ATOM   1310  CA  LEU A 157     -10.710   5.170   6.103  1.00 70.81           C  
ATOM   1311  C   LEU A 157      -9.657   5.647   7.110  1.00 70.81           C  
ATOM   1312  CB  LEU A 157     -11.688   4.158   6.725  1.00 70.81           C  
ATOM   1313  O   LEU A 157      -9.674   6.810   7.506  1.00 70.81           O  
ATOM   1314  CG  LEU A 157     -12.312   4.625   8.050  1.00 70.81           C  
ATOM   1315  CD1 LEU A 157     -13.193   5.858   7.853  1.00 70.81           C  
ATOM   1316  CD2 LEU A 157     -13.156   3.490   8.627  1.00 70.81           C  
ATOM   1317  N   PHE A 158      -8.720   4.774   7.490  1.00 73.88           N  
ATOM   1318  CA  PHE A 158      -7.662   5.133   8.433  1.00 73.88           C  
ATOM   1319  C   PHE A 158      -6.741   6.222   7.885  1.00 73.88           C  
ATOM   1320  CB  PHE A 158      -6.834   3.895   8.782  1.00 73.88           C  
ATOM   1321  O   PHE A 158      -6.352   7.123   8.623  1.00 73.88           O  
ATOM   1322  CG  PHE A 158      -7.557   2.827   9.571  1.00 73.88           C  
ATOM   1323  CD1 PHE A 158      -8.274   3.170  10.734  1.00 73.88           C  
ATOM   1324  CD2 PHE A 158      -7.471   1.479   9.175  1.00 73.88           C  
ATOM   1325  CE1 PHE A 158      -8.917   2.173  11.486  1.00 73.88           C  
ATOM   1326  CE2 PHE A 158      -8.106   0.482   9.934  1.00 73.88           C  
ATOM   1327  CZ  PHE A 158      -8.832   0.828  11.086  1.00 73.88           C  
ATOM   1328  N   SER A 159      -6.421   6.179   6.591  1.00 74.81           N  
ATOM   1329  CA  SER A 159      -5.618   7.215   5.948  1.00 74.81           C  
ATOM   1330  C   SER A 159      -6.342   8.557   5.946  1.00 74.81           C  
ATOM   1331  CB  SER A 159      -5.257   6.811   4.519  1.00 74.81           C  
ATOM   1332  O   SER A 159      -5.708   9.572   6.211  1.00 74.81           O  
ATOM   1333  OG  SER A 159      -4.423   7.803   3.947  1.00 74.81           O  
ATOM   1334  N   HIS A 160      -7.652   8.581   5.687  1.00 72.12           N  
ATOM   1335  CA  HIS A 160      -8.432   9.816   5.739  1.00 72.12           C  
ATOM   1336  C   HIS A 160      -8.467  10.397   7.159  1.00 72.12           C  
ATOM   1337  CB  HIS A 160      -9.842   9.542   5.208  1.00 72.12           C  
ATOM   1338  O   HIS A 160      -8.258  11.593   7.340  1.00 72.12           O  
ATOM   1339  CG  HIS A 160     -10.766  10.724   5.349  1.00 72.12           C  
ATOM   1340  CD2 HIS A 160     -11.813  10.831   6.222  1.00 72.12           C  
ATOM   1341  ND1 HIS A 160     -10.671  11.925   4.682  1.00 72.12           N  
ATOM   1342  CE1 HIS A 160     -11.641  12.734   5.142  1.00 72.12           C  
ATOM   1343  NE2 HIS A 160     -12.380  12.096   6.065  1.00 72.12           N  
ATOM   1344  N   GLN A 161      -8.657   9.552   8.176  1.00 66.75           N  
ATOM   1345  CA  GLN A 161      -8.621   9.986   9.575  1.00 66.75           C  
ATOM   1346  C   GLN A 161      -7.240  10.498   9.995  1.00 66.75           C  
ATOM   1347  CB  GLN A 161      -9.046   8.829  10.483  1.00 66.75           C  
ATOM   1348  O   GLN A 161      -7.145  11.479  10.731  1.00 66.75           O  
ATOM   1349  CG  GLN A 161     -10.540   8.535  10.326  1.00 66.75           C  
ATOM   1350  CD  GLN A 161     -11.008   7.438  11.267  1.00 66.75           C  
ATOM   1351  NE2 GLN A 161     -12.041   7.706  12.030  1.00 66.75           N  
ATOM   1352  OE1 GLN A 161     -10.468   6.344  11.316  1.00 66.75           O  
ATOM   1353  N   LEU A 162      -6.171   9.862   9.511  1.00 69.94           N  
ATOM   1354  CA  LEU A 162      -4.806  10.333   9.712  1.00 69.94           C  
ATOM   1355  C   LEU A 162      -4.600  11.718   9.078  1.00 69.94           C  
ATOM   1356  CB  LEU A 162      -3.836   9.277   9.151  1.00 69.94           C  
ATOM   1357  O   LEU A 162      -4.035  12.595   9.726  1.00 69.94           O  
ATOM   1358  CG  LEU A 162      -2.349   9.613   9.346  1.00 69.94           C  
ATOM   1359  CD1 LEU A 162      -1.946   9.626  10.822  1.00 69.94           C  
ATOM   1360  CD2 LEU A 162      -1.494   8.570   8.622  1.00 69.94           C  
ATOM   1361  N   ASP A 163      -5.090  11.936   7.854  1.00 69.94           N  
ATOM   1362  CA  ASP A 163      -5.002  13.230   7.164  1.00 69.94           C  
ATOM   1363  C   ASP A 163      -5.798  14.334   7.887  1.00 69.94           C  
ATOM   1364  CB  ASP A 163      -5.471  13.092   5.701  1.00 69.94           C  
ATOM   1365  O   ASP A 163      -5.294  15.445   8.052  1.00 69.94           O  
ATOM   1366  CG  ASP A 163      -4.496  12.325   4.799  1.00 69.94           C  
ATOM   1367  OD1 ASP A 163      -3.262  12.490   4.923  1.00 69.94           O  
ATOM   1368  OD2 ASP A 163      -4.930  11.583   3.890  1.00 69.94           O  
ATOM   1369  N   GLU A 164      -7.012  14.035   8.365  1.00 65.44           N  
ATOM   1370  CA  GLU A 164      -7.823  14.957   9.178  1.00 65.44           C  
ATOM   1371  C   GLU A 164      -7.132  15.325  10.495  1.00 65.44           C  
ATOM   1372  CB  GLU A 164      -9.201  14.333   9.473  1.00 65.44           C  
ATOM   1373  O   GLU A 164      -7.079  16.503  10.861  1.00 65.44           O  
ATOM   1374  CG  GLU A 164     -10.235  14.588   8.364  1.00 65.44           C  
ATOM   1375  CD  GLU A 164     -10.651  16.065   8.241  1.00 65.44           C  
ATOM   1376  OE1 GLU A 164     -11.193  16.465   7.184  1.00 65.44           O  
ATOM   1377  OE2 GLU A 164     -10.403  16.871   9.169  1.00 65.44           O  
ATOM   1378  N   ARG A 165      -6.536  14.340  11.180  1.00 63.69           N  
ATOM   1379  CA  ARG A 165      -5.751  14.579  12.397  1.00 63.69           C  
ATOM   1380  C   ARG A 165      -4.542  15.463  12.104  1.00 63.69           C  
ATOM   1381  CB  ARG A 165      -5.343  13.244  13.036  1.00 63.69           C  
ATOM   1382  O   ARG A 165      -4.336  16.437  12.810  1.00 63.69           O  
ATOM   1383  CG  ARG A 165      -4.707  13.491  14.410  1.00 63.69           C  
ATOM   1384  CD  ARG A 165      -4.143  12.222  15.050  1.00 63.69           C  
ATOM   1385  NE  ARG A 165      -5.164  11.498  15.834  1.00 63.69           N  
ATOM   1386  NH1 ARG A 165      -3.958  11.277  17.787  1.00 63.69           N  
ATOM   1387  NH2 ARG A 165      -6.041  10.506  17.690  1.00 63.69           N  
ATOM   1388  CZ  ARG A 165      -5.048  11.100  17.092  1.00 63.69           C  
ATOM   1389  N   ILE A 166      -3.790  15.191  11.034  1.00 65.19           N  
ATOM   1390  CA  ILE A 166      -2.646  16.030  10.634  1.00 65.19           C  
ATOM   1391  C   ILE A 166      -3.086  17.469  10.352  1.00 65.19           C  
ATOM   1392  CB  ILE A 166      -1.923  15.431   9.407  1.00 65.19           C  
ATOM   1393  O   ILE A 166      -2.392  18.419  10.716  1.00 65.19           O  
ATOM   1394  CG1 ILE A 166      -1.180  14.138   9.790  1.00 65.19           C  
ATOM   1395  CG2 ILE A 166      -0.896  16.421   8.814  1.00 65.19           C  
ATOM   1396  CD1 ILE A 166      -0.901  13.229   8.593  1.00 65.19           C  
ATOM   1397  N   ARG A 167      -4.236  17.642   9.690  1.00 66.50           N  
ATOM   1398  CA  ARG A 167      -4.785  18.965   9.376  1.00 66.50           C  
ATOM   1399  C   ARG A 167      -5.201  19.733  10.632  1.00 66.50           C  
ATOM   1400  CB  ARG A 167      -5.962  18.795   8.405  1.00 66.50           C  
ATOM   1401  O   ARG A 167      -5.073  20.954  10.645  1.00 66.50           O  
ATOM   1402  CG  ARG A 167      -6.422  20.145   7.836  1.00 66.50           C  
ATOM   1403  CD  ARG A 167      -7.602  19.984   6.877  1.00 66.50           C  
ATOM   1404  NE  ARG A 167      -8.840  19.620   7.589  1.00 66.50           N  
ATOM   1405  NH1 ARG A 167     -10.262  19.657   5.784  1.00 66.50           N  
ATOM   1406  NH2 ARG A 167     -11.032  19.074   7.768  1.00 66.50           N  
ATOM   1407  CZ  ARG A 167     -10.034  19.468   7.052  1.00 66.50           C  
ATOM   1408  N   THR A 168      -5.714  19.031  11.639  1.00 62.38           N  
ATOM   1409  CA  THR A 168      -6.283  19.629  12.855  1.00 62.38           C  
ATOM   1410  C   THR A 168      -5.226  19.843  13.938  1.00 62.38           C  
ATOM   1411  CB  THR A 168      -7.439  18.766  13.385  1.00 62.38           C  
ATOM   1412  O   THR A 168      -5.080  20.954  14.441  1.00 62.38           O  
ATOM   1413  CG2 THR A 168      -8.214  19.458  14.504  1.00 62.38           C  
ATOM   1414  OG1 THR A 168      -8.358  18.522  12.335  1.00 62.38           O  
ATOM   1415  N   ASP A 169      -4.454  18.802  14.242  1.00 61.53           N  
ATOM   1416  CA  ASP A 169      -3.536  18.740  15.384  1.00 61.53           C  
ATOM   1417  C   ASP A 169      -2.076  19.021  14.982  1.00 61.53           C  
ATOM   1418  CB  ASP A 169      -3.660  17.360  16.061  1.00 61.53           C  
ATOM   1419  O   ASP A 169      -1.204  19.181  15.835  1.00 61.53           O  
ATOM   1420  CG  ASP A 169      -5.080  16.982  16.514  1.00 61.53           C  
ATOM   1421  OD1 ASP A 169      -5.923  17.888  16.692  1.00 61.53           O  
ATOM   1422  OD2 ASP A 169      -5.318  15.759  16.661  1.00 61.53           O  
ATOM   1423  N   GLY A 170      -1.792  19.102  13.677  1.00 61.78           N  
ATOM   1424  CA  GLY A 170      -0.437  19.187  13.137  1.00 61.78           C  
ATOM   1425  C   GLY A 170       0.192  17.813  12.888  1.00 61.78           C  
ATOM   1426  O   GLY A 170      -0.422  16.764  13.082  1.00 61.78           O  
ATOM   1427  N   LEU A 171       1.431  17.802  12.390  1.00 60.62           N  
ATOM   1428  CA  LEU A 171       2.133  16.548  12.095  1.00 60.62           C  
ATOM   1429  C   LEU A 171       2.340  15.750  13.395  1.00 60.62           C  
ATOM   1430  CB  LEU A 171       3.480  16.822  11.401  1.00 60.62           C  
ATOM   1431  O   LEU A 171       2.792  16.342  14.377  1.00 60.62           O  
ATOM   1432  CG  LEU A 171       3.329  17.397   9.982  1.00 60.62           C  
ATOM   1433  CD1 LEU A 171       4.633  18.057   9.536  1.00 60.62           C  
ATOM   1434  CD2 LEU A 171       2.939  16.349   8.933  1.00 60.62           C  
ATOM   1435  N   PRO A 172       2.064  14.430  13.405  1.00 58.00           N  
ATOM   1436  CA  PRO A 172       2.349  13.574  14.545  1.00 58.00           C  
ATOM   1437  C   PRO A 172       3.782  13.793  15.025  1.00 58.00           C  
ATOM   1438  CB  PRO A 172       2.129  12.137  14.055  1.00 58.00           C  
ATOM   1439  O   PRO A 172       4.715  13.758  14.224  1.00 58.00           O  
ATOM   1440  CG  PRO A 172       1.117  12.292  12.924  1.00 58.00           C  
ATOM   1441  CD  PRO A 172       1.416  13.675  12.353  1.00 58.00           C  
ATOM   1442  N   THR A 173       3.957  14.020  16.325  1.00 54.03           N  
ATOM   1443  CA  THR A 173       5.275  14.202  16.950  1.00 54.03           C  
ATOM   1444  C   THR A 173       6.109  12.914  16.973  1.00 54.03           C  
ATOM   1445  CB  THR A 173       5.117  14.788  18.366  1.00 54.03           C  
ATOM   1446  O   THR A 173       7.317  12.978  17.192  1.00 54.03           O  
ATOM   1447  CG2 THR A 173       4.903  16.302  18.305  1.00 54.03           C  
ATOM   1448  OG1 THR A 173       3.985  14.242  19.012  1.00 54.03           O  
ATOM   1449  N   ASP A 174       5.487  11.768  16.673  1.00 56.09           N  
ATOM   1450  CA  ASP A 174       6.090  10.434  16.705  1.00 56.09           C  
ATOM   1451  C   ASP A 174       6.532   9.892  15.330  1.00 56.09           C  
ATOM   1452  CB  ASP A 174       5.142   9.466  17.438  1.00 56.09           C  
ATOM   1453  O   ASP A 174       6.341  10.491  14.268  1.00 56.09           O  
ATOM   1454  CG  ASP A 174       5.094   9.693  18.952  1.00 56.09           C  
ATOM   1455  OD1 ASP A 174       6.010  10.359  19.482  1.00 56.09           O  
ATOM   1456  OD2 ASP A 174       4.154   9.142  19.558  1.00 56.09           O  
ATOM   1457  N   TYR A 175       7.219   8.744  15.385  1.00 56.31           N  
ATOM   1458  CA  TYR A 175       8.026   8.148  14.319  1.00 56.31           C  
ATOM   1459  C   TYR A 175       7.273   8.059  12.976  1.00 56.31           C  
ATOM   1460  CB  TYR A 175       8.531   6.779  14.824  1.00 56.31           C  
ATOM   1461  O   TYR A 175       6.228   7.427  12.890  1.00 56.31           O  
ATOM   1462  CG  TYR A 175       9.803   6.241  14.187  1.00 56.31           C  
ATOM   1463  CD1 TYR A 175       9.800   4.982  13.565  1.00 56.31           C  
ATOM   1464  CD2 TYR A 175      11.016   6.948  14.304  1.00 56.31           C  
ATOM   1465  CE1 TYR A 175      10.992   4.459  13.027  1.00 56.31           C  
ATOM   1466  CE2 TYR A 175      12.201   6.445  13.725  1.00 56.31           C  
ATOM   1467  OH  TYR A 175      13.297   4.694  12.475  1.00 56.31           O  
ATOM   1468  CZ  TYR A 175      12.179   5.204  13.058  1.00 56.31           C  
ATOM   1469  N   TYR A 176       7.873   8.662  11.933  1.00 59.47           N  
ATOM   1470  CA  TYR A 176       7.389   8.839  10.545  1.00 59.47           C  
ATOM   1471  C   TYR A 176       6.534  10.083  10.244  1.00 59.47           C  
ATOM   1472  CB  TYR A 176       6.791   7.558   9.950  1.00 59.47           C  
ATOM   1473  O   TYR A 176       5.795  10.093   9.258  1.00 59.47           O  
ATOM   1474  CG  TYR A 176       7.565   6.301  10.260  1.00 59.47           C  
ATOM   1475  CD1 TYR A 176       8.929   6.219   9.936  1.00 59.47           C  
ATOM   1476  CD2 TYR A 176       6.926   5.237  10.922  1.00 59.47           C  
ATOM   1477  CE1 TYR A 176       9.637   5.043  10.214  1.00 59.47           C  
ATOM   1478  CE2 TYR A 176       7.627   4.048  11.185  1.00 59.47           C  
ATOM   1479  OH  TYR A 176       9.607   2.731  10.846  1.00 59.47           O  
ATOM   1480  CZ  TYR A 176       8.965   3.928  10.765  1.00 59.47           C  
ATOM   1481  N   ALA A 177       6.718  11.155  11.020  1.00 55.69           N  
ATOM   1482  CA  ALA A 177       6.049  12.466  10.961  1.00 55.69           C  
ATOM   1483  C   ALA A 177       5.918  13.177   9.590  1.00 55.69           C  
ATOM   1484  CB  ALA A 177       6.813  13.378  11.931  1.00 55.69           C  
ATOM   1485  O   ALA A 177       5.343  14.255   9.525  1.00 55.69           O  
ATOM   1486  N   GLN A 178       6.430  12.637   8.482  1.00 53.19           N  
ATOM   1487  CA  GLN A 178       6.246  13.205   7.143  1.00 53.19           C  
ATOM   1488  C   GLN A 178       5.193  12.411   6.373  1.00 53.19           C  
ATOM   1489  CB  GLN A 178       7.579  13.251   6.390  1.00 53.19           C  
ATOM   1490  O   GLN A 178       5.524  11.556   5.557  1.00 53.19           O  
ATOM   1491  CG  GLN A 178       8.587  14.222   7.017  1.00 53.19           C  
ATOM   1492  CD  GLN A 178       9.874  14.297   6.204  1.00 53.19           C  
ATOM   1493  NE2 GLN A 178      10.865  15.022   6.672  1.00 53.19           N  
ATOM   1494  OE1 GLN A 178      10.021  13.701   5.148  1.00 53.19           O  
ATOM   1495  N   VAL A 179       3.920  12.693   6.630  1.00 58.69           N  
ATOM   1496  CA  VAL A 179       2.829  12.266   5.753  1.00 58.69           C  
ATOM   1497  C   VAL A 179       2.398  13.494   4.958  1.00 58.69           C  
ATOM   1498  CB  VAL A 179       1.689  11.628   6.563  1.00 58.69           C  
ATOM   1499  O   VAL A 179       1.891  14.460   5.521  1.00 58.69           O  
ATOM   1500  CG1 VAL A 179       0.512  11.251   5.663  1.00 58.69           C  
ATOM   1501  CG2 VAL A 179       2.163  10.355   7.273  1.00 58.69           C  
ATOM   1502  N   SER A 180       2.663  13.505   3.650  1.00 52.25           N  
ATOM   1503  CA  SER A 180       2.248  14.606   2.774  1.00 52.25           C  
ATOM   1504  C   SER A 180       0.730  14.790   2.809  1.00 52.25           C  
ATOM   1505  CB  SER A 180       2.700  14.300   1.345  1.00 52.25           C  
ATOM   1506  O   SER A 180       0.009  13.849   2.493  1.00 52.25           O  
ATOM   1507  OG  SER A 180       2.394  15.364   0.458  1.00 52.25           O  
ATOM   1508  N   THR A 181       0.253  16.005   3.087  1.00 49.41           N  
ATOM   1509  CA  THR A 181      -1.160  16.438   3.054  1.00 49.41           C  
ATOM   1510  C   THR A 181      -1.703  16.532   1.618  1.00 49.41           C  
ATOM   1511  CB  THR A 181      -1.314  17.782   3.793  1.00 49.41           C  
ATOM   1512  O   THR A 181      -2.154  17.574   1.151  1.00 49.41           O  
ATOM   1513  CG2 THR A 181      -1.122  17.640   5.302  1.00 49.41           C  
ATOM   1514  OG1 THR A 181      -0.328  18.695   3.352  1.00 49.41           O  
ATOM   1515  N   GLY A 182      -1.606  15.445   0.854  1.00 48.91           N  
ATOM   1516  CA  GLY A 182      -2.217  15.326  -0.466  1.00 48.91           C  
ATOM   1517  C   GLY A 182      -3.593  14.691  -0.334  1.00 48.91           C  
ATOM   1518  O   GLY A 182      -3.694  13.469  -0.311  1.00 48.91           O  
ATOM   1519  N   VAL A 183      -4.648  15.502  -0.241  1.00 45.88           N  
ATOM   1520  CA  VAL A 183      -6.036  15.015  -0.237  1.00 45.88           C  
ATOM   1521  C   VAL A 183      -6.350  14.461  -1.632  1.00 45.88           C  
ATOM   1522  CB  VAL A 183      -7.017  16.131   0.190  1.00 45.88           C  
ATOM   1523  O   VAL A 183      -6.672  15.208  -2.555  1.00 45.88           O  
ATOM   1524  CG1 VAL A 183      -8.458  15.626   0.269  1.00 45.88           C  
ATOM   1525  CG2 VAL A 183      -6.664  16.686   1.578  1.00 45.88           C  
ATOM   1526  N   GLY A 184      -6.183  13.150  -1.822  1.00 50.50           N  
ATOM   1527  CA  GLY A 184      -6.524  12.480  -3.077  1.00 50.50           C  
ATOM   1528  C   GLY A 184      -8.031  12.530  -3.358  1.00 50.50           C  
ATOM   1529  O   GLY A 184      -8.837  12.674  -2.440  1.00 50.50           O  
ATOM   1530  N   ALA A 185      -8.437  12.343  -4.621  1.00 48.81           N  
ATOM   1531  CA  ALA A 185      -9.851  12.311  -5.038  1.00 48.81           C  
ATOM   1532  C   ALA A 185     -10.715  11.312  -4.232  1.00 48.81           C  
ATOM   1533  CB  ALA A 185      -9.892  11.977  -6.536  1.00 48.81           C  
ATOM   1534  O   ALA A 185     -11.931  11.462  -4.129  1.00 48.81           O  
ATOM   1535  N   THR A 186     -10.075  10.313  -3.624  1.00 54.78           N  
ATOM   1536  CA  THR A 186     -10.690   9.323  -2.743  1.00 54.78           C  
ATOM   1537  C   THR A 186     -11.236   9.910  -1.440  1.00 54.78           C  
ATOM   1538  CB  THR A 186      -9.657   8.244  -2.398  1.00 54.78           C  
ATOM   1539  O   THR A 186     -12.258   9.434  -0.953  1.00 54.78           O  
ATOM   1540  CG2 THR A 186     -10.354   6.987  -1.932  1.00 54.78           C  
ATOM   1541  OG1 THR A 186      -8.904   7.863  -3.531  1.00 54.78           O  
ATOM   1542  N   ALA A 187     -10.620  10.961  -0.890  1.00 60.03           N  
ATOM   1543  CA  ALA A 187     -11.038  11.543   0.386  1.00 60.03           C  
ATOM   1544  C   ALA A 187     -12.474  12.083   0.334  1.00 60.03           C  
ATOM   1545  CB  ALA A 187     -10.046  12.636   0.765  1.00 60.03           C  
ATOM   1546  O   ALA A 187     -13.262  11.799   1.227  1.00 60.03           O  
ATOM   1547  N   ALA A 188     -12.861  12.748  -0.760  1.00 64.88           N  
ATOM   1548  CA  ALA A 188     -14.226  13.246  -0.940  1.00 64.88           C  
ATOM   1549  C   ALA A 188     -15.268  12.111  -0.969  1.00 64.88           C  
ATOM   1550  CB  ALA A 188     -14.268  14.065  -2.235  1.00 64.88           C  
ATOM   1551  O   ALA A 188     -16.365  12.254  -0.426  1.00 64.88           O  
ATOM   1552  N   LEU A 189     -14.924  10.964  -1.571  1.00 66.50           N  
ATOM   1553  CA  LEU A 189     -15.784   9.781  -1.548  1.00 66.50           C  
ATOM   1554  C   LEU A 189     -15.900   9.232  -0.124  1.00 66.50           C  
ATOM   1555  CB  LEU A 189     -15.256   8.704  -2.515  1.00 66.50           C  
ATOM   1556  O   LEU A 189     -17.009   8.973   0.335  1.00 66.50           O  
ATOM   1557  CG  LEU A 189     -15.350   9.068  -4.007  1.00 66.50           C  
ATOM   1558  CD1 LEU A 189     -14.637   8.000  -4.840  1.00 66.50           C  
ATOM   1559  CD2 LEU A 189     -16.804   9.144  -4.485  1.00 66.50           C  
ATOM   1560  N   ILE A 190     -14.787   9.090   0.599  1.00 65.50           N  
ATOM   1561  CA  ILE A 190     -14.780   8.625   1.995  1.00 65.50           C  
ATOM   1562  C   ILE A 190     -15.634   9.548   2.873  1.00 65.50           C  
ATOM   1563  CB  ILE A 190     -13.334   8.522   2.523  1.00 65.50           C  
ATOM   1564  O   ILE A 190     -16.528   9.063   3.565  1.00 65.50           O  
ATOM   1565  CG1 ILE A 190     -12.534   7.464   1.732  1.00 65.50           C  
ATOM   1566  CG2 ILE A 190     -13.306   8.188   4.026  1.00 65.50           C  
ATOM   1567  CD1 ILE A 190     -11.030   7.655   1.934  1.00 65.50           C  
ATOM   1568  N   GLU A 191     -15.439  10.866   2.779  1.00 65.94           N  
ATOM   1569  CA  GLU A 191     -16.225  11.876   3.497  1.00 65.94           C  
ATOM   1570  C   GLU A 191     -17.722  11.749   3.216  1.00 65.94           C  
ATOM   1571  CB  GLU A 191     -15.812  13.287   3.062  1.00 65.94           C  
ATOM   1572  O   GLU A 191     -18.540  11.801   4.135  1.00 65.94           O  
ATOM   1573  CG  GLU A 191     -14.497  13.768   3.677  1.00 65.94           C  
ATOM   1574  CD  GLU A 191     -14.125  15.171   3.175  1.00 65.94           C  
ATOM   1575  OE1 GLU A 191     -12.917  15.490   3.186  1.00 65.94           O  
ATOM   1576  OE2 GLU A 191     -15.053  15.915   2.760  1.00 65.94           O  
ATOM   1577  N   GLN A 192     -18.102  11.561   1.949  1.00 73.50           N  
ATOM   1578  CA  GLN A 192     -19.503  11.385   1.582  1.00 73.50           C  
ATOM   1579  C   GLN A 192     -20.098  10.125   2.225  1.00 73.50           C  
ATOM   1580  CB  GLN A 192     -19.637  11.371   0.054  1.00 73.50           C  
ATOM   1581  O   GLN A 192     -21.229  10.165   2.707  1.00 73.50           O  
ATOM   1582  CG  GLN A 192     -21.113  11.392  -0.368  1.00 73.50           C  
ATOM   1583  CD  GLN A 192     -21.316  11.404  -1.878  1.00 73.50           C  
ATOM   1584  NE2 GLN A 192     -22.544  11.536  -2.329  1.00 73.50           N  
ATOM   1585  OE1 GLN A 192     -20.410  11.282  -2.684  1.00 73.50           O  
ATOM   1586  N   ASN A 193     -19.352   9.018   2.292  1.00 68.25           N  
ATOM   1587  CA  ASN A 193     -19.837   7.818   2.982  1.00 68.25           C  
ATOM   1588  C   ASN A 193     -19.928   7.996   4.485  1.00 68.25           C  
ATOM   1589  CB  ASN A 193     -18.951   6.610   2.734  1.00 68.25           C  
ATOM   1590  O   ASN A 193     -20.887   7.512   5.075  1.00 68.25           O  
ATOM   1591  CG  ASN A 193     -19.095   6.147   1.330  1.00 68.25           C  
ATOM   1592  ND2 ASN A 193     -18.159   6.565   0.536  1.00 68.25           N  
ATOM   1593  OD1 ASN A 193     -20.038   5.471   0.950  1.00 68.25           O  
ATOM   1594  N   LEU A 194     -18.965   8.680   5.102  1.00 62.75           N  
ATOM   1595  CA  LEU A 194     -19.017   8.979   6.530  1.00 62.75           C  
ATOM   1596  C   LEU A 194     -20.242   9.842   6.857  1.00 62.75           C  
ATOM   1597  CB  LEU A 194     -17.697   9.639   6.965  1.00 62.75           C  
ATOM   1598  O   LEU A 194     -20.972   9.532   7.796  1.00 62.75           O  
ATOM   1599  CG  LEU A 194     -16.495   8.675   6.982  1.00 62.75           C  
ATOM   1600  CD1 LEU A 194     -15.204   9.455   7.228  1.00 62.75           C  
ATOM   1601  CD2 LEU A 194     -16.630   7.618   8.081  1.00 62.75           C  
ATOM   1602  N   LYS A 195     -20.554  10.840   6.019  1.00 64.25           N  
ATOM   1603  CA  LYS A 195     -21.797  11.625   6.121  1.00 64.25           C  
ATOM   1604  C   LYS A 195     -23.050  10.764   5.934  1.00 64.25           C  
ATOM   1605  CB  LYS A 195     -21.775  12.778   5.106  1.00 64.25           C  
ATOM   1606  O   LYS A 195     -24.005  10.916   6.690  1.00 64.25           O  
ATOM   1607  CG  LYS A 195     -20.818  13.894   5.546  1.00 64.25           C  
ATOM   1608  CD  LYS A 195     -20.654  14.953   4.449  1.00 64.25           C  
ATOM   1609  CE  LYS A 195     -19.683  16.028   4.948  1.00 64.25           C  
ATOM   1610  NZ  LYS A 195     -19.196  16.908   3.857  1.00 64.25           N  
ATOM   1611  N   ASN A 196     -23.050   9.833   4.976  1.00 65.44           N  
ATOM   1612  CA  ASN A 196     -24.167   8.902   4.784  1.00 65.44           C  
ATOM   1613  C   ASN A 196     -24.364   7.988   6.003  1.00 65.44           C  
ATOM   1614  CB  ASN A 196     -23.945   8.058   3.517  1.00 65.44           C  
ATOM   1615  O   ASN A 196     -25.498   7.754   6.411  1.00 65.44           O  
ATOM   1616  CG  ASN A 196     -24.064   8.831   2.217  1.00 65.44           C  
ATOM   1617  ND2 ASN A 196     -23.563   8.271   1.140  1.00 65.44           N  
ATOM   1618  OD1 ASN A 196     -24.637   9.903   2.123  1.00 65.44           O  
ATOM   1619  N   ILE A 197     -23.277   7.493   6.605  1.00 57.91           N  
ATOM   1620  CA  ILE A 197     -23.316   6.703   7.843  1.00 57.91           C  
ATOM   1621  C   ILE A 197     -23.923   7.534   8.971  1.00 57.91           C  
ATOM   1622  CB  ILE A 197     -21.906   6.179   8.201  1.00 57.91           C  
ATOM   1623  O   ILE A 197     -24.864   7.076   9.612  1.00 57.91           O  
ATOM   1624  CG1 ILE A 197     -21.517   5.071   7.204  1.00 57.91           C  
ATOM   1625  CG2 ILE A 197     -21.826   5.650   9.644  1.00 57.91           C  
ATOM   1626  CD1 ILE A 197     -20.026   4.742   7.208  1.00 57.91           C  
ATOM   1627  N   GLN A 198     -23.448   8.766   9.169  1.00 51.06           N  
ATOM   1628  CA  GLN A 198     -23.979   9.673  10.186  1.00 51.06           C  
ATOM   1629  C   GLN A 198     -25.479   9.942   9.991  1.00 51.06           C  
ATOM   1630  CB  GLN A 198     -23.169  10.976  10.153  1.00 51.06           C  
ATOM   1631  O   GLN A 198     -26.240   9.874  10.953  1.00 51.06           O  
ATOM   1632  CG  GLN A 198     -23.535  11.906  11.319  1.00 51.06           C  
ATOM   1633  CD  GLN A 198     -22.742  13.209  11.304  1.00 51.06           C  
ATOM   1634  NE2 GLN A 198     -22.711  13.926  12.405  1.00 51.06           N  
ATOM   1635  OE1 GLN A 198     -22.155  13.619  10.315  1.00 51.06           O  
ATOM   1636  N   GLY A 199     -25.919  10.191   8.754  1.00 56.88           N  
ATOM   1637  CA  GLY A 199     -27.334  10.386   8.433  1.00 56.88           C  
ATOM   1638  C   GLY A 199     -28.190   9.162   8.767  1.00 56.88           C  
ATOM   1639  O   GLY A 199     -29.209   9.291   9.439  1.00 56.88           O  
ATOM   1640  N   VAL A 200     -27.746   7.961   8.379  1.00 57.53           N  
ATOM   1641  CA  VAL A 200     -28.462   6.713   8.699  1.00 57.53           C  
ATOM   1642  C   VAL A 200     -28.486   6.452  10.209  1.00 57.53           C  
ATOM   1643  CB  VAL A 200     -27.867   5.517   7.928  1.00 57.53           C  
ATOM   1644  O   VAL A 200     -29.488   5.965  10.721  1.00 57.53           O  
ATOM   1645  CG1 VAL A 200     -28.518   4.184   8.317  1.00 57.53           C  
ATOM   1646  CG2 VAL A 200     -28.087   5.670   6.415  1.00 57.53           C  
ATOM   1647  N   LEU A 201     -27.428   6.804  10.945  1.00 46.00           N  
ATOM   1648  CA  LEU A 201     -27.407   6.682  12.407  1.00 46.00           C  
ATOM   1649  C   LEU A 201     -28.423   7.605  13.091  1.00 46.00           C  
ATOM   1650  CB  LEU A 201     -25.986   6.950  12.936  1.00 46.00           C  
ATOM   1651  O   LEU A 201     -29.083   7.176  14.036  1.00 46.00           O  
ATOM   1652  CG  LEU A 201     -25.003   5.805  12.650  1.00 46.00           C  
ATOM   1653  CD1 LEU A 201     -23.578   6.236  13.003  1.00 46.00           C  
ATOM   1654  CD2 LEU A 201     -25.363   4.543  13.440  1.00 46.00           C  
ATOM   1655  N   LEU A 202     -28.592   8.834  12.595  1.00 54.78           N  
ATOM   1656  CA  LEU A 202     -29.633   9.750  13.071  1.00 54.78           C  
ATOM   1657  C   LEU A 202     -31.039   9.215  12.760  1.00 54.78           C  
ATOM   1658  CB  LEU A 202     -29.417  11.146  12.461  1.00 54.78           C  
ATOM   1659  O   LEU A 202     -31.883   9.204  13.650  1.00 54.78           O  
ATOM   1660  CG  LEU A 202     -28.177  11.891  12.988  1.00 54.78           C  
ATOM   1661  CD1 LEU A 202     -27.938  13.147  12.148  1.00 54.78           C  
ATOM   1662  CD2 LEU A 202     -28.334  12.315  14.450  1.00 54.78           C  
ATOM   1663  N   GLU A 203     -31.267   8.682  11.551  1.00 60.38           N  
ATOM   1664  CA  GLU A 203     -32.539   8.030  11.184  1.00 60.38           C  
ATOM   1665  C   GLU A 203     -32.857   6.840  12.106  1.00 60.38           C  
ATOM   1666  CB  GLU A 203     -32.505   7.528   9.720  1.00 60.38           C  
ATOM   1667  O   GLU A 203     -34.002   6.647  12.515  1.00 60.38           O  
ATOM   1668  CG  GLU A 203     -32.597   8.630   8.650  1.00 60.38           C  
ATOM   1669  CD  GLU A 203     -32.508   8.125   7.184  1.00 60.38           C  
ATOM   1670  OE1 GLU A 203     -32.255   8.961   6.289  1.00 60.38           O  
ATOM   1671  OE2 GLU A 203     -32.703   6.916   6.875  1.00 60.38           O  
ATOM   1672  N   ILE A 204     -31.841   6.046  12.465  1.00 51.94           N  
ATOM   1673  CA  ILE A 204     -31.986   4.949  13.425  1.00 51.94           C  
ATOM   1674  C   ILE A 204     -32.387   5.504  14.798  1.00 51.94           C  
ATOM   1675  CB  ILE A 204     -30.699   4.088  13.462  1.00 51.94           C  
ATOM   1676  O   ILE A 204     -33.347   5.010  15.387  1.00 51.94           O  
ATOM   1677  CG1 ILE A 204     -30.554   3.263  12.164  1.00 51.94           C  
ATOM   1678  CG2 ILE A 204     -30.732   3.113  14.643  1.00 51.94           C  
ATOM   1679  CD1 ILE A 204     -29.191   2.575  11.991  1.00 51.94           C  
ATOM   1680  N   ASN A 205     -31.696   6.528  15.304  1.00 47.72           N  
ATOM   1681  CA  ASN A 205     -32.012   7.142  16.595  1.00 47.72           C  
ATOM   1682  C   ASN A 205     -33.445   7.705  16.640  1.00 47.72           C  
ATOM   1683  CB  ASN A 205     -30.962   8.219  16.895  1.00 47.72           C  
ATOM   1684  O   ASN A 205     -34.170   7.452  17.602  1.00 47.72           O  
ATOM   1685  CG  ASN A 205     -31.182   8.825  18.266  1.00 47.72           C  
ATOM   1686  ND2 ASN A 205     -31.679  10.038  18.337  1.00 47.72           N  
ATOM   1687  OD1 ASN A 205     -30.937   8.202  19.284  1.00 47.72           O  
ATOM   1688  N   ASP A 206     -33.887   8.389  15.583  1.00 59.78           N  
ATOM   1689  CA  ASP A 206     -35.253   8.913  15.465  1.00 59.78           C  
ATOM   1690  C   ASP A 206     -36.300   7.792  15.425  1.00 59.78           C  
ATOM   1691  CB  ASP A 206     -35.370   9.776  14.198  1.00 59.78           C  
ATOM   1692  O   ASP A 206     -37.352   7.884  16.071  1.00 59.78           O  
ATOM   1693  CG  ASP A 206     -34.786  11.186  14.343  1.00 59.78           C  
ATOM   1694  OD1 ASP A 206     -34.370  11.552  15.467  1.00 59.78           O  
ATOM   1695  OD2 ASP A 206     -34.823  11.912  13.325  1.00 59.78           O  
ATOM   1696  N   LEU A 207     -36.007   6.691  14.723  1.00 57.91           N  
ATOM   1697  CA  LEU A 207     -36.856   5.501  14.725  1.00 57.91           C  
ATOM   1698  C   LEU A 207     -37.011   4.936  16.147  1.00 57.91           C  
ATOM   1699  CB  LEU A 207     -36.280   4.459  13.748  1.00 57.91           C  
ATOM   1700  O   LEU A 207     -38.119   4.611  16.565  1.00 57.91           O  
ATOM   1701  CG  LEU A 207     -37.076   3.144  13.715  1.00 57.91           C  
ATOM   1702  CD1 LEU A 207     -38.492   3.357  13.198  1.00 57.91           C  
ATOM   1703  CD2 LEU A 207     -36.379   2.114  12.829  1.00 57.91           C  
ATOM   1704  N   TYR A 208     -35.932   4.854  16.924  1.00 49.31           N  
ATOM   1705  CA  TYR A 208     -36.006   4.397  18.314  1.00 49.31           C  
ATOM   1706  C   TYR A 208     -36.756   5.387  19.222  1.00 49.31           C  
ATOM   1707  CB  TYR A 208     -34.597   4.103  18.842  1.00 49.31           C  
ATOM   1708  O   TYR A 208     -37.650   4.977  19.966  1.00 49.31           O  
ATOM   1709  CG  TYR A 208     -34.037   2.763  18.400  1.00 49.31           C  
ATOM   1710  CD1 TYR A 208     -34.469   1.581  19.031  1.00 49.31           C  
ATOM   1711  CD2 TYR A 208     -33.022   2.694  17.432  1.00 49.31           C  
ATOM   1712  CE1 TYR A 208     -33.902   0.343  18.674  1.00 49.31           C  
ATOM   1713  CE2 TYR A 208     -32.498   1.453  17.033  1.00 49.31           C  
ATOM   1714  OH  TYR A 208     -32.425  -0.913  17.241  1.00 49.31           O  
ATOM   1715  CZ  TYR A 208     -32.956   0.273  17.634  1.00 49.31           C  
ATOM   1716  N   ALA A 209     -36.454   6.686  19.139  1.00 54.62           N  
ATOM   1717  CA  ALA A 209     -37.093   7.723  19.950  1.00 54.62           C  
ATOM   1718  C   ALA A 209     -38.607   7.816  19.688  1.00 54.62           C  
ATOM   1719  CB  ALA A 209     -36.394   9.057  19.658  1.00 54.62           C  
ATOM   1720  O   ALA A 209     -39.409   7.909  20.623  1.00 54.62           O  
ATOM   1721  N   SER A 210     -39.018   7.727  18.421  1.00 58.44           N  
ATOM   1722  CA  SER A 210     -40.432   7.738  18.032  1.00 58.44           C  
ATOM   1723  C   SER A 210     -41.192   6.512  18.547  1.00 58.44           C  
ATOM   1724  CB  SER A 210     -40.573   7.862  16.513  1.00 58.44           C  
ATOM   1725  O   SER A 210     -42.329   6.649  19.001  1.00 58.44           O  
ATOM   1726  OG  SER A 210     -39.982   6.764  15.859  1.00 58.44           O  
ATOM   1727  N   GLN A 211     -40.572   5.329  18.567  1.00 56.47           N  
ATOM   1728  CA  GLN A 211     -41.189   4.110  19.102  1.00 56.47           C  
ATOM   1729  C   GLN A 211     -41.353   4.161  20.623  1.00 56.47           C  
ATOM   1730  CB  GLN A 211     -40.368   2.888  18.685  1.00 56.47           C  
ATOM   1731  O   GLN A 211     -42.389   3.740  21.133  1.00 56.47           O  
ATOM   1732  CG  GLN A 211     -40.451   2.650  17.172  1.00 56.47           C  
ATOM   1733  CD  GLN A 211     -41.745   2.023  16.671  1.00 56.47           C  
ATOM   1734  NE2 GLN A 211     -41.908   1.926  15.369  1.00 56.47           N  
ATOM   1735  OE1 GLN A 211     -42.636   1.623  17.408  1.00 56.47           O  
ATOM   1736  N   VAL A 212     -40.397   4.745  21.353  1.00 50.69           N  
ATOM   1737  CA  VAL A 212     -40.535   5.011  22.799  1.00 50.69           C  
ATOM   1738  C   VAL A 212     -41.659   6.022  23.068  1.00 50.69           C  
ATOM   1739  CB  VAL A 212     -39.194   5.501  23.384  1.00 50.69           C  
ATOM   1740  O   VAL A 212     -42.494   5.828  23.960  1.00 50.69           O  
ATOM   1741  CG1 VAL A 212     -39.318   5.927  24.853  1.00 50.69           C  
ATOM   1742  CG2 VAL A 212     -38.139   4.391  23.326  1.00 50.69           C  
ATOM   1743  N   ALA A 213     -41.743   7.080  22.259  1.00 54.34           N  
ATOM   1744  CA  ALA A 213     -42.815   8.070  22.346  1.00 54.34           C  
ATOM   1745  C   ALA A 213     -44.198   7.488  21.987  1.00 54.34           C  
ATOM   1746  CB  ALA A 213     -42.451   9.257  21.450  1.00 54.34           C  
ATOM   1747  O   ALA A 213     -45.208   7.915  22.544  1.00 54.34           O  
ATOM   1748  N   MET A 214     -44.270   6.506  21.084  1.00 51.56           N  
ATOM   1749  CA  MET A 214     -45.509   5.781  20.788  1.00 51.56           C  
ATOM   1750  C   MET A 214     -45.873   4.798  21.901  1.00 51.56           C  
ATOM   1751  CB  MET A 214     -45.427   5.068  19.433  1.00 51.56           C  
ATOM   1752  O   MET A 214     -46.999   4.838  22.385  1.00 51.56           O  
ATOM   1753  CG  MET A 214     -45.618   6.049  18.271  1.00 51.56           C  
ATOM   1754  SD  MET A 214     -46.065   5.265  16.698  1.00 51.56           S  
ATOM   1755  CE  MET A 214     -44.496   4.460  16.279  1.00 51.56           C  
ATOM   1756  N   ALA A 215     -44.929   3.987  22.383  1.00 51.41           N  
ATOM   1757  CA  ALA A 215     -45.161   3.019  23.458  1.00 51.41           C  
ATOM   1758  C   ALA A 215     -45.724   3.670  24.732  1.00 51.41           C  
ATOM   1759  CB  ALA A 215     -43.836   2.312  23.754  1.00 51.41           C  
ATOM   1760  O   ALA A 215     -46.627   3.119  25.361  1.00 51.41           O  
ATOM   1761  N   SER A 216     -45.248   4.873  25.068  1.00 50.69           N  
ATOM   1762  CA  SER A 216     -45.746   5.664  26.201  1.00 50.69           C  
ATOM   1763  C   SER A 216     -47.158   6.236  26.000  1.00 50.69           C  
ATOM   1764  CB  SER A 216     -44.761   6.792  26.534  1.00 50.69           C  
ATOM   1765  O   SER A 216     -47.829   6.539  26.984  1.00 50.69           O  
ATOM   1766  OG  SER A 216     -44.448   7.562  25.392  1.00 50.69           O  
ATOM   1767  N   ARG A 217     -47.638   6.361  24.754  1.00 62.06           N  
ATOM   1768  CA  ARG A 217     -48.970   6.902  24.416  1.00 62.06           C  
ATOM   1769  C   ARG A 217     -50.016   5.827  24.123  1.00 62.06           C  
ATOM   1770  CB  ARG A 217     -48.848   7.849  23.215  1.00 62.06           C  
ATOM   1771  O   ARG A 217     -51.178   6.014  24.467  1.00 62.06           O  
ATOM   1772  CG  ARG A 217     -48.107   9.146  23.562  1.00 62.06           C  
ATOM   1773  CD  ARG A 217     -47.942   9.983  22.290  1.00 62.06           C  
ATOM   1774  NE  ARG A 217     -47.165  11.208  22.544  1.00 62.06           N  
ATOM   1775  NH1 ARG A 217     -46.782  11.759  20.348  1.00 62.06           N  
ATOM   1776  NH2 ARG A 217     -45.908  13.019  21.969  1.00 62.06           N  
ATOM   1777  CZ  ARG A 217     -46.626  11.987  21.623  1.00 62.06           C  
ATOM   1778  N   THR A 218     -49.631   4.730  23.472  1.00 60.38           N  
ATOM   1779  CA  THR A 218     -50.554   3.691  22.977  1.00 60.38           C  
ATOM   1780  C   THR A 218     -50.444   2.362  23.723  1.00 60.38           C  
ATOM   1781  CB  THR A 218     -50.407   3.487  21.458  1.00 60.38           C  
ATOM   1782  O   THR A 218     -51.151   1.419  23.381  1.00 60.38           O  
ATOM   1783  CG2 THR A 218     -50.797   4.750  20.687  1.00 60.38           C  
ATOM   1784  OG1 THR A 218     -49.076   3.195  21.099  1.00 60.38           O  
ATOM   1785  N   GLY A 219     -49.582   2.265  24.742  1.00 55.78           N  
ATOM   1786  CA  GLY A 219     -49.445   1.070  25.584  1.00 55.78           C  
ATOM   1787  C   GLY A 219     -48.740  -0.113  24.910  1.00 55.78           C  
ATOM   1788  O   GLY A 219     -48.805  -1.229  25.419  1.00 55.78           O  
ATOM   1789  N   GLY A 220     -48.071   0.103  23.773  1.00 55.34           N  
ATOM   1790  CA  GLY A 220     -47.363  -0.950  23.046  1.00 55.34           C  
ATOM   1791  C   GLY A 220     -46.625  -0.444  21.808  1.00 55.34           C  
ATOM   1792  O   GLY A 220     -46.935   0.622  21.279  1.00 55.34           O  
ATOM   1793  N   ILE A 221     -45.640  -1.226  21.361  1.00 58.41           N  
ATOM   1794  CA  ILE A 221     -44.813  -0.971  20.172  1.00 58.41           C  
ATOM   1795  C   ILE A 221     -45.411  -1.729  18.983  1.00 58.41           C  
ATOM   1796  CB  ILE A 221     -43.347  -1.397  20.447  1.00 58.41           C  
ATOM   1797  O   ILE A 221     -45.722  -2.917  19.099  1.00 58.41           O  
ATOM   1798  CG1 ILE A 221     -42.739  -0.512  21.559  1.00 58.41           C  
ATOM   1799  CG2 ILE A 221     -42.460  -1.330  19.189  1.00 58.41           C  
ATOM   1800  CD1 ILE A 221     -41.351  -0.947  22.042  1.00 58.41           C  
ATOM   1801  N   ASN A 222     -45.515  -1.086  17.815  1.00 65.69           N  
ATOM   1802  CA  ASN A 222     -45.821  -1.804  16.576  1.00 65.69           C  
ATOM   1803  C   ASN A 222     -44.558  -2.519  16.079  1.00 65.69           C  
ATOM   1804  CB  ASN A 222     -46.455  -0.873  15.535  1.00 65.69           C  
ATOM   1805  O   ASN A 222     -43.781  -1.992  15.280  1.00 65.69           O  
ATOM   1806  CG  ASN A 222     -46.979  -1.653  14.334  1.00 65.69           C  
ATOM   1807  ND2 ASN A 222     -48.062  -1.206  13.745  1.00 65.69           N  
ATOM   1808  OD1 ASN A 222     -46.450  -2.674  13.915  1.00 65.69           O  
ATOM   1809  N   TYR A 223     -44.355  -3.730  16.597  1.00 55.41           N  
ATOM   1810  CA  TYR A 223     -43.137  -4.507  16.393  1.00 55.41           C  
ATOM   1811  C   TYR A 223     -42.873  -4.835  14.915  1.00 55.41           C  
ATOM   1812  CB  TYR A 223     -43.243  -5.777  17.248  1.00 55.41           C  
ATOM   1813  O   TYR A 223     -41.726  -4.815  14.481  1.00 55.41           O  
ATOM   1814  CG  TYR A 223     -41.927  -6.501  17.430  1.00 55.41           C  
ATOM   1815  CD1 TYR A 223     -41.626  -7.639  16.657  1.00 55.41           C  
ATOM   1816  CD2 TYR A 223     -41.005  -6.032  18.386  1.00 55.41           C  
ATOM   1817  CE1 TYR A 223     -40.403  -8.310  16.844  1.00 55.41           C  
ATOM   1818  CE2 TYR A 223     -39.779  -6.698  18.571  1.00 55.41           C  
ATOM   1819  OH  TYR A 223     -38.295  -8.485  17.962  1.00 55.41           O  
ATOM   1820  CZ  TYR A 223     -39.476  -7.838  17.796  1.00 55.41           C  
ATOM   1821  N   GLY A 224     -43.921  -5.074  14.117  1.00 57.94           N  
ATOM   1822  CA  GLY A 224     -43.777  -5.402  12.696  1.00 57.94           C  
ATOM   1823  C   GLY A 224     -43.186  -4.255  11.874  1.00 57.94           C  
ATOM   1824  O   GLY A 224     -42.220  -4.458  11.137  1.00 57.94           O  
ATOM   1825  N   ILE A 225     -43.722  -3.040  12.038  1.00 67.19           N  
ATOM   1826  CA  ILE A 225     -43.213  -1.855  11.330  1.00 67.19           C  
ATOM   1827  C   ILE A 225     -41.811  -1.502  11.825  1.00 67.19           C  
ATOM   1828  CB  ILE A 225     -44.212  -0.678  11.416  1.00 67.19           C  
ATOM   1829  O   ILE A 225     -40.897  -1.382  11.010  1.00 67.19           O  
ATOM   1830  CG1 ILE A 225     -45.467  -1.074  10.598  1.00 67.19           C  
ATOM   1831  CG2 ILE A 225     -43.581   0.630  10.907  1.00 67.19           C  
ATOM   1832  CD1 ILE A 225     -46.433   0.064  10.256  1.00 67.19           C  
ATOM   1833  N   PHE A 226     -41.612  -1.469  13.143  1.00 55.34           N  
ATOM   1834  CA  PHE A 226     -40.317  -1.175  13.752  1.00 55.34           C  
ATOM   1835  C   PHE A 226     -39.189  -2.088  13.245  1.00 55.34           C  
ATOM   1836  CB  PHE A 226     -40.468  -1.323  15.267  1.00 55.34           C  
ATOM   1837  O   PHE A 226     -38.130  -1.605  12.847  1.00 55.34           O  
ATOM   1838  CG  PHE A 226     -39.157  -1.206  16.005  1.00 55.34           C  
ATOM   1839  CD1 PHE A 226     -38.658  -2.314  16.712  1.00 55.34           C  
ATOM   1840  CD2 PHE A 226     -38.406  -0.019  15.928  1.00 55.34           C  
ATOM   1841  CE1 PHE A 226     -37.423  -2.225  17.367  1.00 55.34           C  
ATOM   1842  CE2 PHE A 226     -37.183   0.084  16.609  1.00 55.34           C  
ATOM   1843  CZ  PHE A 226     -36.698  -1.026  17.318  1.00 55.34           C  
ATOM   1844  N   VAL A 227     -39.413  -3.408  13.220  1.00 49.66           N  
ATOM   1845  CA  VAL A 227     -38.410  -4.381  12.754  1.00 49.66           C  
ATOM   1846  C   VAL A 227     -38.096  -4.188  11.271  1.00 49.66           C  
ATOM   1847  CB  VAL A 227     -38.874  -5.821  13.053  1.00 49.66           C  
ATOM   1848  O   VAL A 227     -36.931  -4.262  10.879  1.00 49.66           O  
ATOM   1849  CG1 VAL A 227     -37.998  -6.889  12.384  1.00 49.66           C  
ATOM   1850  CG2 VAL A 227     -38.816  -6.090  14.561  1.00 49.66           C  
ATOM   1851  N   SER A 228     -39.107  -3.902  10.446  1.00 60.59           N  
ATOM   1852  CA  SER A 228     -38.916  -3.690   9.008  1.00 60.59           C  
ATOM   1853  C   SER A 228     -38.140  -2.405   8.686  1.00 60.59           C  
ATOM   1854  CB  SER A 228     -40.268  -3.739   8.290  1.00 60.59           C  
ATOM   1855  O   SER A 228     -37.198  -2.439   7.890  1.00 60.59           O  
ATOM   1856  OG  SER A 228     -41.066  -2.595   8.519  1.00 60.59           O  
ATOM   1857  N   GLU A 229     -38.467  -1.290   9.348  1.00 64.69           N  
ATOM   1858  CA  GLU A 229     -37.788  -0.003   9.170  1.00 64.69           C  
ATOM   1859  C   GLU A 229     -36.344  -0.097   9.656  1.00 64.69           C  
ATOM   1860  CB  GLU A 229     -38.548   1.104   9.916  1.00 64.69           C  
ATOM   1861  O   GLU A 229     -35.417   0.252   8.920  1.00 64.69           O  
ATOM   1862  CG  GLU A 229     -39.861   1.445   9.197  1.00 64.69           C  
ATOM   1863  CD  GLU A 229     -40.679   2.538   9.899  1.00 64.69           C  
ATOM   1864  OE1 GLU A 229     -41.453   3.213   9.186  1.00 64.69           O  
ATOM   1865  OE2 GLU A 229     -40.586   2.646  11.141  1.00 64.69           O  
ATOM   1866  N   ARG A 230     -36.139  -0.707  10.829  1.00 52.62           N  
ATOM   1867  CA  ARG A 230     -34.816  -1.003  11.374  1.00 52.62           C  
ATOM   1868  C   ARG A 230     -33.978  -1.814  10.384  1.00 52.62           C  
ATOM   1869  CB  ARG A 230     -35.004  -1.705  12.727  1.00 52.62           C  
ATOM   1870  O   ARG A 230     -32.874  -1.398  10.048  1.00 52.62           O  
ATOM   1871  CG  ARG A 230     -33.665  -2.043  13.373  1.00 52.62           C  
ATOM   1872  CD  ARG A 230     -33.848  -2.739  14.718  1.00 52.62           C  
ATOM   1873  NE  ARG A 230     -32.567  -3.301  15.186  1.00 52.62           N  
ATOM   1874  NH1 ARG A 230     -33.385  -4.278  17.084  1.00 52.62           N  
ATOM   1875  NH2 ARG A 230     -31.203  -4.417  16.626  1.00 52.62           N  
ATOM   1876  CZ  ARG A 230     -32.390  -3.996  16.293  1.00 52.62           C  
ATOM   1877  N   ALA A 231     -34.490  -2.934   9.873  1.00 49.84           N  
ATOM   1878  CA  ALA A 231     -33.757  -3.772   8.920  1.00 49.84           C  
ATOM   1879  C   ALA A 231     -33.361  -3.008   7.640  1.00 49.84           C  
ATOM   1880  CB  ALA A 231     -34.617  -4.998   8.592  1.00 49.84           C  
ATOM   1881  O   ALA A 231     -32.258  -3.191   7.120  1.00 49.84           O  
ATOM   1882  N   SER A 232     -34.228  -2.115   7.150  1.00 67.44           N  
ATOM   1883  CA  SER A 232     -33.936  -1.284   5.977  1.00 67.44           C  
ATOM   1884  C   SER A 232     -32.794  -0.287   6.226  1.00 67.44           C  
ATOM   1885  CB  SER A 232     -35.212  -0.582   5.498  1.00 67.44           C  
ATOM   1886  O   SER A 232     -31.925  -0.127   5.366  1.00 67.44           O  
ATOM   1887  OG  SER A 232     -35.511   0.587   6.233  1.00 67.44           O  
ATOM   1888  N   LEU A 233     -32.746   0.326   7.415  1.00 59.00           N  
ATOM   1889  CA  LEU A 233     -31.692   1.259   7.819  1.00 59.00           C  
ATOM   1890  C   LEU A 233     -30.356   0.539   8.013  1.00 59.00           C  
ATOM   1891  CB  LEU A 233     -32.117   1.987   9.106  1.00 59.00           C  
ATOM   1892  O   LEU A 233     -29.340   0.985   7.482  1.00 59.00           O  
ATOM   1893  CG  LEU A 233     -33.309   2.945   8.936  1.00 59.00           C  
ATOM   1894  CD1 LEU A 233     -33.771   3.461  10.295  1.00 59.00           C  
ATOM   1895  CD2 LEU A 233     -32.936   4.140   8.068  1.00 59.00           C  
ATOM   1896  N   PHE A 234     -30.361  -0.623   8.671  1.00 51.25           N  
ATOM   1897  CA  PHE A 234     -29.159  -1.451   8.810  1.00 51.25           C  
ATOM   1898  C   PHE A 234     -28.611  -1.898   7.449  1.00 51.25           C  
ATOM   1899  CB  PHE A 234     -29.433  -2.642   9.738  1.00 51.25           C  
ATOM   1900  O   PHE A 234     -27.410  -1.821   7.222  1.00 51.25           O  
ATOM   1901  CG  PHE A 234     -29.248  -2.295  11.205  1.00 51.25           C  
ATOM   1902  CD1 PHE A 234     -27.951  -2.221  11.742  1.00 51.25           C  
ATOM   1903  CD2 PHE A 234     -30.347  -2.000  12.029  1.00 51.25           C  
ATOM   1904  CE1 PHE A 234     -27.760  -1.847  13.084  1.00 51.25           C  
ATOM   1905  CE2 PHE A 234     -30.158  -1.603  13.365  1.00 51.25           C  
ATOM   1906  CZ  PHE A 234     -28.862  -1.531  13.895  1.00 51.25           C  
ATOM   1907  N   LYS A 235     -29.471  -2.235   6.483  1.00 64.38           N  
ATOM   1908  CA  LYS A 235     -29.024  -2.565   5.122  1.00 64.38           C  
ATOM   1909  C   LYS A 235     -28.362  -1.381   4.398  1.00 64.38           C  
ATOM   1910  CB  LYS A 235     -30.218  -3.122   4.344  1.00 64.38           C  
ATOM   1911  O   LYS A 235     -27.394  -1.583   3.664  1.00 64.38           O  
ATOM   1912  CG  LYS A 235     -29.798  -3.663   2.973  1.00 64.38           C  
ATOM   1913  CD  LYS A 235     -31.006  -4.267   2.258  1.00 64.38           C  
ATOM   1914  CE  LYS A 235     -30.568  -4.818   0.901  1.00 64.38           C  
ATOM   1915  NZ  LYS A 235     -31.711  -5.437   0.187  1.00 64.38           N  
ATOM   1916  N   LYS A 236     -28.869  -0.151   4.571  1.00 68.81           N  
ATOM   1917  CA  LYS A 236     -28.215   1.063   4.034  1.00 68.81           C  
ATOM   1918  C   LYS A 236     -26.841   1.263   4.676  1.00 68.81           C  
ATOM   1919  CB  LYS A 236     -29.054   2.325   4.298  1.00 68.81           C  
ATOM   1920  O   LYS A 236     -25.866   1.537   3.980  1.00 68.81           O  
ATOM   1921  CG  LYS A 236     -30.380   2.464   3.530  1.00 68.81           C  
ATOM   1922  CD  LYS A 236     -31.028   3.780   4.000  1.00 68.81           C  
ATOM   1923  CE  LYS A 236     -32.450   4.058   3.503  1.00 68.81           C  
ATOM   1924  NZ  LYS A 236     -32.980   5.301   4.150  1.00 68.81           N  
ATOM   1925  N   LEU A 237     -26.782   1.099   5.995  1.00 55.38           N  
ATOM   1926  CA  LEU A 237     -25.575   1.233   6.798  1.00 55.38           C  
ATOM   1927  C   LEU A 237     -24.498   0.218   6.375  1.00 55.38           C  
ATOM   1928  CB  LEU A 237     -26.012   1.078   8.262  1.00 55.38           C  
ATOM   1929  O   LEU A 237     -23.356   0.607   6.129  1.00 55.38           O  
ATOM   1930  CG  LEU A 237     -24.913   1.358   9.279  1.00 55.38           C  
ATOM   1931  CD1 LEU A 237     -24.465   2.821   9.253  1.00 55.38           C  
ATOM   1932  CD2 LEU A 237     -25.425   1.017  10.674  1.00 55.38           C  
ATOM   1933  N   ASP A 238     -24.881  -1.048   6.182  1.00 53.59           N  
ATOM   1934  CA  ASP A 238     -24.013  -2.116   5.671  1.00 53.59           C  
ATOM   1935  C   ASP A 238     -23.416  -1.759   4.305  1.00 53.59           C  
ATOM   1936  CB  ASP A 238     -24.809  -3.426   5.519  1.00 53.59           C  
ATOM   1937  O   ASP A 238     -22.229  -1.979   4.065  1.00 53.59           O  
ATOM   1938  CG  ASP A 238     -25.207  -4.097   6.835  1.00 53.59           C  
ATOM   1939  OD1 ASP A 238     -24.609  -3.752   7.876  1.00 53.59           O  
ATOM   1940  OD2 ASP A 238     -26.078  -4.994   6.761  1.00 53.59           O  
ATOM   1941  N   GLY A 239     -24.219  -1.173   3.410  1.00 65.56           N  
ATOM   1942  CA  GLY A 239     -23.763  -0.712   2.098  1.00 65.56           C  
ATOM   1943  C   GLY A 239     -22.688   0.375   2.187  1.00 65.56           C  
ATOM   1944  O   GLY A 239     -21.675   0.298   1.487  1.00 65.56           O  
ATOM   1945  N   SER A 240     -22.873   1.352   3.078  1.00 65.19           N  
ATOM   1946  CA  SER A 240     -21.901   2.427   3.311  1.00 65.19           C  
ATOM   1947  C   SER A 240     -20.599   1.900   3.927  1.00 65.19           C  
ATOM   1948  CB  SER A 240     -22.509   3.506   4.209  1.00 65.19           C  
ATOM   1949  O   SER A 240     -19.512   2.241   3.457  1.00 65.19           O  
ATOM   1950  OG  SER A 240     -23.678   4.051   3.626  1.00 65.19           O  
ATOM   1951  N   PHE A 241     -20.677   0.996   4.911  1.00 59.16           N  
ATOM   1952  CA  PHE A 241     -19.492   0.341   5.481  1.00 59.16           C  
ATOM   1953  C   PHE A 241     -18.767  -0.549   4.479  1.00 59.16           C  
ATOM   1954  CB  PHE A 241     -19.879  -0.501   6.700  1.00 59.16           C  
ATOM   1955  O   PHE A 241     -17.535  -0.548   4.422  1.00 59.16           O  
ATOM   1956  CG  PHE A 241     -20.055   0.324   7.946  1.00 59.16           C  
ATOM   1957  CD1 PHE A 241     -18.967   1.067   8.439  1.00 59.16           C  
ATOM   1958  CD2 PHE A 241     -21.285   0.346   8.622  1.00 59.16           C  
ATOM   1959  CE1 PHE A 241     -19.121   1.869   9.576  1.00 59.16           C  
ATOM   1960  CE2 PHE A 241     -21.434   1.155   9.760  1.00 59.16           C  
ATOM   1961  CZ  PHE A 241     -20.363   1.940  10.218  1.00 59.16           C  
ATOM   1962  N   ALA A 242     -19.514  -1.281   3.652  1.00 65.69           N  
ATOM   1963  CA  ALA A 242     -18.938  -2.075   2.580  1.00 65.69           C  
ATOM   1964  C   ALA A 242     -18.133  -1.193   1.620  1.00 65.69           C  
ATOM   1965  CB  ALA A 242     -20.050  -2.837   1.854  1.00 65.69           C  
ATOM   1966  O   ALA A 242     -17.097  -1.638   1.126  1.00 65.69           O  
ATOM   1967  N   MET A 243     -18.549   0.056   1.388  1.00 67.94           N  
ATOM   1968  CA  MET A 243     -17.785   0.974   0.553  1.00 67.94           C  
ATOM   1969  C   MET A 243     -16.524   1.516   1.233  1.00 67.94           C  
ATOM   1970  CB  MET A 243     -18.678   2.094   0.019  1.00 67.94           C  
ATOM   1971  O   MET A 243     -15.478   1.533   0.595  1.00 67.94           O  
ATOM   1972  CG  MET A 243     -18.032   2.634  -1.261  1.00 67.94           C  
ATOM   1973  SD  MET A 243     -17.322   4.277  -1.153  1.00 67.94           S  
ATOM   1974  CE  MET A 243     -18.745   5.136  -1.885  1.00 67.94           C  
ATOM   1975  N   LEU A 244     -16.572   1.837   2.531  1.00 63.19           N  
ATOM   1976  CA  LEU A 244     -15.377   2.196   3.317  1.00 63.19           C  
ATOM   1977  C   LEU A 244     -14.379   1.041   3.479  1.00 63.19           C  
ATOM   1978  CB  LEU A 244     -15.809   2.673   4.710  1.00 63.19           C  
ATOM   1979  O   LEU A 244     -13.220   1.256   3.822  1.00 63.19           O  
ATOM   1980  CG  LEU A 244     -16.571   4.005   4.731  1.00 63.19           C  
ATOM   1981  CD1 LEU A 244     -16.874   4.349   6.184  1.00 63.19           C  
ATOM   1982  CD2 LEU A 244     -15.751   5.147   4.131  1.00 63.19           C  
ATOM   1983  N   SER A 245     -14.838  -0.191   3.259  1.00 61.06           N  
ATOM   1984  CA  SER A 245     -14.002  -1.390   3.258  1.00 61.06           C  
ATOM   1985  C   SER A 245     -13.373  -1.712   1.896  1.00 61.06           C  
ATOM   1986  CB  SER A 245     -14.799  -2.568   3.813  1.00 61.06           C  
ATOM   1987  O   SER A 245     -12.683  -2.721   1.750  1.00 61.06           O  
ATOM   1988  OG  SER A 245     -15.681  -3.174   2.886  1.00 61.06           O  
ATOM   1989  N   LYS A 246     -13.664  -0.908   0.863  1.00 63.09           N  
ATOM   1990  CA  LYS A 246     -13.090  -1.084  -0.470  1.00 63.09           C  
ATOM   1991  C   LYS A 246     -11.875  -0.189  -0.625  1.00 63.09           C  
ATOM   1992  CB  LYS A 246     -14.115  -0.798  -1.572  1.00 63.09           C  
ATOM   1993  O   LYS A 246     -11.947   1.022  -0.454  1.00 63.09           O  
ATOM   1994  CG  LYS A 246     -15.116  -1.948  -1.709  1.00 63.09           C  
ATOM   1995  CD  LYS A 246     -16.188  -1.596  -2.741  1.00 63.09           C  
ATOM   1996  CE  LYS A 246     -17.205  -2.735  -2.821  1.00 63.09           C  
ATOM   1997  NZ  LYS A 246     -18.254  -2.443  -3.827  1.00 63.09           N  
ATOM   1998  N   ARG A 247     -10.781  -0.796  -1.069  1.00 63.78           N  
ATOM   1999  CA  ARG A 247      -9.592  -0.080  -1.513  1.00 63.78           C  
ATOM   2000  C   ARG A 247      -9.882   0.608  -2.849  1.00 63.78           C  
ATOM   2001  CB  ARG A 247      -8.446  -1.090  -1.561  1.00 63.78           C  
ATOM   2002  O   ARG A 247      -9.971  -0.052  -3.881  1.00 63.78           O  
ATOM   2003  CG  ARG A 247      -7.110  -0.365  -1.641  1.00 63.78           C  
ATOM   2004  CD  ARG A 247      -5.987  -1.364  -1.390  1.00 63.78           C  
ATOM   2005  NE  ARG A 247      -4.742  -0.623  -1.235  1.00 63.78           N  
ATOM   2006  NH1 ARG A 247      -3.504  -2.215  -0.105  1.00 63.78           N  
ATOM   2007  NH2 ARG A 247      -2.691  -0.171  -0.513  1.00 63.78           N  
ATOM   2008  CZ  ARG A 247      -3.657  -1.023  -0.616  1.00 63.78           C  
ATOM   2009  N   SER A 248     -10.099   1.919  -2.824  1.00 50.97           N  
ATOM   2010  CA  SER A 248     -10.567   2.703  -3.980  1.00 50.97           C  
ATOM   2011  C   SER A 248      -9.457   3.312  -4.840  1.00 50.97           C  
ATOM   2012  CB  SER A 248     -11.581   3.762  -3.535  1.00 50.97           C  
ATOM   2013  O   SER A 248      -9.759   3.936  -5.857  1.00 50.97           O  
ATOM   2014  OG  SER A 248     -11.258   4.257  -2.259  1.00 50.97           O  
ATOM   2015  N   VAL A 249      -8.180   3.118  -4.500  1.00 55.78           N  
ATOM   2016  CA  VAL A 249      -7.077   3.660  -5.307  1.00 55.78           C  
ATOM   2017  C   VAL A 249      -6.861   2.800  -6.557  1.00 55.78           C  
ATOM   2018  CB  VAL A 249      -5.792   3.853  -4.482  1.00 55.78           C  
ATOM   2019  O   VAL A 249      -6.235   1.741  -6.522  1.00 55.78           O  
ATOM   2020  CG1 VAL A 249      -4.720   4.574  -5.305  1.00 55.78           C  
ATOM   2021  CG2 VAL A 249      -6.029   4.756  -3.267  1.00 55.78           C  
ATOM   2022  N   GLN A 250      -7.366   3.282  -7.694  1.00 52.06           N  
ATOM   2023  CA  GLN A 250      -7.020   2.767  -9.020  1.00 52.06           C  
ATOM   2024  C   GLN A 250      -5.652   3.314  -9.433  1.00 52.06           C  
ATOM   2025  CB  GLN A 250      -8.100   3.137 -10.049  1.00 52.06           C  
ATOM   2026  O   GLN A 250      -5.552   4.318 -10.134  1.00 52.06           O  
ATOM   2027  CG  GLN A 250      -9.422   2.397  -9.814  1.00 52.06           C  
ATOM   2028  CD  GLN A 250     -10.484   2.747 -10.853  1.00 52.06           C  
ATOM   2029  NE2 GLN A 250     -11.680   2.222 -10.715  1.00 52.06           N  
ATOM   2030  OE1 GLN A 250     -10.283   3.479 -11.806  1.00 52.06           O  
ATOM   2031  N   LEU A 251      -4.580   2.668  -8.980  1.00 61.25           N  
ATOM   2032  CA  LEU A 251      -3.244   2.994  -9.466  1.00 61.25           C  
ATOM   2033  C   LEU A 251      -3.072   2.497 -10.905  1.00 61.25           C  
ATOM   2034  CB  LEU A 251      -2.179   2.387  -8.549  1.00 61.25           C  
ATOM   2035  O   LEU A 251      -3.437   1.349 -11.194  1.00 61.25           O  
ATOM   2036  CG  LEU A 251      -2.119   2.966  -7.142  1.00 61.25           C  
ATOM   2037  CD1 LEU A 251      -1.080   2.218  -6.317  1.00 61.25           C  
ATOM   2038  CD2 LEU A 251      -1.785   4.455  -7.170  1.00 61.25           C  
ATOM   2039  N   PRO A 252      -2.491   3.309 -11.810  1.00 60.22           N  
ATOM   2040  CA  PRO A 252      -2.222   2.864 -13.167  1.00 60.22           C  
ATOM   2041  C   PRO A 252      -1.347   1.605 -13.124  1.00 60.22           C  
ATOM   2042  CB  PRO A 252      -1.572   4.052 -13.886  1.00 60.22           C  
ATOM   2043  O   PRO A 252      -0.323   1.536 -12.436  1.00 60.22           O  
ATOM   2044  CG  PRO A 252      -0.984   4.893 -12.754  1.00 60.22           C  
ATOM   2045  CD  PRO A 252      -1.940   4.641 -11.590  1.00 60.22           C  
ATOM   2046  N   VAL A 253      -1.798   0.559 -13.819  1.00 64.94           N  
ATOM   2047  CA  VAL A 253      -1.071  -0.710 -13.898  1.00 64.94           C  
ATOM   2048  C   VAL A 253      -0.014  -0.586 -14.981  1.00 64.94           C  
ATOM   2049  CB  VAL A 253      -2.001  -1.908 -14.155  1.00 64.94           C  
ATOM   2050  O   VAL A 253      -0.331  -0.447 -16.164  1.00 64.94           O  
ATOM   2051  CG1 VAL A 253      -1.202  -3.224 -14.195  1.00 64.94           C  
ATOM   2052  CG2 VAL A 253      -3.057  -2.020 -13.050  1.00 64.94           C  
ATOM   2053  N   TYR A 254       1.252  -0.695 -14.593  1.00 68.88           N  
ATOM   2054  CA  TYR A 254       2.354  -0.545 -15.529  1.00 68.88           C  
ATOM   2055  C   TYR A 254       2.760  -1.902 -16.108  1.00 68.88           C  
ATOM   2056  CB  TYR A 254       3.500   0.228 -14.884  1.00 68.88           C  
ATOM   2057  O   TYR A 254       3.372  -2.751 -15.459  1.00 68.88           O  
ATOM   2058  CG  TYR A 254       4.470   0.765 -15.917  1.00 68.88           C  
ATOM   2059  CD1 TYR A 254       5.762   0.227 -16.012  1.00 68.88           C  
ATOM   2060  CD2 TYR A 254       4.093   1.831 -16.759  1.00 68.88           C  
ATOM   2061  CE1 TYR A 254       6.696   0.785 -16.909  1.00 68.88           C  
ATOM   2062  CE2 TYR A 254       5.011   2.348 -17.696  1.00 68.88           C  
ATOM   2063  OH  TYR A 254       7.229   2.355 -18.630  1.00 68.88           O  
ATOM   2064  CZ  TYR A 254       6.324   1.837 -17.761  1.00 68.88           C  
ATOM   2065  N   THR A 255       2.386  -2.133 -17.367  1.00 72.44           N  
ATOM   2066  CA  THR A 255       2.625  -3.422 -18.036  1.00 72.44           C  
ATOM   2067  C   THR A 255       4.048  -3.584 -18.572  1.00 72.44           C  
ATOM   2068  CB  THR A 255       1.609  -3.698 -19.153  1.00 72.44           C  
ATOM   2069  O   THR A 255       4.450  -4.718 -18.829  1.00 72.44           O  
ATOM   2070  CG2 THR A 255       0.176  -3.790 -18.631  1.00 72.44           C  
ATOM   2071  OG1 THR A 255       1.638  -2.699 -20.146  1.00 72.44           O  
ATOM   2072  N   GLN A 256       4.826  -2.503 -18.732  1.00 74.75           N  
ATOM   2073  CA  GLN A 256       6.175  -2.604 -19.307  1.00 74.75           C  
ATOM   2074  C   GLN A 256       7.158  -3.268 -18.339  1.00 74.75           C  
ATOM   2075  CB  GLN A 256       6.720  -1.261 -19.806  1.00 74.75           C  
ATOM   2076  O   GLN A 256       7.815  -4.222 -18.739  1.00 74.75           O  
ATOM   2077  CG  GLN A 256       5.761  -0.481 -20.720  1.00 74.75           C  
ATOM   2078  CD  GLN A 256       6.426   0.728 -21.377  1.00 74.75           C  
ATOM   2079  NE2 GLN A 256       5.682   1.603 -22.013  1.00 74.75           N  
ATOM   2080  OE1 GLN A 256       7.625   0.889 -21.399  1.00 74.75           O  
ATOM   2081  N   ILE A 257       7.156  -2.897 -17.052  1.00 76.94           N  
ATOM   2082  CA  ILE A 257       8.009  -3.543 -16.034  1.00 76.94           C  
ATOM   2083  C   ILE A 257       7.751  -5.051 -15.966  1.00 76.94           C  
ATOM   2084  CB  ILE A 257       7.829  -2.865 -14.656  1.00 76.94           C  
ATOM   2085  O   ILE A 257       8.698  -5.833 -15.957  1.00 76.94           O  
ATOM   2086  CG1 ILE A 257       8.526  -1.493 -14.695  1.00 76.94           C  
ATOM   2087  CG2 ILE A 257       8.430  -3.694 -13.508  1.00 76.94           C  
ATOM   2088  CD1 ILE A 257       8.130  -0.556 -13.554  1.00 76.94           C  
ATOM   2089  N   LYS A 258       6.484  -5.488 -16.023  1.00 80.94           N  
ATOM   2090  CA  LYS A 258       6.141  -6.922 -16.083  1.00 80.94           C  
ATOM   2091  C   LYS A 258       6.795  -7.626 -17.269  1.00 80.94           C  
ATOM   2092  CB  LYS A 258       4.626  -7.128 -16.193  1.00 80.94           C  
ATOM   2093  O   LYS A 258       7.310  -8.729 -17.116  1.00 80.94           O  
ATOM   2094  CG  LYS A 258       3.884  -6.761 -14.913  1.00 80.94           C  
ATOM   2095  CD  LYS A 258       2.388  -6.957 -15.113  1.00 80.94           C  
ATOM   2096  CE  LYS A 258       1.643  -6.529 -13.857  1.00 80.94           C  
ATOM   2097  NZ  LYS A 258       0.187  -6.701 -14.056  1.00 80.94           N  
ATOM   2098  N   ARG A 259       6.762  -7.002 -18.451  1.00 80.88           N  
ATOM   2099  CA  ARG A 259       7.354  -7.557 -19.678  1.00 80.88           C  
ATOM   2100  C   ARG A 259       8.879  -7.553 -19.618  1.00 80.88           C  
ATOM   2101  CB  ARG A 259       6.873  -6.777 -20.908  1.00 80.88           C  
ATOM   2102  O   ARG A 259       9.484  -8.545 -20.008  1.00 80.88           O  
ATOM   2103  CG  ARG A 259       5.376  -6.958 -21.191  1.00 80.88           C  
ATOM   2104  CD  ARG A 259       4.980  -6.036 -22.348  1.00 80.88           C  
ATOM   2105  NE  ARG A 259       3.519  -5.883 -22.465  1.00 80.88           N  
ATOM   2106  NH1 ARG A 259       3.557  -4.071 -23.873  1.00 80.88           N  
ATOM   2107  NH2 ARG A 259       1.605  -4.816 -23.095  1.00 80.88           N  
ATOM   2108  CZ  ARG A 259       2.902  -4.930 -23.141  1.00 80.88           C  
ATOM   2109  N   ASN A 260       9.477  -6.483 -19.099  1.00 80.81           N  
ATOM   2110  CA  ASN A 260      10.926  -6.315 -18.982  1.00 80.81           C  
ATOM   2111  C   ASN A 260      11.524  -7.324 -17.989  1.00 80.81           C  
ATOM   2112  CB  ASN A 260      11.221  -4.849 -18.588  1.00 80.81           C  
ATOM   2113  O   ASN A 260      12.529  -7.963 -18.284  1.00 80.81           O  
ATOM   2114  CG  ASN A 260      10.878  -3.845 -19.684  1.00 80.81           C  
ATOM   2115  ND2 ASN A 260      10.840  -2.564 -19.386  1.00 80.81           N  
ATOM   2116  OD1 ASN A 260      10.626  -4.209 -20.826  1.00 80.81           O  
ATOM   2117  N   LEU A 261      10.853  -7.531 -16.853  1.00 82.06           N  
ATOM   2118  CA  LEU A 261      11.251  -8.479 -15.808  1.00 82.06           C  
ATOM   2119  C   LEU A 261      10.741  -9.911 -16.032  1.00 82.06           C  
ATOM   2120  CB  LEU A 261      10.758  -7.937 -14.458  1.00 82.06           C  
ATOM   2121  O   LEU A 261      11.050 -10.804 -15.242  1.00 82.06           O  
ATOM   2122  CG  LEU A 261      11.473  -6.684 -13.951  1.00 82.06           C  
ATOM   2123  CD1 LEU A 261      10.865  -6.255 -12.617  1.00 82.06           C  
ATOM   2124  CD2 LEU A 261      12.949  -6.984 -13.727  1.00 82.06           C  
ATOM   2125  N   LYS A 262       9.946 -10.146 -17.084  1.00 86.25           N  
ATOM   2126  CA  LYS A 262       9.320 -11.448 -17.367  1.00 86.25           C  
ATOM   2127  C   LYS A 262       8.546 -11.999 -16.167  1.00 86.25           C  
ATOM   2128  CB  LYS A 262      10.388 -12.426 -17.896  1.00 86.25           C  
ATOM   2129  O   LYS A 262       8.675 -13.168 -15.815  1.00 86.25           O  
ATOM   2130  CG  LYS A 262      11.080 -11.949 -19.179  1.00 86.25           C  
ATOM   2131  CD  LYS A 262      10.055 -11.867 -20.309  1.00 86.25           C  
ATOM   2132  CE  LYS A 262      10.738 -11.696 -21.658  1.00 86.25           C  
ATOM   2133  NZ  LYS A 262       9.950 -12.425 -22.673  1.00 86.25           N  
ATOM   2134  N   LEU A 263       7.771 -11.142 -15.508  1.00 86.25           N  
ATOM   2135  CA  LEU A 263       6.989 -11.505 -14.326  1.00 86.25           C  
ATOM   2136  C   LEU A 263       5.640 -12.109 -14.707  1.00 86.25           C  
ATOM   2137  CB  LEU A 263       6.821 -10.294 -13.393  1.00 86.25           C  
ATOM   2138  O   LEU A 263       5.140 -11.936 -15.822  1.00 86.25           O  
ATOM   2139  CG  LEU A 263       8.157  -9.730 -12.893  1.00 86.25           C  
ATOM   2140  CD1 LEU A 263       7.919  -8.494 -12.034  1.00 86.25           C  
ATOM   2141  CD2 LEU A 263       8.985 -10.735 -12.100  1.00 86.25           C  
ATOM   2142  N   SER A 264       5.039 -12.797 -13.741  1.00 84.44           N  
ATOM   2143  CA  SER A 264       3.690 -13.342 -13.838  1.00 84.44           C  
ATOM   2144  C   SER A 264       2.678 -12.270 -14.245  1.00 84.44           C  
ATOM   2145  CB  SER A 264       3.322 -13.942 -12.484  1.00 84.44           C  
ATOM   2146  O   SER A 264       2.700 -11.139 -13.761  1.00 84.44           O  
ATOM   2147  OG  SER A 264       2.014 -14.479 -12.466  1.00 84.44           O  
ATOM   2148  N   THR A 265       1.735 -12.630 -15.116  1.00 77.12           N  
ATOM   2149  CA  THR A 265       0.652 -11.728 -15.541  1.00 77.12           C  
ATOM   2150  C   THR A 265      -0.379 -11.480 -14.442  1.00 77.12           C  
ATOM   2151  CB  THR A 265      -0.060 -12.274 -16.785  1.00 77.12           C  
ATOM   2152  O   THR A 265      -1.124 -10.503 -14.530  1.00 77.12           O  
ATOM   2153  CG2 THR A 265       0.850 -12.248 -18.013  1.00 77.12           C  
ATOM   2154  OG1 THR A 265      -0.447 -13.613 -16.574  1.00 77.12           O  
ATOM   2155  N   LYS A 266      -0.404 -12.333 -13.407  1.00 79.94           N  
ATOM   2156  CA  LYS A 266      -1.330 -12.244 -12.271  1.00 79.94           C  
ATOM   2157  C   LYS A 266      -0.955 -11.153 -11.268  1.00 79.94           C  
ATOM   2158  CB  LYS A 266      -1.402 -13.594 -11.541  1.00 79.94           C  
ATOM   2159  O   LYS A 266      -1.838 -10.667 -10.570  1.00 79.94           O  
ATOM   2160  CG  LYS A 266      -1.968 -14.733 -12.402  1.00 79.94           C  
ATOM   2161  CD  LYS A 266      -2.075 -16.011 -11.559  1.00 79.94           C  
ATOM   2162  CE  LYS A 266      -2.641 -17.173 -12.383  1.00 79.94           C  
ATOM   2163  NZ  LYS A 266      -2.734 -18.412 -11.567  1.00 79.94           N  
ATOM   2164  N   SER A 267       0.322 -10.773 -11.177  1.00 76.19           N  
ATOM   2165  CA  SER A 267       0.743  -9.701 -10.268  1.00 76.19           C  
ATOM   2166  C   SER A 267       0.206  -8.362 -10.763  1.00 76.19           C  
ATOM   2167  CB  SER A 267       2.268  -9.678 -10.106  1.00 76.19           C  
ATOM   2168  O   SER A 267       0.042  -8.169 -11.963  1.00 76.19           O  
ATOM   2169  OG  SER A 267       2.909  -9.388 -11.333  1.00 76.19           O  
ATOM   2170  N   ILE A 268      -0.082  -7.413  -9.878  1.00 82.38           N  
ATOM   2171  CA  ILE A 268      -0.417  -6.030 -10.242  1.00 82.38           C  
ATOM   2172  C   ILE A 268       0.792  -5.185  -9.845  1.00 82.38           C  
ATOM   2173  CB  ILE A 268      -1.740  -5.580  -9.583  1.00 82.38           C  
ATOM   2174  O   ILE A 268       1.203  -5.233  -8.694  1.00 82.38           O  
ATOM   2175  CG1 ILE A 268      -2.906  -6.497 -10.030  1.00 82.38           C  
ATOM   2176  CG2 ILE A 268      -2.031  -4.120  -9.968  1.00 82.38           C  
ATOM   2177  CD1 ILE A 268      -4.247  -6.184  -9.355  1.00 82.38           C  
ATOM   2178  N   ILE A 269       1.401  -4.488 -10.810  1.00 84.88           N  
ATOM   2179  CA  ILE A 269       2.639  -3.721 -10.609  1.00 84.88           C  
ATOM   2180  C   ILE A 269       2.383  -2.275 -11.007  1.00 84.88           C  
ATOM   2181  CB  ILE A 269       3.838  -4.307 -11.394  1.00 84.88           C  
ATOM   2182  O   ILE A 269       1.782  -2.015 -12.056  1.00 84.88           O  
ATOM   2183  CG1 ILE A 269       4.077  -5.780 -10.998  1.00 84.88           C  
ATOM   2184  CG2 ILE A 269       5.112  -3.461 -11.173  1.00 84.88           C  
ATOM   2185  CD1 ILE A 269       5.256  -6.417 -11.735  1.00 84.88           C  
ATOM   2186  N   HIS A 270       2.881  -1.362 -10.185  1.00 84.94           N  
ATOM   2187  CA  HIS A 270       2.798   0.078 -10.369  1.00 84.94           C  
ATOM   2188  C   HIS A 270       4.181   0.671 -10.627  1.00 84.94           C  
ATOM   2189  CB  HIS A 270       2.133   0.683  -9.132  1.00 84.94           C  
ATOM   2190  O   HIS A 270       5.193   0.091 -10.233  1.00 84.94           O  
ATOM   2191  CG  HIS A 270       0.789   0.065  -8.878  1.00 84.94           C  
ATOM   2192  CD2 HIS A 270       0.444  -0.742  -7.827  1.00 84.94           C  
ATOM   2193  ND1 HIS A 270      -0.274   0.092  -9.750  1.00 84.94           N  
ATOM   2194  CE1 HIS A 270      -1.245  -0.675  -9.231  1.00 84.94           C  
ATOM   2195  NE2 HIS A 270      -0.857  -1.203  -8.060  1.00 84.94           N  
ATOM   2196  N   ASN A 271       4.225   1.816 -11.307  1.00 82.81           N  
ATOM   2197  CA  ASN A 271       5.461   2.553 -11.548  1.00 82.81           C  
ATOM   2198  C   ASN A 271       5.728   3.521 -10.382  1.00 82.81           C  
ATOM   2199  CB  ASN A 271       5.358   3.248 -12.915  1.00 82.81           C  
ATOM   2200  O   ASN A 271       4.876   4.340 -10.041  1.00 82.81           O  
ATOM   2201  CG  ASN A 271       6.668   3.901 -13.309  1.00 82.81           C  
ATOM   2202  ND2 ASN A 271       7.239   3.545 -14.435  1.00 82.81           N  
ATOM   2203  OD1 ASN A 271       7.214   4.710 -12.583  1.00 82.81           O  
ATOM   2204  N   ALA A 272       6.906   3.417  -9.769  1.00 81.50           N  
ATOM   2205  CA  ALA A 272       7.307   4.240  -8.630  1.00 81.50           C  
ATOM   2206  C   ALA A 272       7.418   5.739  -8.960  1.00 81.50           C  
ATOM   2207  CB  ALA A 272       8.657   3.694  -8.166  1.00 81.50           C  
ATOM   2208  O   ALA A 272       6.982   6.581  -8.175  1.00 81.50           O  
ATOM   2209  N   ASP A 273       7.984   6.066 -10.121  1.00 72.62           N  
ATOM   2210  CA  ASP A 273       8.258   7.436 -10.559  1.00 72.62           C  
ATOM   2211  C   ASP A 273       6.957   8.192 -10.872  1.00 72.62           C  
ATOM   2212  CB  ASP A 273       9.194   7.340 -11.776  1.00 72.62           C  
ATOM   2213  O   ASP A 273       6.754   9.329 -10.445  1.00 72.62           O  
ATOM   2214  CG  ASP A 273       9.645   8.692 -12.313  1.00 72.62           C  
ATOM   2215  OD1 ASP A 273       9.801   9.655 -11.536  1.00 72.62           O  
ATOM   2216  OD2 ASP A 273       9.802   8.824 -13.548  1.00 72.62           O  
ATOM   2217  N   GLU A 274       6.010   7.522 -11.534  1.00 65.56           N  
ATOM   2218  CA  GLU A 274       4.701   8.101 -11.848  1.00 65.56           C  
ATOM   2219  C   GLU A 274       3.911   8.436 -10.575  1.00 65.56           C  
ATOM   2220  CB  GLU A 274       3.939   7.141 -12.775  1.00 65.56           C  
ATOM   2221  O   GLU A 274       3.269   9.482 -10.507  1.00 65.56           O  
ATOM   2222  CG  GLU A 274       2.715   7.793 -13.439  1.00 65.56           C  
ATOM   2223  CD  GLU A 274       2.073   6.910 -14.527  1.00 65.56           C  
ATOM   2224  OE1 GLU A 274       1.181   7.429 -15.235  1.00 65.56           O  
ATOM   2225  OE2 GLU A 274       2.454   5.720 -14.650  1.00 65.56           O  
ATOM   2226  N   ILE A 275       4.010   7.615  -9.527  1.00 60.78           N  
ATOM   2227  CA  ILE A 275       3.285   7.830  -8.267  1.00 60.78           C  
ATOM   2228  C   ILE A 275       3.854   8.995  -7.457  1.00 60.78           C  
ATOM   2229  CB  ILE A 275       3.236   6.515  -7.470  1.00 60.78           C  
ATOM   2230  O   ILE A 275       3.077   9.801  -6.937  1.00 60.78           O  
ATOM   2231  CG1 ILE A 275       2.222   5.600  -8.190  1.00 60.78           C  
ATOM   2232  CG2 ILE A 275       2.810   6.741  -6.002  1.00 60.78           C  
ATOM   2233  CD1 ILE A 275       2.353   4.145  -7.783  1.00 60.78           C  
ATOM   2234  N   LEU A 276       5.182   9.125  -7.366  1.00 60.06           N  
ATOM   2235  CA  LEU A 276       5.793  10.260  -6.666  1.00 60.06           C  
ATOM   2236  C   LEU A 276       5.561  11.580  -7.412  1.00 60.06           C  
ATOM   2237  CB  LEU A 276       7.293  10.013  -6.449  1.00 60.06           C  
ATOM   2238  O   LEU A 276       5.320  12.603  -6.773  1.00 60.06           O  
ATOM   2239  CG  LEU A 276       7.637   8.897  -5.445  1.00 60.06           C  
ATOM   2240  CD1 LEU A 276       9.151   8.823  -5.319  1.00 60.06           C  
ATOM   2241  CD2 LEU A 276       7.078   9.136  -4.042  1.00 60.06           C  
ATOM   2242  N   LYS A 277       5.571  11.559  -8.752  1.00 59.91           N  
ATOM   2243  CA  LYS A 277       5.328  12.746  -9.591  1.00 59.91           C  
ATOM   2244  C   LYS A 277       3.877  13.216  -9.576  1.00 59.91           C  
ATOM   2245  CB  LYS A 277       5.758  12.446 -11.033  1.00 59.91           C  
ATOM   2246  O   LYS A 277       3.626  14.416  -9.571  1.00 59.91           O  
ATOM   2247  CG  LYS A 277       7.282  12.480 -11.175  1.00 59.91           C  
ATOM   2248  CD  LYS A 277       7.709  12.014 -12.569  1.00 59.91           C  
ATOM   2249  CE  LYS A 277       9.213  12.248 -12.718  1.00 59.91           C  
ATOM   2250  NZ  LYS A 277       9.777  11.475 -13.842  1.00 59.91           N  
ATOM   2251  N   THR A 278       2.926  12.286  -9.594  1.00 54.06           N  
ATOM   2252  CA  THR A 278       1.487  12.600  -9.613  1.00 54.06           C  
ATOM   2253  C   THR A 278       0.915  12.868  -8.221  1.00 54.06           C  
ATOM   2254  CB  THR A 278       0.687  11.482 -10.281  1.00 54.06           C  
ATOM   2255  O   THR A 278      -0.173  13.427  -8.106  1.00 54.06           O  
ATOM   2256  CG2 THR A 278       0.997  11.324 -11.769  1.00 54.06           C  
ATOM   2257  OG1 THR A 278       0.950  10.260  -9.630  1.00 54.06           O  
ATOM   2258  N   GLY A 279       1.634  12.486  -7.160  1.00 53.88           N  
ATOM   2259  CA  GLY A 279       1.237  12.725  -5.774  1.00 53.88           C  
ATOM   2260  C   GLY A 279       0.107  11.823  -5.269  1.00 53.88           C  
ATOM   2261  O   GLY A 279      -0.320  11.996  -4.132  1.00 53.88           O  
ATOM   2262  N   PHE A 280      -0.358  10.849  -6.064  1.00 48.34           N  
ATOM   2263  CA  PHE A 280      -1.495   9.989  -5.701  1.00 48.34           C  
ATOM   2264  C   PHE A 280      -1.253   9.152  -4.437  1.00 48.34           C  
ATOM   2265  CB  PHE A 280      -1.871   9.068  -6.878  1.00 48.34           C  
ATOM   2266  O   PHE A 280      -2.207   8.864  -3.721  1.00 48.34           O  
ATOM   2267  CG  PHE A 280      -2.832   9.695  -7.872  1.00 48.34           C  
ATOM   2268  CD1 PHE A 280      -4.197   9.821  -7.555  1.00 48.34           C  
ATOM   2269  CD2 PHE A 280      -2.379  10.133  -9.124  1.00 48.34           C  
ATOM   2270  CE1 PHE A 280      -5.084  10.411  -8.476  1.00 48.34           C  
ATOM   2271  CE2 PHE A 280      -3.249  10.757 -10.033  1.00 48.34           C  
ATOM   2272  CZ  PHE A 280      -4.607  10.897  -9.706  1.00 48.34           C  
ATOM   2273  N   VAL A 281      -0.004   8.756  -4.157  1.00 60.28           N  
ATOM   2274  CA  VAL A 281       0.346   7.945  -2.974  1.00 60.28           C  
ATOM   2275  C   VAL A 281       1.708   8.341  -2.406  1.00 60.28           C  
ATOM   2276  CB  VAL A 281       0.280   6.426  -3.232  1.00 60.28           C  
ATOM   2277  O   VAL A 281       2.586   7.509  -2.169  1.00 60.28           O  
ATOM   2278  CG1 VAL A 281      -0.026   5.707  -1.922  1.00 60.28           C  
ATOM   2279  CG2 VAL A 281      -0.802   5.977  -4.203  1.00 60.28           C  
ATOM   2280  N   LYS A 282       1.920   9.646  -2.227  1.00 67.19           N  
ATOM   2281  CA  LYS A 282       3.133  10.121  -1.562  1.00 67.19           C  
ATOM   2282  C   LYS A 282       3.150   9.623  -0.109  1.00 67.19           C  
ATOM   2283  CB  LYS A 282       3.237  11.642  -1.708  1.00 67.19           C  
ATOM   2284  O   LYS A 282       2.131   9.666   0.580  1.00 67.19           O  
ATOM   2285  CG  LYS A 282       4.610  12.129  -1.238  1.00 67.19           C  
ATOM   2286  CD  LYS A 282       4.785  13.624  -1.497  1.00 67.19           C  
ATOM   2287  CE  LYS A 282       5.965  14.130  -0.668  1.00 67.19           C  
ATOM   2288  NZ  LYS A 282       5.967  15.608  -0.615  1.00 67.19           N  
ATOM   2289  N   ASP A 283       4.309   9.139   0.332  1.00 78.06           N  
ATOM   2290  CA  ASP A 283       4.534   8.612   1.682  1.00 78.06           C  
ATOM   2291  C   ASP A 283       3.694   7.369   2.064  1.00 78.06           C  
ATOM   2292  CB  ASP A 283       4.485   9.752   2.723  1.00 78.06           C  
ATOM   2293  O   ASP A 283       3.330   7.198   3.227  1.00 78.06           O  
ATOM   2294  CG  ASP A 283       5.547  10.828   2.485  1.00 78.06           C  
ATOM   2295  OD1 ASP A 283       6.752  10.463   2.535  1.00 78.06           O  
ATOM   2296  OD2 ASP A 283       5.145  11.996   2.253  1.00 78.06           O  
ATOM   2297  N   LEU A 284       3.389   6.474   1.107  1.00 83.38           N  
ATOM   2298  CA  LEU A 284       2.602   5.250   1.354  1.00 83.38           C  
ATOM   2299  C   LEU A 284       3.101   4.431   2.553  1.00 83.38           C  
ATOM   2300  CB  LEU A 284       2.637   4.336   0.110  1.00 83.38           C  
ATOM   2301  O   LEU A 284       2.313   4.023   3.402  1.00 83.38           O  
ATOM   2302  CG  LEU A 284       1.832   3.024   0.266  1.00 83.38           C  
ATOM   2303  CD1 LEU A 284       0.377   3.221   0.706  1.00 83.38           C  
ATOM   2304  CD2 LEU A 284       1.855   2.231  -1.039  1.00 83.38           C  
ATOM   2305  N   GLY A 285       4.404   4.163   2.608  1.00 86.88           N  
ATOM   2306  CA  GLY A 285       4.992   3.335   3.650  1.00 86.88           C  
ATOM   2307  C   GLY A 285       4.861   3.966   5.031  1.00 86.88           C  
ATOM   2308  O   GLY A 285       4.443   3.297   5.971  1.00 86.88           O  
ATOM   2309  N   LYS A 286       5.116   5.274   5.135  1.00 85.06           N  
ATOM   2310  CA  LYS A 286       4.909   6.056   6.364  1.00 85.06           C  
ATOM   2311  C   LYS A 286       3.435   6.103   6.771  1.00 85.06           C  
ATOM   2312  CB  LYS A 286       5.449   7.480   6.180  1.00 85.06           C  
ATOM   2313  O   LYS A 286       3.137   5.957   7.951  1.00 85.06           O  
ATOM   2314  CG  LYS A 286       6.967   7.540   5.937  1.00 85.06           C  
ATOM   2315  CD  LYS A 286       7.393   8.985   5.662  1.00 85.06           C  
ATOM   2316  CE  LYS A 286       8.845   9.089   5.180  1.00 85.06           C  
ATOM   2317  NZ  LYS A 286       9.056  10.359   4.439  1.00 85.06           N  
ATOM   2318  N   ARG A 287       2.502   6.240   5.818  1.00 81.75           N  
ATOM   2319  CA  ARG A 287       1.050   6.152   6.075  1.00 81.75           C  
ATOM   2320  C   ARG A 287       0.673   4.797   6.668  1.00 81.75           C  
ATOM   2321  CB  ARG A 287       0.243   6.424   4.793  1.00 81.75           C  
ATOM   2322  O   ARG A 287       0.032   4.764   7.712  1.00 81.75           O  
ATOM   2323  CG  ARG A 287       0.235   7.908   4.412  1.00 81.75           C  
ATOM   2324  CD  ARG A 287      -0.420   8.128   3.041  1.00 81.75           C  
ATOM   2325  NE  ARG A 287      -0.529   9.567   2.725  1.00 81.75           N  
ATOM   2326  NH1 ARG A 287      -2.603   9.944   3.669  1.00 81.75           N  
ATOM   2327  NH2 ARG A 287      -1.495  11.645   2.964  1.00 81.75           N  
ATOM   2328  CZ  ARG A 287      -1.519  10.364   3.103  1.00 81.75           C  
ATOM   2329  N   ILE A 288       1.114   3.696   6.050  1.00 86.25           N  
ATOM   2330  CA  ILE A 288       0.918   2.339   6.589  1.00 86.25           C  
ATOM   2331  C   ILE A 288       1.501   2.248   8.000  1.00 86.25           C  
ATOM   2332  CB  ILE A 288       1.535   1.269   5.657  1.00 86.25           C  
ATOM   2333  O   ILE A 288       0.801   1.822   8.910  1.00 86.25           O  
ATOM   2334  CG1 ILE A 288       0.762   1.200   4.323  1.00 86.25           C  
ATOM   2335  CG2 ILE A 288       1.539  -0.122   6.322  1.00 86.25           C  
ATOM   2336  CD1 ILE A 288       1.509   0.431   3.228  1.00 86.25           C  
ATOM   2337  N   GLY A 289       2.741   2.703   8.195  1.00 84.00           N  
ATOM   2338  CA  GLY A 289       3.413   2.684   9.493  1.00 84.00           C  
ATOM   2339  C   GLY A 289       2.638   3.422  10.586  1.00 84.00           C  
ATOM   2340  O   GLY A 289       2.385   2.855  11.643  1.00 84.00           O  
ATOM   2341  N   ASN A 290       2.182   4.645  10.312  1.00 80.12           N  
ATOM   2342  CA  ASN A 290       1.400   5.442  11.261  1.00 80.12           C  
ATOM   2343  C   ASN A 290       0.045   4.802  11.590  1.00 80.12           C  
ATOM   2344  CB  ASN A 290       1.235   6.860  10.689  1.00 80.12           C  
ATOM   2345  O   ASN A 290      -0.373   4.798  12.748  1.00 80.12           O  
ATOM   2346  CG  ASN A 290       2.513   7.670  10.809  1.00 80.12           C  
ATOM   2347  ND2 ASN A 290       2.801   8.546   9.877  1.00 80.12           N  
ATOM   2348  OD1 ASN A 290       3.271   7.537  11.746  1.00 80.12           O  
ATOM   2349  N   ILE A 291      -0.626   4.209  10.599  1.00 78.06           N  
ATOM   2350  CA  ILE A 291      -1.874   3.471  10.827  1.00 78.06           C  
ATOM   2351  C   ILE A 291      -1.610   2.224  11.681  1.00 78.06           C  
ATOM   2352  CB  ILE A 291      -2.564   3.132   9.488  1.00 78.06           C  
ATOM   2353  O   ILE A 291      -2.348   1.978  12.633  1.00 78.06           O  
ATOM   2354  CG1 ILE A 291      -3.006   4.424   8.760  1.00 78.06           C  
ATOM   2355  CG2 ILE A 291      -3.786   2.226   9.729  1.00 78.06           C  
ATOM   2356  CD1 ILE A 291      -3.358   4.202   7.283  1.00 78.06           C  
ATOM   2357  N   CYS A 292      -0.544   1.466  11.402  1.00 81.38           N  
ATOM   2358  CA  CYS A 292      -0.138   0.321  12.221  1.00 81.38           C  
ATOM   2359  C   CYS A 292       0.127   0.726  13.674  1.00 81.38           C  
ATOM   2360  CB  CYS A 292       1.141  -0.312  11.660  1.00 81.38           C  
ATOM   2361  O   CYS A 292      -0.321   0.034  14.584  1.00 81.38           O  
ATOM   2362  SG  CYS A 292       0.890  -1.190  10.101  1.00 81.38           S  
ATOM   2363  N   ILE A 293       0.818   1.846  13.903  1.00 74.81           N  
ATOM   2364  CA  ILE A 293       1.070   2.370  15.251  1.00 74.81           C  
ATOM   2365  C   ILE A 293      -0.258   2.675  15.950  1.00 74.81           C  
ATOM   2366  CB  ILE A 293       2.004   3.601  15.191  1.00 74.81           C  
ATOM   2367  O   ILE A 293      -0.467   2.217  17.071  1.00 74.81           O  
ATOM   2368  CG1 ILE A 293       3.426   3.172  14.760  1.00 74.81           C  
ATOM   2369  CG2 ILE A 293       2.069   4.316  16.555  1.00 74.81           C  
ATOM   2370  CD1 ILE A 293       4.308   4.338  14.295  1.00 74.81           C  
ATOM   2371  N   GLY A 294      -1.184   3.363  15.274  1.00 69.62           N  
ATOM   2372  CA  GLY A 294      -2.516   3.651  15.812  1.00 69.62           C  
ATOM   2373  C   GLY A 294      -3.313   2.389  16.161  1.00 69.62           C  
ATOM   2374  O   GLY A 294      -3.877   2.297  17.250  1.00 69.62           O  
ATOM   2375  N   ILE A 295      -3.313   1.384  15.278  1.00 68.25           N  
ATOM   2376  CA  ILE A 295      -3.979   0.093  15.520  1.00 68.25           C  
ATOM   2377  C   ILE A 295      -3.323  -0.649  16.690  1.00 68.25           C  
ATOM   2378  CB  ILE A 295      -3.999  -0.758  14.228  1.00 68.25           C  
ATOM   2379  O   ILE A 295      -4.015  -1.118  17.590  1.00 68.25           O  
ATOM   2380  CG1 ILE A 295      -4.945  -0.107  13.191  1.00 68.25           C  
ATOM   2381  CG2 ILE A 295      -4.449  -2.204  14.510  1.00 68.25           C  
ATOM   2382  CD1 ILE A 295      -4.933  -0.796  11.824  1.00 68.25           C  
ATOM   2383  N   SER A 296      -1.991  -0.714  16.720  1.00 66.00           N  
ATOM   2384  CA  SER A 296      -1.246  -1.381  17.788  1.00 66.00           C  
ATOM   2385  C   SER A 296      -1.432  -0.691  19.141  1.00 66.00           C  
ATOM   2386  CB  SER A 296       0.243  -1.439  17.433  1.00 66.00           C  
ATOM   2387  O   SER A 296      -1.478  -1.377  20.158  1.00 66.00           O  
ATOM   2388  OG  SER A 296       0.963  -2.149  18.430  1.00 66.00           O  
ATOM   2389  N   ALA A 297      -1.538   0.640  19.176  1.00 62.88           N  
ATOM   2390  CA  ALA A 297      -1.835   1.394  20.393  1.00 62.88           C  
ATOM   2391  C   ALA A 297      -3.271   1.126  20.875  1.00 62.88           C  
ATOM   2392  CB  ALA A 297      -1.593   2.882  20.115  1.00 62.88           C  
ATOM   2393  O   ALA A 297      -3.502   0.898  22.061  1.00 62.88           O  
ATOM   2394  N   ALA A 298      -4.229   1.050  19.947  1.00 55.59           N  
ATOM   2395  CA  ALA A 298      -5.619   0.718  20.253  1.00 55.59           C  
ATOM   2396  C   ALA A 298      -5.817  -0.737  20.722  1.00 55.59           C  
ATOM   2397  CB  ALA A 298      -6.472   1.035  19.021  1.00 55.59           C  
ATOM   2398  O   ALA A 298      -6.832  -1.042  21.348  1.00 55.59           O  
ATOM   2399  N   ARG A 299      -4.852  -1.637  20.480  1.00 56.44           N  
ATOM   2400  CA  ARG A 299      -4.906  -3.046  20.910  1.00 56.44           C  
ATOM   2401  C   ARG A 299      -5.133  -3.202  22.416  1.00 56.44           C  
ATOM   2402  CB  ARG A 299      -3.609  -3.743  20.478  1.00 56.44           C  
ATOM   2403  O   ARG A 299      -5.861  -4.102  22.830  1.00 56.44           O  
ATOM   2404  CG  ARG A 299      -3.684  -5.271  20.633  1.00 56.44           C  
ATOM   2405  CD  ARG A 299      -2.344  -5.936  20.309  1.00 56.44           C  
ATOM   2406  NE  ARG A 299      -1.930  -5.678  18.921  1.00 56.44           N  
ATOM   2407  NH1 ARG A 299       0.172  -4.815  19.284  1.00 56.44           N  
ATOM   2408  NH2 ARG A 299      -0.520  -5.132  17.234  1.00 56.44           N  
ATOM   2409  CZ  ARG A 299      -0.773  -5.220  18.493  1.00 56.44           C  
ATOM   2410  N   GLY A 300      -4.543  -2.323  23.229  1.00 42.75           N  
ATOM   2411  CA  GLY A 300      -4.710  -2.325  24.688  1.00 42.75           C  
ATOM   2412  C   GLY A 300      -6.096  -1.874  25.165  1.00 42.75           C  
ATOM   2413  O   GLY A 300      -6.483  -2.190  26.284  1.00 42.75           O  
ATOM   2414  N   LEU A 301      -6.860  -1.186  24.310  1.00 41.62           N  
ATOM   2415  CA  LEU A 301      -8.150  -0.570  24.642  1.00 41.62           C  
ATOM   2416  C   LEU A 301      -9.366  -1.416  24.214  1.00 41.62           C  
ATOM   2417  CB  LEU A 301      -8.182   0.855  24.052  1.00 41.62           C  
ATOM   2418  O   LEU A 301     -10.506  -1.009  24.419  1.00 41.62           O  
ATOM   2419  CG  LEU A 301      -7.094   1.803  24.600  1.00 41.62           C  
ATOM   2420  CD1 LEU A 301      -7.152   3.137  23.856  1.00 41.62           C  
ATOM   2421  CD2 LEU A 301      -7.265   2.076  26.096  1.00 41.62           C  
ATOM   2422  N   GLY A 302      -9.143  -2.610  23.653  1.00 40.59           N  
ATOM   2423  CA  GLY A 302     -10.202  -3.456  23.101  1.00 40.59           C  
ATOM   2424  C   GLY A 302     -10.479  -3.135  21.629  1.00 40.59           C  
ATOM   2425  O   GLY A 302     -10.619  -1.986  21.220  1.00 40.59           O  
ATOM   2426  N   TYR A 303     -10.511  -4.187  20.813  1.00 36.97           N  
ATOM   2427  CA  TYR A 303     -10.429  -4.151  19.352  1.00 36.97           C  
ATOM   2428  C   TYR A 303     -11.379  -3.147  18.671  1.00 36.97           C  
ATOM   2429  CB  TYR A 303     -10.706  -5.571  18.821  1.00 36.97           C  
ATOM   2430  O   TYR A 303     -12.590  -3.345  18.642  1.00 36.97           O  
ATOM   2431  CG  TYR A 303      -9.476  -6.424  18.582  1.00 36.97           C  
ATOM   2432  CD1 TYR A 303      -9.069  -6.676  17.258  1.00 36.97           C  
ATOM   2433  CD2 TYR A 303      -8.767  -7.000  19.654  1.00 36.97           C  
ATOM   2434  CE1 TYR A 303      -7.961  -7.498  16.992  1.00 36.97           C  
ATOM   2435  CE2 TYR A 303      -7.663  -7.836  19.392  1.00 36.97           C  
ATOM   2436  OH  TYR A 303      -6.272  -8.977  17.822  1.00 36.97           O  
ATOM   2437  CZ  TYR A 303      -7.269  -8.094  18.062  1.00 36.97           C  
ATOM   2438  N   ILE A 304     -10.789  -2.160  17.984  1.00 37.84           N  
ATOM   2439  CA  ILE A 304     -11.187  -1.700  16.634  1.00 37.84           C  
ATOM   2440  C   ILE A 304     -12.579  -1.016  16.512  1.00 37.84           C  
ATOM   2441  CB  ILE A 304     -10.900  -2.864  15.630  1.00 37.84           C  
ATOM   2442  O   ILE A 304     -12.909  -0.463  15.467  1.00 37.84           O  
ATOM   2443  CG1 ILE A 304      -9.397  -3.265  15.712  1.00 37.84           C  
ATOM   2444  CG2 ILE A 304     -11.291  -2.560  14.175  1.00 37.84           C  
ATOM   2445  CD1 ILE A 304      -8.902  -4.337  14.732  1.00 37.84           C  
ATOM   2446  N   GLY A 305     -13.384  -0.946  17.575  1.00 39.38           N  
ATOM   2447  CA  GLY A 305     -14.770  -0.454  17.531  1.00 39.38           C  
ATOM   2448  C   GLY A 305     -14.979   1.053  17.734  1.00 39.38           C  
ATOM   2449  O   GLY A 305     -16.084   1.540  17.518  1.00 39.38           O  
ATOM   2450  N   ILE A 306     -13.958   1.811  18.138  1.00 37.81           N  
ATOM   2451  CA  ILE A 306     -14.145   3.197  18.617  1.00 37.81           C  
ATOM   2452  C   ILE A 306     -14.066   4.239  17.480  1.00 37.81           C  
ATOM   2453  CB  ILE A 306     -13.183   3.434  19.812  1.00 37.81           C  
ATOM   2454  O   ILE A 306     -14.637   5.324  17.579  1.00 37.81           O  
ATOM   2455  CG1 ILE A 306     -13.617   2.508  20.981  1.00 37.81           C  
ATOM   2456  CG2 ILE A 306     -13.111   4.885  20.315  1.00 37.81           C  
ATOM   2457  CD1 ILE A 306     -12.796   2.642  22.270  1.00 37.81           C  
ATOM   2458  N   MET A 307     -13.440   3.918  16.345  1.00 35.34           N  
ATOM   2459  CA  MET A 307     -12.999   4.959  15.405  1.00 35.34           C  
ATOM   2460  C   MET A 307     -14.066   5.563  14.478  1.00 35.34           C  
ATOM   2461  CB  MET A 307     -11.757   4.476  14.633  1.00 35.34           C  
ATOM   2462  O   MET A 307     -13.800   6.618  13.915  1.00 35.34           O  
ATOM   2463  CG  MET A 307     -10.484   4.956  15.341  1.00 35.34           C  
ATOM   2464  SD  MET A 307     -10.188   6.736  15.143  1.00 35.34           S  
ATOM   2465  CE  MET A 307      -8.924   6.687  13.848  1.00 35.34           C  
ATOM   2466  N   VAL A 308     -15.261   4.979  14.309  1.00 36.31           N  
ATOM   2467  CA  VAL A 308     -16.263   5.534  13.360  1.00 36.31           C  
ATOM   2468  C   VAL A 308     -17.420   6.283  14.039  1.00 36.31           C  
ATOM   2469  CB  VAL A 308     -16.705   4.494  12.302  1.00 36.31           C  
ATOM   2470  O   VAL A 308     -18.170   6.978  13.363  1.00 36.31           O  
ATOM   2471  CG1 VAL A 308     -17.608   5.096  11.211  1.00 36.31           C  
ATOM   2472  CG2 VAL A 308     -15.474   3.932  11.576  1.00 36.31           C  
ATOM   2473  N   GLY A 309     -17.556   6.235  15.369  1.00 35.25           N  
ATOM   2474  CA  GLY A 309     -18.694   6.896  16.030  1.00 35.25           C  
ATOM   2475  C   GLY A 309     -18.527   7.300  17.492  1.00 35.25           C  
ATOM   2476  O   GLY A 309     -19.451   7.883  18.050  1.00 35.25           O  
ATOM   2477  N   ALA A 310     -17.393   7.020  18.136  1.00 32.47           N  
ATOM   2478  CA  ALA A 310     -17.296   7.210  19.583  1.00 32.47           C  
ATOM   2479  C   ALA A 310     -16.932   8.638  20.020  1.00 32.47           C  
ATOM   2480  CB  ALA A 310     -16.308   6.193  20.130  1.00 32.47           C  
ATOM   2481  O   ALA A 310     -17.175   8.982  21.171  1.00 32.47           O  
ATOM   2482  N   VAL A 311     -16.396   9.485  19.133  1.00 29.34           N  
ATOM   2483  CA  VAL A 311     -15.845  10.788  19.557  1.00 29.34           C  
ATOM   2484  C   VAL A 311     -16.936  11.805  19.930  1.00 29.34           C  
ATOM   2485  CB  VAL A 311     -14.837  11.347  18.529  1.00 29.34           C  
ATOM   2486  O   VAL A 311     -16.684  12.690  20.728  1.00 29.34           O  
ATOM   2487  CG1 VAL A 311     -14.037  12.531  19.088  1.00 29.34           C  
ATOM   2488  CG2 VAL A 311     -13.811  10.281  18.103  1.00 29.34           C  
ATOM   2489  N   SER A 312     -18.172  11.670  19.431  1.00 29.42           N  
ATOM   2490  CA  SER A 312     -19.288  12.554  19.828  1.00 29.42           C  
ATOM   2491  C   SER A 312     -20.355  11.867  20.683  1.00 29.42           C  
ATOM   2492  CB  SER A 312     -19.915  13.188  18.588  1.00 29.42           C  
ATOM   2493  O   SER A 312     -21.057  12.531  21.445  1.00 29.42           O  
ATOM   2494  OG  SER A 312     -20.395  12.192  17.702  1.00 29.42           O  
ATOM   2495  N   GLY A 313     -20.497  10.542  20.586  1.00 29.84           N  
ATOM   2496  CA  GLY A 313     -21.503   9.787  21.337  1.00 29.84           C  
ATOM   2497  C   GLY A 313     -21.121   9.561  22.798  1.00 29.84           C  
ATOM   2498  O   GLY A 313     -21.972   9.664  23.673  1.00 29.84           O  
ATOM   2499  N   VAL A 314     -19.845   9.282  23.079  1.00 34.78           N  
ATOM   2500  CA  VAL A 314     -19.402   8.982  24.450  1.00 34.78           C  
ATOM   2501  C   VAL A 314     -19.399  10.248  25.297  1.00 34.78           C  
ATOM   2502  CB  VAL A 314     -18.035   8.277  24.465  1.00 34.78           C  
ATOM   2503  O   VAL A 314     -19.935  10.222  26.400  1.00 34.78           O  
ATOM   2504  CG1 VAL A 314     -17.628   7.881  25.890  1.00 34.78           C  
ATOM   2505  CG2 VAL A 314     -18.079   6.983  23.636  1.00 34.78           C  
ATOM   2506  N   ASP A 315     -18.915  11.363  24.748  1.00 33.06           N  
ATOM   2507  CA  ASP A 315     -18.943  12.659  25.429  1.00 33.06           C  
ATOM   2508  C   ASP A 315     -20.373  13.177  25.611  1.00 33.06           C  
ATOM   2509  CB  ASP A 315     -18.077  13.680  24.674  1.00 33.06           C  
ATOM   2510  O   ASP A 315     -20.705  13.640  26.694  1.00 33.06           O  
ATOM   2511  CG  ASP A 315     -16.571  13.479  24.891  1.00 33.06           C  
ATOM   2512  OD1 ASP A 315     -16.202  12.715  25.813  1.00 33.06           O  
ATOM   2513  OD2 ASP A 315     -15.803  14.093  24.122  1.00 33.06           O  
ATOM   2514  N   SER A 316     -21.265  13.021  24.623  1.00 35.12           N  
ATOM   2515  CA  SER A 316     -22.668  13.446  24.771  1.00 35.12           C  
ATOM   2516  C   SER A 316     -23.469  12.577  25.746  1.00 35.12           C  
ATOM   2517  CB  SER A 316     -23.385  13.522  23.423  1.00 35.12           C  
ATOM   2518  O   SER A 316     -24.292  13.105  26.492  1.00 35.12           O  
ATOM   2519  OG  SER A 316     -23.382  12.280  22.753  1.00 35.12           O  
ATOM   2520  N   VAL A 317     -23.215  11.264  25.803  1.00 35.00           N  
ATOM   2521  CA  VAL A 317     -23.815  10.363  26.803  1.00 35.00           C  
ATOM   2522  C   VAL A 317     -23.230  10.628  28.192  1.00 35.00           C  
ATOM   2523  CB  VAL A 317     -23.647   8.887  26.385  1.00 35.00           C  
ATOM   2524  O   VAL A 317     -23.971  10.644  29.173  1.00 35.00           O  
ATOM   2525  CG1 VAL A 317     -24.059   7.900  27.487  1.00 35.00           C  
ATOM   2526  CG2 VAL A 317     -24.524   8.568  25.165  1.00 35.00           C  
ATOM   2527  N   TYR A 318     -21.924  10.882  28.292  1.00 34.09           N  
ATOM   2528  CA  TYR A 318     -21.262  11.241  29.544  1.00 34.09           C  
ATOM   2529  C   TYR A 318     -21.734  12.603  30.065  1.00 34.09           C  
ATOM   2530  CB  TYR A 318     -19.744  11.205  29.342  1.00 34.09           C  
ATOM   2531  O   TYR A 318     -22.080  12.711  31.239  1.00 34.09           O  
ATOM   2532  CG  TYR A 318     -18.952  11.480  30.602  1.00 34.09           C  
ATOM   2533  CD1 TYR A 318     -18.328  12.728  30.786  1.00 34.09           C  
ATOM   2534  CD2 TYR A 318     -18.822  10.474  31.578  1.00 34.09           C  
ATOM   2535  CE1 TYR A 318     -17.557  12.967  31.939  1.00 34.09           C  
ATOM   2536  CE2 TYR A 318     -18.073  10.716  32.745  1.00 34.09           C  
ATOM   2537  OH  TYR A 318     -16.675  12.172  34.029  1.00 34.09           O  
ATOM   2538  CZ  TYR A 318     -17.432  11.959  32.921  1.00 34.09           C  
ATOM   2539  N   GLU A 319     -21.839  13.622  29.208  1.00 37.91           N  
ATOM   2540  CA  GLU A 319     -22.390  14.936  29.554  1.00 37.91           C  
ATOM   2541  C   GLU A 319     -23.872  14.847  29.929  1.00 37.91           C  
ATOM   2542  CB  GLU A 319     -22.188  15.958  28.422  1.00 37.91           C  
ATOM   2543  O   GLU A 319     -24.263  15.400  30.956  1.00 37.91           O  
ATOM   2544  CG  GLU A 319     -20.758  16.523  28.381  1.00 37.91           C  
ATOM   2545  CD  GLU A 319     -20.633  17.758  27.470  1.00 37.91           C  
ATOM   2546  OE1 GLU A 319     -19.717  18.566  27.749  1.00 37.91           O  
ATOM   2547  OE2 GLU A 319     -21.485  17.935  26.569  1.00 37.91           O  
ATOM   2548  N   ALA A 320     -24.689  14.084  29.194  1.00 34.72           N  
ATOM   2549  CA  ALA A 320     -26.089  13.847  29.557  1.00 34.72           C  
ATOM   2550  C   ALA A 320     -26.226  13.123  30.911  1.00 34.72           C  
ATOM   2551  CB  ALA A 320     -26.772  13.069  28.427  1.00 34.72           C  
ATOM   2552  O   ALA A 320     -27.074  13.489  31.724  1.00 34.72           O  
ATOM   2553  N   CYS A 321     -25.349  12.156  31.202  1.00 36.75           N  
ATOM   2554  CA  CYS A 321     -25.279  11.481  32.502  1.00 36.75           C  
ATOM   2555  C   CYS A 321     -24.704  12.367  33.624  1.00 36.75           C  
ATOM   2556  CB  CYS A 321     -24.415  10.217  32.381  1.00 36.75           C  
ATOM   2557  O   CYS A 321     -24.938  12.083  34.798  1.00 36.75           O  
ATOM   2558  SG  CYS A 321     -25.163   8.702  31.711  1.00 36.75           S  
ATOM   2559  N   LYS A 322     -23.941  13.415  33.292  1.00 37.16           N  
ATOM   2560  CA  LYS A 322     -23.364  14.376  34.246  1.00 37.16           C  
ATOM   2561  C   LYS A 322     -24.373  15.449  34.660  1.00 37.16           C  
ATOM   2562  CB  LYS A 322     -22.096  14.972  33.615  1.00 37.16           C  
ATOM   2563  O   LYS A 322     -24.284  15.962  35.774  1.00 37.16           O  
ATOM   2564  CG  LYS A 322     -21.190  15.721  34.602  1.00 37.16           C  
ATOM   2565  CD  LYS A 322     -19.948  16.220  33.852  1.00 37.16           C  
ATOM   2566  CE  LYS A 322     -18.967  16.925  34.792  1.00 37.16           C  
ATOM   2567  NZ  LYS A 322     -17.797  17.440  34.035  1.00 37.16           N  
ATOM   2568  N   VAL A 323     -25.342  15.762  33.796  1.00 40.59           N  
ATOM   2569  CA  VAL A 323     -26.451  16.685  34.100  1.00 40.59           C  
ATOM   2570  C   VAL A 323     -27.393  16.104  35.166  1.00 40.59           C  
ATOM   2571  CB  VAL A 323     -27.196  17.074  32.804  1.00 40.59           C  
ATOM   2572  O   VAL A 323     -27.957  16.863  35.955  1.00 40.59           O  
ATOM   2573  CG1 VAL A 323     -28.453  17.919  33.053  1.00 40.59           C  
ATOM   2574  CG2 VAL A 323     -26.294  17.922  31.895  1.00 40.59           C  
ATOM   2575  N   ASP A 324     -27.507  14.777  35.268  1.00 38.72           N  
ATOM   2576  CA  ASP A 324     -28.320  14.112  36.290  1.00 38.72           C  
ATOM   2577  C   ASP A 324     -27.434  13.685  37.478  1.00 38.72           C  
ATOM   2578  CB  ASP A 324     -29.150  12.987  35.637  1.00 38.72           C  
ATOM   2579  O   ASP A 324     -26.903  12.576  37.538  1.00 38.72           O  
ATOM   2580  CG  ASP A 324     -30.515  12.764  36.306  1.00 38.72           C  
ATOM   2581  OD1 ASP A 324     -30.847  13.494  37.271  1.00 38.72           O  
ATOM   2582  OD2 ASP A 324     -31.235  11.848  35.853  1.00 38.72           O  
ATOM   2583  N   GLY A 325     -27.200  14.627  38.400  1.00 36.09           N  
ATOM   2584  CA  GLY A 325     -26.164  14.638  39.451  1.00 36.09           C  
ATOM   2585  C   GLY A 325     -26.158  13.522  40.514  1.00 36.09           C  
ATOM   2586  O   GLY A 325     -25.733  13.767  41.641  1.00 36.09           O  
ATOM   2587  N   LYS A 326     -26.611  12.302  40.201  1.00 43.62           N  
ATOM   2588  CA  LYS A 326     -26.597  11.130  41.094  1.00 43.62           C  
ATOM   2589  C   LYS A 326     -25.484  10.114  40.815  1.00 43.62           C  
ATOM   2590  CB  LYS A 326     -27.986  10.476  41.124  1.00 43.62           C  
ATOM   2591  O   LYS A 326     -25.375   9.145  41.553  1.00 43.62           O  
ATOM   2592  CG  LYS A 326     -28.997  11.390  41.828  1.00 43.62           C  
ATOM   2593  CD  LYS A 326     -30.297  10.633  42.098  1.00 43.62           C  
ATOM   2594  CE  LYS A 326     -31.265  11.544  42.854  1.00 43.62           C  
ATOM   2595  NZ  LYS A 326     -32.533  10.834  43.132  1.00 43.62           N  
ATOM   2596  N   GLY A 327     -24.646  10.305  39.794  1.00 44.09           N  
ATOM   2597  CA  GLY A 327     -23.445   9.479  39.551  1.00 44.09           C  
ATOM   2598  C   GLY A 327     -23.693   8.021  39.113  1.00 44.09           C  
ATOM   2599  O   GLY A 327     -22.777   7.366  38.620  1.00 44.09           O  
ATOM   2600  N   ASP A 328     -24.925   7.518  39.219  1.00 42.50           N  
ATOM   2601  CA  ASP A 328     -25.293   6.145  38.852  1.00 42.50           C  
ATOM   2602  C   ASP A 328     -25.361   5.917  37.332  1.00 42.50           C  
ATOM   2603  CB  ASP A 328     -26.634   5.786  39.515  1.00 42.50           C  
ATOM   2604  O   ASP A 328     -25.067   4.816  36.865  1.00 42.50           O  
ATOM   2605  CG  ASP A 328     -26.514   5.472  41.014  1.00 42.50           C  
ATOM   2606  OD1 ASP A 328     -25.464   4.916  41.418  1.00 42.50           O  
ATOM   2607  OD2 ASP A 328     -27.503   5.742  41.732  1.00 42.50           O  
ATOM   2608  N   CYS A 329     -25.685   6.953  36.547  1.00 34.44           N  
ATOM   2609  CA  CYS A 329     -25.767   6.888  35.081  1.00 34.44           C  
ATOM   2610  C   CYS A 329     -24.391   6.599  34.463  1.00 34.44           C  
ATOM   2611  CB  CYS A 329     -26.384   8.201  34.571  1.00 34.44           C  
ATOM   2612  O   CYS A 329     -24.218   5.587  33.791  1.00 34.44           O  
ATOM   2613  SG  CYS A 329     -26.846   8.328  32.816  1.00 34.44           S  
ATOM   2614  N   GLY A 330     -23.371   7.402  34.795  1.00 37.31           N  
ATOM   2615  CA  GLY A 330     -22.003   7.187  34.305  1.00 37.31           C  
ATOM   2616  C   GLY A 330     -21.423   5.834  34.731  1.00 37.31           C  
ATOM   2617  O   GLY A 330     -20.793   5.144  33.932  1.00 37.31           O  
ATOM   2618  N   LYS A 331     -21.712   5.399  35.965  1.00 38.16           N  
ATOM   2619  CA  LYS A 331     -21.270   4.102  36.498  1.00 38.16           C  
ATOM   2620  C   LYS A 331     -21.936   2.911  35.802  1.00 38.16           C  
ATOM   2621  CB  LYS A 331     -21.541   4.105  38.006  1.00 38.16           C  
ATOM   2622  O   LYS A 331     -21.291   1.883  35.600  1.00 38.16           O  
ATOM   2623  CG  LYS A 331     -20.892   2.915  38.726  1.00 38.16           C  
ATOM   2624  CD  LYS A 331     -21.092   3.079  40.234  1.00 38.16           C  
ATOM   2625  CE  LYS A 331     -20.375   1.970  41.006  1.00 38.16           C  
ATOM   2626  NZ  LYS A 331     -20.448   2.235  42.463  1.00 38.16           N  
ATOM   2627  N   THR A 332     -23.212   3.038  35.447  1.00 39.00           N  
ATOM   2628  CA  THR A 332     -23.974   1.997  34.740  1.00 39.00           C  
ATOM   2629  C   THR A 332     -23.531   1.903  33.286  1.00 39.00           C  
ATOM   2630  CB  THR A 332     -25.482   2.253  34.852  1.00 39.00           C  
ATOM   2631  O   THR A 332     -23.189   0.815  32.830  1.00 39.00           O  
ATOM   2632  CG2 THR A 332     -26.317   1.146  34.210  1.00 39.00           C  
ATOM   2633  OG1 THR A 332     -25.817   2.290  36.222  1.00 39.00           O  
ATOM   2634  N   THR A 333     -23.403   3.040  32.602  1.00 37.78           N  
ATOM   2635  CA  THR A 333     -22.918   3.108  31.219  1.00 37.78           C  
ATOM   2636  C   THR A 333     -21.501   2.550  31.087  1.00 37.78           C  
ATOM   2637  CB  THR A 333     -22.973   4.560  30.725  1.00 37.78           C  
ATOM   2638  O   THR A 333     -21.247   1.710  30.227  1.00 37.78           O  
ATOM   2639  CG2 THR A 333     -22.610   4.695  29.249  1.00 37.78           C  
ATOM   2640  OG1 THR A 333     -24.288   5.041  30.871  1.00 37.78           O  
ATOM   2641  N   ALA A 334     -20.582   2.928  31.984  1.00 39.34           N  
ATOM   2642  CA  ALA A 334     -19.225   2.380  31.996  1.00 39.34           C  
ATOM   2643  C   ALA A 334     -19.215   0.857  32.225  1.00 39.34           C  
ATOM   2644  CB  ALA A 334     -18.412   3.114  33.069  1.00 39.34           C  
ATOM   2645  O   ALA A 334     -18.462   0.136  31.572  1.00 39.34           O  
ATOM   2646  N   ARG A 335     -20.087   0.344  33.107  1.00 39.66           N  
ATOM   2647  CA  ARG A 335     -20.245  -1.101  33.340  1.00 39.66           C  
ATOM   2648  C   ARG A 335     -20.787  -1.848  32.129  1.00 39.66           C  
ATOM   2649  CB  ARG A 335     -21.162  -1.359  34.544  1.00 39.66           C  
ATOM   2650  O   ARG A 335     -20.323  -2.952  31.868  1.00 39.66           O  
ATOM   2651  CG  ARG A 335     -20.350  -1.626  35.810  1.00 39.66           C  
ATOM   2652  CD  ARG A 335     -21.310  -1.894  36.969  1.00 39.66           C  
ATOM   2653  NE  ARG A 335     -20.589  -2.375  38.162  1.00 39.66           N  
ATOM   2654  NH1 ARG A 335     -22.234  -1.912  39.685  1.00 39.66           N  
ATOM   2655  NH2 ARG A 335     -20.350  -2.909  40.365  1.00 39.66           N  
ATOM   2656  CZ  ARG A 335     -21.057  -2.399  39.395  1.00 39.66           C  
ATOM   2657  N   GLU A 336     -21.751  -1.287  31.410  1.00 39.97           N  
ATOM   2658  CA  GLU A 336     -22.327  -1.921  30.220  1.00 39.97           C  
ATOM   2659  C   GLU A 336     -21.336  -1.934  29.051  1.00 39.97           C  
ATOM   2660  CB  GLU A 336     -23.640  -1.230  29.828  1.00 39.97           C  
ATOM   2661  O   GLU A 336     -21.177  -2.967  28.400  1.00 39.97           O  
ATOM   2662  CG  GLU A 336     -24.775  -1.590  30.802  1.00 39.97           C  
ATOM   2663  CD  GLU A 336     -26.153  -1.059  30.368  1.00 39.97           C  
ATOM   2664  OE1 GLU A 336     -27.140  -1.446  31.034  1.00 39.97           O  
ATOM   2665  OE2 GLU A 336     -26.229  -0.304  29.374  1.00 39.97           O  
ATOM   2666  N   VAL A 337     -20.591  -0.843  28.846  1.00 39.00           N  
ATOM   2667  CA  VAL A 337     -19.516  -0.771  27.841  1.00 39.00           C  
ATOM   2668  C   VAL A 337     -18.388  -1.751  28.178  1.00 39.00           C  
ATOM   2669  CB  VAL A 337     -19.000   0.676  27.710  1.00 39.00           C  
ATOM   2670  O   VAL A 337     -17.960  -2.520  27.315  1.00 39.00           O  
ATOM   2671  CG1 VAL A 337     -17.771   0.777  26.797  1.00 39.00           C  
ATOM   2672  CG2 VAL A 337     -20.085   1.584  27.112  1.00 39.00           C  
ATOM   2673  N   ALA A 338     -17.953  -1.805  29.440  1.00 38.72           N  
ATOM   2674  CA  ALA A 338     -16.953  -2.770  29.896  1.00 38.72           C  
ATOM   2675  C   ALA A 338     -17.456  -4.222  29.809  1.00 38.72           C  
ATOM   2676  CB  ALA A 338     -16.538  -2.408  31.326  1.00 38.72           C  
ATOM   2677  O   ALA A 338     -16.704  -5.111  29.416  1.00 38.72           O  
ATOM   2678  N   GLY A 339     -18.731  -4.475  30.122  1.00 38.16           N  
ATOM   2679  CA  GLY A 339     -19.368  -5.786  29.984  1.00 38.16           C  
ATOM   2680  C   GLY A 339     -19.477  -6.242  28.528  1.00 38.16           C  
ATOM   2681  O   GLY A 339     -19.255  -7.415  28.233  1.00 38.16           O  
ATOM   2682  N   PHE A 340     -19.739  -5.317  27.604  1.00 37.16           N  
ATOM   2683  CA  PHE A 340     -19.752  -5.574  26.165  1.00 37.16           C  
ATOM   2684  C   PHE A 340     -18.348  -5.908  25.631  1.00 37.16           C  
ATOM   2685  CB  PHE A 340     -20.370  -4.357  25.466  1.00 37.16           C  
ATOM   2686  O   PHE A 340     -18.167  -6.938  24.979  1.00 37.16           O  
ATOM   2687  CG  PHE A 340     -20.413  -4.474  23.958  1.00 37.16           C  
ATOM   2688  CD1 PHE A 340     -19.451  -3.815  23.171  1.00 37.16           C  
ATOM   2689  CD2 PHE A 340     -21.407  -5.258  23.343  1.00 37.16           C  
ATOM   2690  CE1 PHE A 340     -19.482  -3.942  21.772  1.00 37.16           C  
ATOM   2691  CE2 PHE A 340     -21.438  -5.384  21.944  1.00 37.16           C  
ATOM   2692  CZ  PHE A 340     -20.474  -4.729  21.159  1.00 37.16           C  
ATOM   2693  N   ILE A 341     -17.336  -5.102  25.977  1.00 36.16           N  
ATOM   2694  CA  ILE A 341     -15.930  -5.347  25.604  1.00 36.16           C  
ATOM   2695  C   ILE A 341     -15.427  -6.666  26.220  1.00 36.16           C  
ATOM   2696  CB  ILE A 341     -15.055  -4.131  26.006  1.00 36.16           C  
ATOM   2697  O   ILE A 341     -14.813  -7.488  25.535  1.00 36.16           O  
ATOM   2698  CG1 ILE A 341     -15.443  -2.888  25.167  1.00 36.16           C  
ATOM   2699  CG2 ILE A 341     -13.554  -4.434  25.823  1.00 36.16           C  
ATOM   2700  CD1 ILE A 341     -14.811  -1.577  25.655  1.00 36.16           C  
ATOM   2701  N   GLY A 342     -15.747  -6.915  27.494  1.00 34.12           N  
ATOM   2702  CA  GLY A 342     -15.399  -8.139  28.215  1.00 34.12           C  
ATOM   2703  C   GLY A 342     -16.090  -9.390  27.666  1.00 34.12           C  
ATOM   2704  O   GLY A 342     -15.467 -10.449  27.600  1.00 34.12           O  
ATOM   2705  N   GLY A 343     -17.339  -9.280  27.205  1.00 34.22           N  
ATOM   2706  CA  GLY A 343     -18.074 -10.372  26.562  1.00 34.22           C  
ATOM   2707  C   GLY A 343     -17.475 -10.787  25.215  1.00 34.22           C  
ATOM   2708  O   GLY A 343     -17.369 -11.980  24.928  1.00 34.22           O  
ATOM   2709  N   ILE A 344     -17.004  -9.820  24.422  1.00 33.03           N  
ATOM   2710  CA  ILE A 344     -16.310 -10.080  23.151  1.00 33.03           C  
ATOM   2711  C   ILE A 344     -14.939 -10.729  23.404  1.00 33.03           C  
ATOM   2712  CB  ILE A 344     -16.219  -8.773  22.325  1.00 33.03           C  
ATOM   2713  O   ILE A 344     -14.607 -11.737  22.777  1.00 33.03           O  
ATOM   2714  CG1 ILE A 344     -17.639  -8.344  21.884  1.00 33.03           C  
ATOM   2715  CG2 ILE A 344     -15.315  -8.952  21.089  1.00 33.03           C  
ATOM   2716  CD1 ILE A 344     -17.706  -6.980  21.191  1.00 33.03           C  
ATOM   2717  N   TYR A 345     -14.163 -10.207  24.359  1.00 31.02           N  
ATOM   2718  CA  TYR A 345     -12.839 -10.744  24.697  1.00 31.02           C  
ATOM   2719  C   TYR A 345     -12.910 -12.142  25.346  1.00 31.02           C  
ATOM   2720  CB  TYR A 345     -12.113  -9.732  25.593  1.00 31.02           C  
ATOM   2721  O   TYR A 345     -12.113 -13.026  25.025  1.00 31.02           O  
ATOM   2722  CG  TYR A 345     -10.646 -10.053  25.811  1.00 31.02           C  
ATOM   2723  CD1 TYR A 345     -10.234 -10.765  26.955  1.00 31.02           C  
ATOM   2724  CD2 TYR A 345      -9.691  -9.646  24.859  1.00 31.02           C  
ATOM   2725  CE1 TYR A 345      -8.874 -11.085  27.139  1.00 31.02           C  
ATOM   2726  CE2 TYR A 345      -8.329  -9.947  25.046  1.00 31.02           C  
ATOM   2727  OH  TYR A 345      -6.603 -10.991  26.344  1.00 31.02           O  
ATOM   2728  CZ  TYR A 345      -7.920 -10.676  26.183  1.00 31.02           C  
ATOM   2729  N   GLY A 346     -13.897 -12.377  26.218  1.00 29.98           N  
ATOM   2730  CA  GLY A 346     -14.142 -13.674  26.857  1.00 29.98           C  
ATOM   2731  C   GLY A 346     -14.644 -14.748  25.885  1.00 29.98           C  
ATOM   2732  O   GLY A 346     -14.237 -15.905  25.987  1.00 29.98           O  
ATOM   2733  N   GLY A 347     -15.456 -14.368  24.892  1.00 30.41           N  
ATOM   2734  CA  GLY A 347     -15.933 -15.273  23.841  1.00 30.41           C  
ATOM   2735  C   GLY A 347     -14.827 -15.753  22.895  1.00 30.41           C  
ATOM   2736  O   GLY A 347     -14.836 -16.911  22.483  1.00 30.41           O  
ATOM   2737  N   ALA A 348     -13.832 -14.906  22.608  1.00 31.95           N  
ATOM   2738  CA  ALA A 348     -12.706 -15.252  21.737  1.00 31.95           C  
ATOM   2739  C   ALA A 348     -11.695 -16.223  22.385  1.00 31.95           C  
ATOM   2740  CB  ALA A 348     -12.039 -13.947  21.289  1.00 31.95           C  
ATOM   2741  O   ALA A 348     -11.058 -17.003  21.681  1.00 31.95           O  
ATOM   2742  N   LYS A 349     -11.559 -16.219  23.722  1.00 27.55           N  
ATOM   2743  CA  LYS A 349     -10.657 -17.130  24.463  1.00 27.55           C  
ATOM   2744  C   LYS A 349     -11.347 -18.346  25.101  1.00 27.55           C  
ATOM   2745  CB  LYS A 349      -9.827 -16.332  25.486  1.00 27.55           C  
ATOM   2746  O   LYS A 349     -10.660 -19.278  25.507  1.00 27.55           O  
ATOM   2747  CG  LYS A 349      -8.626 -15.636  24.824  1.00 27.55           C  
ATOM   2748  CD  LYS A 349      -7.703 -15.005  25.877  1.00 27.55           C  
ATOM   2749  CE  LYS A 349      -6.407 -14.513  25.222  1.00 27.55           C  
ATOM   2750  NZ  LYS A 349      -5.520 -13.843  26.205  1.00 27.55           N  
ATOM   2751  N   GLY A 350     -12.679 -18.377  25.175  1.00 29.02           N  
ATOM   2752  CA  GLY A 350     -13.457 -19.428  25.852  1.00 29.02           C  
ATOM   2753  C   GLY A 350     -13.870 -20.634  24.995  1.00 29.02           C  
ATOM   2754  O   GLY A 350     -14.707 -21.421  25.428  1.00 29.02           O  
ATOM   2755  N   GLY A 351     -13.320 -20.797  23.789  1.00 31.70           N  
ATOM   2756  CA  GLY A 351     -13.792 -21.771  22.794  1.00 31.70           C  
ATOM   2757  C   GLY A 351     -13.617 -23.263  23.116  1.00 31.70           C  
ATOM   2758  O   GLY A 351     -14.009 -24.085  22.291  1.00 31.70           O  
ATOM   2759  N   THR A 352     -13.059 -23.655  24.269  1.00 31.53           N  
ATOM   2760  CA  THR A 352     -12.851 -25.081  24.605  1.00 31.53           C  
ATOM   2761  C   THR A 352     -12.972 -25.430  26.095  1.00 31.53           C  
ATOM   2762  CB  THR A 352     -11.526 -25.634  24.034  1.00 31.53           C  
ATOM   2763  O   THR A 352     -12.241 -26.299  26.566  1.00 31.53           O  
ATOM   2764  CG2 THR A 352     -11.448 -25.661  22.511  1.00 31.53           C  
ATOM   2765  OG1 THR A 352     -10.441 -24.875  24.512  1.00 31.53           O  
ATOM   2766  N   ILE A 353     -13.890 -24.823  26.860  1.00 27.80           N  
ATOM   2767  CA  ILE A 353     -14.308 -25.394  28.159  1.00 27.80           C  
ATOM   2768  C   ILE A 353     -15.833 -25.292  28.331  1.00 27.80           C  
ATOM   2769  CB  ILE A 353     -13.534 -24.797  29.371  1.00 27.80           C  
ATOM   2770  O   ILE A 353     -16.370 -24.225  28.595  1.00 27.80           O  
ATOM   2771  CG1 ILE A 353     -11.999 -24.936  29.209  1.00 27.80           C  
ATOM   2772  CG2 ILE A 353     -13.977 -25.502  30.672  1.00 27.80           C  
ATOM   2773  CD1 ILE A 353     -11.146 -24.381  30.356  1.00 27.80           C  
ATOM   2774  N   GLY A 354     -16.508 -26.445  28.247  1.00 26.20           N  
ATOM   2775  CA  GLY A 354     -17.757 -26.706  28.974  1.00 26.20           C  
ATOM   2776  C   GLY A 354     -19.076 -26.399  28.260  1.00 26.20           C  
ATOM   2777  O   GLY A 354     -19.753 -25.422  28.565  1.00 26.20           O  
ATOM   2778  N   VAL A 355     -19.504 -27.314  27.389  1.00 32.69           N  
ATOM   2779  CA  VAL A 355     -20.905 -27.480  26.965  1.00 32.69           C  
ATOM   2780  C   VAL A 355     -21.793 -27.692  28.201  1.00 32.69           C  
ATOM   2781  CB  VAL A 355     -20.997 -28.704  26.022  1.00 32.69           C  
ATOM   2782  O   VAL A 355     -21.515 -28.583  29.000  1.00 32.69           O  
ATOM   2783  CG1 VAL A 355     -22.433 -29.097  25.653  1.00 32.69           C  
ATOM   2784  CG2 VAL A 355     -20.235 -28.437  24.716  1.00 32.69           C  
ATOM   2785  N   GLY A 356     -22.873 -26.914  28.348  1.00 29.14           N  
ATOM   2786  CA  GLY A 356     -23.927 -27.264  29.310  1.00 29.14           C  
ATOM   2787  C   GLY A 356     -25.014 -26.227  29.609  1.00 29.14           C  
ATOM   2788  O   GLY A 356     -26.147 -26.631  29.836  1.00 29.14           O  
ATOM   2789  N   ALA A 357     -24.733 -24.917  29.592  1.00 26.14           N  
ATOM   2790  CA  ALA A 357     -25.724 -23.929  30.066  1.00 26.14           C  
ATOM   2791  C   ALA A 357     -25.812 -22.604  29.279  1.00 26.14           C  
ATOM   2792  CB  ALA A 357     -25.488 -23.695  31.564  1.00 26.14           C  
ATOM   2793  O   ALA A 357     -26.575 -21.723  29.662  1.00 26.14           O  
ATOM   2794  N   ALA A 358     -25.089 -22.447  28.165  1.00 27.12           N  
ATOM   2795  CA  ALA A 358     -25.107 -21.204  27.378  1.00 27.12           C  
ATOM   2796  C   ALA A 358     -26.109 -21.205  26.205  1.00 27.12           C  
ATOM   2797  CB  ALA A 358     -23.676 -20.904  26.921  1.00 27.12           C  
ATOM   2798  O   ALA A 358     -26.363 -20.160  25.613  1.00 27.12           O  
ATOM   2799  N   VAL A 359     -26.712 -22.351  25.869  1.00 27.42           N  
ATOM   2800  CA  VAL A 359     -27.532 -22.479  24.646  1.00 27.42           C  
ATOM   2801  C   VAL A 359     -28.926 -21.847  24.785  1.00 27.42           C  
ATOM   2802  CB  VAL A 359     -27.554 -23.941  24.145  1.00 27.42           C  
ATOM   2803  O   VAL A 359     -29.511 -21.467  23.783  1.00 27.42           O  
ATOM   2804  CG1 VAL A 359     -28.344 -24.129  22.845  1.00 27.42           C  
ATOM   2805  CG2 VAL A 359     -26.120 -24.425  23.865  1.00 27.42           C  
ATOM   2806  N   ALA A 360     -29.427 -21.596  25.998  1.00 26.06           N  
ATOM   2807  CA  ALA A 360     -30.738 -20.954  26.178  1.00 26.06           C  
ATOM   2808  C   ALA A 360     -30.690 -19.412  26.270  1.00 26.06           C  
ATOM   2809  CB  ALA A 360     -31.417 -21.592  27.393  1.00 26.06           C  
ATOM   2810  O   ALA A 360     -31.714 -18.757  26.098  1.00 26.06           O  
ATOM   2811  N   ALA A 361     -29.520 -18.808  26.518  1.00 27.08           N  
ATOM   2812  CA  ALA A 361     -29.380 -17.347  26.615  1.00 27.08           C  
ATOM   2813  C   ALA A 361     -28.947 -16.690  25.291  1.00 27.08           C  
ATOM   2814  CB  ALA A 361     -28.424 -17.021  27.767  1.00 27.08           C  
ATOM   2815  O   ALA A 361     -29.136 -15.489  25.104  1.00 27.08           O  
ATOM   2816  N   VAL A 362     -28.408 -17.474  24.350  1.00 26.91           N  
ATOM   2817  CA  VAL A 362     -28.020 -16.984  23.017  1.00 26.91           C  
ATOM   2818  C   VAL A 362     -29.221 -16.922  22.066  1.00 26.91           C  
ATOM   2819  CB  VAL A 362     -26.836 -17.798  22.459  1.00 26.91           C  
ATOM   2820  O   VAL A 362     -29.244 -16.071  21.180  1.00 26.91           O  
ATOM   2821  CG1 VAL A 362     -26.385 -17.311  21.076  1.00 26.91           C  
ATOM   2822  CG2 VAL A 362     -25.615 -17.673  23.385  1.00 26.91           C  
ATOM   2823  N   GLU A 363     -30.281 -17.704  22.293  1.00 24.69           N  
ATOM   2824  CA  GLU A 363     -31.508 -17.611  21.486  1.00 24.69           C  
ATOM   2825  C   GLU A 363     -32.284 -16.301  21.732  1.00 24.69           C  
ATOM   2826  CB  GLU A 363     -32.379 -18.862  21.692  1.00 24.69           C  
ATOM   2827  O   GLU A 363     -32.907 -15.777  20.813  1.00 24.69           O  
ATOM   2828  CG  GLU A 363     -31.709 -20.104  21.073  1.00 24.69           C  
ATOM   2829  CD  GLU A 363     -32.579 -21.373  21.112  1.00 24.69           C  
ATOM   2830  OE1 GLU A 363     -32.230 -22.323  20.375  1.00 24.69           O  
ATOM   2831  OE2 GLU A 363     -33.580 -21.389  21.863  1.00 24.69           O  
ATOM   2832  N   GLY A 364     -32.167 -15.682  22.913  1.00 25.72           N  
ATOM   2833  CA  GLY A 364     -32.837 -14.408  23.223  1.00 25.72           C  
ATOM   2834  C   GLY A 364     -32.181 -13.156  22.625  1.00 25.72           C  
ATOM   2835  O   GLY A 364     -32.846 -12.135  22.465  1.00 25.72           O  
ATOM   2836  N   ILE A 365     -30.894 -13.223  22.266  1.00 28.47           N  
ATOM   2837  CA  ILE A 365     -30.143 -12.094  21.683  1.00 28.47           C  
ATOM   2838  C   ILE A 365     -29.931 -12.297  20.173  1.00 28.47           C  
ATOM   2839  CB  ILE A 365     -28.845 -11.841  22.492  1.00 28.47           C  
ATOM   2840  O   ILE A 365     -29.923 -11.326  19.416  1.00 28.47           O  
ATOM   2841  CG1 ILE A 365     -29.204 -11.476  23.956  1.00 28.47           C  
ATOM   2842  CG2 ILE A 365     -27.997 -10.722  21.857  1.00 28.47           C  
ATOM   2843  CD1 ILE A 365     -28.004 -11.303  24.895  1.00 28.47           C  
ATOM   2844  N   ALA A 366     -29.874 -13.548  19.700  1.00 25.73           N  
ATOM   2845  CA  ALA A 366     -29.797 -13.867  18.273  1.00 25.73           C  
ATOM   2846  C   ALA A 366     -31.131 -13.671  17.519  1.00 25.73           C  
ATOM   2847  CB  ALA A 366     -29.262 -15.296  18.127  1.00 25.73           C  
ATOM   2848  O   ALA A 366     -31.115 -13.470  16.306  1.00 25.73           O  
ATOM   2849  N   LEU A 367     -32.286 -13.666  18.200  1.00 23.91           N  
ATOM   2850  CA  LEU A 367     -33.596 -13.538  17.540  1.00 23.91           C  
ATOM   2851  C   LEU A 367     -34.029 -12.100  17.199  1.00 23.91           C  
ATOM   2852  CB  LEU A 367     -34.665 -14.302  18.348  1.00 23.91           C  
ATOM   2853  O   LEU A 367     -34.994 -11.926  16.460  1.00 23.91           O  
ATOM   2854  CG  LEU A 367     -34.700 -15.811  18.028  1.00 23.91           C  
ATOM   2855  CD1 LEU A 367     -35.570 -16.559  19.038  1.00 23.91           C  
ATOM   2856  CD2 LEU A 367     -35.305 -16.084  16.644  1.00 23.91           C  
ATOM   2857  N   ILE A 368     -33.317 -11.064  17.659  1.00 26.98           N  
ATOM   2858  CA  ILE A 368     -33.635  -9.661  17.309  1.00 26.98           C  
ATOM   2859  C   ILE A 368     -32.718  -9.116  16.200  1.00 26.98           C  
ATOM   2860  CB  ILE A 368     -33.704  -8.795  18.592  1.00 26.98           C  
ATOM   2861  O   ILE A 368     -33.035  -8.113  15.560  1.00 26.98           O  
ATOM   2862  CG1 ILE A 368     -34.856  -9.325  19.484  1.00 26.98           C  
ATOM   2863  CG2 ILE A 368     -33.903  -7.299  18.278  1.00 26.98           C  
ATOM   2864  CD1 ILE A 368     -35.118  -8.528  20.768  1.00 26.98           C  
ATOM   2865  N   ILE A 369     -31.604  -9.791  15.909  1.00 27.47           N  
ATOM   2866  CA  ILE A 369     -30.677  -9.406  14.842  1.00 27.47           C  
ATOM   2867  C   ILE A 369     -30.410 -10.643  13.991  1.00 27.47           C  
ATOM   2868  CB  ILE A 369     -29.399  -8.728  15.393  1.00 27.47           C  
ATOM   2869  O   ILE A 369     -29.356 -11.267  14.054  1.00 27.47           O  
ATOM   2870  CG1 ILE A 369     -29.756  -7.609  16.401  1.00 27.47           C  
ATOM   2871  CG2 ILE A 369     -28.584  -8.141  14.220  1.00 27.47           C  
ATOM   2872  CD1 ILE A 369     -28.555  -6.864  16.992  1.00 27.47           C  
ATOM   2873  N   GLY A 370     -31.402 -11.006  13.181  1.00 22.14           N  
ATOM   2874  CA  GLY A 370     -31.235 -11.985  12.117  1.00 22.14           C  
ATOM   2875  C   GLY A 370     -30.357 -11.429  10.999  1.00 22.14           C  
ATOM   2876  O   GLY A 370     -30.863 -11.150   9.920  1.00 22.14           O  
ATOM   2877  N   VAL A 371     -29.059 -11.244  11.247  1.00 23.97           N  
ATOM   2878  CA  VAL A 371     -28.055 -11.069  10.195  1.00 23.97           C  
ATOM   2879  C   VAL A 371     -26.733 -11.673  10.664  1.00 23.97           C  
ATOM   2880  CB  VAL A 371     -27.847  -9.599   9.754  1.00 23.97           C  
ATOM   2881  O   VAL A 371     -26.034 -11.135  11.517  1.00 23.97           O  
ATOM   2882  CG1 VAL A 371     -27.081  -9.593   8.426  1.00 23.97           C  
ATOM   2883  CG2 VAL A 371     -29.123  -8.789   9.493  1.00 23.97           C  
ATOM   2884  N   THR A 372     -26.356 -12.789  10.049  1.00 25.28           N  
ATOM   2885  CA  THR A 372     -24.971 -13.257   9.983  1.00 25.28           C  
ATOM   2886  C   THR A 372     -24.169 -12.259   9.139  1.00 25.28           C  
ATOM   2887  CB  THR A 372     -24.933 -14.656   9.336  1.00 25.28           C  
ATOM   2888  O   THR A 372     -24.065 -12.427   7.924  1.00 25.28           O  
ATOM   2889  CG2 THR A 372     -25.535 -15.738  10.230  1.00 25.28           C  
ATOM   2890  OG1 THR A 372     -25.677 -14.643   8.135  1.00 25.28           O  
ATOM   2891  N   ALA A 373     -23.664 -11.174   9.730  1.00 25.42           N  
ATOM   2892  CA  ALA A 373     -22.869 -10.185   9.002  1.00 25.42           C  
ATOM   2893  C   ALA A 373     -21.636  -9.727   9.779  1.00 25.42           C  
ATOM   2894  CB  ALA A 373     -23.726  -9.004   8.539  1.00 25.42           C  
ATOM   2895  O   ALA A 373     -21.607  -9.647  11.001  1.00 25.42           O  
ATOM   2896  N   SER A 374     -20.604  -9.460   8.986  1.00 26.34           N  
ATOM   2897  CA  SER A 374     -19.238  -9.093   9.335  1.00 26.34           C  
ATOM   2898  C   SER A 374     -19.088  -8.108  10.502  1.00 26.34           C  
ATOM   2899  CB  SER A 374     -18.623  -8.486   8.071  1.00 26.34           C  
ATOM   2900  O   SER A 374     -19.851  -7.154  10.615  1.00 26.34           O  
ATOM   2901  OG  SER A 374     -19.453  -7.475   7.525  1.00 26.34           O  
ATOM   2902  N   ALA A 375     -18.003  -8.288  11.265  1.00 28.45           N  
ATOM   2903  CA  ALA A 375     -17.520  -7.488  12.401  1.00 28.45           C  
ATOM   2904  C   ALA A 375     -17.904  -5.983  12.475  1.00 28.45           C  
ATOM   2905  CB  ALA A 375     -15.995  -7.668  12.452  1.00 28.45           C  
ATOM   2906  O   ALA A 375     -18.275  -5.552  13.567  1.00 28.45           O  
ATOM   2907  N   PRO A 376     -17.887  -5.168  11.396  1.00 28.86           N  
ATOM   2908  CA  PRO A 376     -18.328  -3.767  11.464  1.00 28.86           C  
ATOM   2909  C   PRO A 376     -19.792  -3.552  11.902  1.00 28.86           C  
ATOM   2910  CB  PRO A 376     -18.053  -3.175  10.073  1.00 28.86           C  
ATOM   2911  O   PRO A 376     -20.099  -2.511  12.479  1.00 28.86           O  
ATOM   2912  CG  PRO A 376     -17.866  -4.387   9.163  1.00 28.86           C  
ATOM   2913  CD  PRO A 376     -17.261  -5.414  10.107  1.00 28.86           C  
ATOM   2914  N   VAL A 377     -20.691  -4.523  11.700  1.00 28.02           N  
ATOM   2915  CA  VAL A 377     -22.119  -4.399  12.070  1.00 28.02           C  
ATOM   2916  C   VAL A 377     -22.322  -4.425  13.592  1.00 28.02           C  
ATOM   2917  CB  VAL A 377     -22.953  -5.493  11.366  1.00 28.02           C  
ATOM   2918  O   VAL A 377     -23.205  -3.750  14.124  1.00 28.02           O  
ATOM   2919  CG1 VAL A 377     -24.457  -5.348  11.632  1.00 28.02           C  
ATOM   2920  CG2 VAL A 377     -22.739  -5.429   9.848  1.00 28.02           C  
ATOM   2921  N   LEU A 378     -21.461  -5.145  14.319  1.00 28.75           N  
ATOM   2922  CA  LEU A 378     -21.538  -5.275  15.779  1.00 28.75           C  
ATOM   2923  C   LEU A 378     -21.062  -4.012  16.511  1.00 28.75           C  
ATOM   2924  CB  LEU A 378     -20.735  -6.515  16.213  1.00 28.75           C  
ATOM   2925  O   LEU A 378     -21.634  -3.658  17.540  1.00 28.75           O  
ATOM   2926  CG  LEU A 378     -21.420  -7.849  15.858  1.00 28.75           C  
ATOM   2927  CD1 LEU A 378     -20.423  -9.000  15.985  1.00 28.75           C  
ATOM   2928  CD2 LEU A 378     -22.605  -8.140  16.782  1.00 28.75           C  
ATOM   2929  N   ALA A 379     -20.075  -3.296  15.962  1.00 31.11           N  
ATOM   2930  CA  ALA A 379     -19.564  -2.058  16.555  1.00 31.11           C  
ATOM   2931  C   ALA A 379     -20.619  -0.937  16.563  1.00 31.11           C  
ATOM   2932  CB  ALA A 379     -18.296  -1.644  15.796  1.00 31.11           C  
ATOM   2933  O   ALA A 379     -20.696  -0.160  17.510  1.00 31.11           O  
ATOM   2934  N   VAL A 380     -21.491  -0.886  15.552  1.00 32.69           N  
ATOM   2935  CA  VAL A 380     -22.545   0.138  15.467  1.00 32.69           C  
ATOM   2936  C   VAL A 380     -23.826  -0.264  16.195  1.00 32.69           C  
ATOM   2937  CB  VAL A 380     -22.810   0.521  14.008  1.00 32.69           C  
ATOM   2938  O   VAL A 380     -24.498   0.592  16.770  1.00 32.69           O  
ATOM   2939  CG1 VAL A 380     -23.830   1.658  13.939  1.00 32.69           C  
ATOM   2940  CG2 VAL A 380     -21.513   1.019  13.369  1.00 32.69           C  
ATOM   2941  N   ALA A 381     -24.133  -1.563  16.270  1.00 30.38           N  
ATOM   2942  CA  ALA A 381     -25.186  -2.058  17.157  1.00 30.38           C  
ATOM   2943  C   ALA A 381     -24.897  -1.725  18.636  1.00 30.38           C  
ATOM   2944  CB  ALA A 381     -25.350  -3.564  16.929  1.00 30.38           C  
ATOM   2945  O   ALA A 381     -25.833  -1.471  19.391  1.00 30.38           O  
ATOM   2946  N   ALA A 382     -23.619  -1.652  19.030  1.00 33.44           N  
ATOM   2947  CA  ALA A 382     -23.206  -1.210  20.360  1.00 33.44           C  
ATOM   2948  C   ALA A 382     -23.484   0.285  20.592  1.00 33.44           C  
ATOM   2949  CB  ALA A 382     -21.724  -1.547  20.541  1.00 33.44           C  
ATOM   2950  O   ALA A 382     -24.101   0.642  21.589  1.00 33.44           O  
ATOM   2951  N   VAL A 383     -23.126   1.157  19.643  1.00 31.94           N  
ATOM   2952  CA  VAL A 383     -23.352   2.612  19.764  1.00 31.94           C  
ATOM   2953  C   VAL A 383     -24.848   2.963  19.752  1.00 31.94           C  
ATOM   2954  CB  VAL A 383     -22.564   3.375  18.678  1.00 31.94           C  
ATOM   2955  O   VAL A 383     -25.275   3.850  20.483  1.00 31.94           O  
ATOM   2956  CG1 VAL A 383     -22.765   4.893  18.758  1.00 31.94           C  
ATOM   2957  CG2 VAL A 383     -21.055   3.120  18.814  1.00 31.94           C  
ATOM   2958  N   GLY A 384     -25.670   2.227  18.994  1.00 29.52           N  
ATOM   2959  CA  GLY A 384     -27.130   2.398  18.997  1.00 29.52           C  
ATOM   2960  C   GLY A 384     -27.864   1.718  20.165  1.00 29.52           C  
ATOM   2961  O   GLY A 384     -28.981   2.109  20.491  1.00 29.52           O  
ATOM   2962  N   GLY A 385     -27.265   0.703  20.799  1.00 32.84           N  
ATOM   2963  CA  GLY A 385     -27.872  -0.054  21.905  1.00 32.84           C  
ATOM   2964  C   GLY A 385     -27.696   0.587  23.286  1.00 32.84           C  
ATOM   2965  O   GLY A 385     -28.539   0.394  24.163  1.00 32.84           O  
ATOM   2966  N   VAL A 386     -26.643   1.390  23.466  1.00 30.70           N  
ATOM   2967  CA  VAL A 386     -26.305   2.040  24.747  1.00 30.70           C  
ATOM   2968  C   VAL A 386     -27.343   3.087  25.172  1.00 30.70           C  
ATOM   2969  CB  VAL A 386     -24.875   2.622  24.662  1.00 30.70           C  
ATOM   2970  O   VAL A 386     -27.533   3.311  26.362  1.00 30.70           O  
ATOM   2971  CG1 VAL A 386     -24.496   3.553  25.820  1.00 30.70           C  
ATOM   2972  CG2 VAL A 386     -23.843   1.483  24.675  1.00 30.70           C  
ATOM   2973  N   ILE A 387     -28.091   3.684  24.238  1.00 30.03           N  
ATOM   2974  CA  ILE A 387     -29.011   4.787  24.568  1.00 30.03           C  
ATOM   2975  C   ILE A 387     -30.313   4.299  25.248  1.00 30.03           C  
ATOM   2976  CB  ILE A 387     -29.197   5.707  23.329  1.00 30.03           C  
ATOM   2977  O   ILE A 387     -30.988   5.087  25.904  1.00 30.03           O  
ATOM   2978  CG1 ILE A 387     -27.814   6.290  22.928  1.00 30.03           C  
ATOM   2979  CG2 ILE A 387     -30.201   6.848  23.586  1.00 30.03           C  
ATOM   2980  CD1 ILE A 387     -27.821   7.300  21.774  1.00 30.03           C  
ATOM   2981  N   ILE A 388     -30.677   3.007  25.164  1.00 31.55           N  
ATOM   2982  CA  ILE A 388     -31.956   2.496  25.723  1.00 31.55           C  
ATOM   2983  C   ILE A 388     -31.807   1.209  26.572  1.00 31.55           C  
ATOM   2984  CB  ILE A 388     -33.034   2.410  24.600  1.00 31.55           C  
ATOM   2985  O   ILE A 388     -32.736   0.840  27.295  1.00 31.55           O  
ATOM   2986  CG1 ILE A 388     -33.230   3.794  23.920  1.00 31.55           C  
ATOM   2987  CG2 ILE A 388     -34.397   1.908  25.123  1.00 31.55           C  
ATOM   2988  CD1 ILE A 388     -34.232   3.835  22.761  1.00 31.55           C  
ATOM   2989  N   GLY A 389     -30.645   0.542  26.586  1.00 29.94           N  
ATOM   2990  CA  GLY A 389     -30.425  -0.667  27.405  1.00 29.94           C  
ATOM   2991  C   GLY A 389     -30.660  -0.474  28.914  1.00 29.94           C  
ATOM   2992  O   GLY A 389     -31.222  -1.356  29.573  1.00 29.94           O  
ATOM   2993  N   GLY A 390     -30.349   0.718  29.432  1.00 29.14           N  
ATOM   2994  CA  GLY A 390     -30.395   1.027  30.865  1.00 29.14           C  
ATOM   2995  C   GLY A 390     -31.791   1.080  31.503  1.00 29.14           C  
ATOM   2996  O   GLY A 390     -31.895   0.998  32.725  1.00 29.14           O  
ATOM   2997  N   ALA A 391     -32.876   1.174  30.724  1.00 27.05           N  
ATOM   2998  CA  ALA A 391     -34.233   1.267  31.282  1.00 27.05           C  
ATOM   2999  C   ALA A 391     -35.019  -0.059  31.250  1.00 27.05           C  
ATOM   3000  CB  ALA A 391     -34.973   2.409  30.579  1.00 27.05           C  
ATOM   3001  O   ALA A 391     -35.900  -0.265  32.082  1.00 27.05           O  
ATOM   3002  N   ALA A 392     -34.699  -0.980  30.332  1.00 26.50           N  
ATOM   3003  CA  ALA A 392     -35.423  -2.250  30.177  1.00 26.50           C  
ATOM   3004  C   ALA A 392     -34.654  -3.483  30.704  1.00 26.50           C  
ATOM   3005  CB  ALA A 392     -35.833  -2.393  28.707  1.00 26.50           C  
ATOM   3006  O   ALA A 392     -35.274  -4.500  31.013  1.00 26.50           O  
ATOM   3007  N   GLY A 393     -33.324  -3.411  30.853  1.00 26.20           N  
ATOM   3008  CA  GLY A 393     -32.484  -4.539  31.295  1.00 26.20           C  
ATOM   3009  C   GLY A 393     -32.376  -4.743  32.816  1.00 26.20           C  
ATOM   3010  O   GLY A 393     -31.844  -5.758  33.269  1.00 26.20           O  
ATOM   3011  N   GLY A 394     -32.897  -3.812  33.622  1.00 26.25           N  
ATOM   3012  CA  GLY A 394     -32.631  -3.730  35.066  1.00 26.25           C  
ATOM   3013  C   GLY A 394     -33.212  -4.843  35.950  1.00 26.25           C  
ATOM   3014  O   GLY A 394     -32.892  -4.889  37.135  1.00 26.25           O  
ATOM   3015  N   ILE A 395     -34.043  -5.750  35.421  1.00 27.00           N  
ATOM   3016  CA  ILE A 395     -34.757  -6.745  36.248  1.00 27.00           C  
ATOM   3017  C   ILE A 395     -34.221  -8.184  36.071  1.00 27.00           C  
ATOM   3018  CB  ILE A 395     -36.294  -6.554  36.107  1.00 27.00           C  
ATOM   3019  O   ILE A 395     -34.460  -9.021  36.936  1.00 27.00           O  
ATOM   3020  CG1 ILE A 395     -36.673  -5.101  36.510  1.00 27.00           C  
ATOM   3021  CG2 ILE A 395     -37.083  -7.553  36.976  1.00 27.00           C  
ATOM   3022  CD1 ILE A 395     -38.163  -4.748  36.416  1.00 27.00           C  
ATOM   3023  N   ALA A 396     -33.410  -8.487  35.045  1.00 28.31           N  
ATOM   3024  CA  ALA A 396     -32.952  -9.866  34.777  1.00 28.31           C  
ATOM   3025  C   ALA A 396     -31.437 -10.129  34.962  1.00 28.31           C  
ATOM   3026  CB  ALA A 396     -33.448 -10.264  33.382  1.00 28.31           C  
ATOM   3027  O   ALA A 396     -31.023 -11.285  34.988  1.00 28.31           O  
ATOM   3028  N   GLY A 397     -30.596  -9.097  35.111  1.00 27.44           N  
ATOM   3029  CA  GLY A 397     -29.124  -9.231  35.084  1.00 27.44           C  
ATOM   3030  C   GLY A 397     -28.391  -9.224  36.436  1.00 27.44           C  
ATOM   3031  O   GLY A 397     -27.163  -9.172  36.467  1.00 27.44           O  
ATOM   3032  N   SER A 398     -29.092  -9.236  37.573  1.00 31.59           N  
ATOM   3033  CA  SER A 398     -28.500  -8.857  38.871  1.00 31.59           C  
ATOM   3034  C   SER A 398     -27.654  -9.933  39.570  1.00 31.59           C  
ATOM   3035  CB  SER A 398     -29.593  -8.312  39.795  1.00 31.59           C  
ATOM   3036  O   SER A 398     -26.996  -9.631  40.568  1.00 31.59           O  
ATOM   3037  OG  SER A 398     -30.582  -9.298  40.009  1.00 31.59           O  
ATOM   3038  N   THR A 399     -27.610 -11.174  39.070  1.00 29.17           N  
ATOM   3039  CA  THR A 399     -26.926 -12.280  39.776  1.00 29.17           C  
ATOM   3040  C   THR A 399     -25.578 -12.685  39.162  1.00 29.17           C  
ATOM   3041  CB  THR A 399     -27.864 -13.484  39.966  1.00 29.17           C  
ATOM   3042  O   THR A 399     -24.710 -13.150  39.893  1.00 29.17           O  
ATOM   3043  CG2 THR A 399     -27.467 -14.351  41.161  1.00 29.17           C  
ATOM   3044  OG1 THR A 399     -29.184 -13.051  40.217  1.00 29.17           O  
ATOM   3045  N   ALA A 400     -25.337 -12.436  37.869  1.00 30.67           N  
ATOM   3046  CA  ALA A 400     -24.069 -12.782  37.204  1.00 30.67           C  
ATOM   3047  C   ALA A 400     -23.034 -11.632  37.165  1.00 30.67           C  
ATOM   3048  CB  ALA A 400     -24.394 -13.321  35.806  1.00 30.67           C  
ATOM   3049  O   ALA A 400     -21.859 -11.867  36.904  1.00 30.67           O  
ATOM   3050  N   GLY A 401     -23.441 -10.388  37.454  1.00 30.02           N  
ATOM   3051  CA  GLY A 401     -22.584  -9.196  37.330  1.00 30.02           C  
ATOM   3052  C   GLY A 401     -21.619  -8.923  38.494  1.00 30.02           C  
ATOM   3053  O   GLY A 401     -20.775  -8.036  38.378  1.00 30.02           O  
ATOM   3054  N   LYS A 402     -21.715  -9.652  39.615  1.00 29.05           N  
ATOM   3055  CA  LYS A 402     -20.905  -9.374  40.820  1.00 29.05           C  
ATOM   3056  C   LYS A 402     -19.477  -9.920  40.769  1.00 29.05           C  
ATOM   3057  CB  LYS A 402     -21.625  -9.851  42.091  1.00 29.05           C  
ATOM   3058  O   LYS A 402     -18.609  -9.356  41.411  1.00 29.05           O  
ATOM   3059  CG  LYS A 402     -22.690  -8.845  42.551  1.00 29.05           C  
ATOM   3060  CD  LYS A 402     -23.312  -9.293  43.879  1.00 29.05           C  
ATOM   3061  CE  LYS A 402     -24.323  -8.250  44.366  1.00 29.05           C  
ATOM   3062  NZ  LYS A 402     -24.970  -8.676  45.631  1.00 29.05           N  
ATOM   3063  N   THR A 403     -19.203 -10.979  40.011  1.00 29.88           N  
ATOM   3064  CA  THR A 403     -17.841 -11.542  39.906  1.00 29.88           C  
ATOM   3065  C   THR A 403     -17.004 -10.887  38.808  1.00 29.88           C  
ATOM   3066  CB  THR A 403     -17.889 -13.062  39.710  1.00 29.88           C  
ATOM   3067  O   THR A 403     -15.781 -10.923  38.867  1.00 29.88           O  
ATOM   3068  CG2 THR A 403     -18.086 -13.787  41.040  1.00 29.88           C  
ATOM   3069  OG1 THR A 403     -18.982 -13.415  38.887  1.00 29.88           O  
ATOM   3070  N   VAL A 404     -17.646 -10.237  37.834  1.00 34.25           N  
ATOM   3071  CA  VAL A 404     -16.971  -9.469  36.773  1.00 34.25           C  
ATOM   3072  C   VAL A 404     -16.684  -8.025  37.218  1.00 34.25           C  
ATOM   3073  CB  VAL A 404     -17.795  -9.548  35.468  1.00 34.25           C  
ATOM   3074  O   VAL A 404     -15.740  -7.409  36.726  1.00 34.25           O  
ATOM   3075  CG1 VAL A 404     -17.166  -8.770  34.306  1.00 34.25           C  
ATOM   3076  CG2 VAL A 404     -17.947 -11.008  35.009  1.00 34.25           C  
ATOM   3077  N   SER A 405     -17.434  -7.484  38.192  1.00 31.45           N  
ATOM   3078  CA  SER A 405     -17.254  -6.100  38.658  1.00 31.45           C  
ATOM   3079  C   SER A 405     -15.930  -5.836  39.364  1.00 31.45           C  
ATOM   3080  CB  SER A 405     -18.391  -5.650  39.577  1.00 31.45           C  
ATOM   3081  O   SER A 405     -15.418  -4.724  39.262  1.00 31.45           O  
ATOM   3082  OG  SER A 405     -18.496  -6.342  40.809  1.00 31.45           O  
ATOM   3083  N   ASP A 406     -15.379  -6.838  40.045  1.00 29.27           N  
ATOM   3084  CA  ASP A 406     -14.169  -6.660  40.854  1.00 29.27           C  
ATOM   3085  C   ASP A 406     -12.901  -6.704  39.983  1.00 29.27           C  
ATOM   3086  CB  ASP A 406     -14.169  -7.683  42.004  1.00 29.27           C  
ATOM   3087  O   ASP A 406     -11.916  -6.043  40.292  1.00 29.27           O  
ATOM   3088  CG  ASP A 406     -15.300  -7.459  43.028  1.00 29.27           C  
ATOM   3089  OD1 ASP A 406     -16.121  -6.525  42.833  1.00 29.27           O  
ATOM   3090  OD2 ASP A 406     -15.374  -8.267  43.980  1.00 29.27           O  
ATOM   3091  N   GLY A 407     -12.950  -7.381  38.826  1.00 27.70           N  
ATOM   3092  CA  GLY A 407     -11.889  -7.325  37.810  1.00 27.70           C  
ATOM   3093  C   GLY A 407     -11.941  -6.065  36.936  1.00 27.70           C  
ATOM   3094  O   GLY A 407     -10.905  -5.577  36.494  1.00 27.70           O  
ATOM   3095  N   ALA A 408     -13.134  -5.502  36.718  1.00 31.22           N  
ATOM   3096  CA  ALA A 408     -13.319  -4.278  35.935  1.00 31.22           C  
ATOM   3097  C   ALA A 408     -12.791  -3.016  36.647  1.00 31.22           C  
ATOM   3098  CB  ALA A 408     -14.809  -4.156  35.592  1.00 31.22           C  
ATOM   3099  O   ALA A 408     -12.388  -2.067  35.980  1.00 31.22           O  
ATOM   3100  N   TYR A 409     -12.750  -3.013  37.984  1.00 28.83           N  
ATOM   3101  CA  TYR A 409     -12.205  -1.900  38.774  1.00 28.83           C  
ATOM   3102  C   TYR A 409     -10.685  -1.753  38.595  1.00 28.83           C  
ATOM   3103  CB  TYR A 409     -12.586  -2.101  40.251  1.00 28.83           C  
ATOM   3104  O   TYR A 409     -10.182  -0.645  38.449  1.00 28.83           O  
ATOM   3105  CG  TYR A 409     -12.981  -0.816  40.947  1.00 28.83           C  
ATOM   3106  CD1 TYR A 409     -12.002   0.006  41.537  1.00 28.83           C  
ATOM   3107  CD2 TYR A 409     -14.337  -0.431  40.979  1.00 28.83           C  
ATOM   3108  CE1 TYR A 409     -12.375   1.206  42.170  1.00 28.83           C  
ATOM   3109  CE2 TYR A 409     -14.715   0.768  41.614  1.00 28.83           C  
ATOM   3110  OH  TYR A 409     -14.103   2.743  42.821  1.00 28.83           O  
ATOM   3111  CZ  TYR A 409     -13.733   1.586  42.212  1.00 28.83           C  
ATOM   3112  N   VAL A 410      -9.973  -2.880  38.493  1.00 28.64           N  
ATOM   3113  CA  VAL A 410      -8.514  -2.925  38.284  1.00 28.64           C  
ATOM   3114  C   VAL A 410      -8.121  -2.391  36.901  1.00 28.64           C  
ATOM   3115  CB  VAL A 410      -8.009  -4.371  38.476  1.00 28.64           C  
ATOM   3116  O   VAL A 410      -7.090  -1.745  36.749  1.00 28.64           O  
ATOM   3117  CG1 VAL A 410      -6.495  -4.505  38.272  1.00 28.64           C  
ATOM   3118  CG2 VAL A 410      -8.336  -4.890  39.885  1.00 28.64           C  
ATOM   3119  N   VAL A 411      -8.958  -2.622  35.885  1.00 31.28           N  
ATOM   3120  CA  VAL A 411      -8.749  -2.073  34.534  1.00 31.28           C  
ATOM   3121  C   VAL A 411      -9.033  -0.569  34.501  1.00 31.28           C  
ATOM   3122  CB  VAL A 411      -9.608  -2.829  33.501  1.00 31.28           C  
ATOM   3123  O   VAL A 411      -8.350   0.162  33.794  1.00 31.28           O  
ATOM   3124  CG1 VAL A 411      -9.435  -2.288  32.076  1.00 31.28           C  
ATOM   3125  CG2 VAL A 411      -9.238  -4.320  33.469  1.00 31.28           C  
ATOM   3126  N   TYR A 412     -10.008  -0.098  35.282  1.00 31.88           N  
ATOM   3127  CA  TYR A 412     -10.346   1.323  35.379  1.00 31.88           C  
ATOM   3128  C   TYR A 412      -9.224   2.141  36.038  1.00 31.88           C  
ATOM   3129  CB  TYR A 412     -11.678   1.462  36.128  1.00 31.88           C  
ATOM   3130  O   TYR A 412      -8.877   3.198  35.521  1.00 31.88           O  
ATOM   3131  CG  TYR A 412     -12.338   2.817  35.974  1.00 31.88           C  
ATOM   3132  CD1 TYR A 412     -12.000   3.871  36.844  1.00 31.88           C  
ATOM   3133  CD2 TYR A 412     -13.282   3.024  34.949  1.00 31.88           C  
ATOM   3134  CE1 TYR A 412     -12.602   5.134  36.690  1.00 31.88           C  
ATOM   3135  CE2 TYR A 412     -13.898   4.282  34.801  1.00 31.88           C  
ATOM   3136  OH  TYR A 412     -14.141   6.555  35.516  1.00 31.88           O  
ATOM   3137  CZ  TYR A 412     -13.555   5.339  35.669  1.00 31.88           C  
ATOM   3138  N   GLU A 413      -8.615   1.637  37.119  1.00 30.28           N  
ATOM   3139  CA  GLU A 413      -7.443   2.275  37.746  1.00 30.28           C  
ATOM   3140  C   GLU A 413      -6.221   2.239  36.817  1.00 30.28           C  
ATOM   3141  CB  GLU A 413      -7.144   1.633  39.115  1.00 30.28           C  
ATOM   3142  O   GLU A 413      -5.600   3.269  36.590  1.00 30.28           O  
ATOM   3143  CG  GLU A 413      -8.142   2.111  40.186  1.00 30.28           C  
ATOM   3144  CD  GLU A 413      -7.919   1.512  41.589  1.00 30.28           C  
ATOM   3145  OE1 GLU A 413      -8.540   2.046  42.542  1.00 30.28           O  
ATOM   3146  OE2 GLU A 413      -7.248   0.460  41.708  1.00 30.28           O  
ATOM   3147  N   ALA A 414      -5.948   1.110  36.150  1.00 30.09           N  
ATOM   3148  CA  ALA A 414      -4.813   1.007  35.226  1.00 30.09           C  
ATOM   3149  C   ALA A 414      -4.921   1.933  33.996  1.00 30.09           C  
ATOM   3150  CB  ALA A 414      -4.683  -0.459  34.797  1.00 30.09           C  
ATOM   3151  O   ALA A 414      -3.905   2.369  33.458  1.00 30.09           O  
ATOM   3152  N   VAL A 415      -6.142   2.218  33.530  1.00 29.73           N  
ATOM   3153  CA  VAL A 415      -6.392   3.151  32.418  1.00 29.73           C  
ATOM   3154  C   VAL A 415      -6.396   4.605  32.900  1.00 29.73           C  
ATOM   3155  CB  VAL A 415      -7.695   2.778  31.683  1.00 29.73           C  
ATOM   3156  O   VAL A 415      -5.915   5.468  32.172  1.00 29.73           O  
ATOM   3157  CG1 VAL A 415      -8.113   3.810  30.625  1.00 29.73           C  
ATOM   3158  CG2 VAL A 415      -7.533   1.440  30.944  1.00 29.73           C  
ATOM   3159  N   GLY A 416      -6.894   4.876  34.111  1.00 28.55           N  
ATOM   3160  CA  GLY A 416      -6.821   6.200  34.735  1.00 28.55           C  
ATOM   3161  C   GLY A 416      -5.378   6.646  34.971  1.00 28.55           C  
ATOM   3162  O   GLY A 416      -4.991   7.712  34.498  1.00 28.55           O  
ATOM   3163  N   ASP A 417      -4.569   5.779  35.582  1.00 29.47           N  
ATOM   3164  CA  ASP A 417      -3.161   6.056  35.892  1.00 29.47           C  
ATOM   3165  C   ASP A 417      -2.323   6.233  34.611  1.00 29.47           C  
ATOM   3166  CB  ASP A 417      -2.595   4.909  36.755  1.00 29.47           C  
ATOM   3167  O   ASP A 417      -1.462   7.104  34.528  1.00 29.47           O  
ATOM   3168  CG  ASP A 417      -3.191   4.784  38.169  1.00 29.47           C  
ATOM   3169  OD1 ASP A 417      -3.932   5.691  38.610  1.00 29.47           O  
ATOM   3170  OD2 ASP A 417      -2.893   3.750  38.816  1.00 29.47           O  
ATOM   3171  N   PHE A 418      -2.611   5.467  33.549  1.00 30.61           N  
ATOM   3172  CA  PHE A 418      -1.908   5.605  32.268  1.00 30.61           C  
ATOM   3173  C   PHE A 418      -2.190   6.943  31.565  1.00 30.61           C  
ATOM   3174  CB  PHE A 418      -2.276   4.424  31.359  1.00 30.61           C  
ATOM   3175  O   PHE A 418      -1.314   7.459  30.867  1.00 30.61           O  
ATOM   3176  CG  PHE A 418      -1.540   4.414  30.030  1.00 30.61           C  
ATOM   3177  CD1 PHE A 418      -2.153   4.926  28.870  1.00 30.61           C  
ATOM   3178  CD2 PHE A 418      -0.220   3.932  29.965  1.00 30.61           C  
ATOM   3179  CE1 PHE A 418      -1.450   4.952  27.652  1.00 30.61           C  
ATOM   3180  CE2 PHE A 418       0.484   3.958  28.747  1.00 30.61           C  
ATOM   3181  CZ  PHE A 418      -0.131   4.468  27.591  1.00 30.61           C  
ATOM   3182  N   ILE A 419      -3.401   7.488  31.723  1.00 29.62           N  
ATOM   3183  CA  ILE A 419      -3.804   8.764  31.118  1.00 29.62           C  
ATOM   3184  C   ILE A 419      -3.225   9.947  31.903  1.00 29.62           C  
ATOM   3185  CB  ILE A 419      -5.342   8.825  30.954  1.00 29.62           C  
ATOM   3186  O   ILE A 419      -2.785  10.895  31.263  1.00 29.62           O  
ATOM   3187  CG1 ILE A 419      -5.789   7.806  29.877  1.00 29.62           C  
ATOM   3188  CG2 ILE A 419      -5.821  10.236  30.555  1.00 29.62           C  
ATOM   3189  CD1 ILE A 419      -7.307   7.593  29.799  1.00 29.62           C  
ATOM   3190  N   GLU A 420      -3.165   9.885  33.238  1.00 29.58           N  
ATOM   3191  CA  GLU A 420      -2.529  10.936  34.057  1.00 29.58           C  
ATOM   3192  C   GLU A 420      -0.996  10.972  33.924  1.00 29.58           C  
ATOM   3193  CB  GLU A 420      -2.940  10.802  35.540  1.00 29.58           C  
ATOM   3194  O   GLU A 420      -0.401  12.038  34.068  1.00 29.58           O  
ATOM   3195  CG  GLU A 420      -4.282  11.497  35.834  1.00 29.58           C  
ATOM   3196  CD  GLU A 420      -4.668  11.552  37.328  1.00 29.58           C  
ATOM   3197  OE1 GLU A 420      -5.468  12.455  37.685  1.00 29.58           O  
ATOM   3198  OE2 GLU A 420      -4.208  10.702  38.120  1.00 29.58           O  
ATOM   3199  N   ASP A 421      -0.348   9.845  33.611  1.00 26.77           N  
ATOM   3200  CA  ASP A 421       1.116   9.785  33.495  1.00 26.77           C  
ATOM   3201  C   ASP A 421       1.660  10.121  32.088  1.00 26.77           C  
ATOM   3202  CB  ASP A 421       1.611   8.401  33.963  1.00 26.77           C  
ATOM   3203  O   ASP A 421       2.868  10.326  31.936  1.00 26.77           O  
ATOM   3204  CG  ASP A 421       1.723   8.225  35.488  1.00 26.77           C  
ATOM   3205  OD1 ASP A 421       1.757   9.239  36.223  1.00 26.77           O  
ATOM   3206  OD2 ASP A 421       1.942   7.060  35.900  1.00 26.77           O  
ATOM   3207  N   ASN A 422       0.818  10.159  31.042  1.00 26.98           N  
ATOM   3208  CA  ASN A 422       1.272  10.282  29.641  1.00 26.98           C  
ATOM   3209  C   ASN A 422       0.600  11.398  28.814  1.00 26.98           C  
ATOM   3210  CB  ASN A 422       1.185   8.915  28.935  1.00 26.98           C  
ATOM   3211  O   ASN A 422       0.945  11.554  27.638  1.00 26.98           O  
ATOM   3212  CG  ASN A 422       2.091   7.874  29.563  1.00 26.98           C  
ATOM   3213  ND2 ASN A 422       1.545   7.026  30.400  1.00 26.98           N  
ATOM   3214  OD1 ASN A 422       3.281   7.792  29.292  1.00 26.98           O  
ATOM   3215  N   PHE A 423      -0.311  12.177  29.403  1.00 32.50           N  
ATOM   3216  CA  PHE A 423      -0.913  13.393  28.837  1.00 32.50           C  
ATOM   3217  C   PHE A 423      -1.028  14.468  29.916  1.00 32.50           C  
ATOM   3218  CB  PHE A 423      -2.295  13.075  28.249  1.00 32.50           C  
ATOM   3219  O   PHE A 423      -0.978  15.665  29.543  1.00 32.50           O  
ATOM   3220  CG  PHE A 423      -2.244  12.327  26.935  1.00 32.50           C  
ATOM   3221  CD1 PHE A 423      -2.039  13.037  25.739  1.00 32.50           C  
ATOM   3222  CD2 PHE A 423      -2.373  10.927  26.908  1.00 32.50           C  
ATOM   3223  CE1 PHE A 423      -1.969  12.351  24.513  1.00 32.50           C  
ATOM   3224  CE2 PHE A 423      -2.301  10.239  25.683  1.00 32.50           C  
ATOM   3225  CZ  PHE A 423      -2.098  10.951  24.486  1.00 32.50           C  
ATOM   3226  OXT PHE A 423      -1.163  14.060  31.086  1.00 32.50           O  
TER    3227      PHE A 423                                                      
ENDMDL                                                                          
END                                                                             
