# Supplementary material for: The RIX domain defines a class of polymorphic T6SS effectors and secreted adaptors
Source: Nat Commun. 2023 Aug 17;14:4983. doi: 10.1038/s41467-023-40659-2 (PMC10435454; doi:10.1038/s41467-023-40659-2)
Supplement: Supplementary file 6 — Supplementary Data S3 [file 41467_2023_40659_MOESM6_ESM.zip › AlphaFold2 PDB files used in this study/WP_137358098. 1 Cysteine protease_2.pdb]

MODEL     1                                                                     
ATOM      1  N   MET A   1      31.743  11.591 -44.233  1.00 49.78           N  
ATOM      2  CA  MET A   1      32.347  11.005 -43.039  1.00 49.78           C  
ATOM      3  C   MET A   1      31.767   9.623 -42.759  1.00 49.78           C  
ATOM      4  CB  MET A   1      32.138  11.916 -41.828  1.00 49.78           C  
ATOM      5  O   MET A   1      30.560   9.480 -42.559  1.00 49.78           O  
ATOM      6  CG  MET A   1      33.292  12.871 -41.572  1.00 49.78           C  
ATOM      7  SD  MET A   1      33.512  13.246 -39.789  1.00 49.78           S  
ATOM      8  CE  MET A   1      33.068  15.006 -39.776  1.00 49.78           C  
ATOM      9  N   ARG A   2      32.220   8.581 -43.468  1.00 46.40           N  
ATOM     10  CA  ARG A   2      31.914   7.154 -43.466  1.00 46.40           C  
ATOM     11  C   ARG A   2      32.377   6.497 -42.170  1.00 46.40           C  
ATOM     12  CB  ARG A   2      32.566   6.463 -44.666  1.00 46.40           C  
ATOM     13  O   ARG A   2      33.538   6.632 -41.780  1.00 46.40           O  
ATOM     14  CG  ARG A   2      31.584   6.071 -45.759  1.00 46.40           C  
ATOM     15  CD  ARG A   2      32.273   5.329 -46.896  1.00 46.40           C  
ATOM     16  NE  ARG A   2      31.428   5.261 -48.085  1.00 46.40           N  
ATOM     17  NH1 ARG A   2      32.317   3.273 -48.856  1.00 46.40           N  
ATOM     18  NH2 ARG A   2      30.654   4.323 -50.033  1.00 46.40           N  
ATOM     19  CZ  ARG A   2      31.468   4.286 -48.989  1.00 46.40           C  
ATOM     20  N   TYR A   3      31.484   6.245 -41.128  1.00 55.91           N  
ATOM     21  CA  TYR A   3      31.591   5.507 -39.875  1.00 55.91           C  
ATOM     22  C   TYR A   3      32.045   4.073 -40.123  1.00 55.91           C  
ATOM     23  CB  TYR A   3      30.251   5.509 -39.133  1.00 55.91           C  
ATOM     24  O   TYR A   3      31.445   3.356 -40.928  1.00 55.91           O  
ATOM     25  CG  TYR A   3      30.371   5.837 -37.664  1.00 55.91           C  
ATOM     26  CD1 TYR A   3      30.475   4.827 -36.711  1.00 55.91           C  
ATOM     27  CD2 TYR A   3      30.379   7.157 -37.227  1.00 55.91           C  
ATOM     28  CE1 TYR A   3      30.584   5.124 -35.357  1.00 55.91           C  
ATOM     29  CE2 TYR A   3      30.487   7.466 -35.875  1.00 55.91           C  
ATOM     30  OH  TYR A   3      30.697   6.744 -33.609  1.00 55.91           O  
ATOM     31  CZ  TYR A   3      30.589   6.444 -34.949  1.00 55.91           C  
ATOM     32  N   LYS A   4      33.411   3.768 -40.013  1.00 50.88           N  
ATOM     33  CA  LYS A   4      34.157   2.521 -39.870  1.00 50.88           C  
ATOM     34  C   LYS A   4      33.853   1.850 -38.534  1.00 50.88           C  
ATOM     35  CB  LYS A   4      35.659   2.777 -39.998  1.00 50.88           C  
ATOM     36  O   LYS A   4      34.061   2.443 -37.473  1.00 50.88           O  
ATOM     37  CG  LYS A   4      36.116   3.084 -41.417  1.00 50.88           C  
ATOM     38  CD  LYS A   4      37.634   3.037 -41.538  1.00 50.88           C  
ATOM     39  CE  LYS A   4      38.092   3.346 -42.957  1.00 50.88           C  
ATOM     40  NZ  LYS A   4      39.578   3.276 -43.086  1.00 50.88           N  
ATOM     41  N   SER A   5      32.764   0.945 -38.357  1.00 61.90           N  
ATOM     42  CA  SER A   5      32.565   0.083 -37.197  1.00 61.90           C  
ATOM     43  C   SER A   5      33.610  -1.028 -37.148  1.00 61.90           C  
ATOM     44  CB  SER A   5      31.163  -0.526 -37.214  1.00 61.90           C  
ATOM     45  O   SER A   5      34.058  -1.512 -38.190  1.00 61.90           O  
ATOM     46  OG  SER A   5      30.904  -1.157 -38.457  1.00 61.90           O  
ATOM     47  N   ALA A   6      34.499  -1.006 -36.079  1.00 61.90           N  
ATOM     48  CA  ALA A   6      35.433  -1.912 -35.416  1.00 61.90           C  
ATOM     49  C   ALA A   6      35.025  -3.368 -35.622  1.00 61.90           C  
ATOM     50  CB  ALA A   6      35.517  -1.592 -33.926  1.00 61.90           C  
ATOM     51  O   ALA A   6      33.834  -3.682 -35.686  1.00 61.90           O  
ATOM     52  N   PRO A   7      35.994  -4.428 -35.838  1.00 53.28           N  
ATOM     53  CA  PRO A   7      35.874  -5.855 -36.145  1.00 53.28           C  
ATOM     54  C   PRO A   7      35.302  -6.663 -34.982  1.00 53.28           C  
ATOM     55  CB  PRO A   7      37.315  -6.274 -36.445  1.00 53.28           C  
ATOM     56  O   PRO A   7      35.537  -6.326 -33.819  1.00 53.28           O  
ATOM     57  CG  PRO A   7      38.159  -5.353 -35.624  1.00 53.28           C  
ATOM     58  CD  PRO A   7      37.259  -4.363 -34.941  1.00 53.28           C  
ATOM     59  N   VAL A   8      33.984  -7.119 -35.061  1.00 49.38           N  
ATOM     60  CA  VAL A   8      33.146  -8.086 -34.358  1.00 49.38           C  
ATOM     61  C   VAL A   8      33.976  -9.310 -33.980  1.00 49.38           C  
ATOM     62  CB  VAL A   8      31.930  -8.509 -35.212  1.00 49.38           C  
ATOM     63  O   VAL A   8      34.590  -9.943 -34.842  1.00 49.38           O  
ATOM     64  CG1 VAL A   8      31.062  -9.512 -34.455  1.00 49.38           C  
ATOM     65  CG2 VAL A   8      31.110  -7.285 -35.616  1.00 49.38           C  
ATOM     66  N   SER A   9      34.762  -9.232 -32.869  1.00 50.17           N  
ATOM     67  CA  SER A   9      34.726 -10.561 -32.267  1.00 50.17           C  
ATOM     68  C   SER A   9      34.414 -10.484 -30.776  1.00 50.17           C  
ATOM     69  CB  SER A   9      36.057 -11.283 -32.481  1.00 50.17           C  
ATOM     70  O   SER A   9      35.060  -9.736 -30.039  1.00 50.17           O  
ATOM     71  OG  SER A   9      36.185 -12.377 -31.590  1.00 50.17           O  
ATOM     72  N   PRO A  10      33.498 -11.416 -30.240  1.00 49.14           N  
ATOM     73  CA  PRO A  10      33.988 -12.635 -29.591  1.00 49.14           C  
ATOM     74  C   PRO A  10      33.081 -13.839 -29.836  1.00 49.14           C  
ATOM     75  CB  PRO A  10      34.007 -12.260 -28.107  1.00 49.14           C  
ATOM     76  O   PRO A  10      31.886 -13.674 -30.094  1.00 49.14           O  
ATOM     77  CG  PRO A  10      32.875 -11.299 -27.940  1.00 49.14           C  
ATOM     78  CD  PRO A  10      32.273 -11.033 -29.290  1.00 49.14           C  
ATOM     79  N   GLU A  11      33.414 -14.733 -30.810  1.00 48.01           N  
ATOM     80  CA  GLU A  11      33.053 -16.138 -30.977  1.00 48.01           C  
ATOM     81  C   GLU A  11      32.224 -16.639 -29.798  1.00 48.01           C  
ATOM     82  CB  GLU A  11      34.308 -16.999 -31.142  1.00 48.01           C  
ATOM     83  O   GLU A  11      32.737 -16.776 -28.686  1.00 48.01           O  
ATOM     84  CG  GLU A  11      34.751 -17.171 -32.587  1.00 48.01           C  
ATOM     85  CD  GLU A  11      35.997 -18.029 -32.735  1.00 48.01           C  
ATOM     86  OE1 GLU A  11      36.444 -18.258 -33.882  1.00 48.01           O  
ATOM     87  OE2 GLU A  11      36.530 -18.478 -31.696  1.00 48.01           O  
ATOM     88  N   GLU A  12      31.077 -16.041 -29.489  1.00 53.20           N  
ATOM     89  CA  GLU A  12      30.090 -16.616 -28.580  1.00 53.20           C  
ATOM     90  C   GLU A  12      29.818 -18.080 -28.914  1.00 53.20           C  
ATOM     91  CB  GLU A  12      28.786 -15.815 -28.626  1.00 53.20           C  
ATOM     92  O   GLU A  12      29.487 -18.411 -30.054  1.00 53.20           O  
ATOM     93  CG  GLU A  12      28.781 -14.595 -27.715  1.00 53.20           C  
ATOM     94  CD  GLU A  12      27.455 -13.852 -27.716  1.00 53.20           C  
ATOM     95  OE1 GLU A  12      27.324 -12.843 -26.986  1.00 53.20           O  
ATOM     96  OE2 GLU A  12      26.538 -14.282 -28.451  1.00 53.20           O  
ATOM     97  N   ARG A  13      30.806 -18.962 -28.447  1.00 66.75           N  
ATOM     98  CA  ARG A  13      30.568 -20.400 -28.507  1.00 66.75           C  
ATOM     99  C   ARG A  13      29.079 -20.714 -28.397  1.00 66.75           C  
ATOM    100  CB  ARG A  13      31.338 -21.119 -27.397  1.00 66.75           C  
ATOM    101  O   ARG A  13      28.422 -20.302 -27.439  1.00 66.75           O  
ATOM    102  CG  ARG A  13      31.370 -22.632 -27.550  1.00 66.75           C  
ATOM    103  CD  ARG A  13      32.182 -23.293 -26.446  1.00 66.75           C  
ATOM    104  NE  ARG A  13      32.032 -24.746 -26.462  1.00 66.75           N  
ATOM    105  NH1 ARG A  13      34.120 -25.179 -25.573  1.00 66.75           N  
ATOM    106  NH2 ARG A  13      32.715 -26.909 -26.107  1.00 66.75           N  
ATOM    107  CZ  ARG A  13      32.956 -25.608 -26.047  1.00 66.75           C  
ATOM    108  N   GLN A  14      28.414 -21.031 -29.534  1.00 66.47           N  
ATOM    109  CA  GLN A  14      27.031 -21.485 -29.622  1.00 66.47           C  
ATOM    110  C   GLN A  14      26.839 -22.813 -28.895  1.00 66.47           C  
ATOM    111  CB  GLN A  14      26.603 -21.622 -31.084  1.00 66.47           C  
ATOM    112  O   GLN A  14      27.667 -23.719 -29.017  1.00 66.47           O  
ATOM    113  CG  GLN A  14      26.127 -20.317 -31.710  1.00 66.47           C  
ATOM    114  CD  GLN A  14      25.695 -20.483 -33.155  1.00 66.47           C  
ATOM    115  NE2 GLN A  14      25.196 -19.406 -33.752  1.00 66.47           N  
ATOM    116  OE1 GLN A  14      25.810 -21.570 -33.731  1.00 66.47           O  
ATOM    117  N   GLU A  15      26.189 -22.792 -27.855  1.00 75.80           N  
ATOM    118  CA  GLU A  15      25.771 -23.970 -27.101  1.00 75.80           C  
ATOM    119  C   GLU A  15      25.170 -25.030 -28.020  1.00 75.80           C  
ATOM    120  CB  GLU A  15      24.763 -23.583 -26.015  1.00 75.80           C  
ATOM    121  O   GLU A  15      24.439 -24.704 -28.958  1.00 75.80           O  
ATOM    122  CG  GLU A  15      25.399 -22.968 -24.777  1.00 75.80           C  
ATOM    123  CD  GLU A  15      24.386 -22.591 -23.707  1.00 75.80           C  
ATOM    124  OE1 GLU A  15      24.786 -22.020 -22.667  1.00 75.80           O  
ATOM    125  OE2 GLU A  15      23.183 -22.869 -23.911  1.00 75.80           O  
ATOM    126  N   THR A  16      25.797 -26.287 -27.950  1.00 81.91           N  
ATOM    127  CA  THR A  16      25.265 -27.456 -28.642  1.00 81.91           C  
ATOM    128  C   THR A  16      23.910 -27.856 -28.065  1.00 81.91           C  
ATOM    129  CB  THR A  16      26.236 -28.648 -28.553  1.00 81.91           C  
ATOM    130  O   THR A  16      23.570 -27.473 -26.944  1.00 81.91           O  
ATOM    131  CG2 THR A  16      27.543 -28.348 -29.280  1.00 81.91           C  
ATOM    132  OG1 THR A  16      26.520 -28.923 -27.176  1.00 81.91           O  
ATOM    133  N   ALA A  17      22.921 -28.339 -28.884  1.00 78.20           N  
ATOM    134  CA  ALA A  17      21.599 -28.837 -28.514  1.00 78.20           C  
ATOM    135  C   ALA A  17      21.669 -29.700 -27.258  1.00 78.20           C  
ATOM    136  CB  ALA A  17      20.987 -29.629 -29.667  1.00 78.20           C  
ATOM    137  O   ALA A  17      20.782 -29.636 -26.403  1.00 78.20           O  
ATOM    138  N   ARG A  18      22.759 -30.450 -27.047  1.00 79.88           N  
ATOM    139  CA  ARG A  18      22.973 -31.298 -25.879  1.00 79.88           C  
ATOM    140  C   ARG A  18      23.269 -30.460 -24.640  1.00 79.88           C  
ATOM    141  CB  ARG A  18      24.116 -32.283 -26.132  1.00 79.88           C  
ATOM    142  O   ARG A  18      22.763 -30.749 -23.554  1.00 79.88           O  
ATOM    143  CG  ARG A  18      24.171 -33.431 -25.136  1.00 79.88           C  
ATOM    144  CD  ARG A  18      25.308 -34.395 -25.449  1.00 79.88           C  
ATOM    145  NE  ARG A  18      24.849 -35.781 -25.466  1.00 79.88           N  
ATOM    146  NH1 ARG A  18      26.920 -36.677 -25.963  1.00 79.88           N  
ATOM    147  NH2 ARG A  18      25.105 -38.052 -25.699  1.00 79.88           N  
ATOM    148  CZ  ARG A  18      25.626 -36.833 -25.709  1.00 79.88           C  
ATOM    149  N   GLU A  19      24.043 -29.417 -24.768  1.00 80.68           N  
ATOM    150  CA  GLU A  19      24.406 -28.485 -23.704  1.00 80.68           C  
ATOM    151  C   GLU A  19      23.212 -27.631 -23.287  1.00 80.68           C  
ATOM    152  CB  GLU A  19      25.564 -27.588 -24.148  1.00 80.68           C  
ATOM    153  O   GLU A  19      23.019 -27.362 -22.100  1.00 80.68           O  
ATOM    154  CG  GLU A  19      26.924 -28.271 -24.100  1.00 80.68           C  
ATOM    155  CD  GLU A  19      28.062 -27.373 -24.558  1.00 80.68           C  
ATOM    156  OE1 GLU A  19      29.228 -27.830 -24.571  1.00 80.68           O  
ATOM    157  OE2 GLU A  19      27.787 -26.203 -24.906  1.00 80.68           O  
ATOM    158  N   ARG A  20      22.311 -27.312 -24.237  1.00 81.23           N  
ATOM    159  CA  ARG A  20      21.075 -26.583 -23.971  1.00 81.23           C  
ATOM    160  C   ARG A  20      20.083 -27.449 -23.202  1.00 81.23           C  
ATOM    161  CB  ARG A  20      20.444 -26.098 -25.278  1.00 81.23           C  
ATOM    162  O   ARG A  20      19.417 -26.971 -22.281  1.00 81.23           O  
ATOM    163  CG  ARG A  20      19.383 -25.026 -25.090  1.00 81.23           C  
ATOM    164  CD  ARG A  20      18.767 -24.603 -26.416  1.00 81.23           C  
ATOM    165  NE  ARG A  20      19.755 -23.984 -27.296  1.00 81.23           N  
ATOM    166  NH1 ARG A  20      19.067 -25.103 -29.196  1.00 81.23           N  
ATOM    167  NH2 ARG A  20      20.809 -23.617 -29.303  1.00 81.23           N  
ATOM    168  CZ  ARG A  20      19.875 -24.236 -28.596  1.00 81.23           C  
ATOM    169  N   SER A  21      20.025 -28.688 -23.573  1.00 79.48           N  
ATOM    170  CA  SER A  21      19.121 -29.621 -22.907  1.00 79.48           C  
ATOM    171  C   SER A  21      19.582 -29.916 -21.484  1.00 79.48           C  
ATOM    172  CB  SER A  21      19.018 -30.925 -23.699  1.00 79.48           C  
ATOM    173  O   SER A  21      18.761 -30.021 -20.570  1.00 79.48           O  
ATOM    174  OG  SER A  21      20.269 -31.590 -23.738  1.00 79.48           O  
ATOM    175  N   ALA A  22      20.891 -30.048 -21.236  1.00 84.62           N  
ATOM    176  CA  ALA A  22      21.461 -30.286 -19.913  1.00 84.62           C  
ATOM    177  C   ALA A  22      21.252 -29.081 -19.001  1.00 84.62           C  
ATOM    178  CB  ALA A  22      22.949 -30.612 -20.026  1.00 84.62           C  
ATOM    179  O   ALA A  22      20.952 -29.237 -17.815  1.00 84.62           O  
ATOM    180  N   ARG A  23      21.329 -27.859 -19.493  1.00 80.09           N  
ATOM    181  CA  ARG A  23      21.058 -26.638 -18.742  1.00 80.09           C  
ATOM    182  C   ARG A  23      19.589 -26.556 -18.342  1.00 80.09           C  
ATOM    183  CB  ARG A  23      21.447 -25.405 -19.562  1.00 80.09           C  
ATOM    184  O   ARG A  23      19.270 -26.218 -17.200  1.00 80.09           O  
ATOM    185  CG  ARG A  23      21.429 -24.108 -18.770  1.00 80.09           C  
ATOM    186  CD  ARG A  23      21.701 -22.901 -19.657  1.00 80.09           C  
ATOM    187  NE  ARG A  23      21.450 -23.199 -21.064  1.00 80.09           N  
ATOM    188  NH1 ARG A  23      21.442 -20.992 -21.745  1.00 80.09           N  
ATOM    189  NH2 ARG A  23      21.104 -22.668 -23.271  1.00 80.09           N  
ATOM    190  CZ  ARG A  23      21.333 -22.286 -22.024  1.00 80.09           C  
ATOM    191  N   GLN A  24      18.804 -26.889 -19.232  1.00 80.98           N  
ATOM    192  CA  GLN A  24      17.367 -26.879 -18.978  1.00 80.98           C  
ATOM    193  C   GLN A  24      16.992 -27.888 -17.897  1.00 80.98           C  
ATOM    194  CB  GLN A  24      16.592 -27.174 -20.264  1.00 80.98           C  
ATOM    195  O   GLN A  24      16.154 -27.603 -17.039  1.00 80.98           O  
ATOM    196  CG  GLN A  24      16.381 -25.953 -21.149  1.00 80.98           C  
ATOM    197  CD  GLN A  24      15.524 -26.250 -22.364  1.00 80.98           C  
ATOM    198  NE2 GLN A  24      15.455 -25.299 -23.289  1.00 80.98           N  
ATOM    199  OE1 GLN A  24      14.928 -27.327 -22.472  1.00 80.98           O  
ATOM    200  N   ARG A  25      17.690 -29.088 -17.998  1.00 84.98           N  
ATOM    201  CA  ARG A  25      17.443 -30.125 -17.002  1.00 84.98           C  
ATOM    202  C   ARG A  25      17.892 -29.672 -15.616  1.00 84.98           C  
ATOM    203  CB  ARG A  25      18.159 -31.422 -17.386  1.00 84.98           C  
ATOM    204  O   ARG A  25      17.196 -29.904 -14.626  1.00 84.98           O  
ATOM    205  CG  ARG A  25      17.477 -32.192 -18.506  1.00 84.98           C  
ATOM    206  CD  ARG A  25      18.156 -33.531 -18.764  1.00 84.98           C  
ATOM    207  NE  ARG A  25      17.626 -34.183 -19.958  1.00 84.98           N  
ATOM    208  NH1 ARG A  25      19.586 -34.019 -21.169  1.00 84.98           N  
ATOM    209  NH2 ARG A  25      17.737 -35.002 -22.101  1.00 84.98           N  
ATOM    210  CZ  ARG A  25      18.317 -34.399 -21.073  1.00 84.98           C  
ATOM    211  N   GLN A  26      18.973 -28.984 -15.522  1.00 80.69           N  
ATOM    212  CA  GLN A  26      19.517 -28.470 -14.269  1.00 80.69           C  
ATOM    213  C   GLN A  26      18.651 -27.341 -13.716  1.00 80.69           C  
ATOM    214  CB  GLN A  26      20.953 -27.981 -14.468  1.00 80.69           C  
ATOM    215  O   GLN A  26      18.407 -27.274 -12.510  1.00 80.69           O  
ATOM    216  CG  GLN A  26      21.692 -27.699 -13.166  1.00 80.69           C  
ATOM    217  CD  GLN A  26      22.089 -28.966 -12.431  1.00 80.69           C  
ATOM    218  NE2 GLN A  26      22.715 -28.806 -11.271  1.00 80.69           N  
ATOM    219  OE1 GLN A  26      21.834 -30.079 -12.902  1.00 80.69           O  
ATOM    220  N   GLU A  27      18.150 -26.453 -14.526  1.00 75.25           N  
ATOM    221  CA  GLU A  27      17.258 -25.363 -14.142  1.00 75.25           C  
ATOM    222  C   GLU A  27      15.932 -25.897 -13.608  1.00 75.25           C  
ATOM    223  CB  GLU A  27      17.009 -24.427 -15.327  1.00 75.25           C  
ATOM    224  O   GLU A  27      15.381 -25.357 -12.647  1.00 75.25           O  
ATOM    225  CG  GLU A  27      18.202 -23.550 -15.679  1.00 75.25           C  
ATOM    226  CD  GLU A  27      17.961 -22.669 -16.895  1.00 75.25           C  
ATOM    227  OE1 GLU A  27      18.849 -21.858 -17.242  1.00 75.25           O  
ATOM    228  OE2 GLU A  27      16.875 -22.791 -17.504  1.00 75.25           O  
ATOM    229  N   ARG A  28      15.587 -27.066 -14.204  1.00 76.60           N  
ATOM    230  CA  ARG A  28      14.346 -27.688 -13.756  1.00 76.60           C  
ATOM    231  C   ARG A  28      14.522 -28.341 -12.389  1.00 76.60           C  
ATOM    232  CB  ARG A  28      13.865 -28.724 -14.774  1.00 76.60           C  
ATOM    233  O   ARG A  28      13.630 -28.272 -11.542  1.00 76.60           O  
ATOM    234  CG  ARG A  28      13.198 -28.121 -15.999  1.00 76.60           C  
ATOM    235  CD  ARG A  28      12.476 -29.176 -16.826  1.00 76.60           C  
ATOM    236  NE  ARG A  28      12.684 -28.975 -18.257  1.00 76.60           N  
ATOM    237  NH1 ARG A  28      11.753 -30.994 -18.885  1.00 76.60           N  
ATOM    238  NH2 ARG A  28      12.573 -29.560 -20.475  1.00 76.60           N  
ATOM    239  CZ  ARG A  28      12.336 -29.844 -19.202  1.00 76.60           C  
ATOM    240  N   ARG A  29      15.730 -28.892 -12.189  1.00 75.79           N  
ATOM    241  CA  ARG A  29      16.036 -29.546 -10.921  1.00 75.79           C  
ATOM    242  C   ARG A  29      16.130 -28.528  -9.789  1.00 75.79           C  
ATOM    243  CB  ARG A  29      17.342 -30.336 -11.024  1.00 75.79           C  
ATOM    244  O   ARG A  29      15.671 -28.786  -8.675  1.00 75.79           O  
ATOM    245  CG  ARG A  29      17.198 -31.673 -11.734  1.00 75.79           C  
ATOM    246  CD  ARG A  29      18.516 -32.434 -11.777  1.00 75.79           C  
ATOM    247  NE  ARG A  29      18.395 -33.680 -12.528  1.00 75.79           N  
ATOM    248  NH1 ARG A  29      20.498 -34.460 -11.973  1.00 75.79           N  
ATOM    249  NH2 ARG A  29      19.123 -35.711 -13.315  1.00 75.79           N  
ATOM    250  CZ  ARG A  29      19.339 -34.614 -12.604  1.00 75.79           C  
ATOM    251  N   THR A  30      16.648 -27.322 -10.065  1.00 70.26           N  
ATOM    252  CA  THR A  30      16.820 -26.255  -9.086  1.00 70.26           C  
ATOM    253  C   THR A  30      15.483 -25.590  -8.770  1.00 70.26           C  
ATOM    254  CB  THR A  30      17.818 -25.194  -9.586  1.00 70.26           C  
ATOM    255  O   THR A  30      15.261 -25.132  -7.647  1.00 70.26           O  
ATOM    256  CG2 THR A  30      19.222 -25.776  -9.710  1.00 70.26           C  
ATOM    257  OG1 THR A  30      17.396 -24.716 -10.869  1.00 70.26           O  
ATOM    258  N   GLU A  31      14.582 -25.571  -9.763  1.00 63.97           N  
ATOM    259  CA  GLU A  31      13.238 -25.027  -9.589  1.00 63.97           C  
ATOM    260  C   GLU A  31      12.372 -25.955  -8.743  1.00 63.97           C  
ATOM    261  CB  GLU A  31      12.577 -24.783 -10.948  1.00 63.97           C  
ATOM    262  O   GLU A  31      11.469 -25.500  -8.038  1.00 63.97           O  
ATOM    263  CG  GLU A  31      13.109 -23.560 -11.681  1.00 63.97           C  
ATOM    264  CD  GLU A  31      12.473 -23.355 -13.046  1.00 63.97           C  
ATOM    265  OE1 GLU A  31      12.924 -22.461 -13.798  1.00 63.97           O  
ATOM    266  OE2 GLU A  31      11.515 -24.093 -13.367  1.00 63.97           O  
ATOM    267  N   LEU A  32      12.751 -27.272  -8.789  1.00 69.87           N  
ATOM    268  CA  LEU A  32      11.922 -28.267  -8.119  1.00 69.87           C  
ATOM    269  C   LEU A  32      12.462 -28.576  -6.726  1.00 69.87           C  
ATOM    270  CB  LEU A  32      11.850 -29.552  -8.948  1.00 69.87           C  
ATOM    271  O   LEU A  32      11.903 -29.410  -6.010  1.00 69.87           O  
ATOM    272  CG  LEU A  32      10.987 -29.498 -10.209  1.00 69.87           C  
ATOM    273  CD1 LEU A  32      11.259 -30.713 -11.090  1.00 69.87           C  
ATOM    274  CD2 LEU A  32       9.509 -29.419  -9.842  1.00 69.87           C  
ATOM    275  N   LYS A  33      13.659 -27.925  -6.361  1.00 75.13           N  
ATOM    276  CA  LYS A  33      14.230 -28.086  -5.027  1.00 75.13           C  
ATOM    277  C   LYS A  33      13.539 -27.172  -4.019  1.00 75.13           C  
ATOM    278  CB  LYS A  33      15.732 -27.802  -5.047  1.00 75.13           C  
ATOM    279  O   LYS A  33      13.372 -25.977  -4.270  1.00 75.13           O  
ATOM    280  CG  LYS A  33      16.580 -28.983  -5.498  1.00 75.13           C  
ATOM    281  CD  LYS A  33      18.067 -28.693  -5.350  1.00 75.13           C  
ATOM    282  CE  LYS A  33      18.918 -29.828  -5.903  1.00 75.13           C  
ATOM    283  NZ  LYS A  33      20.378 -29.542  -5.772  1.00 75.13           N  
ATOM    284  N   TYR A  34      12.871 -27.775  -3.147  1.00 74.92           N  
ATOM    285  CA  TYR A  34      12.126 -27.051  -2.123  1.00 74.92           C  
ATOM    286  C   TYR A  34      13.032 -26.665  -0.960  1.00 74.92           C  
ATOM    287  CB  TYR A  34      10.954 -27.895  -1.613  1.00 74.92           C  
ATOM    288  O   TYR A  34      13.891 -27.448  -0.548  1.00 74.92           O  
ATOM    289  CG  TYR A  34      10.006 -28.337  -2.702  1.00 74.92           C  
ATOM    290  CD1 TYR A  34       9.211 -27.414  -3.378  1.00 74.92           C  
ATOM    291  CD2 TYR A  34       9.901 -29.678  -3.055  1.00 74.92           C  
ATOM    292  CE1 TYR A  34       8.335 -27.816  -4.380  1.00 74.92           C  
ATOM    293  CE2 TYR A  34       9.028 -30.092  -4.056  1.00 74.92           C  
ATOM    294  OH  TYR A  34       7.385 -29.560  -5.703  1.00 74.92           O  
ATOM    295  CZ  TYR A  34       8.251 -29.155  -4.712  1.00 74.92           C  
ATOM    296  N   SER A  35      13.010 -25.400  -0.572  1.00 76.88           N  
ATOM    297  CA  SER A  35      13.759 -24.839   0.547  1.00 76.88           C  
ATOM    298  C   SER A  35      13.066 -25.126   1.875  1.00 76.88           C  
ATOM    299  CB  SER A  35      13.937 -23.331   0.371  1.00 76.88           C  
ATOM    300  O   SER A  35      11.929 -25.601   1.898  1.00 76.88           O  
ATOM    301  OG  SER A  35      12.713 -22.651   0.588  1.00 76.88           O  
ATOM    302  N   GLU A  36      13.829 -25.150   2.981  1.00 72.53           N  
ATOM    303  CA  GLU A  36      13.300 -25.294   4.334  1.00 72.53           C  
ATOM    304  C   GLU A  36      12.111 -24.366   4.563  1.00 72.53           C  
ATOM    305  CB  GLU A  36      14.392 -25.016   5.371  1.00 72.53           C  
ATOM    306  O   GLU A  36      11.144 -24.741   5.230  1.00 72.53           O  
ATOM    307  CG  GLU A  36      14.054 -25.516   6.768  1.00 72.53           C  
ATOM    308  CD  GLU A  36      15.228 -25.443   7.731  1.00 72.53           C  
ATOM    309  OE1 GLU A  36      15.104 -25.930   8.878  1.00 72.53           O  
ATOM    310  OE2 GLU A  36      16.281 -24.894   7.336  1.00 72.53           O  
ATOM    311  N   THR A  37      12.109 -23.203   3.932  1.00 61.19           N  
ATOM    312  CA  THR A  37      11.041 -22.212   3.993  1.00 61.19           C  
ATOM    313  C   THR A  37       9.807 -22.699   3.238  1.00 61.19           C  
ATOM    314  CB  THR A  37      11.499 -20.860   3.415  1.00 61.19           C  
ATOM    315  O   THR A  37       8.677 -22.491   3.684  1.00 61.19           O  
ATOM    316  CG2 THR A  37      12.595 -20.238   4.275  1.00 61.19           C  
ATOM    317  OG1 THR A  37      12.003 -21.061   2.089  1.00 61.19           O  
ATOM    318  N   ASP A  38      10.024 -23.457   2.094  1.00 66.36           N  
ATOM    319  CA  ASP A  38       8.962 -24.071   1.303  1.00 66.36           C  
ATOM    320  C   ASP A  38       8.282 -25.197   2.077  1.00 66.36           C  
ATOM    321  CB  ASP A  38       9.518 -24.604  -0.020  1.00 66.36           C  
ATOM    322  O   ASP A  38       7.055 -25.319   2.057  1.00 66.36           O  
ATOM    323  CG  ASP A  38       9.927 -23.499  -0.979  1.00 66.36           C  
ATOM    324  OD1 ASP A  38       9.346 -22.394  -0.919  1.00 66.36           O  
ATOM    325  OD2 ASP A  38      10.836 -23.737  -1.803  1.00 66.36           O  
ATOM    326  N   GLU A  39       9.025 -26.008   2.826  1.00 71.54           N  
ATOM    327  CA  GLU A  39       8.527 -27.087   3.674  1.00 71.54           C  
ATOM    328  C   GLU A  39       7.705 -26.540   4.838  1.00 71.54           C  
ATOM    329  CB  GLU A  39       9.687 -27.935   4.202  1.00 71.54           C  
ATOM    330  O   GLU A  39       6.667 -27.104   5.190  1.00 71.54           O  
ATOM    331  CG  GLU A  39      10.174 -28.992   3.221  1.00 71.54           C  
ATOM    332  CD  GLU A  39      11.255 -29.892   3.797  1.00 71.54           C  
ATOM    333  OE1 GLU A  39      11.822 -30.716   3.044  1.00 71.54           O  
ATOM    334  OE2 GLU A  39      11.536 -29.774   5.010  1.00 71.54           O  
ATOM    335  N   GLN A  40       8.125 -25.411   5.456  1.00 68.50           N  
ATOM    336  CA  GLN A  40       7.417 -24.755   6.550  1.00 68.50           C  
ATOM    337  C   GLN A  40       6.084 -24.181   6.077  1.00 68.50           C  
ATOM    338  CB  GLN A  40       8.278 -23.647   7.160  1.00 68.50           C  
ATOM    339  O   GLN A  40       5.078 -24.271   6.784  1.00 68.50           O  
ATOM    340  CG  GLN A  40       9.446 -24.163   7.989  1.00 68.50           C  
ATOM    341  CD  GLN A  40      10.318 -23.047   8.533  1.00 68.50           C  
ATOM    342  NE2 GLN A  40      11.246 -23.397   9.417  1.00 68.50           N  
ATOM    343  OE1 GLN A  40      10.158 -21.879   8.163  1.00 68.50           O  
ATOM    344  N   ARG A  41       6.136 -23.678   4.855  1.00 63.85           N  
ATOM    345  CA  ARG A  41       4.934 -23.128   4.236  1.00 63.85           C  
ATOM    346  C   ARG A  41       3.913 -24.224   3.953  1.00 63.85           C  
ATOM    347  CB  ARG A  41       5.285 -22.392   2.941  1.00 63.85           C  
ATOM    348  O   ARG A  41       2.730 -24.073   4.265  1.00 63.85           O  
ATOM    349  CG  ARG A  41       4.149 -21.549   2.384  1.00 63.85           C  
ATOM    350  CD  ARG A  41       4.571 -20.788   1.135  1.00 63.85           C  
ATOM    351  NE  ARG A  41       4.798 -21.688   0.007  1.00 63.85           N  
ATOM    352  NH1 ARG A  41       5.752 -20.080  -1.350  1.00 63.85           N  
ATOM    353  NH2 ARG A  41       5.513 -22.231  -2.107  1.00 63.85           N  
ATOM    354  CZ  ARG A  41       5.354 -21.331  -1.147  1.00 63.85           C  
ATOM    355  N   TRP A  42       4.400 -25.363   3.397  1.00 72.36           N  
ATOM    356  CA  TRP A  42       3.531 -26.504   3.126  1.00 72.36           C  
ATOM    357  C   TRP A  42       2.953 -27.068   4.419  1.00 72.36           C  
ATOM    358  CB  TRP A  42       4.298 -27.596   2.375  1.00 72.36           C  
ATOM    359  O   TRP A  42       1.780 -27.444   4.470  1.00 72.36           O  
ATOM    360  CG  TRP A  42       4.603 -27.255   0.948  1.00 72.36           C  
ATOM    361  CD1 TRP A  42       3.934 -26.367   0.152  1.00 72.36           C  
ATOM    362  CD2 TRP A  42       5.653 -27.802   0.145  1.00 72.36           C  
ATOM    363  CE2 TRP A  42       5.563 -27.198  -1.129  1.00 72.36           C  
ATOM    364  CE3 TRP A  42       6.664 -28.744   0.379  1.00 72.36           C  
ATOM    365  NE1 TRP A  42       4.507 -26.327  -1.098  1.00 72.36           N  
ATOM    366  CH2 TRP A  42       7.426 -28.431  -1.910  1.00 72.36           C  
ATOM    367  CZ2 TRP A  42       6.447 -27.507  -2.166  1.00 72.36           C  
ATOM    368  CZ3 TRP A  42       7.542 -29.049  -0.654  1.00 72.36           C  
ATOM    369  N   ALA A  43       3.764 -27.137   5.520  1.00 71.39           N  
ATOM    370  CA  ALA A  43       3.337 -27.617   6.831  1.00 71.39           C  
ATOM    371  C   ALA A  43       2.234 -26.734   7.407  1.00 71.39           C  
ATOM    372  CB  ALA A  43       4.524 -27.674   7.790  1.00 71.39           C  
ATOM    373  O   ALA A  43       1.262 -27.235   7.978  1.00 71.39           O  
ATOM    374  N   TYR A  44       2.442 -25.420   7.252  1.00 61.53           N  
ATOM    375  CA  TYR A  44       1.459 -24.449   7.720  1.00 61.53           C  
ATOM    376  C   TYR A  44       0.133 -24.618   6.988  1.00 61.53           C  
ATOM    377  CB  TYR A  44       1.981 -23.022   7.532  1.00 61.53           C  
ATOM    378  O   TYR A  44      -0.928 -24.663   7.614  1.00 61.53           O  
ATOM    379  CG  TYR A  44       0.972 -21.955   7.883  1.00 61.53           C  
ATOM    380  CD1 TYR A  44       0.191 -21.357   6.897  1.00 61.53           C  
ATOM    381  CD2 TYR A  44       0.798 -21.544   9.200  1.00 61.53           C  
ATOM    382  CE1 TYR A  44      -0.739 -20.372   7.215  1.00 61.53           C  
ATOM    383  CE2 TYR A  44      -0.129 -20.560   9.529  1.00 61.53           C  
ATOM    384  OH  TYR A  44      -1.811 -19.007   8.852  1.00 61.53           O  
ATOM    385  CZ  TYR A  44      -0.892 -19.982   8.531  1.00 61.53           C  
ATOM    386  N   TYR A  45       0.146 -24.781   5.616  1.00 59.43           N  
ATOM    387  CA  TYR A  45      -1.041 -24.932   4.783  1.00 59.43           C  
ATOM    388  C   TYR A  45      -1.740 -26.257   5.063  1.00 59.43           C  
ATOM    389  CB  TYR A  45      -0.673 -24.840   3.299  1.00 59.43           C  
ATOM    390  O   TYR A  45      -2.971 -26.332   5.052  1.00 59.43           O  
ATOM    391  CG  TYR A  45      -0.508 -23.425   2.801  1.00 59.43           C  
ATOM    392  CD1 TYR A  45      -1.578 -22.532   2.814  1.00 59.43           C  
ATOM    393  CD2 TYR A  45       0.716 -22.977   2.316  1.00 59.43           C  
ATOM    394  CE1 TYR A  45      -1.432 -21.228   2.354  1.00 59.43           C  
ATOM    395  CE2 TYR A  45       0.874 -21.675   1.854  1.00 59.43           C  
ATOM    396  OH  TYR A  45      -0.054 -19.518   1.421  1.00 59.43           O  
ATOM    397  CZ  TYR A  45      -0.204 -20.809   1.877  1.00 59.43           C  
ATOM    398  N   ARG A  46      -0.955 -27.312   5.269  1.00 71.97           N  
ATOM    399  CA  ARG A  46      -1.498 -28.607   5.666  1.00 71.97           C  
ATOM    400  C   ARG A  46      -2.265 -28.500   6.980  1.00 71.97           C  
ATOM    401  CB  ARG A  46      -0.380 -29.643   5.794  1.00 71.97           C  
ATOM    402  O   ARG A  46      -3.344 -29.078   7.124  1.00 71.97           O  
ATOM    403  CG  ARG A  46       0.102 -30.198   4.464  1.00 71.97           C  
ATOM    404  CD  ARG A  46       0.982 -31.426   4.650  1.00 71.97           C  
ATOM    405  NE  ARG A  46       2.258 -31.085   5.273  1.00 71.97           N  
ATOM    406  NH1 ARG A  46       3.530 -31.539   3.398  1.00 71.97           N  
ATOM    407  NH2 ARG A  46       4.538 -30.814   5.325  1.00 71.97           N  
ATOM    408  CZ  ARG A  46       3.439 -31.147   4.664  1.00 71.97           C  
ATOM    409  N   GLU A  47      -1.744 -27.717   7.941  1.00 66.86           N  
ATOM    410  CA  GLU A  47      -2.374 -27.500   9.240  1.00 66.86           C  
ATOM    411  C   GLU A  47      -3.654 -26.681   9.103  1.00 66.86           C  
ATOM    412  CB  GLU A  47      -1.404 -26.803  10.197  1.00 66.86           C  
ATOM    413  O   GLU A  47      -4.655 -26.969   9.763  1.00 66.86           O  
ATOM    414  CG  GLU A  47      -1.800 -26.913  11.663  1.00 66.86           C  
ATOM    415  CD  GLU A  47      -0.761 -26.337  12.611  1.00 66.86           C  
ATOM    416  OE1 GLU A  47      -0.944 -26.436  13.845  1.00 66.86           O  
ATOM    417  OE2 GLU A  47       0.245 -25.781  12.115  1.00 66.86           O  
ATOM    418  N   CYS A  48      -3.578 -25.784   8.260  1.00 59.83           N  
ATOM    419  CA  CYS A  48      -4.723 -24.915   8.009  1.00 59.83           C  
ATOM    420  C   CYS A  48      -5.847 -25.679   7.321  1.00 59.83           C  
ATOM    421  CB  CYS A  48      -4.309 -23.718   7.153  1.00 59.83           C  
ATOM    422  O   CYS A  48      -7.021 -25.492   7.647  1.00 59.83           O  
ATOM    423  SG  CYS A  48      -3.293 -22.511   8.033  1.00 59.83           S  
ATOM    424  N   THR A  49      -5.527 -26.440   6.380  1.00 65.80           N  
ATOM    425  CA  THR A  49      -6.489 -27.275   5.669  1.00 65.80           C  
ATOM    426  C   THR A  49      -7.174 -28.246   6.626  1.00 65.80           C  
ATOM    427  CB  THR A  49      -5.813 -28.061   4.531  1.00 65.80           C  
ATOM    428  O   THR A  49      -8.390 -28.439   6.558  1.00 65.80           O  
ATOM    429  CG2 THR A  49      -6.839 -28.842   3.717  1.00 65.80           C  
ATOM    430  OG1 THR A  49      -5.129 -27.146   3.666  1.00 65.80           O  
ATOM    431  N   VAL A  50      -6.426 -28.878   7.516  1.00 68.74           N  
ATOM    432  CA  VAL A  50      -6.959 -29.787   8.525  1.00 68.74           C  
ATOM    433  C   VAL A  50      -7.888 -29.025   9.468  1.00 68.74           C  
ATOM    434  CB  VAL A  50      -5.829 -30.469   9.328  1.00 68.74           C  
ATOM    435  O   VAL A  50      -8.962 -29.517   9.823  1.00 68.74           O  
ATOM    436  CG1 VAL A  50      -6.400 -31.241  10.516  1.00 68.74           C  
ATOM    437  CG2 VAL A  50      -5.019 -31.397   8.424  1.00 68.74           C  
ATOM    438  N   ALA A  51      -7.493 -27.771   9.862  1.00 56.56           N  
ATOM    439  CA  ALA A  51      -8.273 -26.919  10.756  1.00 56.56           C  
ATOM    440  C   ALA A  51      -9.575 -26.476  10.093  1.00 56.56           C  
ATOM    441  CB  ALA A  51      -7.455 -25.703  11.181  1.00 56.56           C  
ATOM    442  O   ALA A  51     -10.628 -26.455  10.734  1.00 56.56           O  
ATOM    443  N   ASN A  52      -9.485 -26.148   8.820  1.00 57.16           N  
ATOM    444  CA  ASN A  52     -10.647 -25.726   8.045  1.00 57.16           C  
ATOM    445  C   ASN A  52     -11.631 -26.874   7.838  1.00 57.16           C  
ATOM    446  CB  ASN A  52     -10.211 -25.150   6.696  1.00 57.16           C  
ATOM    447  O   ASN A  52     -12.845 -26.670   7.876  1.00 57.16           O  
ATOM    448  CG  ASN A  52      -9.692 -23.730   6.807  1.00 57.16           C  
ATOM    449  ND2 ASN A  52      -8.889 -23.314   5.834  1.00 57.16           N  
ATOM    450  OD1 ASN A  52     -10.009 -23.013   7.759  1.00 57.16           O  
ATOM    451  N   ARG A  53     -11.055 -28.063   7.614  1.00 66.71           N  
ATOM    452  CA  ARG A  53     -11.876 -29.260   7.462  1.00 66.71           C  
ATOM    453  C   ARG A  53     -12.551 -29.632   8.778  1.00 66.71           C  
ATOM    454  CB  ARG A  53     -11.031 -30.431   6.957  1.00 66.71           C  
ATOM    455  O   ARG A  53     -13.683 -30.120   8.785  1.00 66.71           O  
ATOM    456  CG  ARG A  53     -10.692 -30.353   5.477  1.00 66.71           C  
ATOM    457  CD  ARG A  53      -9.885 -31.560   5.018  1.00 66.71           C  
ATOM    458  NE  ARG A  53      -9.458 -31.427   3.628  1.00 66.71           N  
ATOM    459  NH1 ARG A  53      -8.060 -33.265   3.665  1.00 66.71           N  
ATOM    460  NH2 ARG A  53      -8.282 -32.026   1.749  1.00 66.71           N  
ATOM    461  CZ  ARG A  53      -8.601 -32.240   3.017  1.00 66.71           C  
ATOM    462  N   GLN A  54     -11.957 -29.352   9.890  1.00 59.24           N  
ATOM    463  CA  GLN A  54     -12.497 -29.560  11.229  1.00 59.24           C  
ATOM    464  C   GLN A  54     -13.598 -28.550  11.542  1.00 59.24           C  
ATOM    465  CB  GLN A  54     -11.387 -29.468  12.277  1.00 59.24           C  
ATOM    466  O   GLN A  54     -14.566 -28.873  12.233  1.00 59.24           O  
ATOM    467  CG  GLN A  54     -10.421 -30.645  12.255  1.00 59.24           C  
ATOM    468  CD  GLN A  54      -9.297 -30.500  13.264  1.00 59.24           C  
ATOM    469  NE2 GLN A  54      -8.504 -31.555  13.424  1.00 59.24           N  
ATOM    470  OE1 GLN A  54      -9.141 -29.449  13.893  1.00 59.24           O  
ATOM    471  N   LEU A  55     -13.492 -27.284  11.009  1.00 50.27           N  
ATOM    472  CA  LEU A  55     -14.470 -26.211  11.150  1.00 50.27           C  
ATOM    473  C   LEU A  55     -15.685 -26.462  10.264  1.00 50.27           C  
ATOM    474  CB  LEU A  55     -13.838 -24.861  10.800  1.00 50.27           C  
ATOM    475  O   LEU A  55     -16.813 -26.141  10.645  1.00 50.27           O  
ATOM    476  CG  LEU A  55     -12.934 -24.238  11.865  1.00 50.27           C  
ATOM    477  CD1 LEU A  55     -12.137 -23.081  11.273  1.00 50.27           C  
ATOM    478  CD2 LEU A  55     -13.759 -23.771  13.059  1.00 50.27           C  
ATOM    479  N   GLU A  56     -15.411 -27.117   9.050  1.00 53.04           N  
ATOM    480  CA  GLU A  56     -16.444 -27.448   8.073  1.00 53.04           C  
ATOM    481  C   GLU A  56     -17.193 -28.716   8.470  1.00 53.04           C  
ATOM    482  CB  GLU A  56     -15.832 -27.612   6.679  1.00 53.04           C  
ATOM    483  O   GLU A  56     -18.395 -28.836   8.223  1.00 53.04           O  
ATOM    484  CG  GLU A  56     -15.747 -26.316   5.887  1.00 53.04           C  
ATOM    485  CD  GLU A  56     -15.137 -26.495   4.506  1.00 53.04           C  
ATOM    486  OE1 GLU A  56     -14.981 -25.489   3.776  1.00 53.04           O  
ATOM    487  OE2 GLU A  56     -14.814 -27.650   4.150  1.00 53.04           O  
ATOM    488  N   ASN A  57     -16.562 -29.685   9.234  1.00 54.46           N  
ATOM    489  CA  ASN A  57     -17.139 -30.956   9.659  1.00 54.46           C  
ATOM    490  C   ASN A  57     -17.700 -30.870  11.076  1.00 54.46           C  
ATOM    491  CB  ASN A  57     -16.100 -32.075   9.567  1.00 54.46           C  
ATOM    492  O   ASN A  57     -18.397 -31.780  11.528  1.00 54.46           O  
ATOM    493  CG  ASN A  57     -15.756 -32.436   8.135  1.00 54.46           C  
ATOM    494  ND2 ASN A  57     -14.524 -32.879   7.915  1.00 54.46           N  
ATOM    495  OD1 ASN A  57     -16.590 -32.315   7.234  1.00 54.46           O  
ATOM    496  N   ASN A  58     -17.679 -29.679  11.810  1.00 43.52           N  
ATOM    497  CA  ASN A  58     -18.370 -29.365  13.057  1.00 43.52           C  
ATOM    498  C   ASN A  58     -19.229 -28.111  12.921  1.00 43.52           C  
ATOM    499  CB  ASN A  58     -17.366 -29.201  14.200  1.00 43.52           C  
ATOM    500  O   ASN A  58     -18.704 -26.998  12.859  1.00 43.52           O  
ATOM    501  CG  ASN A  58     -16.936 -30.528  14.794  1.00 43.52           C  
ATOM    502  ND2 ASN A  58     -15.764 -30.545  15.419  1.00 43.52           N  
ATOM    503  OD1 ASN A  58     -17.650 -31.528  14.692  1.00 43.52           O  
ATOM    504  N   PRO A  59     -20.391 -28.159  12.194  1.00 31.52           N  
ATOM    505  CA  PRO A  59     -21.183 -26.927  12.188  1.00 31.52           C  
ATOM    506  C   PRO A  59     -21.754 -26.586  13.562  1.00 31.52           C  
ATOM    507  CB  PRO A  59     -22.304 -27.233  11.192  1.00 31.52           C  
ATOM    508  O   PRO A  59     -22.275 -27.465  14.254  1.00 31.52           O  
ATOM    509  CG  PRO A  59     -22.402 -28.725  11.173  1.00 31.52           C  
ATOM    510  CD  PRO A  59     -21.271 -29.287  11.985  1.00 31.52           C  
ATOM    511  N   ALA A  60     -20.988 -26.208  14.609  1.00 33.14           N  
ATOM    512  CA  ALA A  60     -21.673 -26.020  15.885  1.00 33.14           C  
ATOM    513  C   ALA A  60     -21.564 -24.574  16.359  1.00 33.14           C  
ATOM    514  CB  ALA A  60     -21.104 -26.967  16.939  1.00 33.14           C  
ATOM    515  O   ALA A  60     -20.491 -23.969  16.285  1.00 33.14           O  
ATOM    516  N   THR A  61     -22.686 -23.659  16.200  1.00 28.77           N  
ATOM    517  CA  THR A  61     -23.606 -23.104  17.187  1.00 28.77           C  
ATOM    518  C   THR A  61     -22.910 -22.047  18.040  1.00 28.77           C  
ATOM    519  CB  THR A  61     -24.180 -24.206  18.097  1.00 28.77           C  
ATOM    520  O   THR A  61     -21.786 -22.256  18.502  1.00 28.77           O  
ATOM    521  CG2 THR A  61     -25.594 -24.587  17.674  1.00 28.77           C  
ATOM    522  OG1 THR A  61     -23.341 -25.365  18.021  1.00 28.77           O  
ATOM    523  N   ASP A  62     -23.066 -20.748  17.770  1.00 27.67           N  
ATOM    524  CA  ASP A  62     -23.592 -19.705  18.645  1.00 27.67           C  
ATOM    525  C   ASP A  62     -22.555 -19.286  19.685  1.00 27.67           C  
ATOM    526  CB  ASP A  62     -24.870 -20.181  19.339  1.00 27.67           C  
ATOM    527  O   ASP A  62     -21.884 -20.133  20.277  1.00 27.67           O  
ATOM    528  CG  ASP A  62     -26.104 -19.410  18.903  1.00 27.67           C  
ATOM    529  OD1 ASP A  62     -25.975 -18.447  18.118  1.00 27.67           O  
ATOM    530  OD2 ASP A  62     -27.214 -19.769  19.351  1.00 27.67           O  
ATOM    531  N   ASP A  63     -21.901 -18.128  19.545  1.00 30.13           N  
ATOM    532  CA  ASP A  63     -21.744 -17.051  20.517  1.00 30.13           C  
ATOM    533  C   ASP A  63     -21.557 -17.606  21.927  1.00 30.13           C  
ATOM    534  CB  ASP A  63     -22.951 -16.112  20.477  1.00 30.13           C  
ATOM    535  O   ASP A  63     -22.426 -18.313  22.442  1.00 30.13           O  
ATOM    536  CG  ASP A  63     -22.945 -15.188  19.272  1.00 30.13           C  
ATOM    537  OD1 ASP A  63     -21.862 -14.943  18.697  1.00 30.13           O  
ATOM    538  OD2 ASP A  63     -24.032 -14.700  18.894  1.00 30.13           O  
ATOM    539  N   SER A  64     -20.439 -18.064  22.345  1.00 28.19           N  
ATOM    540  CA  SER A  64     -20.110 -17.960  23.763  1.00 28.19           C  
ATOM    541  C   SER A  64     -18.745 -18.572  24.060  1.00 28.19           C  
ATOM    542  CB  SER A  64     -21.180 -18.644  24.614  1.00 28.19           C  
ATOM    543  O   SER A  64     -18.494 -19.732  23.729  1.00 28.19           O  
ATOM    544  OG  SER A  64     -21.563 -17.818  25.700  1.00 28.19           O  
ATOM    545  N   GLN A  65     -17.514 -17.831  23.920  1.00 28.63           N  
ATOM    546  CA  GLN A  65     -16.578 -17.884  25.038  1.00 28.63           C  
ATOM    547  C   GLN A  65     -15.200 -17.374  24.626  1.00 28.63           C  
ATOM    548  CB  GLN A  65     -16.469 -19.311  25.579  1.00 28.63           C  
ATOM    549  O   GLN A  65     -14.589 -17.901  23.694  1.00 28.63           O  
ATOM    550  CG  GLN A  65     -17.609 -19.705  26.508  1.00 28.63           C  
ATOM    551  CD  GLN A  65     -17.353 -21.015  27.229  1.00 28.63           C  
ATOM    552  NE2 GLN A  65     -18.425 -21.712  27.590  1.00 28.63           N  
ATOM    553  OE1 GLN A  65     -16.202 -21.398  27.459  1.00 28.63           O  
ATOM    554  N   ILE A  66     -14.861 -16.133  24.582  1.00 28.05           N  
ATOM    555  CA  ILE A  66     -13.766 -15.551  25.350  1.00 28.05           C  
ATOM    556  C   ILE A  66     -13.619 -16.288  26.679  1.00 28.05           C  
ATOM    557  CB  ILE A  66     -13.989 -14.041  25.597  1.00 28.05           C  
ATOM    558  O   ILE A  66     -14.588 -16.429  27.429  1.00 28.05           O  
ATOM    559  CG1 ILE A  66     -14.243 -13.316  24.270  1.00 28.05           C  
ATOM    560  CG2 ILE A  66     -12.792 -13.432  26.333  1.00 28.05           C  
ATOM    561  CD1 ILE A  66     -14.449 -11.814  24.416  1.00 28.05           C  
ATOM    562  N   SER A  67     -12.765 -17.356  26.733  1.00 25.85           N  
ATOM    563  CA  SER A  67     -12.045 -17.659  27.966  1.00 25.85           C  
ATOM    564  C   SER A  67     -10.713 -18.343  27.675  1.00 25.85           C  
ATOM    565  CB  SER A  67     -12.893 -18.546  28.878  1.00 25.85           C  
ATOM    566  O   SER A  67     -10.664 -19.329  26.937  1.00 25.85           O  
ATOM    567  OG  SER A  67     -12.556 -19.912  28.708  1.00 25.85           O  
ATOM    568  N   GLU A  68      -9.433 -17.637  27.631  1.00 27.76           N  
ATOM    569  CA  GLU A  68      -8.442 -17.581  28.702  1.00 27.76           C  
ATOM    570  C   GLU A  68      -7.038 -17.848  28.169  1.00 27.76           C  
ATOM    571  CB  GLU A  68      -8.786 -18.586  29.804  1.00 27.76           C  
ATOM    572  O   GLU A  68      -6.795 -18.873  27.528  1.00 27.76           O  
ATOM    573  CG  GLU A  68      -9.453 -17.960  31.021  1.00 27.76           C  
ATOM    574  CD  GLU A  68      -9.827 -18.975  32.089  1.00 27.76           C  
ATOM    575  OE1 GLU A  68     -10.408 -18.580  33.125  1.00 27.76           O  
ATOM    576  OE2 GLU A  68      -9.536 -20.175  31.888  1.00 27.76           O  
ATOM    577  N   LEU A  69      -6.238 -16.777  27.907  1.00 29.39           N  
ATOM    578  CA  LEU A  69      -4.978 -16.455  28.568  1.00 29.39           C  
ATOM    579  C   LEU A  69      -4.848 -17.207  29.888  1.00 29.39           C  
ATOM    580  CB  LEU A  69      -4.871 -14.947  28.813  1.00 29.39           C  
ATOM    581  O   LEU A  69      -5.780 -17.218  30.695  1.00 29.39           O  
ATOM    582  CG  LEU A  69      -4.215 -14.124  27.704  1.00 29.39           C  
ATOM    583  CD1 LEU A  69      -5.118 -12.964  27.300  1.00 29.39           C  
ATOM    584  CD2 LEU A  69      -2.849 -13.615  28.152  1.00 29.39           C  
ATOM    585  N   THR A  70      -4.019 -18.356  29.992  1.00 25.48           N  
ATOM    586  CA  THR A  70      -2.998 -18.396  31.032  1.00 25.48           C  
ATOM    587  C   THR A  70      -2.707 -19.834  31.450  1.00 25.48           C  
ATOM    588  CB  THR A  70      -3.423 -17.576  32.264  1.00 25.48           C  
ATOM    589  O   THR A  70      -3.625 -20.648  31.575  1.00 25.48           O  
ATOM    590  CG2 THR A  70      -3.245 -16.081  32.019  1.00 25.48           C  
ATOM    591  OG1 THR A  70      -4.801 -17.841  32.554  1.00 25.48           O  
ATOM    592  N   ASN A  71      -1.561 -20.508  31.046  1.00 26.84           N  
ATOM    593  CA  ASN A  71      -0.416 -21.009  31.799  1.00 26.84           C  
ATOM    594  C   ASN A  71      -0.598 -22.473  32.190  1.00 26.84           C  
ATOM    595  CB  ASN A  71      -0.177 -20.153  33.045  1.00 26.84           C  
ATOM    596  O   ASN A  71      -1.638 -22.850  32.733  1.00 26.84           O  
ATOM    597  CG  ASN A  71       0.481 -18.826  32.724  1.00 26.84           C  
ATOM    598  ND2 ASN A  71       0.207 -17.815  33.540  1.00 26.84           N  
ATOM    599  OD1 ASN A  71       1.229 -18.709  31.750  1.00 26.84           O  
ATOM    600  N   LYS A  72       0.057 -23.455  31.572  1.00 26.36           N  
ATOM    601  CA  LYS A  72       0.845 -24.672  31.749  1.00 26.36           C  
ATOM    602  C   LYS A  72       0.117 -25.674  32.641  1.00 26.36           C  
ATOM    603  CB  LYS A  72       2.216 -24.342  32.342  1.00 26.36           C  
ATOM    604  O   LYS A  72      -0.516 -25.290  33.626  1.00 26.36           O  
ATOM    605  CG  LYS A  72       3.380 -24.997  31.613  1.00 26.36           C  
ATOM    606  CD  LYS A  72       4.719 -24.566  32.197  1.00 26.36           C  
ATOM    607  CE  LYS A  72       5.885 -25.198  31.449  1.00 26.36           C  
ATOM    608  NZ  LYS A  72       7.191 -24.912  32.115  1.00 26.36           N  
ATOM    609  N   PRO A  73       0.529 -27.114  32.590  1.00 34.40           N  
ATOM    610  CA  PRO A  73      -0.053 -28.454  32.692  1.00 34.40           C  
ATOM    611  C   PRO A  73      -0.158 -28.944  34.134  1.00 34.40           C  
ATOM    612  CB  PRO A  73       0.918 -29.322  31.889  1.00 34.40           C  
ATOM    613  O   PRO A  73       0.476 -28.380  35.029  1.00 34.40           O  
ATOM    614  CG  PRO A  73       2.265 -28.725  32.145  1.00 34.40           C  
ATOM    615  CD  PRO A  73       2.087 -27.483  32.970  1.00 34.40           C  
ATOM    616  N   THR A  74      -1.219 -29.725  34.665  1.00 26.40           N  
ATOM    617  CA  THR A  74      -1.348 -31.065  35.226  1.00 26.40           C  
ATOM    618  C   THR A  74      -2.545 -31.143  36.170  1.00 26.40           C  
ATOM    619  CB  THR A  74      -0.071 -31.482  35.978  1.00 26.40           C  
ATOM    620  O   THR A  74      -2.776 -30.230  36.965  1.00 26.40           O  
ATOM    621  CG2 THR A  74       0.899 -32.211  35.053  1.00 26.40           C  
ATOM    622  OG1 THR A  74       0.572 -30.312  36.499  1.00 26.40           O  
ATOM    623  N   ALA A  75      -3.495 -32.131  36.047  1.00 28.18           N  
ATOM    624  CA  ALA A  75      -4.133 -33.375  36.470  1.00 28.18           C  
ATOM    625  C   ALA A  75      -4.996 -33.155  37.709  1.00 28.18           C  
ATOM    626  CB  ALA A  75      -3.081 -34.447  36.741  1.00 28.18           C  
ATOM    627  O   ALA A  75      -4.564 -32.511  38.668  1.00 28.18           O  
ATOM    628  N   ASN A  76      -6.307 -33.437  37.706  1.00 27.29           N  
ATOM    629  CA  ASN A  76      -7.278 -34.413  38.190  1.00 27.29           C  
ATOM    630  C   ASN A  76      -8.174 -33.823  39.274  1.00 27.29           C  
ATOM    631  CB  ASN A  76      -6.567 -35.664  38.711  1.00 27.29           C  
ATOM    632  O   ASN A  76      -7.686 -33.201  40.219  1.00 27.29           O  
ATOM    633  CG  ASN A  76      -6.246 -36.655  37.610  1.00 27.29           C  
ATOM    634  ND2 ASN A  76      -5.449 -37.666  37.935  1.00 27.29           N  
ATOM    635  OD1 ASN A  76      -6.710 -36.513  36.475  1.00 27.29           O  
ATOM    636  N   ASP A  77      -9.514 -33.827  39.057  1.00 28.74           N  
ATOM    637  CA  ASP A  77     -10.695 -34.543  39.531  1.00 28.74           C  
ATOM    638  C   ASP A  77     -11.472 -33.709  40.547  1.00 28.74           C  
ATOM    639  CB  ASP A  77     -10.296 -35.886  40.148  1.00 28.74           C  
ATOM    640  O   ASP A  77     -10.895 -33.196  41.508  1.00 28.74           O  
ATOM    641  CG  ASP A  77      -9.992 -36.949  39.107  1.00 28.74           C  
ATOM    642  OD1 ASP A  77     -10.455 -36.824  37.953  1.00 28.74           O  
ATOM    643  OD2 ASP A  77      -9.284 -37.923  39.445  1.00 28.74           O  
ATOM    644  N   SER A  78     -12.728 -33.335  40.237  1.00 29.35           N  
ATOM    645  CA  SER A  78     -14.054 -33.786  40.646  1.00 29.35           C  
ATOM    646  C   SER A  78     -14.691 -32.811  41.630  1.00 29.35           C  
ATOM    647  CB  SER A  78     -13.977 -35.179  41.273  1.00 29.35           C  
ATOM    648  O   SER A  78     -14.060 -32.409  42.610  1.00 29.35           O  
ATOM    649  OG  SER A  78     -14.321 -36.177  40.327  1.00 29.35           O  
ATOM    650  N   LYS A  79     -15.841 -32.160  41.257  1.00 27.20           N  
ATOM    651  CA  LYS A  79     -17.265 -32.250  41.566  1.00 27.20           C  
ATOM    652  C   LYS A  79     -17.712 -31.087  42.448  1.00 27.20           C  
ATOM    653  CB  LYS A  79     -17.582 -33.580  42.252  1.00 27.20           C  
ATOM    654  O   LYS A  79     -17.096 -30.811  43.479  1.00 27.20           O  
ATOM    655  CG  LYS A  79     -17.834 -34.730  41.288  1.00 27.20           C  
ATOM    656  CD  LYS A  79     -18.331 -35.972  42.017  1.00 27.20           C  
ATOM    657  CE  LYS A  79     -18.545 -37.135  41.058  1.00 27.20           C  
ATOM    658  NZ  LYS A  79     -18.924 -38.386  41.781  1.00 27.20           N  
ATOM    659  N   ASN A  80     -18.707 -30.263  41.976  1.00 26.18           N  
ATOM    660  CA  ASN A  80     -20.109 -30.081  42.338  1.00 26.18           C  
ATOM    661  C   ASN A  80     -20.378 -28.668  42.848  1.00 26.18           C  
ATOM    662  CB  ASN A  80     -20.530 -31.113  43.387  1.00 26.18           C  
ATOM    663  O   ASN A  80     -19.672 -28.177  43.730  1.00 26.18           O  
ATOM    664  CG  ASN A  80     -20.906 -32.448  42.775  1.00 26.18           C  
ATOM    665  ND2 ASN A  80     -21.147 -33.442  43.622  1.00 26.18           N  
ATOM    666  OD1 ASN A  80     -20.978 -32.585  41.551  1.00 26.18           O  
ATOM    667  N   SER A  81     -21.339 -27.877  42.162  1.00 27.43           N  
ATOM    668  CA  SER A  81     -22.723 -27.591  42.525  1.00 27.43           C  
ATOM    669  C   SER A  81     -22.875 -26.165  43.044  1.00 27.43           C  
ATOM    670  CB  SER A  81     -23.217 -28.581  43.581  1.00 27.43           C  
ATOM    671  O   SER A  81     -22.110 -25.728  43.906  1.00 27.43           O  
ATOM    672  OG  SER A  81     -24.281 -28.024  44.334  1.00 27.43           O  
ATOM    673  N   GLU A  82     -23.657 -25.284  42.321  1.00 26.63           N  
ATOM    674  CA  GLU A  82     -24.978 -24.679  42.459  1.00 26.63           C  
ATOM    675  C   GLU A  82     -24.927 -23.436  43.342  1.00 26.63           C  
ATOM    676  CB  GLU A  82     -25.975 -25.691  43.031  1.00 26.63           C  
ATOM    677  O   GLU A  82     -24.369 -23.471  44.440  1.00 26.63           O  
ATOM    678  CG  GLU A  82     -26.734 -26.474  41.970  1.00 26.63           C  
ATOM    679  CD  GLU A  82     -27.687 -27.506  42.553  1.00 26.63           C  
ATOM    680  OE1 GLU A  82     -28.412 -28.169  41.778  1.00 26.63           O  
ATOM    681  OE2 GLU A  82     -27.708 -27.652  43.796  1.00 26.63           O  
ATOM    682  N   LEU A  83     -25.368 -22.212  42.801  1.00 27.68           N  
ATOM    683  CA  LEU A  83     -26.537 -21.522  43.337  1.00 27.68           C  
ATOM    684  C   LEU A  83     -26.320 -20.013  43.346  1.00 27.68           C  
ATOM    685  CB  LEU A  83     -26.846 -22.014  44.754  1.00 27.68           C  
ATOM    686  O   LEU A  83     -25.330 -19.527  43.898  1.00 27.68           O  
ATOM    687  CG  LEU A  83     -28.037 -22.963  44.897  1.00 27.68           C  
ATOM    688  CD1 LEU A  83     -27.625 -24.218  45.659  1.00 27.68           C  
ATOM    689  CD2 LEU A  83     -29.198 -22.263  45.596  1.00 27.68           C  
ATOM    690  N   GLU A  84     -27.053 -19.233  42.401  1.00 28.63           N  
ATOM    691  CA  GLU A  84     -28.322 -18.534  42.575  1.00 28.63           C  
ATOM    692  C   GLU A  84     -28.106 -17.120  43.108  1.00 28.63           C  
ATOM    693  CB  GLU A  84     -29.242 -19.315  43.518  1.00 28.63           C  
ATOM    694  O   GLU A  84     -27.428 -16.929  44.120  1.00 28.63           O  
ATOM    695  CG  GLU A  84     -30.244 -20.207  42.799  1.00 28.63           C  
ATOM    696  CD  GLU A  84     -31.384 -20.670  43.692  1.00 28.63           C  
ATOM    697  OE1 GLU A  84     -32.345 -21.287  43.180  1.00 28.63           O  
ATOM    698  OE2 GLU A  84     -31.315 -20.413  44.915  1.00 28.63           O  
ATOM    699  N   ASN A  85     -28.462 -16.092  42.272  1.00 27.84           N  
ATOM    700  CA  ASN A  85     -29.655 -15.263  42.401  1.00 27.84           C  
ATOM    701  C   ASN A  85     -29.298 -13.787  42.556  1.00 27.84           C  
ATOM    702  CB  ASN A  85     -30.509 -15.730  43.581  1.00 27.84           C  
ATOM    703  O   ASN A  85     -28.675 -13.396  43.545  1.00 27.84           O  
ATOM    704  CG  ASN A  85     -31.359 -16.939  43.245  1.00 27.84           C  
ATOM    705  ND2 ASN A  85     -31.663 -17.749  44.252  1.00 27.84           N  
ATOM    706  OD1 ASN A  85     -31.739 -17.144  42.089  1.00 27.84           O  
ATOM    707  N   ASN A  86     -29.602 -13.026  41.517  1.00 31.13           N  
ATOM    708  CA  ASN A  86     -30.623 -12.140  40.969  1.00 31.13           C  
ATOM    709  C   ASN A  86     -30.336 -10.679  41.303  1.00 31.13           C  
ATOM    710  CB  ASN A  86     -32.010 -12.538  41.478  1.00 31.13           C  
ATOM    711  O   ASN A  86     -30.008 -10.352  42.445  1.00 31.13           O  
ATOM    712  CG  ASN A  86     -32.708 -13.523  40.562  1.00 31.13           C  
ATOM    713  ND2 ASN A  86     -33.690 -14.239  41.098  1.00 31.13           N  
ATOM    714  OD1 ASN A  86     -32.368 -13.641  39.382  1.00 31.13           O  
ATOM    715  N   PRO A  87     -30.998  -9.633  40.516  1.00 36.53           N  
ATOM    716  CA  PRO A  87     -31.437  -8.802  39.393  1.00 36.53           C  
ATOM    717  C   PRO A  87     -31.946  -7.432  39.835  1.00 36.53           C  
ATOM    718  CB  PRO A  87     -32.562  -9.626  38.763  1.00 36.53           C  
ATOM    719  O   PRO A  87     -32.000  -7.147  41.034  1.00 36.53           O  
ATOM    720  CG  PRO A  87     -33.232 -10.301  39.916  1.00 36.53           C  
ATOM    721  CD  PRO A  87     -32.442 -10.015  41.161  1.00 36.53           C  
ATOM    722  N   ALA A  88     -31.635  -6.303  39.080  1.00 26.34           N  
ATOM    723  CA  ALA A  88     -32.633  -5.271  38.814  1.00 26.34           C  
ATOM    724  C   ALA A  88     -31.982  -4.010  38.251  1.00 26.34           C  
ATOM    725  CB  ALA A  88     -33.410  -4.942  40.086  1.00 26.34           C  
ATOM    726  O   ALA A  88     -31.007  -3.505  38.811  1.00 26.34           O  
ATOM    727  N   THR A  89     -32.188  -3.685  36.953  1.00 32.65           N  
ATOM    728  CA  THR A  89     -32.913  -2.472  36.592  1.00 32.65           C  
ATOM    729  C   THR A  89     -32.774  -2.182  35.100  1.00 32.65           C  
ATOM    730  CB  THR A  89     -32.415  -1.261  37.402  1.00 32.65           C  
ATOM    731  O   THR A  89     -31.667  -2.208  34.558  1.00 32.65           O  
ATOM    732  CG2 THR A  89     -33.180  -1.124  38.714  1.00 32.65           C  
ATOM    733  OG1 THR A  89     -31.021  -1.428  37.690  1.00 32.65           O  
ATOM    734  N   ASN A  90     -33.812  -2.501  34.283  1.00 29.57           N  
ATOM    735  CA  ASN A  90     -34.794  -1.913  33.378  1.00 29.57           C  
ATOM    736  C   ASN A  90     -34.215  -0.724  32.618  1.00 29.57           C  
ATOM    737  CB  ASN A  90     -36.049  -1.493  34.147  1.00 29.57           C  
ATOM    738  O   ASN A  90     -33.773   0.252  33.227  1.00 29.57           O  
ATOM    739  CG  ASN A  90     -36.848  -2.677  34.654  1.00 29.57           C  
ATOM    740  ND2 ASN A  90     -37.491  -2.510  35.803  1.00 29.57           N  
ATOM    741  OD1 ASN A  90     -36.885  -3.734  34.018  1.00 29.57           O  
ATOM    742  N   ASP A  91     -33.824  -0.876  31.287  1.00 29.75           N  
ATOM    743  CA  ASP A  91     -34.298   0.084  30.295  1.00 29.75           C  
ATOM    744  C   ASP A  91     -34.085  -0.441  28.877  1.00 29.75           C  
ATOM    745  CB  ASP A  91     -33.592   1.429  30.469  1.00 29.75           C  
ATOM    746  O   ASP A  91     -33.042  -1.024  28.575  1.00 29.75           O  
ATOM    747  CG  ASP A  91     -34.348   2.383  31.377  1.00 29.75           C  
ATOM    748  OD1 ASP A  91     -35.583   2.245  31.514  1.00 29.75           O  
ATOM    749  OD2 ASP A  91     -33.705   3.284  31.958  1.00 29.75           O  
ATOM    750  N   PRO A  92     -35.145  -0.416  27.965  1.00 29.33           N  
ATOM    751  CA  PRO A  92     -35.755  -0.766  26.679  1.00 29.33           C  
ATOM    752  C   PRO A  92     -34.875  -0.391  25.488  1.00 29.33           C  
ATOM    753  CB  PRO A  92     -37.054   0.043  26.674  1.00 29.33           C  
ATOM    754  O   PRO A  92     -34.313   0.707  25.452  1.00 29.33           O  
ATOM    755  CG  PRO A  92     -36.761   1.244  27.513  1.00 29.33           C  
ATOM    756  CD  PRO A  92     -35.357   1.131  28.034  1.00 29.33           C  
ATOM    757  N   LYS A  93     -33.870  -1.177  24.953  1.00 28.92           N  
ATOM    758  CA  LYS A  93     -33.521  -0.980  23.549  1.00 28.92           C  
ATOM    759  C   LYS A  93     -33.254  -2.314  22.857  1.00 28.92           C  
ATOM    760  CB  LYS A  93     -32.299  -0.070  23.422  1.00 28.92           C  
ATOM    761  O   LYS A  93     -32.258  -2.981  23.147  1.00 28.92           O  
ATOM    762  CG  LYS A  93     -32.632   1.415  23.407  1.00 28.92           C  
ATOM    763  CD  LYS A  93     -31.404   2.260  23.094  1.00 28.92           C  
ATOM    764  CE  LYS A  93     -31.715   3.749  23.167  1.00 28.92           C  
ATOM    765  NZ  LYS A  93     -30.504   4.582  22.905  1.00 28.92           N  
ATOM    766  N   THR A  94     -34.148  -3.230  22.925  1.00 28.09           N  
ATOM    767  CA  THR A  94     -34.301  -4.373  22.031  1.00 28.09           C  
ATOM    768  C   THR A  94     -34.834  -3.928  20.672  1.00 28.09           C  
ATOM    769  CB  THR A  94     -35.243  -5.431  22.634  1.00 28.09           C  
ATOM    770  O   THR A  94     -35.773  -3.133  20.598  1.00 28.09           O  
ATOM    771  CG2 THR A  94     -34.485  -6.709  22.980  1.00 28.09           C  
ATOM    772  OG1 THR A  94     -35.842  -4.907  23.825  1.00 28.09           O  
ATOM    773  N   SER A  95     -33.865  -3.428  19.806  1.00 28.55           N  
ATOM    774  CA  SER A  95     -34.063  -3.787  18.406  1.00 28.55           C  
ATOM    775  C   SER A  95     -33.275  -2.865  17.481  1.00 28.55           C  
ATOM    776  CB  SER A  95     -35.548  -3.736  18.044  1.00 28.55           C  
ATOM    777  O   SER A  95     -33.516  -1.656  17.448  1.00 28.55           O  
ATOM    778  OG  SER A  95     -35.741  -3.089  16.798  1.00 28.55           O  
ATOM    779  N   GLU A  96     -31.832  -2.890  17.452  1.00 26.90           N  
ATOM    780  CA  GLU A  96     -31.237  -2.380  16.220  1.00 26.90           C  
ATOM    781  C   GLU A  96     -29.751  -2.720  16.143  1.00 26.90           C  
ATOM    782  CB  GLU A  96     -31.436  -0.866  16.114  1.00 26.90           C  
ATOM    783  O   GLU A  96     -28.941  -2.160  16.884  1.00 26.90           O  
ATOM    784  CG  GLU A  96     -32.742  -0.462  15.446  1.00 26.90           C  
ATOM    785  CD  GLU A  96     -32.903   1.043  15.303  1.00 26.90           C  
ATOM    786  OE1 GLU A  96     -33.913   1.492  14.715  1.00 26.90           O  
ATOM    787  OE2 GLU A  96     -32.012   1.779  15.781  1.00 26.90           O  
ATOM    788  N   LEU A  97     -29.294  -3.953  16.313  1.00 29.04           N  
ATOM    789  CA  LEU A  97     -27.944  -4.320  15.899  1.00 29.04           C  
ATOM    790  C   LEU A  97     -27.974  -5.149  14.620  1.00 29.04           C  
ATOM    791  CB  LEU A  97     -27.236  -5.099  17.010  1.00 29.04           C  
ATOM    792  O   LEU A  97     -28.380  -6.313  14.639  1.00 29.04           O  
ATOM    793  CG  LEU A  97     -26.164  -4.340  17.793  1.00 29.04           C  
ATOM    794  CD1 LEU A  97     -26.577  -4.195  19.254  1.00 29.04           C  
ATOM    795  CD2 LEU A  97     -24.818  -5.048  17.681  1.00 29.04           C  
ATOM    796  N   LYS A  98     -28.861  -4.789  13.691  1.00 26.48           N  
ATOM    797  CA  LYS A  98     -28.904  -5.441  12.385  1.00 26.48           C  
ATOM    798  C   LYS A  98     -28.293  -4.552  11.306  1.00 26.48           C  
ATOM    799  CB  LYS A  98     -30.343  -5.803  12.013  1.00 26.48           C  
ATOM    800  O   LYS A  98     -28.667  -3.386  11.170  1.00 26.48           O  
ATOM    801  CG  LYS A  98     -30.775  -7.185  12.481  1.00 26.48           C  
ATOM    802  CD  LYS A  98     -32.167  -7.537  11.974  1.00 26.48           C  
ATOM    803  CE  LYS A  98     -32.639  -8.879  12.518  1.00 26.48           C  
ATOM    804  NZ  LYS A  98     -33.997  -9.236  12.011  1.00 26.48           N  
ATOM    805  N   ASN A  99     -26.939  -4.316  11.316  1.00 29.44           N  
ATOM    806  CA  ASN A  99     -26.214  -4.150  10.061  1.00 29.44           C  
ATOM    807  C   ASN A  99     -24.910  -3.384  10.264  1.00 29.44           C  
ATOM    808  CB  ASN A  99     -27.090  -3.442   9.025  1.00 29.44           C  
ATOM    809  O   ASN A  99     -24.782  -2.240   9.824  1.00 29.44           O  
ATOM    810  CG  ASN A  99     -28.083  -4.377   8.362  1.00 29.44           C  
ATOM    811  ND2 ASN A  99     -29.101  -3.808   7.728  1.00 29.44           N  
ATOM    812  OD1 ASN A  99     -27.937  -5.601   8.422  1.00 29.44           O  
ATOM    813  N   LYS A 100     -23.989  -3.709  11.198  1.00 25.64           N  
ATOM    814  CA  LYS A 100     -22.616  -3.222  11.296  1.00 25.64           C  
ATOM    815  C   LYS A 100     -21.731  -3.855  10.226  1.00 25.64           C  
ATOM    816  CB  LYS A 100     -22.044  -3.507  12.685  1.00 25.64           C  
ATOM    817  O   LYS A 100     -21.790  -5.065  10.000  1.00 25.64           O  
ATOM    818  CG  LYS A 100     -21.341  -2.316  13.321  1.00 25.64           C  
ATOM    819  CD  LYS A 100     -20.976  -2.593  14.774  1.00 25.64           C  
ATOM    820  CE  LYS A 100     -20.383  -1.363  15.447  1.00 25.64           C  
ATOM    821  NZ  LYS A 100     -19.829  -1.682  16.796  1.00 25.64           N  
ATOM    822  N   PRO A 101     -21.347  -2.995   9.118  1.00 30.14           N  
ATOM    823  CA  PRO A 101     -20.467  -3.634   8.136  1.00 30.14           C  
ATOM    824  C   PRO A 101     -19.303  -4.379   8.785  1.00 30.14           C  
ATOM    825  CB  PRO A 101     -19.963  -2.459   7.296  1.00 30.14           C  
ATOM    826  O   PRO A 101     -18.638  -3.840   9.673  1.00 30.14           O  
ATOM    827  CG  PRO A 101     -20.225  -1.249   8.135  1.00 30.14           C  
ATOM    828  CD  PRO A 101     -20.980  -1.674   9.362  1.00 30.14           C  
ATOM    829  N   THR A 102     -19.495  -5.636   9.103  1.00 31.03           N  
ATOM    830  CA  THR A 102     -18.472  -6.563   9.572  1.00 31.03           C  
ATOM    831  C   THR A 102     -17.510  -6.924   8.444  1.00 31.03           C  
ATOM    832  CB  THR A 102     -19.101  -7.847  10.144  1.00 31.03           C  
ATOM    833  O   THR A 102     -17.938  -7.196   7.320  1.00 31.03           O  
ATOM    834  CG2 THR A 102     -18.174  -8.510  11.158  1.00 31.03           C  
ATOM    835  OG1 THR A 102     -20.339  -7.520  10.787  1.00 31.03           O  
ATOM    836  N   ILE A 103     -16.390  -6.202   8.407  1.00 33.42           N  
ATOM    837  CA  ILE A 103     -15.283  -6.571   7.530  1.00 33.42           C  
ATOM    838  C   ILE A 103     -15.040  -8.076   7.611  1.00 33.42           C  
ATOM    839  CB  ILE A 103     -13.995  -5.799   7.893  1.00 33.42           C  
ATOM    840  O   ILE A 103     -14.882  -8.628   8.703  1.00 33.42           O  
ATOM    841  CG1 ILE A 103     -14.226  -4.288   7.775  1.00 33.42           C  
ATOM    842  CG2 ILE A 103     -12.830  -6.246   7.005  1.00 33.42           C  
ATOM    843  CD1 ILE A 103     -13.058  -3.443   8.264  1.00 33.42           C  
ATOM    844  N   ASN A 104     -15.373  -8.814   6.523  1.00 37.38           N  
ATOM    845  CA  ASN A 104     -15.152 -10.248   6.363  1.00 37.38           C  
ATOM    846  C   ASN A 104     -13.676 -10.568   6.151  1.00 37.38           C  
ATOM    847  CB  ASN A 104     -15.986 -10.793   5.201  1.00 37.38           C  
ATOM    848  O   ASN A 104     -13.169 -10.469   5.032  1.00 37.38           O  
ATOM    849  CG  ASN A 104     -16.071 -12.307   5.204  1.00 37.38           C  
ATOM    850  ND2 ASN A 104     -17.194 -12.838   4.735  1.00 37.38           N  
ATOM    851  OD1 ASN A 104     -15.136 -12.993   5.624  1.00 37.38           O  
ATOM    852  N   TYR A 105     -12.942 -10.621   7.191  1.00 33.52           N  
ATOM    853  CA  TYR A 105     -11.515 -10.894   7.315  1.00 33.52           C  
ATOM    854  C   TYR A 105     -11.144 -12.191   6.606  1.00 33.52           C  
ATOM    855  CB  TYR A 105     -11.107 -10.970   8.789  1.00 33.52           C  
ATOM    856  O   TYR A 105     -10.022 -12.340   6.115  1.00 33.52           O  
ATOM    857  CG  TYR A 105     -11.187  -9.646   9.510  1.00 33.52           C  
ATOM    858  CD1 TYR A 105     -10.185  -8.690   9.364  1.00 33.52           C  
ATOM    859  CD2 TYR A 105     -12.264  -9.350  10.339  1.00 33.52           C  
ATOM    860  CE1 TYR A 105     -10.253  -7.469  10.027  1.00 33.52           C  
ATOM    861  CE2 TYR A 105     -12.343  -8.133  11.008  1.00 33.52           C  
ATOM    862  OH  TYR A 105     -11.407  -5.994  11.505  1.00 33.52           O  
ATOM    863  CZ  TYR A 105     -11.334  -7.200  10.845  1.00 33.52           C  
ATOM    864  N   SER A 106     -12.071 -13.085   6.364  1.00 37.10           N  
ATOM    865  CA  SER A 106     -11.920 -14.387   5.722  1.00 37.10           C  
ATOM    866  C   SER A 106     -11.906 -14.256   4.203  1.00 37.10           C  
ATOM    867  CB  SER A 106     -13.045 -15.330   6.150  1.00 37.10           C  
ATOM    868  O   SER A 106     -11.157 -14.959   3.521  1.00 37.10           O  
ATOM    869  OG  SER A 106     -14.307 -14.816   5.761  1.00 37.10           O  
ATOM    870  N   LYS A 107     -12.447 -13.351   3.616  1.00 39.86           N  
ATOM    871  CA  LYS A 107     -12.552 -13.043   2.193  1.00 39.86           C  
ATOM    872  C   LYS A 107     -11.340 -12.250   1.712  1.00 39.86           C  
ATOM    873  CB  LYS A 107     -13.836 -12.263   1.906  1.00 39.86           C  
ATOM    874  O   LYS A 107     -10.866 -12.449   0.592  1.00 39.86           O  
ATOM    875  CG  LYS A 107     -14.899 -13.069   1.175  1.00 39.86           C  
ATOM    876  CD  LYS A 107     -16.222 -12.316   1.105  1.00 39.86           C  
ATOM    877  CE  LYS A 107     -17.328 -13.181   0.517  1.00 39.86           C  
ATOM    878  NZ  LYS A 107     -18.629 -12.450   0.455  1.00 39.86           N  
ATOM    879  N   ILE A 108     -10.790 -11.434   2.582  1.00 39.01           N  
ATOM    880  CA  ILE A 108      -9.561 -10.667   2.409  1.00 39.01           C  
ATOM    881  C   ILE A 108      -8.356 -11.603   2.462  1.00 39.01           C  
ATOM    882  CB  ILE A 108      -9.429  -9.561   3.480  1.00 39.01           C  
ATOM    883  O   ILE A 108      -7.433 -11.484   1.654  1.00 39.01           O  
ATOM    884  CG1 ILE A 108     -10.545  -8.523   3.317  1.00 39.01           C  
ATOM    885  CG2 ILE A 108      -8.050  -8.899   3.406  1.00 39.01           C  
ATOM    886  CD1 ILE A 108     -10.606  -7.497   4.441  1.00 39.01           C  
ATOM    887  N   ARG A 109      -8.401 -12.561   3.222  1.00 36.24           N  
ATOM    888  CA  ARG A 109      -7.378 -13.582   3.424  1.00 36.24           C  
ATOM    889  C   ARG A 109      -7.414 -14.621   2.308  1.00 36.24           C  
ATOM    890  CB  ARG A 109      -7.559 -14.265   4.781  1.00 36.24           C  
ATOM    891  O   ARG A 109      -6.368 -15.102   1.867  1.00 36.24           O  
ATOM    892  CG  ARG A 109      -6.804 -13.591   5.915  1.00 36.24           C  
ATOM    893  CD  ARG A 109      -6.814 -14.437   7.181  1.00 36.24           C  
ATOM    894  NE  ARG A 109      -6.562 -13.629   8.371  1.00 36.24           N  
ATOM    895  NH1 ARG A 109      -5.793 -15.389   9.655  1.00 36.24           N  
ATOM    896  NH2 ARG A 109      -5.893 -13.276  10.539  1.00 36.24           N  
ATOM    897  CZ  ARG A 109      -6.083 -14.100   9.519  1.00 36.24           C  
ATOM    898  N   GLU A 110      -8.572 -14.889   1.677  1.00 40.16           N  
ATOM    899  CA  GLU A 110      -8.816 -15.747   0.521  1.00 40.16           C  
ATOM    900  C   GLU A 110      -8.343 -15.084  -0.769  1.00 40.16           C  
ATOM    901  CB  GLU A 110     -10.302 -16.099   0.417  1.00 40.16           C  
ATOM    902  O   GLU A 110      -7.816 -15.753  -1.660  1.00 40.16           O  
ATOM    903  CG  GLU A 110     -10.761 -17.135   1.433  1.00 40.16           C  
ATOM    904  CD  GLU A 110     -12.250 -17.434   1.354  1.00 40.16           C  
ATOM    905  OE1 GLU A 110     -12.759 -18.209   2.195  1.00 40.16           O  
ATOM    906  OE2 GLU A 110     -12.912 -16.890   0.442  1.00 40.16           O  
ATOM    907  N   LEU A 111      -8.416 -13.845  -0.835  1.00 37.02           N  
ATOM    908  CA  LEU A 111      -7.944 -13.000  -1.926  1.00 37.02           C  
ATOM    909  C   LEU A 111      -6.426 -12.851  -1.881  1.00 37.02           C  
ATOM    910  CB  LEU A 111      -8.605 -11.620  -1.861  1.00 37.02           C  
ATOM    911  O   LEU A 111      -5.769 -12.832  -2.924  1.00 37.02           O  
ATOM    912  CG  LEU A 111     -10.023 -11.521  -2.425  1.00 37.02           C  
ATOM    913  CD1 LEU A 111     -10.668 -10.204  -2.008  1.00 37.02           C  
ATOM    914  CD2 LEU A 111     -10.006 -11.657  -3.943  1.00 37.02           C  
ATOM    915  N   GLN A 112      -5.888 -12.869  -0.689  1.00 36.45           N  
ATOM    916  CA  GLN A 112      -4.463 -12.918  -0.377  1.00 36.45           C  
ATOM    917  C   GLN A 112      -3.873 -14.284  -0.715  1.00 36.45           C  
ATOM    918  CB  GLN A 112      -4.225 -12.594   1.099  1.00 36.45           C  
ATOM    919  O   GLN A 112      -2.736 -14.376  -1.181  1.00 36.45           O  
ATOM    920  CG  GLN A 112      -4.440 -11.127   1.448  1.00 36.45           C  
ATOM    921  CD  GLN A 112      -4.205 -10.834   2.918  1.00 36.45           C  
ATOM    922  NE2 GLN A 112      -3.751  -9.621   3.216  1.00 36.45           N  
ATOM    923  OE1 GLN A 112      -4.431 -11.690   3.780  1.00 36.45           O  
ATOM    924  N   ALA A 113      -4.682 -15.216  -0.619  1.00 32.49           N  
ATOM    925  CA  ALA A 113      -4.325 -16.623  -0.783  1.00 32.49           C  
ATOM    926  C   ALA A 113      -4.572 -17.088  -2.215  1.00 32.49           C  
ATOM    927  CB  ALA A 113      -5.110 -17.489   0.198  1.00 32.49           C  
ATOM    928  O   ALA A 113      -3.940 -18.037  -2.684  1.00 32.49           O  
ATOM    929  N   SER A 114      -5.433 -16.299  -3.016  1.00 33.94           N  
ATOM    930  CA  SER A 114      -5.868 -16.656  -4.362  1.00 33.94           C  
ATOM    931  C   SER A 114      -4.895 -16.133  -5.414  1.00 33.94           C  
ATOM    932  CB  SER A 114      -7.270 -16.110  -4.637  1.00 33.94           C  
ATOM    933  O   SER A 114      -4.954 -16.537  -6.577  1.00 33.94           O  
ATOM    934  OG  SER A 114      -7.247 -14.696  -4.741  1.00 33.94           O  
ATOM    935  N   LYS A 115      -3.548 -15.933  -5.065  1.00 34.44           N  
ATOM    936  CA  LYS A 115      -2.479 -15.649  -6.018  1.00 34.44           C  
ATOM    937  C   LYS A 115      -3.043 -15.133  -7.338  1.00 34.44           C  
ATOM    938  CB  LYS A 115      -1.631 -16.898  -6.262  1.00 34.44           C  
ATOM    939  O   LYS A 115      -2.416 -15.287  -8.389  1.00 34.44           O  
ATOM    940  CG  LYS A 115      -0.789 -17.318  -5.066  1.00 34.44           C  
ATOM    941  CD  LYS A 115       0.189 -18.427  -5.433  1.00 34.44           C  
ATOM    942  CE  LYS A 115       0.983 -18.897  -4.222  1.00 34.44           C  
ATOM    943  NZ  LYS A 115       2.008 -19.918  -4.594  1.00 34.44           N  
ATOM    944  N   ILE A 116      -4.455 -14.772  -7.402  1.00 34.23           N  
ATOM    945  CA  ILE A 116      -5.028 -14.203  -8.617  1.00 34.23           C  
ATOM    946  C   ILE A 116      -4.316 -12.897  -8.962  1.00 34.23           C  
ATOM    947  CB  ILE A 116      -6.547 -13.962  -8.466  1.00 34.23           C  
ATOM    948  O   ILE A 116      -4.189 -12.010  -8.115  1.00 34.23           O  
ATOM    949  CG1 ILE A 116      -7.277 -15.289  -8.227  1.00 34.23           C  
ATOM    950  CG2 ILE A 116      -7.105 -13.244  -9.698  1.00 34.23           C  
ATOM    951  CD1 ILE A 116      -8.762 -15.133  -7.929  1.00 34.23           C  
ATOM    952  N   LYS A 117      -3.234 -12.992  -9.794  1.00 31.09           N  
ATOM    953  CA  LYS A 117      -2.373 -12.090 -10.554  1.00 31.09           C  
ATOM    954  C   LYS A 117      -3.080 -10.770 -10.845  1.00 31.09           C  
ATOM    955  CB  LYS A 117      -1.929 -12.747 -11.862  1.00 31.09           C  
ATOM    956  O   LYS A 117      -4.155 -10.755 -11.449  1.00 31.09           O  
ATOM    957  CG  LYS A 117      -0.784 -13.736 -11.701  1.00 31.09           C  
ATOM    958  CD  LYS A 117      -0.336 -14.295 -13.045  1.00 31.09           C  
ATOM    959  CE  LYS A 117       0.731 -15.370 -12.877  1.00 31.09           C  
ATOM    960  NZ  LYS A 117       1.183 -15.912 -14.193  1.00 31.09           N  
ATOM    961  N   LEU A 118      -2.974  -9.712 -10.013  1.00 33.68           N  
ATOM    962  CA  LEU A 118      -3.571  -8.486 -10.531  1.00 33.68           C  
ATOM    963  C   LEU A 118      -2.575  -7.719 -11.393  1.00 33.68           C  
ATOM    964  CB  LEU A 118      -4.058  -7.599  -9.382  1.00 33.68           C  
ATOM    965  O   LEU A 118      -1.490  -7.362 -10.928  1.00 33.68           O  
ATOM    966  CG  LEU A 118      -5.292  -8.090  -8.622  1.00 33.68           C  
ATOM    967  CD1 LEU A 118      -5.308  -7.516  -7.209  1.00 33.68           C  
ATOM    968  CD2 LEU A 118      -6.566  -7.716  -9.372  1.00 33.68           C  
ATOM    969  N   GLU A 119      -2.102  -8.234 -12.546  1.00 30.73           N  
ATOM    970  CA  GLU A 119      -1.222  -7.857 -13.648  1.00 30.73           C  
ATOM    971  C   GLU A 119      -1.333  -6.367 -13.958  1.00 30.73           C  
ATOM    972  CB  GLU A 119      -1.542  -8.679 -14.899  1.00 30.73           C  
ATOM    973  O   GLU A 119      -0.416  -5.777 -14.534  1.00 30.73           O  
ATOM    974  CG  GLU A 119      -0.965 -10.087 -14.874  1.00 30.73           C  
ATOM    975  CD  GLU A 119      -1.264 -10.881 -16.135  1.00 30.73           C  
ATOM    976  OE1 GLU A 119      -0.809 -12.042 -16.244  1.00 30.73           O  
ATOM    977  OE2 GLU A 119      -1.960 -10.338 -17.022  1.00 30.73           O  
ATOM    978  N   CYS A 120      -1.929  -5.489 -13.099  1.00 31.61           N  
ATOM    979  CA  CYS A 120      -2.021  -4.071 -13.432  1.00 31.61           C  
ATOM    980  C   CYS A 120      -2.842  -3.319 -12.392  1.00 31.61           C  
ATOM    981  CB  CYS A 120      -2.640  -3.885 -14.817  1.00 31.61           C  
ATOM    982  O   CYS A 120      -3.657  -3.917 -11.688  1.00 31.61           O  
ATOM    983  SG  CYS A 120      -4.445  -3.814 -14.803  1.00 31.61           S  
ATOM    984  N   THR A 121      -2.226  -2.213 -11.772  1.00 34.71           N  
ATOM    985  CA  THR A 121      -2.835  -1.202 -10.915  1.00 34.71           C  
ATOM    986  C   THR A 121      -4.339  -1.120 -11.159  1.00 34.71           C  
ATOM    987  CB  THR A 121      -2.199   0.182 -11.146  1.00 34.71           C  
ATOM    988  O   THR A 121      -5.118  -0.961 -10.217  1.00 34.71           O  
ATOM    989  CG2 THR A 121      -2.504   1.127  -9.989  1.00 34.71           C  
ATOM    990  OG1 THR A 121      -0.779   0.035 -11.267  1.00 34.71           O  
ATOM    991  N   ARG A 122      -4.777  -1.488 -12.365  1.00 33.49           N  
ATOM    992  CA  ARG A 122      -6.149  -1.602 -12.848  1.00 33.49           C  
ATOM    993  C   ARG A 122      -6.819  -2.859 -12.301  1.00 33.49           C  
ATOM    994  CB  ARG A 122      -6.181  -1.614 -14.377  1.00 33.49           C  
ATOM    995  O   ARG A 122      -7.997  -2.834 -11.941  1.00 33.49           O  
ATOM    996  CG  ARG A 122      -7.350  -0.847 -14.975  1.00 33.49           C  
ATOM    997  CD  ARG A 122      -7.284  -0.812 -16.495  1.00 33.49           C  
ATOM    998  NE  ARG A 122      -8.233   0.147 -17.054  1.00 33.49           N  
ATOM    999  NH1 ARG A 122      -7.483  -0.065 -19.229  1.00 33.49           N  
ATOM   1000  NH2 ARG A 122      -9.208   1.363 -18.740  1.00 33.49           N  
ATOM   1001  CZ  ARG A 122      -8.306   0.479 -18.340  1.00 33.49           C  
ATOM   1002  N   CYS A 123      -6.115  -3.908 -11.967  1.00 35.57           N  
ATOM   1003  CA  CYS A 123      -6.504  -5.220 -11.463  1.00 35.57           C  
ATOM   1004  C   CYS A 123      -6.529  -5.233  -9.939  1.00 35.57           C  
ATOM   1005  CB  CYS A 123      -5.547  -6.296 -11.976  1.00 35.57           C  
ATOM   1006  O   CYS A 123      -7.384  -5.883  -9.334  1.00 35.57           O  
ATOM   1007  SG  CYS A 123      -5.649  -6.571 -13.758  1.00 35.57           S  
ATOM   1008  N   ALA A 124      -5.696  -4.415  -9.297  1.00 40.60           N  
ATOM   1009  CA  ALA A 124      -5.641  -4.102  -7.871  1.00 40.60           C  
ATOM   1010  C   ALA A 124      -6.810  -3.213  -7.459  1.00 40.60           C  
ATOM   1011  CB  ALA A 124      -4.316  -3.427  -7.526  1.00 40.60           C  
ATOM   1012  O   ALA A 124      -7.432  -3.436  -6.418  1.00 40.60           O  
ATOM   1013  N   VAL A 125      -7.134  -2.338  -8.352  1.00 38.51           N  
ATOM   1014  CA  VAL A 125      -8.281  -1.438  -8.284  1.00 38.51           C  
ATOM   1015  C   VAL A 125      -9.564  -2.214  -8.573  1.00 38.51           C  
ATOM   1016  CB  VAL A 125      -8.137  -0.259  -9.272  1.00 38.51           C  
ATOM   1017  O   VAL A 125     -10.583  -2.012  -7.907  1.00 38.51           O  
ATOM   1018  CG1 VAL A 125      -9.417   0.574  -9.308  1.00 38.51           C  
ATOM   1019  CG2 VAL A 125      -6.940   0.611  -8.893  1.00 38.51           C  
ATOM   1020  N   ARG A 126      -9.616  -3.249  -9.447  1.00 34.28           N  
ATOM   1021  CA  ARG A 126     -10.637  -4.233  -9.790  1.00 34.28           C  
ATOM   1022  C   ARG A 126     -10.849  -5.223  -8.649  1.00 34.28           C  
ATOM   1023  CB  ARG A 126     -10.255  -4.981 -11.069  1.00 34.28           C  
ATOM   1024  O   ARG A 126     -11.982  -5.611  -8.360  1.00 34.28           O  
ATOM   1025  CG  ARG A 126     -10.796  -4.344 -12.339  1.00 34.28           C  
ATOM   1026  CD  ARG A 126     -10.463  -5.173 -13.572  1.00 34.28           C  
ATOM   1027  NE  ARG A 126     -10.793  -4.463 -14.804  1.00 34.28           N  
ATOM   1028  NH1 ARG A 126      -9.415  -5.738 -16.152  1.00 34.28           N  
ATOM   1029  NH2 ARG A 126     -10.658  -4.038 -17.057  1.00 34.28           N  
ATOM   1030  CZ  ARG A 126     -10.288  -4.748 -16.002  1.00 34.28           C  
ATOM   1031  N   THR A 127      -9.805  -5.697  -7.896  1.00 36.76           N  
ATOM   1032  CA  THR A 127      -9.763  -6.564  -6.724  1.00 36.76           C  
ATOM   1033  C   THR A 127     -10.197  -5.805  -5.473  1.00 36.76           C  
ATOM   1034  CB  THR A 127      -8.353  -7.146  -6.510  1.00 36.76           C  
ATOM   1035  O   THR A 127     -10.891  -6.355  -4.616  1.00 36.76           O  
ATOM   1036  CG2 THR A 127      -8.348  -8.177  -5.386  1.00 36.76           C  
ATOM   1037  OG1 THR A 127      -7.912  -7.773  -7.721  1.00 36.76           O  
ATOM   1038  N   MET A 128     -10.061  -4.477  -5.490  1.00 42.93           N  
ATOM   1039  CA  MET A 128     -10.427  -3.506  -4.463  1.00 42.93           C  
ATOM   1040  C   MET A 128     -11.904  -3.140  -4.561  1.00 42.93           C  
ATOM   1041  CB  MET A 128      -9.567  -2.246  -4.583  1.00 42.93           C  
ATOM   1042  O   MET A 128     -12.567  -2.938  -3.542  1.00 42.93           O  
ATOM   1043  CG  MET A 128      -8.208  -2.365  -3.913  1.00 42.93           C  
ATOM   1044  SD  MET A 128      -7.422  -0.732  -3.624  1.00 42.93           S  
ATOM   1045  CE  MET A 128      -5.906  -0.930  -4.602  1.00 42.93           C  
ATOM   1046  N   LYS A 129     -12.625  -3.382  -5.672  1.00 33.88           N  
ATOM   1047  CA  LYS A 129     -13.999  -3.277  -6.156  1.00 33.88           C  
ATOM   1048  C   LYS A 129     -14.793  -4.539  -5.834  1.00 33.88           C  
ATOM   1049  CB  LYS A 129     -14.019  -3.015  -7.663  1.00 33.88           C  
ATOM   1050  O   LYS A 129     -15.983  -4.467  -5.518  1.00 33.88           O  
ATOM   1051  CG  LYS A 129     -14.662  -1.692  -8.052  1.00 33.88           C  
ATOM   1052  CD  LYS A 129     -14.669  -1.497  -9.563  1.00 33.88           C  
ATOM   1053  CE  LYS A 129     -15.378  -0.210  -9.959  1.00 33.88           C  
ATOM   1054  NZ  LYS A 129     -15.383  -0.012 -11.439  1.00 33.88           N  
ATOM   1055  N   TYR A 130     -14.136  -5.731  -5.492  1.00 30.70           N  
ATOM   1056  CA  TYR A 130     -14.667  -7.028  -5.089  1.00 30.70           C  
ATOM   1057  C   TYR A 130     -14.733  -7.142  -3.570  1.00 30.70           C  
ATOM   1058  CB  TYR A 130     -13.810  -8.162  -5.660  1.00 30.70           C  
ATOM   1059  O   TYR A 130     -15.671  -7.729  -3.025  1.00 30.70           O  
ATOM   1060  CG  TYR A 130     -14.585  -9.428  -5.935  1.00 30.70           C  
ATOM   1061  CD1 TYR A 130     -14.653 -10.446  -4.987  1.00 30.70           C  
ATOM   1062  CD2 TYR A 130     -15.248  -9.610  -7.144  1.00 30.70           C  
ATOM   1063  CE1 TYR A 130     -15.363 -11.615  -5.237  1.00 30.70           C  
ATOM   1064  CE2 TYR A 130     -15.962 -10.775  -7.405  1.00 30.70           C  
ATOM   1065  OH  TYR A 130     -16.718 -12.926  -6.699  1.00 30.70           O  
ATOM   1066  CZ  TYR A 130     -16.014 -11.770  -6.446  1.00 30.70           C  
ATOM   1067  N   LEU A 131     -13.914  -6.290  -2.812  1.00 34.85           N  
ATOM   1068  CA  LEU A 131     -13.781  -6.352  -1.360  1.00 34.85           C  
ATOM   1069  C   LEU A 131     -14.681  -5.320  -0.688  1.00 34.85           C  
ATOM   1070  CB  LEU A 131     -12.325  -6.124  -0.945  1.00 34.85           C  
ATOM   1071  O   LEU A 131     -15.168  -5.546   0.422  1.00 34.85           O  
ATOM   1072  CG  LEU A 131     -11.348  -7.262  -1.246  1.00 34.85           C  
ATOM   1073  CD1 LEU A 131      -9.910  -6.784  -1.078  1.00 34.85           C  
ATOM   1074  CD2 LEU A 131     -11.628  -8.460  -0.346  1.00 34.85           C  
ATOM   1075  N   VAL A 132     -15.391  -4.434  -1.613  1.00 35.38           N  
ATOM   1076  CA  VAL A 132     -16.152  -3.323  -1.051  1.00 35.38           C  
ATOM   1077  C   VAL A 132     -17.460  -3.152  -1.819  1.00 35.38           C  
ATOM   1078  CB  VAL A 132     -15.341  -2.007  -1.079  1.00 35.38           C  
ATOM   1079  O   VAL A 132     -18.450  -2.660  -1.271  1.00 35.38           O  
ATOM   1080  CG1 VAL A 132     -16.125  -0.876  -0.417  1.00 35.38           C  
ATOM   1081  CG2 VAL A 132     -13.990  -2.199  -0.393  1.00 35.38           C  
ATOM   1082  N   SER A 133     -18.197  -4.214  -2.533  1.00 28.26           N  
ATOM   1083  CA  SER A 133     -19.617  -4.054  -2.830  1.00 28.26           C  
ATOM   1084  C   SER A 133     -19.930  -4.458  -4.267  1.00 28.26           C  
ATOM   1085  CB  SER A 133     -20.056  -2.609  -2.592  1.00 28.26           C  
ATOM   1086  O   SER A 133     -19.168  -4.149  -5.185  1.00 28.26           O  
ATOM   1087  OG  SER A 133     -20.681  -2.076  -3.747  1.00 28.26           O  
ATOM   1088  N   GLY A 134     -20.533  -5.636  -4.690  1.00 29.05           N  
ATOM   1089  CA  GLY A 134     -21.400  -6.311  -5.643  1.00 29.05           C  
ATOM   1090  C   GLY A 134     -22.069  -5.361  -6.618  1.00 29.05           C  
ATOM   1091  O   GLY A 134     -22.743  -4.414  -6.207  1.00 29.05           O  
ATOM   1092  N   LYS A 135     -21.426  -4.521  -7.454  1.00 27.81           N  
ATOM   1093  CA  LYS A 135     -21.996  -4.107  -8.733  1.00 27.81           C  
ATOM   1094  C   LYS A 135     -21.320  -2.840  -9.251  1.00 27.81           C  
ATOM   1095  CB  LYS A 135     -23.502  -3.881  -8.602  1.00 27.81           C  
ATOM   1096  O   LYS A 135     -21.030  -1.925  -8.478  1.00 27.81           O  
ATOM   1097  CG  LYS A 135     -24.322  -5.163  -8.586  1.00 27.81           C  
ATOM   1098  CD  LYS A 135     -25.814  -4.874  -8.690  1.00 27.81           C  
ATOM   1099  CE  LYS A 135     -26.637  -6.155  -8.643  1.00 27.81           C  
ATOM   1100  NZ  LYS A 135     -28.103  -5.873  -8.680  1.00 27.81           N  
ATOM   1101  N   THR A 136     -20.638  -2.822 -10.411  1.00 27.03           N  
ATOM   1102  CA  THR A 136     -20.010  -2.393 -11.656  1.00 27.03           C  
ATOM   1103  C   THR A 136     -20.221  -0.898 -11.880  1.00 27.03           C  
ATOM   1104  CB  THR A 136     -20.562  -3.178 -12.860  1.00 27.03           C  
ATOM   1105  O   THR A 136     -21.358  -0.437 -11.998  1.00 27.03           O  
ATOM   1106  CG2 THR A 136     -20.082  -4.625 -12.839  1.00 27.03           C  
ATOM   1107  OG1 THR A 136     -21.994  -3.161 -12.818  1.00 27.03           O  
ATOM   1108  N   LYS A 137     -19.235  -0.005 -11.260  1.00 27.02           N  
ATOM   1109  CA  LYS A 137     -18.904   1.224 -11.975  1.00 27.02           C  
ATOM   1110  C   LYS A 137     -17.652   1.877 -11.395  1.00 27.02           C  
ATOM   1111  CB  LYS A 137     -20.076   2.205 -11.927  1.00 27.02           C  
ATOM   1112  O   LYS A 137     -17.481   1.929 -10.176  1.00 27.02           O  
ATOM   1113  CG  LYS A 137     -21.165   1.919 -12.951  1.00 27.02           C  
ATOM   1114  CD  LYS A 137     -22.206   3.030 -12.986  1.00 27.02           C  
ATOM   1115  CE  LYS A 137     -23.339   2.706 -13.950  1.00 27.02           C  
ATOM   1116  NZ  LYS A 137     -24.360   3.796 -13.992  1.00 27.02           N  
ATOM   1117  N   TYR A 138     -16.484   1.990 -12.166  1.00 29.60           N  
ATOM   1118  CA  TYR A 138     -15.049   2.255 -12.148  1.00 29.60           C  
ATOM   1119  C   TYR A 138     -14.744   3.557 -11.418  1.00 29.60           C  
ATOM   1120  CB  TYR A 138     -14.495   2.314 -13.575  1.00 29.60           C  
ATOM   1121  O   TYR A 138     -15.447   4.555 -11.595  1.00 29.60           O  
ATOM   1122  CG  TYR A 138     -14.677   1.032 -14.350  1.00 29.60           C  
ATOM   1123  CD1 TYR A 138     -13.780  -0.024 -14.209  1.00 29.60           C  
ATOM   1124  CD2 TYR A 138     -15.746   0.874 -15.226  1.00 29.60           C  
ATOM   1125  CE1 TYR A 138     -13.942  -1.207 -14.923  1.00 29.60           C  
ATOM   1126  CE2 TYR A 138     -15.918  -0.304 -15.946  1.00 29.60           C  
ATOM   1127  OH  TYR A 138     -15.179  -2.506 -16.496  1.00 29.60           O  
ATOM   1128  CZ  TYR A 138     -15.013  -1.337 -15.787  1.00 29.60           C  
ATOM   1129  N   LEU A 139     -13.907   3.545 -10.379  1.00 28.57           N  
ATOM   1130  CA  LEU A 139     -13.131   4.647  -9.821  1.00 28.57           C  
ATOM   1131  C   LEU A 139     -11.977   5.022 -10.744  1.00 28.57           C  
ATOM   1132  CB  LEU A 139     -12.592   4.275  -8.437  1.00 28.57           C  
ATOM   1133  O   LEU A 139     -11.199   4.158 -11.155  1.00 28.57           O  
ATOM   1134  CG  LEU A 139     -12.154   5.438  -7.545  1.00 28.57           C  
ATOM   1135  CD1 LEU A 139     -13.320   5.912  -6.683  1.00 28.57           C  
ATOM   1136  CD2 LEU A 139     -10.971   5.029  -6.675  1.00 28.57           C  
ATOM   1137  N   SER A 140     -12.003   6.075 -11.610  1.00 29.17           N  
ATOM   1138  CA  SER A 140     -10.936   6.684 -12.397  1.00 29.17           C  
ATOM   1139  C   SER A 140      -9.895   7.345 -11.500  1.00 29.17           C  
ATOM   1140  CB  SER A 140     -11.509   7.714 -13.371  1.00 29.17           C  
ATOM   1141  O   SER A 140     -10.231   8.194 -10.672  1.00 29.17           O  
ATOM   1142  OG  SER A 140     -10.487   8.256 -14.190  1.00 29.17           O  
ATOM   1143  N   LEU A 141      -8.667   6.719 -11.364  1.00 29.32           N  
ATOM   1144  CA  LEU A 141      -7.514   7.220 -10.623  1.00 29.32           C  
ATOM   1145  C   LEU A 141      -6.658   8.128 -11.500  1.00 29.32           C  
ATOM   1146  CB  LEU A 141      -6.670   6.057 -10.096  1.00 29.32           C  
ATOM   1147  O   LEU A 141      -6.394   7.808 -12.661  1.00 29.32           O  
ATOM   1148  CG  LEU A 141      -7.340   5.143  -9.069  1.00 29.32           C  
ATOM   1149  CD1 LEU A 141      -6.530   3.864  -8.888  1.00 29.32           C  
ATOM   1150  CD2 LEU A 141      -7.509   5.867  -7.738  1.00 29.32           C  
ATOM   1151  N   PRO A 142      -6.406   9.430 -11.139  1.00 28.50           N  
ATOM   1152  CA  PRO A 142      -5.494  10.184 -12.003  1.00 28.50           C  
ATOM   1153  C   PRO A 142      -4.041   9.736 -11.861  1.00 28.50           C  
ATOM   1154  CB  PRO A 142      -5.669  11.628 -11.526  1.00 28.50           C  
ATOM   1155  O   PRO A 142      -3.591   9.431 -10.753  1.00 28.50           O  
ATOM   1156  CG  PRO A 142      -6.278  11.510 -10.166  1.00 28.50           C  
ATOM   1157  CD  PRO A 142      -6.747  10.096  -9.975  1.00 28.50           C  
ATOM   1158  N   ILE A 143      -3.497   9.002 -12.816  1.00 27.69           N  
ATOM   1159  CA  ILE A 143      -2.086   8.769 -13.102  1.00 27.69           C  
ATOM   1160  C   ILE A 143      -1.405  10.091 -13.451  1.00 27.69           C  
ATOM   1161  CB  ILE A 143      -1.903   7.752 -14.251  1.00 27.69           C  
ATOM   1162  O   ILE A 143      -1.931  10.877 -14.242  1.00 27.69           O  
ATOM   1163  CG1 ILE A 143      -2.633   6.444 -13.928  1.00 27.69           C  
ATOM   1164  CG2 ILE A 143      -0.416   7.499 -14.516  1.00 27.69           C  
ATOM   1165  CD1 ILE A 143      -2.654   5.446 -15.078  1.00 27.69           C  
ATOM   1166  N   PHE A 144      -0.745  10.785 -12.368  1.00 29.80           N  
ATOM   1167  CA  PHE A 144       0.064  11.967 -12.638  1.00 29.80           C  
ATOM   1168  C   PHE A 144       0.744  11.859 -13.998  1.00 29.80           C  
ATOM   1169  CB  PHE A 144       1.115  12.163 -11.541  1.00 29.80           C  
ATOM   1170  O   PHE A 144       1.367  10.841 -14.307  1.00 29.80           O  
ATOM   1171  CG  PHE A 144       0.530  12.473 -10.189  1.00 29.80           C  
ATOM   1172  CD1 PHE A 144       0.056  13.746  -9.897  1.00 29.80           C  
ATOM   1173  CD2 PHE A 144       0.455  11.490  -9.210  1.00 29.80           C  
ATOM   1174  CE1 PHE A 144      -0.485  14.036  -8.647  1.00 29.80           C  
ATOM   1175  CE2 PHE A 144      -0.085  11.773  -7.959  1.00 29.80           C  
ATOM   1176  CZ  PHE A 144      -0.554  13.046  -7.679  1.00 29.80           C  
ATOM   1177  N   SER A 145       0.155  12.466 -15.057  1.00 26.15           N  
ATOM   1178  CA  SER A 145       0.837  12.691 -16.328  1.00 26.15           C  
ATOM   1179  C   SER A 145       1.965  13.707 -16.178  1.00 26.15           C  
ATOM   1180  CB  SER A 145      -0.153  13.169 -17.390  1.00 26.15           C  
ATOM   1181  O   SER A 145       1.851  14.659 -15.404  1.00 26.15           O  
ATOM   1182  OG  SER A 145      -0.389  14.561 -17.269  1.00 26.15           O  
ATOM   1183  N   LYS A 146       3.262  13.286 -16.352  1.00 28.76           N  
ATOM   1184  CA  LYS A 146       4.592  13.772 -16.710  1.00 28.76           C  
ATOM   1185  C   LYS A 146       4.511  15.118 -17.424  1.00 28.76           C  
ATOM   1186  CB  LYS A 146       5.316  12.754 -17.592  1.00 28.76           C  
ATOM   1187  O   LYS A 146       3.701  15.295 -18.336  1.00 28.76           O  
ATOM   1188  CG  LYS A 146       6.230  11.810 -16.825  1.00 28.76           C  
ATOM   1189  CD  LYS A 146       6.995  10.885 -17.764  1.00 28.76           C  
ATOM   1190  CE  LYS A 146       7.876   9.910 -16.995  1.00 28.76           C  
ATOM   1191  NZ  LYS A 146       8.610   8.987 -17.911  1.00 28.76           N  
ATOM   1192  N   LYS A 147       3.979  16.216 -16.835  1.00 25.98           N  
ATOM   1193  CA  LYS A 147       4.418  17.533 -17.287  1.00 25.98           C  
ATOM   1194  C   LYS A 147       3.381  18.602 -16.956  1.00 25.98           C  
ATOM   1195  CB  LYS A 147       4.695  17.519 -18.791  1.00 25.98           C  
ATOM   1196  O   LYS A 147       3.655  19.798 -17.077  1.00 25.98           O  
ATOM   1197  CG  LYS A 147       6.061  16.962 -19.164  1.00 25.98           C  
ATOM   1198  CD  LYS A 147       6.366  17.172 -20.642  1.00 25.98           C  
ATOM   1199  CE  LYS A 147       7.715  16.580 -21.025  1.00 25.98           C  
ATOM   1200  NZ  LYS A 147       8.026  16.797 -22.470  1.00 25.98           N  
ATOM   1201  N   GLU A 148       2.953  18.813 -15.667  1.00 27.43           N  
ATOM   1202  CA  GLU A 148       2.459  20.153 -15.366  1.00 27.43           C  
ATOM   1203  C   GLU A 148       1.913  20.233 -13.943  1.00 27.43           C  
ATOM   1204  CB  GLU A 148       1.378  20.566 -16.368  1.00 27.43           C  
ATOM   1205  O   GLU A 148       0.864  19.659 -13.642  1.00 27.43           O  
ATOM   1206  CG  GLU A 148       1.925  20.982 -17.726  1.00 27.43           C  
ATOM   1207  CD  GLU A 148       0.846  21.457 -18.687  1.00 27.43           C  
ATOM   1208  OE1 GLU A 148       1.183  21.877 -19.817  1.00 27.43           O  
ATOM   1209  OE2 GLU A 148      -0.345  21.409 -18.306  1.00 27.43           O  
ATOM   1210  N   GLY A 149       2.686  19.888 -12.954  1.00 27.28           N  
ATOM   1211  CA  GLY A 149       2.810  20.532 -11.656  1.00 27.28           C  
ATOM   1212  C   GLY A 149       2.536  22.024 -11.702  1.00 27.28           C  
ATOM   1213  O   GLY A 149       3.206  22.761 -12.428  1.00 27.28           O  
ATOM   1214  N   ARG A 150       1.369  22.420 -12.127  1.00 26.46           N  
ATOM   1215  CA  ARG A 150       1.080  23.793 -11.728  1.00 26.46           C  
ATOM   1216  C   ARG A 150      -0.383  24.141 -11.984  1.00 26.46           C  
ATOM   1217  CB  ARG A 150       1.990  24.773 -12.472  1.00 26.46           C  
ATOM   1218  O   ARG A 150      -0.869  24.014 -13.110  1.00 26.46           O  
ATOM   1219  CG  ARG A 150       3.236  25.167 -11.696  1.00 26.46           C  
ATOM   1220  CD  ARG A 150       4.067  26.197 -12.449  1.00 26.46           C  
ATOM   1221  NE  ARG A 150       5.315  26.495 -11.753  1.00 26.46           N  
ATOM   1222  NH1 ARG A 150       6.146  27.881 -13.404  1.00 26.46           N  
ATOM   1223  NH2 ARG A 150       7.370  27.490 -11.506  1.00 26.46           N  
ATOM   1224  CZ  ARG A 150       6.274  27.288 -12.223  1.00 26.46           C  
ATOM   1225  N   SER A 151      -1.388  23.624 -11.262  1.00 24.65           N  
ATOM   1226  CA  SER A 151      -2.492  24.544 -11.008  1.00 24.65           C  
ATOM   1227  C   SER A 151      -3.551  23.903 -10.118  1.00 24.65           C  
ATOM   1228  CB  SER A 151      -3.126  24.997 -12.324  1.00 24.65           C  
ATOM   1229  O   SER A 151      -3.807  22.701 -10.214  1.00 24.65           O  
ATOM   1230  OG  SER A 151      -3.893  23.953 -12.898  1.00 24.65           O  
ATOM   1231  N   THR A 152      -3.538  24.192  -8.829  1.00 24.14           N  
ATOM   1232  CA  THR A 152      -4.598  24.554  -7.894  1.00 24.14           C  
ATOM   1233  C   THR A 152      -5.946  24.025  -8.374  1.00 24.14           C  
ATOM   1234  CB  THR A 152      -4.680  26.081  -7.707  1.00 24.14           C  
ATOM   1235  O   THR A 152      -6.992  24.401  -7.840  1.00 24.14           O  
ATOM   1236  CG2 THR A 152      -3.539  26.589  -6.832  1.00 24.14           C  
ATOM   1237  OG1 THR A 152      -4.605  26.718  -8.988  1.00 24.14           O  
ATOM   1238  N   ASN A 153      -6.099  22.768  -8.763  1.00 23.44           N  
ATOM   1239  CA  ASN A 153      -7.458  22.302  -9.017  1.00 23.44           C  
ATOM   1240  C   ASN A 153      -7.723  20.957  -8.347  1.00 23.44           C  
ATOM   1241  CB  ASN A 153      -7.721  22.206 -10.521  1.00 23.44           C  
ATOM   1242  O   ASN A 153      -6.955  20.009  -8.521  1.00 23.44           O  
ATOM   1243  CG  ASN A 153      -8.041  23.551 -11.145  1.00 23.44           C  
ATOM   1244  ND2 ASN A 153      -7.974  23.621 -12.469  1.00 23.44           N  
ATOM   1245  OD1 ASN A 153      -8.344  24.518 -10.442  1.00 23.44           O  
ATOM   1246  N   GLU A 154      -8.046  21.014  -6.965  1.00 23.58           N  
ATOM   1247  CA  GLU A 154      -8.991  20.180  -6.227  1.00 23.58           C  
ATOM   1248  C   GLU A 154      -9.456  18.995  -7.069  1.00 23.58           C  
ATOM   1249  CB  GLU A 154     -10.197  21.007  -5.772  1.00 23.58           C  
ATOM   1250  O   GLU A 154      -9.963  19.176  -8.178  1.00 23.58           O  
ATOM   1251  CG  GLU A 154      -9.962  21.777  -4.481  1.00 23.58           C  
ATOM   1252  CD  GLU A 154     -11.165  22.598  -4.044  1.00 23.58           C  
ATOM   1253  OE1 GLU A 154     -11.176  23.095  -2.895  1.00 23.58           O  
ATOM   1254  OE2 GLU A 154     -12.105  22.743  -4.857  1.00 23.58           O  
ATOM   1255  N   VAL A 155      -8.667  17.988  -7.271  1.00 24.17           N  
ATOM   1256  CA  VAL A 155      -9.163  16.736  -7.834  1.00 24.17           C  
ATOM   1257  C   VAL A 155     -10.118  16.068  -6.847  1.00 24.17           C  
ATOM   1258  CB  VAL A 155      -8.005  15.776  -8.189  1.00 24.17           C  
ATOM   1259  O   VAL A 155      -9.762  15.838  -5.689  1.00 24.17           O  
ATOM   1260  CG1 VAL A 155      -8.545  14.478  -8.788  1.00 24.17           C  
ATOM   1261  CG2 VAL A 155      -7.031  16.449  -9.153  1.00 24.17           C  
ATOM   1262  N   ILE A 156     -11.412  16.567  -6.855  1.00 22.91           N  
ATOM   1263  CA  ILE A 156     -12.682  16.021  -6.389  1.00 22.91           C  
ATOM   1264  C   ILE A 156     -12.701  14.509  -6.600  1.00 22.91           C  
ATOM   1265  CB  ILE A 156     -13.879  16.678  -7.111  1.00 22.91           C  
ATOM   1266  O   ILE A 156     -12.480  14.028  -7.714  1.00 22.91           O  
ATOM   1267  CG1 ILE A 156     -13.865  18.196  -6.896  1.00 22.91           C  
ATOM   1268  CG2 ILE A 156     -15.200  16.069  -6.631  1.00 22.91           C  
ATOM   1269  CD1 ILE A 156     -14.948  18.940  -7.666  1.00 22.91           C  
ATOM   1270  N   ILE A 157     -12.113  13.693  -5.654  1.00 26.49           N  
ATOM   1271  CA  ILE A 157     -12.470  12.287  -5.496  1.00 26.49           C  
ATOM   1272  C   ILE A 157     -13.988  12.130  -5.556  1.00 26.49           C  
ATOM   1273  CB  ILE A 157     -11.925  11.711  -4.170  1.00 26.49           C  
ATOM   1274  O   ILE A 157     -14.716  12.779  -4.802  1.00 26.49           O  
ATOM   1275  CG1 ILE A 157     -10.410  11.931  -4.075  1.00 26.49           C  
ATOM   1276  CG2 ILE A 157     -12.271  10.224  -4.044  1.00 26.49           C  
ATOM   1277  CD1 ILE A 157      -9.808  11.525  -2.737  1.00 26.49           C  
ATOM   1278  N   ASP A 158     -14.683  12.230  -6.794  1.00 25.97           N  
ATOM   1279  CA  ASP A 158     -16.083  11.874  -7.001  1.00 25.97           C  
ATOM   1280  C   ASP A 158     -16.382  10.479  -6.457  1.00 25.97           C  
ATOM   1281  CB  ASP A 158     -16.441  11.947  -8.487  1.00 25.97           C  
ATOM   1282  O   ASP A 158     -16.022   9.476  -7.075  1.00 25.97           O  
ATOM   1283  CG  ASP A 158     -17.929  12.126  -8.731  1.00 25.97           C  
ATOM   1284  OD1 ASP A 158     -18.706  12.176  -7.753  1.00 25.97           O  
ATOM   1285  OD2 ASP A 158     -18.329  12.215  -9.912  1.00 25.97           O  
ATOM   1286  N   CYS A 159     -16.051  10.153  -5.148  1.00 30.00           N  
ATOM   1287  CA  CYS A 159     -16.700   9.037  -4.471  1.00 30.00           C  
ATOM   1288  C   CYS A 159     -18.186   9.311  -4.270  1.00 30.00           C  
ATOM   1289  CB  CYS A 159     -16.035   8.768  -3.122  1.00 30.00           C  
ATOM   1290  O   CYS A 159     -18.910   8.469  -3.736  1.00 30.00           O  
ATOM   1291  SG  CYS A 159     -14.359   9.429  -2.992  1.00 30.00           S  
ATOM   1292  N   ASN A 160     -18.749  10.268  -5.176  1.00 26.54           N  
ATOM   1293  CA  ASN A 160     -20.146  10.605  -4.924  1.00 26.54           C  
ATOM   1294  C   ASN A 160     -20.916  10.811  -6.225  1.00 26.54           C  
ATOM   1295  CB  ASN A 160     -20.247  11.852  -4.043  1.00 26.54           C  
ATOM   1296  O   ASN A 160     -21.862  11.600  -6.273  1.00 26.54           O  
ATOM   1297  CG  ASN A 160     -20.615  11.526  -2.609  1.00 26.54           C  
ATOM   1298  ND2 ASN A 160     -20.552  12.526  -1.738  1.00 26.54           N  
ATOM   1299  OD1 ASN A 160     -20.952  10.384  -2.286  1.00 26.54           O  
ATOM   1300  N   LYS A 161     -21.147   9.728  -6.985  1.00 26.76           N  
ATOM   1301  CA  LYS A 161     -22.374   9.937  -7.747  1.00 26.76           C  
ATOM   1302  C   LYS A 161     -22.966   8.609  -8.212  1.00 26.76           C  
ATOM   1303  CB  LYS A 161     -22.111  10.843  -8.951  1.00 26.76           C  
ATOM   1304  O   LYS A 161     -24.187   8.456  -8.275  1.00 26.76           O  
ATOM   1305  CG  LYS A 161     -22.946  12.115  -8.963  1.00 26.76           C  
ATOM   1306  CD  LYS A 161     -22.705  12.931 -10.226  1.00 26.76           C  
ATOM   1307  CE  LYS A 161     -23.531  14.210 -10.234  1.00 26.76           C  
ATOM   1308  NZ  LYS A 161     -23.260  15.037 -11.447  1.00 26.76           N  
ATOM   1309  N   ASP A 162     -22.410   7.478  -7.572  1.00 27.29           N  
ATOM   1310  CA  ASP A 162     -23.261   6.339  -7.903  1.00 27.29           C  
ATOM   1311  C   ASP A 162     -22.766   5.067  -7.219  1.00 27.29           C  
ATOM   1312  CB  ASP A 162     -23.318   6.134  -9.418  1.00 27.29           C  
ATOM   1313  O   ASP A 162     -21.710   4.537  -7.572  1.00 27.29           O  
ATOM   1314  CG  ASP A 162     -24.077   7.235 -10.137  1.00 27.29           C  
ATOM   1315  OD1 ASP A 162     -25.006   7.824  -9.543  1.00 27.29           O  
ATOM   1316  OD2 ASP A 162     -23.745   7.515 -11.310  1.00 27.29           O  
ATOM   1317  N   ASN A 163     -22.581   4.833  -5.757  1.00 34.87           N  
ATOM   1318  CA  ASN A 163     -23.156   3.572  -5.299  1.00 34.87           C  
ATOM   1319  C   ASN A 163     -22.138   2.740  -4.524  1.00 34.87           C  
ATOM   1320  CB  ASN A 163     -23.705   2.772  -6.482  1.00 34.87           C  
ATOM   1321  O   ASN A 163     -22.483   1.705  -3.951  1.00 34.87           O  
ATOM   1322  CG  ASN A 163     -25.127   3.156  -6.838  1.00 34.87           C  
ATOM   1323  ND2 ASN A 163     -25.627   2.621  -7.946  1.00 34.87           N  
ATOM   1324  OD1 ASN A 163     -25.772   3.929  -6.124  1.00 34.87           O  
ATOM   1325  N   PHE A 164     -20.876   3.094  -3.924  1.00 33.41           N  
ATOM   1326  CA  PHE A 164     -20.107   2.251  -3.017  1.00 33.41           C  
ATOM   1327  C   PHE A 164     -19.985   2.901  -1.645  1.00 33.41           C  
ATOM   1328  CB  PHE A 164     -18.714   1.973  -3.591  1.00 33.41           C  
ATOM   1329  O   PHE A 164     -20.185   2.245  -0.621  1.00 33.41           O  
ATOM   1330  CG  PHE A 164     -17.859   1.099  -2.714  1.00 33.41           C  
ATOM   1331  CD1 PHE A 164     -16.882   1.654  -1.897  1.00 33.41           C  
ATOM   1332  CD2 PHE A 164     -18.032  -0.279  -2.706  1.00 33.41           C  
ATOM   1333  CE1 PHE A 164     -16.089   0.848  -1.084  1.00 33.41           C  
ATOM   1334  CE2 PHE A 164     -17.244  -1.091  -1.896  1.00 33.41           C  
ATOM   1335  CZ  PHE A 164     -16.272  -0.526  -1.087  1.00 33.41           C  
ATOM   1336  N   LEU A 165     -19.900   4.183  -1.348  1.00 33.91           N  
ATOM   1337  CA  LEU A 165     -19.630   4.858  -0.084  1.00 33.91           C  
ATOM   1338  C   LEU A 165     -20.877   5.574   0.427  1.00 33.91           C  
ATOM   1339  CB  LEU A 165     -18.483   5.859  -0.245  1.00 33.91           C  
ATOM   1340  O   LEU A 165     -21.030   5.779   1.633  1.00 33.91           O  
ATOM   1341  CG  LEU A 165     -17.100   5.266  -0.522  1.00 33.91           C  
ATOM   1342  CD1 LEU A 165     -16.108   6.372  -0.862  1.00 33.91           C  
ATOM   1343  CD2 LEU A 165     -16.616   4.456   0.676  1.00 33.91           C  
ATOM   1344  N   SER A 166     -21.906   5.872  -0.374  1.00 31.11           N  
ATOM   1345  CA  SER A 166     -23.237   6.419  -0.133  1.00 31.11           C  
ATOM   1346  C   SER A 166     -24.203   5.335   0.335  1.00 31.11           C  
ATOM   1347  CB  SER A 166     -23.780   7.086  -1.398  1.00 31.11           C  
ATOM   1348  O   SER A 166     -25.123   5.609   1.108  1.00 31.11           O  
ATOM   1349  OG  SER A 166     -23.502   6.296  -2.542  1.00 31.11           O  
ATOM   1350  N   LYS A 167     -23.889   3.985   0.028  1.00 33.19           N  
ATOM   1351  CA  LYS A 167     -24.687   2.820   0.400  1.00 33.19           C  
ATOM   1352  C   LYS A 167     -24.358   2.358   1.817  1.00 33.19           C  
ATOM   1353  CB  LYS A 167     -24.461   1.676  -0.590  1.00 33.19           C  
ATOM   1354  O   LYS A 167     -25.225   1.838   2.522  1.00 33.19           O  
ATOM   1355  CG  LYS A 167     -25.321   1.763  -1.842  1.00 33.19           C  
ATOM   1356  CD  LYS A 167     -25.150   0.531  -2.723  1.00 33.19           C  
ATOM   1357  CE  LYS A 167     -25.946   0.653  -4.016  1.00 33.19           C  
ATOM   1358  NZ  LYS A 167     -25.790  -0.556  -4.878  1.00 33.19           N  
ATOM   1359  N   HIS A 168     -23.156   2.916   2.436  1.00 39.27           N  
ATOM   1360  CA  HIS A 168     -22.739   2.460   3.757  1.00 39.27           C  
ATOM   1361  C   HIS A 168     -22.594   3.631   4.724  1.00 39.27           C  
ATOM   1362  CB  HIS A 168     -21.421   1.689   3.667  1.00 39.27           C  
ATOM   1363  O   HIS A 168     -22.083   3.466   5.834  1.00 39.27           O  
ATOM   1364  CG  HIS A 168     -21.541   0.378   2.956  1.00 39.27           C  
ATOM   1365  CD2 HIS A 168     -21.143  -0.002   1.719  1.00 39.27           C  
ATOM   1366  ND1 HIS A 168     -22.137  -0.726   3.526  1.00 39.27           N  
ATOM   1367  CE1 HIS A 168     -22.099  -1.731   2.667  1.00 39.27           C  
ATOM   1368  NE2 HIS A 168     -21.501  -1.318   1.563  1.00 39.27           N  
ATOM   1369  N   ASN A 169     -23.406   4.890   4.397  1.00 43.65           N  
ATOM   1370  CA  ASN A 169     -23.379   6.036   5.299  1.00 43.65           C  
ATOM   1371  C   ASN A 169     -21.991   6.244   5.899  1.00 43.65           C  
ATOM   1372  CB  ASN A 169     -24.418   5.872   6.409  1.00 43.65           C  
ATOM   1373  O   ASN A 169     -21.840   6.293   7.121  1.00 43.65           O  
ATOM   1374  CG  ASN A 169     -25.830   6.154   5.934  1.00 43.65           C  
ATOM   1375  ND2 ASN A 169     -26.815   5.739   6.722  1.00 43.65           N  
ATOM   1376  OD1 ASN A 169     -26.034   6.738   4.867  1.00 43.65           O  
ATOM   1377  N   LYS A 170     -20.926   6.128   5.074  1.00 45.17           N  
ATOM   1378  CA  LYS A 170     -19.553   6.264   5.552  1.00 45.17           C  
ATOM   1379  C   LYS A 170     -19.030   7.680   5.328  1.00 45.17           C  
ATOM   1380  CB  LYS A 170     -18.640   5.252   4.858  1.00 45.17           C  
ATOM   1381  O   LYS A 170     -19.395   8.334   4.348  1.00 45.17           O  
ATOM   1382  CG  LYS A 170     -19.034   3.801   5.092  1.00 45.17           C  
ATOM   1383  CD  LYS A 170     -18.697   3.352   6.509  1.00 45.17           C  
ATOM   1384  CE  LYS A 170     -18.986   1.870   6.710  1.00 45.17           C  
ATOM   1385  NZ  LYS A 170     -18.844   1.468   8.141  1.00 45.17           N  
ATOM   1386  N   LYS A 171     -18.351   8.227   6.450  1.00 46.13           N  
ATOM   1387  CA  LYS A 171     -17.673   9.519   6.378  1.00 46.13           C  
ATOM   1388  C   LYS A 171     -16.307   9.386   5.710  1.00 46.13           C  
ATOM   1389  CB  LYS A 171     -17.518  10.122   7.775  1.00 46.13           C  
ATOM   1390  O   LYS A 171     -15.534   8.485   6.041  1.00 46.13           O  
ATOM   1391  CG  LYS A 171     -16.978  11.544   7.778  1.00 46.13           C  
ATOM   1392  CD  LYS A 171     -16.824  12.081   9.195  1.00 46.13           C  
ATOM   1393  CE  LYS A 171     -16.196  13.468   9.204  1.00 46.13           C  
ATOM   1394  NZ  LYS A 171     -15.995  13.976  10.594  1.00 46.13           N  
ATOM   1395  N   VAL A 172     -16.157  10.247   4.595  1.00 48.19           N  
ATOM   1396  CA  VAL A 172     -14.868  10.272   3.912  1.00 48.19           C  
ATOM   1397  C   VAL A 172     -14.111  11.545   4.283  1.00 48.19           C  
ATOM   1398  CB  VAL A 172     -15.036  10.179   2.379  1.00 48.19           C  
ATOM   1399  O   VAL A 172     -14.628  12.653   4.117  1.00 48.19           O  
ATOM   1400  CG1 VAL A 172     -13.677  10.222   1.683  1.00 48.19           C  
ATOM   1401  CG2 VAL A 172     -15.793   8.906   2.002  1.00 48.19           C  
ATOM   1402  N   GLU A 173     -12.957  11.288   4.939  1.00 50.89           N  
ATOM   1403  CA  GLU A 173     -12.062  12.408   5.212  1.00 50.89           C  
ATOM   1404  C   GLU A 173     -10.854  12.388   4.280  1.00 50.89           C  
ATOM   1405  CB  GLU A 173     -11.601  12.385   6.671  1.00 50.89           C  
ATOM   1406  O   GLU A 173     -10.139  11.387   4.203  1.00 50.89           O  
ATOM   1407  CG  GLU A 173     -12.707  12.687   7.671  1.00 50.89           C  
ATOM   1408  CD  GLU A 173     -12.233  12.669   9.115  1.00 50.89           C  
ATOM   1409  OE1 GLU A 173     -13.069  12.840  10.031  1.00 50.89           O  
ATOM   1410  OE2 GLU A 173     -11.015  12.482   9.333  1.00 50.89           O  
ATOM   1411  N   ILE A 174     -10.905  13.379   3.409  1.00 53.12           N  
ATOM   1412  CA  ILE A 174      -9.802  13.479   2.460  1.00 53.12           C  
ATOM   1413  C   ILE A 174      -8.587  14.102   3.145  1.00 53.12           C  
ATOM   1414  CB  ILE A 174     -10.199  14.307   1.217  1.00 53.12           C  
ATOM   1415  O   ILE A 174      -8.706  15.126   3.823  1.00 53.12           O  
ATOM   1416  CG1 ILE A 174     -11.389  13.657   0.501  1.00 53.12           C  
ATOM   1417  CG2 ILE A 174      -9.007  14.461   0.268  1.00 53.12           C  
ATOM   1418  CD1 ILE A 174     -11.973  14.503  -0.622  1.00 53.12           C  
ATOM   1419  N   ILE A 175      -7.443  13.334   2.984  1.00 48.90           N  
ATOM   1420  CA  ILE A 175      -6.196  13.906   3.481  1.00 48.90           C  
ATOM   1421  C   ILE A 175      -5.392  14.480   2.317  1.00 48.90           C  
ATOM   1422  CB  ILE A 175      -5.358  12.856   4.245  1.00 48.90           C  
ATOM   1423  O   ILE A 175      -5.012  13.752   1.397  1.00 48.90           O  
ATOM   1424  CG1 ILE A 175      -6.184  12.235   5.378  1.00 48.90           C  
ATOM   1425  CG2 ILE A 175      -4.070  13.483   4.786  1.00 48.90           C  
ATOM   1426  CD1 ILE A 175      -5.528  11.026   6.031  1.00 48.90           C  
ATOM   1427  N   ASN A 176      -5.750  15.836   1.915  1.00 44.43           N  
ATOM   1428  CA  ASN A 176      -5.168  16.540   0.778  1.00 44.43           C  
ATOM   1429  C   ASN A 176      -3.644  16.573   0.859  1.00 44.43           C  
ATOM   1430  CB  ASN A 176      -5.725  17.962   0.683  1.00 44.43           C  
ATOM   1431  O   ASN A 176      -3.077  16.591   1.953  1.00 44.43           O  
ATOM   1432  CG  ASN A 176      -7.114  18.006   0.078  1.00 44.43           C  
ATOM   1433  ND2 ASN A 176      -7.781  19.146   0.206  1.00 44.43           N  
ATOM   1434  OD1 ASN A 176      -7.584  17.022  -0.500  1.00 44.43           O  
ATOM   1435  N   SER A 177      -3.010  16.447  -0.365  1.00 37.89           N  
ATOM   1436  CA  SER A 177      -1.714  16.420  -1.034  1.00 37.89           C  
ATOM   1437  C   SER A 177      -0.844  17.595  -0.602  1.00 37.89           C  
ATOM   1438  CB  SER A 177      -1.894  16.439  -2.553  1.00 37.89           C  
ATOM   1439  O   SER A 177      -1.343  18.706  -0.408  1.00 37.89           O  
ATOM   1440  OG  SER A 177      -2.556  17.622  -2.966  1.00 37.89           O  
ATOM   1441  N   GLY A 178       0.197  17.305   0.221  1.00 45.54           N  
ATOM   1442  CA  GLY A 178       1.459  17.852   0.693  1.00 45.54           C  
ATOM   1443  C   GLY A 178       2.433  16.788   1.163  1.00 45.54           C  
ATOM   1444  O   GLY A 178       2.459  15.680   0.621  1.00 45.54           O  
ATOM   1445  N   TYR A 179       3.686  17.318   1.771  1.00 38.91           N  
ATOM   1446  CA  TYR A 179       4.687  16.523   2.473  1.00 38.91           C  
ATOM   1447  C   TYR A 179       4.028  15.529   3.421  1.00 38.91           C  
ATOM   1448  CB  TYR A 179       5.644  17.431   3.252  1.00 38.91           C  
ATOM   1449  O   TYR A 179       3.467  15.918   4.448  1.00 38.91           O  
ATOM   1450  CG  TYR A 179       6.582  18.222   2.372  1.00 38.91           C  
ATOM   1451  CD1 TYR A 179       7.767  17.661   1.902  1.00 38.91           C  
ATOM   1452  CD2 TYR A 179       6.284  19.531   2.009  1.00 38.91           C  
ATOM   1453  CE1 TYR A 179       8.635  18.387   1.093  1.00 38.91           C  
ATOM   1454  CE2 TYR A 179       7.145  20.266   1.201  1.00 38.91           C  
ATOM   1455  OH  TYR A 179       9.171  20.409  -0.053  1.00 38.91           O  
ATOM   1456  CZ  TYR A 179       8.316  19.686   0.748  1.00 38.91           C  
ATOM   1457  N   PHE A 180       3.034  14.626   2.924  1.00 50.08           N  
ATOM   1458  CA  PHE A 180       2.443  13.546   3.705  1.00 50.08           C  
ATOM   1459  C   PHE A 180       3.510  12.815   4.512  1.00 50.08           C  
ATOM   1460  CB  PHE A 180       1.708  12.560   2.792  1.00 50.08           C  
ATOM   1461  O   PHE A 180       4.502  12.342   3.954  1.00 50.08           O  
ATOM   1462  CG  PHE A 180       1.055  11.421   3.529  1.00 50.08           C  
ATOM   1463  CD1 PHE A 180       1.692  10.191   3.638  1.00 50.08           C  
ATOM   1464  CD2 PHE A 180      -0.195  11.582   4.112  1.00 50.08           C  
ATOM   1465  CE1 PHE A 180       1.090   9.135   4.319  1.00 50.08           C  
ATOM   1466  CE2 PHE A 180      -0.802  10.531   4.794  1.00 50.08           C  
ATOM   1467  CZ  PHE A 180      -0.158   9.308   4.896  1.00 50.08           C  
ATOM   1468  N   SER A 181       3.481  13.144   5.844  1.00 56.64           N  
ATOM   1469  CA  SER A 181       4.302  12.422   6.810  1.00 56.64           C  
ATOM   1470  C   SER A 181       3.544  11.239   7.404  1.00 56.64           C  
ATOM   1471  CB  SER A 181       4.761  13.357   7.930  1.00 56.64           C  
ATOM   1472  O   SER A 181       2.400  11.383   7.839  1.00 56.64           O  
ATOM   1473  OG  SER A 181       5.289  12.618   9.018  1.00 56.64           O  
ATOM   1474  N   ILE A 182       4.097  10.120   7.188  1.00 58.19           N  
ATOM   1475  CA  ILE A 182       3.559   8.883   7.745  1.00 58.19           C  
ATOM   1476  C   ILE A 182       3.279   9.066   9.234  1.00 58.19           C  
ATOM   1477  CB  ILE A 182       4.524   7.697   7.523  1.00 58.19           C  
ATOM   1478  O   ILE A 182       2.283   8.555   9.753  1.00 58.19           O  
ATOM   1479  CG1 ILE A 182       4.586   7.330   6.036  1.00 58.19           C  
ATOM   1480  CG2 ILE A 182       4.100   6.491   8.367  1.00 58.19           C  
ATOM   1481  CD1 ILE A 182       5.727   6.388   5.678  1.00 58.19           C  
ATOM   1482  N   LYS A 183       4.070   9.809   9.842  1.00 59.73           N  
ATOM   1483  CA  LYS A 183       3.907  10.115  11.261  1.00 59.73           C  
ATOM   1484  C   LYS A 183       2.666  10.969  11.500  1.00 59.73           C  
ATOM   1485  CB  LYS A 183       5.147  10.828  11.801  1.00 59.73           C  
ATOM   1486  O   LYS A 183       1.920  10.736  12.453  1.00 59.73           O  
ATOM   1487  CG  LYS A 183       6.338   9.910  12.033  1.00 59.73           C  
ATOM   1488  CD  LYS A 183       7.500  10.653  12.680  1.00 59.73           C  
ATOM   1489  CE  LYS A 183       8.731   9.767  12.807  1.00 59.73           C  
ATOM   1490  NZ  LYS A 183       9.876  10.494  13.431  1.00 59.73           N  
ATOM   1491  N   ALA A 184       2.485  11.917  10.656  1.00 61.06           N  
ATOM   1492  CA  ALA A 184       1.307  12.780  10.693  1.00 61.06           C  
ATOM   1493  C   ALA A 184       0.039  11.993  10.374  1.00 61.06           C  
ATOM   1494  CB  ALA A 184       1.468  13.942   9.716  1.00 61.06           C  
ATOM   1495  O   ALA A 184      -0.997  12.187  11.013  1.00 61.06           O  
ATOM   1496  N   PHE A 185       0.107  11.088   9.435  1.00 67.71           N  
ATOM   1497  CA  PHE A 185      -0.994  10.188   9.114  1.00 67.71           C  
ATOM   1498  C   PHE A 185      -1.317   9.284  10.298  1.00 67.71           C  
ATOM   1499  CB  PHE A 185      -0.657   9.340   7.883  1.00 67.71           C  
ATOM   1500  O   PHE A 185      -2.478   9.162  10.694  1.00 67.71           O  
ATOM   1501  CG  PHE A 185      -1.543   8.136   7.714  1.00 67.71           C  
ATOM   1502  CD1 PHE A 185      -1.111   6.876   8.110  1.00 67.71           C  
ATOM   1503  CD2 PHE A 185      -2.809   8.264   7.157  1.00 67.71           C  
ATOM   1504  CE1 PHE A 185      -1.929   5.760   7.955  1.00 67.71           C  
ATOM   1505  CE2 PHE A 185      -3.632   7.153   6.999  1.00 67.71           C  
ATOM   1506  CZ  PHE A 185      -3.190   5.902   7.397  1.00 67.71           C  
ATOM   1507  N   GLU A 186      -0.355   8.642  10.811  1.00 68.71           N  
ATOM   1508  CA  GLU A 186      -0.526   7.696  11.909  1.00 68.71           C  
ATOM   1509  C   GLU A 186      -1.120   8.379  13.138  1.00 68.71           C  
ATOM   1510  CB  GLU A 186       0.809   7.039  12.266  1.00 68.71           C  
ATOM   1511  O   GLU A 186      -1.931   7.786  13.852  1.00 68.71           O  
ATOM   1512  CG  GLU A 186       1.276   6.003  11.254  1.00 68.71           C  
ATOM   1513  CD  GLU A 186       2.564   5.305  11.660  1.00 68.71           C  
ATOM   1514  OE1 GLU A 186       2.892   4.248  11.074  1.00 68.71           O  
ATOM   1515  OE2 GLU A 186       3.250   5.818  12.572  1.00 68.71           O  
ATOM   1516  N   SER A 187      -0.657   9.599  13.375  1.00 66.75           N  
ATOM   1517  CA  SER A 187      -1.174  10.377  14.495  1.00 66.75           C  
ATOM   1518  C   SER A 187      -2.662  10.665  14.327  1.00 66.75           C  
ATOM   1519  CB  SER A 187      -0.405  11.691  14.636  1.00 66.75           C  
ATOM   1520  O   SER A 187      -3.430  10.575  15.288  1.00 66.75           O  
ATOM   1521  OG  SER A 187      -0.714  12.572  13.569  1.00 66.75           O  
ATOM   1522  N   LYS A 188      -3.098  10.901  13.127  1.00 65.32           N  
ATOM   1523  CA  LYS A 188      -4.485  11.228  12.810  1.00 65.32           C  
ATOM   1524  C   LYS A 188      -5.340   9.967  12.718  1.00 65.32           C  
ATOM   1525  CB  LYS A 188      -4.567  12.013  11.500  1.00 65.32           C  
ATOM   1526  O   LYS A 188      -6.498   9.963  13.140  1.00 65.32           O  
ATOM   1527  CG  LYS A 188      -4.071  13.448  11.606  1.00 65.32           C  
ATOM   1528  CD  LYS A 188      -4.234  14.195  10.289  1.00 65.32           C  
ATOM   1529  CE  LYS A 188      -3.674  15.608  10.373  1.00 65.32           C  
ATOM   1530  NZ  LYS A 188      -3.911  16.374   9.113  1.00 65.32           N  
ATOM   1531  N   PHE A 189      -4.754   8.977  12.221  1.00 68.52           N  
ATOM   1532  CA  PHE A 189      -5.440   7.710  11.996  1.00 68.52           C  
ATOM   1533  C   PHE A 189      -5.605   6.944  13.303  1.00 68.52           C  
ATOM   1534  CB  PHE A 189      -4.675   6.856  10.980  1.00 68.52           C  
ATOM   1535  O   PHE A 189      -6.599   6.242  13.495  1.00 68.52           O  
ATOM   1536  CG  PHE A 189      -5.450   5.667  10.480  1.00 68.52           C  
ATOM   1537  CD1 PHE A 189      -4.989   4.376  10.703  1.00 68.52           C  
ATOM   1538  CD2 PHE A 189      -6.640   5.841   9.787  1.00 68.52           C  
ATOM   1539  CE1 PHE A 189      -5.704   3.273  10.242  1.00 68.52           C  
ATOM   1540  CE2 PHE A 189      -7.361   4.744   9.323  1.00 68.52           C  
ATOM   1541  CZ  PHE A 189      -6.891   3.461   9.551  1.00 68.52           C  
ATOM   1542  N   SER A 190      -4.692   7.052  14.139  1.00 73.12           N  
ATOM   1543  CA  SER A 190      -4.720   6.377  15.432  1.00 73.12           C  
ATOM   1544  C   SER A 190      -5.905   6.840  16.272  1.00 73.12           C  
ATOM   1545  CB  SER A 190      -3.417   6.624  16.194  1.00 73.12           C  
ATOM   1546  O   SER A 190      -6.368   6.115  17.155  1.00 73.12           O  
ATOM   1547  OG  SER A 190      -2.322   6.019  15.527  1.00 73.12           O  
ATOM   1548  N   ALA A 191      -6.420   8.035  15.999  1.00 73.23           N  
ATOM   1549  CA  ALA A 191      -7.535   8.624  16.736  1.00 73.23           C  
ATOM   1550  C   ALA A 191      -8.874   8.184  16.149  1.00 73.23           C  
ATOM   1551  CB  ALA A 191      -7.431  10.147  16.730  1.00 73.23           C  
ATOM   1552  O   ALA A 191      -9.932   8.496  16.699  1.00 73.23           O  
ATOM   1553  N   SER A 192      -8.835   7.268  15.108  1.00 69.71           N  
ATOM   1554  CA  SER A 192     -10.042   6.806  14.432  1.00 69.71           C  
ATOM   1555  C   SER A 192     -10.619   5.570  15.114  1.00 69.71           C  
ATOM   1556  CB  SER A 192      -9.750   6.497  12.963  1.00 69.71           C  
ATOM   1557  O   SER A 192      -9.921   4.887  15.866  1.00 69.71           O  
ATOM   1558  OG  SER A 192      -9.284   7.654  12.289  1.00 69.71           O  
ATOM   1559  N   SER A 193     -11.953   5.296  14.892  1.00 68.04           N  
ATOM   1560  CA  SER A 193     -12.624   4.142  15.481  1.00 68.04           C  
ATOM   1561  C   SER A 193     -12.114   2.838  14.877  1.00 68.04           C  
ATOM   1562  CB  SER A 193     -14.138   4.245  15.287  1.00 68.04           C  
ATOM   1563  O   SER A 193     -11.685   2.809  13.721  1.00 68.04           O  
ATOM   1564  OG  SER A 193     -14.462   4.362  13.912  1.00 68.04           O  
ATOM   1565  N   VAL A 194     -12.020   1.778  15.810  1.00 67.14           N  
ATOM   1566  CA  VAL A 194     -11.680   0.438  15.342  1.00 67.14           C  
ATOM   1567  C   VAL A 194     -12.579   0.057  14.168  1.00 67.14           C  
ATOM   1568  CB  VAL A 194     -11.808  -0.607  16.473  1.00 67.14           C  
ATOM   1569  O   VAL A 194     -13.790   0.283  14.207  1.00 67.14           O  
ATOM   1570  CG1 VAL A 194     -11.579  -2.018  15.933  1.00 67.14           C  
ATOM   1571  CG2 VAL A 194     -10.824  -0.296  17.600  1.00 67.14           C  
ATOM   1572  N   GLY A 195     -11.868  -0.421  13.074  1.00 57.25           N  
ATOM   1573  CA  GLY A 195     -12.659  -0.799  11.913  1.00 57.25           C  
ATOM   1574  C   GLY A 195     -12.603   0.224  10.794  1.00 57.25           C  
ATOM   1575  O   GLY A 195     -13.125  -0.013   9.703  1.00 57.25           O  
ATOM   1576  N   THR A 196     -11.937   1.381  11.179  1.00 60.79           N  
ATOM   1577  CA  THR A 196     -11.703   2.435  10.198  1.00 60.79           C  
ATOM   1578  C   THR A 196     -10.630   2.015   9.197  1.00 60.79           C  
ATOM   1579  CB  THR A 196     -11.284   3.751  10.880  1.00 60.79           C  
ATOM   1580  O   THR A 196      -9.621   1.416   9.576  1.00 60.79           O  
ATOM   1581  CG2 THR A 196     -11.120   4.872   9.860  1.00 60.79           C  
ATOM   1582  OG1 THR A 196     -12.287   4.129  11.831  1.00 60.79           O  
ATOM   1583  N   ILE A 197     -10.926   2.321   7.931  1.00 60.88           N  
ATOM   1584  CA  ILE A 197      -9.996   1.968   6.863  1.00 60.88           C  
ATOM   1585  C   ILE A 197      -9.474   3.237   6.193  1.00 60.88           C  
ATOM   1586  CB  ILE A 197     -10.661   1.045   5.818  1.00 60.88           C  
ATOM   1587  O   ILE A 197     -10.227   4.190   5.982  1.00 60.88           O  
ATOM   1588  CG1 ILE A 197     -11.153  -0.247   6.482  1.00 60.88           C  
ATOM   1589  CG2 ILE A 197      -9.690   0.737   4.674  1.00 60.88           C  
ATOM   1590  CD1 ILE A 197     -12.031  -1.108   5.585  1.00 60.88           C  
ATOM   1591  N   ALA A 198      -8.090   3.209   5.952  1.00 62.88           N  
ATOM   1592  CA  ALA A 198      -7.474   4.322   5.235  1.00 62.88           C  
ATOM   1593  C   ALA A 198      -6.714   3.830   4.007  1.00 62.88           C  
ATOM   1594  CB  ALA A 198      -6.540   5.099   6.159  1.00 62.88           C  
ATOM   1595  O   ALA A 198      -6.113   2.754   4.031  1.00 62.88           O  
ATOM   1596  N   PHE A 199      -6.847   4.624   2.979  1.00 67.23           N  
ATOM   1597  CA  PHE A 199      -6.091   4.351   1.762  1.00 67.23           C  
ATOM   1598  C   PHE A 199      -5.019   5.412   1.541  1.00 67.23           C  
ATOM   1599  CB  PHE A 199      -7.026   4.287   0.550  1.00 67.23           C  
ATOM   1600  O   PHE A 199      -5.314   6.608   1.539  1.00 67.23           O  
ATOM   1601  CG  PHE A 199      -8.080   3.219   0.652  1.00 67.23           C  
ATOM   1602  CD1 PHE A 199      -7.836   1.935   0.180  1.00 67.23           C  
ATOM   1603  CD2 PHE A 199      -9.316   3.498   1.220  1.00 67.23           C  
ATOM   1604  CE1 PHE A 199      -8.810   0.943   0.273  1.00 67.23           C  
ATOM   1605  CE2 PHE A 199     -10.295   2.513   1.316  1.00 67.23           C  
ATOM   1606  CZ  PHE A 199     -10.040   1.236   0.841  1.00 67.23           C  
ATOM   1607  N   LEU A 200      -3.732   4.807   1.356  1.00 65.57           N  
ATOM   1608  CA  LEU A 200      -2.612   5.704   1.090  1.00 65.57           C  
ATOM   1609  C   LEU A 200      -2.076   5.500  -0.323  1.00 65.57           C  
ATOM   1610  CB  LEU A 200      -1.493   5.481   2.110  1.00 65.57           C  
ATOM   1611  O   LEU A 200      -1.760   4.375  -0.715  1.00 65.57           O  
ATOM   1612  CG  LEU A 200      -1.867   5.675   3.581  1.00 65.57           C  
ATOM   1613  CD1 LEU A 200      -0.895   4.918   4.479  1.00 65.57           C  
ATOM   1614  CD2 LEU A 200      -1.887   7.158   3.936  1.00 65.57           C  
ATOM   1615  N   PHE A 201      -2.055   6.662  -1.005  1.00 62.81           N  
ATOM   1616  CA  PHE A 201      -1.562   6.619  -2.377  1.00 62.81           C  
ATOM   1617  C   PHE A 201      -0.253   7.390  -2.506  1.00 62.81           C  
ATOM   1618  CB  PHE A 201      -2.605   7.189  -3.343  1.00 62.81           C  
ATOM   1619  O   PHE A 201      -0.154   8.534  -2.059  1.00 62.81           O  
ATOM   1620  CG  PHE A 201      -3.961   6.550  -3.218  1.00 62.81           C  
ATOM   1621  CD1 PHE A 201      -4.252   5.367  -3.886  1.00 62.81           C  
ATOM   1622  CD2 PHE A 201      -4.946   7.133  -2.431  1.00 62.81           C  
ATOM   1623  CE1 PHE A 201      -5.507   4.773  -3.772  1.00 62.81           C  
ATOM   1624  CE2 PHE A 201      -6.203   6.546  -2.312  1.00 62.81           C  
ATOM   1625  CZ  PHE A 201      -6.482   5.367  -2.984  1.00 62.81           C  
ATOM   1626  N   GLY A 202       0.744   6.644  -3.027  1.00 60.89           N  
ATOM   1627  CA  GLY A 202       2.018   7.322  -3.210  1.00 60.89           C  
ATOM   1628  C   GLY A 202       2.880   6.693  -4.288  1.00 60.89           C  
ATOM   1629  O   GLY A 202       2.449   5.758  -4.967  1.00 60.89           O  
ATOM   1630  N   GLY A 203       4.025   7.361  -4.499  1.00 59.31           N  
ATOM   1631  CA  GLY A 203       5.004   6.861  -5.452  1.00 59.31           C  
ATOM   1632  C   GLY A 203       6.162   6.136  -4.793  1.00 59.31           C  
ATOM   1633  O   GLY A 203       6.588   6.504  -3.696  1.00 59.31           O  
ATOM   1634  N   LEU A 204       6.527   4.932  -5.427  1.00 59.43           N  
ATOM   1635  CA  LEU A 204       7.684   4.176  -4.960  1.00 59.43           C  
ATOM   1636  C   LEU A 204       8.863   4.342  -5.913  1.00 59.43           C  
ATOM   1637  CB  LEU A 204       7.333   2.692  -4.818  1.00 59.43           C  
ATOM   1638  O   LEU A 204       8.682   4.369  -7.133  1.00 59.43           O  
ATOM   1639  CG  LEU A 204       6.314   2.338  -3.734  1.00 59.43           C  
ATOM   1640  CD1 LEU A 204       5.833   0.901  -3.908  1.00 59.43           C  
ATOM   1641  CD2 LEU A 204       6.915   2.542  -2.347  1.00 59.43           C  
ATOM   1642  N   ARG A 205      10.054   4.592  -5.237  1.00 60.61           N  
ATOM   1643  CA  ARG A 205      11.294   4.519  -6.002  1.00 60.61           C  
ATOM   1644  C   ARG A 205      11.973   3.166  -5.818  1.00 60.61           C  
ATOM   1645  CB  ARG A 205      12.247   5.644  -5.590  1.00 60.61           C  
ATOM   1646  O   ARG A 205      12.316   2.786  -4.696  1.00 60.61           O  
ATOM   1647  CG  ARG A 205      13.446   5.803  -6.511  1.00 60.61           C  
ATOM   1648  CD  ARG A 205      14.275   7.029  -6.151  1.00 60.61           C  
ATOM   1649  NE  ARG A 205      14.722   7.745  -7.342  1.00 60.61           N  
ATOM   1650  NH1 ARG A 205      16.119   9.189  -6.200  1.00 60.61           N  
ATOM   1651  NH2 ARG A 205      15.926   9.336  -8.480  1.00 60.61           N  
ATOM   1652  CZ  ARG A 205      15.588   8.755  -7.338  1.00 60.61           C  
ATOM   1653  N   ILE A 206      12.078   2.462  -6.962  1.00 61.31           N  
ATOM   1654  CA  ILE A 206      12.736   1.160  -6.941  1.00 61.31           C  
ATOM   1655  C   ILE A 206      14.221   1.327  -7.255  1.00 61.31           C  
ATOM   1656  CB  ILE A 206      12.083   0.180  -7.942  1.00 61.31           C  
ATOM   1657  O   ILE A 206      14.586   2.037  -8.196  1.00 61.31           O  
ATOM   1658  CG1 ILE A 206      10.596  -0.003  -7.617  1.00 61.31           C  
ATOM   1659  CG2 ILE A 206      12.814  -1.165  -7.936  1.00 61.31           C  
ATOM   1660  CD1 ILE A 206       9.833  -0.820  -8.650  1.00 61.31           C  
ATOM   1661  N   GLU A 207      15.060   0.713  -6.385  1.00 56.20           N  
ATOM   1662  CA  GLU A 207      16.503   0.791  -6.586  1.00 56.20           C  
ATOM   1663  C   GLU A 207      16.886   0.380  -8.005  1.00 56.20           C  
ATOM   1664  CB  GLU A 207      17.236  -0.087  -5.569  1.00 56.20           C  
ATOM   1665  O   GLU A 207      16.518  -0.702  -8.465  1.00 56.20           O  
ATOM   1666  CG  GLU A 207      18.740   0.143  -5.529  1.00 56.20           C  
ATOM   1667  CD  GLU A 207      19.458  -0.756  -4.534  1.00 56.20           C  
ATOM   1668  OE1 GLU A 207      20.698  -0.646  -4.402  1.00 56.20           O  
ATOM   1669  OE2 GLU A 207      18.775  -1.577  -3.883  1.00 56.20           O  
ATOM   1670  N   GLY A 208      17.568   1.336  -8.705  1.00 60.66           N  
ATOM   1671  CA  GLY A 208      18.030   0.974 -10.035  1.00 60.66           C  
ATOM   1672  C   GLY A 208      17.053   1.355 -11.131  1.00 60.66           C  
ATOM   1673  O   GLY A 208      17.335   1.164 -12.316  1.00 60.66           O  
ATOM   1674  N   GLU A 209      15.818   1.924 -10.707  1.00 60.60           N  
ATOM   1675  CA  GLU A 209      14.812   2.398 -11.652  1.00 60.60           C  
ATOM   1676  C   GLU A 209      14.637   3.911 -11.560  1.00 60.60           C  
ATOM   1677  CB  GLU A 209      13.472   1.698 -11.407  1.00 60.60           C  
ATOM   1678  O   GLU A 209      14.693   4.482 -10.469  1.00 60.60           O  
ATOM   1679  CG  GLU A 209      13.517   0.192 -11.620  1.00 60.60           C  
ATOM   1680  CD  GLU A 209      12.142  -0.457 -11.605  1.00 60.60           C  
ATOM   1681  OE1 GLU A 209      12.057  -1.694 -11.432  1.00 60.60           O  
ATOM   1682  OE2 GLU A 209      11.142   0.277 -11.767  1.00 60.60           O  
ATOM   1683  N   ARG A 210      14.546   4.488 -12.740  1.00 53.77           N  
ATOM   1684  CA  ARG A 210      14.454   5.941 -12.842  1.00 53.77           C  
ATOM   1685  C   ARG A 210      13.008   6.408 -12.719  1.00 53.77           C  
ATOM   1686  CB  ARG A 210      15.051   6.427 -14.164  1.00 53.77           C  
ATOM   1687  O   ARG A 210      12.738   7.470 -12.154  1.00 53.77           O  
ATOM   1688  CG  ARG A 210      16.571   6.430 -14.190  1.00 53.77           C  
ATOM   1689  CD  ARG A 210      17.113   7.092 -15.449  1.00 53.77           C  
ATOM   1690  NE  ARG A 210      18.225   6.336 -16.019  1.00 53.77           N  
ATOM   1691  NH1 ARG A 210      18.506   7.728 -17.842  1.00 53.77           N  
ATOM   1692  NH2 ARG A 210      19.860   5.899 -17.571  1.00 53.77           N  
ATOM   1693  CZ  ARG A 210      18.861   6.656 -17.143  1.00 53.77           C  
ATOM   1694  N   ASP A 211      12.089   5.441 -12.985  1.00 52.93           N  
ATOM   1695  CA  ASP A 211      10.676   5.806 -12.994  1.00 52.93           C  
ATOM   1696  C   ASP A 211      10.012   5.468 -11.661  1.00 52.93           C  
ATOM   1697  CB  ASP A 211       9.946   5.099 -14.138  1.00 52.93           C  
ATOM   1698  O   ASP A 211      10.352   4.467 -11.028  1.00 52.93           O  
ATOM   1699  CG  ASP A 211      10.410   5.557 -15.510  1.00 52.93           C  
ATOM   1700  OD1 ASP A 211      10.825   6.727 -15.654  1.00 52.93           O  
ATOM   1701  OD2 ASP A 211      10.357   4.741 -16.456  1.00 52.93           O  
ATOM   1702  N   LEU A 212       9.105   6.384 -11.255  1.00 54.64           N  
ATOM   1703  CA  LEU A 212       8.307   6.141 -10.058  1.00 54.64           C  
ATOM   1704  C   LEU A 212       7.177   5.159 -10.348  1.00 54.64           C  
ATOM   1705  CB  LEU A 212       7.733   7.454  -9.520  1.00 54.64           C  
ATOM   1706  O   LEU A 212       6.592   5.183 -11.433  1.00 54.64           O  
ATOM   1707  CG  LEU A 212       8.743   8.458  -8.963  1.00 54.64           C  
ATOM   1708  CD1 LEU A 212       8.085   9.819  -8.766  1.00 54.64           C  
ATOM   1709  CD2 LEU A 212       9.336   7.950  -7.653  1.00 54.64           C  
ATOM   1710  N   VAL A 213       7.005   4.327  -9.302  1.00 53.29           N  
ATOM   1711  CA  VAL A 213       5.898   3.381  -9.397  1.00 53.29           C  
ATOM   1712  C   VAL A 213       4.800   3.770  -8.410  1.00 53.29           C  
ATOM   1713  CB  VAL A 213       6.366   1.933  -9.131  1.00 53.29           C  
ATOM   1714  O   VAL A 213       5.070   3.999  -7.229  1.00 53.29           O  
ATOM   1715  CG1 VAL A 213       5.197   0.957  -9.255  1.00 53.29           C  
ATOM   1716  CG2 VAL A 213       7.489   1.550 -10.093  1.00 53.29           C  
ATOM   1717  N   GLY A 214       3.580   4.009  -8.967  1.00 52.35           N  
ATOM   1718  CA  GLY A 214       2.445   4.258  -8.092  1.00 52.35           C  
ATOM   1719  C   GLY A 214       2.118   3.084  -7.190  1.00 52.35           C  
ATOM   1720  O   GLY A 214       2.168   1.930  -7.621  1.00 52.35           O  
ATOM   1721  N   HIS A 215       1.949   3.413  -5.910  1.00 60.12           N  
ATOM   1722  CA  HIS A 215       1.693   2.362  -4.931  1.00 60.12           C  
ATOM   1723  C   HIS A 215       0.553   2.746  -3.995  1.00 60.12           C  
ATOM   1724  CB  HIS A 215       2.958   2.063  -4.123  1.00 60.12           C  
ATOM   1725  O   HIS A 215       0.364   3.926  -3.692  1.00 60.12           O  
ATOM   1726  CG  HIS A 215       2.881   0.793  -3.338  1.00 60.12           C  
ATOM   1727  CD2 HIS A 215       2.786   0.576  -2.005  1.00 60.12           C  
ATOM   1728  ND1 HIS A 215       2.904  -0.451  -3.931  1.00 60.12           N  
ATOM   1729  CE1 HIS A 215       2.824  -1.381  -2.993  1.00 60.12           C  
ATOM   1730  NE2 HIS A 215       2.752  -0.784  -1.816  1.00 60.12           N  
ATOM   1731  N   THR A 216      -0.255   1.737  -3.679  1.00 60.85           N  
ATOM   1732  CA  THR A 216      -1.351   1.945  -2.740  1.00 60.85           C  
ATOM   1733  C   THR A 216      -1.141   1.122  -1.472  1.00 60.85           C  
ATOM   1734  CB  THR A 216      -2.706   1.579  -3.374  1.00 60.85           C  
ATOM   1735  O   THR A 216      -0.836  -0.070  -1.543  1.00 60.85           O  
ATOM   1736  CG2 THR A 216      -3.856   1.852  -2.409  1.00 60.85           C  
ATOM   1737  OG1 THR A 216      -2.898   2.358  -4.561  1.00 60.85           O  
ATOM   1738  N   LEU A 217      -1.279   1.838  -0.359  1.00 66.51           N  
ATOM   1739  CA  LEU A 217      -1.207   1.205   0.953  1.00 66.51           C  
ATOM   1740  C   LEU A 217      -2.551   1.282   1.669  1.00 66.51           C  
ATOM   1741  CB  LEU A 217      -0.122   1.865   1.808  1.00 66.51           C  
ATOM   1742  O   LEU A 217      -3.194   2.334   1.679  1.00 66.51           O  
ATOM   1743  CG  LEU A 217       0.179   1.202   3.153  1.00 66.51           C  
ATOM   1744  CD1 LEU A 217       0.901  -0.124   2.940  1.00 66.51           C  
ATOM   1745  CD2 LEU A 217       1.007   2.131   4.034  1.00 66.51           C  
ATOM   1746  N   ILE A 218      -2.907   0.121   2.209  1.00 66.99           N  
ATOM   1747  CA  ILE A 218      -4.150   0.086   2.973  1.00 66.99           C  
ATOM   1748  C   ILE A 218      -3.836   0.023   4.466  1.00 66.99           C  
ATOM   1749  CB  ILE A 218      -5.034  -1.112   2.559  1.00 66.99           C  
ATOM   1750  O   ILE A 218      -3.052  -0.820   4.906  1.00 66.99           O  
ATOM   1751  CG1 ILE A 218      -5.337  -1.059   1.057  1.00 66.99           C  
ATOM   1752  CG2 ILE A 218      -6.328  -1.136   3.379  1.00 66.99           C  
ATOM   1753  CD1 ILE A 218      -5.991  -2.321   0.513  1.00 66.99           C  
ATOM   1754  N   ALA A 219      -4.471   1.019   5.190  1.00 68.55           N  
ATOM   1755  CA  ALA A 219      -4.340   1.015   6.645  1.00 68.55           C  
ATOM   1756  C   ALA A 219      -5.682   0.735   7.316  1.00 68.55           C  
ATOM   1757  CB  ALA A 219      -3.773   2.346   7.132  1.00 68.55           C  
ATOM   1758  O   ALA A 219      -6.714   1.266   6.899  1.00 68.55           O  
ATOM   1759  N   TYR A 220      -5.612  -0.185   8.364  1.00 66.00           N  
ATOM   1760  CA  TYR A 220      -6.832  -0.428   9.126  1.00 66.00           C  
ATOM   1761  C   TYR A 220      -6.575  -0.299  10.623  1.00 66.00           C  
ATOM   1762  CB  TYR A 220      -7.394  -1.818   8.811  1.00 66.00           C  
ATOM   1763  O   TYR A 220      -5.509  -0.683  11.111  1.00 66.00           O  
ATOM   1764  CG  TYR A 220      -6.408  -2.938   9.039  1.00 66.00           C  
ATOM   1765  CD1 TYR A 220      -5.512  -3.317   8.042  1.00 66.00           C  
ATOM   1766  CD2 TYR A 220      -6.371  -3.619  10.251  1.00 66.00           C  
ATOM   1767  CE1 TYR A 220      -4.603  -4.349   8.247  1.00 66.00           C  
ATOM   1768  CE2 TYR A 220      -5.466  -4.653  10.467  1.00 66.00           C  
ATOM   1769  OH  TYR A 220      -3.689  -6.033   9.669  1.00 66.00           O  
ATOM   1770  CZ  TYR A 220      -4.587  -5.010   9.461  1.00 66.00           C  
ATOM   1771  N   GLN A 221      -7.579   0.330  11.265  1.00 65.86           N  
ATOM   1772  CA  GLN A 221      -7.519   0.533  12.709  1.00 65.86           C  
ATOM   1773  C   GLN A 221      -8.064  -0.680  13.457  1.00 65.86           C  
ATOM   1774  CB  GLN A 221      -8.297   1.788  13.107  1.00 65.86           C  
ATOM   1775  O   GLN A 221      -9.210  -1.082  13.249  1.00 65.86           O  
ATOM   1776  CG  GLN A 221      -8.199   2.127  14.589  1.00 65.86           C  
ATOM   1777  CD  GLN A 221      -6.791   2.498  15.014  1.00 65.86           C  
ATOM   1778  NE2 GLN A 221      -6.649   2.973  16.247  1.00 65.86           N  
ATOM   1779  OE1 GLN A 221      -5.837   2.357  14.242  1.00 65.86           O  
ATOM   1780  N   THR A 222      -7.144  -1.347  14.268  1.00 65.21           N  
ATOM   1781  CA  THR A 222      -7.529  -2.484  15.097  1.00 65.21           C  
ATOM   1782  C   THR A 222      -7.403  -2.140  16.579  1.00 65.21           C  
ATOM   1783  CB  THR A 222      -6.672  -3.723  14.780  1.00 65.21           C  
ATOM   1784  O   THR A 222      -6.898  -1.072  16.932  1.00 65.21           O  
ATOM   1785  CG2 THR A 222      -6.594  -3.968  13.277  1.00 65.21           C  
ATOM   1786  OG1 THR A 222      -5.348  -3.525  15.291  1.00 65.21           O  
ATOM   1787  N   GLU A 223      -7.860  -3.090  17.402  1.00 66.18           N  
ATOM   1788  CA  GLU A 223      -7.744  -2.931  18.848  1.00 66.18           C  
ATOM   1789  C   GLU A 223      -6.282  -2.889  19.283  1.00 66.18           C  
ATOM   1790  CB  GLU A 223      -8.475  -4.064  19.573  1.00 66.18           C  
ATOM   1791  O   GLU A 223      -5.945  -2.255  20.285  1.00 66.18           O  
ATOM   1792  CG  GLU A 223      -9.989  -4.009  19.430  1.00 66.18           C  
ATOM   1793  CD  GLU A 223     -10.705  -5.107  20.200  1.00 66.18           C  
ATOM   1794  OE1 GLU A 223     -11.956  -5.155  20.168  1.00 66.18           O  
ATOM   1795  OE2 GLU A 223     -10.010  -5.926  20.842  1.00 66.18           O  
ATOM   1796  N   GLU A 224      -5.370  -3.423  18.504  1.00 65.06           N  
ATOM   1797  CA  GLU A 224      -3.944  -3.562  18.783  1.00 65.06           C  
ATOM   1798  C   GLU A 224      -3.139  -2.454  18.110  1.00 65.06           C  
ATOM   1799  CB  GLU A 224      -3.437  -4.932  18.326  1.00 65.06           C  
ATOM   1800  O   GLU A 224      -1.917  -2.387  18.262  1.00 65.06           O  
ATOM   1801  CG  GLU A 224      -4.066  -6.100  19.072  1.00 65.06           C  
ATOM   1802  CD  GLU A 224      -3.624  -7.456  18.546  1.00 65.06           C  
ATOM   1803  OE1 GLU A 224      -4.100  -8.493  19.062  1.00 65.06           O  
ATOM   1804  OE2 GLU A 224      -2.793  -7.483  17.610  1.00 65.06           O  
ATOM   1805  N   GLY A 225      -3.850  -1.516  17.411  1.00 68.40           N  
ATOM   1806  CA  GLY A 225      -3.184  -0.429  16.712  1.00 68.40           C  
ATOM   1807  C   GLY A 225      -3.441  -0.434  15.217  1.00 68.40           C  
ATOM   1808  O   GLY A 225      -4.422  -1.019  14.752  1.00 68.40           O  
ATOM   1809  N   ILE A 226      -2.652   0.309  14.413  1.00 66.78           N  
ATOM   1810  CA  ILE A 226      -2.814   0.456  12.971  1.00 66.78           C  
ATOM   1811  C   ILE A 226      -2.141  -0.713  12.255  1.00 66.78           C  
ATOM   1812  CB  ILE A 226      -2.232   1.797  12.470  1.00 66.78           C  
ATOM   1813  O   ILE A 226      -0.982  -1.034  12.529  1.00 66.78           O  
ATOM   1814  CG1 ILE A 226      -2.826   2.966  13.265  1.00 66.78           C  
ATOM   1815  CG2 ILE A 226      -2.485   1.970  10.970  1.00 66.78           C  
ATOM   1816  CD1 ILE A 226      -2.136   4.300  13.012  1.00 66.78           C  
ATOM   1817  N   LYS A 227      -2.943  -1.319  11.438  1.00 63.02           N  
ATOM   1818  CA  LYS A 227      -2.382  -2.370  10.595  1.00 63.02           C  
ATOM   1819  C   LYS A 227      -2.341  -1.938   9.132  1.00 63.02           C  
ATOM   1820  CB  LYS A 227      -3.188  -3.661  10.738  1.00 63.02           C  
ATOM   1821  O   LYS A 227      -3.235  -1.231   8.663  1.00 63.02           O  
ATOM   1822  CG  LYS A 227      -3.301  -4.165  12.169  1.00 63.02           C  
ATOM   1823  CD  LYS A 227      -1.970  -4.699  12.681  1.00 63.02           C  
ATOM   1824  CE  LYS A 227      -2.104  -5.296  14.075  1.00 63.02           C  
ATOM   1825  NZ  LYS A 227      -0.782  -5.720  14.626  1.00 63.02           N  
ATOM   1826  N   TYR A 228      -1.306  -2.319   8.392  1.00 62.79           N  
ATOM   1827  CA  TYR A 228      -1.151  -1.906   7.002  1.00 62.79           C  
ATOM   1828  C   TYR A 228      -1.216  -3.106   6.065  1.00 62.79           C  
ATOM   1829  CB  TYR A 228       0.174  -1.163   6.807  1.00 62.79           C  
ATOM   1830  O   TYR A 228      -0.693  -4.177   6.381  1.00 62.79           O  
ATOM   1831  CG  TYR A 228       0.261   0.136   7.571  1.00 62.79           C  
ATOM   1832  CD1 TYR A 228      -0.205   1.326   7.015  1.00 62.79           C  
ATOM   1833  CD2 TYR A 228       0.808   0.176   8.849  1.00 62.79           C  
ATOM   1834  CE1 TYR A 228      -0.126   2.525   7.715  1.00 62.79           C  
ATOM   1835  CE2 TYR A 228       0.892   1.370   9.558  1.00 62.79           C  
ATOM   1836  OH  TYR A 228       0.504   3.722   9.681  1.00 62.79           O  
ATOM   1837  CZ  TYR A 228       0.423   2.537   8.984  1.00 62.79           C  
ATOM   1838  N   LEU A 229      -1.923  -2.786   4.985  1.00 58.29           N  
ATOM   1839  CA  LEU A 229      -1.980  -3.769   3.908  1.00 58.29           C  
ATOM   1840  C   LEU A 229      -1.486  -3.168   2.596  1.00 58.29           C  
ATOM   1841  CB  LEU A 229      -3.409  -4.292   3.736  1.00 58.29           C  
ATOM   1842  O   LEU A 229      -1.905  -2.074   2.213  1.00 58.29           O  
ATOM   1843  CG  LEU A 229      -3.586  -5.479   2.788  1.00 58.29           C  
ATOM   1844  CD1 LEU A 229      -3.120  -6.767   3.458  1.00 58.29           C  
ATOM   1845  CD2 LEU A 229      -5.041  -5.597   2.344  1.00 58.29           C  
ATOM   1846  N   ASP A 230      -0.452  -3.745   1.979  1.00 58.59           N  
ATOM   1847  CA  ASP A 230       0.131  -3.293   0.720  1.00 58.59           C  
ATOM   1848  C   ASP A 230      -0.671  -3.809  -0.473  1.00 58.59           C  
ATOM   1849  CB  ASP A 230       1.588  -3.746   0.610  1.00 58.59           C  
ATOM   1850  O   ASP A 230      -0.848  -5.019  -0.632  1.00 58.59           O  
ATOM   1851  CG  ASP A 230       2.325  -3.097  -0.548  1.00 58.59           C  
ATOM   1852  OD1 ASP A 230       1.699  -2.343  -1.324  1.00 58.59           O  
ATOM   1853  OD2 ASP A 230       3.542  -3.344  -0.688  1.00 58.59           O  
ATOM   1854  N   SER A 231      -1.274  -2.757  -1.254  1.00 52.58           N  
ATOM   1855  CA  SER A 231      -2.216  -3.065  -2.325  1.00 52.58           C  
ATOM   1856  C   SER A 231      -1.597  -2.807  -3.695  1.00 52.58           C  
ATOM   1857  CB  SER A 231      -3.493  -2.238  -2.170  1.00 52.58           C  
ATOM   1858  O   SER A 231      -2.157  -3.205  -4.719  1.00 52.58           O  
ATOM   1859  OG  SER A 231      -3.362  -0.983  -2.815  1.00 52.58           O  
ATOM   1860  N   THR A 232      -0.219  -3.228  -3.952  1.00 47.83           N  
ATOM   1861  CA  THR A 232       0.106  -3.168  -5.373  1.00 47.83           C  
ATOM   1862  C   THR A 232       1.500  -3.732  -5.634  1.00 47.83           C  
ATOM   1863  CB  THR A 232       0.025  -1.725  -5.905  1.00 47.83           C  
ATOM   1864  O   THR A 232       2.491  -3.214  -5.115  1.00 47.83           O  
ATOM   1865  CG2 THR A 232      -1.424  -1.279  -6.066  1.00 47.83           C  
ATOM   1866  OG1 THR A 232       0.685  -0.846  -4.985  1.00 47.83           O  
ATOM   1867  N   THR A 233       1.689  -5.152  -5.848  1.00 37.78           N  
ATOM   1868  CA  THR A 233       2.360  -5.867  -6.929  1.00 37.78           C  
ATOM   1869  C   THR A 233       2.396  -7.366  -6.645  1.00 37.78           C  
ATOM   1870  CB  THR A 233       3.794  -5.346  -7.138  1.00 37.78           C  
ATOM   1871  O   THR A 233       2.581  -7.781  -5.499  1.00 37.78           O  
ATOM   1872  CG2 THR A 233       3.802  -4.089  -8.001  1.00 37.78           C  
ATOM   1873  OG1 THR A 233       4.375  -5.041  -5.864  1.00 37.78           O  
ATOM   1874  N   PRO A 234       1.772  -8.144  -7.486  1.00 30.31           N  
ATOM   1875  CA  PRO A 234       1.723  -9.595  -7.677  1.00 30.31           C  
ATOM   1876  C   PRO A 234       3.091 -10.257  -7.527  1.00 30.31           C  
ATOM   1877  CB  PRO A 234       1.198  -9.745  -9.107  1.00 30.31           C  
ATOM   1878  O   PRO A 234       3.177 -11.425  -7.142  1.00 30.31           O  
ATOM   1879  CG  PRO A 234       1.106  -8.348  -9.628  1.00 30.31           C  
ATOM   1880  CD  PRO A 234       1.680  -7.416  -8.601  1.00 30.31           C  
ATOM   1881  N   ASP A 235       4.183  -9.546  -7.102  1.00 32.32           N  
ATOM   1882  CA  ASP A 235       5.495 -10.074  -6.743  1.00 32.32           C  
ATOM   1883  C   ASP A 235       5.903  -9.626  -5.341  1.00 32.32           C  
ATOM   1884  CB  ASP A 235       6.549  -9.636  -7.762  1.00 32.32           C  
ATOM   1885  O   ASP A 235       6.921 -10.075  -4.811  1.00 32.32           O  
ATOM   1886  CG  ASP A 235       6.402 -10.333  -9.104  1.00 32.32           C  
ATOM   1887  OD1 ASP A 235       5.745 -11.394  -9.171  1.00 32.32           O  
ATOM   1888  OD2 ASP A 235       6.950  -9.817 -10.102  1.00 32.32           O  
ATOM   1889  N   HIS A 236       4.990  -9.030  -4.517  1.00 35.27           N  
ATOM   1890  CA  HIS A 236       5.428  -8.432  -3.260  1.00 35.27           C  
ATOM   1891  C   HIS A 236       4.545  -8.880  -2.101  1.00 35.27           C  
ATOM   1892  CB  HIS A 236       5.426  -6.906  -3.363  1.00 35.27           C  
ATOM   1893  O   HIS A 236       3.413  -8.411  -1.959  1.00 35.27           O  
ATOM   1894  CG  HIS A 236       6.526  -6.361  -4.218  1.00 35.27           C  
ATOM   1895  CD2 HIS A 236       7.772  -5.937  -3.900  1.00 35.27           C  
ATOM   1896  ND1 HIS A 236       6.399  -6.200  -5.580  1.00 35.27           N  
ATOM   1897  CE1 HIS A 236       7.523  -5.700  -6.065  1.00 35.27           C  
ATOM   1898  NE2 HIS A 236       8.372  -5.531  -5.066  1.00 35.27           N  
ATOM   1899  N   PHE A 237       4.269 -10.127  -1.922  1.00 31.33           N  
ATOM   1900  CA  PHE A 237       3.581 -10.803  -0.829  1.00 31.33           C  
ATOM   1901  C   PHE A 237       4.508 -10.980   0.367  1.00 31.33           C  
ATOM   1902  CB  PHE A 237       3.048 -12.164  -1.287  1.00 31.33           C  
ATOM   1903  O   PHE A 237       5.659 -11.393   0.211  1.00 31.33           O  
ATOM   1904  CG  PHE A 237       1.756 -12.083  -2.054  1.00 31.33           C  
ATOM   1905  CD1 PHE A 237       0.540 -11.996  -1.388  1.00 31.33           C  
ATOM   1906  CD2 PHE A 237       1.757 -12.095  -3.443  1.00 31.33           C  
ATOM   1907  CE1 PHE A 237      -0.658 -11.921  -2.095  1.00 31.33           C  
ATOM   1908  CE2 PHE A 237       0.565 -12.021  -4.157  1.00 31.33           C  
ATOM   1909  CZ  PHE A 237      -0.642 -11.935  -3.481  1.00 31.33           C  
ATOM   1910  N   ASP A 238       4.295 -10.279   1.605  1.00 30.41           N  
ATOM   1911  CA  ASP A 238       4.049 -10.846   2.927  1.00 30.41           C  
ATOM   1912  C   ASP A 238       4.245  -9.797   4.020  1.00 30.41           C  
ATOM   1913  CB  ASP A 238       4.967 -12.044   3.177  1.00 30.41           C  
ATOM   1914  O   ASP A 238       5.358  -9.609   4.515  1.00 30.41           O  
ATOM   1915  CG  ASP A 238       4.364 -13.359   2.718  1.00 30.41           C  
ATOM   1916  OD1 ASP A 238       3.142 -13.413   2.459  1.00 30.41           O  
ATOM   1917  OD2 ASP A 238       5.117 -14.352   2.617  1.00 30.41           O  
ATOM   1918  N   LEU A 239       3.551  -8.646   4.087  1.00 32.58           N  
ATOM   1919  CA  LEU A 239       3.937  -8.223   5.428  1.00 32.58           C  
ATOM   1920  C   LEU A 239       2.744  -7.646   6.181  1.00 32.58           C  
ATOM   1921  CB  LEU A 239       5.063  -7.188   5.361  1.00 32.58           C  
ATOM   1922  O   LEU A 239       2.108  -6.699   5.712  1.00 32.58           O  
ATOM   1923  CG  LEU A 239       6.474  -7.734   5.136  1.00 32.58           C  
ATOM   1924  CD1 LEU A 239       7.337  -6.697   4.425  1.00 32.58           C  
ATOM   1925  CD2 LEU A 239       7.106  -8.144   6.462  1.00 32.58           C  
ATOM   1926  N   ALA A 240       1.721  -8.427   6.603  1.00 30.97           N  
ATOM   1927  CA  ALA A 240       0.957  -7.984   7.767  1.00 30.97           C  
ATOM   1928  C   ALA A 240       1.884  -7.550   8.899  1.00 30.97           C  
ATOM   1929  CB  ALA A 240       0.023  -9.094   8.244  1.00 30.97           C  
ATOM   1930  O   ALA A 240       2.769  -8.305   9.309  1.00 30.97           O  
ATOM   1931  N   PHE A 241       2.484  -6.330   8.815  1.00 33.95           N  
ATOM   1932  CA  PHE A 241       3.527  -5.912   9.745  1.00 33.95           C  
ATOM   1933  C   PHE A 241       2.919  -5.310  11.006  1.00 33.95           C  
ATOM   1934  CB  PHE A 241       4.466  -4.900   9.081  1.00 33.95           C  
ATOM   1935  O   PHE A 241       1.881  -4.648  10.946  1.00 33.95           O  
ATOM   1936  CG  PHE A 241       5.155  -5.427   7.851  1.00 33.95           C  
ATOM   1937  CD1 PHE A 241       6.281  -6.235   7.960  1.00 33.95           C  
ATOM   1938  CD2 PHE A 241       4.677  -5.115   6.585  1.00 33.95           C  
ATOM   1939  CE1 PHE A 241       6.920  -6.725   6.824  1.00 33.95           C  
ATOM   1940  CE2 PHE A 241       5.311  -5.601   5.445  1.00 33.95           C  
ATOM   1941  CZ  PHE A 241       6.433  -6.404   5.567  1.00 33.95           C  
ATOM   1942  N   ASN A 242       3.105  -5.931  12.129  1.00 30.70           N  
ATOM   1943  CA  ASN A 242       2.835  -5.559  13.514  1.00 30.70           C  
ATOM   1944  C   ASN A 242       3.603  -4.303  13.916  1.00 30.70           C  
ATOM   1945  CB  ASN A 242       3.177  -6.715  14.456  1.00 30.70           C  
ATOM   1946  O   ASN A 242       3.246  -3.638  14.890  1.00 30.70           O  
ATOM   1947  CG  ASN A 242       2.128  -7.810  14.441  1.00 30.70           C  
ATOM   1948  ND2 ASN A 242       2.477  -8.973  14.979  1.00 30.70           N  
ATOM   1949  OD1 ASN A 242       1.013  -7.612  13.950  1.00 30.70           O  
ATOM   1950  N   SER A 243       4.373  -3.574  12.828  1.00 30.75           N  
ATOM   1951  CA  SER A 243       5.042  -2.322  13.168  1.00 30.75           C  
ATOM   1952  C   SER A 243       5.352  -1.505  11.919  1.00 30.75           C  
ATOM   1953  CB  SER A 243       6.332  -2.596  13.942  1.00 30.75           C  
ATOM   1954  O   SER A 243       6.003  -1.997  10.994  1.00 30.75           O  
ATOM   1955  OG  SER A 243       6.953  -1.383  14.330  1.00 30.75           O  
ATOM   1956  N   PRO A 244       4.649  -0.370  11.612  1.00 39.17           N  
ATOM   1957  CA  PRO A 244       4.616   0.649  10.560  1.00 39.17           C  
ATOM   1958  C   PRO A 244       5.972   1.319  10.345  1.00 39.17           C  
ATOM   1959  CB  PRO A 244       3.585   1.656  11.076  1.00 39.17           C  
ATOM   1960  O   PRO A 244       6.242   1.840   9.261  1.00 39.17           O  
ATOM   1961  CG  PRO A 244       3.247   1.185  12.454  1.00 39.17           C  
ATOM   1962  CD  PRO A 244       3.972  -0.106  12.708  1.00 39.17           C  
ATOM   1963  N   GLN A 245       6.972   1.033  11.244  1.00 34.69           N  
ATOM   1964  CA  GLN A 245       8.259   1.719  11.253  1.00 34.69           C  
ATOM   1965  C   GLN A 245       9.262   1.018  10.340  1.00 34.69           C  
ATOM   1966  CB  GLN A 245       8.814   1.804  12.675  1.00 34.69           C  
ATOM   1967  O   GLN A 245      10.146   1.661   9.771  1.00 34.69           O  
ATOM   1968  CG  GLN A 245       8.216   2.934  13.502  1.00 34.69           C  
ATOM   1969  CD  GLN A 245       8.583   2.844  14.972  1.00 34.69           C  
ATOM   1970  NE2 GLN A 245       7.994   3.715  15.784  1.00 34.69           N  
ATOM   1971  OE1 GLN A 245       9.388   1.997  15.373  1.00 34.69           O  
ATOM   1972  N   ILE A 246       8.883  -0.120   9.738  1.00 39.17           N  
ATOM   1973  CA  ILE A 246       9.823  -0.934   8.975  1.00 39.17           C  
ATOM   1974  C   ILE A 246       9.499  -0.837   7.486  1.00 39.17           C  
ATOM   1975  CB  ILE A 246       9.797  -2.409   9.434  1.00 39.17           C  
ATOM   1976  O   ILE A 246      10.401  -0.855   6.645  1.00 39.17           O  
ATOM   1977  CG1 ILE A 246      10.208  -2.516  10.907  1.00 39.17           C  
ATOM   1978  CG2 ILE A 246      10.704  -3.267   8.548  1.00 39.17           C  
ATOM   1979  CD1 ILE A 246      10.030  -3.908  11.500  1.00 39.17           C  
ATOM   1980  N   TYR A 247       8.366  -0.203   7.089  1.00 44.21           N  
ATOM   1981  CA  TYR A 247       7.886  -0.126   5.713  1.00 44.21           C  
ATOM   1982  C   TYR A 247       8.197   1.235   5.103  1.00 44.21           C  
ATOM   1983  CB  TYR A 247       6.380  -0.394   5.653  1.00 44.21           C  
ATOM   1984  O   TYR A 247       8.610   1.323   3.944  1.00 44.21           O  
ATOM   1985  CG  TYR A 247       5.867  -0.668   4.260  1.00 44.21           C  
ATOM   1986  CD1 TYR A 247       5.309   0.350   3.489  1.00 44.21           C  
ATOM   1987  CD2 TYR A 247       5.938  -1.944   3.711  1.00 44.21           C  
ATOM   1988  CE1 TYR A 247       4.834   0.103   2.206  1.00 44.21           C  
ATOM   1989  CE2 TYR A 247       5.465  -2.203   2.429  1.00 44.21           C  
ATOM   1990  OH  TYR A 247       4.447  -1.425   0.415  1.00 44.21           O  
ATOM   1991  CZ  TYR A 247       4.917  -1.175   1.685  1.00 44.21           C  
ATOM   1992  N   PHE A 248       8.351   2.248   5.832  1.00 45.52           N  
ATOM   1993  CA  PHE A 248       8.470   3.619   5.350  1.00 45.52           C  
ATOM   1994  C   PHE A 248       9.877   4.155   5.586  1.00 45.52           C  
ATOM   1995  CB  PHE A 248       7.442   4.523   6.036  1.00 45.52           C  
ATOM   1996  O   PHE A 248      10.386   4.949   4.792  1.00 45.52           O  
ATOM   1997  CG  PHE A 248       6.019   4.228   5.647  1.00 45.52           C  
ATOM   1998  CD1 PHE A 248       5.516   4.649   4.422  1.00 45.52           C  
ATOM   1999  CD2 PHE A 248       5.182   3.528   6.507  1.00 45.52           C  
ATOM   2000  CE1 PHE A 248       4.199   4.377   4.059  1.00 45.52           C  
ATOM   2001  CE2 PHE A 248       3.865   3.253   6.152  1.00 45.52           C  
ATOM   2002  CZ  PHE A 248       3.375   3.678   4.928  1.00 45.52           C  
ATOM   2003  N   LYS A 249      10.676   3.572   6.542  1.00 38.98           N  
ATOM   2004  CA  LYS A 249      12.012   4.003   6.941  1.00 38.98           C  
ATOM   2005  C   LYS A 249      13.080   3.054   6.405  1.00 38.98           C  
ATOM   2006  CB  LYS A 249      12.113   4.099   8.464  1.00 38.98           C  
ATOM   2007  O   LYS A 249      14.137   3.493   5.948  1.00 38.98           O  
ATOM   2008  CG  LYS A 249      12.060   5.522   9.000  1.00 38.98           C  
ATOM   2009  CD  LYS A 249      12.287   5.561  10.506  1.00 38.98           C  
ATOM   2010  CE  LYS A 249      12.176   6.978  11.053  1.00 38.98           C  
ATOM   2011  NZ  LYS A 249      12.404   7.022  12.528  1.00 38.98           N  
ATOM   2012  N   ASP A 250      12.736   1.787   6.118  1.00 36.04           N  
ATOM   2013  CA  ASP A 250      13.731   0.783   5.757  1.00 36.04           C  
ATOM   2014  C   ASP A 250      13.458   0.215   4.366  1.00 36.04           C  
ATOM   2015  CB  ASP A 250      13.755  -0.346   6.790  1.00 36.04           C  
ATOM   2016  O   ASP A 250      14.250  -0.573   3.845  1.00 36.04           O  
ATOM   2017  CG  ASP A 250      14.334   0.085   8.126  1.00 36.04           C  
ATOM   2018  OD1 ASP A 250      15.183   1.002   8.155  1.00 36.04           O  
ATOM   2019  OD2 ASP A 250      13.940  -0.500   9.158  1.00 36.04           O  
ATOM   2020  N   GLY A 251      12.509   1.048   3.632  1.00 41.54           N  
ATOM   2021  CA  GLY A 251      12.306   0.501   2.300  1.00 41.54           C  
ATOM   2022  C   GLY A 251      11.834  -0.941   2.313  1.00 41.54           C  
ATOM   2023  O   GLY A 251      11.743  -1.561   3.375  1.00 41.54           O  
ATOM   2024  N   PHE A 252      10.982  -1.357   1.439  1.00 48.71           N  
ATOM   2025  CA  PHE A 252      10.514  -2.736   1.372  1.00 48.71           C  
ATOM   2026  C   PHE A 252      11.089  -3.444   0.151  1.00 48.71           C  
ATOM   2027  CB  PHE A 252       8.983  -2.784   1.334  1.00 48.71           C  
ATOM   2028  O   PHE A 252      11.507  -2.794  -0.810  1.00 48.71           O  
ATOM   2029  CG  PHE A 252       8.381  -2.041   0.173  1.00 48.71           C  
ATOM   2030  CD1 PHE A 252       8.112  -0.680   0.263  1.00 48.71           C  
ATOM   2031  CD2 PHE A 252       8.083  -2.703  -1.011  1.00 48.71           C  
ATOM   2032  CE1 PHE A 252       7.555   0.010  -0.810  1.00 48.71           C  
ATOM   2033  CE2 PHE A 252       7.526  -2.020  -2.088  1.00 48.71           C  
ATOM   2034  CZ  PHE A 252       7.262  -0.664  -1.986  1.00 48.71           C  
ATOM   2035  N   PHE A 253      11.547  -4.688   0.413  1.00 41.72           N  
ATOM   2036  CA  PHE A 253      12.187  -5.513  -0.604  1.00 41.72           C  
ATOM   2037  C   PHE A 253      11.149  -6.128  -1.535  1.00 41.72           C  
ATOM   2038  CB  PHE A 253      13.027  -6.616   0.047  1.00 41.72           C  
ATOM   2039  O   PHE A 253      10.147  -6.681  -1.077  1.00 41.72           O  
ATOM   2040  CG  PHE A 253      14.377  -6.151   0.522  1.00 41.72           C  
ATOM   2041  CD1 PHE A 253      15.460  -6.110  -0.348  1.00 41.72           C  
ATOM   2042  CD2 PHE A 253      14.563  -5.754   1.840  1.00 41.72           C  
ATOM   2043  CE1 PHE A 253      16.710  -5.680   0.089  1.00 41.72           C  
ATOM   2044  CE2 PHE A 253      15.810  -5.323   2.284  1.00 41.72           C  
ATOM   2045  CZ  PHE A 253      16.883  -5.288   1.407  1.00 41.72           C  
ATOM   2046  N   SER A 254      11.101  -5.526  -2.724  1.00 37.70           N  
ATOM   2047  CA  SER A 254      10.278  -6.167  -3.744  1.00 37.70           C  
ATOM   2048  C   SER A 254      10.717  -7.608  -3.983  1.00 37.70           C  
ATOM   2049  CB  SER A 254      10.342  -5.382  -5.055  1.00 37.70           C  
ATOM   2050  O   SER A 254      11.883  -7.864  -4.291  1.00 37.70           O  
ATOM   2051  OG  SER A 254       9.753  -6.120  -6.112  1.00 37.70           O  
ATOM   2052  N   VAL A 255      10.000  -8.593  -3.443  1.00 32.38           N  
ATOM   2053  CA  VAL A 255      10.234 -10.028  -3.564  1.00 32.38           C  
ATOM   2054  C   VAL A 255      10.329 -10.414  -5.039  1.00 32.38           C  
ATOM   2055  CB  VAL A 255       9.121 -10.845  -2.870  1.00 32.38           C  
ATOM   2056  O   VAL A 255      11.130 -11.275  -5.411  1.00 32.38           O  
ATOM   2057  CG1 VAL A 255       9.448 -12.337  -2.901  1.00 32.38           C  
ATOM   2058  CG2 VAL A 255       8.927 -10.367  -1.432  1.00 32.38           C  
ATOM   2059  N   SER A 256       9.940  -9.595  -5.941  1.00 32.95           N  
ATOM   2060  CA  SER A 256       9.888  -9.865  -7.374  1.00 32.95           C  
ATOM   2061  C   SER A 256      11.089  -9.262  -8.095  1.00 32.95           C  
ATOM   2062  CB  SER A 256       8.593  -9.316  -7.976  1.00 32.95           C  
ATOM   2063  O   SER A 256      11.632  -9.868  -9.021  1.00 32.95           O  
ATOM   2064  OG  SER A 256       8.596  -7.899  -7.968  1.00 32.95           O  
ATOM   2065  N   ARG A 257      11.771  -8.264  -7.492  1.00 36.34           N  
ATOM   2066  CA  ARG A 257      12.833  -7.554  -8.197  1.00 36.34           C  
ATOM   2067  C   ARG A 257      14.114  -7.523  -7.369  1.00 36.34           C  
ATOM   2068  CB  ARG A 257      12.394  -6.128  -8.537  1.00 36.34           C  
ATOM   2069  O   ARG A 257      15.159  -7.079  -7.849  1.00 36.34           O  
ATOM   2070  CG  ARG A 257      11.309  -6.055  -9.600  1.00 36.34           C  
ATOM   2071  CD  ARG A 257      11.217  -4.666 -10.216  1.00 36.34           C  
ATOM   2072  NE  ARG A 257      10.188  -4.603 -11.250  1.00 36.34           N  
ATOM   2073  NH1 ARG A 257      10.921  -2.604 -12.148  1.00 36.34           N  
ATOM   2074  NH2 ARG A 257       9.097  -3.667 -13.042  1.00 36.34           N  
ATOM   2075  CZ  ARG A 257      10.071  -3.625 -12.144  1.00 36.34           C  
ATOM   2076  N   GLN A 258      14.085  -8.340  -6.180  1.00 45.88           N  
ATOM   2077  CA  GLN A 258      15.253  -8.398  -5.307  1.00 45.88           C  
ATOM   2078  C   GLN A 258      15.881  -7.018  -5.137  1.00 45.88           C  
ATOM   2079  CB  GLN A 258      16.287  -9.382  -5.857  1.00 45.88           C  
ATOM   2080  O   GLN A 258      17.106  -6.881  -5.162  1.00 45.88           O  
ATOM   2081  CG  GLN A 258      15.810 -10.828  -5.877  1.00 45.88           C  
ATOM   2082  CD  GLN A 258      16.892 -11.797  -6.316  1.00 45.88           C  
ATOM   2083  NE2 GLN A 258      16.675 -13.083  -6.062  1.00 45.88           N  
ATOM   2084  OE1 GLN A 258      17.914 -11.393  -6.879  1.00 45.88           O  
ATOM   2085  N   LYS A 259      15.100  -5.922  -5.277  1.00 45.56           N  
ATOM   2086  CA  LYS A 259      15.539  -4.532  -5.191  1.00 45.56           C  
ATOM   2087  C   LYS A 259      14.766  -3.778  -4.113  1.00 45.56           C  
ATOM   2088  CB  LYS A 259      15.375  -3.832  -6.540  1.00 45.56           C  
ATOM   2089  O   LYS A 259      13.608  -4.096  -3.834  1.00 45.56           O  
ATOM   2090  CG  LYS A 259      16.275  -4.382  -7.637  1.00 45.56           C  
ATOM   2091  CD  LYS A 259      16.105  -3.610  -8.939  1.00 45.56           C  
ATOM   2092  CE  LYS A 259      16.996  -4.168 -10.041  1.00 45.56           C  
ATOM   2093  NZ  LYS A 259      16.803  -3.440 -11.331  1.00 45.56           N  
ATOM   2094  N   GLN A 260      15.499  -2.930  -3.474  1.00 55.66           N  
ATOM   2095  CA  GLN A 260      14.948  -2.100  -2.408  1.00 55.66           C  
ATOM   2096  C   GLN A 260      14.078  -0.982  -2.974  1.00 55.66           C  
ATOM   2097  CB  GLN A 260      16.071  -1.509  -1.553  1.00 55.66           C  
ATOM   2098  O   GLN A 260      14.434  -0.358  -3.976  1.00 55.66           O  
ATOM   2099  CG  GLN A 260      15.581  -0.815  -0.289  1.00 55.66           C  
ATOM   2100  CD  GLN A 260      16.717  -0.329   0.591  1.00 55.66           C  
ATOM   2101  NE2 GLN A 260      16.380   0.154   1.782  1.00 55.66           N  
ATOM   2102  OE1 GLN A 260      17.889  -0.387   0.204  1.00 55.66           O  
ATOM   2103  N   ALA A 261      12.822  -0.921  -2.425  1.00 55.75           N  
ATOM   2104  CA  ALA A 261      11.905   0.153  -2.800  1.00 55.75           C  
ATOM   2105  C   ALA A 261      11.669   1.106  -1.632  1.00 55.75           C  
ATOM   2106  CB  ALA A 261      10.578  -0.426  -3.287  1.00 55.75           C  
ATOM   2107  O   ALA A 261      11.535   0.672  -0.486  1.00 55.75           O  
ATOM   2108  N   VAL A 262      11.721   2.452  -2.044  1.00 60.77           N  
ATOM   2109  CA  VAL A 262      11.548   3.469  -1.011  1.00 60.77           C  
ATOM   2110  C   VAL A 262      10.387   4.389  -1.381  1.00 60.77           C  
ATOM   2111  CB  VAL A 262      12.838   4.295  -0.807  1.00 60.77           C  
ATOM   2112  O   VAL A 262      10.226   4.759  -2.547  1.00 60.77           O  
ATOM   2113  CG1 VAL A 262      12.652   5.317   0.313  1.00 60.77           C  
ATOM   2114  CG2 VAL A 262      14.018   3.374  -0.503  1.00 60.77           C  
ATOM   2115  N   TRP A 263       9.589   4.697  -0.381  1.00 61.26           N  
ATOM   2116  CA  TRP A 263       8.512   5.654  -0.610  1.00 61.26           C  
ATOM   2117  C   TRP A 263       9.070   7.045  -0.891  1.00 61.26           C  
ATOM   2118  CB  TRP A 263       7.569   5.703   0.595  1.00 61.26           C  
ATOM   2119  O   TRP A 263      10.020   7.483  -0.238  1.00 61.26           O  
ATOM   2120  CG  TRP A 263       6.706   4.486   0.743  1.00 61.26           C  
ATOM   2121  CD1 TRP A 263       6.969   3.376   1.496  1.00 61.26           C  
ATOM   2122  CD2 TRP A 263       5.440   4.256   0.116  1.00 61.26           C  
ATOM   2123  CE2 TRP A 263       4.992   2.983   0.535  1.00 61.26           C  
ATOM   2124  CE3 TRP A 263       4.640   5.003  -0.759  1.00 61.26           C  
ATOM   2125  NE1 TRP A 263       5.942   2.468   1.375  1.00 61.26           N  
ATOM   2126  CH2 TRP A 263       3.015   3.193  -0.748  1.00 61.26           C  
ATOM   2127  CZ2 TRP A 263       3.777   2.442   0.108  1.00 61.26           C  
ATOM   2128  CZ3 TRP A 263       3.432   4.462  -1.183  1.00 61.26           C  
ATOM   2129  N   VAL A 264       8.472   7.632  -1.877  1.00 61.25           N  
ATOM   2130  CA  VAL A 264       8.824   9.026  -2.123  1.00 61.25           C  
ATOM   2131  C   VAL A 264       7.992   9.936  -1.223  1.00 61.25           C  
ATOM   2132  CB  VAL A 264       8.619   9.410  -3.606  1.00 61.25           C  
ATOM   2133  O   VAL A 264       6.775   9.771  -1.118  1.00 61.25           O  
ATOM   2134  CG1 VAL A 264       9.132  10.824  -3.873  1.00 61.25           C  
ATOM   2135  CG2 VAL A 264       9.317   8.403  -4.519  1.00 61.25           C  
ATOM   2136  N   GLU A 265       8.655  10.675  -0.353  1.00 54.10           N  
ATOM   2137  CA  GLU A 265       8.108  11.526   0.699  1.00 54.10           C  
ATOM   2138  C   GLU A 265       7.263  12.653   0.113  1.00 54.10           C  
ATOM   2139  CB  GLU A 265       9.233  12.105   1.561  1.00 54.10           C  
ATOM   2140  O   GLU A 265       6.320  13.125   0.752  1.00 54.10           O  
ATOM   2141  CG  GLU A 265       9.855  11.098   2.518  1.00 54.10           C  
ATOM   2142  CD  GLU A 265      10.906  11.708   3.432  1.00 54.10           C  
ATOM   2143  OE1 GLU A 265      11.454  10.985   4.294  1.00 54.10           O  
ATOM   2144  OE2 GLU A 265      11.182  12.919   3.285  1.00 54.10           O  
ATOM   2145  N   SER A 266       7.394  12.853  -1.286  1.00 52.60           N  
ATOM   2146  CA  SER A 266       6.671  13.905  -1.993  1.00 52.60           C  
ATOM   2147  C   SER A 266       5.661  13.319  -2.974  1.00 52.60           C  
ATOM   2148  CB  SER A 266       7.645  14.820  -2.736  1.00 52.60           C  
ATOM   2149  O   SER A 266       5.850  12.209  -3.477  1.00 52.60           O  
ATOM   2150  OG  SER A 266       8.404  14.084  -3.680  1.00 52.60           O  
ATOM   2151  N   GLY A 267       4.192  13.592  -2.679  1.00 51.46           N  
ATOM   2152  CA  GLY A 267       3.215  13.157  -3.664  1.00 51.46           C  
ATOM   2153  C   GLY A 267       2.297  12.063  -3.151  1.00 51.46           C  
ATOM   2154  O   GLY A 267       1.819  11.232  -3.926  1.00 51.46           O  
ATOM   2155  N   PHE A 268       2.144  12.174  -1.803  1.00 54.77           N  
ATOM   2156  CA  PHE A 268       1.296  11.223  -1.094  1.00 54.77           C  
ATOM   2157  C   PHE A 268      -0.092  11.805  -0.859  1.00 54.77           C  
ATOM   2158  CB  PHE A 268       1.932  10.825   0.242  1.00 54.77           C  
ATOM   2159  O   PHE A 268      -0.227  12.980  -0.511  1.00 54.77           O  
ATOM   2160  CG  PHE A 268       2.879   9.660   0.141  1.00 54.77           C  
ATOM   2161  CD1 PHE A 268       2.444   8.368   0.409  1.00 54.77           C  
ATOM   2162  CD2 PHE A 268       4.204   9.856  -0.223  1.00 54.77           C  
ATOM   2163  CE1 PHE A 268       3.318   7.287   0.316  1.00 54.77           C  
ATOM   2164  CE2 PHE A 268       5.084   8.781  -0.318  1.00 54.77           C  
ATOM   2165  CZ  PHE A 268       4.639   7.498  -0.047  1.00 54.77           C  
ATOM   2166  N   GLU A 269      -1.076  10.946  -1.298  1.00 52.77           N  
ATOM   2167  CA  GLU A 269      -2.469  11.274  -1.007  1.00 52.77           C  
ATOM   2168  C   GLU A 269      -3.161  10.132  -0.269  1.00 52.77           C  
ATOM   2169  CB  GLU A 269      -3.225  11.602  -2.297  1.00 52.77           C  
ATOM   2170  O   GLU A 269      -2.859   8.960  -0.504  1.00 52.77           O  
ATOM   2171  CG  GLU A 269      -2.740  12.867  -2.990  1.00 52.77           C  
ATOM   2172  CD  GLU A 269      -3.501  13.181  -4.267  1.00 52.77           C  
ATOM   2173  OE1 GLU A 269      -3.214  14.219  -4.906  1.00 52.77           O  
ATOM   2174  OE2 GLU A 269      -4.394  12.384  -4.632  1.00 52.77           O  
ATOM   2175  N   GLY A 270      -3.857  10.526   0.906  1.00 53.32           N  
ATOM   2176  CA  GLY A 270      -4.547   9.491   1.659  1.00 53.32           C  
ATOM   2177  C   GLY A 270      -6.027   9.770   1.838  1.00 53.32           C  
ATOM   2178  O   GLY A 270      -6.473  10.908   1.680  1.00 53.32           O  
ATOM   2179  N   MET A 271      -6.732   8.721   1.935  1.00 54.16           N  
ATOM   2180  CA  MET A 271      -8.171   8.791   2.171  1.00 54.16           C  
ATOM   2181  C   MET A 271      -8.571   7.920   3.357  1.00 54.16           C  
ATOM   2182  CB  MET A 271      -8.944   8.362   0.923  1.00 54.16           C  
ATOM   2183  O   MET A 271      -8.159   6.761   3.448  1.00 54.16           O  
ATOM   2184  CG  MET A 271     -10.450   8.525   1.048  1.00 54.16           C  
ATOM   2185  SD  MET A 271     -11.342   8.003  -0.468  1.00 54.16           S  
ATOM   2186  CE  MET A 271     -11.140   6.203  -0.354  1.00 54.16           C  
ATOM   2187  N   ILE A 272      -9.276   8.603   4.405  1.00 56.87           N  
ATOM   2188  CA  ILE A 272      -9.779   7.836   5.539  1.00 56.87           C  
ATOM   2189  C   ILE A 272     -11.266   7.544   5.346  1.00 56.87           C  
ATOM   2190  CB  ILE A 272      -9.548   8.582   6.873  1.00 56.87           C  
ATOM   2191  O   ILE A 272     -12.054   8.455   5.079  1.00 56.87           O  
ATOM   2192  CG1 ILE A 272      -8.051   8.821   7.098  1.00 56.87           C  
ATOM   2193  CG2 ILE A 272     -10.160   7.802   8.041  1.00 56.87           C  
ATOM   2194  CD1 ILE A 272      -7.739   9.696   8.304  1.00 56.87           C  
ATOM   2195  N   VAL A 273     -11.574   6.239   5.485  1.00 53.38           N  
ATOM   2196  CA  VAL A 273     -12.965   5.822   5.347  1.00 53.38           C  
ATOM   2197  C   VAL A 273     -13.477   5.278   6.679  1.00 53.38           C  
ATOM   2198  CB  VAL A 273     -13.133   4.760   4.238  1.00 53.38           C  
ATOM   2199  O   VAL A 273     -12.888   4.355   7.247  1.00 53.38           O  
ATOM   2200  CG1 VAL A 273     -14.605   4.394   4.058  1.00 53.38           C  
ATOM   2201  CG2 VAL A 273     -12.540   5.264   2.923  1.00 53.38           C  
ATOM   2202  N   SER A 274     -14.440   6.002   7.319  1.00 47.98           N  
ATOM   2203  CA  SER A 274     -14.962   5.534   8.598  1.00 47.98           C  
ATOM   2204  C   SER A 274     -16.482   5.415   8.565  1.00 47.98           C  
ATOM   2205  CB  SER A 274     -14.541   6.477   9.726  1.00 47.98           C  
ATOM   2206  O   SER A 274     -17.138   6.013   7.709  1.00 47.98           O  
ATOM   2207  OG  SER A 274     -15.148   7.748   9.573  1.00 47.98           O  
ATOM   2208  N   ASP A 275     -16.980   4.489   9.501  1.00 44.02           N  
ATOM   2209  CA  ASP A 275     -18.422   4.390   9.706  1.00 44.02           C  
ATOM   2210  C   ASP A 275     -18.962   5.627  10.420  1.00 44.02           C  
ATOM   2211  CB  ASP A 275     -18.766   3.131  10.504  1.00 44.02           C  
ATOM   2212  O   ASP A 275     -18.290   6.194  11.284  1.00 44.02           O  
ATOM   2213  CG  ASP A 275     -18.714   1.865   9.667  1.00 44.02           C  
ATOM   2214  OD1 ASP A 275     -18.742   1.956   8.421  1.00 44.02           O  
ATOM   2215  OD2 ASP A 275     -18.647   0.766  10.259  1.00 44.02           O  
ATOM   2216  N   GLN A 276     -19.970   6.402   9.827  1.00 42.76           N  
ATOM   2217  CA  GLN A 276     -20.624   7.536  10.473  1.00 42.76           C  
ATOM   2218  C   GLN A 276     -21.169   7.148  11.844  1.00 42.76           C  
ATOM   2219  CB  GLN A 276     -21.752   8.078   9.593  1.00 42.76           C  
ATOM   2220  O   GLN A 276     -21.774   6.086  12.000  1.00 42.76           O  
ATOM   2221  CG  GLN A 276     -21.290   9.091   8.555  1.00 42.76           C  
ATOM   2222  CD  GLN A 276     -22.444   9.791   7.863  1.00 42.76           C  
ATOM   2223  NE2 GLN A 276     -22.135  10.834   7.101  1.00 42.76           N  
ATOM   2224  OE1 GLN A 276     -23.605   9.397   8.012  1.00 42.76           O  
ATOM   2225  N   VAL A 277     -20.460   7.380  13.039  1.00 35.70           N  
ATOM   2226  CA  VAL A 277     -21.139   7.360  14.331  1.00 35.70           C  
ATOM   2227  C   VAL A 277     -22.454   8.130  14.235  1.00 35.70           C  
ATOM   2228  CB  VAL A 277     -20.253   7.957  15.447  1.00 35.70           C  
ATOM   2229  O   VAL A 277     -22.505   9.215  13.651  1.00 35.70           O  
ATOM   2230  CG1 VAL A 277     -20.931   7.815  16.808  1.00 35.70           C  
ATOM   2231  CG2 VAL A 277     -18.882   7.283  15.456  1.00 35.70           C  
TER    2232      VAL A 277                                                      
ENDMDL                                                                          
END                                                                             
