# Supplementary material for: The RIX domain defines a class of polymorphic T6SS effectors and secreted adaptors
Source: Nat Commun. 2023 Aug 17;14:4983. doi: 10.1038/s41467-023-40659-2 (PMC10435454; doi:10.1038/s41467-023-40659-2)
Supplement: Supplementary file 6 — Supplementary Data S3 [file 41467_2023_40659_MOESM6_ESM.zip › AlphaFold2 PDB files used in this study/WP_142566755.1 GogB-like.pdb]

MODEL     1                                                                     
ATOM      1  N   MET A   1     -26.573  20.025 -34.288  1.00 44.10           N  
ATOM      2  CA  MET A   1     -28.007  20.295 -34.343  1.00 44.10           C  
ATOM      3  C   MET A   1     -28.395  21.380 -33.345  1.00 44.10           C  
ATOM      4  CB  MET A   1     -28.806  19.020 -34.067  1.00 44.10           C  
ATOM      5  O   MET A   1     -29.432  21.282 -32.687  1.00 44.10           O  
ATOM      6  CG  MET A   1     -29.286  18.313 -35.324  1.00 44.10           C  
ATOM      7  SD  MET A   1     -30.467  16.956 -34.960  1.00 44.10           S  
ATOM      8  CE  MET A   1     -30.531  16.144 -36.582  1.00 44.10           C  
ATOM      9  N   PHE A   2     -27.733  22.513 -33.150  1.00 47.96           N  
ATOM     10  CA  PHE A   2     -28.437  23.486 -32.322  1.00 47.96           C  
ATOM     11  C   PHE A   2     -28.679  24.778 -33.093  1.00 47.96           C  
ATOM     12  CB  PHE A   2     -27.646  23.778 -31.043  1.00 47.96           C  
ATOM     13  O   PHE A   2     -27.784  25.274 -33.781  1.00 47.96           O  
ATOM     14  CG  PHE A   2     -27.557  22.605 -30.104  1.00 47.96           C  
ATOM     15  CD1 PHE A   2     -28.637  22.255 -29.302  1.00 47.96           C  
ATOM     16  CD2 PHE A   2     -26.393  21.852 -30.023  1.00 47.96           C  
ATOM     17  CE1 PHE A   2     -28.558  21.171 -28.432  1.00 47.96           C  
ATOM     18  CE2 PHE A   2     -26.306  20.767 -29.156  1.00 47.96           C  
ATOM     19  CZ  PHE A   2     -27.389  20.428 -28.360  1.00 47.96           C  
ATOM     20  N   ASP A   3     -29.713  24.921 -33.981  1.00 47.92           N  
ATOM     21  CA  ASP A   3     -30.439  25.979 -34.676  1.00 47.92           C  
ATOM     22  C   ASP A   3     -29.897  27.356 -34.298  1.00 47.92           C  
ATOM     23  CB  ASP A   3     -31.935  25.899 -34.364  1.00 47.92           C  
ATOM     24  O   ASP A   3     -29.631  27.623 -33.124  1.00 47.92           O  
ATOM     25  CG  ASP A   3     -32.674  24.916 -35.254  1.00 47.92           C  
ATOM     26  OD1 ASP A   3     -32.152  24.556 -36.331  1.00 47.92           O  
ATOM     27  OD2 ASP A   3     -33.791  24.499 -34.877  1.00 47.92           O  
ATOM     28  N   LYS A   4     -29.013  27.963 -35.043  1.00 62.00           N  
ATOM     29  CA  LYS A   4     -28.472  29.319 -35.033  1.00 62.00           C  
ATOM     30  C   LYS A   4     -29.511  30.322 -34.539  1.00 62.00           C  
ATOM     31  CB  LYS A   4     -27.986  29.713 -36.429  1.00 62.00           C  
ATOM     32  O   LYS A   4     -29.166  31.312 -33.891  1.00 62.00           O  
ATOM     33  CG  LYS A   4     -26.667  29.069 -36.830  1.00 62.00           C  
ATOM     34  CD  LYS A   4     -26.178  29.588 -38.176  1.00 62.00           C  
ATOM     35  CE  LYS A   4     -24.906  28.879 -38.621  1.00 62.00           C  
ATOM     36  NZ  LYS A   4     -24.416  29.393 -39.935  1.00 62.00           N  
ATOM     37  N   ASN A   5     -30.721  29.848 -34.187  1.00 75.48           N  
ATOM     38  CA  ASN A   5     -31.643  30.829 -33.627  1.00 75.48           C  
ATOM     39  C   ASN A   5     -32.432  30.252 -32.455  1.00 75.48           C  
ATOM     40  CB  ASN A   5     -32.597  31.346 -34.706  1.00 75.48           C  
ATOM     41  O   ASN A   5     -33.416  29.538 -32.655  1.00 75.48           O  
ATOM     42  CG  ASN A   5     -31.970  32.419 -35.575  1.00 75.48           C  
ATOM     43  ND2 ASN A   5     -32.763  32.994 -36.471  1.00 75.48           N  
ATOM     44  OD1 ASN A   5     -30.783  32.727 -35.442  1.00 75.48           O  
ATOM     45  N   TYR A   6     -31.779  29.952 -31.411  1.00 80.24           N  
ATOM     46  CA  TYR A   6     -32.437  29.430 -30.219  1.00 80.24           C  
ATOM     47  C   TYR A   6     -33.657  30.270 -29.858  1.00 80.24           C  
ATOM     48  CB  TYR A   6     -31.462  29.392 -29.039  1.00 80.24           C  
ATOM     49  O   TYR A   6     -33.577  31.500 -29.802  1.00 80.24           O  
ATOM     50  CG  TYR A   6     -32.105  28.996 -27.732  1.00 80.24           C  
ATOM     51  CD1 TYR A   6     -32.444  29.955 -26.781  1.00 80.24           C  
ATOM     52  CD2 TYR A   6     -32.374  27.662 -27.445  1.00 80.24           C  
ATOM     53  CE1 TYR A   6     -33.035  29.595 -25.575  1.00 80.24           C  
ATOM     54  CE2 TYR A   6     -32.964  27.290 -26.242  1.00 80.24           C  
ATOM     55  OH  TYR A   6     -33.876  27.899 -24.122  1.00 80.24           O  
ATOM     56  CZ  TYR A   6     -33.291  28.262 -25.315  1.00 80.24           C  
ATOM     57  N   CYS A   7     -34.876  29.548 -29.799  1.00 82.67           N  
ATOM     58  CA  CYS A   7     -36.123  30.144 -29.334  1.00 82.67           C  
ATOM     59  C   CYS A   7     -36.537  29.562 -27.987  1.00 82.67           C  
ATOM     60  CB  CYS A   7     -37.237  29.925 -30.358  1.00 82.67           C  
ATOM     61  O   CYS A   7     -36.504  28.345 -27.796  1.00 82.67           O  
ATOM     62  SG  CYS A   7     -37.092  30.968 -31.825  1.00 82.67           S  
ATOM     63  N   CYS A   8     -36.680  30.494 -27.029  1.00 83.87           N  
ATOM     64  CA  CYS A   8     -37.085  30.126 -25.677  1.00 83.87           C  
ATOM     65  C   CYS A   8     -38.368  29.304 -25.697  1.00 83.87           C  
ATOM     66  CB  CYS A   8     -37.282  31.374 -24.818  1.00 83.87           C  
ATOM     67  O   CYS A   8     -39.316  29.642 -26.409  1.00 83.87           O  
ATOM     68  SG  CYS A   8     -37.886  31.023 -23.152  1.00 83.87           S  
ATOM     69  N   PRO A   9     -38.395  28.127 -25.012  1.00 82.91           N  
ATOM     70  CA  PRO A   9     -39.623  27.331 -24.951  1.00 82.91           C  
ATOM     71  C   PRO A   9     -40.787  28.088 -24.317  1.00 82.91           C  
ATOM     72  CB  PRO A   9     -39.222  26.128 -24.093  1.00 82.91           C  
ATOM     73  O   PRO A   9     -41.949  27.739 -24.537  1.00 82.91           O  
ATOM     74  CG  PRO A   9     -37.949  26.541 -23.428  1.00 82.91           C  
ATOM     75  CD  PRO A   9     -37.382  27.717 -24.171  1.00 82.91           C  
ATOM     76  N   LEU A  10     -40.520  29.151 -23.571  1.00 85.50           N  
ATOM     77  CA  LEU A  10     -41.564  29.923 -22.905  1.00 85.50           C  
ATOM     78  C   LEU A  10     -41.981  31.119 -23.754  1.00 85.50           C  
ATOM     79  CB  LEU A  10     -41.085  30.399 -21.531  1.00 85.50           C  
ATOM     80  O   LEU A  10     -42.903  31.853 -23.389  1.00 85.50           O  
ATOM     81  CG  LEU A  10     -40.777  29.308 -20.504  1.00 85.50           C  
ATOM     82  CD1 LEU A  10     -40.189  29.923 -19.238  1.00 85.50           C  
ATOM     83  CD2 LEU A  10     -42.033  28.507 -20.183  1.00 85.50           C  
ATOM     84  N   GLY A  11     -41.445  31.193 -24.961  1.00 81.46           N  
ATOM     85  CA  GLY A  11     -41.856  32.202 -25.924  1.00 81.46           C  
ATOM     86  C   GLY A  11     -41.359  33.593 -25.580  1.00 81.46           C  
ATOM     87  O   GLY A  11     -41.838  34.585 -26.135  1.00 81.46           O  
ATOM     88  N   ARG A  12     -40.539  33.684 -24.553  1.00 84.67           N  
ATOM     89  CA  ARG A  12     -39.939  34.962 -24.185  1.00 84.67           C  
ATOM     90  C   ARG A  12     -38.585  35.147 -24.863  1.00 84.67           C  
ATOM     91  CB  ARG A  12     -39.783  35.066 -22.666  1.00 84.67           C  
ATOM     92  O   ARG A  12     -38.051  34.210 -25.460  1.00 84.67           O  
ATOM     93  CG  ARG A  12     -41.103  35.104 -21.913  1.00 84.67           C  
ATOM     94  CD  ARG A  12     -40.904  35.447 -20.443  1.00 84.67           C  
ATOM     95  NE  ARG A  12     -40.746  34.247 -19.626  1.00 84.67           N  
ATOM     96  NH1 ARG A  12     -41.573  35.204 -17.693  1.00 84.67           N  
ATOM     97  NH2 ARG A  12     -40.883  33.017 -17.691  1.00 84.67           N  
ATOM     98  CZ  ARG A  12     -41.068  34.159 -18.339  1.00 84.67           C  
ATOM     99  N   ASP A  13     -38.243  36.451 -24.892  1.00 82.90           N  
ATOM    100  CA  ASP A  13     -36.912  36.760 -25.404  1.00 82.90           C  
ATOM    101  C   ASP A  13     -35.833  36.035 -24.603  1.00 82.90           C  
ATOM    102  CB  ASP A  13     -36.663  38.270 -25.375  1.00 82.90           C  
ATOM    103  O   ASP A  13     -35.788  36.138 -23.376  1.00 82.90           O  
ATOM    104  CG  ASP A  13     -35.385  38.674 -26.089  1.00 82.90           C  
ATOM    105  OD1 ASP A  13     -34.690  37.794 -26.641  1.00 82.90           O  
ATOM    106  OD2 ASP A  13     -35.069  39.884 -26.099  1.00 82.90           O  
ATOM    107  N   PRO A  14     -35.004  35.145 -25.232  1.00 84.05           N  
ATOM    108  CA  PRO A  14     -34.003  34.308 -24.565  1.00 84.05           C  
ATOM    109  C   PRO A  14     -32.985  35.125 -23.772  1.00 84.05           C  
ATOM    110  CB  PRO A  14     -33.328  33.574 -25.726  1.00 84.05           C  
ATOM    111  O   PRO A  14     -32.443  34.641 -22.775  1.00 84.05           O  
ATOM    112  CG  PRO A  14     -34.306  33.662 -26.854  1.00 84.05           C  
ATOM    113  CD  PRO A  14     -35.170  34.872 -26.643  1.00 84.05           C  
ATOM    114  N   LYS A  15     -32.752  36.361 -24.124  1.00 82.27           N  
ATOM    115  CA  LYS A  15     -31.751  37.184 -23.452  1.00 82.27           C  
ATOM    116  C   LYS A  15     -32.268  37.694 -22.110  1.00 82.27           C  
ATOM    117  CB  LYS A  15     -31.342  38.362 -24.338  1.00 82.27           C  
ATOM    118  O   LYS A  15     -31.488  37.917 -21.182  1.00 82.27           O  
ATOM    119  CG  LYS A  15     -30.521  37.964 -25.556  1.00 82.27           C  
ATOM    120  CD  LYS A  15     -29.929  39.182 -26.253  1.00 82.27           C  
ATOM    121  CE  LYS A  15     -29.120  38.786 -27.481  1.00 82.27           C  
ATOM    122  NZ  LYS A  15     -28.487  39.972 -28.133  1.00 82.27           N  
ATOM    123  N   VAL A  16     -33.572  37.737 -21.932  1.00 84.58           N  
ATOM    124  CA  VAL A  16     -34.102  38.303 -20.696  1.00 84.58           C  
ATOM    125  C   VAL A  16     -34.812  37.215 -19.893  1.00 84.58           C  
ATOM    126  CB  VAL A  16     -35.068  39.475 -20.977  1.00 84.58           C  
ATOM    127  O   VAL A  16     -35.162  37.423 -18.729  1.00 84.58           O  
ATOM    128  CG1 VAL A  16     -34.464  40.797 -20.506  1.00 84.58           C  
ATOM    129  CG2 VAL A  16     -35.410  39.540 -22.464  1.00 84.58           C  
ATOM    130  N   CYS A  17     -34.902  36.040 -20.474  1.00 85.01           N  
ATOM    131  CA  CYS A  17     -35.636  34.963 -19.818  1.00 85.01           C  
ATOM    132  C   CYS A  17     -34.761  34.255 -18.790  1.00 85.01           C  
ATOM    133  CB  CYS A  17     -36.144  33.956 -20.849  1.00 85.01           C  
ATOM    134  O   CYS A  17     -33.556  34.103 -18.994  1.00 85.01           O  
ATOM    135  SG  CYS A  17     -36.983  32.531 -20.122  1.00 85.01           S  
ATOM    136  N   THR A  18     -35.328  33.815 -17.622  1.00 83.19           N  
ATOM    137  CA  THR A  18     -34.589  33.166 -16.545  1.00 83.19           C  
ATOM    138  C   THR A  18     -34.922  31.678 -16.481  1.00 83.19           C  
ATOM    139  CB  THR A  18     -34.892  33.822 -15.185  1.00 83.19           C  
ATOM    140  O   THR A  18     -34.632  31.014 -15.483  1.00 83.19           O  
ATOM    141  CG2 THR A  18     -34.382  35.258 -15.142  1.00 83.19           C  
ATOM    142  OG1 THR A  18     -36.308  33.823 -14.967  1.00 83.19           O  
ATOM    143  N   CYS A  19     -35.574  31.107 -17.525  1.00 87.76           N  
ATOM    144  CA  CYS A  19     -35.839  29.673 -17.523  1.00 87.76           C  
ATOM    145  C   CYS A  19     -34.548  28.879 -17.679  1.00 87.76           C  
ATOM    146  CB  CYS A  19     -36.812  29.306 -18.644  1.00 87.76           C  
ATOM    147  O   CYS A  19     -33.526  29.424 -18.101  1.00 87.76           O  
ATOM    148  SG  CYS A  19     -36.064  29.311 -20.288  1.00 87.76           S  
ATOM    149  N   SER A  20     -34.566  27.720 -17.205  1.00 86.51           N  
ATOM    150  CA  SER A  20     -33.382  26.868 -17.144  1.00 86.51           C  
ATOM    151  C   SER A  20     -32.760  26.687 -18.524  1.00 86.51           C  
ATOM    152  CB  SER A  20     -33.734  25.503 -16.551  1.00 86.51           C  
ATOM    153  O   SER A  20     -31.537  26.736 -18.671  1.00 86.51           O  
ATOM    154  OG  SER A  20     -34.726  24.857 -17.329  1.00 86.51           O  
ATOM    155  N   SER A  21     -33.571  26.540 -19.569  1.00 86.69           N  
ATOM    156  CA  SER A  21     -33.076  26.318 -20.924  1.00 86.69           C  
ATOM    157  C   SER A  21     -32.414  27.573 -21.483  1.00 86.69           C  
ATOM    158  CB  SER A  21     -34.214  25.878 -21.845  1.00 86.69           C  
ATOM    159  O   SER A  21     -31.338  27.501 -22.079  1.00 86.69           O  
ATOM    160  OG  SER A  21     -35.200  26.890 -21.947  1.00 86.69           O  
ATOM    161  N   CYS A  22     -32.953  28.778 -21.256  1.00 88.89           N  
ATOM    162  CA  CYS A  22     -32.409  30.052 -21.712  1.00 88.89           C  
ATOM    163  C   CYS A  22     -31.150  30.417 -20.934  1.00 88.89           C  
ATOM    164  CB  CYS A  22     -33.449  31.162 -21.567  1.00 88.89           C  
ATOM    165  O   CYS A  22     -30.193  30.943 -21.505  1.00 88.89           O  
ATOM    166  SG  CYS A  22     -34.826  31.025 -22.727  1.00 88.89           S  
ATOM    167  N   TYR A  23     -31.188  30.015 -19.613  1.00 88.22           N  
ATOM    168  CA  TYR A  23     -30.005  30.257 -18.796  1.00 88.22           C  
ATOM    169  C   TYR A  23     -28.809  29.470 -19.320  1.00 88.22           C  
ATOM    170  CB  TYR A  23     -30.275  29.885 -17.335  1.00 88.22           C  
ATOM    171  O   TYR A  23     -27.715  30.019 -19.471  1.00 88.22           O  
ATOM    172  CG  TYR A  23     -29.086  30.089 -16.427  1.00 88.22           C  
ATOM    173  CD1 TYR A  23     -28.263  29.022 -16.074  1.00 88.22           C  
ATOM    174  CD2 TYR A  23     -28.785  31.348 -15.919  1.00 88.22           C  
ATOM    175  CE1 TYR A  23     -27.168  29.205 -15.236  1.00 88.22           C  
ATOM    176  CE2 TYR A  23     -27.693  31.542 -15.080  1.00 88.22           C  
ATOM    177  OH  TYR A  23     -25.808  30.653 -13.915  1.00 88.22           O  
ATOM    178  CZ  TYR A  23     -26.891  30.467 -14.745  1.00 88.22           C  
ATOM    179  N   LEU A  24     -29.051  28.247 -19.604  1.00 88.41           N  
ATOM    180  CA  LEU A  24     -27.991  27.383 -20.113  1.00 88.41           C  
ATOM    181  C   LEU A  24     -27.497  27.870 -21.471  1.00 88.41           C  
ATOM    182  CB  LEU A  24     -28.485  25.938 -20.225  1.00 88.41           C  
ATOM    183  O   LEU A  24     -26.289  27.932 -21.711  1.00 88.41           O  
ATOM    184  CG  LEU A  24     -27.437  24.891 -20.608  1.00 88.41           C  
ATOM    185  CD1 LEU A  24     -26.323  24.851 -19.568  1.00 88.41           C  
ATOM    186  CD2 LEU A  24     -28.084  23.518 -20.761  1.00 88.41           C  
ATOM    187  N   GLN A  25     -28.402  28.286 -22.328  1.00 87.35           N  
ATOM    188  CA  GLN A  25     -28.055  28.794 -23.651  1.00 87.35           C  
ATOM    189  C   GLN A  25     -27.250  30.086 -23.551  1.00 87.35           C  
ATOM    190  CB  GLN A  25     -29.316  29.024 -24.486  1.00 87.35           C  
ATOM    191  O   GLN A  25     -26.258  30.262 -24.261  1.00 87.35           O  
ATOM    192  CG  GLN A  25     -29.035  29.390 -25.937  1.00 87.35           C  
ATOM    193  CD  GLN A  25     -28.411  28.250 -26.719  1.00 87.35           C  
ATOM    194  NE2 GLN A  25     -27.855  28.564 -27.884  1.00 87.35           N  
ATOM    195  OE1 GLN A  25     -28.429  27.095 -26.281  1.00 87.35           O  
ATOM    196  N   ASN A  26     -27.674  30.973 -22.658  1.00 87.91           N  
ATOM    197  CA  ASN A  26     -26.959  32.229 -22.456  1.00 87.91           C  
ATOM    198  C   ASN A  26     -25.553  31.992 -21.911  1.00 87.91           C  
ATOM    199  CB  ASN A  26     -27.744  33.149 -21.519  1.00 87.91           C  
ATOM    200  O   ASN A  26     -24.601  32.652 -22.330  1.00 87.91           O  
ATOM    201  CG  ASN A  26     -28.952  33.772 -22.189  1.00 87.91           C  
ATOM    202  ND2 ASN A  26     -29.870  34.299 -21.387  1.00 87.91           N  
ATOM    203  OD1 ASN A  26     -29.061  33.779 -23.418  1.00 87.91           O  
ATOM    204  N   GLU A  27     -25.425  30.973 -21.015  1.00 89.14           N  
ATOM    205  CA  GLU A  27     -24.118  30.638 -20.457  1.00 89.14           C  
ATOM    206  C   GLU A  27     -23.198  30.048 -21.522  1.00 89.14           C  
ATOM    207  CB  GLU A  27     -24.267  29.658 -19.289  1.00 89.14           C  
ATOM    208  O   GLU A  27     -22.003  30.352 -21.554  1.00 89.14           O  
ATOM    209  CG  GLU A  27     -24.457  30.335 -17.940  1.00 89.14           C  
ATOM    210  CD  GLU A  27     -23.211  31.056 -17.449  1.00 89.14           C  
ATOM    211  OE1 GLU A  27     -23.341  32.114 -16.793  1.00 89.14           O  
ATOM    212  OE2 GLU A  27     -22.096  30.559 -17.724  1.00 89.14           O  
ATOM    213  N   MET A  28     -23.782  29.271 -22.416  1.00 89.82           N  
ATOM    214  CA  MET A  28     -23.014  28.674 -23.505  1.00 89.82           C  
ATOM    215  C   MET A  28     -22.543  29.742 -24.487  1.00 89.82           C  
ATOM    216  CB  MET A  28     -23.847  27.621 -24.238  1.00 89.82           C  
ATOM    217  O   MET A  28     -21.399  29.710 -24.943  1.00 89.82           O  
ATOM    218  CG  MET A  28     -23.961  26.302 -23.492  1.00 89.82           C  
ATOM    219  SD  MET A  28     -24.431  24.910 -24.592  1.00 89.82           S  
ATOM    220  CE  MET A  28     -25.955  25.577 -25.318  1.00 89.82           C  
ATOM    221  N   GLU A  29     -23.459  30.728 -24.800  1.00 88.90           N  
ATOM    222  CA  GLU A  29     -23.115  31.831 -25.692  1.00 88.90           C  
ATOM    223  C   GLU A  29     -22.035  32.719 -25.082  1.00 88.90           C  
ATOM    224  CB  GLU A  29     -24.357  32.664 -26.021  1.00 88.90           C  
ATOM    225  O   GLU A  29     -21.124  33.168 -25.781  1.00 88.90           O  
ATOM    226  CG  GLU A  29     -25.269  32.026 -27.059  1.00 88.90           C  
ATOM    227  CD  GLU A  29     -26.527  32.835 -27.332  1.00 88.90           C  
ATOM    228  OE1 GLU A  29     -27.357  32.404 -28.164  1.00 88.90           O  
ATOM    229  OE2 GLU A  29     -26.683  33.908 -26.708  1.00 88.90           O  
ATOM    230  N   LYS A  30     -22.146  32.861 -23.756  1.00 89.96           N  
ATOM    231  CA  LYS A  30     -21.131  33.628 -23.039  1.00 89.96           C  
ATOM    232  C   LYS A  30     -19.770  32.941 -23.109  1.00 89.96           C  
ATOM    233  CB  LYS A  30     -21.542  33.829 -21.579  1.00 89.96           C  
ATOM    234  O   LYS A  30     -18.749  33.597 -23.322  1.00 89.96           O  
ATOM    235  CG  LYS A  30     -22.505  34.987 -21.361  1.00 89.96           C  
ATOM    236  CD  LYS A  30     -22.812  35.188 -19.883  1.00 89.96           C  
ATOM    237  CE  LYS A  30     -23.897  36.235 -19.673  1.00 89.96           C  
ATOM    238  NZ  LYS A  30     -24.233  36.404 -18.228  1.00 89.96           N  
ATOM    239  N   SER A  31     -19.817  31.655 -22.931  1.00 89.34           N  
ATOM    240  CA  SER A  31     -18.579  30.883 -22.978  1.00 89.34           C  
ATOM    241  C   SER A  31     -17.985  30.878 -24.383  1.00 89.34           C  
ATOM    242  CB  SER A  31     -18.825  29.447 -22.514  1.00 89.34           C  
ATOM    243  O   SER A  31     -16.771  31.015 -24.549  1.00 89.34           O  
ATOM    244  OG  SER A  31     -19.214  29.418 -21.152  1.00 89.34           O  
ATOM    245  N   HIS A  32     -18.881  30.772 -25.382  1.00 88.30           N  
ATOM    246  CA  HIS A  32     -18.443  30.785 -26.773  1.00 88.30           C  
ATOM    247  C   HIS A  32     -17.845  32.137 -27.150  1.00 88.30           C  
ATOM    248  CB  HIS A  32     -19.608  30.449 -27.705  1.00 88.30           C  
ATOM    249  O   HIS A  32     -16.815  32.198 -27.825  1.00 88.30           O  
ATOM    250  CG  HIS A  32     -19.184  30.112 -29.099  1.00 88.30           C  
ATOM    251  CD2 HIS A  32     -18.768  28.945 -29.645  1.00 88.30           C  
ATOM    252  ND1 HIS A  32     -19.155  31.045 -30.113  1.00 88.30           N  
ATOM    253  CE1 HIS A  32     -18.740  30.463 -31.226  1.00 88.30           C  
ATOM    254  NE2 HIS A  32     -18.498  29.189 -30.969  1.00 88.30           N  
ATOM    255  N   LEU A  33     -18.478  33.188 -26.661  1.00 89.48           N  
ATOM    256  CA  LEU A  33     -17.963  34.530 -26.914  1.00 89.48           C  
ATOM    257  C   LEU A  33     -16.623  34.738 -26.217  1.00 89.48           C  
ATOM    258  CB  LEU A  33     -18.966  35.586 -26.443  1.00 89.48           C  
ATOM    259  O   LEU A  33     -15.712  35.347 -26.783  1.00 89.48           O  
ATOM    260  CG  LEU A  33     -20.106  35.917 -27.408  1.00 89.48           C  
ATOM    261  CD1 LEU A  33     -21.206  36.686 -26.685  1.00 89.48           C  
ATOM    262  CD2 LEU A  33     -19.584  36.714 -28.599  1.00 89.48           C  
ATOM    263  N   ALA A  34     -16.523  34.204 -25.039  1.00 88.28           N  
ATOM    264  CA  ALA A  34     -15.270  34.294 -24.295  1.00 88.28           C  
ATOM    265  C   ALA A  34     -14.142  33.576 -25.031  1.00 88.28           C  
ATOM    266  CB  ALA A  34     -15.440  33.715 -22.893  1.00 88.28           C  
ATOM    267  O   ALA A  34     -13.014  34.070 -25.086  1.00 88.28           O  
ATOM    268  N   LEU A  35     -14.463  32.466 -25.642  1.00 84.05           N  
ATOM    269  CA  LEU A  35     -13.470  31.706 -26.394  1.00 84.05           C  
ATOM    270  C   LEU A  35     -13.067  32.446 -27.665  1.00 84.05           C  
ATOM    271  CB  LEU A  35     -14.011  30.318 -26.747  1.00 84.05           C  
ATOM    272  O   LEU A  35     -11.887  32.483 -28.020  1.00 84.05           O  
ATOM    273  CG  LEU A  35     -13.786  29.219 -25.708  1.00 84.05           C  
ATOM    274  CD1 LEU A  35     -14.697  28.028 -25.990  1.00 84.05           C  
ATOM    275  CD2 LEU A  35     -12.323  28.788 -25.692  1.00 84.05           C  
ATOM    276  N   LYS A  36     -14.044  33.033 -28.309  1.00 85.87           N  
ATOM    277  CA  LYS A  36     -13.775  33.795 -29.525  1.00 85.87           C  
ATOM    278  C   LYS A  36     -12.910  35.017 -29.229  1.00 85.87           C  
ATOM    279  CB  LYS A  36     -15.084  34.229 -30.187  1.00 85.87           C  
ATOM    280  O   LYS A  36     -11.995  35.336 -29.991  1.00 85.87           O  
ATOM    281  CG  LYS A  36     -14.946  34.579 -31.661  1.00 85.87           C  
ATOM    282  CD  LYS A  36     -16.306  34.729 -32.330  1.00 85.87           C  
ATOM    283  CE  LYS A  36     -16.169  35.085 -33.805  1.00 85.87           C  
ATOM    284  NZ  LYS A  36     -17.485  35.041 -34.510  1.00 85.87           N  
ATOM    285  N   VAL A  37     -13.237  35.676 -28.090  1.00 85.15           N  
ATOM    286  CA  VAL A  37     -12.432  36.815 -27.660  1.00 85.15           C  
ATOM    287  C   VAL A  37     -11.002  36.358 -27.374  1.00 85.15           C  
ATOM    288  CB  VAL A  37     -13.033  37.495 -26.410  1.00 85.15           C  
ATOM    289  O   VAL A  37     -10.042  37.032 -27.755  1.00 85.15           O  
ATOM    290  CG1 VAL A  37     -12.061  38.523 -25.833  1.00 85.15           C  
ATOM    291  CG2 VAL A  37     -14.369  38.152 -26.752  1.00 85.15           C  
ATOM    292  N   ALA A  38     -10.919  35.237 -26.724  1.00 77.19           N  
ATOM    293  CA  ALA A  38      -9.603  34.678 -26.429  1.00 77.19           C  
ATOM    294  C   ALA A  38      -8.865  34.304 -27.711  1.00 77.19           C  
ATOM    295  CB  ALA A  38      -9.733  33.459 -25.519  1.00 77.19           C  
ATOM    296  O   ALA A  38      -7.656  34.519 -27.824  1.00 77.19           O  
ATOM    297  N   GLU A  39      -9.654  33.741 -28.651  1.00 79.05           N  
ATOM    298  CA  GLU A  39      -9.058  33.368 -29.930  1.00 79.05           C  
ATOM    299  C   GLU A  39      -8.595  34.600 -30.703  1.00 79.05           C  
ATOM    300  CB  GLU A  39     -10.051  32.562 -30.772  1.00 79.05           C  
ATOM    301  O   GLU A  39      -7.525  34.589 -31.315  1.00 79.05           O  
ATOM    302  CG  GLU A  39     -10.226  31.124 -30.306  1.00 79.05           C  
ATOM    303  CD  GLU A  39     -11.255  30.352 -31.116  1.00 79.05           C  
ATOM    304  OE1 GLU A  39     -11.357  29.116 -30.948  1.00 79.05           O  
ATOM    305  OE2 GLU A  39     -11.965  30.989 -31.926  1.00 79.05           O  
ATOM    306  N   THR A  40      -9.416  35.643 -30.740  1.00 75.12           N  
ATOM    307  CA  THR A  40      -9.039  36.890 -31.397  1.00 75.12           C  
ATOM    308  C   THR A  40      -7.845  37.532 -30.696  1.00 75.12           C  
ATOM    309  CB  THR A  40     -10.215  37.884 -31.426  1.00 75.12           C  
ATOM    310  O   THR A  40      -6.963  38.092 -31.350  1.00 75.12           O  
ATOM    311  CG2 THR A  40     -11.161  37.583 -32.585  1.00 75.12           C  
ATOM    312  OG1 THR A  40     -10.942  37.791 -30.195  1.00 75.12           O  
ATOM    313  N   LYS A  41      -7.912  37.462 -29.385  1.00 71.40           N  
ATOM    314  CA  LYS A  41      -6.757  37.975 -28.655  1.00 71.40           C  
ATOM    315  C   LYS A  41      -5.500  37.172 -28.980  1.00 71.40           C  
ATOM    316  CB  LYS A  41      -7.019  37.951 -27.149  1.00 71.40           C  
ATOM    317  O   LYS A  41      -4.407  37.732 -29.076  1.00 71.40           O  
ATOM    318  CG  LYS A  41      -7.890  39.096 -26.654  1.00 71.40           C  
ATOM    319  CD  LYS A  41      -8.034  39.075 -25.137  1.00 71.40           C  
ATOM    320  CE  LYS A  41      -8.976  40.167 -24.649  1.00 71.40           C  
ATOM    321  NZ  LYS A  41      -9.155  40.121 -23.166  1.00 71.40           N  
ATOM    322  N   ASN A  42      -5.729  35.892 -29.147  1.00 63.53           N  
ATOM    323  CA  ASN A  42      -4.596  35.044 -29.502  1.00 63.53           C  
ATOM    324  C   ASN A  42      -4.189  35.233 -30.960  1.00 63.53           C  
ATOM    325  CB  ASN A  42      -4.918  33.574 -29.226  1.00 63.53           C  
ATOM    326  O   ASN A  42      -3.011  35.119 -31.301  1.00 63.53           O  
ATOM    327  CG  ASN A  42      -4.944  33.249 -27.746  1.00 63.53           C  
ATOM    328  ND2 ASN A  42      -5.805  32.315 -27.359  1.00 63.53           N  
ATOM    329  OD1 ASN A  42      -4.198  33.834 -26.956  1.00 63.53           O  
ATOM    330  N   PHE A  43      -5.238  35.635 -31.783  1.00 56.44           N  
ATOM    331  CA  PHE A  43      -4.968  35.751 -33.211  1.00 56.44           C  
ATOM    332  C   PHE A  43      -4.740  37.206 -33.603  1.00 56.44           C  
ATOM    333  CB  PHE A  43      -6.123  35.162 -34.028  1.00 56.44           C  
ATOM    334  O   PHE A  43      -4.073  37.489 -34.600  1.00 56.44           O  
ATOM    335  CG  PHE A  43      -6.134  33.658 -34.067  1.00 56.44           C  
ATOM    336  CD1 PHE A  43      -5.283  32.964 -34.919  1.00 56.44           C  
ATOM    337  CD2 PHE A  43      -6.995  32.936 -33.250  1.00 56.44           C  
ATOM    338  CE1 PHE A  43      -5.290  31.572 -34.957  1.00 56.44           C  
ATOM    339  CE2 PHE A  43      -7.008  31.545 -33.283  1.00 56.44           C  
ATOM    340  CZ  PHE A  43      -6.156  30.865 -34.138  1.00 56.44           C  
ATOM    341  N   THR A  44      -5.361  38.257 -32.886  1.00 50.81           N  
ATOM    342  CA  THR A  44      -5.129  39.661 -33.205  1.00 50.81           C  
ATOM    343  C   THR A  44      -3.726  40.087 -32.783  1.00 50.81           C  
ATOM    344  CB  THR A  44      -6.170  40.568 -32.525  1.00 50.81           C  
ATOM    345  O   THR A  44      -3.170  41.040 -33.332  1.00 50.81           O  
ATOM    346  CG2 THR A  44      -7.517  40.490 -33.237  1.00 50.81           C  
ATOM    347  OG1 THR A  44      -6.338  40.155 -31.163  1.00 50.81           O  
ATOM    348  N   ALA A  45      -3.024  39.139 -31.988  1.00 50.28           N  
ATOM    349  CA  ALA A  45      -1.598  39.370 -31.773  1.00 50.28           C  
ATOM    350  C   ALA A  45      -0.772  38.823 -32.934  1.00 50.28           C  
ATOM    351  CB  ALA A  45      -1.148  38.735 -30.459  1.00 50.28           C  
ATOM    352  O   ALA A  45       0.377  39.225 -33.130  1.00 50.28           O  
ATOM    353  N   THR A  46      -1.479  38.482 -34.049  1.00 44.09           N  
ATOM    354  CA  THR A  46      -0.677  38.145 -35.220  1.00 44.09           C  
ATOM    355  C   THR A  46      -1.232  38.823 -36.470  1.00 44.09           C  
ATOM    356  CB  THR A  46      -0.623  36.622 -35.440  1.00 44.09           C  
ATOM    357  O   THR A  46      -1.427  38.174 -37.499  1.00 44.09           O  
ATOM    358  CG2 THR A  46       0.813  36.144 -35.628  1.00 44.09           C  
ATOM    359  OG1 THR A  46      -1.190  35.960 -34.303  1.00 44.09           O  
ATOM    360  N   GLY A  47      -1.776  40.005 -36.418  1.00 36.48           N  
ATOM    361  CA  GLY A  47      -1.995  40.986 -37.469  1.00 36.48           C  
ATOM    362  C   GLY A  47      -0.707  41.517 -38.068  1.00 36.48           C  
ATOM    363  O   GLY A  47      -0.176  42.532 -37.613  1.00 36.48           O  
ATOM    364  N   VAL A  48       0.110  40.659 -38.602  1.00 35.07           N  
ATOM    365  CA  VAL A  48       1.069  41.263 -39.522  1.00 35.07           C  
ATOM    366  C   VAL A  48       1.472  40.247 -40.589  1.00 35.07           C  
ATOM    367  CB  VAL A  48       2.321  41.779 -38.778  1.00 35.07           C  
ATOM    368  O   VAL A  48       1.796  39.100 -40.272  1.00 35.07           O  
ATOM    369  CG1 VAL A  48       3.342  42.342 -39.766  1.00 35.07           C  
ATOM    370  CG2 VAL A  48       1.931  42.837 -37.748  1.00 35.07           C  
ATOM    371  N   ARG A  49       0.740  40.285 -41.830  1.00 33.92           N  
ATOM    372  CA  ARG A  49       1.013  40.331 -43.263  1.00 33.92           C  
ATOM    373  C   ARG A  49       2.502  40.516 -43.531  1.00 33.92           C  
ATOM    374  CB  ARG A  49       0.217  41.458 -43.926  1.00 33.92           C  
ATOM    375  O   ARG A  49       3.154  41.348 -42.896  1.00 33.92           O  
ATOM    376  CG  ARG A  49      -0.832  40.972 -44.914  1.00 33.92           C  
ATOM    377  CD  ARG A  49      -1.577  42.132 -45.561  1.00 33.92           C  
ATOM    378  NE  ARG A  49      -2.691  41.665 -46.381  1.00 33.92           N  
ATOM    379  NH1 ARG A  49      -3.432  43.780 -46.943  1.00 33.92           N  
ATOM    380  NH2 ARG A  49      -4.525  41.929 -47.738  1.00 33.92           N  
ATOM    381  CZ  ARG A  49      -3.547  42.459 -47.019  1.00 33.92           C  
ATOM    382  N   PHE A  50       3.210  39.409 -43.672  1.00 31.00           N  
ATOM    383  CA  PHE A  50       4.491  39.179 -44.329  1.00 31.00           C  
ATOM    384  C   PHE A  50       5.019  40.466 -44.952  1.00 31.00           C  
ATOM    385  CB  PHE A  50       4.360  38.092 -45.401  1.00 31.00           C  
ATOM    386  O   PHE A  50       4.331  41.101 -45.754  1.00 31.00           O  
ATOM    387  CG  PHE A  50       4.053  36.727 -44.847  1.00 31.00           C  
ATOM    388  CD1 PHE A  50       5.065  35.930 -44.326  1.00 31.00           C  
ATOM    389  CD2 PHE A  50       2.752  36.241 -44.848  1.00 31.00           C  
ATOM    390  CE1 PHE A  50       4.784  34.666 -43.812  1.00 31.00           C  
ATOM    391  CE2 PHE A  50       2.464  34.979 -44.337  1.00 31.00           C  
ATOM    392  CZ  PHE A  50       3.481  34.193 -43.820  1.00 31.00           C  
ATOM    393  N   THR A  51       5.702  41.267 -44.198  1.00 31.21           N  
ATOM    394  CA  THR A  51       6.762  42.055 -44.817  1.00 31.21           C  
ATOM    395  C   THR A  51       7.936  42.230 -43.858  1.00 31.21           C  
ATOM    396  CB  THR A  51       6.246  43.437 -45.258  1.00 31.21           C  
ATOM    397  O   THR A  51       7.740  42.485 -42.668  1.00 31.21           O  
ATOM    398  CG2 THR A  51       5.398  43.330 -46.521  1.00 31.21           C  
ATOM    399  OG1 THR A  51       5.450  44.001 -44.208  1.00 31.21           O  
ATOM    400  N   SER A  52       9.002  41.529 -44.116  1.00 33.53           N  
ATOM    401  CA  SER A  52      10.390  41.897 -44.379  1.00 33.53           C  
ATOM    402  C   SER A  52      10.863  42.987 -43.423  1.00 33.53           C  
ATOM    403  CB  SER A  52      10.555  42.368 -45.824  1.00 33.53           C  
ATOM    404  O   SER A  52      10.180  43.995 -43.235  1.00 33.53           O  
ATOM    405  OG  SER A  52      11.774  41.895 -46.371  1.00 33.53           O  
ATOM    406  N   SER A  53      11.696  42.642 -42.383  1.00 32.24           N  
ATOM    407  CA  SER A  53      13.013  43.061 -41.914  1.00 32.24           C  
ATOM    408  C   SER A  53      12.902  43.977 -40.700  1.00 32.24           C  
ATOM    409  CB  SER A  53      13.778  43.771 -43.031  1.00 32.24           C  
ATOM    410  O   SER A  53      12.190  44.982 -40.738  1.00 32.24           O  
ATOM    411  OG  SER A  53      13.743  43.012 -44.228  1.00 32.24           O  
ATOM    412  N   ASN A  54      13.043  43.376 -39.449  1.00 35.51           N  
ATOM    413  CA  ASN A  54      13.891  43.931 -38.400  1.00 35.51           C  
ATOM    414  C   ASN A  54      13.677  43.215 -37.069  1.00 35.51           C  
ATOM    415  CB  ASN A  54      13.637  45.432 -38.242  1.00 35.51           C  
ATOM    416  O   ASN A  54      12.553  43.146 -36.570  1.00 35.51           O  
ATOM    417  CG  ASN A  54      14.399  46.262 -39.256  1.00 35.51           C  
ATOM    418  ND2 ASN A  54      13.955  47.496 -39.466  1.00 35.51           N  
ATOM    419  OD1 ASN A  54      15.379  45.799 -39.846  1.00 35.51           O  
ATOM    420  N   ASN A  55      14.321  42.075 -36.828  1.00 42.81           N  
ATOM    421  CA  ASN A  55      15.051  41.414 -35.752  1.00 42.81           C  
ATOM    422  C   ASN A  55      14.978  42.210 -34.452  1.00 42.81           C  
ATOM    423  CB  ASN A  55      16.510  41.187 -36.154  1.00 42.81           C  
ATOM    424  O   ASN A  55      15.599  43.267 -34.330  1.00 42.81           O  
ATOM    425  CG  ASN A  55      16.768  39.778 -36.649  1.00 42.81           C  
ATOM    426  ND2 ASN A  55      17.834  39.606 -37.422  1.00 42.81           N  
ATOM    427  OD1 ASN A  55      16.015  38.851 -36.340  1.00 42.81           O  
ATOM    428  N   VAL A  56      13.771  42.151 -33.760  1.00 40.72           N  
ATOM    429  CA  VAL A  56      13.855  42.346 -32.317  1.00 40.72           C  
ATOM    430  C   VAL A  56      13.145  41.201 -31.598  1.00 40.72           C  
ATOM    431  CB  VAL A  56      13.247  43.701 -31.891  1.00 40.72           C  
ATOM    432  O   VAL A  56      11.990  40.892 -31.900  1.00 40.72           O  
ATOM    433  CG1 VAL A  56      13.295  43.862 -30.372  1.00 40.72           C  
ATOM    434  CG2 VAL A  56      13.979  44.853 -32.577  1.00 40.72           C  
ATOM    435  N   LYS A  57      13.732  40.054 -31.432  1.00 42.33           N  
ATOM    436  CA  LYS A  57      13.425  38.820 -30.715  1.00 42.33           C  
ATOM    437  C   LYS A  57      12.705  39.111 -29.402  1.00 42.33           C  
ATOM    438  CB  LYS A  57      14.702  38.023 -30.447  1.00 42.33           C  
ATOM    439  O   LYS A  57      13.267  39.747 -28.507  1.00 42.33           O  
ATOM    440  CG  LYS A  57      15.212  37.246 -31.652  1.00 42.33           C  
ATOM    441  CD  LYS A  57      16.306  36.261 -31.261  1.00 42.33           C  
ATOM    442  CE  LYS A  57      16.864  35.532 -32.476  1.00 42.33           C  
ATOM    443  NZ  LYS A  57      17.894  34.522 -32.090  1.00 42.33           N  
ATOM    444  N   GLU A  58      11.534  39.725 -29.424  1.00 46.30           N  
ATOM    445  CA  GLU A  58      10.592  39.722 -28.309  1.00 46.30           C  
ATOM    446  C   GLU A  58      10.544  38.356 -27.631  1.00 46.30           C  
ATOM    447  CB  GLU A  58       9.194  40.122 -28.785  1.00 46.30           C  
ATOM    448  O   GLU A  58      10.533  37.323 -28.304  1.00 46.30           O  
ATOM    449  CG  GLU A  58       8.198  40.338 -27.655  1.00 46.30           C  
ATOM    450  CD  GLU A  58       7.007  41.193 -28.059  1.00 46.30           C  
ATOM    451  OE1 GLU A  58       6.192  41.553 -27.179  1.00 46.30           O  
ATOM    452  OE2 GLU A  58       6.888  41.504 -29.265  1.00 46.30           O  
ATOM    453  N   PRO A  59      11.051  38.250 -26.302  1.00 46.25           N  
ATOM    454  CA  PRO A  59      11.231  37.014 -25.536  1.00 46.25           C  
ATOM    455  C   PRO A  59      10.014  36.095 -25.604  1.00 46.25           C  
ATOM    456  CB  PRO A  59      11.457  37.516 -24.107  1.00 46.25           C  
ATOM    457  O   PRO A  59       8.876  36.572 -25.633  1.00 46.25           O  
ATOM    458  CG  PRO A  59      10.919  38.910 -24.102  1.00 46.25           C  
ATOM    459  CD  PRO A  59      10.663  39.328 -25.522  1.00 46.25           C  
ATOM    460  N   GLU A  60       9.943  35.180 -26.489  1.00 47.68           N  
ATOM    461  CA  GLU A  60       9.245  33.899 -26.549  1.00 47.68           C  
ATOM    462  C   GLU A  60       8.528  33.600 -25.235  1.00 47.68           C  
ATOM    463  CB  GLU A  60      10.222  32.769 -26.883  1.00 47.68           C  
ATOM    464  O   GLU A  60       9.147  33.602 -24.169  1.00 47.68           O  
ATOM    465  CG  GLU A  60       9.645  31.713 -27.814  1.00 47.68           C  
ATOM    466  CD  GLU A  60      10.662  30.663 -28.234  1.00 47.68           C  
ATOM    467  OE1 GLU A  60      10.321  29.783 -29.057  1.00 47.68           O  
ATOM    468  OE2 GLU A  60      11.807  30.720 -27.735  1.00 47.68           O  
ATOM    469  N   ILE A  61       7.435  34.299 -24.858  1.00 54.47           N  
ATOM    470  CA  ILE A  61       6.504  33.879 -23.817  1.00 54.47           C  
ATOM    471  C   ILE A  61       6.444  32.354 -23.762  1.00 54.47           C  
ATOM    472  CB  ILE A  61       5.093  34.463 -24.052  1.00 54.47           C  
ATOM    473  O   ILE A  61       6.175  31.700 -24.772  1.00 54.47           O  
ATOM    474  CG1 ILE A  61       5.151  35.994 -24.110  1.00 54.47           C  
ATOM    475  CG2 ILE A  61       4.125  33.993 -22.962  1.00 54.47           C  
ATOM    476  CD1 ILE A  61       3.842  36.648 -24.532  1.00 54.47           C  
ATOM    477  N   ILE A  62       7.412  31.669 -23.299  1.00 63.32           N  
ATOM    478  CA  ILE A  62       7.523  30.252 -22.969  1.00 63.32           C  
ATOM    479  C   ILE A  62       6.180  29.734 -22.460  1.00 63.32           C  
ATOM    480  CB  ILE A  62       8.628  30.001 -21.918  1.00 63.32           C  
ATOM    481  O   ILE A  62       5.615  30.283 -21.512  1.00 63.32           O  
ATOM    482  CG1 ILE A  62       9.967  30.566 -22.406  1.00 63.32           C  
ATOM    483  CG2 ILE A  62       8.746  28.506 -21.605  1.00 63.32           C  
ATOM    484  CD1 ILE A  62      11.035  30.648 -21.323  1.00 63.32           C  
ATOM    485  N   ARG A  63       5.248  29.443 -23.282  1.00 62.83           N  
ATOM    486  CA  ARG A  63       4.095  28.592 -23.008  1.00 62.83           C  
ATOM    487  C   ARG A  63       4.478  27.425 -22.105  1.00 62.83           C  
ATOM    488  CB  ARG A  63       3.492  28.068 -24.313  1.00 62.83           C  
ATOM    489  O   ARG A  63       5.531  26.810 -22.288  1.00 62.83           O  
ATOM    490  CG  ARG A  63       2.843  29.144 -25.168  1.00 62.83           C  
ATOM    491  CD  ARG A  63       2.160  28.556 -26.394  1.00 62.83           C  
ATOM    492  NE  ARG A  63       1.730  29.596 -27.324  1.00 62.83           N  
ATOM    493  NH1 ARG A  63       0.499  28.177 -28.668  1.00 62.83           N  
ATOM    494  NH2 ARG A  63       0.622  30.412 -29.163  1.00 62.83           N  
ATOM    495  CZ  ARG A  63       0.951  29.393 -28.383  1.00 62.83           C  
ATOM    496  N   GLU A  64       4.093  27.617 -20.840  1.00 71.76           N  
ATOM    497  CA  GLU A  64       4.265  26.599 -19.808  1.00 71.76           C  
ATOM    498  C   GLU A  64       3.939  25.208 -20.345  1.00 71.76           C  
ATOM    499  CB  GLU A  64       3.388  26.912 -18.592  1.00 71.76           C  
ATOM    500  O   GLU A  64       2.987  25.039 -21.109  1.00 71.76           O  
ATOM    501  CG  GLU A  64       3.754  26.114 -17.349  1.00 71.76           C  
ATOM    502  CD  GLU A  64       2.932  26.496 -16.128  1.00 71.76           C  
ATOM    503  OE1 GLU A  64       3.289  26.081 -15.002  1.00 71.76           O  
ATOM    504  OE2 GLU A  64       1.923  27.216 -16.299  1.00 71.76           O  
ATOM    505  N   THR A  65       4.902  24.381 -20.290  1.00 82.85           N  
ATOM    506  CA  THR A  65       4.719  22.959 -20.562  1.00 82.85           C  
ATOM    507  C   THR A  65       3.697  22.353 -19.605  1.00 82.85           C  
ATOM    508  CB  THR A  65       6.050  22.193 -20.449  1.00 82.85           C  
ATOM    509  O   THR A  65       3.386  22.940 -18.567  1.00 82.85           O  
ATOM    510  CG2 THR A  65       7.115  22.803 -21.354  1.00 82.85           C  
ATOM    511  OG1 THR A  65       6.508  22.240 -19.092  1.00 82.85           O  
ATOM    512  N   GLN A  66       2.892  21.361 -20.071  1.00 78.71           N  
ATOM    513  CA  GLN A  66       1.912  20.602 -19.301  1.00 78.71           C  
ATOM    514  C   GLN A  66       2.486  20.172 -17.953  1.00 78.71           C  
ATOM    515  CB  GLN A  66       1.443  19.376 -20.086  1.00 78.71           C  
ATOM    516  O   GLN A  66       1.803  20.248 -16.930  1.00 78.71           O  
ATOM    517  CG  GLN A  66       0.492  19.705 -21.229  1.00 78.71           C  
ATOM    518  CD  GLN A  66      -0.103  18.467 -21.873  1.00 78.71           C  
ATOM    519  NE2 GLN A  66      -1.248  18.630 -22.526  1.00 78.71           N  
ATOM    520  OE1 GLN A  66       0.464  17.373 -21.785  1.00 78.71           O  
ATOM    521  N   GLN A  67       3.753  19.876 -17.962  1.00 80.21           N  
ATOM    522  CA  GLN A  67       4.427  19.463 -16.736  1.00 80.21           C  
ATOM    523  C   GLN A  67       4.586  20.637 -15.773  1.00 80.21           C  
ATOM    524  CB  GLN A  67       5.795  18.856 -17.053  1.00 80.21           C  
ATOM    525  O   GLN A  67       4.370  20.491 -14.568  1.00 80.21           O  
ATOM    526  CG  GLN A  67       5.736  17.393 -17.471  1.00 80.21           C  
ATOM    527  CD  GLN A  67       7.103  16.818 -17.790  1.00 80.21           C  
ATOM    528  NE2 GLN A  67       7.175  15.499 -17.927  1.00 80.21           N  
ATOM    529  OE1 GLN A  67       8.088  17.554 -17.913  1.00 80.21           O  
ATOM    530  N   GLN A  68       4.922  21.774 -16.293  1.00 86.12           N  
ATOM    531  CA  GLN A  68       5.072  22.990 -15.501  1.00 86.12           C  
ATOM    532  C   GLN A  68       3.729  23.450 -14.941  1.00 86.12           C  
ATOM    533  CB  GLN A  68       5.701  24.104 -16.339  1.00 86.12           C  
ATOM    534  O   GLN A  68       3.650  23.909 -13.799  1.00 86.12           O  
ATOM    535  CG  GLN A  68       7.183  23.899 -16.621  1.00 86.12           C  
ATOM    536  CD  GLN A  68       7.769  24.988 -17.500  1.00 86.12           C  
ATOM    537  NE2 GLN A  68       9.077  25.195 -17.394  1.00 86.12           N  
ATOM    538  OE1 GLN A  68       7.052  25.636 -18.269  1.00 86.12           O  
ATOM    539  N   LYS A  69       2.747  23.218 -15.710  1.00 88.91           N  
ATOM    540  CA  LYS A  69       1.393  23.555 -15.280  1.00 88.91           C  
ATOM    541  C   LYS A  69       0.946  22.663 -14.125  1.00 88.91           C  
ATOM    542  CB  LYS A  69       0.413  23.433 -16.447  1.00 88.91           C  
ATOM    543  O   LYS A  69       0.381  23.148 -13.143  1.00 88.91           O  
ATOM    544  CG  LYS A  69      -0.993  23.920 -16.128  1.00 88.91           C  
ATOM    545  CD  LYS A  69      -1.897  23.861 -17.353  1.00 88.91           C  
ATOM    546  CE  LYS A  69      -3.313  24.317 -17.027  1.00 88.91           C  
ATOM    547  NZ  LYS A  69      -4.202  24.261 -18.225  1.00 88.91           N  
ATOM    548  N   ILE A  70       1.216  21.377 -14.254  1.00 89.36           N  
ATOM    549  CA  ILE A  70       0.850  20.431 -13.206  1.00 89.36           C  
ATOM    550  C   ILE A  70       1.629  20.746 -11.931  1.00 89.36           C  
ATOM    551  CB  ILE A  70       1.108  18.972 -13.645  1.00 89.36           C  
ATOM    552  O   ILE A  70       1.070  20.723 -10.832  1.00 89.36           O  
ATOM    553  CG1 ILE A  70       0.130  18.567 -14.753  1.00 89.36           C  
ATOM    554  CG2 ILE A  70       1.005  18.022 -12.448  1.00 89.36           C  
ATOM    555  CD1 ILE A  70       0.439  17.218 -15.388  1.00 89.36           C  
ATOM    556  N   GLU A  71       2.918  21.126 -12.103  1.00 91.40           N  
ATOM    557  CA  GLU A  71       3.747  21.456 -10.948  1.00 91.40           C  
ATOM    558  C   GLU A  71       3.273  22.742 -10.277  1.00 91.40           C  
ATOM    559  CB  GLU A  71       5.216  21.589 -11.360  1.00 91.40           C  
ATOM    560  O   GLU A  71       3.266  22.841  -9.048  1.00 91.40           O  
ATOM    561  CG  GLU A  71       6.173  21.736 -10.187  1.00 91.40           C  
ATOM    562  CD  GLU A  71       6.216  20.509  -9.290  1.00 91.40           C  
ATOM    563  OE1 GLU A  71       6.421  20.659  -8.064  1.00 91.40           O  
ATOM    564  OE2 GLU A  71       6.043  19.387  -9.818  1.00 91.40           O  
ATOM    565  N   ARG A  72       2.857  23.719 -11.024  1.00 93.70           N  
ATOM    566  CA  ARG A  72       2.304  24.958 -10.488  1.00 93.70           C  
ATOM    567  C   ARG A  72       1.024  24.692  -9.702  1.00 93.70           C  
ATOM    568  CB  ARG A  72       2.027  25.955 -11.616  1.00 93.70           C  
ATOM    569  O   ARG A  72       0.840  25.228  -8.607  1.00 93.70           O  
ATOM    570  CG  ARG A  72       1.557  27.318 -11.132  1.00 93.70           C  
ATOM    571  CD  ARG A  72       1.071  28.188 -12.282  1.00 93.70           C  
ATOM    572  NE  ARG A  72       1.640  27.762 -13.558  1.00 93.70           N  
ATOM    573  NH1 ARG A  72       0.394  29.227 -14.839  1.00 93.70           N  
ATOM    574  NH2 ARG A  72       1.886  27.804 -15.841  1.00 93.70           N  
ATOM    575  CZ  ARG A  72       1.305  28.265 -14.743  1.00 93.70           C  
ATOM    576  N   GLN A  73       0.215  23.877 -10.285  1.00 95.01           N  
ATOM    577  CA  GLN A  73      -1.037  23.528  -9.622  1.00 95.01           C  
ATOM    578  C   GLN A  73      -0.778  22.806  -8.302  1.00 95.01           C  
ATOM    579  CB  GLN A  73      -1.904  22.659 -10.534  1.00 95.01           C  
ATOM    580  O   GLN A  73      -1.452  23.066  -7.304  1.00 95.01           O  
ATOM    581  CG  GLN A  73      -2.620  23.440 -11.628  1.00 95.01           C  
ATOM    582  CD  GLN A  73      -3.469  22.555 -12.521  1.00 95.01           C  
ATOM    583  NE2 GLN A  73      -4.192  23.170 -13.451  1.00 95.01           N  
ATOM    584  OE1 GLN A  73      -3.474  21.328 -12.378  1.00 95.01           O  
ATOM    585  N   ARG A  74       0.229  21.969  -8.308  1.00 95.15           N  
ATOM    586  CA  ARG A  74       0.592  21.253  -7.090  1.00 95.15           C  
ATOM    587  C   ARG A  74       1.086  22.215  -6.015  1.00 95.15           C  
ATOM    588  CB  ARG A  74       1.664  20.201  -7.384  1.00 95.15           C  
ATOM    589  O   ARG A  74       0.710  22.095  -4.847  1.00 95.15           O  
ATOM    590  CG  ARG A  74       1.127  18.944  -8.049  1.00 95.15           C  
ATOM    591  CD  ARG A  74       2.221  17.906  -8.259  1.00 95.15           C  
ATOM    592  NE  ARG A  74       1.728  16.745  -8.995  1.00 95.15           N  
ATOM    593  NH1 ARG A  74       3.455  15.349  -8.357  1.00 95.15           N  
ATOM    594  NH2 ARG A  74       1.790  14.568  -9.726  1.00 95.15           N  
ATOM    595  CZ  ARG A  74       2.325  15.557  -9.024  1.00 95.15           C  
ATOM    596  N   ARG A  75       1.867  23.237  -6.450  1.00 93.61           N  
ATOM    597  CA  ARG A  75       2.393  24.237  -5.527  1.00 93.61           C  
ATOM    598  C   ARG A  75       1.273  25.101  -4.958  1.00 93.61           C  
ATOM    599  CB  ARG A  75       3.433  25.118  -6.223  1.00 93.61           C  
ATOM    600  O   ARG A  75       1.249  25.385  -3.758  1.00 93.61           O  
ATOM    601  CG  ARG A  75       4.235  25.992  -5.273  1.00 93.61           C  
ATOM    602  CD  ARG A  75       5.389  26.685  -5.983  1.00 93.61           C  
ATOM    603  NE  ARG A  75       4.941  27.388  -7.182  1.00 93.61           N  
ATOM    604  NH1 ARG A  75       6.749  26.762  -8.476  1.00 93.61           N  
ATOM    605  NH2 ARG A  75       5.098  28.079  -9.366  1.00 93.61           N  
ATOM    606  CZ  ARG A  75       5.597  27.408  -8.339  1.00 93.61           C  
ATOM    607  N   GLU A  76       0.379  25.436  -5.813  1.00 94.75           N  
ATOM    608  CA  GLU A  76      -0.746  26.271  -5.401  1.00 94.75           C  
ATOM    609  C   GLU A  76      -1.649  25.533  -4.417  1.00 94.75           C  
ATOM    610  CB  GLU A  76      -1.554  26.724  -6.619  1.00 94.75           C  
ATOM    611  O   GLU A  76      -2.110  26.115  -3.433  1.00 94.75           O  
ATOM    612  CG  GLU A  76      -0.907  27.860  -7.398  1.00 94.75           C  
ATOM    613  CD  GLU A  76      -1.670  28.234  -8.659  1.00 94.75           C  
ATOM    614  OE1 GLU A  76      -1.215  29.134  -9.400  1.00 94.75           O  
ATOM    615  OE2 GLU A  76      -2.732  27.621  -8.908  1.00 94.75           O  
ATOM    616  N   ARG A  77      -1.845  24.227  -4.678  1.00 96.55           N  
ATOM    617  CA  ARG A  77      -2.661  23.415  -3.781  1.00 96.55           C  
ATOM    618  C   ARG A  77      -2.002  23.282  -2.412  1.00 96.55           C  
ATOM    619  CB  ARG A  77      -2.905  22.030  -4.382  1.00 96.55           C  
ATOM    620  O   ARG A  77      -2.674  23.376  -1.382  1.00 96.55           O  
ATOM    621  CG  ARG A  77      -3.971  22.008  -5.467  1.00 96.55           C  
ATOM    622  CD  ARG A  77      -4.379  20.587  -5.828  1.00 96.55           C  
ATOM    623  NE  ARG A  77      -3.365  19.925  -6.643  1.00 96.55           N  
ATOM    624  NH1 ARG A  77      -4.753  18.222  -7.356  1.00 96.55           N  
ATOM    625  NH2 ARG A  77      -2.572  18.299  -8.058  1.00 96.55           N  
ATOM    626  CZ  ARG A  77      -3.566  18.817  -7.351  1.00 96.55           C  
ATOM    627  N   PHE A  78      -0.680  23.190  -2.542  1.00 93.47           N  
ATOM    628  CA  PHE A  78       0.083  23.081  -1.304  1.00 93.47           C  
ATOM    629  C   PHE A  78       0.028  24.385  -0.517  1.00 93.47           C  
ATOM    630  CB  PHE A  78       1.540  22.708  -1.601  1.00 93.47           C  
ATOM    631  O   PHE A  78      -0.180  24.374   0.698  1.00 93.47           O  
ATOM    632  CG  PHE A  78       2.365  22.459  -0.367  1.00 93.47           C  
ATOM    633  CD1 PHE A  78       3.198  23.449   0.140  1.00 93.47           C  
ATOM    634  CD2 PHE A  78       2.309  21.235   0.285  1.00 93.47           C  
ATOM    635  CE1 PHE A  78       3.963  23.222   1.282  1.00 93.47           C  
ATOM    636  CE2 PHE A  78       3.071  21.000   1.426  1.00 93.47           C  
ATOM    637  CZ  PHE A  78       3.898  21.994   1.922  1.00 93.47           C  
ATOM    638  N   GLU A  79       0.212  25.530  -1.130  1.00 94.34           N  
ATOM    639  CA  GLU A  79       0.152  26.841  -0.491  1.00 94.34           C  
ATOM    640  C   GLU A  79      -1.229  27.104   0.102  1.00 94.34           C  
ATOM    641  CB  GLU A  79       0.514  27.944  -1.489  1.00 94.34           C  
ATOM    642  O   GLU A  79      -1.345  27.620   1.216  1.00 94.34           O  
ATOM    643  CG  GLU A  79       2.010  28.094  -1.724  1.00 94.34           C  
ATOM    644  CD  GLU A  79       2.349  29.114  -2.800  1.00 94.34           C  
ATOM    645  OE1 GLU A  79       3.530  29.196  -3.207  1.00 94.34           O  
ATOM    646  OE2 GLU A  79       1.426  29.836  -3.238  1.00 94.34           O  
ATOM    647  N   GLN A  80      -2.236  26.697  -0.602  1.00 93.90           N  
ATOM    648  CA  GLN A  80      -3.603  26.854  -0.118  1.00 93.90           C  
ATOM    649  C   GLN A  80      -3.853  25.991   1.116  1.00 93.90           C  
ATOM    650  CB  GLN A  80      -4.606  26.502  -1.217  1.00 93.90           C  
ATOM    651  O   GLN A  80      -4.507  26.428   2.064  1.00 93.90           O  
ATOM    652  CG  GLN A  80      -6.038  26.911  -0.897  1.00 93.90           C  
ATOM    653  CD  GLN A  80      -6.184  28.404  -0.666  1.00 93.90           C  
ATOM    654  NE2 GLN A  80      -6.982  28.774   0.330  1.00 93.90           N  
ATOM    655  OE1 GLN A  80      -5.584  29.217  -1.375  1.00 93.90           O  
ATOM    656  N   SER A  81      -3.364  24.804   1.027  1.00 92.81           N  
ATOM    657  CA  SER A  81      -3.500  23.902   2.166  1.00 92.81           C  
ATOM    658  C   SER A  81      -2.843  24.484   3.413  1.00 92.81           C  
ATOM    659  CB  SER A  81      -2.887  22.538   1.846  1.00 92.81           C  
ATOM    660  O   SER A  81      -3.398  24.399   4.511  1.00 92.81           O  
ATOM    661  OG  SER A  81      -2.956  21.679   2.971  1.00 92.81           O  
ATOM    662  N   GLU A  82      -1.652  25.118   3.240  1.00 93.86           N  
ATOM    663  CA  GLU A  82      -0.952  25.749   4.355  1.00 93.86           C  
ATOM    664  C   GLU A  82      -1.738  26.939   4.898  1.00 93.86           C  
ATOM    665  CB  GLU A  82       0.449  26.194   3.927  1.00 93.86           C  
ATOM    666  O   GLU A  82      -1.856  27.108   6.113  1.00 93.86           O  
ATOM    667  CG  GLU A  82       1.498  25.096   4.018  1.00 93.86           C  
ATOM    668  CD  GLU A  82       2.900  25.625   4.273  1.00 93.86           C  
ATOM    669  OE1 GLU A  82       3.672  24.971   5.010  1.00 93.86           O  
ATOM    670  OE2 GLU A  82       3.230  26.704   3.731  1.00 93.86           O  
ATOM    671  N   LYS A  83      -2.268  27.751   3.991  1.00 96.18           N  
ATOM    672  CA  LYS A  83      -3.091  28.891   4.384  1.00 96.18           C  
ATOM    673  C   LYS A  83      -4.326  28.437   5.157  1.00 96.18           C  
ATOM    674  CB  LYS A  83      -3.509  29.700   3.156  1.00 96.18           C  
ATOM    675  O   LYS A  83      -4.680  29.033   6.177  1.00 96.18           O  
ATOM    676  CG  LYS A  83      -2.395  30.552   2.567  1.00 96.18           C  
ATOM    677  CD  LYS A  83      -2.882  31.359   1.370  1.00 96.18           C  
ATOM    678  CE  LYS A  83      -1.751  32.156   0.735  1.00 96.18           C  
ATOM    679  NZ  LYS A  83      -2.197  32.859  -0.506  1.00 96.18           N  
ATOM    680  N   ASP A  84      -4.975  27.361   4.642  1.00 92.83           N  
ATOM    681  CA  ASP A  84      -6.149  26.796   5.300  1.00 92.83           C  
ATOM    682  C   ASP A  84      -5.801  26.275   6.693  1.00 92.83           C  
ATOM    683  CB  ASP A  84      -6.751  25.673   4.454  1.00 92.83           C  
ATOM    684  O   ASP A  84      -6.564  26.468   7.642  1.00 92.83           O  
ATOM    685  CG  ASP A  84      -7.436  26.179   3.197  1.00 92.83           C  
ATOM    686  OD1 ASP A  84      -7.679  27.400   3.084  1.00 92.83           O  
ATOM    687  OD2 ASP A  84      -7.739  25.350   2.312  1.00 92.83           O  
ATOM    688  N   TRP A  85      -4.623  25.626   6.728  1.00 90.62           N  
ATOM    689  CA  TRP A  85      -4.163  25.110   8.013  1.00 90.62           C  
ATOM    690  C   TRP A  85      -3.921  26.246   9.001  1.00 90.62           C  
ATOM    691  CB  TRP A  85      -2.882  24.290   7.835  1.00 90.62           C  
ATOM    692  O   TRP A  85      -4.340  26.170  10.158  1.00 90.62           O  
ATOM    693  CG  TRP A  85      -2.381  23.661   9.101  1.00 90.62           C  
ATOM    694  CD1 TRP A  85      -2.817  22.496   9.670  1.00 90.62           C  
ATOM    695  CD2 TRP A  85      -1.352  24.165   9.957  1.00 90.62           C  
ATOM    696  CE2 TRP A  85      -1.215  23.255  11.027  1.00 90.62           C  
ATOM    697  CE3 TRP A  85      -0.530  25.300   9.921  1.00 90.62           C  
ATOM    698  NE1 TRP A  85      -2.119  22.247  10.829  1.00 90.62           N  
ATOM    699  CH2 TRP A  85       0.503  24.563  11.997  1.00 90.62           C  
ATOM    700  CZ2 TRP A  85      -0.288  23.445  12.055  1.00 90.62           C  
ATOM    701  CZ3 TRP A  85       0.391  25.488  10.945  1.00 90.62           C  
ATOM    702  N   LEU A  86      -3.291  27.349   8.602  1.00 94.76           N  
ATOM    703  CA  LEU A  86      -3.028  28.511   9.443  1.00 94.76           C  
ATOM    704  C   LEU A  86      -4.330  29.183   9.865  1.00 94.76           C  
ATOM    705  CB  LEU A  86      -2.137  29.515   8.706  1.00 94.76           C  
ATOM    706  O   LEU A  86      -4.468  29.612  11.013  1.00 94.76           O  
ATOM    707  CG  LEU A  86      -0.652  29.162   8.611  1.00 94.76           C  
ATOM    708  CD1 LEU A  86       0.046  30.070   7.604  1.00 94.76           C  
ATOM    709  CD2 LEU A  86       0.011  29.264   9.980  1.00 94.76           C  
ATOM    710  N   TYR A  87      -5.292  29.280   8.912  1.00 93.61           N  
ATOM    711  CA  TYR A  87      -6.607  29.846   9.192  1.00 93.61           C  
ATOM    712  C   TYR A  87      -7.329  29.042  10.267  1.00 93.61           C  
ATOM    713  CB  TYR A  87      -7.455  29.893   7.917  1.00 93.61           C  
ATOM    714  O   TYR A  87      -7.906  29.614  11.195  1.00 93.61           O  
ATOM    715  CG  TYR A  87      -8.845  30.439   8.133  1.00 93.61           C  
ATOM    716  CD1 TYR A  87      -9.928  29.584   8.324  1.00 93.61           C  
ATOM    717  CD2 TYR A  87      -9.079  31.810   8.146  1.00 93.61           C  
ATOM    718  CE1 TYR A  87     -11.212  30.082   8.521  1.00 93.61           C  
ATOM    719  CE2 TYR A  87     -10.359  32.319   8.342  1.00 93.61           C  
ATOM    720  OH  TYR A  87     -12.686  31.947   8.724  1.00 93.61           O  
ATOM    721  CZ  TYR A  87     -11.417  31.449   8.529  1.00 93.61           C  
ATOM    722  N   VAL A  88      -7.300  27.676  10.185  1.00 88.68           N  
ATOM    723  CA  VAL A  88      -7.950  26.814  11.167  1.00 88.68           C  
ATOM    724  C   VAL A  88      -7.256  26.956  12.520  1.00 88.68           C  
ATOM    725  CB  VAL A  88      -7.942  25.335  10.718  1.00 88.68           C  
ATOM    726  O   VAL A  88      -7.918  27.030  13.559  1.00 88.68           O  
ATOM    727  CG1 VAL A  88      -8.388  24.422  11.858  1.00 88.68           C  
ATOM    728  CG2 VAL A  88      -8.838  25.145   9.495  1.00 88.68           C  
ATOM    729  N   GLN A  89      -5.947  27.055  12.468  1.00 90.17           N  
ATOM    730  CA  GLN A  89      -5.174  27.206  13.696  1.00 90.17           C  
ATOM    731  C   GLN A  89      -5.476  28.539  14.375  1.00 90.17           C  
ATOM    732  CB  GLN A  89      -3.677  27.091  13.407  1.00 90.17           C  
ATOM    733  O   GLN A  89      -5.628  28.599  15.597  1.00 90.17           O  
ATOM    734  CG  GLN A  89      -2.833  26.801  14.641  1.00 90.17           C  
ATOM    735  CD  GLN A  89      -1.454  26.268  14.297  1.00 90.17           C  
ATOM    736  NE2 GLN A  89      -0.818  25.606  15.257  1.00 90.17           N  
ATOM    737  OE1 GLN A  89      -0.966  26.449  13.177  1.00 90.17           O  
ATOM    738  N   GLU A  90      -5.566  29.631  13.543  1.00 93.44           N  
ATOM    739  CA  GLU A  90      -5.842  30.964  14.069  1.00 93.44           C  
ATOM    740  C   GLU A  90      -7.261  31.057  14.621  1.00 93.44           C  
ATOM    741  CB  GLU A  90      -5.628  32.025  12.986  1.00 93.44           C  
ATOM    742  O   GLU A  90      -7.536  31.867  15.509  1.00 93.44           O  
ATOM    743  CG  GLU A  90      -4.165  32.361  12.734  1.00 93.44           C  
ATOM    744  CD  GLU A  90      -3.964  33.350  11.598  1.00 93.44           C  
ATOM    745  OE1 GLU A  90      -2.800  33.709  11.304  1.00 93.44           O  
ATOM    746  OE2 GLU A  90      -4.977  33.772  10.997  1.00 93.44           O  
ATOM    747  N   ASN A  91      -8.146  30.235  14.086  1.00 93.84           N  
ATOM    748  CA  ASN A  91      -9.540  30.316  14.508  1.00 93.84           C  
ATOM    749  C   ASN A  91      -9.943  29.105  15.346  1.00 93.84           C  
ATOM    750  CB  ASN A  91     -10.461  30.452  13.294  1.00 93.84           C  
ATOM    751  O   ASN A  91     -11.115  28.727  15.374  1.00 93.84           O  
ATOM    752  CG  ASN A  91     -10.267  31.762  12.557  1.00 93.84           C  
ATOM    753  ND2 ASN A  91      -9.490  31.728  11.481  1.00 93.84           N  
ATOM    754  OD1 ASN A  91     -10.810  32.797  12.953  1.00 93.84           O  
ATOM    755  N   GLU A  92      -9.010  28.444  15.944  1.00 90.46           N  
ATOM    756  CA  GLU A  92      -9.203  27.244  16.754  1.00 90.46           C  
ATOM    757  C   GLU A  92     -10.264  27.468  17.827  1.00 90.46           C  
ATOM    758  CB  GLU A  92      -7.883  26.813  17.400  1.00 90.46           C  
ATOM    759  O   GLU A  92     -11.121  26.610  18.049  1.00 90.46           O  
ATOM    760  CG  GLU A  92      -7.970  25.495  18.154  1.00 90.46           C  
ATOM    761  CD  GLU A  92      -6.654  25.082  18.795  1.00 90.46           C  
ATOM    762  OE1 GLU A  92      -6.579  23.970  19.364  1.00 90.46           O  
ATOM    763  OE2 GLU A  92      -5.691  25.879  18.728  1.00 90.46           O  
ATOM    764  N   SER A  93     -10.263  28.594  18.478  1.00 92.04           N  
ATOM    765  CA  SER A  93     -11.193  28.901  19.559  1.00 92.04           C  
ATOM    766  C   SER A  93     -12.625  29.002  19.044  1.00 92.04           C  
ATOM    767  CB  SER A  93     -10.799  30.206  20.252  1.00 92.04           C  
ATOM    768  O   SER A  93     -13.557  28.507  19.682  1.00 92.04           O  
ATOM    769  OG  SER A  93     -10.697  31.263  19.314  1.00 92.04           O  
ATOM    770  N   ARG A  94     -12.763  29.697  17.888  1.00 90.91           N  
ATOM    771  CA  ARG A  94     -14.076  29.820  17.264  1.00 90.91           C  
ATOM    772  C   ARG A  94     -14.632  28.452  16.883  1.00 90.91           C  
ATOM    773  CB  ARG A  94     -14.002  30.718  16.027  1.00 90.91           C  
ATOM    774  O   ARG A  94     -15.807  28.165  17.121  1.00 90.91           O  
ATOM    775  CG  ARG A  94     -15.356  31.023  15.406  1.00 90.91           C  
ATOM    776  CD  ARG A  94     -15.219  31.840  14.129  1.00 90.91           C  
ATOM    777  NE  ARG A  94     -16.398  31.711  13.277  1.00 90.91           N  
ATOM    778  NH1 ARG A  94     -15.208  31.554  11.302  1.00 90.91           N  
ATOM    779  NH2 ARG A  94     -17.499  31.467  11.276  1.00 90.91           N  
ATOM    780  CZ  ARG A  94     -16.366  31.577  11.954  1.00 90.91           C  
ATOM    781  N   TYR A  95     -13.790  27.607  16.227  1.00 90.95           N  
ATOM    782  CA  TYR A  95     -14.211  26.270  15.822  1.00 90.95           C  
ATOM    783  C   TYR A  95     -14.500  25.398  17.039  1.00 90.95           C  
ATOM    784  CB  TYR A  95     -13.138  25.610  14.951  1.00 90.95           C  
ATOM    785  O   TYR A  95     -15.449  24.610  17.034  1.00 90.95           O  
ATOM    786  CG  TYR A  95     -13.071  26.163  13.548  1.00 90.95           C  
ATOM    787  CD1 TYR A  95     -14.131  25.993  12.660  1.00 90.95           C  
ATOM    788  CD2 TYR A  95     -11.948  26.855  13.108  1.00 90.95           C  
ATOM    789  CE1 TYR A  95     -14.072  26.500  11.365  1.00 90.95           C  
ATOM    790  CE2 TYR A  95     -11.879  27.366  11.816  1.00 90.95           C  
ATOM    791  OH  TYR A  95     -12.881  27.687   9.673  1.00 90.95           O  
ATOM    792  CZ  TYR A  95     -12.944  27.184  10.953  1.00 90.95           C  
ATOM    793  N   ALA A  96     -13.713  25.549  18.121  1.00 89.99           N  
ATOM    794  CA  ALA A  96     -13.945  24.817  19.363  1.00 89.99           C  
ATOM    795  C   ALA A  96     -15.289  25.194  19.979  1.00 89.99           C  
ATOM    796  CB  ALA A  96     -12.816  25.082  20.356  1.00 89.99           C  
ATOM    797  O   ALA A  96     -16.035  24.325  20.436  1.00 89.99           O  
ATOM    798  N   ALA A  97     -15.607  26.480  19.985  1.00 91.22           N  
ATOM    799  CA  ALA A  97     -16.886  26.964  20.500  1.00 91.22           C  
ATOM    800  C   ALA A  97     -18.047  26.449  19.654  1.00 91.22           C  
ATOM    801  CB  ALA A  97     -16.899  28.490  20.543  1.00 91.22           C  
ATOM    802  O   ALA A  97     -19.083  26.048  20.190  1.00 91.22           O  
ATOM    803  N   HIS A  98     -17.867  26.524  18.338  1.00 91.48           N  
ATOM    804  CA  HIS A  98     -18.877  26.011  17.419  1.00 91.48           C  
ATOM    805  C   HIS A  98     -19.118  24.521  17.641  1.00 91.48           C  
ATOM    806  CB  HIS A  98     -18.461  26.265  15.969  1.00 91.48           C  
ATOM    807  O   HIS A  98     -20.264  24.067  17.640  1.00 91.48           O  
ATOM    808  CG  HIS A  98     -19.505  25.881  14.969  1.00 91.48           C  
ATOM    809  CD2 HIS A  98     -20.579  26.558  14.500  1.00 91.48           C  
ATOM    810  ND1 HIS A  98     -19.510  24.659  14.332  1.00 91.48           N  
ATOM    811  CE1 HIS A  98     -20.545  24.601  13.511  1.00 91.48           C  
ATOM    812  NE2 HIS A  98     -21.210  25.741  13.594  1.00 91.48           N  
ATOM    813  N   ARG A  99     -18.050  23.797  17.844  1.00 92.31           N  
ATOM    814  CA  ARG A  99     -18.145  22.361  18.088  1.00 92.31           C  
ATOM    815  C   ARG A  99     -18.949  22.072  19.352  1.00 92.31           C  
ATOM    816  CB  ARG A  99     -16.751  21.741  18.201  1.00 92.31           C  
ATOM    817  O   ARG A  99     -19.783  21.165  19.369  1.00 92.31           O  
ATOM    818  CG  ARG A  99     -16.182  21.258  16.877  1.00 92.31           C  
ATOM    819  CD  ARG A  99     -14.834  20.574  17.057  1.00 92.31           C  
ATOM    820  NE  ARG A  99     -13.727  21.493  16.811  1.00 92.31           N  
ATOM    821  NH1 ARG A  99     -12.071  19.951  17.278  1.00 92.31           N  
ATOM    822  NH2 ARG A  99     -11.513  22.090  16.674  1.00 92.31           N  
ATOM    823  CZ  ARG A  99     -12.440  21.176  16.921  1.00 92.31           C  
ATOM    824  N   VAL A 100     -18.732  22.839  20.384  1.00 91.73           N  
ATOM    825  CA  VAL A 100     -19.454  22.704  21.644  1.00 91.73           C  
ATOM    826  C   VAL A 100     -20.933  23.019  21.430  1.00 91.73           C  
ATOM    827  CB  VAL A 100     -18.866  23.625  22.737  1.00 91.73           C  
ATOM    828  O   VAL A 100     -21.805  22.318  21.947  1.00 91.73           O  
ATOM    829  CG1 VAL A 100     -19.759  23.632  23.976  1.00 91.73           C  
ATOM    830  CG2 VAL A 100     -17.449  23.184  23.099  1.00 91.73           C  
ATOM    831  N   LYS A 101     -21.207  23.995  20.605  1.00 91.99           N  
ATOM    832  CA  LYS A 101     -22.580  24.397  20.311  1.00 91.99           C  
ATOM    833  C   LYS A 101     -23.314  23.312  19.528  1.00 91.99           C  
ATOM    834  CB  LYS A 101     -22.599  25.711  19.529  1.00 91.99           C  
ATOM    835  O   LYS A 101     -24.469  23.000  19.824  1.00 91.99           O  
ATOM    836  CG  LYS A 101     -23.993  26.281  19.310  1.00 91.99           C  
ATOM    837  CD  LYS A 101     -23.948  27.576  18.509  1.00 91.99           C  
ATOM    838  CE  LYS A 101     -25.347  28.081  18.183  1.00 91.99           C  
ATOM    839  NZ  LYS A 101     -25.307  29.334  17.370  1.00 91.99           N  
ATOM    840  N   VAL A 102     -22.659  22.816  18.533  1.00 89.15           N  
ATOM    841  CA  VAL A 102     -23.250  21.781  17.690  1.00 89.15           C  
ATOM    842  C   VAL A 102     -23.553  20.542  18.529  1.00 89.15           C  
ATOM    843  CB  VAL A 102     -22.323  21.412  16.510  1.00 89.15           C  
ATOM    844  O   VAL A 102     -24.620  19.939  18.395  1.00 89.15           O  
ATOM    845  CG1 VAL A 102     -22.834  20.165  15.792  1.00 89.15           C  
ATOM    846  CG2 VAL A 102     -22.209  22.584  15.537  1.00 89.15           C  
ATOM    847  N   LEU A 103     -22.668  20.211  19.394  1.00 88.76           N  
ATOM    848  CA  LEU A 103     -22.850  19.047  20.255  1.00 88.76           C  
ATOM    849  C   LEU A 103     -23.993  19.272  21.239  1.00 88.76           C  
ATOM    850  CB  LEU A 103     -21.559  18.737  21.017  1.00 88.76           C  
ATOM    851  O   LEU A 103     -24.768  18.353  21.517  1.00 88.76           O  
ATOM    852  CG  LEU A 103     -20.408  18.158  20.193  1.00 88.76           C  
ATOM    853  CD1 LEU A 103     -19.140  18.077  21.037  1.00 88.76           C  
ATOM    854  CD2 LEU A 103     -20.780  16.784  19.646  1.00 88.76           C  
ATOM    855  N   ALA A 104     -24.095  20.466  21.708  1.00 87.90           N  
ATOM    856  CA  ALA A 104     -25.185  20.824  22.611  1.00 87.90           C  
ATOM    857  C   ALA A 104     -26.532  20.767  21.895  1.00 87.90           C  
ATOM    858  CB  ALA A 104     -24.956  22.215  23.198  1.00 87.90           C  
ATOM    859  O   ALA A 104     -27.521  20.290  22.456  1.00 87.90           O  
ATOM    860  N   ASP A 105     -26.592  21.308  20.641  1.00 83.71           N  
ATOM    861  CA  ASP A 105     -27.814  21.290  19.843  1.00 83.71           C  
ATOM    862  C   ASP A 105     -28.249  19.859  19.537  1.00 83.71           C  
ATOM    863  CB  ASP A 105     -27.617  22.070  18.542  1.00 83.71           C  
ATOM    864  O   ASP A 105     -29.443  19.552  19.548  1.00 83.71           O  
ATOM    865  CG  ASP A 105     -27.593  23.574  18.749  1.00 83.71           C  
ATOM    866  OD1 ASP A 105     -27.932  24.042  19.858  1.00 83.71           O  
ATOM    867  OD2 ASP A 105     -27.236  24.298  17.795  1.00 83.71           O  
ATOM    868  N   ARG A 106     -27.246  19.014  19.335  1.00 82.54           N  
ATOM    869  CA  ARG A 106     -27.555  17.624  19.017  1.00 82.54           C  
ATOM    870  C   ARG A 106     -28.104  16.892  20.237  1.00 82.54           C  
ATOM    871  CB  ARG A 106     -26.313  16.903  18.489  1.00 82.54           C  
ATOM    872  O   ARG A 106     -28.974  16.028  20.110  1.00 82.54           O  
ATOM    873  CG  ARG A 106     -26.065  17.110  17.003  1.00 82.54           C  
ATOM    874  CD  ARG A 106     -24.908  16.259  16.500  1.00 82.54           C  
ATOM    875  NE  ARG A 106     -24.652  16.482  15.080  1.00 82.54           N  
ATOM    876  NH1 ARG A 106     -22.733  15.197  15.013  1.00 82.54           N  
ATOM    877  NH2 ARG A 106     -23.487  16.239  13.116  1.00 82.54           N  
ATOM    878  CZ  ARG A 106     -23.625  15.972  14.406  1.00 82.54           C  
ATOM    879  N   LYS A 107     -27.641  17.313  21.354  1.00 82.88           N  
ATOM    880  CA  LYS A 107     -28.127  16.740  22.606  1.00 82.88           C  
ATOM    881  C   LYS A 107     -29.582  17.126  22.858  1.00 82.88           C  
ATOM    882  CB  LYS A 107     -27.254  17.191  23.778  1.00 82.88           C  
ATOM    883  O   LYS A 107     -30.372  16.308  23.334  1.00 82.88           O  
ATOM    884  CG  LYS A 107     -25.947  16.423  23.907  1.00 82.88           C  
ATOM    885  CD  LYS A 107     -25.184  16.826  25.163  1.00 82.88           C  
ATOM    886  CE  LYS A 107     -23.826  16.141  25.237  1.00 82.88           C  
ATOM    887  NZ  LYS A 107     -23.062  16.557  26.451  1.00 82.88           N  
ATOM    888  N   VAL A 108     -29.963  18.335  22.530  1.00 80.13           N  
ATOM    889  CA  VAL A 108     -31.314  18.842  22.744  1.00 80.13           C  
ATOM    890  C   VAL A 108     -32.284  18.147  21.790  1.00 80.13           C  
ATOM    891  CB  VAL A 108     -31.384  20.373  22.552  1.00 80.13           C  
ATOM    892  O   VAL A 108     -33.394  17.781  22.182  1.00 80.13           O  
ATOM    893  CG1 VAL A 108     -32.832  20.858  22.594  1.00 80.13           C  
ATOM    894  CG2 VAL A 108     -30.550  21.082  23.618  1.00 80.13           C  
ATOM    895  N   VAL A 109     -31.837  18.011  20.502  1.00 73.74           N  
ATOM    896  CA  VAL A 109     -32.678  17.375  19.494  1.00 73.74           C  
ATOM    897  C   VAL A 109     -32.910  15.911  19.863  1.00 73.74           C  
ATOM    898  CB  VAL A 109     -32.051  17.476  18.085  1.00 73.74           C  
ATOM    899  O   VAL A 109     -34.017  15.391  19.699  1.00 73.74           O  
ATOM    900  CG1 VAL A 109     -32.809  16.596  17.092  1.00 73.74           C  
ATOM    901  CG2 VAL A 109     -32.034  18.928  17.612  1.00 73.74           C  
ATOM    902  N   ASN A 110     -31.901  15.261  20.404  1.00 65.65           N  
ATOM    903  CA  ASN A 110     -32.013  13.848  20.752  1.00 65.65           C  
ATOM    904  C   ASN A 110     -32.863  13.645  22.003  1.00 65.65           C  
ATOM    905  CB  ASN A 110     -30.626  13.232  20.946  1.00 65.65           C  
ATOM    906  O   ASN A 110     -33.555  12.633  22.130  1.00 65.65           O  
ATOM    907  CG  ASN A 110     -29.971  12.844  19.635  1.00 65.65           C  
ATOM    908  ND2 ASN A 110     -28.684  12.522  19.688  1.00 65.65           N  
ATOM    909  OD1 ASN A 110     -30.615  12.835  18.583  1.00 65.65           O  
ATOM    910  N   LYS A 111     -32.841  14.611  22.939  1.00 59.62           N  
ATOM    911  CA  LYS A 111     -33.669  14.574  24.141  1.00 59.62           C  
ATOM    912  C   LYS A 111     -35.139  14.805  23.803  1.00 59.62           C  
ATOM    913  CB  LYS A 111     -33.194  15.618  25.153  1.00 59.62           C  
ATOM    914  O   LYS A 111     -36.026  14.250  24.454  1.00 59.62           O  
ATOM    915  CG  LYS A 111     -32.105  15.119  26.091  1.00 59.62           C  
ATOM    916  CD  LYS A 111     -31.758  16.159  27.148  1.00 59.62           C  
ATOM    917  CE  LYS A 111     -30.593  15.707  28.018  1.00 59.62           C  
ATOM    918  NZ  LYS A 111     -30.233  16.735  29.040  1.00 59.62           N  
ATOM    919  N   SER A 112     -35.418  15.652  22.745  1.00 54.81           N  
ATOM    920  CA  SER A 112     -36.806  15.920  22.383  1.00 54.81           C  
ATOM    921  C   SER A 112     -37.418  14.743  21.631  1.00 54.81           C  
ATOM    922  CB  SER A 112     -36.904  17.186  21.532  1.00 54.81           C  
ATOM    923  O   SER A 112     -38.631  14.527  21.688  1.00 54.81           O  
ATOM    924  OG  SER A 112     -36.054  17.098  20.401  1.00 54.81           O  
ATOM    925  N   LYS A 113     -36.513  13.869  21.115  1.00 51.93           N  
ATOM    926  CA  LYS A 113     -37.068  12.745  20.367  1.00 51.93           C  
ATOM    927  C   LYS A 113     -37.425  11.589  21.297  1.00 51.93           C  
ATOM    928  CB  LYS A 113     -36.082  12.272  19.298  1.00 51.93           C  
ATOM    929  O   LYS A 113     -38.357  10.830  21.024  1.00 51.93           O  
ATOM    930  CG  LYS A 113     -36.159  13.056  17.996  1.00 51.93           C  
ATOM    931  CD  LYS A 113     -35.231  12.473  16.937  1.00 51.93           C  
ATOM    932  CE  LYS A 113     -35.242  13.306  15.663  1.00 51.93           C  
ATOM    933  NZ  LYS A 113     -34.201  12.851  14.694  1.00 51.93           N  
ATOM    934  N   ASP A 114     -36.859  11.668  22.578  1.00 51.04           N  
ATOM    935  CA  ASP A 114     -37.098  10.561  23.500  1.00 51.04           C  
ATOM    936  C   ASP A 114     -38.267  10.868  24.434  1.00 51.04           C  
ATOM    937  CB  ASP A 114     -35.839  10.259  24.314  1.00 51.04           C  
ATOM    938  O   ASP A 114     -38.955   9.955  24.896  1.00 51.04           O  
ATOM    939  CG  ASP A 114     -34.781   9.518  23.517  1.00 51.04           C  
ATOM    940  OD1 ASP A 114     -35.107   8.945  22.454  1.00 51.04           O  
ATOM    941  OD2 ASP A 114     -33.610   9.503  23.956  1.00 51.04           O  
ATOM    942  N   ASN A 115     -38.933  12.067  24.287  1.00 43.81           N  
ATOM    943  CA  ASN A 115     -40.114  12.267  25.120  1.00 43.81           C  
ATOM    944  C   ASN A 115     -41.328  12.665  24.285  1.00 43.81           C  
ATOM    945  CB  ASN A 115     -39.841  13.320  26.196  1.00 43.81           C  
ATOM    946  O   ASN A 115     -42.433  12.797  24.813  1.00 43.81           O  
ATOM    947  CG  ASN A 115     -39.330  12.715  27.488  1.00 43.81           C  
ATOM    948  ND2 ASN A 115     -38.963  13.568  28.438  1.00 43.81           N  
ATOM    949  OD1 ASN A 115     -39.265  11.491  27.633  1.00 43.81           O  
ATOM    950  N   THR A 116     -41.714  11.968  23.209  1.00 34.70           N  
ATOM    951  CA  THR A 116     -43.113  12.063  22.808  1.00 34.70           C  
ATOM    952  C   THR A 116     -43.521  10.848  21.979  1.00 34.70           C  
ATOM    953  CB  THR A 116     -43.378  13.349  22.003  1.00 34.70           C  
ATOM    954  O   THR A 116     -42.813  10.459  21.048  1.00 34.70           O  
ATOM    955  CG2 THR A 116     -43.581  14.544  22.929  1.00 34.70           C  
ATOM    956  OG1 THR A 116     -42.259  13.608  21.146  1.00 34.70           O  
ATOM    957  N   THR A 117     -43.905   9.665  22.580  1.00 35.97           N  
ATOM    958  CA  THR A 117     -45.109   8.856  22.423  1.00 35.97           C  
ATOM    959  C   THR A 117     -46.245   9.686  21.832  1.00 35.97           C  
ATOM    960  CB  THR A 117     -45.556   8.253  23.768  1.00 35.97           C  
ATOM    961  O   THR A 117     -46.409  10.858  22.177  1.00 35.97           O  
ATOM    962  CG2 THR A 117     -44.779   6.980  24.085  1.00 35.97           C  
ATOM    963  OG1 THR A 117     -45.333   9.209  24.811  1.00 35.97           O  
ATOM    964  N   ASN A 118     -46.463   9.693  20.539  1.00 34.53           N  
ATOM    965  CA  ASN A 118     -47.719   9.600  19.802  1.00 34.53           C  
ATOM    966  C   ASN A 118     -48.456  10.936  19.781  1.00 34.53           C  
ATOM    967  CB  ASN A 118     -48.611   8.510  20.399  1.00 34.53           C  
ATOM    968  O   ASN A 118     -48.763  11.497  20.834  1.00 34.53           O  
ATOM    969  CG  ASN A 118     -48.214   7.118  19.947  1.00 34.53           C  
ATOM    970  ND2 ASN A 118     -48.629   6.108  20.703  1.00 34.53           N  
ATOM    971  OD1 ASN A 118     -47.539   6.952  18.928  1.00 34.53           O  
ATOM    972  N   VAL A 119     -48.168  11.899  18.921  1.00 30.61           N  
ATOM    973  CA  VAL A 119     -49.217  12.678  18.272  1.00 30.61           C  
ATOM    974  C   VAL A 119     -48.590  13.742  17.373  1.00 30.61           C  
ATOM    975  CB  VAL A 119     -50.155  13.339  19.306  1.00 30.61           C  
ATOM    976  O   VAL A 119     -47.664  14.443  17.785  1.00 30.61           O  
ATOM    977  CG1 VAL A 119     -51.308  14.058  18.607  1.00 30.61           C  
ATOM    978  CG2 VAL A 119     -50.688  12.295  20.286  1.00 30.61           C  
ATOM    979  N   LEU A 120     -48.374  13.504  16.121  1.00 28.99           N  
ATOM    980  CA  LEU A 120     -48.511  14.414  14.990  1.00 28.99           C  
ATOM    981  C   LEU A 120     -49.052  15.766  15.443  1.00 28.99           C  
ATOM    982  CB  LEU A 120     -49.433  13.813  13.926  1.00 28.99           C  
ATOM    983  O   LEU A 120     -50.047  15.830  16.167  1.00 28.99           O  
ATOM    984  CG  LEU A 120     -48.804  13.540  12.559  1.00 28.99           C  
ATOM    985  CD1 LEU A 120     -48.473  12.059  12.414  1.00 28.99           C  
ATOM    986  CD2 LEU A 120     -49.734  13.998  11.441  1.00 28.99           C  
ATOM    987  N   PRO A 121     -48.375  16.856  15.504  1.00 32.01           N  
ATOM    988  CA  PRO A 121     -49.036  18.133  15.786  1.00 32.01           C  
ATOM    989  C   PRO A 121     -49.778  18.693  14.574  1.00 32.01           C  
ATOM    990  CB  PRO A 121     -47.877  19.048  16.188  1.00 32.01           C  
ATOM    991  O   PRO A 121     -49.283  18.603  13.447  1.00 32.01           O  
ATOM    992  CG  PRO A 121     -46.644  18.279  15.841  1.00 32.01           C  
ATOM    993  CD  PRO A 121     -47.050  17.032  15.110  1.00 32.01           C  
ATOM    994  N   SER A 122     -51.029  18.364  14.453  1.00 28.63           N  
ATOM    995  CA  SER A 122     -52.227  19.114  14.092  1.00 28.63           C  
ATOM    996  C   SER A 122     -52.044  20.606  14.350  1.00 28.63           C  
ATOM    997  CB  SER A 122     -53.438  18.598  14.871  1.00 28.63           C  
ATOM    998  O   SER A 122     -51.483  20.999  15.375  1.00 28.63           O  
ATOM    999  OG  SER A 122     -54.278  17.820  14.037  1.00 28.63           O  
ATOM   1000  N   ILE A 123     -51.851  21.484  13.429  1.00 28.24           N  
ATOM   1001  CA  ILE A 123     -52.506  22.728  13.039  1.00 28.24           C  
ATOM   1002  C   ILE A 123     -53.060  23.430  14.277  1.00 28.24           C  
ATOM   1003  CB  ILE A 123     -53.635  22.476  12.016  1.00 28.24           C  
ATOM   1004  O   ILE A 123     -53.783  22.823  15.071  1.00 28.24           O  
ATOM   1005  CG1 ILE A 123     -53.064  21.873  10.727  1.00 28.24           C  
ATOM   1006  CG2 ILE A 123     -54.398  23.771  11.723  1.00 28.24           C  
ATOM   1007  CD1 ILE A 123     -54.115  21.271   9.806  1.00 28.24           C  
ATOM   1008  N   GLY A 124     -52.517  24.638  14.701  1.00 27.68           N  
ATOM   1009  CA  GLY A 124     -53.402  25.696  15.161  1.00 27.68           C  
ATOM   1010  C   GLY A 124     -52.658  26.918  15.667  1.00 27.68           C  
ATOM   1011  O   GLY A 124     -51.603  26.794  16.292  1.00 27.68           O  
ATOM   1012  N   MET A 125     -52.565  28.048  14.934  1.00 27.44           N  
ATOM   1013  CA  MET A 125     -53.099  29.381  15.200  1.00 27.44           C  
ATOM   1014  C   MET A 125     -53.073  29.689  16.694  1.00 27.44           C  
ATOM   1015  CB  MET A 125     -54.526  29.505  14.665  1.00 27.44           C  
ATOM   1016  O   MET A 125     -53.471  28.857  17.511  1.00 27.44           O  
ATOM   1017  CG  MET A 125     -54.613  29.519  13.148  1.00 27.44           C  
ATOM   1018  SD  MET A 125     -54.513  31.214  12.452  1.00 27.44           S  
ATOM   1019  CE  MET A 125     -56.256  31.491  12.032  1.00 27.44           C  
ATOM   1020  N   ALA A 126     -52.248  30.585  17.150  1.00 24.40           N  
ATOM   1021  CA  ALA A 126     -52.649  31.661  18.052  1.00 24.40           C  
ATOM   1022  C   ALA A 126     -51.446  32.224  18.803  1.00 24.40           C  
ATOM   1023  CB  ALA A 126     -53.702  31.163  19.039  1.00 24.40           C  
ATOM   1024  O   ALA A 126     -50.614  31.468  19.311  1.00 24.40           O  
ATOM   1025  N   SER A 127     -51.127  33.511  18.604  1.00 24.68           N  
ATOM   1026  CA  SER A 127     -51.320  34.747  19.354  1.00 24.68           C  
ATOM   1027  C   SER A 127     -50.315  34.864  20.496  1.00 24.68           C  
ATOM   1028  CB  SER A 127     -52.743  34.824  19.907  1.00 24.68           C  
ATOM   1029  O   SER A 127     -50.083  33.898  21.226  1.00 24.68           O  
ATOM   1030  OG  SER A 127     -53.632  35.351  18.938  1.00 24.68           O  
ATOM   1031  N   THR A 128     -49.489  35.919  20.484  1.00 23.84           N  
ATOM   1032  CA  THR A 128     -49.261  37.125  21.272  1.00 23.84           C  
ATOM   1033  C   THR A 128     -48.310  36.842  22.431  1.00 23.84           C  
ATOM   1034  CB  THR A 128     -50.584  37.694  21.817  1.00 23.84           C  
ATOM   1035  O   THR A 128     -48.494  35.872  23.170  1.00 23.84           O  
ATOM   1036  CG2 THR A 128     -50.469  39.191  22.087  1.00 23.84           C  
ATOM   1037  OG1 THR A 128     -51.625  37.472  20.857  1.00 23.84           O  
ATOM   1038  N   THR A 129     -47.169  37.556  22.434  1.00 26.65           N  
ATOM   1039  CA  THR A 129     -46.702  38.384  23.540  1.00 26.65           C  
ATOM   1040  C   THR A 129     -45.224  38.725  23.375  1.00 26.65           C  
ATOM   1041  CB  THR A 129     -46.922  37.682  24.894  1.00 26.65           C  
ATOM   1042  O   THR A 129     -44.405  37.844  23.104  1.00 26.65           O  
ATOM   1043  CG2 THR A 129     -46.962  38.692  26.036  1.00 26.65           C  
ATOM   1044  OG1 THR A 129     -48.164  36.967  24.859  1.00 26.65           O  
ATOM   1045  N   MET A 130     -44.895  39.970  23.028  1.00 22.05           N  
ATOM   1046  CA  MET A 130     -44.271  41.136  23.647  1.00 22.05           C  
ATOM   1047  C   MET A 130     -43.086  40.724  24.513  1.00 22.05           C  
ATOM   1048  CB  MET A 130     -45.289  41.908  24.487  1.00 22.05           C  
ATOM   1049  O   MET A 130     -43.195  39.802  25.324  1.00 22.05           O  
ATOM   1050  CG  MET A 130     -46.391  42.562  23.669  1.00 22.05           C  
ATOM   1051  SD  MET A 130     -45.897  44.200  23.007  1.00 22.05           S  
ATOM   1052  CE  MET A 130     -45.957  45.190  24.526  1.00 22.05           C  
ATOM   1053  N   ASN A 131     -41.857  41.249  24.210  1.00 29.00           N  
ATOM   1054  CA  ASN A 131     -40.931  41.992  25.058  1.00 29.00           C  
ATOM   1055  C   ASN A 131     -39.541  42.074  24.433  1.00 29.00           C  
ATOM   1056  CB  ASN A 131     -40.852  41.361  26.449  1.00 29.00           C  
ATOM   1057  O   ASN A 131     -38.995  41.062  23.991  1.00 29.00           O  
ATOM   1058  CG  ASN A 131     -41.889  41.919  27.403  1.00 29.00           C  
ATOM   1059  ND2 ASN A 131     -41.997  41.316  28.581  1.00 29.00           N  
ATOM   1060  OD1 ASN A 131     -42.589  42.884  27.084  1.00 29.00           O  
ATOM   1061  N   ASN A 132     -39.134  43.249  23.923  1.00 27.04           N  
ATOM   1062  CA  ASN A 132     -38.231  44.313  24.349  1.00 27.04           C  
ATOM   1063  C   ASN A 132     -36.790  44.022  23.939  1.00 27.04           C  
ATOM   1064  CB  ASN A 132     -38.321  44.520  25.863  1.00 27.04           C  
ATOM   1065  O   ASN A 132     -36.283  42.923  24.173  1.00 27.04           O  
ATOM   1066  CG  ASN A 132     -39.312  45.601  26.246  1.00 27.04           C  
ATOM   1067  ND2 ASN A 132     -39.536  45.766  27.545  1.00 27.04           N  
ATOM   1068  OD1 ASN A 132     -39.872  46.281  25.383  1.00 27.04           O  
ATOM   1069  N   ALA A 133     -36.177  44.854  23.090  1.00 25.71           N  
ATOM   1070  CA  ALA A 133     -35.238  45.972  23.116  1.00 25.71           C  
ATOM   1071  C   ALA A 133     -33.808  45.483  23.327  1.00 25.71           C  
ATOM   1072  CB  ALA A 133     -35.624  46.965  24.209  1.00 25.71           C  
ATOM   1073  O   ALA A 133     -33.544  44.691  24.236  1.00 25.71           O  
ATOM   1074  N   ASN A 134     -32.916  45.649  22.340  1.00 29.81           N  
ATOM   1075  CA  ASN A 134     -31.649  46.371  22.306  1.00 29.81           C  
ATOM   1076  C   ASN A 134     -30.818  45.988  21.085  1.00 29.81           C  
ATOM   1077  CB  ASN A 134     -30.854  46.121  23.589  1.00 29.81           C  
ATOM   1078  O   ASN A 134     -30.670  44.805  20.776  1.00 29.81           O  
ATOM   1079  CG  ASN A 134     -31.290  47.017  24.731  1.00 29.81           C  
ATOM   1080  ND2 ASN A 134     -30.920  46.646  25.951  1.00 29.81           N  
ATOM   1081  OD1 ASN A 134     -31.954  48.035  24.519  1.00 29.81           O  
ATOM   1082  N   MET A 135     -30.653  46.751  20.042  1.00 23.73           N  
ATOM   1083  CA  MET A 135     -29.629  47.646  19.512  1.00 23.73           C  
ATOM   1084  C   MET A 135     -28.445  46.856  18.964  1.00 23.73           C  
ATOM   1085  CB  MET A 135     -29.153  48.619  20.592  1.00 23.73           C  
ATOM   1086  O   MET A 135     -27.923  45.966  19.638  1.00 23.73           O  
ATOM   1087  CG  MET A 135     -30.181  49.678  20.959  1.00 23.73           C  
ATOM   1088  SD  MET A 135     -29.407  51.268  21.451  1.00 23.73           S  
ATOM   1089  CE  MET A 135     -28.874  51.880  19.828  1.00 23.73           C  
ATOM   1090  N   SER A 136     -28.212  46.813  17.624  1.00 31.41           N  
ATOM   1091  CA  SER A 136     -27.110  47.262  16.780  1.00 31.41           C  
ATOM   1092  C   SER A 136     -27.012  46.427  15.508  1.00 31.41           C  
ATOM   1093  CB  SER A 136     -25.788  47.199  17.545  1.00 31.41           C  
ATOM   1094  O   SER A 136     -27.147  45.202  15.551  1.00 31.41           O  
ATOM   1095  OG  SER A 136     -25.499  45.869  17.941  1.00 31.41           O  
ATOM   1096  N   LYS A 137     -27.472  46.828  14.352  1.00 26.39           N  
ATOM   1097  CA  LYS A 137     -26.976  47.321  13.070  1.00 26.39           C  
ATOM   1098  C   LYS A 137     -25.818  46.467  12.563  1.00 26.39           C  
ATOM   1099  CB  LYS A 137     -26.538  48.782  13.191  1.00 26.39           C  
ATOM   1100  O   LYS A 137     -24.868  46.199  13.302  1.00 26.39           O  
ATOM   1101  CG  LYS A 137     -27.646  49.786  12.913  1.00 26.39           C  
ATOM   1102  CD  LYS A 137     -27.110  51.211  12.864  1.00 26.39           C  
ATOM   1103  CE  LYS A 137     -28.225  52.221  12.630  1.00 26.39           C  
ATOM   1104  NZ  LYS A 137     -27.723  53.626  12.701  1.00 26.39           N  
ATOM   1105  N   GLU A 138     -26.011  45.645  11.485  1.00 26.57           N  
ATOM   1106  CA  GLU A 138     -25.411  45.690  10.155  1.00 26.57           C  
ATOM   1107  C   GLU A 138     -24.933  44.309   9.717  1.00 26.57           C  
ATOM   1108  CB  GLU A 138     -24.246  46.683  10.124  1.00 26.57           C  
ATOM   1109  O   GLU A 138     -24.248  43.615  10.471  1.00 26.57           O  
ATOM   1110  CG  GLU A 138     -24.637  48.075   9.649  1.00 26.57           C  
ATOM   1111  CD  GLU A 138     -23.463  49.040   9.588  1.00 26.57           C  
ATOM   1112  OE1 GLU A 138     -23.667  50.222   9.229  1.00 26.57           O  
ATOM   1113  OE2 GLU A 138     -22.330  48.610   9.901  1.00 26.57           O  
ATOM   1114  N   ASP A 139     -25.577  43.650   8.696  1.00 30.05           N  
ATOM   1115  CA  ASP A 139     -25.198  43.212   7.357  1.00 30.05           C  
ATOM   1116  C   ASP A 139     -25.688  41.791   7.085  1.00 30.05           C  
ATOM   1117  CB  ASP A 139     -23.680  43.288   7.177  1.00 30.05           C  
ATOM   1118  O   ASP A 139     -25.467  40.887   7.893  1.00 30.05           O  
ATOM   1119  CG  ASP A 139     -23.170  44.712   7.046  1.00 30.05           C  
ATOM   1120  OD1 ASP A 139     -23.964  45.616   6.709  1.00 30.05           O  
ATOM   1121  OD2 ASP A 139     -21.961  44.932   7.278  1.00 30.05           O  
ATOM   1122  N   ASN A 140     -26.800  41.566   6.410  1.00 28.38           N  
ATOM   1123  CA  ASN A 140     -27.194  41.122   5.077  1.00 28.38           C  
ATOM   1124  C   ASN A 140     -26.344  39.947   4.603  1.00 28.38           C  
ATOM   1125  CB  ASN A 140     -27.107  42.277   4.078  1.00 28.38           C  
ATOM   1126  O   ASN A 140     -25.114  40.016   4.626  1.00 28.38           O  
ATOM   1127  CG  ASN A 140     -28.446  42.948   3.842  1.00 28.38           C  
ATOM   1128  ND2 ASN A 140     -28.429  44.079   3.147  1.00 28.38           N  
ATOM   1129  OD1 ASN A 140     -29.488  42.454   4.283  1.00 28.38           O  
ATOM   1130  N   ALA A 141     -26.909  38.746   4.605  1.00 28.62           N  
ATOM   1131  CA  ALA A 141     -27.004  37.887   3.427  1.00 28.62           C  
ATOM   1132  C   ALA A 141     -27.514  36.498   3.801  1.00 28.62           C  
ATOM   1133  CB  ALA A 141     -25.649  37.784   2.733  1.00 28.62           C  
ATOM   1134  O   ALA A 141     -26.973  35.854   4.703  1.00 28.62           O  
ATOM   1135  N   THR A 142     -28.797  36.262   3.814  1.00 27.96           N  
ATOM   1136  CA  THR A 142     -29.855  35.411   3.284  1.00 27.96           C  
ATOM   1137  C   THR A 142     -29.341  34.571   2.118  1.00 27.96           C  
ATOM   1138  CB  THR A 142     -31.066  36.244   2.824  1.00 27.96           C  
ATOM   1139  O   THR A 142     -28.773  35.106   1.164  1.00 27.96           O  
ATOM   1140  CG2 THR A 142     -31.902  36.703   4.015  1.00 27.96           C  
ATOM   1141  OG1 THR A 142     -30.601  37.396   2.109  1.00 27.96           O  
ATOM   1142  N   ASN A 143     -28.829  33.429   2.347  1.00 29.95           N  
ATOM   1143  CA  ASN A 143     -28.848  32.447   1.268  1.00 29.95           C  
ATOM   1144  C   ASN A 143     -29.509  31.144   1.707  1.00 29.95           C  
ATOM   1145  CB  ASN A 143     -27.430  32.179   0.761  1.00 29.95           C  
ATOM   1146  O   ASN A 143     -29.067  30.512   2.669  1.00 29.95           O  
ATOM   1147  CG  ASN A 143     -26.900  33.300  -0.112  1.00 29.95           C  
ATOM   1148  ND2 ASN A 143     -25.586  33.490  -0.100  1.00 29.95           N  
ATOM   1149  OD1 ASN A 143     -27.666  33.989  -0.791  1.00 29.95           O  
ATOM   1150  N   PHE A 144     -30.837  31.116   1.646  1.00 25.35           N  
ATOM   1151  CA  PHE A 144     -31.950  30.316   1.149  1.00 25.35           C  
ATOM   1152  C   PHE A 144     -31.447  29.164   0.287  1.00 25.35           C  
ATOM   1153  CB  PHE A 144     -32.924  31.185   0.348  1.00 25.35           C  
ATOM   1154  O   PHE A 144     -30.727  29.382  -0.690  1.00 25.35           O  
ATOM   1155  CG  PHE A 144     -34.234  31.431   1.046  1.00 25.35           C  
ATOM   1156  CD1 PHE A 144     -35.294  30.544   0.897  1.00 25.35           C  
ATOM   1157  CD2 PHE A 144     -34.406  32.548   1.853  1.00 25.35           C  
ATOM   1158  CE1 PHE A 144     -36.508  30.769   1.542  1.00 25.35           C  
ATOM   1159  CE2 PHE A 144     -35.616  32.779   2.501  1.00 25.35           C  
ATOM   1160  CZ  PHE A 144     -36.666  31.889   2.343  1.00 25.35           C  
ATOM   1161  N   LEU A 145     -31.036  28.089   0.802  1.00 28.51           N  
ATOM   1162  CA  LEU A 145     -30.893  26.861   0.027  1.00 28.51           C  
ATOM   1163  C   LEU A 145     -32.251  26.214  -0.222  1.00 28.51           C  
ATOM   1164  CB  LEU A 145     -29.969  25.876   0.748  1.00 28.51           C  
ATOM   1165  O   LEU A 145     -33.079  26.129   0.687  1.00 28.51           O  
ATOM   1166  CG  LEU A 145     -28.483  26.236   0.775  1.00 28.51           C  
ATOM   1167  CD1 LEU A 145     -27.742  25.352   1.773  1.00 28.51           C  
ATOM   1168  CD2 LEU A 145     -27.875  26.103  -0.617  1.00 28.51           C  
ATOM   1169  N   PRO A 146     -32.717  25.990  -1.483  1.00 28.90           N  
ATOM   1170  CA  PRO A 146     -33.904  25.316  -2.014  1.00 28.90           C  
ATOM   1171  C   PRO A 146     -33.865  23.803  -1.811  1.00 28.90           C  
ATOM   1172  CB  PRO A 146     -33.873  25.667  -3.504  1.00 28.90           C  
ATOM   1173  O   PRO A 146     -32.786  23.205  -1.808  1.00 28.90           O  
ATOM   1174  CG  PRO A 146     -32.428  25.894  -3.812  1.00 28.90           C  
ATOM   1175  CD  PRO A 146     -31.642  25.761  -2.540  1.00 28.90           C  
ATOM   1176  N   ARG A 147     -34.818  23.284  -1.001  1.00 26.83           N  
ATOM   1177  CA  ARG A 147     -35.753  22.194  -0.744  1.00 26.83           C  
ATOM   1178  C   ARG A 147     -35.978  21.358  -1.999  1.00 26.83           C  
ATOM   1179  CB  ARG A 147     -37.088  22.740  -0.232  1.00 26.83           C  
ATOM   1180  O   ARG A 147     -36.367  21.887  -3.043  1.00 26.83           O  
ATOM   1181  CG  ARG A 147     -37.900  21.732   0.567  1.00 26.83           C  
ATOM   1182  CD  ARG A 147     -39.106  22.381   1.232  1.00 26.83           C  
ATOM   1183  NE  ARG A 147     -39.739  21.483   2.194  1.00 26.83           N  
ATOM   1184  NH1 ARG A 147     -41.368  22.987   2.840  1.00 26.83           N  
ATOM   1185  NH2 ARG A 147     -41.294  20.898   3.780  1.00 26.83           N  
ATOM   1186  CZ  ARG A 147     -40.799  21.791   2.936  1.00 26.83           C  
ATOM   1187  N   ILE A 148     -35.152  20.442  -2.284  1.00 27.04           N  
ATOM   1188  CA  ILE A 148     -35.449  19.373  -3.231  1.00 27.04           C  
ATOM   1189  C   ILE A 148     -36.030  18.172  -2.489  1.00 27.04           C  
ATOM   1190  CB  ILE A 148     -34.190  18.955  -4.024  1.00 27.04           C  
ATOM   1191  O   ILE A 148     -35.447  17.695  -1.513  1.00 27.04           O  
ATOM   1192  CG1 ILE A 148     -33.706  20.112  -4.906  1.00 27.04           C  
ATOM   1193  CG2 ILE A 148     -34.472  17.706  -4.864  1.00 27.04           C  
ATOM   1194  CD1 ILE A 148     -32.311  19.910  -5.481  1.00 27.04           C  
ATOM   1195  N   GLY A 149     -37.380  18.059  -2.300  1.00 25.11           N  
ATOM   1196  CA  GLY A 149     -38.547  17.195  -2.363  1.00 25.11           C  
ATOM   1197  C   GLY A 149     -38.249  15.831  -2.956  1.00 25.11           C  
ATOM   1198  O   GLY A 149     -37.773  15.732  -4.089  1.00 25.11           O  
ATOM   1199  N   ILE A 150     -37.763  14.943  -2.152  1.00 26.88           N  
ATOM   1200  CA  ILE A 150     -37.893  13.567  -2.618  1.00 26.88           C  
ATOM   1201  C   ILE A 150     -38.829  12.795  -1.691  1.00 26.88           C  
ATOM   1202  CB  ILE A 150     -36.519  12.865  -2.697  1.00 26.88           C  
ATOM   1203  O   ILE A 150     -38.691  12.856  -0.467  1.00 26.88           O  
ATOM   1204  CG1 ILE A 150     -35.569  13.651  -3.608  1.00 26.88           C  
ATOM   1205  CG2 ILE A 150     -36.677  11.422  -3.186  1.00 26.88           C  
ATOM   1206  CD1 ILE A 150     -34.136  13.138  -3.598  1.00 26.88           C  
ATOM   1207  N   LYS A 151     -40.179  12.625  -2.017  1.00 24.84           N  
ATOM   1208  CA  LYS A 151     -41.277  11.670  -2.136  1.00 24.84           C  
ATOM   1209  C   LYS A 151     -40.927  10.344  -1.465  1.00 24.84           C  
ATOM   1210  CB  LYS A 151     -41.630  11.437  -3.605  1.00 24.84           C  
ATOM   1211  O   LYS A 151     -39.862   9.777  -1.719  1.00 24.84           O  
ATOM   1212  CG  LYS A 151     -42.424  12.570  -4.238  1.00 24.84           C  
ATOM   1213  CD  LYS A 151     -42.886  12.211  -5.645  1.00 24.84           C  
ATOM   1214  CE  LYS A 151     -43.667  13.350  -6.285  1.00 24.84           C  
ATOM   1215  NZ  LYS A 151     -44.123  13.002  -7.665  1.00 24.84           N  
ATOM   1216  N   SER A 152     -41.324  10.151  -0.196  1.00 23.30           N  
ATOM   1217  CA  SER A 152     -42.021   9.158   0.615  1.00 23.30           C  
ATOM   1218  C   SER A 152     -42.638   8.068  -0.256  1.00 23.30           C  
ATOM   1219  CB  SER A 152     -43.107   9.822   1.461  1.00 23.30           C  
ATOM   1220  O   SER A 152     -43.313   8.364  -1.244  1.00 23.30           O  
ATOM   1221  OG  SER A 152     -42.538  10.504   2.565  1.00 23.30           O  
ATOM   1222  N   THR A 153     -42.058   6.885  -0.206  1.00 25.39           N  
ATOM   1223  CA  THR A 153     -42.793   5.625  -0.214  1.00 25.39           C  
ATOM   1224  C   THR A 153     -42.448   4.789   1.016  1.00 25.39           C  
ATOM   1225  CB  THR A 153     -42.497   4.813  -1.488  1.00 25.39           C  
ATOM   1226  O   THR A 153     -41.272   4.617   1.345  1.00 25.39           O  
ATOM   1227  CG2 THR A 153     -43.787   4.363  -2.166  1.00 25.39           C  
ATOM   1228  OG1 THR A 153     -41.749   5.625  -2.402  1.00 25.39           O  
ATOM   1229  N   VAL A 154     -43.204   4.840   2.123  1.00 23.62           N  
ATOM   1230  CA  VAL A 154     -43.801   4.076   3.214  1.00 23.62           C  
ATOM   1231  C   VAL A 154     -44.031   2.634   2.769  1.00 23.62           C  
ATOM   1232  CB  VAL A 154     -45.129   4.706   3.688  1.00 23.62           C  
ATOM   1233  O   VAL A 154     -44.674   2.388   1.746  1.00 23.62           O  
ATOM   1234  CG1 VAL A 154     -45.777   3.848   4.774  1.00 23.62           C  
ATOM   1235  CG2 VAL A 154     -44.894   6.128   4.196  1.00 23.62           C  
ATOM   1236  N   ILE A 155     -43.136   1.731   3.036  1.00 24.08           N  
ATOM   1237  CA  ILE A 155     -43.450   0.325   3.267  1.00 24.08           C  
ATOM   1238  C   ILE A 155     -43.309   0.002   4.753  1.00 24.08           C  
ATOM   1239  CB  ILE A 155     -42.542  -0.603   2.429  1.00 24.08           C  
ATOM   1240  O   ILE A 155     -42.280   0.300   5.364  1.00 24.08           O  
ATOM   1241  CG1 ILE A 155     -42.627  -0.233   0.943  1.00 24.08           C  
ATOM   1242  CG2 ILE A 155     -42.919  -2.071   2.650  1.00 24.08           C  
ATOM   1243  CD1 ILE A 155     -41.681  -1.027   0.053  1.00 24.08           C  
ATOM   1244  N   ALA A 156     -44.386   0.050   5.565  1.00 24.79           N  
ATOM   1245  CA  ALA A 156     -45.140  -0.622   6.619  1.00 24.79           C  
ATOM   1246  C   ALA A 156     -44.783  -2.104   6.690  1.00 24.79           C  
ATOM   1247  CB  ALA A 156     -46.640  -0.450   6.393  1.00 24.79           C  
ATOM   1248  O   ALA A 156     -44.889  -2.823   5.694  1.00 24.79           O  
ATOM   1249  N   ASN A 157     -43.864  -2.502   7.550  1.00 25.41           N  
ATOM   1250  CA  ASN A 157     -43.959  -3.863   8.067  1.00 25.41           C  
ATOM   1251  C   ASN A 157     -43.948  -3.885   9.593  1.00 25.41           C  
ATOM   1252  CB  ASN A 157     -42.823  -4.727   7.515  1.00 25.41           C  
ATOM   1253  O   ASN A 157     -43.113  -3.234  10.222  1.00 25.41           O  
ATOM   1254  CG  ASN A 157     -43.195  -5.426   6.223  1.00 25.41           C  
ATOM   1255  ND2 ASN A 157     -42.246  -6.154   5.647  1.00 25.41           N  
ATOM   1256  OD1 ASN A 157     -44.327  -5.312   5.745  1.00 25.41           O  
ATOM   1257  N   ALA A 158     -45.074  -3.944  10.285  1.00 24.31           N  
ATOM   1258  CA  ALA A 158     -45.881  -4.679  11.256  1.00 24.31           C  
ATOM   1259  C   ALA A 158     -45.373  -6.108  11.423  1.00 24.31           C  
ATOM   1260  CB  ALA A 158     -47.348  -4.686  10.832  1.00 24.31           C  
ATOM   1261  O   ALA A 158     -45.109  -6.799  10.436  1.00 24.31           O  
ATOM   1262  N   ASN A 159     -44.698  -6.395  12.537  1.00 25.49           N  
ATOM   1263  CA  ASN A 159     -45.005  -7.633  13.247  1.00 25.49           C  
ATOM   1264  C   ASN A 159     -44.094  -7.827  14.456  1.00 25.49           C  
ATOM   1265  CB  ASN A 159     -44.899  -8.833  12.304  1.00 25.49           C  
ATOM   1266  O   ASN A 159     -42.882  -7.624  14.364  1.00 25.49           O  
ATOM   1267  CG  ASN A 159     -46.111  -8.979  11.405  1.00 25.49           C  
ATOM   1268  ND2 ASN A 159     -45.933  -9.649  10.273  1.00 25.49           N  
ATOM   1269  OD1 ASN A 159     -47.199  -8.493  11.726  1.00 25.49           O  
ATOM   1270  N   GLN A 160     -44.614  -7.657  15.714  1.00 24.01           N  
ATOM   1271  CA  GLN A 160     -45.092  -8.626  16.695  1.00 24.01           C  
ATOM   1272  C   GLN A 160     -43.941  -9.170  17.537  1.00 24.01           C  
ATOM   1273  CB  GLN A 160     -45.825  -9.775  16.002  1.00 24.01           C  
ATOM   1274  O   GLN A 160     -42.906  -9.570  16.998  1.00 24.01           O  
ATOM   1275  CG  GLN A 160     -47.326  -9.557  15.872  1.00 24.01           C  
ATOM   1276  CD  GLN A 160     -48.028 -10.707  15.174  1.00 24.01           C  
ATOM   1277  NE2 GLN A 160     -49.199 -10.433  14.610  1.00 24.01           N  
ATOM   1278  OE1 GLN A 160     -47.521 -11.833  15.142  1.00 24.01           O  
ATOM   1279  N   SER A 161     -43.878  -8.800  18.783  1.00 24.16           N  
ATOM   1280  CA  SER A 161     -44.170  -9.350  20.103  1.00 24.16           C  
ATOM   1281  C   SER A 161     -43.985 -10.864  20.124  1.00 24.16           C  
ATOM   1282  CB  SER A 161     -45.595  -8.997  20.528  1.00 24.16           C  
ATOM   1283  O   SER A 161     -44.419 -11.560  19.204  1.00 24.16           O  
ATOM   1284  OG  SER A 161     -46.543  -9.713  19.756  1.00 24.16           O  
ATOM   1285  N   LYS A 162     -42.935 -11.341  20.870  1.00 24.92           N  
ATOM   1286  CA  LYS A 162     -42.937 -12.594  21.619  1.00 24.92           C  
ATOM   1287  C   LYS A 162     -41.714 -12.696  22.525  1.00 24.92           C  
ATOM   1288  CB  LYS A 162     -42.983 -13.789  20.665  1.00 24.92           C  
ATOM   1289  O   LYS A 162     -40.586 -12.468  22.083  1.00 24.92           O  
ATOM   1290  CG  LYS A 162     -44.376 -14.113  20.145  1.00 24.92           C  
ATOM   1291  CD  LYS A 162     -44.415 -15.474  19.462  1.00 24.92           C  
ATOM   1292  CE  LYS A 162     -45.799 -15.784  18.909  1.00 24.92           C  
ATOM   1293  NZ  LYS A 162     -45.814 -17.063  18.138  1.00 24.92           N  
ATOM   1294  N   GLY A 163     -41.819 -12.509  23.872  1.00 21.48           N  
ATOM   1295  CA  GLY A 163     -41.879 -13.420  25.003  1.00 21.48           C  
ATOM   1296  C   GLY A 163     -40.675 -14.338  25.095  1.00 21.48           C  
ATOM   1297  O   GLY A 163     -40.288 -14.963  24.105  1.00 21.48           O  
ATOM   1298  N   GLY A 164     -39.785 -14.121  26.118  1.00 24.66           N  
ATOM   1299  CA  GLY A 164     -39.254 -15.236  26.885  1.00 24.66           C  
ATOM   1300  C   GLY A 164     -38.320 -14.803  27.999  1.00 24.66           C  
ATOM   1301  O   GLY A 164     -37.470 -13.931  27.800  1.00 24.66           O  
ATOM   1302  N   SER A 165     -38.769 -14.722  29.222  1.00 25.17           N  
ATOM   1303  CA  SER A 165     -38.690 -15.362  30.530  1.00 25.17           C  
ATOM   1304  C   SER A 165     -37.632 -16.461  30.545  1.00 25.17           C  
ATOM   1305  CB  SER A 165     -40.047 -15.945  30.926  1.00 25.17           C  
ATOM   1306  O   SER A 165     -37.579 -17.291  29.635  1.00 25.17           O  
ATOM   1307  OG  SER A 165     -40.004 -16.473  32.240  1.00 25.17           O  
ATOM   1308  N   THR A 166     -36.591 -16.333  31.475  1.00 27.61           N  
ATOM   1309  CA  THR A 166     -36.111 -17.323  32.433  1.00 27.61           C  
ATOM   1310  C   THR A 166     -34.802 -16.867  33.070  1.00 27.61           C  
ATOM   1311  CB  THR A 166     -35.909 -18.695  31.764  1.00 27.61           C  
ATOM   1312  O   THR A 166     -33.907 -16.375  32.380  1.00 27.61           O  
ATOM   1313  CG2 THR A 166     -37.230 -19.448  31.643  1.00 27.61           C  
ATOM   1314  OG1 THR A 166     -35.359 -18.506  30.454  1.00 27.61           O  
ATOM   1315  N   THR A 167     -34.737 -16.562  34.377  1.00 24.80           N  
ATOM   1316  CA  THR A 167     -34.304 -16.983  35.705  1.00 24.80           C  
ATOM   1317  C   THR A 167     -33.024 -17.809  35.620  1.00 24.80           C  
ATOM   1318  CB  THR A 167     -35.399 -17.799  36.416  1.00 24.80           C  
ATOM   1319  O   THR A 167     -32.943 -18.760  34.840  1.00 24.80           O  
ATOM   1320  CG2 THR A 167     -36.670 -16.976  36.595  1.00 24.80           C  
ATOM   1321  OG1 THR A 167     -35.703 -18.962  35.636  1.00 24.80           O  
ATOM   1322  N   ASN A 168     -31.923 -17.316  36.124  1.00 30.50           N  
ATOM   1323  CA  ASN A 168     -30.857 -18.066  36.781  1.00 30.50           C  
ATOM   1324  C   ASN A 168     -30.290 -17.304  37.975  1.00 30.50           C  
ATOM   1325  CB  ASN A 168     -29.743 -18.398  35.786  1.00 30.50           C  
ATOM   1326  O   ASN A 168     -29.999 -16.111  37.875  1.00 30.50           O  
ATOM   1327  CG  ASN A 168     -30.149 -19.468  34.791  1.00 30.50           C  
ATOM   1328  ND2 ASN A 168     -29.364 -19.621  33.731  1.00 30.50           N  
ATOM   1329  OD1 ASN A 168     -31.160 -20.151  34.974  1.00 30.50           O  
ATOM   1330  N   PHE A 169     -30.722 -17.608  39.202  1.00 21.97           N  
ATOM   1331  CA  PHE A 169     -30.331 -18.221  40.466  1.00 21.97           C  
ATOM   1332  C   PHE A 169     -28.845 -18.561  40.465  1.00 21.97           C  
ATOM   1333  CB  PHE A 169     -31.158 -19.483  40.731  1.00 21.97           C  
ATOM   1334  O   PHE A 169     -28.355 -19.226  39.550  1.00 21.97           O  
ATOM   1335  CG  PHE A 169     -32.397 -19.236  41.548  1.00 21.97           C  
ATOM   1336  CD1 PHE A 169     -32.333 -19.184  42.935  1.00 21.97           C  
ATOM   1337  CD2 PHE A 169     -33.627 -19.056  40.928  1.00 21.97           C  
ATOM   1338  CE1 PHE A 169     -33.479 -18.955  43.694  1.00 21.97           C  
ATOM   1339  CE2 PHE A 169     -34.776 -18.828  41.680  1.00 21.97           C  
ATOM   1340  CZ  PHE A 169     -34.700 -18.778  43.062  1.00 21.97           C  
ATOM   1341  N   LEU A 170     -28.064 -17.994  41.430  1.00 29.25           N  
ATOM   1342  CA  LEU A 170     -27.434 -18.332  42.702  1.00 29.25           C  
ATOM   1343  C   LEU A 170     -26.018 -17.771  42.773  1.00 29.25           C  
ATOM   1344  CB  LEU A 170     -27.405 -19.850  42.899  1.00 29.25           C  
ATOM   1345  O   LEU A 170     -25.274 -17.826  41.791  1.00 29.25           O  
ATOM   1346  CG  LEU A 170     -28.688 -20.489  43.433  1.00 29.25           C  
ATOM   1347  CD1 LEU A 170     -28.811 -21.925  42.936  1.00 29.25           C  
ATOM   1348  CD2 LEU A 170     -28.714 -20.441  44.957  1.00 29.25           C  
ATOM   1349  N   PRO A 171     -25.329 -17.862  44.020  1.00 37.95           N  
ATOM   1350  CA  PRO A 171     -24.818 -17.130  45.181  1.00 37.95           C  
ATOM   1351  C   PRO A 171     -23.292 -17.101  45.236  1.00 37.95           C  
ATOM   1352  CB  PRO A 171     -25.392 -17.908  46.368  1.00 37.95           C  
ATOM   1353  O   PRO A 171     -22.630 -17.830  44.492  1.00 37.95           O  
ATOM   1354  CG  PRO A 171     -25.406 -19.334  45.920  1.00 37.95           C  
ATOM   1355  CD  PRO A 171     -24.975 -19.386  44.482  1.00 37.95           C  
ATOM   1356  N   SER A 172     -22.636 -16.153  45.905  1.00 24.59           N  
ATOM   1357  CA  SER A 172     -21.826 -15.942  47.100  1.00 24.59           C  
ATOM   1358  C   SER A 172     -20.386 -16.394  46.879  1.00 24.59           C  
ATOM   1359  CB  SER A 172     -22.425 -16.688  48.293  1.00 24.59           C  
ATOM   1360  O   SER A 172     -20.144 -17.510  46.413  1.00 24.59           O  
ATOM   1361  OG  SER A 172     -23.230 -15.823  49.075  1.00 24.59           O  
ATOM   1362  N   ILE A 173     -19.417 -15.443  46.974  1.00 30.86           N  
ATOM   1363  CA  ILE A 173     -18.102 -15.599  47.586  1.00 30.86           C  
ATOM   1364  C   ILE A 173     -17.521 -14.227  47.920  1.00 30.86           C  
ATOM   1365  CB  ILE A 173     -17.138 -16.379  46.663  1.00 30.86           C  
ATOM   1366  O   ILE A 173     -17.495 -13.334  47.070  1.00 30.86           O  
ATOM   1367  CG1 ILE A 173     -17.591 -17.837  46.529  1.00 30.86           C  
ATOM   1368  CG2 ILE A 173     -15.702 -16.297  47.189  1.00 30.86           C  
ATOM   1369  CD1 ILE A 173     -16.964 -18.574  45.353  1.00 30.86           C  
ATOM   1370  N   GLY A 174     -17.642 -13.698  49.145  1.00 22.53           N  
ATOM   1371  CA  GLY A 174     -16.827 -13.305  50.283  1.00 22.53           C  
ATOM   1372  C   GLY A 174     -15.421 -12.888  49.895  1.00 22.53           C  
ATOM   1373  O   GLY A 174     -14.691 -13.658  49.267  1.00 22.53           O  
ATOM   1374  N   ILE A 175     -15.148 -11.621  49.786  1.00 29.37           N  
ATOM   1375  CA  ILE A 175     -13.879 -11.046  50.221  1.00 29.37           C  
ATOM   1376  C   ILE A 175     -14.087  -9.592  50.637  1.00 29.37           C  
ATOM   1377  CB  ILE A 175     -12.808 -11.138  49.111  1.00 29.37           C  
ATOM   1378  O   ILE A 175     -14.666  -8.802  49.888  1.00 29.37           O  
ATOM   1379  CG1 ILE A 175     -12.612 -12.595  48.678  1.00 29.37           C  
ATOM   1380  CG2 ILE A 175     -11.486 -10.525  49.584  1.00 29.37           C  
ATOM   1381  CD1 ILE A 175     -11.665 -12.768  47.498  1.00 29.37           C  
ATOM   1382  N   LYS A 176     -14.302  -9.279  51.904  1.00 24.16           N  
ATOM   1383  CA  LYS A 176     -13.881  -8.412  53.001  1.00 24.16           C  
ATOM   1384  C   LYS A 176     -12.553  -7.731  52.684  1.00 24.16           C  
ATOM   1385  CB  LYS A 176     -13.765  -9.210  54.301  1.00 24.16           C  
ATOM   1386  O   LYS A 176     -11.558  -8.401  52.400  1.00 24.16           O  
ATOM   1387  CG  LYS A 176     -15.062  -9.301  55.090  1.00 24.16           C  
ATOM   1388  CD  LYS A 176     -14.876 -10.083  56.384  1.00 24.16           C  
ATOM   1389  CE  LYS A 176     -16.197 -10.273  57.118  1.00 24.16           C  
ATOM   1390  NZ  LYS A 176     -16.005 -10.945  58.438  1.00 24.16           N  
ATOM   1391  N   SER A 177     -12.526  -6.468  52.298  1.00 28.69           N  
ATOM   1392  CA  SER A 177     -11.501  -5.496  52.661  1.00 28.69           C  
ATOM   1393  C   SER A 177     -12.060  -4.077  52.664  1.00 28.69           C  
ATOM   1394  CB  SER A 177     -10.314  -5.583  51.700  1.00 28.69           C  
ATOM   1395  O   SER A 177     -12.762  -3.679  51.732  1.00 28.69           O  
ATOM   1396  OG  SER A 177      -9.638  -4.340  51.622  1.00 28.69           O  
ATOM   1397  N   THR A 178     -12.542  -3.460  53.729  1.00 26.17           N  
ATOM   1398  CA  THR A 178     -12.232  -2.349  54.622  1.00 26.17           C  
ATOM   1399  C   THR A 178     -11.855  -1.103  53.825  1.00 26.17           C  
ATOM   1400  CB  THR A 178     -11.088  -2.710  55.587  1.00 26.17           C  
ATOM   1401  O   THR A 178     -10.997  -1.161  52.942  1.00 26.17           O  
ATOM   1402  CG2 THR A 178     -10.785  -1.556  56.537  1.00 26.17           C  
ATOM   1403  OG1 THR A 178     -11.463  -3.861  56.355  1.00 26.17           O  
ATOM   1404  N   LEU A 179     -12.730  -0.035  53.786  1.00 26.32           N  
ATOM   1405  CA  LEU A 179     -12.535   1.375  54.107  1.00 26.32           C  
ATOM   1406  C   LEU A 179     -13.623   2.233  53.470  1.00 26.32           C  
ATOM   1407  CB  LEU A 179     -11.157   1.845  53.637  1.00 26.32           C  
ATOM   1408  O   LEU A 179     -13.890   2.116  52.271  1.00 26.32           O  
ATOM   1409  CG  LEU A 179     -10.336   2.653  54.644  1.00 26.32           C  
ATOM   1410  CD1 LEU A 179      -9.162   1.824  55.156  1.00 26.32           C  
ATOM   1411  CD2 LEU A 179      -9.846   3.953  54.015  1.00 26.32           C  
ATOM   1412  N   MET A 180     -14.688   2.604  54.164  1.00 26.10           N  
ATOM   1413  CA  MET A 180     -15.220   3.877  54.641  1.00 26.10           C  
ATOM   1414  C   MET A 180     -15.651   4.759  53.474  1.00 26.10           C  
ATOM   1415  CB  MET A 180     -14.182   4.609  55.494  1.00 26.10           C  
ATOM   1416  O   MET A 180     -14.887   4.960  52.528  1.00 26.10           O  
ATOM   1417  CG  MET A 180     -13.986   4.003  56.875  1.00 26.10           C  
ATOM   1418  SD  MET A 180     -14.238   5.224  58.221  1.00 26.10           S  
ATOM   1419  CE  MET A 180     -15.474   4.348  59.219  1.00 26.10           C  
ATOM   1420  N   SER A 181     -16.927   5.019  53.286  1.00 24.83           N  
ATOM   1421  CA  SER A 181     -17.936   6.068  53.394  1.00 24.83           C  
ATOM   1422  C   SER A 181     -17.811   7.074  52.255  1.00 24.83           C  
ATOM   1423  CB  SER A 181     -17.818   6.789  54.737  1.00 24.83           C  
ATOM   1424  O   SER A 181     -16.720   7.582  51.985  1.00 24.83           O  
ATOM   1425  OG  SER A 181     -16.635   7.568  54.789  1.00 24.83           O  
ATOM   1426  N   ASN A 182     -18.668   6.987  51.224  1.00 27.55           N  
ATOM   1427  CA  ASN A 182     -19.386   8.152  50.718  1.00 27.55           C  
ATOM   1428  C   ASN A 182     -20.385   7.766  49.630  1.00 27.55           C  
ATOM   1429  CB  ASN A 182     -18.405   9.200  50.189  1.00 27.55           C  
ATOM   1430  O   ASN A 182     -20.025   7.095  48.661  1.00 27.55           O  
ATOM   1431  CG  ASN A 182     -18.438  10.488  50.989  1.00 27.55           C  
ATOM   1432  ND2 ASN A 182     -17.607  11.448  50.603  1.00 27.55           N  
ATOM   1433  OD1 ASN A 182     -19.204  10.617  51.948  1.00 27.55           O  
ATOM   1434  N   GLN A 183     -21.589   7.326  50.003  1.00 26.29           N  
ATOM   1435  CA  GLN A 183     -22.945   7.704  49.619  1.00 26.29           C  
ATOM   1436  C   GLN A 183     -22.932   8.834  48.593  1.00 26.29           C  
ATOM   1437  CB  GLN A 183     -23.755   8.121  50.848  1.00 26.29           C  
ATOM   1438  O   GLN A 183     -22.463   9.937  48.882  1.00 26.29           O  
ATOM   1439  CG  GLN A 183     -24.300   6.948  51.651  1.00 26.29           C  
ATOM   1440  CD  GLN A 183     -25.238   7.382  52.762  1.00 26.29           C  
ATOM   1441  NE2 GLN A 183     -25.929   6.421  53.364  1.00 26.29           N  
ATOM   1442  OE1 GLN A 183     -25.340   8.573  53.076  1.00 26.29           O  
ATOM   1443  N   ASN A 184     -22.668   8.539  47.318  1.00 28.93           N  
ATOM   1444  CA  ASN A 184     -23.270   9.362  46.274  1.00 28.93           C  
ATOM   1445  C   ASN A 184     -23.924   8.507  45.193  1.00 28.93           C  
ATOM   1446  CB  ASN A 184     -22.225  10.292  45.655  1.00 28.93           C  
ATOM   1447  O   ASN A 184     -23.260   7.682  44.562  1.00 28.93           O  
ATOM   1448  CG  ASN A 184     -21.985  11.537  46.488  1.00 28.93           C  
ATOM   1449  ND2 ASN A 184     -20.868  12.211  46.238  1.00 28.93           N  
ATOM   1450  OD1 ASN A 184     -22.796  11.889  47.348  1.00 28.93           O  
ATOM   1451  N   LYS A 185     -25.074   7.890  45.428  1.00 31.52           N  
ATOM   1452  CA  LYS A 185     -26.292   7.850  44.624  1.00 31.52           C  
ATOM   1453  C   LYS A 185     -26.355   9.033  43.662  1.00 31.52           C  
ATOM   1454  CB  LYS A 185     -27.529   7.841  45.524  1.00 31.52           C  
ATOM   1455  O   LYS A 185     -26.414  10.187  44.091  1.00 31.52           O  
ATOM   1456  CG  LYS A 185     -28.135   6.460  45.729  1.00 31.52           C  
ATOM   1457  CD  LYS A 185     -29.368   6.517  46.620  1.00 31.52           C  
ATOM   1458  CE  LYS A 185     -29.915   5.126  46.911  1.00 31.52           C  
ATOM   1459  NZ  LYS A 185     -31.111   5.176  47.803  1.00 31.52           N  
ATOM   1460  N   SER A 186     -25.516   9.118  42.582  1.00 31.43           N  
ATOM   1461  CA  SER A 186     -25.737  10.134  41.558  1.00 31.43           C  
ATOM   1462  C   SER A 186     -25.614   9.544  40.157  1.00 31.43           C  
ATOM   1463  CB  SER A 186     -24.746  11.287  41.724  1.00 31.43           C  
ATOM   1464  O   SER A 186     -24.742   8.710  39.904  1.00 31.43           O  
ATOM   1465  OG  SER A 186     -23.433  10.873  41.388  1.00 31.43           O  
ATOM   1466  N   LYS A 187     -26.668   8.902  39.543  1.00 30.88           N  
ATOM   1467  CA  LYS A 187     -27.244   9.309  38.264  1.00 30.88           C  
ATOM   1468  C   LYS A 187     -26.342   8.906  37.101  1.00 30.88           C  
ATOM   1469  CB  LYS A 187     -27.486  10.819  38.241  1.00 30.88           C  
ATOM   1470  O   LYS A 187     -25.146   9.205  37.104  1.00 30.88           O  
ATOM   1471  CG  LYS A 187     -28.789  11.248  38.899  1.00 30.88           C  
ATOM   1472  CD  LYS A 187     -29.084  12.721  38.648  1.00 30.88           C  
ATOM   1473  CE  LYS A 187     -30.354  13.167  39.359  1.00 30.88           C  
ATOM   1474  NZ  LYS A 187     -30.614  14.625  39.168  1.00 30.88           N  
ATOM   1475  N   ALA A 188     -26.265   7.640  36.789  1.00 34.11           N  
ATOM   1476  CA  ALA A 188     -26.105   7.048  35.463  1.00 34.11           C  
ATOM   1477  C   ALA A 188     -25.626   8.086  34.453  1.00 34.11           C  
ATOM   1478  CB  ALA A 188     -27.419   6.424  34.997  1.00 34.11           C  
ATOM   1479  O   ALA A 188     -26.190   9.178  34.361  1.00 34.11           O  
ATOM   1480  N   ASP A 189     -24.468   8.620  34.565  1.00 37.77           N  
ATOM   1481  CA  ASP A 189     -23.636   9.283  33.565  1.00 37.77           C  
ATOM   1482  C   ASP A 189     -24.270   9.194  32.178  1.00 37.77           C  
ATOM   1483  CB  ASP A 189     -22.234   8.673  33.543  1.00 37.77           C  
ATOM   1484  O   ASP A 189     -24.463   8.098  31.648  1.00 37.77           O  
ATOM   1485  CG  ASP A 189     -21.232   9.516  32.774  1.00 37.77           C  
ATOM   1486  OD1 ASP A 189     -21.598  10.609  32.291  1.00 37.77           O  
ATOM   1487  OD2 ASP A 189     -20.066   9.082  32.647  1.00 37.77           O  
ATOM   1488  N   PRO A 190     -25.169  10.067  31.699  1.00 42.61           N  
ATOM   1489  CA  PRO A 190     -25.691  10.088  30.331  1.00 42.61           C  
ATOM   1490  C   PRO A 190     -24.618  10.419  29.295  1.00 42.61           C  
ATOM   1491  CB  PRO A 190     -26.761  11.181  30.378  1.00 42.61           C  
ATOM   1492  O   PRO A 190     -24.895  10.422  28.093  1.00 42.61           O  
ATOM   1493  CG  PRO A 190     -26.581  11.835  31.709  1.00 42.61           C  
ATOM   1494  CD  PRO A 190     -25.346  11.274  32.353  1.00 42.61           C  
ATOM   1495  N   LEU A 191     -23.304  10.001  29.503  1.00 36.50           N  
ATOM   1496  CA  LEU A 191     -22.420  10.027  28.342  1.00 36.50           C  
ATOM   1497  C   LEU A 191     -22.103   8.612  27.868  1.00 36.50           C  
ATOM   1498  CB  LEU A 191     -21.122  10.769  28.674  1.00 36.50           C  
ATOM   1499  O   LEU A 191     -21.057   8.377  27.260  1.00 36.50           O  
ATOM   1500  CG  LEU A 191     -21.181  12.296  28.618  1.00 36.50           C  
ATOM   1501  CD1 LEU A 191     -20.097  12.901  29.504  1.00 36.50           C  
ATOM   1502  CD2 LEU A 191     -21.039  12.785  27.181  1.00 36.50           C  
ATOM   1503  N   ALA A 192     -22.937   7.593  28.142  1.00 37.26           N  
ATOM   1504  CA  ALA A 192     -22.635   6.319  27.495  1.00 37.26           C  
ATOM   1505  C   ALA A 192     -23.104   6.316  26.043  1.00 37.26           C  
ATOM   1506  CB  ALA A 192     -23.280   5.167  28.261  1.00 37.26           C  
ATOM   1507  O   ALA A 192     -24.305   6.389  25.772  1.00 37.26           O  
ATOM   1508  N   ARG A 193     -22.854   7.409  25.129  1.00 49.57           N  
ATOM   1509  CA  ARG A 193     -22.852   7.386  23.670  1.00 49.57           C  
ATOM   1510  C   ARG A 193     -22.806   5.954  23.146  1.00 49.57           C  
ATOM   1511  CB  ARG A 193     -21.666   8.183  23.121  1.00 49.57           C  
ATOM   1512  O   ARG A 193     -21.972   5.156  23.577  1.00 49.57           O  
ATOM   1513  CG  ARG A 193     -21.766   8.490  21.636  1.00 49.57           C  
ATOM   1514  CD  ARG A 193     -20.680   9.458  21.186  1.00 49.57           C  
ATOM   1515  NE  ARG A 193     -20.833   9.825  19.781  1.00 49.57           N  
ATOM   1516  NH1 ARG A 193     -18.987  11.213  19.729  1.00 49.57           N  
ATOM   1517  NH2 ARG A 193     -20.257  10.914  17.843  1.00 49.57           N  
ATOM   1518  CZ  ARG A 193     -20.025  10.650  19.121  1.00 49.57           C  
ATOM   1519  N   VAL A 194     -23.896   5.218  23.002  1.00 48.99           N  
ATOM   1520  CA  VAL A 194     -24.161   3.903  22.426  1.00 48.99           C  
ATOM   1521  C   VAL A 194     -23.149   3.608  21.322  1.00 48.99           C  
ATOM   1522  CB  VAL A 194     -25.600   3.807  21.870  1.00 48.99           C  
ATOM   1523  O   VAL A 194     -23.073   4.337  20.329  1.00 48.99           O  
ATOM   1524  CG1 VAL A 194     -25.835   2.449  21.211  1.00 48.99           C  
ATOM   1525  CG2 VAL A 194     -26.619   4.049  22.982  1.00 48.99           C  
ATOM   1526  N   GLN A 195     -21.826   3.727  21.517  1.00 52.92           N  
ATOM   1527  CA  GLN A 195     -20.876   3.129  20.585  1.00 52.92           C  
ATOM   1528  C   GLN A 195     -21.436   1.848  19.974  1.00 52.92           C  
ATOM   1529  CB  GLN A 195     -19.546   2.841  21.284  1.00 52.92           C  
ATOM   1530  O   GLN A 195     -21.880   0.952  20.696  1.00 52.92           O  
ATOM   1531  CG  GLN A 195     -18.686   4.078  21.504  1.00 52.92           C  
ATOM   1532  CD  GLN A 195     -17.387   3.769  22.225  1.00 52.92           C  
ATOM   1533  NE2 GLN A 195     -16.706   4.810  22.692  1.00 52.92           N  
ATOM   1534  OE1 GLN A 195     -17.000   2.604  22.362  1.00 52.92           O  
ATOM   1535  N   LYS A 196     -22.110   1.902  18.834  1.00 63.58           N  
ATOM   1536  CA  LYS A 196     -22.537   0.697  18.128  1.00 63.58           C  
ATOM   1537  C   LYS A 196     -21.363  -0.251  17.898  1.00 63.58           C  
ATOM   1538  CB  LYS A 196     -23.187   1.059  16.792  1.00 63.58           C  
ATOM   1539  O   LYS A 196     -20.260   0.188  17.568  1.00 63.58           O  
ATOM   1540  CG  LYS A 196     -24.631   1.524  16.911  1.00 63.58           C  
ATOM   1541  CD  LYS A 196     -25.273   1.710  15.543  1.00 63.58           C  
ATOM   1542  CE  LYS A 196     -26.671   2.303  15.657  1.00 63.58           C  
ATOM   1543  NZ  LYS A 196     -27.290   2.524  14.316  1.00 63.58           N  
ATOM   1544  N   LYS A 197     -21.454  -1.400  18.449  1.00 69.16           N  
ATOM   1545  CA  LYS A 197     -20.518  -2.498  18.226  1.00 69.16           C  
ATOM   1546  C   LYS A 197     -20.382  -2.811  16.739  1.00 69.16           C  
ATOM   1547  CB  LYS A 197     -20.964  -3.748  18.986  1.00 69.16           C  
ATOM   1548  O   LYS A 197     -21.366  -2.766  15.997  1.00 69.16           O  
ATOM   1549  CG  LYS A 197     -20.854  -3.624  20.499  1.00 69.16           C  
ATOM   1550  CD  LYS A 197     -21.139  -4.951  21.190  1.00 69.16           C  
ATOM   1551  CE  LYS A 197     -21.045  -4.826  22.705  1.00 69.16           C  
ATOM   1552  NZ  LYS A 197     -21.345  -6.119  23.388  1.00 69.16           N  
ATOM   1553  N   PRO A 198     -19.102  -2.848  16.284  1.00 76.16           N  
ATOM   1554  CA  PRO A 198     -18.858  -3.172  14.877  1.00 76.16           C  
ATOM   1555  C   PRO A 198     -19.444  -4.523  14.473  1.00 76.16           C  
ATOM   1556  CB  PRO A 198     -17.331  -3.188  14.779  1.00 76.16           C  
ATOM   1557  O   PRO A 198     -19.171  -5.537  15.120  1.00 76.16           O  
ATOM   1558  CG  PRO A 198     -16.858  -3.292  16.193  1.00 76.16           C  
ATOM   1559  CD  PRO A 198     -17.993  -2.922  17.103  1.00 76.16           C  
ATOM   1560  N   LYS A 199     -20.316  -4.526  13.487  1.00 83.20           N  
ATOM   1561  CA  LYS A 199     -20.926  -5.751  12.979  1.00 83.20           C  
ATOM   1562  C   LYS A 199     -20.040  -6.410  11.925  1.00 83.20           C  
ATOM   1563  CB  LYS A 199     -22.308  -5.460  12.392  1.00 83.20           C  
ATOM   1564  O   LYS A 199     -19.908  -7.635  11.896  1.00 83.20           O  
ATOM   1565  CG  LYS A 199     -23.374  -5.165  13.437  1.00 83.20           C  
ATOM   1566  CD  LYS A 199     -24.743  -4.967  12.799  1.00 83.20           C  
ATOM   1567  CE  LYS A 199     -25.800  -4.615  13.837  1.00 83.20           C  
ATOM   1568  NZ  LYS A 199     -27.136  -4.383  13.212  1.00 83.20           N  
ATOM   1569  N   ASP A 200     -19.328  -5.601  11.206  1.00 91.31           N  
ATOM   1570  CA  ASP A 200     -18.534  -6.099  10.088  1.00 91.31           C  
ATOM   1571  C   ASP A 200     -17.185  -6.632  10.566  1.00 91.31           C  
ATOM   1572  CB  ASP A 200     -18.325  -4.999   9.045  1.00 91.31           C  
ATOM   1573  O   ASP A 200     -16.523  -6.006  11.396  1.00 91.31           O  
ATOM   1574  CG  ASP A 200     -19.593  -4.656   8.283  1.00 91.31           C  
ATOM   1575  OD1 ASP A 200     -20.326  -5.581   7.871  1.00 91.31           O  
ATOM   1576  OD2 ASP A 200     -19.859  -3.450   8.089  1.00 91.31           O  
ATOM   1577  N   VAL A 201     -16.810  -7.791  10.044  1.00 93.46           N  
ATOM   1578  CA  VAL A 201     -15.598  -8.491  10.457  1.00 93.46           C  
ATOM   1579  C   VAL A 201     -14.380  -7.602  10.217  1.00 93.46           C  
ATOM   1580  CB  VAL A 201     -15.435  -9.833   9.709  1.00 93.46           C  
ATOM   1581  O   VAL A 201     -13.493  -7.511  11.068  1.00 93.46           O  
ATOM   1582  CG1 VAL A 201     -14.111 -10.499  10.078  1.00 93.46           C  
ATOM   1583  CG2 VAL A 201     -16.608 -10.761  10.018  1.00 93.46           C  
ATOM   1584  N   ILE A 202     -14.339  -6.902   9.062  1.00 94.44           N  
ATOM   1585  CA  ILE A 202     -13.194  -6.063   8.723  1.00 94.44           C  
ATOM   1586  C   ILE A 202     -13.068  -4.927   9.735  1.00 94.44           C  
ATOM   1587  CB  ILE A 202     -13.315  -5.495   7.291  1.00 94.44           C  
ATOM   1588  O   ILE A 202     -11.960  -4.572  10.144  1.00 94.44           O  
ATOM   1589  CG1 ILE A 202     -12.032  -4.750   6.902  1.00 94.44           C  
ATOM   1590  CG2 ILE A 202     -14.537  -4.579   7.175  1.00 94.44           C  
ATOM   1591  CD1 ILE A 202     -10.791  -5.631   6.867  1.00 94.44           C  
ATOM   1592  N   VAL A 203     -14.172  -4.319  10.147  1.00 92.91           N  
ATOM   1593  CA  VAL A 203     -14.179  -3.208  11.093  1.00 92.91           C  
ATOM   1594  C   VAL A 203     -13.674  -3.682  12.453  1.00 92.91           C  
ATOM   1595  CB  VAL A 203     -15.589  -2.592  11.233  1.00 92.91           C  
ATOM   1596  O   VAL A 203     -12.902  -2.984  13.114  1.00 92.91           O  
ATOM   1597  CG1 VAL A 203     -15.595  -1.492  12.293  1.00 92.91           C  
ATOM   1598  CG2 VAL A 203     -16.069  -2.045   9.890  1.00 92.91           C  
ATOM   1599  N   LYS A 204     -13.999  -4.862  12.775  1.00 92.94           N  
ATOM   1600  CA  LYS A 204     -13.590  -5.435  14.054  1.00 92.94           C  
ATOM   1601  C   LYS A 204     -12.091  -5.719  14.075  1.00 92.94           C  
ATOM   1602  CB  LYS A 204     -14.370  -6.718  14.343  1.00 92.94           C  
ATOM   1603  O   LYS A 204     -11.430  -5.524  15.097  1.00 92.94           O  
ATOM   1604  CG  LYS A 204     -15.832  -6.487  14.695  1.00 92.94           C  
ATOM   1605  CD  LYS A 204     -16.546  -7.796  15.007  1.00 92.94           C  
ATOM   1606  CE  LYS A 204     -18.031  -7.578  15.262  1.00 92.94           C  
ATOM   1607  NZ  LYS A 204     -18.756  -8.869  15.451  1.00 92.94           N  
ATOM   1608  N   ASN A 205     -11.588  -6.134  12.966  1.00 94.49           N  
ATOM   1609  CA  ASN A 205     -10.220  -6.637  12.897  1.00 94.49           C  
ATOM   1610  C   ASN A 205      -9.230  -5.527  12.557  1.00 94.49           C  
ATOM   1611  CB  ASN A 205     -10.117  -7.772  11.875  1.00 94.49           C  
ATOM   1612  O   ASN A 205      -8.068  -5.581  12.962  1.00 94.49           O  
ATOM   1613  CG  ASN A 205     -10.805  -9.040  12.339  1.00 94.49           C  
ATOM   1614  ND2 ASN A 205     -11.117  -9.924  11.399  1.00 94.49           N  
ATOM   1615  OD1 ASN A 205     -11.054  -9.225  13.533  1.00 94.49           O  
ATOM   1616  N   PHE A 206      -9.677  -4.469  11.835  1.00 94.09           N  
ATOM   1617  CA  PHE A 206      -8.768  -3.453  11.318  1.00 94.09           C  
ATOM   1618  C   PHE A 206      -8.384  -2.464  12.413  1.00 94.09           C  
ATOM   1619  CB  PHE A 206      -9.405  -2.710  10.139  1.00 94.09           C  
ATOM   1620  O   PHE A 206      -9.253  -1.906  13.086  1.00 94.09           O  
ATOM   1621  CG  PHE A 206      -8.405  -2.054   9.225  1.00 94.09           C  
ATOM   1622  CD1 PHE A 206      -7.850  -0.822   9.548  1.00 94.09           C  
ATOM   1623  CD2 PHE A 206      -8.021  -2.670   8.041  1.00 94.09           C  
ATOM   1624  CE1 PHE A 206      -6.925  -0.213   8.704  1.00 94.09           C  
ATOM   1625  CE2 PHE A 206      -7.098  -2.068   7.192  1.00 94.09           C  
ATOM   1626  CZ  PHE A 206      -6.551  -0.839   7.524  1.00 94.09           C  
ATOM   1627  N   ARG A 207      -7.087  -2.212  12.561  1.00 91.61           N  
ATOM   1628  CA  ARG A 207      -6.558  -1.281  13.552  1.00 91.61           C  
ATOM   1629  C   ARG A 207      -5.727  -0.188  12.888  1.00 91.61           C  
ATOM   1630  CB  ARG A 207      -5.714  -2.023  14.591  1.00 91.61           C  
ATOM   1631  O   ARG A 207      -5.301  -0.336  11.741  1.00 91.61           O  
ATOM   1632  CG  ARG A 207      -6.473  -3.105  15.342  1.00 91.61           C  
ATOM   1633  CD  ARG A 207      -5.600  -3.783  16.389  1.00 91.61           C  
ATOM   1634  NE  ARG A 207      -5.959  -3.367  17.742  1.00 91.61           N  
ATOM   1635  NH1 ARG A 207      -4.050  -4.213  18.730  1.00 91.61           N  
ATOM   1636  NH2 ARG A 207      -5.636  -3.160  20.006  1.00 91.61           N  
ATOM   1637  CZ  ARG A 207      -5.214  -3.581  18.823  1.00 91.61           C  
ATOM   1638  N   CYS A 208      -5.603   0.947  13.597  1.00 89.82           N  
ATOM   1639  CA  CYS A 208      -4.737   2.029  13.142  1.00 89.82           C  
ATOM   1640  C   CYS A 208      -3.336   1.513  12.834  1.00 89.82           C  
ATOM   1641  CB  CYS A 208      -4.663   3.135  14.194  1.00 89.82           C  
ATOM   1642  O   CYS A 208      -2.730   0.822  13.655  1.00 89.82           O  
ATOM   1643  SG  CYS A 208      -3.631   4.535  13.707  1.00 89.82           S  
ATOM   1644  N   GLY A 209      -2.819   1.787  11.668  1.00 90.83           N  
ATOM   1645  CA  GLY A 209      -1.488   1.362  11.267  1.00 90.83           C  
ATOM   1646  C   GLY A 209      -1.498   0.149  10.356  1.00 90.83           C  
ATOM   1647  O   GLY A 209      -0.492  -0.160   9.713  1.00 90.83           O  
ATOM   1648  N   ASP A 210      -2.644  -0.553  10.304  1.00 95.18           N  
ATOM   1649  CA  ASP A 210      -2.768  -1.704   9.414  1.00 95.18           C  
ATOM   1650  C   ASP A 210      -2.817  -1.266   7.952  1.00 95.18           C  
ATOM   1651  CB  ASP A 210      -4.016  -2.519   9.761  1.00 95.18           C  
ATOM   1652  O   ASP A 210      -3.110  -0.106   7.656  1.00 95.18           O  
ATOM   1653  CG  ASP A 210      -3.887  -3.270  11.075  1.00 95.18           C  
ATOM   1654  OD1 ASP A 210      -2.808  -3.219  11.704  1.00 95.18           O  
ATOM   1655  OD2 ASP A 210      -4.873  -3.921  11.484  1.00 95.18           O  
ATOM   1656  N   LEU A 211      -2.501  -2.221   7.070  1.00 96.13           N  
ATOM   1657  CA  LEU A 211      -2.579  -1.960   5.637  1.00 96.13           C  
ATOM   1658  C   LEU A 211      -3.563  -2.911   4.964  1.00 96.13           C  
ATOM   1659  CB  LEU A 211      -1.197  -2.095   4.991  1.00 96.13           C  
ATOM   1660  O   LEU A 211      -3.602  -4.101   5.286  1.00 96.13           O  
ATOM   1661  CG  LEU A 211      -0.146  -1.069   5.418  1.00 96.13           C  
ATOM   1662  CD1 LEU A 211       1.203  -1.399   4.788  1.00 96.13           C  
ATOM   1663  CD2 LEU A 211      -0.589   0.340   5.039  1.00 96.13           C  
ATOM   1664  N   MET A 212      -4.343  -2.312   4.089  1.00 96.22           N  
ATOM   1665  CA  MET A 212      -5.297  -3.105   3.319  1.00 96.22           C  
ATOM   1666  C   MET A 212      -4.825  -3.277   1.879  1.00 96.22           C  
ATOM   1667  CB  MET A 212      -6.681  -2.452   3.342  1.00 96.22           C  
ATOM   1668  O   MET A 212      -4.438  -2.305   1.228  1.00 96.22           O  
ATOM   1669  CG  MET A 212      -7.765  -3.291   2.684  1.00 96.22           C  
ATOM   1670  SD  MET A 212      -9.403  -2.465   2.705  1.00 96.22           S  
ATOM   1671  CE  MET A 212      -9.734  -2.455   4.489  1.00 96.22           C  
ATOM   1672  N   TYR A 213      -4.801  -4.570   1.407  1.00 97.48           N  
ATOM   1673  CA  TYR A 213      -4.408  -4.923   0.048  1.00 97.48           C  
ATOM   1674  C   TYR A 213      -5.537  -5.648  -0.676  1.00 97.48           C  
ATOM   1675  CB  TYR A 213      -3.150  -5.797   0.062  1.00 97.48           C  
ATOM   1676  O   TYR A 213      -6.498  -6.097  -0.047  1.00 97.48           O  
ATOM   1677  CG  TYR A 213      -1.880  -5.029   0.338  1.00 97.48           C  
ATOM   1678  CD1 TYR A 213      -1.008  -4.694  -0.695  1.00 97.48           C  
ATOM   1679  CD2 TYR A 213      -1.550  -4.638   1.631  1.00 97.48           C  
ATOM   1680  CE1 TYR A 213       0.165  -3.988  -0.446  1.00 97.48           C  
ATOM   1681  CE2 TYR A 213      -0.380  -3.932   1.892  1.00 97.48           C  
ATOM   1682  OH  TYR A 213       1.628  -2.913   1.101  1.00 97.48           O  
ATOM   1683  CZ  TYR A 213       0.469  -3.612   0.849  1.00 97.48           C  
ATOM   1684  N   GLY A 214      -5.510  -5.669  -1.954  1.00 95.95           N  
ATOM   1685  CA  GLY A 214      -6.491  -6.309  -2.816  1.00 95.95           C  
ATOM   1686  C   GLY A 214      -6.839  -5.483  -4.039  1.00 95.95           C  
ATOM   1687  O   GLY A 214      -6.356  -4.360  -4.194  1.00 95.95           O  
ATOM   1688  N   THR A 215      -7.581  -6.158  -4.919  1.00 94.18           N  
ATOM   1689  CA  THR A 215      -8.024  -5.415  -6.093  1.00 94.18           C  
ATOM   1690  C   THR A 215      -8.907  -4.238  -5.686  1.00 94.18           C  
ATOM   1691  CB  THR A 215      -8.793  -6.322  -7.071  1.00 94.18           C  
ATOM   1692  O   THR A 215      -9.664  -4.328  -4.718  1.00 94.18           O  
ATOM   1693  CG2 THR A 215      -7.939  -7.507  -7.509  1.00 94.18           C  
ATOM   1694  OG1 THR A 215      -9.978  -6.811  -6.430  1.00 94.18           O  
ATOM   1695  N   SER A 216      -8.711  -3.120  -6.333  1.00 91.05           N  
ATOM   1696  CA  SER A 216      -9.506  -1.937  -6.022  1.00 91.05           C  
ATOM   1697  C   SER A 216     -10.998  -2.250  -6.052  1.00 91.05           C  
ATOM   1698  CB  SER A 216      -9.194  -0.807  -7.005  1.00 91.05           C  
ATOM   1699  O   SER A 216     -11.753  -1.786  -5.195  1.00 91.05           O  
ATOM   1700  OG  SER A 216      -7.856  -0.366  -6.856  1.00 91.05           O  
ATOM   1701  N   LEU A 217     -11.396  -3.085  -6.986  1.00 90.79           N  
ATOM   1702  CA  LEU A 217     -12.802  -3.444  -7.139  1.00 90.79           C  
ATOM   1703  C   LEU A 217     -13.291  -4.250  -5.941  1.00 90.79           C  
ATOM   1704  CB  LEU A 217     -13.015  -4.243  -8.428  1.00 90.79           C  
ATOM   1705  O   LEU A 217     -14.401  -4.031  -5.450  1.00 90.79           O  
ATOM   1706  CG  LEU A 217     -12.928  -3.456  -9.736  1.00 90.79           C  
ATOM   1707  CD1 LEU A 217     -13.005  -4.401 -10.930  1.00 90.79           C  
ATOM   1708  CD2 LEU A 217     -14.036  -2.409  -9.805  1.00 90.79           C  
ATOM   1709  N   GLY A 218     -12.477  -5.066  -5.460  1.00 90.88           N  
ATOM   1710  CA  GLY A 218     -12.849  -5.884  -4.316  1.00 90.88           C  
ATOM   1711  C   GLY A 218     -12.662  -5.173  -2.989  1.00 90.88           C  
ATOM   1712  O   GLY A 218     -13.520  -5.257  -2.108  1.00 90.88           O  
ATOM   1713  N   ARG A 219     -11.668  -4.455  -2.807  1.00 93.91           N  
ATOM   1714  CA  ARG A 219     -11.224  -3.847  -1.558  1.00 93.91           C  
ATOM   1715  C   ARG A 219     -12.021  -2.584  -1.249  1.00 93.91           C  
ATOM   1716  CB  ARG A 219      -9.730  -3.521  -1.619  1.00 93.91           C  
ATOM   1717  O   ARG A 219     -12.486  -2.397  -0.123  1.00 93.91           O  
ATOM   1718  CG  ARG A 219      -9.191  -2.862  -0.360  1.00 93.91           C  
ATOM   1719  CD  ARG A 219      -7.859  -2.168  -0.612  1.00 93.91           C  
ATOM   1720  NE  ARG A 219      -8.004  -1.041  -1.529  1.00 93.91           N  
ATOM   1721  NH1 ARG A 219      -5.886  -1.236  -2.431  1.00 93.91           N  
ATOM   1722  NH2 ARG A 219      -7.300   0.413  -3.161  1.00 93.91           N  
ATOM   1723  CZ  ARG A 219      -7.063  -0.624  -2.371  1.00 93.91           C  
ATOM   1724  N   ASP A 220     -12.203  -1.613  -2.221  1.00 90.09           N  
ATOM   1725  CA  ASP A 220     -12.691  -0.258  -1.982  1.00 90.09           C  
ATOM   1726  C   ASP A 220     -14.184  -0.260  -1.665  1.00 90.09           C  
ATOM   1727  CB  ASP A 220     -12.411   0.634  -3.193  1.00 90.09           C  
ATOM   1728  O   ASP A 220     -14.621   0.377  -0.704  1.00 90.09           O  
ATOM   1729  CG  ASP A 220     -10.936   0.947  -3.371  1.00 90.09           C  
ATOM   1730  OD1 ASP A 220     -10.103   0.417  -2.604  1.00 90.09           O  
ATOM   1731  OD2 ASP A 220     -10.604   1.733  -4.285  1.00 90.09           O  
ATOM   1732  N   GLU A 221     -14.950  -1.016  -2.420  1.00 83.71           N  
ATOM   1733  CA  GLU A 221     -16.403  -0.920  -2.308  1.00 83.71           C  
ATOM   1734  C   GLU A 221     -16.923  -1.754  -1.141  1.00 83.71           C  
ATOM   1735  CB  GLU A 221     -17.073  -1.364  -3.611  1.00 83.71           C  
ATOM   1736  O   GLU A 221     -17.838  -1.334  -0.430  1.00 83.71           O  
ATOM   1737  CG  GLU A 221     -16.940  -0.357  -4.745  1.00 83.71           C  
ATOM   1738  CD  GLU A 221     -18.258  -0.061  -5.442  1.00 83.71           C  
ATOM   1739  OE1 GLU A 221     -18.291   0.825  -6.326  1.00 83.71           O  
ATOM   1740  OE2 GLU A 221     -19.266  -0.719  -5.100  1.00 83.71           O  
ATOM   1741  N   ASN A 222     -16.244  -2.796  -0.766  1.00 86.25           N  
ATOM   1742  CA  ASN A 222     -16.825  -3.751   0.170  1.00 86.25           C  
ATOM   1743  C   ASN A 222     -16.134  -3.696   1.530  1.00 86.25           C  
ATOM   1744  CB  ASN A 222     -16.761  -5.169  -0.401  1.00 86.25           C  
ATOM   1745  O   ASN A 222     -16.717  -4.084   2.544  1.00 86.25           O  
ATOM   1746  CG  ASN A 222     -17.682  -5.362  -1.590  1.00 86.25           C  
ATOM   1747  ND2 ASN A 222     -17.345  -6.315  -2.451  1.00 86.25           N  
ATOM   1748  OD1 ASN A 222     -18.686  -4.661  -1.733  1.00 86.25           O  
ATOM   1749  N   TYR A 223     -14.963  -3.211   1.566  1.00 93.86           N  
ATOM   1750  CA  TYR A 223     -14.239  -3.288   2.831  1.00 93.86           C  
ATOM   1751  C   TYR A 223     -13.816  -1.902   3.302  1.00 93.86           C  
ATOM   1752  CB  TYR A 223     -13.009  -4.190   2.692  1.00 93.86           C  
ATOM   1753  O   TYR A 223     -14.218  -1.456   4.380  1.00 93.86           O  
ATOM   1754  CG  TYR A 223     -13.345  -5.646   2.480  1.00 93.86           C  
ATOM   1755  CD1 TYR A 223     -13.335  -6.546   3.543  1.00 93.86           C  
ATOM   1756  CD2 TYR A 223     -13.673  -6.125   1.216  1.00 93.86           C  
ATOM   1757  CE1 TYR A 223     -13.642  -7.889   3.352  1.00 93.86           C  
ATOM   1758  CE2 TYR A 223     -13.982  -7.466   1.013  1.00 93.86           C  
ATOM   1759  OH  TYR A 223     -14.269  -9.668   1.891  1.00 93.86           O  
ATOM   1760  CZ  TYR A 223     -13.964  -8.339   2.086  1.00 93.86           C  
ATOM   1761  N   LEU A 224     -13.158  -1.236   2.425  1.00 92.25           N  
ATOM   1762  CA  LEU A 224     -12.651   0.083   2.788  1.00 92.25           C  
ATOM   1763  C   LEU A 224     -13.796   1.033   3.121  1.00 92.25           C  
ATOM   1764  CB  LEU A 224     -11.805   0.664   1.652  1.00 92.25           C  
ATOM   1765  O   LEU A 224     -13.749   1.740   4.130  1.00 92.25           O  
ATOM   1766  CG  LEU A 224     -11.053   1.960   1.960  1.00 92.25           C  
ATOM   1767  CD1 LEU A 224     -10.090   1.750   3.124  1.00 92.25           C  
ATOM   1768  CD2 LEU A 224     -10.308   2.453   0.724  1.00 92.25           C  
ATOM   1769  N   LYS A 225     -14.805   1.088   2.299  1.00 90.88           N  
ATOM   1770  CA  LYS A 225     -15.963   1.953   2.507  1.00 90.88           C  
ATOM   1771  C   LYS A 225     -16.661   1.628   3.824  1.00 90.88           C  
ATOM   1772  CB  LYS A 225     -16.948   1.821   1.345  1.00 90.88           C  
ATOM   1773  O   LYS A 225     -17.039   2.533   4.572  1.00 90.88           O  
ATOM   1774  CG  LYS A 225     -18.117   2.792   1.411  1.00 90.88           C  
ATOM   1775  CD  LYS A 225     -18.979   2.716   0.157  1.00 90.88           C  
ATOM   1776  CE  LYS A 225     -20.044   3.804   0.143  1.00 90.88           C  
ATOM   1777  NZ  LYS A 225     -21.142   3.517   1.113  1.00 90.88           N  
ATOM   1778  N   LYS A 226     -16.815   0.405   4.155  1.00 91.05           N  
ATOM   1779  CA  LYS A 226     -17.449  -0.018   5.400  1.00 91.05           C  
ATOM   1780  C   LYS A 226     -16.666   0.477   6.613  1.00 91.05           C  
ATOM   1781  CB  LYS A 226     -17.579  -1.541   5.446  1.00 91.05           C  
ATOM   1782  O   LYS A 226     -17.254   0.946   7.589  1.00 91.05           O  
ATOM   1783  CG  LYS A 226     -18.660  -2.099   4.532  1.00 91.05           C  
ATOM   1784  CD  LYS A 226     -18.755  -3.615   4.638  1.00 91.05           C  
ATOM   1785  CE  LYS A 226     -19.811  -4.177   3.696  1.00 91.05           C  
ATOM   1786  NZ  LYS A 226     -19.791  -5.671   3.670  1.00 91.05           N  
ATOM   1787  N   LEU A 227     -15.401   0.312   6.495  1.00 91.40           N  
ATOM   1788  CA  LEU A 227     -14.535   0.781   7.571  1.00 91.40           C  
ATOM   1789  C   LEU A 227     -14.654   2.291   7.746  1.00 91.40           C  
ATOM   1790  CB  LEU A 227     -13.078   0.401   7.291  1.00 91.40           C  
ATOM   1791  O   LEU A 227     -14.828   2.779   8.865  1.00 91.40           O  
ATOM   1792  CG  LEU A 227     -12.092   0.605   8.442  1.00 91.40           C  
ATOM   1793  CD1 LEU A 227     -12.468  -0.280   9.626  1.00 91.40           C  
ATOM   1794  CD2 LEU A 227     -10.667   0.315   7.983  1.00 91.40           C  
ATOM   1795  N   GLU A 228     -14.649   2.948   6.676  1.00 90.13           N  
ATOM   1796  CA  GLU A 228     -14.750   4.404   6.704  1.00 90.13           C  
ATOM   1797  C   GLU A 228     -16.099   4.854   7.257  1.00 90.13           C  
ATOM   1798  CB  GLU A 228     -14.535   4.984   5.303  1.00 90.13           C  
ATOM   1799  O   GLU A 228     -16.162   5.754   8.097  1.00 90.13           O  
ATOM   1800  CG  GLU A 228     -13.091   4.923   4.827  1.00 90.13           C  
ATOM   1801  CD  GLU A 228     -12.918   5.358   3.380  1.00 90.13           C  
ATOM   1802  OE1 GLU A 228     -11.769   5.622   2.959  1.00 90.13           O  
ATOM   1803  OE2 GLU A 228     -13.940   5.437   2.663  1.00 90.13           O  
ATOM   1804  N   ASP A 229     -17.143   4.270   6.744  1.00 89.81           N  
ATOM   1805  CA  ASP A 229     -18.494   4.620   7.174  1.00 89.81           C  
ATOM   1806  C   ASP A 229     -18.668   4.393   8.674  1.00 89.81           C  
ATOM   1807  CB  ASP A 229     -19.532   3.810   6.395  1.00 89.81           C  
ATOM   1808  O   ASP A 229     -19.275   5.215   9.365  1.00 89.81           O  
ATOM   1809  CG  ASP A 229     -19.661   4.247   4.947  1.00 89.81           C  
ATOM   1810  OD1 ASP A 229     -19.153   5.332   4.590  1.00 89.81           O  
ATOM   1811  OD2 ASP A 229     -20.280   3.502   4.156  1.00 89.81           O  
ATOM   1812  N   PHE A 230     -18.112   3.297   9.110  1.00 90.14           N  
ATOM   1813  CA  PHE A 230     -18.229   2.995  10.532  1.00 90.14           C  
ATOM   1814  C   PHE A 230     -17.529   4.058  11.370  1.00 90.14           C  
ATOM   1815  CB  PHE A 230     -17.642   1.614  10.840  1.00 90.14           C  
ATOM   1816  O   PHE A 230     -18.092   4.557  12.347  1.00 90.14           O  
ATOM   1817  CG  PHE A 230     -17.637   1.270  12.305  1.00 90.14           C  
ATOM   1818  CD1 PHE A 230     -16.495   1.460  13.073  1.00 90.14           C  
ATOM   1819  CD2 PHE A 230     -18.774   0.755  12.914  1.00 90.14           C  
ATOM   1820  CE1 PHE A 230     -16.486   1.142  14.429  1.00 90.14           C  
ATOM   1821  CE2 PHE A 230     -18.773   0.436  14.268  1.00 90.14           C  
ATOM   1822  CZ  PHE A 230     -17.628   0.629  15.024  1.00 90.14           C  
ATOM   1823  N   HIS A 231     -16.318   4.466  10.961  1.00 88.15           N  
ATOM   1824  CA  HIS A 231     -15.523   5.380  11.774  1.00 88.15           C  
ATOM   1825  C   HIS A 231     -15.994   6.820  11.605  1.00 88.15           C  
ATOM   1826  CB  HIS A 231     -14.041   5.266  11.412  1.00 88.15           C  
ATOM   1827  O   HIS A 231     -15.782   7.654  12.488  1.00 88.15           O  
ATOM   1828  CG  HIS A 231     -13.396   4.011  11.908  1.00 88.15           C  
ATOM   1829  CD2 HIS A 231     -12.941   2.923  11.244  1.00 88.15           C  
ATOM   1830  ND1 HIS A 231     -13.161   3.774  13.245  1.00 88.15           N  
ATOM   1831  CE1 HIS A 231     -12.586   2.591  13.381  1.00 88.15           C  
ATOM   1832  NE2 HIS A 231     -12.441   2.054  12.182  1.00 88.15           N  
ATOM   1833  N   LYS A 232     -16.624   7.053  10.461  1.00 87.05           N  
ATOM   1834  CA  LYS A 232     -17.262   8.353  10.268  1.00 87.05           C  
ATOM   1835  C   LYS A 232     -18.462   8.519  11.196  1.00 87.05           C  
ATOM   1836  CB  LYS A 232     -17.697   8.526   8.813  1.00 87.05           C  
ATOM   1837  O   LYS A 232     -18.685   9.602  11.742  1.00 87.05           O  
ATOM   1838  CG  LYS A 232     -18.166   9.933   8.470  1.00 87.05           C  
ATOM   1839  CD  LYS A 232     -18.486  10.070   6.987  1.00 87.05           C  
ATOM   1840  CE  LYS A 232     -19.012  11.459   6.654  1.00 87.05           C  
ATOM   1841  NZ  LYS A 232     -19.303  11.607   5.196  1.00 87.05           N  
ATOM   1842  N   LEU A 233     -19.220   7.495  11.451  1.00 86.75           N  
ATOM   1843  CA  LEU A 233     -20.426   7.529  12.272  1.00 86.75           C  
ATOM   1844  C   LEU A 233     -20.077   7.439  13.754  1.00 86.75           C  
ATOM   1845  CB  LEU A 233     -21.369   6.387  11.887  1.00 86.75           C  
ATOM   1846  O   LEU A 233     -20.842   7.899  14.605  1.00 86.75           O  
ATOM   1847  CG  LEU A 233     -22.056   6.505  10.525  1.00 86.75           C  
ATOM   1848  CD1 LEU A 233     -22.794   5.213  10.190  1.00 86.75           C  
ATOM   1849  CD2 LEU A 233     -23.013   7.692  10.509  1.00 86.75           C  
ATOM   1850  N   ASN A 234     -18.873   6.864  13.979  1.00 85.02           N  
ATOM   1851  CA  ASN A 234     -18.444   6.685  15.362  1.00 85.02           C  
ATOM   1852  C   ASN A 234     -17.157   7.452  15.653  1.00 85.02           C  
ATOM   1853  CB  ASN A 234     -18.259   5.199  15.678  1.00 85.02           C  
ATOM   1854  O   ASN A 234     -16.095   6.851  15.821  1.00 85.02           O  
ATOM   1855  CG  ASN A 234     -19.539   4.404  15.516  1.00 85.02           C  
ATOM   1856  ND2 ASN A 234     -19.617   3.616  14.450  1.00 85.02           N  
ATOM   1857  OD1 ASN A 234     -20.451   4.497  16.341  1.00 85.02           O  
ATOM   1858  N   VAL A 235     -17.269   8.729  15.631  1.00 80.78           N  
ATOM   1859  CA  VAL A 235     -16.122   9.625  15.738  1.00 80.78           C  
ATOM   1860  C   VAL A 235     -15.586   9.612  17.168  1.00 80.78           C  
ATOM   1861  CB  VAL A 235     -16.487  11.067  15.319  1.00 80.78           C  
ATOM   1862  O   VAL A 235     -16.340   9.821  18.121  1.00 80.78           O  
ATOM   1863  CG1 VAL A 235     -15.294  12.002  15.507  1.00 80.78           C  
ATOM   1864  CG2 VAL A 235     -16.968  11.095  13.869  1.00 80.78           C  
ATOM   1865  N   VAL A 236     -14.349   9.162  17.240  1.00 75.22           N  
ATOM   1866  CA  VAL A 236     -13.630   9.253  18.507  1.00 75.22           C  
ATOM   1867  C   VAL A 236     -12.399  10.141  18.340  1.00 75.22           C  
ATOM   1868  CB  VAL A 236     -13.215   7.858  19.025  1.00 75.22           C  
ATOM   1869  O   VAL A 236     -11.465   9.788  17.616  1.00 75.22           O  
ATOM   1870  CG1 VAL A 236     -12.501   7.973  20.371  1.00 75.22           C  
ATOM   1871  CG2 VAL A 236     -14.436   6.947  19.141  1.00 75.22           C  
ATOM   1872  N   ASN A 237     -12.552  11.423  18.642  1.00 69.33           N  
ATOM   1873  CA  ASN A 237     -11.433  12.353  18.522  1.00 69.33           C  
ATOM   1874  C   ASN A 237     -10.461  12.213  19.691  1.00 69.33           C  
ATOM   1875  CB  ASN A 237     -11.940  13.793  18.423  1.00 69.33           C  
ATOM   1876  O   ASN A 237     -10.881  12.023  20.834  1.00 69.33           O  
ATOM   1877  CG  ASN A 237     -12.647  14.074  17.111  1.00 69.33           C  
ATOM   1878  ND2 ASN A 237     -13.574  15.024  17.129  1.00 69.33           N  
ATOM   1879  OD1 ASN A 237     -12.362  13.441  16.091  1.00 69.33           O  
ATOM   1880  N   SER A 238      -9.207  11.827  19.254  1.00 63.74           N  
ATOM   1881  CA  SER A 238      -8.195  11.790  20.304  1.00 63.74           C  
ATOM   1882  C   SER A 238      -8.037  13.154  20.968  1.00 63.74           C  
ATOM   1883  CB  SER A 238      -6.851  11.330  19.738  1.00 63.74           C  
ATOM   1884  O   SER A 238      -8.147  14.189  20.307  1.00 63.74           O  
ATOM   1885  OG  SER A 238      -6.943  10.009  19.234  1.00 63.74           O  
ATOM   1886  N   LEU A 239      -8.343  13.273  22.248  1.00 58.24           N  
ATOM   1887  CA  LEU A 239      -7.839  14.431  22.978  1.00 58.24           C  
ATOM   1888  C   LEU A 239      -6.356  14.649  22.696  1.00 58.24           C  
ATOM   1889  CB  LEU A 239      -8.064  14.257  24.483  1.00 58.24           C  
ATOM   1890  O   LEU A 239      -5.645  13.710  22.331  1.00 58.24           O  
ATOM   1891  CG  LEU A 239      -9.514  14.317  24.963  1.00 58.24           C  
ATOM   1892  CD1 LEU A 239      -9.643  13.683  26.344  1.00 58.24           C  
ATOM   1893  CD2 LEU A 239     -10.012  15.759  24.983  1.00 58.24           C  
ATOM   1894  N   VAL A 240      -5.931  15.848  22.356  1.00 51.08           N  
ATOM   1895  CA  VAL A 240      -4.541  16.262  22.193  1.00 51.08           C  
ATOM   1896  C   VAL A 240      -3.631  15.347  23.009  1.00 51.08           C  
ATOM   1897  CB  VAL A 240      -4.334  17.734  22.615  1.00 51.08           C  
ATOM   1898  O   VAL A 240      -3.841  15.163  24.211  1.00 51.08           O  
ATOM   1899  CG1 VAL A 240      -2.870  18.141  22.456  1.00 51.08           C  
ATOM   1900  CG2 VAL A 240      -5.240  18.655  21.799  1.00 51.08           C  
ATOM   1901  N   GLY A 241      -2.906  14.339  22.420  1.00 48.94           N  
ATOM   1902  CA  GLY A 241      -1.871  13.596  23.121  1.00 48.94           C  
ATOM   1903  C   GLY A 241      -2.210  12.129  23.304  1.00 48.94           C  
ATOM   1904  O   GLY A 241      -1.386  11.352  23.792  1.00 48.94           O  
ATOM   1905  N   GLU A 242      -3.522  11.730  22.962  1.00 49.82           N  
ATOM   1906  CA  GLU A 242      -3.882  10.318  23.047  1.00 49.82           C  
ATOM   1907  C   GLU A 242      -3.873   9.662  21.669  1.00 49.82           C  
ATOM   1908  CB  GLU A 242      -5.256  10.151  23.700  1.00 49.82           C  
ATOM   1909  O   GLU A 242      -4.110  10.327  20.658  1.00 49.82           O  
ATOM   1910  CG  GLU A 242      -5.248  10.350  25.209  1.00 49.82           C  
ATOM   1911  CD  GLU A 242      -6.612  10.142  25.849  1.00 49.82           C  
ATOM   1912  OE1 GLU A 242      -6.735  10.310  27.083  1.00 49.82           O  
ATOM   1913  OE2 GLU A 242      -7.564   9.807  25.110  1.00 49.82           O  
ATOM   1914  N   ASN A 243      -3.151   8.528  21.503  1.00 49.95           N  
ATOM   1915  CA  ASN A 243      -2.995   7.598  20.389  1.00 49.95           C  
ATOM   1916  C   ASN A 243      -4.304   6.882  20.069  1.00 49.95           C  
ATOM   1917  CB  ASN A 243      -1.893   6.580  20.690  1.00 49.95           C  
ATOM   1918  O   ASN A 243      -4.908   6.262  20.946  1.00 49.95           O  
ATOM   1919  CG  ASN A 243      -0.507   7.195  20.662  1.00 49.95           C  
ATOM   1920  ND2 ASN A 243       0.419   6.604  21.408  1.00 49.95           N  
ATOM   1921  OD1 ASN A 243      -0.271   8.192  19.975  1.00 49.95           O  
ATOM   1922  N   ASN A 244      -5.417   7.546  19.776  1.00 58.60           N  
ATOM   1923  CA  ASN A 244      -6.147   6.632  18.903  1.00 58.60           C  
ATOM   1924  C   ASN A 244      -7.583   7.096  18.681  1.00 58.60           C  
ATOM   1925  CB  ASN A 244      -6.129   5.214  19.477  1.00 58.60           C  
ATOM   1926  O   ASN A 244      -8.526   6.460  19.156  1.00 58.60           O  
ATOM   1927  CG  ASN A 244      -4.779   4.541  19.330  1.00 58.60           C  
ATOM   1928  ND2 ASN A 244      -4.584   3.439  20.045  1.00 58.60           N  
ATOM   1929  OD1 ASN A 244      -3.917   5.008  18.581  1.00 58.60           O  
ATOM   1930  N   GLY A 245      -7.821   8.392  18.416  1.00 68.97           N  
ATOM   1931  CA  GLY A 245      -9.102   8.597  17.759  1.00 68.97           C  
ATOM   1932  C   GLY A 245      -9.254   7.790  16.484  1.00 68.97           C  
ATOM   1933  O   GLY A 245      -8.574   6.779  16.297  1.00 68.97           O  
ATOM   1934  N   ASN A 246     -10.373   7.728  15.849  1.00 81.78           N  
ATOM   1935  CA  ASN A 246     -10.609   6.999  14.607  1.00 81.78           C  
ATOM   1936  C   ASN A 246     -10.464   7.906  13.388  1.00 81.78           C  
ATOM   1937  CB  ASN A 246     -11.993   6.347  14.622  1.00 81.78           C  
ATOM   1938  O   ASN A 246     -11.098   7.675  12.358  1.00 81.78           O  
ATOM   1939  CG  ASN A 246     -13.115   7.360  14.731  1.00 81.78           C  
ATOM   1940  ND2 ASN A 246     -14.353   6.883  14.668  1.00 81.78           N  
ATOM   1941  OD1 ASN A 246     -12.872   8.561  14.871  1.00 81.78           O  
ATOM   1942  N   GLU A 247      -9.624   9.080  13.568  1.00 81.61           N  
ATOM   1943  CA  GLU A 247      -9.389  10.025  12.481  1.00 81.61           C  
ATOM   1944  C   GLU A 247      -8.608   9.374  11.343  1.00 81.61           C  
ATOM   1945  CB  GLU A 247      -8.642  11.259  12.993  1.00 81.61           C  
ATOM   1946  O   GLU A 247      -8.734   9.779  10.185  1.00 81.61           O  
ATOM   1947  CG  GLU A 247      -9.451  12.109  13.963  1.00 81.61           C  
ATOM   1948  CD  GLU A 247      -8.661  13.269  14.547  1.00 81.61           C  
ATOM   1949  OE1 GLU A 247      -9.206  14.007  15.398  1.00 81.61           O  
ATOM   1950  OE2 GLU A 247      -7.486  13.441  14.150  1.00 81.61           O  
ATOM   1951  N   TRP A 248      -7.823   8.406  11.741  1.00 85.08           N  
ATOM   1952  CA  TRP A 248      -6.993   7.707  10.766  1.00 85.08           C  
ATOM   1953  C   TRP A 248      -7.853   7.020   9.711  1.00 85.08           C  
ATOM   1954  CB  TRP A 248      -6.097   6.678  11.462  1.00 85.08           C  
ATOM   1955  O   TRP A 248      -7.388   6.753   8.600  1.00 85.08           O  
ATOM   1956  CG  TRP A 248      -6.837   5.740  12.367  1.00 85.08           C  
ATOM   1957  CD1 TRP A 248      -7.025   5.872  13.715  1.00 85.08           C  
ATOM   1958  CD2 TRP A 248      -7.486   4.521  11.989  1.00 85.08           C  
ATOM   1959  CE2 TRP A 248      -8.047   3.966  13.160  1.00 85.08           C  
ATOM   1960  CE3 TRP A 248      -7.647   3.845  10.772  1.00 85.08           C  
ATOM   1961  NE1 TRP A 248      -7.752   4.808  14.198  1.00 85.08           N  
ATOM   1962  CH2 TRP A 248      -8.903   2.123  11.946  1.00 85.08           C  
ATOM   1963  CZ2 TRP A 248      -8.759   2.764  13.149  1.00 85.08           C  
ATOM   1964  CZ3 TRP A 248      -8.356   2.649  10.764  1.00 85.08           C  
ATOM   1965  N   ALA A 249      -9.055   6.581  10.022  1.00 85.05           N  
ATOM   1966  CA  ALA A 249      -9.925   5.775   9.169  1.00 85.05           C  
ATOM   1967  C   ALA A 249     -10.920   6.653   8.415  1.00 85.05           C  
ATOM   1968  CB  ALA A 249     -10.666   4.731  10.001  1.00 85.05           C  
ATOM   1969  O   ALA A 249     -11.670   6.164   7.567  1.00 85.05           O  
ATOM   1970  N   ARG A 250     -10.981   7.959   8.722  1.00 75.92           N  
ATOM   1971  CA  ARG A 250     -11.951   8.860   8.108  1.00 75.92           C  
ATOM   1972  C   ARG A 250     -11.434   9.396   6.777  1.00 75.92           C  
ATOM   1973  CB  ARG A 250     -12.277  10.022   9.049  1.00 75.92           C  
ATOM   1974  O   ARG A 250     -10.225   9.562   6.595  1.00 75.92           O  
ATOM   1975  CG  ARG A 250     -12.929   9.593  10.353  1.00 75.92           C  
ATOM   1976  CD  ARG A 250     -13.220  10.784  11.256  1.00 75.92           C  
ATOM   1977  NE  ARG A 250     -13.632  10.359  12.592  1.00 75.92           N  
ATOM   1978  NH1 ARG A 250     -12.806  12.230  13.666  1.00 75.92           N  
ATOM   1979  NH2 ARG A 250     -13.843  10.576  14.868  1.00 75.92           N  
ATOM   1980  CZ  ARG A 250     -13.426  11.056  13.706  1.00 75.92           C  
ATOM   1981  N   LYS A 251     -12.325   9.124   5.813  1.00 67.56           N  
ATOM   1982  CA  LYS A 251     -12.048   9.516   4.434  1.00 67.56           C  
ATOM   1983  C   LYS A 251     -11.473  10.929   4.370  1.00 67.56           C  
ATOM   1984  CB  LYS A 251     -13.316   9.427   3.584  1.00 67.56           C  
ATOM   1985  O   LYS A 251     -12.081  11.875   4.875  1.00 67.56           O  
ATOM   1986  CG  LYS A 251     -13.063   9.496   2.085  1.00 67.56           C  
ATOM   1987  CD  LYS A 251     -14.351   9.314   1.293  1.00 67.56           C  
ATOM   1988  CE  LYS A 251     -14.113   9.462  -0.204  1.00 67.56           C  
ATOM   1989  NZ  LYS A 251     -15.370   9.267  -0.987  1.00 67.56           N  
ATOM   1990  N   GLY A 252     -10.141  11.056   4.018  1.00 65.83           N  
ATOM   1991  CA  GLY A 252      -9.734  12.252   3.298  1.00 65.83           C  
ATOM   1992  C   GLY A 252      -9.527  12.013   1.814  1.00 65.83           C  
ATOM   1993  O   GLY A 252     -10.401  11.461   1.142  1.00 65.83           O  
ATOM   1994  N   THR A 253      -8.691  12.570   1.044  1.00 57.83           N  
ATOM   1995  CA  THR A 253      -8.229  12.275  -0.308  1.00 57.83           C  
ATOM   1996  C   THR A 253      -7.502  10.934  -0.350  1.00 57.83           C  
ATOM   1997  CB  THR A 253      -7.299  13.383  -0.834  1.00 57.83           C  
ATOM   1998  O   THR A 253      -7.167  10.370   0.694  1.00 57.83           O  
ATOM   1999  CG2 THR A 253      -8.063  14.685  -1.053  1.00 57.83           C  
ATOM   2000  OG1 THR A 253      -6.251  13.611   0.116  1.00 57.83           O  
ATOM   2001  N   ARG A 254      -7.714  10.116  -1.480  1.00 54.79           N  
ATOM   2002  CA  ARG A 254      -7.008   8.864  -1.732  1.00 54.79           C  
ATOM   2003  C   ARG A 254      -5.628   8.872  -1.083  1.00 54.79           C  
ATOM   2004  CB  ARG A 254      -6.878   8.613  -3.236  1.00 54.79           C  
ATOM   2005  O   ARG A 254      -5.210   7.876  -0.488  1.00 54.79           O  
ATOM   2006  CG  ARG A 254      -6.458   7.195  -3.590  1.00 54.79           C  
ATOM   2007  CD  ARG A 254      -6.401   6.983  -5.096  1.00 54.79           C  
ATOM   2008  NE  ARG A 254      -5.059   7.215  -5.623  1.00 54.79           N  
ATOM   2009  NH1 ARG A 254      -5.269   5.731  -7.381  1.00 54.79           N  
ATOM   2010  NH2 ARG A 254      -3.319   6.900  -7.088  1.00 54.79           N  
ATOM   2011  CZ  ARG A 254      -4.552   6.615  -6.697  1.00 54.79           C  
ATOM   2012  N   ASN A 255      -4.940   9.978  -1.040  1.00 55.42           N  
ATOM   2013  CA  ASN A 255      -3.573  10.100  -0.545  1.00 55.42           C  
ATOM   2014  C   ASN A 255      -3.538  10.240   0.974  1.00 55.42           C  
ATOM   2015  CB  ASN A 255      -2.868  11.288  -1.204  1.00 55.42           C  
ATOM   2016  O   ASN A 255      -2.466  10.195   1.581  1.00 55.42           O  
ATOM   2017  CG  ASN A 255      -2.681  11.101  -2.697  1.00 55.42           C  
ATOM   2018  ND2 ASN A 255      -2.379  12.188  -3.397  1.00 55.42           N  
ATOM   2019  OD1 ASN A 255      -2.809   9.990  -3.216  1.00 55.42           O  
ATOM   2020  N   THR A 256      -4.718  10.194   1.525  1.00 59.88           N  
ATOM   2021  CA  THR A 256      -4.701  10.387   2.970  1.00 59.88           C  
ATOM   2022  C   THR A 256      -5.250   9.156   3.686  1.00 59.88           C  
ATOM   2023  CB  THR A 256      -5.517  11.628   3.378  1.00 59.88           C  
ATOM   2024  O   THR A 256      -5.398   9.158   4.910  1.00 59.88           O  
ATOM   2025  CG2 THR A 256      -4.882  12.905   2.838  1.00 59.88           C  
ATOM   2026  OG1 THR A 256      -6.847  11.511   2.857  1.00 59.88           O  
ATOM   2027  N   ARG A 257      -5.586   8.075   2.839  1.00 75.15           N  
ATOM   2028  CA  ARG A 257      -6.069   6.848   3.466  1.00 75.15           C  
ATOM   2029  C   ARG A 257      -4.934   6.108   4.165  1.00 75.15           C  
ATOM   2030  CB  ARG A 257      -6.729   5.937   2.429  1.00 75.15           C  
ATOM   2031  O   ARG A 257      -4.048   5.557   3.509  1.00 75.15           O  
ATOM   2032  CG  ARG A 257      -7.968   6.535   1.783  1.00 75.15           C  
ATOM   2033  CD  ARG A 257      -8.558   5.609   0.729  1.00 75.15           C  
ATOM   2034  NE  ARG A 257      -9.569   6.285  -0.078  1.00 75.15           N  
ATOM   2035  NH1 ARG A 257     -10.796   4.377  -0.514  1.00 75.15           N  
ATOM   2036  NH2 ARG A 257     -11.468   6.397  -1.365  1.00 75.15           N  
ATOM   2037  CZ  ARG A 257     -10.609   5.685  -0.651  1.00 75.15           C  
ATOM   2038  N   SER A 258      -4.703   6.334   5.335  1.00 82.02           N  
ATOM   2039  CA  SER A 258      -3.603   5.763   6.105  1.00 82.02           C  
ATOM   2040  C   SER A 258      -3.652   4.239   6.093  1.00 82.02           C  
ATOM   2041  CB  SER A 258      -3.637   6.270   7.548  1.00 82.02           C  
ATOM   2042  O   SER A 258      -2.740   3.579   6.594  1.00 82.02           O  
ATOM   2043  OG  SER A 258      -4.831   5.863   8.195  1.00 82.02           O  
ATOM   2044  N   MET A 259      -4.666   3.630   5.373  1.00 91.08           N  
ATOM   2045  CA  MET A 259      -4.944   2.199   5.455  1.00 91.08           C  
ATOM   2046  C   MET A 259      -4.381   1.465   4.242  1.00 91.08           C  
ATOM   2047  CB  MET A 259      -6.448   1.948   5.567  1.00 91.08           C  
ATOM   2048  O   MET A 259      -4.447   0.237   4.169  1.00 91.08           O  
ATOM   2049  CG  MET A 259      -7.058   2.445   6.868  1.00 91.08           C  
ATOM   2050  SD  MET A 259      -8.888   2.312   6.883  1.00 91.08           S  
ATOM   2051  CE  MET A 259      -9.326   3.808   5.955  1.00 91.08           C  
ATOM   2052  N   ILE A 260      -3.916   2.272   3.267  1.00 92.79           N  
ATOM   2053  CA  ILE A 260      -3.402   1.654   2.050  1.00 92.79           C  
ATOM   2054  C   ILE A 260      -1.978   2.136   1.788  1.00 92.79           C  
ATOM   2055  CB  ILE A 260      -4.305   1.963   0.834  1.00 92.79           C  
ATOM   2056  O   ILE A 260      -1.595   3.225   2.220  1.00 92.79           O  
ATOM   2057  CG1 ILE A 260      -4.418   3.477   0.624  1.00 92.79           C  
ATOM   2058  CG2 ILE A 260      -5.688   1.330   1.014  1.00 92.79           C  
ATOM   2059  CD1 ILE A 260      -5.138   3.872  -0.658  1.00 92.79           C  
ATOM   2060  N   ILE A 261      -1.204   1.340   1.104  1.00 94.26           N  
ATOM   2061  CA  ILE A 261       0.225   1.585   0.939  1.00 94.26           C  
ATOM   2062  C   ILE A 261       0.439   2.826   0.076  1.00 94.26           C  
ATOM   2063  CB  ILE A 261       0.938   0.366   0.312  1.00 94.26           C  
ATOM   2064  O   ILE A 261       1.460   3.507   0.200  1.00 94.26           O  
ATOM   2065  CG1 ILE A 261       2.446   0.623   0.213  1.00 94.26           C  
ATOM   2066  CG2 ILE A 261       0.346   0.043  -1.063  1.00 94.26           C  
ATOM   2067  CD1 ILE A 261       3.118   0.890   1.553  1.00 94.26           C  
ATOM   2068  N   ASN A 262      -0.562   3.183  -0.738  1.00 92.43           N  
ATOM   2069  CA  ASN A 262      -0.458   4.339  -1.623  1.00 92.43           C  
ATOM   2070  C   ASN A 262      -0.307   5.637  -0.835  1.00 92.43           C  
ATOM   2071  CB  ASN A 262      -1.675   4.417  -2.548  1.00 92.43           C  
ATOM   2072  O   ASN A 262       0.246   6.615  -1.342  1.00 92.43           O  
ATOM   2073  CG  ASN A 262      -1.679   3.327  -3.602  1.00 92.43           C  
ATOM   2074  ND2 ASN A 262      -2.410   3.554  -4.687  1.00 92.43           N  
ATOM   2075  OD1 ASN A 262      -1.031   2.290  -3.441  1.00 92.43           O  
ATOM   2076  N   SER A 263      -0.742   5.576   0.410  1.00 90.75           N  
ATOM   2077  CA  SER A 263      -0.648   6.752   1.269  1.00 90.75           C  
ATOM   2078  C   SER A 263       0.797   7.031   1.669  1.00 90.75           C  
ATOM   2079  CB  SER A 263      -1.507   6.571   2.522  1.00 90.75           C  
ATOM   2080  O   SER A 263       1.112   8.116   2.161  1.00 90.75           O  
ATOM   2081  OG  SER A 263      -2.877   6.452   2.180  1.00 90.75           O  
ATOM   2082  N   TYR A 264       1.647   6.063   1.441  1.00 93.51           N  
ATOM   2083  CA  TYR A 264       3.079   6.207   1.675  1.00 93.51           C  
ATOM   2084  C   TYR A 264       3.820   6.478   0.371  1.00 93.51           C  
ATOM   2085  CB  TYR A 264       3.644   4.951   2.346  1.00 93.51           C  
ATOM   2086  O   TYR A 264       4.651   7.386   0.299  1.00 93.51           O  
ATOM   2087  CG  TYR A 264       3.149   4.741   3.756  1.00 93.51           C  
ATOM   2088  CD1 TYR A 264       3.947   5.066   4.851  1.00 93.51           C  
ATOM   2089  CD2 TYR A 264       1.883   4.218   3.997  1.00 93.51           C  
ATOM   2090  CE1 TYR A 264       3.495   4.872   6.152  1.00 93.51           C  
ATOM   2091  CE2 TYR A 264       1.421   4.020   5.294  1.00 93.51           C  
ATOM   2092  OH  TYR A 264       1.781   4.157   7.650  1.00 93.51           O  
ATOM   2093  CZ  TYR A 264       2.233   4.350   6.364  1.00 93.51           C  
ATOM   2094  N   SER A 265       3.452   5.744  -0.654  1.00 93.99           N  
ATOM   2095  CA  SER A 265       4.199   5.704  -1.907  1.00 93.99           C  
ATOM   2096  C   SER A 265       3.960   6.962  -2.734  1.00 93.99           C  
ATOM   2097  CB  SER A 265       3.815   4.468  -2.721  1.00 93.99           C  
ATOM   2098  O   SER A 265       4.895   7.515  -3.318  1.00 93.99           O  
ATOM   2099  OG  SER A 265       4.189   3.282  -2.042  1.00 93.99           O  
ATOM   2100  N   ASP A 266       2.777   7.522  -2.719  1.00 93.33           N  
ATOM   2101  CA  ASP A 266       2.417   8.645  -3.580  1.00 93.33           C  
ATOM   2102  C   ASP A 266       3.185   9.906  -3.188  1.00 93.33           C  
ATOM   2103  CB  ASP A 266       0.911   8.906  -3.519  1.00 93.33           C  
ATOM   2104  O   ASP A 266       3.814  10.544  -4.034  1.00 93.33           O  
ATOM   2105  CG  ASP A 266       0.111   7.971  -4.408  1.00 93.33           C  
ATOM   2106  OD1 ASP A 266       0.689   7.370  -5.339  1.00 93.33           O  
ATOM   2107  OD2 ASP A 266      -1.110   7.835  -4.177  1.00 93.33           O  
ATOM   2108  N   PRO A 267       3.125  10.266  -1.934  1.00 93.97           N  
ATOM   2109  CA  PRO A 267       3.842  11.485  -1.552  1.00 93.97           C  
ATOM   2110  C   PRO A 267       5.354  11.359  -1.726  1.00 93.97           C  
ATOM   2111  CB  PRO A 267       3.476  11.662  -0.076  1.00 93.97           C  
ATOM   2112  O   PRO A 267       6.024  12.340  -2.058  1.00 93.97           O  
ATOM   2113  CG  PRO A 267       2.946  10.330   0.348  1.00 93.97           C  
ATOM   2114  CD  PRO A 267       2.348   9.651  -0.850  1.00 93.97           C  
ATOM   2115  N   VAL A 268       5.855  10.156  -1.478  1.00 96.16           N  
ATOM   2116  CA  VAL A 268       7.285   9.943  -1.672  1.00 96.16           C  
ATOM   2117  C   VAL A 268       7.633  10.083  -3.153  1.00 96.16           C  
ATOM   2118  CB  VAL A 268       7.729   8.558  -1.150  1.00 96.16           C  
ATOM   2119  O   VAL A 268       8.627  10.721  -3.505  1.00 96.16           O  
ATOM   2120  CG1 VAL A 268       9.202   8.308  -1.467  1.00 96.16           C  
ATOM   2121  CG2 VAL A 268       7.477   8.449   0.353  1.00 96.16           C  
ATOM   2122  N   ARG A 269       6.817   9.532  -4.029  1.00 95.95           N  
ATOM   2123  CA  ARG A 269       7.048   9.659  -5.464  1.00 95.95           C  
ATOM   2124  C   ARG A 269       7.013  11.121  -5.897  1.00 95.95           C  
ATOM   2125  CB  ARG A 269       6.009   8.856  -6.249  1.00 95.95           C  
ATOM   2126  O   ARG A 269       7.850  11.560  -6.689  1.00 95.95           O  
ATOM   2127  CG  ARG A 269       6.256   8.828  -7.749  1.00 95.95           C  
ATOM   2128  CD  ARG A 269       5.240   7.956  -8.473  1.00 95.95           C  
ATOM   2129  NE  ARG A 269       4.010   8.687  -8.761  1.00 95.95           N  
ATOM   2130  NH1 ARG A 269       4.228   8.560 -11.057  1.00 95.95           N  
ATOM   2131  NH2 ARG A 269       2.425   9.630 -10.130  1.00 95.95           N  
ATOM   2132  CZ  ARG A 269       3.557   8.957  -9.982  1.00 95.95           C  
ATOM   2133  N   GLY A 270       5.956  11.839  -5.382  1.00 95.78           N  
ATOM   2134  CA  GLY A 270       5.864  13.259  -5.681  1.00 95.78           C  
ATOM   2135  C   GLY A 270       7.088  14.042  -5.246  1.00 95.78           C  
ATOM   2136  O   GLY A 270       7.586  14.890  -5.990  1.00 95.78           O  
ATOM   2137  N   ALA A 271       7.602  13.734  -4.111  1.00 96.99           N  
ATOM   2138  CA  ALA A 271       8.760  14.428  -3.553  1.00 96.99           C  
ATOM   2139  C   ALA A 271      10.031  14.079  -4.322  1.00 96.99           C  
ATOM   2140  CB  ALA A 271       8.924  14.083  -2.075  1.00 96.99           C  
ATOM   2141  O   ALA A 271      11.007  14.832  -4.294  1.00 96.99           O  
ATOM   2142  N   LEU A 272       9.991  12.956  -5.073  1.00 97.72           N  
ATOM   2143  CA  LEU A 272      11.164  12.504  -5.813  1.00 97.72           C  
ATOM   2144  C   LEU A 272      11.050  12.871  -7.289  1.00 97.72           C  
ATOM   2145  CB  LEU A 272      11.341  10.990  -5.664  1.00 97.72           C  
ATOM   2146  O   LEU A 272      11.866  12.437  -8.105  1.00 97.72           O  
ATOM   2147  CG  LEU A 272      11.863  10.498  -4.313  1.00 97.72           C  
ATOM   2148  CD1 LEU A 272      11.705   8.986  -4.203  1.00 97.72           C  
ATOM   2149  CD2 LEU A 272      13.321  10.904  -4.122  1.00 97.72           C  
ATOM   2150  N   SER A 273      10.064  13.635  -7.622  1.00 96.48           N  
ATOM   2151  CA  SER A 273       9.767  13.928  -9.021  1.00 96.48           C  
ATOM   2152  C   SER A 273      10.959  14.578  -9.715  1.00 96.48           C  
ATOM   2153  CB  SER A 273       8.544  14.840  -9.130  1.00 96.48           C  
ATOM   2154  O   SER A 273      11.297  14.221 -10.845  1.00 96.48           O  
ATOM   2155  OG  SER A 273       8.786  16.084  -8.497  1.00 96.48           O  
ATOM   2156  N   ASP A 274      11.615  15.506  -9.098  1.00 96.41           N  
ATOM   2157  CA  ASP A 274      12.762  16.182  -9.697  1.00 96.41           C  
ATOM   2158  C   ASP A 274      13.915  15.207  -9.929  1.00 96.41           C  
ATOM   2159  CB  ASP A 274      13.224  17.342  -8.813  1.00 96.41           C  
ATOM   2160  O   ASP A 274      14.579  15.259 -10.966  1.00 96.41           O  
ATOM   2161  CG  ASP A 274      13.574  16.908  -7.401  1.00 96.41           C  
ATOM   2162  OD1 ASP A 274      13.087  15.849  -6.949  1.00 96.41           O  
ATOM   2163  OD2 ASP A 274      14.342  17.633  -6.732  1.00 96.41           O  
ATOM   2164  N   GLU A 275      14.122  14.309  -8.966  1.00 96.94           N  
ATOM   2165  CA  GLU A 275      15.166  13.296  -9.097  1.00 96.94           C  
ATOM   2166  C   GLU A 275      14.846  12.316 -10.222  1.00 96.94           C  
ATOM   2167  CB  GLU A 275      15.351  12.542  -7.778  1.00 96.94           C  
ATOM   2168  O   GLU A 275      15.725  11.956 -11.007  1.00 96.94           O  
ATOM   2169  CG  GLU A 275      16.309  11.363  -7.874  1.00 96.94           C  
ATOM   2170  CD  GLU A 275      17.713  11.764  -8.297  1.00 96.94           C  
ATOM   2171  OE1 GLU A 275      18.563  10.869  -8.509  1.00 96.94           O  
ATOM   2172  OE2 GLU A 275      17.967  12.984  -8.417  1.00 96.94           O  
ATOM   2173  N   PHE A 276      13.649  11.971 -10.305  1.00 96.92           N  
ATOM   2174  CA  PHE A 276      13.248  11.061 -11.371  1.00 96.92           C  
ATOM   2175  C   PHE A 276      13.367  11.736 -12.732  1.00 96.92           C  
ATOM   2176  CB  PHE A 276      11.813  10.572 -11.151  1.00 96.92           C  
ATOM   2177  O   PHE A 276      13.742  11.097 -13.717  1.00 96.92           O  
ATOM   2178  CG  PHE A 276      11.680   9.558 -10.048  1.00 96.92           C  
ATOM   2179  CD1 PHE A 276      12.774   8.804  -9.641  1.00 96.92           C  
ATOM   2180  CD2 PHE A 276      10.459   9.358  -9.416  1.00 96.92           C  
ATOM   2181  CE1 PHE A 276      12.654   7.865  -8.620  1.00 96.92           C  
ATOM   2182  CE2 PHE A 276      10.331   8.421  -8.395  1.00 96.92           C  
ATOM   2183  CZ  PHE A 276      11.429   7.675  -7.999  1.00 96.92           C  
ATOM   2184  N   ASN A 277      13.030  13.002 -12.793  1.00 96.57           N  
ATOM   2185  CA  ASN A 277      13.223  13.759 -14.025  1.00 96.57           C  
ATOM   2186  C   ASN A 277      14.696  13.820 -14.420  1.00 96.57           C  
ATOM   2187  CB  ASN A 277      12.653  15.172 -13.882  1.00 96.57           C  
ATOM   2188  O   ASN A 277      15.037  13.651 -15.592  1.00 96.57           O  
ATOM   2189  CG  ASN A 277      11.138  15.198 -13.942  1.00 96.57           C  
ATOM   2190  ND2 ASN A 277      10.540  16.230 -13.358  1.00 96.57           N  
ATOM   2191  OD1 ASN A 277      10.511  14.298 -14.506  1.00 96.57           O  
ATOM   2192  N   ARG A 278      15.549  14.013 -13.461  1.00 96.43           N  
ATOM   2193  CA  ARG A 278      16.989  14.007 -13.702  1.00 96.43           C  
ATOM   2194  C   ARG A 278      17.445  12.663 -14.260  1.00 96.43           C  
ATOM   2195  CB  ARG A 278      17.751  14.327 -12.415  1.00 96.43           C  
ATOM   2196  O   ARG A 278      18.202  12.612 -15.231  1.00 96.43           O  
ATOM   2197  CG  ARG A 278      19.261  14.374 -12.589  1.00 96.43           C  
ATOM   2198  CD  ARG A 278      19.984  14.355 -11.250  1.00 96.43           C  
ATOM   2199  NE  ARG A 278      19.885  13.051 -10.601  1.00 96.43           N  
ATOM   2200  NH1 ARG A 278      21.537  12.061 -11.876  1.00 96.43           N  
ATOM   2201  NH2 ARG A 278      20.451  10.851 -10.260  1.00 96.43           N  
ATOM   2202  CZ  ARG A 278      20.625  11.991 -10.914  1.00 96.43           C  
ATOM   2203  N   LEU A 279      17.041  11.592 -13.677  1.00 97.28           N  
ATOM   2204  CA  LEU A 279      17.422  10.250 -14.105  1.00 97.28           C  
ATOM   2205  C   LEU A 279      16.903   9.959 -15.509  1.00 97.28           C  
ATOM   2206  CB  LEU A 279      16.888   9.203 -13.124  1.00 97.28           C  
ATOM   2207  O   LEU A 279      17.573   9.286 -16.296  1.00 97.28           O  
ATOM   2208  CG  LEU A 279      17.599   9.114 -11.773  1.00 97.28           C  
ATOM   2209  CD1 LEU A 279      16.842   8.179 -10.836  1.00 97.28           C  
ATOM   2210  CD2 LEU A 279      19.039   8.646 -11.956  1.00 97.28           C  
ATOM   2211  N   LYS A 280      15.717  10.452 -15.790  1.00 95.80           N  
ATOM   2212  CA  LYS A 280      15.123  10.256 -17.109  1.00 95.80           C  
ATOM   2213  C   LYS A 280      15.922  10.984 -18.186  1.00 95.80           C  
ATOM   2214  CB  LYS A 280      13.671  10.736 -17.121  1.00 95.80           C  
ATOM   2215  O   LYS A 280      16.148  10.444 -19.271  1.00 95.80           O  
ATOM   2216  CG  LYS A 280      12.909  10.373 -18.387  1.00 95.80           C  
ATOM   2217  CD  LYS A 280      11.441  10.767 -18.288  1.00 95.80           C  
ATOM   2218  CE  LYS A 280      10.680  10.416 -19.560  1.00 95.80           C  
ATOM   2219  NZ  LYS A 280       9.230  10.758 -19.450  1.00 95.80           N  
ATOM   2220  N   ILE A 281      16.417  12.216 -17.875  1.00 96.19           N  
ATOM   2221  CA  ILE A 281      17.081  13.073 -18.851  1.00 96.19           C  
ATOM   2222  C   ILE A 281      18.571  12.741 -18.901  1.00 96.19           C  
ATOM   2223  CB  ILE A 281      16.876  14.569 -18.522  1.00 96.19           C  
ATOM   2224  O   ILE A 281      19.140  12.573 -19.982  1.00 96.19           O  
ATOM   2225  CG1 ILE A 281      15.397  14.948 -18.657  1.00 96.19           C  
ATOM   2226  CG2 ILE A 281      17.750  15.445 -19.424  1.00 96.19           C  
ATOM   2227  CD1 ILE A 281      15.058  16.327 -18.108  1.00 96.19           C  
ATOM   2228  N   LYS A 282      19.164  12.585 -17.721  1.00 95.85           N  
ATOM   2229  CA  LYS A 282      20.620  12.504 -17.642  1.00 95.85           C  
ATOM   2230  C   LYS A 282      21.077  11.073 -17.375  1.00 95.85           C  
ATOM   2231  CB  LYS A 282      21.151  13.436 -16.551  1.00 95.85           C  
ATOM   2232  O   LYS A 282      22.238  10.732 -17.610  1.00 95.85           O  
ATOM   2233  CG  LYS A 282      20.956  14.915 -16.851  1.00 95.85           C  
ATOM   2234  CD  LYS A 282      21.578  15.791 -15.771  1.00 95.85           C  
ATOM   2235  CE  LYS A 282      21.375  17.271 -16.066  1.00 95.85           C  
ATOM   2236  NZ  LYS A 282      21.986  18.134 -15.011  1.00 95.85           N  
ATOM   2237  N   GLY A 283      20.208  10.293 -16.952  1.00 94.09           N  
ATOM   2238  CA  GLY A 283      20.611   8.961 -16.531  1.00 94.09           C  
ATOM   2239  C   GLY A 283      21.509   8.968 -15.308  1.00 94.09           C  
ATOM   2240  O   GLY A 283      21.564   9.959 -14.578  1.00 94.09           O  
ATOM   2241  N   GLY A 284      21.944   7.782 -14.871  1.00 94.12           N  
ATOM   2242  CA  GLY A 284      22.779   7.665 -13.687  1.00 94.12           C  
ATOM   2243  C   GLY A 284      22.113   6.897 -12.561  1.00 94.12           C  
ATOM   2244  O   GLY A 284      21.099   6.229 -12.773  1.00 94.12           O  
ATOM   2245  N   ASP A 285      22.849   7.003 -11.414  1.00 95.30           N  
ATOM   2246  CA  ASP A 285      22.354   6.268 -10.255  1.00 95.30           C  
ATOM   2247  C   ASP A 285      21.477   7.155  -9.374  1.00 95.30           C  
ATOM   2248  CB  ASP A 285      23.519   5.704  -9.439  1.00 95.30           C  
ATOM   2249  O   ASP A 285      21.664   8.373  -9.329  1.00 95.30           O  
ATOM   2250  CG  ASP A 285      24.266   4.595 -10.158  1.00 95.30           C  
ATOM   2251  OD1 ASP A 285      23.668   3.919 -11.024  1.00 95.30           O  
ATOM   2252  OD2 ASP A 285      25.461   4.393  -9.855  1.00 95.30           O  
ATOM   2253  N   PHE A 286      20.515   6.472  -8.827  1.00 96.10           N  
ATOM   2254  CA  PHE A 286      19.642   7.161  -7.884  1.00 96.10           C  
ATOM   2255  C   PHE A 286      20.437   7.688  -6.696  1.00 96.10           C  
ATOM   2256  CB  PHE A 286      18.530   6.226  -7.398  1.00 96.10           C  
ATOM   2257  O   PHE A 286      21.264   6.970  -6.128  1.00 96.10           O  
ATOM   2258  CG  PHE A 286      17.601   6.857  -6.397  1.00 96.10           C  
ATOM   2259  CD1 PHE A 286      17.709   6.560  -5.044  1.00 96.10           C  
ATOM   2260  CD2 PHE A 286      16.619   7.749  -6.809  1.00 96.10           C  
ATOM   2261  CE1 PHE A 286      16.850   7.143  -4.114  1.00 96.10           C  
ATOM   2262  CE2 PHE A 286      15.757   8.335  -5.886  1.00 96.10           C  
ATOM   2263  CZ  PHE A 286      15.874   8.030  -4.540  1.00 96.10           C  
ATOM   2264  N   ARG A 287      20.200   8.967  -6.368  1.00 95.60           N  
ATOM   2265  CA  ARG A 287      20.839   9.586  -5.211  1.00 95.60           C  
ATOM   2266  C   ARG A 287      20.067   9.283  -3.932  1.00 95.60           C  
ATOM   2267  CB  ARG A 287      20.957  11.099  -5.407  1.00 95.60           C  
ATOM   2268  O   ARG A 287      19.004   9.859  -3.691  1.00 95.60           O  
ATOM   2269  CG  ARG A 287      21.841  11.502  -6.576  1.00 95.60           C  
ATOM   2270  CD  ARG A 287      21.859  13.011  -6.775  1.00 95.60           C  
ATOM   2271  NE  ARG A 287      22.531  13.383  -8.017  1.00 95.60           N  
ATOM   2272  NH1 ARG A 287      22.138  15.649  -7.794  1.00 95.60           N  
ATOM   2273  NH2 ARG A 287      23.280  14.853  -9.615  1.00 95.60           N  
ATOM   2274  CZ  ARG A 287      22.648  14.628  -8.472  1.00 95.60           C  
ATOM   2275  N   LEU A 288      20.726   8.471  -3.064  1.00 93.52           N  
ATOM   2276  CA  LEU A 288      20.071   8.047  -1.831  1.00 93.52           C  
ATOM   2277  C   LEU A 288      19.802   9.239  -0.920  1.00 93.52           C  
ATOM   2278  CB  LEU A 288      20.928   7.012  -1.097  1.00 93.52           C  
ATOM   2279  O   LEU A 288      18.855   9.221  -0.129  1.00 93.52           O  
ATOM   2280  CG  LEU A 288      20.243   6.243   0.033  1.00 93.52           C  
ATOM   2281  CD1 LEU A 288      19.039   5.475  -0.502  1.00 93.52           C  
ATOM   2282  CD2 LEU A 288      21.229   5.297   0.711  1.00 93.52           C  
ATOM   2283  N   SER A 289      20.618  10.247  -0.979  1.00 94.63           N  
ATOM   2284  CA  SER A 289      20.434  11.461  -0.191  1.00 94.63           C  
ATOM   2285  C   SER A 289      19.091  12.118  -0.493  1.00 94.63           C  
ATOM   2286  CB  SER A 289      21.568  12.452  -0.459  1.00 94.63           C  
ATOM   2287  O   SER A 289      18.495  12.753   0.379  1.00 94.63           O  
ATOM   2288  OG  SER A 289      21.598  12.823  -1.826  1.00 94.63           O  
ATOM   2289  N   ARG A 290      18.586  11.927  -1.722  1.00 96.16           N  
ATOM   2290  CA  ARG A 290      17.307  12.501  -2.126  1.00 96.16           C  
ATOM   2291  C   ARG A 290      16.144  11.767  -1.467  1.00 96.16           C  
ATOM   2292  CB  ARG A 290      17.157  12.462  -3.648  1.00 96.16           C  
ATOM   2293  O   ARG A 290      15.060  12.331  -1.302  1.00 96.16           O  
ATOM   2294  CG  ARG A 290      18.093  13.407  -4.384  1.00 96.16           C  
ATOM   2295  CD  ARG A 290      17.787  14.864  -4.067  1.00 96.16           C  
ATOM   2296  NE  ARG A 290      18.635  15.772  -4.834  1.00 96.16           N  
ATOM   2297  NH1 ARG A 290      17.705  17.702  -3.970  1.00 96.16           N  
ATOM   2298  NH2 ARG A 290      19.396  17.830  -5.512  1.00 96.16           N  
ATOM   2299  CZ  ARG A 290      18.577  17.099  -4.770  1.00 96.16           C  
ATOM   2300  N   LEU A 291      16.373  10.561  -1.105  1.00 96.98           N  
ATOM   2301  CA  LEU A 291      15.330   9.748  -0.491  1.00 96.98           C  
ATOM   2302  C   LEU A 291      14.953  10.294   0.882  1.00 96.98           C  
ATOM   2303  CB  LEU A 291      15.788   8.293  -0.365  1.00 96.98           C  
ATOM   2304  O   LEU A 291      13.769  10.454   1.188  1.00 96.98           O  
ATOM   2305  CG  LEU A 291      14.817   7.333   0.325  1.00 96.98           C  
ATOM   2306  CD1 LEU A 291      13.492   7.287  -0.429  1.00 96.98           C  
ATOM   2307  CD2 LEU A 291      15.427   5.940   0.431  1.00 96.98           C  
ATOM   2308  N   SER A 292      15.980  10.569   1.694  1.00 95.77           N  
ATOM   2309  CA  SER A 292      15.723  11.074   3.039  1.00 95.77           C  
ATOM   2310  C   SER A 292      14.944  12.384   2.999  1.00 95.77           C  
ATOM   2311  CB  SER A 292      17.036  11.275   3.796  1.00 95.77           C  
ATOM   2312  O   SER A 292      14.005  12.578   3.774  1.00 95.77           O  
ATOM   2313  OG  SER A 292      16.790  11.699   5.126  1.00 95.77           O  
ATOM   2314  N   GLU A 293      15.333  13.270   2.109  1.00 96.16           N  
ATOM   2315  CA  GLU A 293      14.628  14.536   1.930  1.00 96.16           C  
ATOM   2316  C   GLU A 293      13.196  14.308   1.458  1.00 96.16           C  
ATOM   2317  CB  GLU A 293      15.374  15.431   0.937  1.00 96.16           C  
ATOM   2318  O   GLU A 293      12.266  14.957   1.941  1.00 96.16           O  
ATOM   2319  CG  GLU A 293      14.742  16.803   0.752  1.00 96.16           C  
ATOM   2320  CD  GLU A 293      15.509  17.691  -0.215  1.00 96.16           C  
ATOM   2321  OE1 GLU A 293      15.049  18.821  -0.497  1.00 96.16           O  
ATOM   2322  OE2 GLU A 293      16.578  17.253  -0.695  1.00 96.16           O  
ATOM   2323  N   ALA A 294      13.020  13.407   0.575  1.00 97.72           N  
ATOM   2324  CA  ALA A 294      11.702  13.084   0.036  1.00 97.72           C  
ATOM   2325  C   ALA A 294      10.783  12.537   1.125  1.00 97.72           C  
ATOM   2326  CB  ALA A 294      11.826  12.078  -1.106  1.00 97.72           C  
ATOM   2327  O   ALA A 294       9.607  12.901   1.194  1.00 97.72           O  
ATOM   2328  N   ILE A 295      11.344  11.679   1.943  1.00 96.85           N  
ATOM   2329  CA  ILE A 295      10.578  11.087   3.034  1.00 96.85           C  
ATOM   2330  C   ILE A 295      10.132  12.180   4.004  1.00 96.85           C  
ATOM   2331  CB  ILE A 295      11.396  10.010   3.780  1.00 96.85           C  
ATOM   2332  O   ILE A 295       8.986  12.184   4.460  1.00 96.85           O  
ATOM   2333  CG1 ILE A 295      11.627   8.794   2.876  1.00 96.85           C  
ATOM   2334  CG2 ILE A 295      10.695   9.601   5.079  1.00 96.85           C  
ATOM   2335  CD1 ILE A 295      10.366   7.993   2.581  1.00 96.85           C  
ATOM   2336  N   SER A 296      11.056  13.097   4.327  1.00 95.90           N  
ATOM   2337  CA  SER A 296      10.737  14.213   5.212  1.00 95.90           C  
ATOM   2338  C   SER A 296       9.582  15.043   4.660  1.00 95.90           C  
ATOM   2339  CB  SER A 296      11.963  15.103   5.417  1.00 95.90           C  
ATOM   2340  O   SER A 296       8.674  15.423   5.402  1.00 95.90           O  
ATOM   2341  OG  SER A 296      12.981  14.404   6.112  1.00 95.90           O  
ATOM   2342  N   LYS A 297       9.575  15.288   3.394  1.00 95.74           N  
ATOM   2343  CA  LYS A 297       8.498  16.028   2.744  1.00 95.74           C  
ATOM   2344  C   LYS A 297       7.201  15.224   2.742  1.00 95.74           C  
ATOM   2345  CB  LYS A 297       8.888  16.398   1.312  1.00 95.74           C  
ATOM   2346  O   LYS A 297       6.121  15.776   2.963  1.00 95.74           O  
ATOM   2347  CG  LYS A 297       9.956  17.478   1.221  1.00 95.74           C  
ATOM   2348  CD  LYS A 297      10.301  17.802  -0.227  1.00 95.74           C  
ATOM   2349  CE  LYS A 297      11.397  18.854  -0.320  1.00 95.74           C  
ATOM   2350  NZ  LYS A 297      11.789  19.123  -1.736  1.00 95.74           N  
ATOM   2351  N   ALA A 298       7.358  13.964   2.554  1.00 94.28           N  
ATOM   2352  CA  ALA A 298       6.196  13.080   2.496  1.00 94.28           C  
ATOM   2353  C   ALA A 298       5.523  12.969   3.860  1.00 94.28           C  
ATOM   2354  CB  ALA A 298       6.604  11.697   1.992  1.00 94.28           C  
ATOM   2355  O   ALA A 298       4.320  12.714   3.947  1.00 94.28           O  
ATOM   2356  N   LYS A 299       6.236  13.205   4.904  1.00 92.77           N  
ATOM   2357  CA  LYS A 299       5.751  13.078   6.275  1.00 92.77           C  
ATOM   2358  C   LYS A 299       4.814  14.227   6.635  1.00 92.77           C  
ATOM   2359  CB  LYS A 299       6.922  13.030   7.257  1.00 92.77           C  
ATOM   2360  O   LYS A 299       3.960  14.087   7.513  1.00 92.77           O  
ATOM   2361  CG  LYS A 299       7.662  11.700   7.273  1.00 92.77           C  
ATOM   2362  CD  LYS A 299       8.786  11.698   8.301  1.00 92.77           C  
ATOM   2363  CE  LYS A 299       9.421  10.321   8.434  1.00 92.77           C  
ATOM   2364  NZ  LYS A 299      10.528  10.316   9.437  1.00 92.77           N  
ATOM   2365  N   ILE A 300       4.954  15.288   5.951  1.00 90.50           N  
ATOM   2366  CA  ILE A 300       4.179  16.477   6.289  1.00 90.50           C  
ATOM   2367  C   ILE A 300       2.688  16.169   6.181  1.00 90.50           C  
ATOM   2368  CB  ILE A 300       4.548  17.669   5.378  1.00 90.50           C  
ATOM   2369  O   ILE A 300       2.212  15.731   5.130  1.00 90.50           O  
ATOM   2370  CG1 ILE A 300       6.011  18.072   5.592  1.00 90.50           C  
ATOM   2371  CG2 ILE A 300       3.611  18.854   5.633  1.00 90.50           C  
ATOM   2372  CD1 ILE A 300       6.524  19.097   4.589  1.00 90.50           C  
ATOM   2373  N   GLY A 301       1.892  16.272   7.376  1.00 86.27           N  
ATOM   2374  CA  GLY A 301       0.456  16.050   7.409  1.00 86.27           C  
ATOM   2375  C   GLY A 301       0.082  14.594   7.610  1.00 86.27           C  
ATOM   2376  O   GLY A 301      -1.090  14.227   7.501  1.00 86.27           O  
ATOM   2377  N   ARG A 302       1.101  13.725   7.785  1.00 87.93           N  
ATOM   2378  CA  ARG A 302       0.895  12.290   7.947  1.00 87.93           C  
ATOM   2379  C   ARG A 302       1.606  11.772   9.193  1.00 87.93           C  
ATOM   2380  CB  ARG A 302       1.386  11.533   6.711  1.00 87.93           C  
ATOM   2381  O   ARG A 302       2.619  11.077   9.093  1.00 87.93           O  
ATOM   2382  CG  ARG A 302       0.705  11.955   5.419  1.00 87.93           C  
ATOM   2383  CD  ARG A 302       1.331  11.282   4.206  1.00 87.93           C  
ATOM   2384  NE  ARG A 302       0.704  11.722   2.962  1.00 87.93           N  
ATOM   2385  NH1 ARG A 302       1.373  13.925   3.164  1.00 87.93           N  
ATOM   2386  NH2 ARG A 302       0.134  13.259   1.353  1.00 87.93           N  
ATOM   2387  CZ  ARG A 302       0.739  12.967   2.496  1.00 87.93           C  
ATOM   2388  N   PRO A 303       1.063  12.131  10.296  1.00 84.66           N  
ATOM   2389  CA  PRO A 303       1.700  11.822  11.578  1.00 84.66           C  
ATOM   2390  C   PRO A 303       1.640  10.336  11.923  1.00 84.66           C  
ATOM   2391  CB  PRO A 303       0.894  12.649  12.581  1.00 84.66           C  
ATOM   2392  O   PRO A 303       0.798   9.608  11.391  1.00 84.66           O  
ATOM   2393  CG  PRO A 303      -0.463  12.778  11.967  1.00 84.66           C  
ATOM   2394  CD  PRO A 303      -0.314  12.756  10.473  1.00 84.66           C  
ATOM   2395  N   THR A 304       2.606   9.930  12.728  1.00 86.38           N  
ATOM   2396  CA  THR A 304       2.692   8.570  13.247  1.00 86.38           C  
ATOM   2397  C   THR A 304       1.411   8.191  13.985  1.00 86.38           C  
ATOM   2398  CB  THR A 304       3.898   8.407  14.190  1.00 86.38           C  
ATOM   2399  O   THR A 304       1.080   7.009  14.098  1.00 86.38           O  
ATOM   2400  CG2 THR A 304       5.213   8.538  13.428  1.00 86.38           C  
ATOM   2401  OG1 THR A 304       3.844   9.417  15.205  1.00 86.38           O  
ATOM   2402  N   LYS A 305       0.703   9.194  14.446  1.00 84.48           N  
ATOM   2403  CA  LYS A 305      -0.529   8.921  15.181  1.00 84.48           C  
ATOM   2404  C   LYS A 305      -1.560   8.234  14.290  1.00 84.48           C  
ATOM   2405  CB  LYS A 305      -1.111  10.214  15.753  1.00 84.48           C  
ATOM   2406  O   LYS A 305      -2.470   7.567  14.786  1.00 84.48           O  
ATOM   2407  CG  LYS A 305      -1.605  11.191  14.697  1.00 84.48           C  
ATOM   2408  CD  LYS A 305      -2.207  12.440  15.329  1.00 84.48           C  
ATOM   2409  CE  LYS A 305      -2.678  13.431  14.272  1.00 84.48           C  
ATOM   2410  NZ  LYS A 305      -3.290  14.647  14.887  1.00 84.48           N  
ATOM   2411  N   TYR A 306      -1.476   8.421  12.963  1.00 86.21           N  
ATOM   2412  CA  TYR A 306      -2.394   7.780  12.029  1.00 86.21           C  
ATOM   2413  C   TYR A 306      -1.843   6.441  11.555  1.00 86.21           C  
ATOM   2414  CB  TYR A 306      -2.660   8.690  10.826  1.00 86.21           C  
ATOM   2415  O   TYR A 306      -2.404   5.817  10.650  1.00 86.21           O  
ATOM   2416  CG  TYR A 306      -3.314  10.001  11.190  1.00 86.21           C  
ATOM   2417  CD1 TYR A 306      -4.186  10.091  12.272  1.00 86.21           C  
ATOM   2418  CD2 TYR A 306      -3.061  11.153  10.451  1.00 86.21           C  
ATOM   2419  CE1 TYR A 306      -4.792  11.297  12.610  1.00 86.21           C  
ATOM   2420  CE2 TYR A 306      -3.661  12.364  10.780  1.00 86.21           C  
ATOM   2421  OH  TYR A 306      -5.121  13.622  12.189  1.00 86.21           O  
ATOM   2422  CZ  TYR A 306      -4.524  12.426  11.859  1.00 86.21           C  
ATOM   2423  N   GLY A 307      -0.725   6.073  12.137  1.00 87.19           N  
ATOM   2424  CA  GLY A 307      -0.196   4.749  11.853  1.00 87.19           C  
ATOM   2425  C   GLY A 307       0.805   4.738  10.713  1.00 87.19           C  
ATOM   2426  O   GLY A 307       1.226   3.671  10.261  1.00 87.19           O  
ATOM   2427  N   PHE A 308       1.139   5.993  10.216  1.00 90.06           N  
ATOM   2428  CA  PHE A 308       2.146   6.076   9.165  1.00 90.06           C  
ATOM   2429  C   PHE A 308       3.539   5.829   9.730  1.00 90.06           C  
ATOM   2430  CB  PHE A 308       2.094   7.443   8.476  1.00 90.06           C  
ATOM   2431  O   PHE A 308       3.985   6.543  10.631  1.00 90.06           O  
ATOM   2432  CG  PHE A 308       0.867   7.649   7.628  1.00 90.06           C  
ATOM   2433  CD1 PHE A 308       0.828   7.194   6.316  1.00 90.06           C  
ATOM   2434  CD2 PHE A 308      -0.247   8.299   8.144  1.00 90.06           C  
ATOM   2435  CE1 PHE A 308      -0.306   7.383   5.529  1.00 90.06           C  
ATOM   2436  CE2 PHE A 308      -1.383   8.492   7.363  1.00 90.06           C  
ATOM   2437  CZ  PHE A 308      -1.410   8.034   6.056  1.00 90.06           C  
ATOM   2438  N   ASP A 309       4.215   4.783   9.299  1.00 92.24           N  
ATOM   2439  CA  ASP A 309       5.562   4.443   9.748  1.00 92.24           C  
ATOM   2440  C   ASP A 309       6.589   4.694   8.646  1.00 92.24           C  
ATOM   2441  CB  ASP A 309       5.623   2.983  10.201  1.00 92.24           C  
ATOM   2442  O   ASP A 309       7.143   3.750   8.080  1.00 92.24           O  
ATOM   2443  CG  ASP A 309       6.851   2.673  11.039  1.00 92.24           C  
ATOM   2444  OD1 ASP A 309       7.787   3.500  11.079  1.00 92.24           O  
ATOM   2445  OD2 ASP A 309       6.884   1.589  11.662  1.00 92.24           O  
ATOM   2446  N   PHE A 310       6.860   5.989   8.404  1.00 94.18           N  
ATOM   2447  CA  PHE A 310       7.758   6.380   7.325  1.00 94.18           C  
ATOM   2448  C   PHE A 310       9.179   5.905   7.603  1.00 94.18           C  
ATOM   2449  CB  PHE A 310       7.742   7.900   7.133  1.00 94.18           C  
ATOM   2450  O   PHE A 310       9.956   5.674   6.674  1.00 94.18           O  
ATOM   2451  CG  PHE A 310       6.625   8.389   6.251  1.00 94.18           C  
ATOM   2452  CD1 PHE A 310       6.658   8.171   4.879  1.00 94.18           C  
ATOM   2453  CD2 PHE A 310       5.541   9.066   6.794  1.00 94.18           C  
ATOM   2454  CE1 PHE A 310       5.625   8.622   4.060  1.00 94.18           C  
ATOM   2455  CE2 PHE A 310       4.505   9.520   5.982  1.00 94.18           C  
ATOM   2456  CZ  PHE A 310       4.550   9.297   4.616  1.00 94.18           C  
ATOM   2457  N   ASP A 311       9.492   5.723   8.882  1.00 94.35           N  
ATOM   2458  CA  ASP A 311      10.824   5.224   9.212  1.00 94.35           C  
ATOM   2459  C   ASP A 311      11.022   3.802   8.693  1.00 94.35           C  
ATOM   2460  CB  ASP A 311      11.055   5.269  10.724  1.00 94.35           C  
ATOM   2461  O   ASP A 311      12.054   3.492   8.093  1.00 94.35           O  
ATOM   2462  CG  ASP A 311      11.130   6.684  11.271  1.00 94.35           C  
ATOM   2463  OD1 ASP A 311      11.506   7.609  10.519  1.00 94.35           O  
ATOM   2464  OD2 ASP A 311      10.813   6.874  12.465  1.00 94.35           O  
ATOM   2465  N   ALA A 312      10.054   2.954   8.974  1.00 94.99           N  
ATOM   2466  CA  ALA A 312      10.103   1.580   8.482  1.00 94.99           C  
ATOM   2467  C   ALA A 312      10.076   1.542   6.957  1.00 94.99           C  
ATOM   2468  CB  ALA A 312       8.943   0.768   9.053  1.00 94.99           C  
ATOM   2469  O   ALA A 312      10.804   0.764   6.336  1.00 94.99           O  
ATOM   2470  N   TYR A 313       9.214   2.369   6.389  1.00 95.81           N  
ATOM   2471  CA  TYR A 313       9.137   2.470   4.936  1.00 95.81           C  
ATOM   2472  C   TYR A 313      10.479   2.889   4.347  1.00 95.81           C  
ATOM   2473  CB  TYR A 313       8.051   3.468   4.522  1.00 95.81           C  
ATOM   2474  O   TYR A 313      10.940   2.309   3.361  1.00 95.81           O  
ATOM   2475  CG  TYR A 313       7.885   3.600   3.028  1.00 95.81           C  
ATOM   2476  CD1 TYR A 313       8.463   4.661   2.334  1.00 95.81           C  
ATOM   2477  CD2 TYR A 313       7.150   2.665   2.307  1.00 95.81           C  
ATOM   2478  CE1 TYR A 313       8.311   4.787   0.957  1.00 95.81           C  
ATOM   2479  CE2 TYR A 313       6.991   2.781   0.930  1.00 95.81           C  
ATOM   2480  OH  TYR A 313       7.421   3.964  -1.098  1.00 95.81           O  
ATOM   2481  CZ  TYR A 313       7.575   3.844   0.265  1.00 95.81           C  
ATOM   2482  N   GLU A 314      11.101   3.907   4.953  1.00 96.43           N  
ATOM   2483  CA  GLU A 314      12.395   4.400   4.491  1.00 96.43           C  
ATOM   2484  C   GLU A 314      13.457   3.306   4.556  1.00 96.43           C  
ATOM   2485  CB  GLU A 314      12.835   5.610   5.318  1.00 96.43           C  
ATOM   2486  O   GLU A 314      14.280   3.178   3.647  1.00 96.43           O  
ATOM   2487  CG  GLU A 314      14.171   6.197   4.887  1.00 96.43           C  
ATOM   2488  CD  GLU A 314      14.562   7.440   5.670  1.00 96.43           C  
ATOM   2489  OE1 GLU A 314      15.602   8.058   5.349  1.00 96.43           O  
ATOM   2490  OE2 GLU A 314      13.822   7.798   6.614  1.00 96.43           O  
ATOM   2491  N   ASN A 315      13.403   2.542   5.627  1.00 96.76           N  
ATOM   2492  CA  ASN A 315      14.361   1.453   5.779  1.00 96.76           C  
ATOM   2493  C   ASN A 315      14.257   0.451   4.633  1.00 96.76           C  
ATOM   2494  CB  ASN A 315      14.164   0.746   7.121  1.00 96.76           C  
ATOM   2495  O   ASN A 315      15.271   0.045   4.063  1.00 96.76           O  
ATOM   2496  CG  ASN A 315      15.247  -0.274   7.410  1.00 96.76           C  
ATOM   2497  ND2 ASN A 315      14.840  -1.493   7.742  1.00 96.76           N  
ATOM   2498  OD1 ASN A 315      16.440   0.032   7.335  1.00 96.76           O  
ATOM   2499  N   VAL A 316      13.082   0.106   4.261  1.00 97.29           N  
ATOM   2500  CA  VAL A 316      12.872  -0.815   3.149  1.00 97.29           C  
ATOM   2501  C   VAL A 316      13.318  -0.160   1.844  1.00 97.29           C  
ATOM   2502  CB  VAL A 316      11.394  -1.254   3.047  1.00 97.29           C  
ATOM   2503  O   VAL A 316      14.033  -0.772   1.047  1.00 97.29           O  
ATOM   2504  CG1 VAL A 316      11.167  -2.099   1.795  1.00 97.29           C  
ATOM   2505  CG2 VAL A 316      10.980  -2.025   4.299  1.00 97.29           C  
ATOM   2506  N   ALA A 317      12.968   1.048   1.661  1.00 97.00           N  
ATOM   2507  CA  ALA A 317      13.219   1.786   0.425  1.00 97.00           C  
ATOM   2508  C   ALA A 317      14.713   2.026   0.223  1.00 97.00           C  
ATOM   2509  CB  ALA A 317      12.467   3.114   0.437  1.00 97.00           C  
ATOM   2510  O   ALA A 317      15.168   2.231  -0.904  1.00 97.00           O  
ATOM   2511  N   SER A 318      15.486   1.938   1.266  1.00 96.79           N  
ATOM   2512  CA  SER A 318      16.904   2.265   1.157  1.00 96.79           C  
ATOM   2513  C   SER A 318      17.766   1.008   1.195  1.00 96.79           C  
ATOM   2514  CB  SER A 318      17.323   3.214   2.281  1.00 96.79           C  
ATOM   2515  O   SER A 318      18.846   0.972   0.603  1.00 96.79           O  
ATOM   2516  OG  SER A 318      17.131   2.609   3.548  1.00 96.79           O  
ATOM   2517  N   THR A 319      17.328  -0.083   1.841  1.00 96.09           N  
ATOM   2518  CA  THR A 319      18.273  -1.145   2.170  1.00 96.09           C  
ATOM   2519  C   THR A 319      17.854  -2.461   1.522  1.00 96.09           C  
ATOM   2520  CB  THR A 319      18.391  -1.334   3.694  1.00 96.09           C  
ATOM   2521  O   THR A 319      18.682  -3.353   1.326  1.00 96.09           O  
ATOM   2522  CG2 THR A 319      18.865  -0.053   4.372  1.00 96.09           C  
ATOM   2523  OG1 THR A 319      17.111  -1.698   4.225  1.00 96.09           O  
ATOM   2524  N   HIS A 320      16.537  -2.563   1.124  1.00 96.19           N  
ATOM   2525  CA  HIS A 320      16.057  -3.846   0.625  1.00 96.19           C  
ATOM   2526  C   HIS A 320      16.707  -4.196  -0.710  1.00 96.19           C  
ATOM   2527  CB  HIS A 320      14.535  -3.829   0.480  1.00 96.19           C  
ATOM   2528  O   HIS A 320      16.874  -3.328  -1.570  1.00 96.19           O  
ATOM   2529  CG  HIS A 320      13.931  -5.189   0.330  1.00 96.19           C  
ATOM   2530  CD2 HIS A 320      13.294  -5.983   1.223  1.00 96.19           C  
ATOM   2531  ND1 HIS A 320      13.949  -5.884  -0.860  1.00 96.19           N  
ATOM   2532  CE1 HIS A 320      13.346  -7.050  -0.691  1.00 96.19           C  
ATOM   2533  NE2 HIS A 320      12.941  -7.134   0.564  1.00 96.19           N  
ATOM   2534  N   GLU A 321      17.122  -5.442  -0.862  1.00 93.53           N  
ATOM   2535  CA  GLU A 321      17.867  -5.915  -2.024  1.00 93.53           C  
ATOM   2536  C   GLU A 321      17.080  -5.692  -3.313  1.00 93.53           C  
ATOM   2537  CB  GLU A 321      18.218  -7.397  -1.872  1.00 93.53           C  
ATOM   2538  O   GLU A 321      17.632  -5.220  -4.309  1.00 93.53           O  
ATOM   2539  CG  GLU A 321      19.052  -7.953  -3.018  1.00 93.53           C  
ATOM   2540  CD  GLU A 321      19.382  -9.428  -2.859  1.00 93.53           C  
ATOM   2541  OE1 GLU A 321      20.120  -9.980  -3.707  1.00 93.53           O  
ATOM   2542  OE2 GLU A 321      18.898 -10.038  -1.879  1.00 93.53           O  
ATOM   2543  N   LYS A 322      15.741  -5.851  -3.251  1.00 92.60           N  
ATOM   2544  CA  LYS A 322      14.943  -5.797  -4.473  1.00 92.60           C  
ATOM   2545  C   LYS A 322      14.001  -4.597  -4.463  1.00 92.60           C  
ATOM   2546  CB  LYS A 322      14.144  -7.089  -4.650  1.00 92.60           C  
ATOM   2547  O   LYS A 322      13.687  -4.039  -5.516  1.00 92.60           O  
ATOM   2548  CG  LYS A 322      14.994  -8.298  -5.013  1.00 92.60           C  
ATOM   2549  CD  LYS A 322      14.131  -9.504  -5.362  1.00 92.60           C  
ATOM   2550  CE  LYS A 322      14.979 -10.692  -5.796  1.00 92.60           C  
ATOM   2551  NZ  LYS A 322      14.138 -11.885  -6.117  1.00 92.60           N  
ATOM   2552  N   LEU A 323      13.611  -4.178  -3.299  1.00 96.67           N  
ATOM   2553  CA  LEU A 323      12.542  -3.189  -3.208  1.00 96.67           C  
ATOM   2554  C   LEU A 323      13.111  -1.792  -2.988  1.00 96.67           C  
ATOM   2555  CB  LEU A 323      11.579  -3.545  -2.072  1.00 96.67           C  
ATOM   2556  O   LEU A 323      12.364  -0.812  -2.942  1.00 96.67           O  
ATOM   2557  CG  LEU A 323      10.882  -4.902  -2.174  1.00 96.67           C  
ATOM   2558  CD1 LEU A 323       9.965  -5.119  -0.975  1.00 96.67           C  
ATOM   2559  CD2 LEU A 323      10.099  -5.005  -3.478  1.00 96.67           C  
ATOM   2560  N   LYS A 324      14.394  -1.685  -2.808  1.00 96.61           N  
ATOM   2561  CA  LYS A 324      14.985  -0.365  -2.606  1.00 96.61           C  
ATOM   2562  C   LYS A 324      14.747   0.534  -3.816  1.00 96.61           C  
ATOM   2563  CB  LYS A 324      16.485  -0.486  -2.330  1.00 96.61           C  
ATOM   2564  O   LYS A 324      14.745   0.063  -4.955  1.00 96.61           O  
ATOM   2565  CG  LYS A 324      17.297  -0.969  -3.522  1.00 96.61           C  
ATOM   2566  CD  LYS A 324      18.783  -1.043  -3.193  1.00 96.61           C  
ATOM   2567  CE  LYS A 324      19.591  -1.574  -4.369  1.00 96.61           C  
ATOM   2568  NZ  LYS A 324      21.034  -1.738  -4.021  1.00 96.61           N  
ATOM   2569  N   ILE A 325      14.490   1.736  -3.521  1.00 96.83           N  
ATOM   2570  CA  ILE A 325      14.262   2.702  -4.590  1.00 96.83           C  
ATOM   2571  C   ILE A 325      15.557   2.928  -5.367  1.00 96.83           C  
ATOM   2572  CB  ILE A 325      13.729   4.043  -4.036  1.00 96.83           C  
ATOM   2573  O   ILE A 325      16.596   3.232  -4.778  1.00 96.83           O  
ATOM   2574  CG1 ILE A 325      12.341   3.849  -3.413  1.00 96.83           C  
ATOM   2575  CG2 ILE A 325      13.691   5.105  -5.138  1.00 96.83           C  
ATOM   2576  CD1 ILE A 325      11.803   5.085  -2.706  1.00 96.83           C  
ATOM   2577  N   SER A 326      15.442   2.788  -6.677  1.00 96.04           N  
ATOM   2578  CA  SER A 326      16.584   2.913  -7.577  1.00 96.04           C  
ATOM   2579  C   SER A 326      16.182   3.569  -8.893  1.00 96.04           C  
ATOM   2580  CB  SER A 326      17.205   1.542  -7.850  1.00 96.04           C  
ATOM   2581  O   SER A 326      15.072   4.091  -9.019  1.00 96.04           O  
ATOM   2582  OG  SER A 326      16.341   0.748  -8.645  1.00 96.04           O  
ATOM   2583  N   SER A 327      17.124   3.581  -9.772  1.00 95.02           N  
ATOM   2584  CA  SER A 327      16.883   4.172 -11.084  1.00 95.02           C  
ATOM   2585  C   SER A 327      15.772   3.436 -11.826  1.00 95.02           C  
ATOM   2586  CB  SER A 327      18.162   4.159 -11.922  1.00 95.02           C  
ATOM   2587  O   SER A 327      15.141   3.997 -12.724  1.00 95.02           O  
ATOM   2588  OG  SER A 327      18.670   2.841 -12.044  1.00 95.02           O  
ATOM   2589  N   LYS A 328      15.415   2.219 -11.410  1.00 94.67           N  
ATOM   2590  CA  LYS A 328      14.363   1.418 -12.029  1.00 94.67           C  
ATOM   2591  C   LYS A 328      12.987   2.024 -11.771  1.00 94.67           C  
ATOM   2592  CB  LYS A 328      14.408  -0.020 -11.510  1.00 94.67           C  
ATOM   2593  O   LYS A 328      12.046   1.788 -12.533  1.00 94.67           O  
ATOM   2594  CG  LYS A 328      15.634  -0.802 -11.957  1.00 94.67           C  
ATOM   2595  CD  LYS A 328      15.573  -2.252 -11.494  1.00 94.67           C  
ATOM   2596  CE  LYS A 328      16.768  -3.051 -11.997  1.00 94.67           C  
ATOM   2597  NZ  LYS A 328      16.762  -4.448 -11.467  1.00 94.67           N  
ATOM   2598  N   HIS A 329      12.953   2.812 -10.742  1.00 95.87           N  
ATOM   2599  CA  HIS A 329      11.666   3.331 -10.292  1.00 95.87           C  
ATOM   2600  C   HIS A 329      11.248   4.550 -11.108  1.00 95.87           C  
ATOM   2601  CB  HIS A 329      11.722   3.689  -8.806  1.00 95.87           C  
ATOM   2602  O   HIS A 329      10.179   5.120 -10.878  1.00 95.87           O  
ATOM   2603  CG  HIS A 329      11.728   2.497  -7.902  1.00 95.87           C  
ATOM   2604  CD2 HIS A 329      10.732   1.911  -7.198  1.00 95.87           C  
ATOM   2605  ND1 HIS A 329      12.868   1.769  -7.639  1.00 95.87           N  
ATOM   2606  CE1 HIS A 329      12.571   0.782  -6.810  1.00 95.87           C  
ATOM   2607  NE2 HIS A 329      11.281   0.846  -6.527  1.00 95.87           N  
ATOM   2608  N   VAL A 330      12.150   4.902 -11.985  1.00 95.64           N  
ATOM   2609  CA  VAL A 330      11.763   5.956 -12.917  1.00 95.64           C  
ATOM   2610  C   VAL A 330      10.578   5.490 -13.761  1.00 95.64           C  
ATOM   2611  CB  VAL A 330      12.940   6.365 -13.831  1.00 95.64           C  
ATOM   2612  O   VAL A 330       9.701   6.287 -14.103  1.00 95.64           O  
ATOM   2613  CG1 VAL A 330      12.467   7.320 -14.926  1.00 95.64           C  
ATOM   2614  CG2 VAL A 330      14.057   7.003 -13.008  1.00 95.64           C  
ATOM   2615  N   ASP A 331      10.577   4.180 -14.049  1.00 95.17           N  
ATOM   2616  CA  ASP A 331       9.432   3.547 -14.697  1.00 95.17           C  
ATOM   2617  C   ASP A 331       8.235   3.478 -13.751  1.00 95.17           C  
ATOM   2618  CB  ASP A 331       9.799   2.144 -15.184  1.00 95.17           C  
ATOM   2619  O   ASP A 331       8.317   2.870 -12.681  1.00 95.17           O  
ATOM   2620  CG  ASP A 331       8.673   1.467 -15.946  1.00 95.17           C  
ATOM   2621  OD1 ASP A 331       7.665   1.071 -15.321  1.00 95.17           O  
ATOM   2622  OD2 ASP A 331       8.795   1.326 -17.182  1.00 95.17           O  
ATOM   2623  N   GLU A 332       7.180   4.146 -14.195  1.00 94.32           N  
ATOM   2624  CA  GLU A 332       5.992   4.259 -13.354  1.00 94.32           C  
ATOM   2625  C   GLU A 332       5.481   2.884 -12.933  1.00 94.32           C  
ATOM   2626  CB  GLU A 332       4.889   5.031 -14.081  1.00 94.32           C  
ATOM   2627  O   GLU A 332       5.100   2.684 -11.778  1.00 94.32           O  
ATOM   2628  CG  GLU A 332       3.682   5.347 -13.209  1.00 94.32           C  
ATOM   2629  CD  GLU A 332       2.679   6.268 -13.885  1.00 94.32           C  
ATOM   2630  OE1 GLU A 332       1.739   6.744 -13.207  1.00 94.32           O  
ATOM   2631  OE2 GLU A 332       2.832   6.516 -15.102  1.00 94.32           O  
ATOM   2632  N   TRP A 333       5.407   1.991 -13.844  1.00 95.03           N  
ATOM   2633  CA  TRP A 333       4.954   0.634 -13.556  1.00 95.03           C  
ATOM   2634  C   TRP A 333       5.802  -0.002 -12.460  1.00 95.03           C  
ATOM   2635  CB  TRP A 333       5.001  -0.229 -14.820  1.00 95.03           C  
ATOM   2636  O   TRP A 333       5.269  -0.608 -11.527  1.00 95.03           O  
ATOM   2637  CG  TRP A 333       4.826  -1.696 -14.563  1.00 95.03           C  
ATOM   2638  CD1 TRP A 333       5.800  -2.656 -14.574  1.00 95.03           C  
ATOM   2639  CD2 TRP A 333       3.601  -2.370 -14.262  1.00 95.03           C  
ATOM   2640  CE2 TRP A 333       3.906  -3.740 -14.101  1.00 95.03           C  
ATOM   2641  CE3 TRP A 333       2.273  -1.948 -14.112  1.00 95.03           C  
ATOM   2642  NE1 TRP A 333       5.253  -3.887 -14.296  1.00 95.03           N  
ATOM   2643  CH2 TRP A 333       1.639  -4.252 -13.655  1.00 95.03           C  
ATOM   2644  CZ2 TRP A 333       2.930  -4.691 -13.797  1.00 95.03           C  
ATOM   2645  CZ3 TRP A 333       1.303  -2.897 -13.809  1.00 95.03           C  
ATOM   2646  N   LEU A 334       7.195   0.090 -12.532  1.00 95.51           N  
ATOM   2647  CA  LEU A 334       8.097  -0.503 -11.550  1.00 95.51           C  
ATOM   2648  C   LEU A 334       7.969   0.196 -10.201  1.00 95.51           C  
ATOM   2649  CB  LEU A 334       9.546  -0.430 -12.040  1.00 95.51           C  
ATOM   2650  O   LEU A 334       8.149  -0.428  -9.154  1.00 95.51           O  
ATOM   2651  CG  LEU A 334       9.929  -1.388 -13.168  1.00 95.51           C  
ATOM   2652  CD1 LEU A 334      11.364  -1.132 -13.617  1.00 95.51           C  
ATOM   2653  CD2 LEU A 334       9.753  -2.836 -12.723  1.00 95.51           C  
ATOM   2654  N   TRP A 335       7.675   1.509 -10.213  1.00 96.40           N  
ATOM   2655  CA  TRP A 335       7.411   2.219  -8.966  1.00 96.40           C  
ATOM   2656  C   TRP A 335       6.267   1.564  -8.198  1.00 96.40           C  
ATOM   2657  CB  TRP A 335       7.081   3.688  -9.243  1.00 96.40           C  
ATOM   2658  O   TRP A 335       6.398   1.270  -7.008  1.00 96.40           O  
ATOM   2659  CG  TRP A 335       6.644   4.453  -8.030  1.00 96.40           C  
ATOM   2660  CD1 TRP A 335       5.361   4.657  -7.602  1.00 96.40           C  
ATOM   2661  CD2 TRP A 335       7.491   5.121  -7.090  1.00 96.40           C  
ATOM   2662  CE2 TRP A 335       6.653   5.708  -6.116  1.00 96.40           C  
ATOM   2663  CE3 TRP A 335       8.879   5.278  -6.975  1.00 96.40           C  
ATOM   2664  NE1 TRP A 335       5.360   5.411  -6.452  1.00 96.40           N  
ATOM   2665  CH2 TRP A 335       8.520   6.582  -4.953  1.00 96.40           C  
ATOM   2666  CZ2 TRP A 335       7.159   6.443  -5.041  1.00 96.40           C  
ATOM   2667  CZ3 TRP A 335       9.380   6.010  -5.905  1.00 96.40           C  
ATOM   2668  N   TRP A 336       5.186   1.301  -9.017  1.00 95.77           N  
ATOM   2669  CA  TRP A 336       3.988   0.798  -8.352  1.00 95.77           C  
ATOM   2670  C   TRP A 336       4.116  -0.692  -8.054  1.00 95.77           C  
ATOM   2671  CB  TRP A 336       2.747   1.054  -9.212  1.00 95.77           C  
ATOM   2672  O   TRP A 336       3.697  -1.158  -6.992  1.00 95.77           O  
ATOM   2673  CG  TRP A 336       2.406   2.506  -9.371  1.00 95.77           C  
ATOM   2674  CD1 TRP A 336       2.358   3.218 -10.538  1.00 95.77           C  
ATOM   2675  CD2 TRP A 336       2.071   3.424  -8.327  1.00 95.77           C  
ATOM   2676  CE2 TRP A 336       1.830   4.677  -8.933  1.00 95.77           C  
ATOM   2677  CE3 TRP A 336       1.949   3.308  -6.935  1.00 95.77           C  
ATOM   2678  NE1 TRP A 336       2.012   4.524 -10.281  1.00 95.77           N  
ATOM   2679  CH2 TRP A 336       1.362   5.667  -6.834  1.00 95.77           C  
ATOM   2680  CZ2 TRP A 336       1.474   5.808  -8.194  1.00 95.77           C  
ATOM   2681  CZ3 TRP A 336       1.595   4.435  -6.202  1.00 95.77           C  
ATOM   2682  N   LYS A 337       4.713  -1.359  -8.883  1.00 95.21           N  
ATOM   2683  CA  LYS A 337       4.884  -2.798  -8.708  1.00 95.21           C  
ATOM   2684  C   LYS A 337       5.786  -3.105  -7.516  1.00 95.21           C  
ATOM   2685  CB  LYS A 337       5.460  -3.429  -9.977  1.00 95.21           C  
ATOM   2686  O   LYS A 337       5.425  -3.902  -6.647  1.00 95.21           O  
ATOM   2687  CG  LYS A 337       5.554  -4.947  -9.926  1.00 95.21           C  
ATOM   2688  CD  LYS A 337       6.034  -5.522 -11.252  1.00 95.21           C  
ATOM   2689  CE  LYS A 337       6.121  -7.041 -11.205  1.00 95.21           C  
ATOM   2690  NZ  LYS A 337       6.646  -7.606 -12.484  1.00 95.21           N  
ATOM   2691  N   ARG A 338       6.887  -2.477  -7.353  1.00 95.56           N  
ATOM   2692  CA  ARG A 338       7.837  -2.703  -6.268  1.00 95.56           C  
ATOM   2693  C   ARG A 338       7.405  -1.973  -5.001  1.00 95.56           C  
ATOM   2694  CB  ARG A 338       9.241  -2.254  -6.680  1.00 95.56           C  
ATOM   2695  O   ARG A 338       7.508  -2.517  -3.900  1.00 95.56           O  
ATOM   2696  CG  ARG A 338       9.852  -3.087  -7.795  1.00 95.56           C  
ATOM   2697  CD  ARG A 338      11.195  -2.530  -8.244  1.00 95.56           C  
ATOM   2698  NE  ARG A 338      12.296  -3.074  -7.454  1.00 95.56           N  
ATOM   2699  NH1 ARG A 338      12.568  -4.964  -8.755  1.00 95.56           N  
ATOM   2700  NH2 ARG A 338      13.913  -4.619  -6.930  1.00 95.56           N  
ATOM   2701  CZ  ARG A 338      12.923  -4.218  -7.715  1.00 95.56           C  
ATOM   2702  N   GLY A 339       6.906  -0.786  -5.216  1.00 94.78           N  
ATOM   2703  CA  GLY A 339       6.462   0.033  -4.100  1.00 94.78           C  
ATOM   2704  C   GLY A 339       5.319  -0.588  -3.321  1.00 94.78           C  
ATOM   2705  O   GLY A 339       5.236  -0.436  -2.101  1.00 94.78           O  
ATOM   2706  N   SER A 340       4.478  -1.213  -4.080  1.00 96.11           N  
ATOM   2707  CA  SER A 340       3.335  -1.845  -3.428  1.00 96.11           C  
ATOM   2708  C   SER A 340       3.784  -2.923  -2.447  1.00 96.11           C  
ATOM   2709  CB  SER A 340       2.392  -2.452  -4.468  1.00 96.11           C  
ATOM   2710  O   SER A 340       3.160  -3.118  -1.402  1.00 96.11           O  
ATOM   2711  OG  SER A 340       2.957  -3.621  -5.037  1.00 96.11           O  
ATOM   2712  N   LYS A 341       4.920  -3.619  -2.647  1.00 97.79           N  
ATOM   2713  CA  LYS A 341       5.436  -4.698  -1.810  1.00 97.79           C  
ATOM   2714  C   LYS A 341       6.228  -4.147  -0.628  1.00 97.79           C  
ATOM   2715  CB  LYS A 341       6.312  -5.644  -2.633  1.00 97.79           C  
ATOM   2716  O   LYS A 341       6.498  -4.868   0.335  1.00 97.79           O  
ATOM   2717  CG  LYS A 341       5.556  -6.411  -3.707  1.00 97.79           C  
ATOM   2718  CD  LYS A 341       6.498  -7.243  -4.568  1.00 97.79           C  
ATOM   2719  CE  LYS A 341       5.927  -7.475  -5.960  1.00 97.79           C  
ATOM   2720  NZ  LYS A 341       6.997  -7.803  -6.950  1.00 97.79           N  
ATOM   2721  N   SER A 342       6.659  -2.873  -0.769  1.00 97.05           N  
ATOM   2722  CA  SER A 342       7.381  -2.236   0.328  1.00 97.05           C  
ATOM   2723  C   SER A 342       6.543  -2.214   1.602  1.00 97.05           C  
ATOM   2724  CB  SER A 342       7.785  -0.811  -0.052  1.00 97.05           C  
ATOM   2725  O   SER A 342       7.071  -2.394   2.701  1.00 97.05           O  
ATOM   2726  OG  SER A 342       8.786  -0.822  -1.054  1.00 97.05           O  
ATOM   2727  N   GLY A 343       5.239  -1.967   1.462  1.00 96.09           N  
ATOM   2728  CA  GLY A 343       4.361  -2.013   2.620  1.00 96.09           C  
ATOM   2729  C   GLY A 343       4.310  -3.380   3.277  1.00 96.09           C  
ATOM   2730  O   GLY A 343       4.349  -3.486   4.504  1.00 96.09           O  
ATOM   2731  N   ILE A 344       4.294  -4.395   2.468  1.00 97.96           N  
ATOM   2732  CA  ILE A 344       4.281  -5.765   2.969  1.00 97.96           C  
ATOM   2733  C   ILE A 344       5.595  -6.065   3.686  1.00 97.96           C  
ATOM   2734  CB  ILE A 344       4.048  -6.782   1.829  1.00 97.96           C  
ATOM   2735  O   ILE A 344       5.596  -6.609   4.793  1.00 97.96           O  
ATOM   2736  CG1 ILE A 344       2.653  -6.592   1.222  1.00 97.96           C  
ATOM   2737  CG2 ILE A 344       4.235  -8.214   2.337  1.00 97.96           C  
ATOM   2738  CD1 ILE A 344       2.424  -7.379  -0.061  1.00 97.96           C  
ATOM   2739  N   GLU A 345       6.648  -5.629   3.068  1.00 97.83           N  
ATOM   2740  CA  GLU A 345       7.970  -5.856   3.644  1.00 97.83           C  
ATOM   2741  C   GLU A 345       8.150  -5.070   4.940  1.00 97.83           C  
ATOM   2742  CB  GLU A 345       9.065  -5.477   2.643  1.00 97.83           C  
ATOM   2743  O   GLU A 345       8.780  -5.553   5.882  1.00 97.83           O  
ATOM   2744  CG  GLU A 345      10.477  -5.749   3.143  1.00 97.83           C  
ATOM   2745  CD  GLU A 345      10.748  -7.223   3.401  1.00 97.83           C  
ATOM   2746  OE1 GLU A 345      11.678  -7.542   4.177  1.00 97.83           O  
ATOM   2747  OE2 GLU A 345      10.026  -8.065   2.822  1.00 97.83           O  
ATOM   2748  N   MET A 346       7.609  -3.897   4.937  1.00 95.81           N  
ATOM   2749  CA  MET A 346       7.648  -3.076   6.144  1.00 95.81           C  
ATOM   2750  C   MET A 346       7.041  -3.820   7.328  1.00 95.81           C  
ATOM   2751  CB  MET A 346       6.910  -1.755   5.921  1.00 95.81           C  
ATOM   2752  O   MET A 346       7.616  -3.836   8.418  1.00 95.81           O  
ATOM   2753  CG  MET A 346       6.856  -0.867   7.153  1.00 95.81           C  
ATOM   2754  SD  MET A 346       5.903   0.675   6.868  1.00 95.81           S  
ATOM   2755  CE  MET A 346       4.225  -0.003   6.748  1.00 95.81           C  
ATOM   2756  N   VAL A 347       5.913  -4.435   7.145  1.00 95.84           N  
ATOM   2757  CA  VAL A 347       5.225  -5.186   8.191  1.00 95.84           C  
ATOM   2758  C   VAL A 347       6.016  -6.448   8.527  1.00 95.84           C  
ATOM   2759  CB  VAL A 347       3.785  -5.555   7.770  1.00 95.84           C  
ATOM   2760  O   VAL A 347       6.147  -6.812   9.698  1.00 95.84           O  
ATOM   2761  CG1 VAL A 347       3.132  -6.458   8.815  1.00 95.84           C  
ATOM   2762  CG2 VAL A 347       2.952  -4.293   7.554  1.00 95.84           C  
ATOM   2763  N   ALA A 348       6.599  -7.044   7.571  1.00 95.80           N  
ATOM   2764  CA  ALA A 348       7.356  -8.282   7.741  1.00 95.80           C  
ATOM   2765  C   ALA A 348       8.573  -8.062   8.635  1.00 95.80           C  
ATOM   2766  CB  ALA A 348       7.788  -8.832   6.385  1.00 95.80           C  
ATOM   2767  O   ALA A 348       8.967  -8.954   9.389  1.00 95.80           O  
ATOM   2768  N   GLN A 349       9.213  -6.829   8.642  1.00 93.42           N  
ATOM   2769  CA  GLN A 349      10.451  -6.546   9.359  1.00 93.42           C  
ATOM   2770  C   GLN A 349      10.167  -6.076  10.783  1.00 93.42           C  
ATOM   2771  CB  GLN A 349      11.276  -5.495   8.615  1.00 93.42           C  
ATOM   2772  O   GLN A 349      11.091  -5.884  11.576  1.00 93.42           O  
ATOM   2773  CG  GLN A 349      11.865  -5.992   7.301  1.00 93.42           C  
ATOM   2774  CD  GLN A 349      12.638  -4.918   6.560  1.00 93.42           C  
ATOM   2775  NE2 GLN A 349      13.302  -5.306   5.477  1.00 93.42           N  
ATOM   2776  OE1 GLN A 349      12.637  -3.748   6.957  1.00 93.42           O  
ATOM   2777  N   GLN A 350       8.950  -5.903  11.070  1.00 89.84           N  
ATOM   2778  CA  GLN A 350       8.619  -5.397  12.398  1.00 89.84           C  
ATOM   2779  C   GLN A 350       8.752  -6.491  13.453  1.00 89.84           C  
ATOM   2780  CB  GLN A 350       7.202  -4.821  12.415  1.00 89.84           C  
ATOM   2781  O   GLN A 350       8.714  -7.680  13.130  1.00 89.84           O  
ATOM   2782  CG  GLN A 350       7.058  -3.520  11.636  1.00 89.84           C  
ATOM   2783  CD  GLN A 350       5.647  -2.965  11.677  1.00 89.84           C  
ATOM   2784  NE2 GLN A 350       5.507  -1.678  11.377  1.00 89.84           N  
ATOM   2785  OE1 GLN A 350       4.690  -3.686  11.976  1.00 89.84           O  
ATOM   2786  N   SER A 351       8.933  -5.990  14.723  1.00 88.98           N  
ATOM   2787  CA  SER A 351       9.090  -6.896  15.855  1.00 88.98           C  
ATOM   2788  C   SER A 351       7.836  -7.736  16.069  1.00 88.98           C  
ATOM   2789  CB  SER A 351       9.412  -6.113  17.128  1.00 88.98           C  
ATOM   2790  O   SER A 351       6.730  -7.308  15.730  1.00 88.98           O  
ATOM   2791  OG  SER A 351       9.329  -6.951  18.269  1.00 88.98           O  
ATOM   2792  N   PRO A 352       7.985  -8.988  16.490  1.00 85.56           N  
ATOM   2793  CA  PRO A 352       6.830  -9.838  16.791  1.00 85.56           C  
ATOM   2794  C   PRO A 352       5.829  -9.164  17.726  1.00 85.56           C  
ATOM   2795  CB  PRO A 352       7.459 -11.064  17.458  1.00 85.56           C  
ATOM   2796  O   PRO A 352       4.651  -9.529  17.742  1.00 85.56           O  
ATOM   2797  CG  PRO A 352       8.863 -11.099  16.946  1.00 85.56           C  
ATOM   2798  CD  PRO A 352       9.331  -9.687  16.740  1.00 85.56           C  
ATOM   2799  N   GLU A 353       6.227  -8.104  18.420  1.00 84.64           N  
ATOM   2800  CA  GLU A 353       5.368  -7.385  19.356  1.00 84.64           C  
ATOM   2801  C   GLU A 353       4.491  -6.368  18.632  1.00 84.64           C  
ATOM   2802  CB  GLU A 353       6.207  -6.687  20.429  1.00 84.64           C  
ATOM   2803  O   GLU A 353       3.531  -5.848  19.205  1.00 84.64           O  
ATOM   2804  CG  GLU A 353       6.906  -7.645  21.383  1.00 84.64           C  
ATOM   2805  CD  GLU A 353       8.222  -8.178  20.840  1.00 84.64           C  
ATOM   2806  OE1 GLU A 353       8.805  -9.099  21.456  1.00 84.64           O  
ATOM   2807  OE2 GLU A 353       8.675  -7.670  19.790  1.00 84.64           O  
ATOM   2808  N   SER A 354       4.866  -6.134  17.411  1.00 89.10           N  
ATOM   2809  CA  SER A 354       4.071  -5.175  16.651  1.00 89.10           C  
ATOM   2810  C   SER A 354       2.676  -5.720  16.363  1.00 89.10           C  
ATOM   2811  CB  SER A 354       4.770  -4.820  15.338  1.00 89.10           C  
ATOM   2812  O   SER A 354       2.520  -6.896  16.027  1.00 89.10           O  
ATOM   2813  OG  SER A 354       3.930  -4.023  14.521  1.00 89.10           O  
ATOM   2814  N   SER A 355       1.656  -4.880  16.557  1.00 87.63           N  
ATOM   2815  CA  SER A 355       0.268  -5.277  16.342  1.00 87.63           C  
ATOM   2816  C   SER A 355      -0.170  -5.002  14.907  1.00 87.63           C  
ATOM   2817  CB  SER A 355      -0.657  -4.544  17.315  1.00 87.63           C  
ATOM   2818  O   SER A 355      -1.317  -5.265  14.542  1.00 87.63           O  
ATOM   2819  OG  SER A 355      -0.588  -3.142  17.115  1.00 87.63           O  
ATOM   2820  N   ARG A 356       0.708  -4.491  14.057  1.00 93.02           N  
ATOM   2821  CA  ARG A 356       0.364  -4.120  12.688  1.00 93.02           C  
ATOM   2822  C   ARG A 356       0.070  -5.355  11.843  1.00 93.02           C  
ATOM   2823  CB  ARG A 356       1.493  -3.306  12.051  1.00 93.02           C  
ATOM   2824  O   ARG A 356       0.822  -6.331  11.879  1.00 93.02           O  
ATOM   2825  CG  ARG A 356       1.115  -2.659  10.728  1.00 93.02           C  
ATOM   2826  CD  ARG A 356       2.094  -1.560  10.338  1.00 93.02           C  
ATOM   2827  NE  ARG A 356       1.667  -0.255  10.834  1.00 93.02           N  
ATOM   2828  NH1 ARG A 356       3.661   0.226  11.895  1.00 93.02           N  
ATOM   2829  NH2 ARG A 356       1.931   1.728  11.961  1.00 93.02           N  
ATOM   2830  CZ  ARG A 356       2.421   0.563  11.562  1.00 93.02           C  
ATOM   2831  N   LYS A 357      -0.983  -5.210  11.083  1.00 96.31           N  
ATOM   2832  CA  LYS A 357      -1.413  -6.347  10.274  1.00 96.31           C  
ATOM   2833  C   LYS A 357      -1.653  -5.932   8.825  1.00 96.31           C  
ATOM   2834  CB  LYS A 357      -2.681  -6.972  10.857  1.00 96.31           C  
ATOM   2835  O   LYS A 357      -1.876  -4.754   8.540  1.00 96.31           O  
ATOM   2836  CG  LYS A 357      -2.538  -7.430  12.301  1.00 96.31           C  
ATOM   2837  CD  LYS A 357      -1.684  -8.687  12.406  1.00 96.31           C  
ATOM   2838  CE  LYS A 357      -1.680  -9.244  13.824  1.00 96.31           C  
ATOM   2839  NZ  LYS A 357      -0.810 -10.453  13.941  1.00 96.31           N  
ATOM   2840  N   ILE A 358      -1.523  -6.952   7.953  1.00 98.08           N  
ATOM   2841  CA  ILE A 358      -1.940  -6.819   6.562  1.00 98.08           C  
ATOM   2842  C   ILE A 358      -3.306  -7.473   6.367  1.00 98.08           C  
ATOM   2843  CB  ILE A 358      -0.904  -7.444   5.600  1.00 98.08           C  
ATOM   2844  O   ILE A 358      -3.512  -8.623   6.763  1.00 98.08           O  
ATOM   2845  CG1 ILE A 358       0.433  -6.700   5.698  1.00 98.08           C  
ATOM   2846  CG2 ILE A 358      -1.430  -7.437   4.162  1.00 98.08           C  
ATOM   2847  CD1 ILE A 358       1.590  -7.415   5.015  1.00 98.08           C  
ATOM   2848  N   HIS A 359      -4.210  -6.667   5.896  1.00 98.24           N  
ATOM   2849  CA  HIS A 359      -5.514  -7.194   5.512  1.00 98.24           C  
ATOM   2850  C   HIS A 359      -5.612  -7.376   4.001  1.00 98.24           C  
ATOM   2851  CB  HIS A 359      -6.631  -6.272   6.003  1.00 98.24           C  
ATOM   2852  O   HIS A 359      -5.709  -6.396   3.259  1.00 98.24           O  
ATOM   2853  CG  HIS A 359      -6.650  -6.090   7.488  1.00 98.24           C  
ATOM   2854  CD2 HIS A 359      -5.877  -5.332   8.300  1.00 98.24           C  
ATOM   2855  ND1 HIS A 359      -7.548  -6.741   8.306  1.00 98.24           N  
ATOM   2856  CE1 HIS A 359      -7.326  -6.389   9.561  1.00 98.24           C  
ATOM   2857  NE2 HIS A 359      -6.317  -5.535   9.585  1.00 98.24           N  
ATOM   2858  N   PHE A 360      -5.640  -8.634   3.572  1.00 98.44           N  
ATOM   2859  CA  PHE A 360      -5.595  -8.913   2.142  1.00 98.44           C  
ATOM   2860  C   PHE A 360      -6.950  -9.400   1.642  1.00 98.44           C  
ATOM   2861  CB  PHE A 360      -4.515  -9.953   1.829  1.00 98.44           C  
ATOM   2862  O   PHE A 360      -7.423 -10.462   2.051  1.00 98.44           O  
ATOM   2863  CG  PHE A 360      -4.006  -9.893   0.413  1.00 98.44           C  
ATOM   2864  CD1 PHE A 360      -4.758 -10.414  -0.632  1.00 98.44           C  
ATOM   2865  CD2 PHE A 360      -2.776  -9.315   0.129  1.00 98.44           C  
ATOM   2866  CE1 PHE A 360      -4.290 -10.360  -1.943  1.00 98.44           C  
ATOM   2867  CE2 PHE A 360      -2.302  -9.258  -1.178  1.00 98.44           C  
ATOM   2868  CZ  PHE A 360      -3.060  -9.782  -2.213  1.00 98.44           C  
ATOM   2869  N   ILE A 361      -7.558  -8.641   0.752  1.00 98.00           N  
ATOM   2870  CA  ILE A 361      -8.876  -8.941   0.203  1.00 98.00           C  
ATOM   2871  C   ILE A 361      -8.727  -9.750  -1.084  1.00 98.00           C  
ATOM   2872  CB  ILE A 361      -9.684  -7.652  -0.065  1.00 98.00           C  
ATOM   2873  O   ILE A 361      -8.123  -9.282  -2.052  1.00 98.00           O  
ATOM   2874  CG1 ILE A 361      -9.936  -6.898   1.245  1.00 98.00           C  
ATOM   2875  CG2 ILE A 361     -11.003  -7.978  -0.772  1.00 98.00           C  
ATOM   2876  CD1 ILE A 361      -8.677  -6.628   2.057  1.00 98.00           C  
ATOM   2877  N   LEU A 362      -9.423 -10.967  -1.125  1.00 97.41           N  
ATOM   2878  CA  LEU A 362      -9.264 -11.884  -2.249  1.00 97.41           C  
ATOM   2879  C   LEU A 362     -10.416 -11.736  -3.237  1.00 97.41           C  
ATOM   2880  CB  LEU A 362      -9.183 -13.330  -1.753  1.00 97.41           C  
ATOM   2881  O   LEU A 362     -10.430 -12.391  -4.282  1.00 97.41           O  
ATOM   2882  CG  LEU A 362      -7.989 -13.676  -0.863  1.00 97.41           C  
ATOM   2883  CD1 LEU A 362      -8.091 -15.117  -0.375  1.00 97.41           C  
ATOM   2884  CD2 LEU A 362      -6.680 -13.452  -1.612  1.00 97.41           C  
ATOM   2885  N   ASP A 363     -11.363 -10.815  -2.955  1.00 95.49           N  
ATOM   2886  CA  ASP A 363     -12.522 -10.615  -3.818  1.00 95.49           C  
ATOM   2887  C   ASP A 363     -12.099 -10.139  -5.206  1.00 95.49           C  
ATOM   2888  CB  ASP A 363     -13.492  -9.611  -3.190  1.00 95.49           C  
ATOM   2889  O   ASP A 363     -11.184  -9.322  -5.335  1.00 95.49           O  
ATOM   2890  CG  ASP A 363     -14.110 -10.113  -1.898  1.00 95.49           C  
ATOM   2891  OD1 ASP A 363     -13.912 -11.296  -1.545  1.00 95.49           O  
ATOM   2892  OD2 ASP A 363     -14.805  -9.319  -1.227  1.00 95.49           O  
ATOM   2893  N   GLU A 364     -12.688 -10.778  -6.234  1.00 93.71           N  
ATOM   2894  CA  GLU A 364     -12.500 -10.389  -7.629  1.00 93.71           C  
ATOM   2895  C   GLU A 364     -11.126 -10.814  -8.140  1.00 93.71           C  
ATOM   2896  CB  GLU A 364     -12.678  -8.878  -7.794  1.00 93.71           C  
ATOM   2897  O   GLU A 364     -10.623 -10.259  -9.119  1.00 93.71           O  
ATOM   2898  CG  GLU A 364     -14.061  -8.375  -7.406  1.00 93.71           C  
ATOM   2899  CD  GLU A 364     -15.180  -9.014  -8.214  1.00 93.71           C  
ATOM   2900  OE1 GLU A 364     -16.219  -9.385  -7.623  1.00 93.71           O  
ATOM   2901  OE2 GLU A 364     -15.015  -9.144  -9.448  1.00 93.71           O  
ATOM   2902  N   MET A 365     -10.457 -11.648  -7.352  1.00 94.05           N  
ATOM   2903  CA  MET A 365      -9.146 -12.141  -7.766  1.00 94.05           C  
ATOM   2904  C   MET A 365      -9.234 -13.589  -8.239  1.00 94.05           C  
ATOM   2905  CB  MET A 365      -8.140 -12.025  -6.620  1.00 94.05           C  
ATOM   2906  O   MET A 365      -9.871 -14.420  -7.590  1.00 94.05           O  
ATOM   2907  CG  MET A 365      -6.711 -12.349  -7.024  1.00 94.05           C  
ATOM   2908  SD  MET A 365      -5.510 -12.033  -5.673  1.00 94.05           S  
ATOM   2909  CE  MET A 365      -5.703 -10.238  -5.487  1.00 94.05           C  
ATOM   2910  N   ASN A 366      -8.628 -13.846  -9.364  1.00 95.53           N  
ATOM   2911  CA  ASN A 366      -8.506 -15.211  -9.863  1.00 95.53           C  
ATOM   2912  C   ASN A 366      -7.240 -15.887  -9.344  1.00 95.53           C  
ATOM   2913  CB  ASN A 366      -8.526 -15.227 -11.393  1.00 95.53           C  
ATOM   2914  O   ASN A 366      -6.141 -15.615  -9.831  1.00 95.53           O  
ATOM   2915  CG  ASN A 366      -8.604 -16.631 -11.962  1.00 95.53           C  
ATOM   2916  ND2 ASN A 366      -9.673 -16.915 -12.696  1.00 95.53           N  
ATOM   2917  OD1 ASN A 366      -7.710 -17.453 -11.742  1.00 95.53           O  
ATOM   2918  N   ILE A 367      -7.432 -16.755  -8.365  1.00 96.03           N  
ATOM   2919  CA  ILE A 367      -6.312 -17.335  -7.631  1.00 96.03           C  
ATOM   2920  C   ILE A 367      -5.497 -18.233  -8.559  1.00 96.03           C  
ATOM   2921  CB  ILE A 367      -6.797 -18.135  -6.401  1.00 96.03           C  
ATOM   2922  O   ILE A 367      -4.265 -18.250  -8.492  1.00 96.03           O  
ATOM   2923  CG1 ILE A 367      -7.553 -17.218  -5.432  1.00 96.03           C  
ATOM   2924  CG2 ILE A 367      -5.617 -18.816  -5.701  1.00 96.03           C  
ATOM   2925  CD1 ILE A 367      -6.738 -16.031  -4.939  1.00 96.03           C  
ATOM   2926  N   ARG A 368      -6.066 -18.951  -9.444  1.00 95.33           N  
ATOM   2927  CA  ARG A 368      -5.363 -19.785 -10.414  1.00 95.33           C  
ATOM   2928  C   ARG A 368      -4.451 -18.943 -11.301  1.00 95.33           C  
ATOM   2929  CB  ARG A 368      -6.358 -20.564 -11.276  1.00 95.33           C  
ATOM   2930  O   ARG A 368      -3.294 -19.300 -11.528  1.00 95.33           O  
ATOM   2931  CG  ARG A 368      -5.704 -21.516 -12.265  1.00 95.33           C  
ATOM   2932  CD  ARG A 368      -6.737 -22.342 -13.019  1.00 95.33           C  
ATOM   2933  NE  ARG A 368      -6.108 -23.235 -13.988  1.00 95.33           N  
ATOM   2934  NH1 ARG A 368      -7.918 -24.661 -14.159  1.00 95.33           N  
ATOM   2935  NH2 ARG A 368      -6.020 -25.058 -15.382  1.00 95.33           N  
ATOM   2936  CZ  ARG A 368      -6.683 -24.316 -14.508  1.00 95.33           C  
ATOM   2937  N   GLY A 369      -5.023 -17.834 -11.848  1.00 95.57           N  
ATOM   2938  CA  GLY A 369      -4.230 -16.929 -12.664  1.00 95.57           C  
ATOM   2939  C   GLY A 369      -3.033 -16.356 -11.929  1.00 95.57           C  
ATOM   2940  O   GLY A 369      -1.941 -16.257 -12.492  1.00 95.57           O  
ATOM   2941  N   VAL A 370      -3.245 -16.090 -10.666  1.00 96.08           N  
ATOM   2942  CA  VAL A 370      -2.183 -15.518  -9.844  1.00 96.08           C  
ATOM   2943  C   VAL A 370      -1.069 -16.544  -9.653  1.00 96.08           C  
ATOM   2944  CB  VAL A 370      -2.717 -15.048  -8.472  1.00 96.08           C  
ATOM   2945  O   VAL A 370       0.106 -16.242  -9.873  1.00 96.08           O  
ATOM   2946  CG1 VAL A 370      -1.565 -14.649  -7.553  1.00 96.08           C  
ATOM   2947  CG2 VAL A 370      -3.692 -13.886  -8.649  1.00 96.08           C  
ATOM   2948  N   ALA A 371      -1.394 -17.725  -9.245  1.00 94.94           N  
ATOM   2949  CA  ALA A 371      -0.419 -18.769  -8.941  1.00 94.94           C  
ATOM   2950  C   ALA A 371       0.352 -19.180 -10.192  1.00 94.94           C  
ATOM   2951  CB  ALA A 371      -1.113 -19.982  -8.326  1.00 94.94           C  
ATOM   2952  O   ALA A 371       1.563 -19.406 -10.136  1.00 94.94           O  
ATOM   2953  N   ASN A 372      -0.273 -19.136 -11.376  1.00 93.81           N  
ATOM   2954  CA  ASN A 372       0.328 -19.582 -12.628  1.00 93.81           C  
ATOM   2955  C   ASN A 372       0.883 -18.410 -13.433  1.00 93.81           C  
ATOM   2956  CB  ASN A 372      -0.688 -20.365 -13.463  1.00 93.81           C  
ATOM   2957  O   ASN A 372       1.413 -18.600 -14.529  1.00 93.81           O  
ATOM   2958  CG  ASN A 372      -1.084 -21.679 -12.818  1.00 93.81           C  
ATOM   2959  ND2 ASN A 372      -2.266 -22.177 -13.163  1.00 93.81           N  
ATOM   2960  OD1 ASN A 372      -0.334 -22.242 -12.016  1.00 93.81           O  
ATOM   2961  N   LYS A 373       0.752 -17.305 -12.891  1.00 92.77           N  
ATOM   2962  CA  LYS A 373       1.183 -16.087 -13.571  1.00 92.77           C  
ATOM   2963  C   LYS A 373       0.571 -15.990 -14.966  1.00 92.77           C  
ATOM   2964  CB  LYS A 373       2.708 -16.034 -13.663  1.00 92.77           C  
ATOM   2965  O   LYS A 373       1.264 -15.664 -15.932  1.00 92.77           O  
ATOM   2966  CG  LYS A 373       3.408 -15.981 -12.313  1.00 92.77           C  
ATOM   2967  CD  LYS A 373       4.920 -15.882 -12.471  1.00 92.77           C  
ATOM   2968  CE  LYS A 373       5.624 -15.860 -11.121  1.00 92.77           C  
ATOM   2969  NZ  LYS A 373       7.101 -15.689 -11.269  1.00 92.77           N  
ATOM   2970  N   ASP A 374      -0.694 -16.391 -15.040  1.00 93.42           N  
ATOM   2971  CA  ASP A 374      -1.439 -16.339 -16.294  1.00 93.42           C  
ATOM   2972  C   ASP A 374      -1.971 -14.932 -16.559  1.00 93.42           C  
ATOM   2973  CB  ASP A 374      -2.594 -17.342 -16.275  1.00 93.42           C  
ATOM   2974  O   ASP A 374      -2.865 -14.458 -15.855  1.00 93.42           O  
ATOM   2975  CG  ASP A 374      -3.285 -17.478 -17.620  1.00 93.42           C  
ATOM   2976  OD1 ASP A 374      -3.092 -16.607 -18.496  1.00 93.42           O  
ATOM   2977  OD2 ASP A 374      -4.031 -18.463 -17.806  1.00 93.42           O  
ATOM   2978  N   ASN A 375      -1.492 -14.359 -17.671  1.00 92.75           N  
ATOM   2979  CA  ASN A 375      -1.820 -12.974 -17.991  1.00 92.75           C  
ATOM   2980  C   ASN A 375      -3.289 -12.819 -18.374  1.00 92.75           C  
ATOM   2981  CB  ASN A 375      -0.920 -12.456 -19.115  1.00 92.75           C  
ATOM   2982  O   ASN A 375      -3.874 -11.751 -18.186  1.00 92.75           O  
ATOM   2983  CG  ASN A 375      -0.983 -10.948 -19.266  1.00 92.75           C  
ATOM   2984  ND2 ASN A 375      -0.996 -10.476 -20.507  1.00 92.75           N  
ATOM   2985  OD1 ASN A 375      -1.020 -10.214 -18.275  1.00 92.75           O  
ATOM   2986  N   HIS A 376      -3.915 -13.900 -18.864  1.00 94.20           N  
ATOM   2987  CA  HIS A 376      -5.321 -13.854 -19.251  1.00 94.20           C  
ATOM   2988  C   HIS A 376      -6.225 -13.725 -18.030  1.00 94.20           C  
ATOM   2989  CB  HIS A 376      -5.696 -15.101 -20.053  1.00 94.20           C  
ATOM   2990  O   HIS A 376      -7.358 -13.251 -18.139  1.00 94.20           O  
ATOM   2991  CG  HIS A 376      -4.966 -15.221 -21.353  1.00 94.20           C  
ATOM   2992  CD2 HIS A 376      -5.184 -16.019 -22.424  1.00 94.20           C  
ATOM   2993  ND1 HIS A 376      -3.861 -14.456 -21.659  1.00 94.20           N  
ATOM   2994  CE1 HIS A 376      -3.430 -14.780 -22.867  1.00 94.20           C  
ATOM   2995  NE2 HIS A 376      -4.215 -15.727 -23.353  1.00 94.20           N  
ATOM   2996  N   PHE A 377      -5.649 -14.090 -16.896  1.00 93.78           N  
ATOM   2997  CA  PHE A 377      -6.423 -14.047 -15.661  1.00 93.78           C  
ATOM   2998  C   PHE A 377      -5.778 -13.106 -14.650  1.00 93.78           C  
ATOM   2999  CB  PHE A 377      -6.559 -15.449 -15.061  1.00 93.78           C  
ATOM   3000  O   PHE A 377      -5.748 -13.399 -13.453  1.00 93.78           O  
ATOM   3001  CG  PHE A 377      -7.379 -16.392 -15.900  1.00 93.78           C  
ATOM   3002  CD1 PHE A 377      -8.750 -16.210 -16.036  1.00 93.78           C  
ATOM   3003  CD2 PHE A 377      -6.778 -17.460 -16.553  1.00 93.78           C  
ATOM   3004  CE1 PHE A 377      -9.511 -17.081 -16.812  1.00 93.78           C  
ATOM   3005  CE2 PHE A 377      -7.532 -18.335 -17.330  1.00 93.78           C  
ATOM   3006  CZ  PHE A 377      -8.899 -18.144 -17.458  1.00 93.78           C  
ATOM   3007  N   PHE A 378      -5.067 -12.065 -15.182  1.00 93.24           N  
ATOM   3008  CA  PHE A 378      -4.504 -10.957 -14.418  1.00 93.24           C  
ATOM   3009  C   PHE A 378      -3.377 -11.440 -13.513  1.00 93.24           C  
ATOM   3010  CB  PHE A 378      -5.591 -10.272 -13.583  1.00 93.24           C  
ATOM   3011  O   PHE A 378      -3.224 -10.955 -12.390  1.00 93.24           O  
ATOM   3012  CG  PHE A 378      -6.718  -9.704 -14.402  1.00 93.24           C  
ATOM   3013  CD1 PHE A 378      -6.556  -8.518 -15.107  1.00 93.24           C  
ATOM   3014  CD2 PHE A 378      -7.942 -10.358 -14.467  1.00 93.24           C  
ATOM   3015  CE1 PHE A 378      -7.598  -7.990 -15.866  1.00 93.24           C  
ATOM   3016  CE2 PHE A 378      -8.988  -9.837 -15.223  1.00 93.24           C  
ATOM   3017  CZ  PHE A 378      -8.814  -8.652 -15.921  1.00 93.24           C  
ATOM   3018  N   GLY A 379      -2.683 -12.479 -13.848  1.00 92.12           N  
ATOM   3019  CA  GLY A 379      -1.575 -13.047 -13.097  1.00 92.12           C  
ATOM   3020  C   GLY A 379      -0.376 -12.120 -13.011  1.00 92.12           C  
ATOM   3021  O   GLY A 379       0.459 -12.260 -12.115  1.00 92.12           O  
ATOM   3022  N   ASN A 380      -0.285 -11.077 -13.900  1.00 92.27           N  
ATOM   3023  CA  ASN A 380       0.842 -10.151 -13.904  1.00 92.27           C  
ATOM   3024  C   ASN A 380       0.472  -8.815 -13.265  1.00 92.27           C  
ATOM   3025  CB  ASN A 380       1.354  -9.934 -15.329  1.00 92.27           C  
ATOM   3026  O   ASN A 380       1.191  -7.827 -13.422  1.00 92.27           O  
ATOM   3027  CG  ASN A 380       2.041 -11.161 -15.896  1.00 92.27           C  
ATOM   3028  ND2 ASN A 380       2.002 -11.306 -17.216  1.00 92.27           N  
ATOM   3029  OD1 ASN A 380       2.601 -11.972 -15.154  1.00 92.27           O  
ATOM   3030  N   SER A 381      -0.678  -8.823 -12.666  1.00 95.63           N  
ATOM   3031  CA  SER A 381      -1.100  -7.588 -12.013  1.00 95.63           C  
ATOM   3032  C   SER A 381      -0.294  -7.329 -10.745  1.00 95.63           C  
ATOM   3033  CB  SER A 381      -2.591  -7.641 -11.678  1.00 95.63           C  
ATOM   3034  O   SER A 381       0.365  -8.233 -10.227  1.00 95.63           O  
ATOM   3035  OG  SER A 381      -2.844  -8.593 -10.659  1.00 95.63           O  
ATOM   3036  N   ILE A 382      -0.265  -6.061 -10.267  1.00 96.01           N  
ATOM   3037  CA  ILE A 382       0.442  -5.655  -9.058  1.00 96.01           C  
ATOM   3038  C   ILE A 382      -0.088  -6.443  -7.862  1.00 96.01           C  
ATOM   3039  CB  ILE A 382       0.302  -4.137  -8.804  1.00 96.01           C  
ATOM   3040  O   ILE A 382       0.690  -6.984  -7.073  1.00 96.01           O  
ATOM   3041  CG1 ILE A 382       1.099  -3.346  -9.848  1.00 96.01           C  
ATOM   3042  CG2 ILE A 382       0.757  -3.783  -7.384  1.00 96.01           C  
ATOM   3043  CD1 ILE A 382       0.859  -1.843  -9.800  1.00 96.01           C  
ATOM   3044  N   THR A 383      -1.377  -6.544  -7.764  1.00 96.38           N  
ATOM   3045  CA  THR A 383      -1.996  -7.243  -6.643  1.00 96.38           C  
ATOM   3046  C   THR A 383      -1.629  -8.724  -6.659  1.00 96.38           C  
ATOM   3047  CB  THR A 383      -3.528  -7.091  -6.667  1.00 96.38           C  
ATOM   3048  O   THR A 383      -1.394  -9.322  -5.607  1.00 96.38           O  
ATOM   3049  CG2 THR A 383      -4.167  -7.763  -5.456  1.00 96.38           C  
ATOM   3050  OG1 THR A 383      -3.865  -5.698  -6.660  1.00 96.38           O  
ATOM   3051  N   ALA A 384      -1.589  -9.349  -7.880  1.00 96.96           N  
ATOM   3052  CA  ALA A 384      -1.157 -10.738  -8.009  1.00 96.96           C  
ATOM   3053  C   ALA A 384       0.278 -10.913  -7.518  1.00 96.96           C  
ATOM   3054  CB  ALA A 384      -1.281 -11.202  -9.458  1.00 96.96           C  
ATOM   3055  O   ALA A 384       0.581 -11.864  -6.794  1.00 96.96           O  
ATOM   3056  N   SER A 385       1.124  -9.969  -7.872  1.00 96.74           N  
ATOM   3057  CA  SER A 385       2.511 -10.002  -7.420  1.00 96.74           C  
ATOM   3058  C   SER A 385       2.603  -9.837  -5.907  1.00 96.74           C  
ATOM   3059  CB  SER A 385       3.326  -8.908  -8.111  1.00 96.74           C  
ATOM   3060  O   SER A 385       3.456 -10.450  -5.261  1.00 96.74           O  
ATOM   3061  OG  SER A 385       3.446  -9.171  -9.499  1.00 96.74           O  
ATOM   3062  N   GLU A 386       1.738  -9.009  -5.327  1.00 98.01           N  
ATOM   3063  CA  GLU A 386       1.703  -8.822  -3.879  1.00 98.01           C  
ATOM   3064  C   GLU A 386       1.354 -10.124  -3.163  1.00 98.01           C  
ATOM   3065  CB  GLU A 386       0.701  -7.729  -3.502  1.00 98.01           C  
ATOM   3066  O   GLU A 386       1.981 -10.475  -2.162  1.00 98.01           O  
ATOM   3067  CG  GLU A 386       1.130  -6.330  -3.919  1.00 98.01           C  
ATOM   3068  CD  GLU A 386       0.011  -5.306  -3.825  1.00 98.01           C  
ATOM   3069  OE1 GLU A 386       0.303  -4.089  -3.785  1.00 98.01           O  
ATOM   3070  OE2 GLU A 386      -1.169  -5.723  -3.790  1.00 98.01           O  
ATOM   3071  N   LEU A 387       0.363 -10.872  -3.722  1.00 98.06           N  
ATOM   3072  CA  LEU A 387      -0.038 -12.138  -3.118  1.00 98.06           C  
ATOM   3073  C   LEU A 387       1.082 -13.168  -3.219  1.00 98.06           C  
ATOM   3074  CB  LEU A 387      -1.304 -12.676  -3.792  1.00 98.06           C  
ATOM   3075  O   LEU A 387       1.364 -13.881  -2.253  1.00 98.06           O  
ATOM   3076  CG  LEU A 387      -1.902 -13.949  -3.193  1.00 98.06           C  
ATOM   3077  CD1 LEU A 387      -2.193 -13.750  -1.709  1.00 98.06           C  
ATOM   3078  CD2 LEU A 387      -3.168 -14.350  -3.942  1.00 98.06           C  
ATOM   3079  N   ARG A 388       1.716 -13.238  -4.359  1.00 97.62           N  
ATOM   3080  CA  ARG A 388       2.842 -14.154  -4.512  1.00 97.62           C  
ATOM   3081  C   ARG A 388       3.988 -13.773  -3.580  1.00 97.62           C  
ATOM   3082  CB  ARG A 388       3.330 -14.170  -5.962  1.00 97.62           C  
ATOM   3083  O   ARG A 388       4.642 -14.645  -3.004  1.00 97.62           O  
ATOM   3084  CG  ARG A 388       2.365 -14.839  -6.929  1.00 97.62           C  
ATOM   3085  CD  ARG A 388       3.019 -15.117  -8.276  1.00 97.62           C  
ATOM   3086  NE  ARG A 388       3.435 -13.884  -8.938  1.00 97.62           N  
ATOM   3087  NH1 ARG A 388       1.384 -13.475  -9.920  1.00 97.62           N  
ATOM   3088  NH2 ARG A 388       3.130 -12.029 -10.258  1.00 97.62           N  
ATOM   3089  CZ  ARG A 388       2.649 -13.132  -9.703  1.00 97.62           C  
ATOM   3090  N   TYR A 389       4.209 -12.483  -3.424  1.00 97.44           N  
ATOM   3091  CA  TYR A 389       5.241 -12.013  -2.506  1.00 97.44           C  
ATOM   3092  C   TYR A 389       4.957 -12.478  -1.083  1.00 97.44           C  
ATOM   3093  CB  TYR A 389       5.340 -10.485  -2.546  1.00 97.44           C  
ATOM   3094  O   TYR A 389       5.864 -12.928  -0.378  1.00 97.44           O  
ATOM   3095  CG  TYR A 389       6.518  -9.933  -1.780  1.00 97.44           C  
ATOM   3096  CD1 TYR A 389       6.384  -9.529  -0.454  1.00 97.44           C  
ATOM   3097  CD2 TYR A 389       7.766  -9.813  -2.381  1.00 97.44           C  
ATOM   3098  CE1 TYR A 389       7.466  -9.017   0.255  1.00 97.44           C  
ATOM   3099  CE2 TYR A 389       8.855  -9.303  -1.682  1.00 97.44           C  
ATOM   3100  OH  TYR A 389       9.770  -8.404   0.331  1.00 97.44           O  
ATOM   3101  CZ  TYR A 389       8.695  -8.909  -0.366  1.00 97.44           C  
ATOM   3102  N   ILE A 390       3.705 -12.356  -0.634  1.00 98.04           N  
ATOM   3103  CA  ILE A 390       3.299 -12.821   0.688  1.00 98.04           C  
ATOM   3104  C   ILE A 390       3.572 -14.318   0.815  1.00 98.04           C  
ATOM   3105  CB  ILE A 390       1.807 -12.523   0.958  1.00 98.04           C  
ATOM   3106  O   ILE A 390       4.131 -14.771   1.817  1.00 98.04           O  
ATOM   3107  CG1 ILE A 390       1.582 -11.014   1.106  1.00 98.04           C  
ATOM   3108  CG2 ILE A 390       1.324 -13.273   2.203  1.00 98.04           C  
ATOM   3109  CD1 ILE A 390       0.115 -10.610   1.163  1.00 98.04           C  
ATOM   3110  N   TYR A 391       3.206 -15.028  -0.200  1.00 97.44           N  
ATOM   3111  CA  TYR A 391       3.414 -16.471  -0.197  1.00 97.44           C  
ATOM   3112  C   TYR A 391       4.893 -16.808  -0.041  1.00 97.44           C  
ATOM   3113  CB  TYR A 391       2.869 -17.096  -1.484  1.00 97.44           C  
ATOM   3114  O   TYR A 391       5.258 -17.671   0.761  1.00 97.44           O  
ATOM   3115  CG  TYR A 391       3.188 -18.565  -1.629  1.00 97.44           C  
ATOM   3116  CD1 TYR A 391       4.151 -19.002  -2.535  1.00 97.44           C  
ATOM   3117  CD2 TYR A 391       2.528 -19.517  -0.860  1.00 97.44           C  
ATOM   3118  CE1 TYR A 391       4.447 -20.354  -2.674  1.00 97.44           C  
ATOM   3119  CE2 TYR A 391       2.816 -20.872  -0.990  1.00 97.44           C  
ATOM   3120  OH  TYR A 391       4.065 -22.619  -2.030  1.00 97.44           O  
ATOM   3121  CZ  TYR A 391       3.776 -21.280  -1.897  1.00 97.44           C  
ATOM   3122  N   ARG A 392       5.795 -16.166  -0.675  1.00 95.85           N  
ATOM   3123  CA  ARG A 392       7.227 -16.449  -0.671  1.00 95.85           C  
ATOM   3124  C   ARG A 392       7.854 -16.083   0.670  1.00 95.85           C  
ATOM   3125  CB  ARG A 392       7.928 -15.691  -1.802  1.00 95.85           C  
ATOM   3126  O   ARG A 392       8.888 -16.637   1.049  1.00 95.85           O  
ATOM   3127  CG  ARG A 392       7.561 -16.183  -3.193  1.00 95.85           C  
ATOM   3128  CD  ARG A 392       8.535 -15.675  -4.246  1.00 95.85           C  
ATOM   3129  NE  ARG A 392       8.586 -14.216  -4.273  1.00 95.85           N  
ATOM   3130  NH1 ARG A 392       6.788 -13.974  -5.703  1.00 95.85           N  
ATOM   3131  NH2 ARG A 392       7.891 -12.124  -4.919  1.00 95.85           N  
ATOM   3132  CZ  ARG A 392       7.755 -13.441  -4.965  1.00 95.85           C  
ATOM   3133  N   HIS A 393       7.227 -15.245   1.325  1.00 95.90           N  
ATOM   3134  CA  HIS A 393       7.775 -14.767   2.589  1.00 95.90           C  
ATOM   3135  C   HIS A 393       6.843 -15.093   3.752  1.00 95.90           C  
ATOM   3136  CB  HIS A 393       8.028 -13.259   2.526  1.00 95.90           C  
ATOM   3137  O   HIS A 393       6.786 -14.350   4.734  1.00 95.90           O  
ATOM   3138  CG  HIS A 393       9.012 -12.859   1.473  1.00 95.90           C  
ATOM   3139  CD2 HIS A 393       8.828 -12.389   0.217  1.00 95.90           C  
ATOM   3140  ND1 HIS A 393      10.375 -12.928   1.664  1.00 95.90           N  
ATOM   3141  CE1 HIS A 393      10.988 -12.515   0.568  1.00 95.90           C  
ATOM   3142  NE2 HIS A 393      10.072 -12.182  -0.325  1.00 95.90           N  
ATOM   3143  N   TRP A 394       6.080 -16.143   3.589  1.00 96.03           N  
ATOM   3144  CA  TRP A 394       5.037 -16.537   4.531  1.00 96.03           C  
ATOM   3145  C   TRP A 394       5.629 -16.836   5.904  1.00 96.03           C  
ATOM   3146  CB  TRP A 394       4.277 -17.761   4.011  1.00 96.03           C  
ATOM   3147  O   TRP A 394       4.983 -16.602   6.929  1.00 96.03           O  
ATOM   3148  CG  TRP A 394       3.082 -18.131   4.838  1.00 96.03           C  
ATOM   3149  CD1 TRP A 394       2.828 -19.341   5.422  1.00 96.03           C  
ATOM   3150  CD2 TRP A 394       1.976 -17.286   5.168  1.00 96.03           C  
ATOM   3151  CE2 TRP A 394       1.087 -18.049   5.956  1.00 96.03           C  
ATOM   3152  CE3 TRP A 394       1.651 -15.955   4.874  1.00 96.03           C  
ATOM   3153  NE1 TRP A 394       1.630 -19.298   6.096  1.00 96.03           N  
ATOM   3154  CH2 TRP A 394      -0.402 -16.220   6.152  1.00 96.03           C  
ATOM   3155  CZ2 TRP A 394      -0.107 -17.524   6.455  1.00 96.03           C  
ATOM   3156  CZ3 TRP A 394       0.462 -15.434   5.371  1.00 96.03           C  
ATOM   3157  N   ASP A 395       6.883 -17.263   5.991  1.00 94.72           N  
ATOM   3158  CA  ASP A 395       7.541 -17.591   7.252  1.00 94.72           C  
ATOM   3159  C   ASP A 395       7.596 -16.376   8.175  1.00 94.72           C  
ATOM   3160  CB  ASP A 395       8.953 -18.122   6.997  1.00 94.72           C  
ATOM   3161  O   ASP A 395       7.424 -16.504   9.389  1.00 94.72           O  
ATOM   3162  CG  ASP A 395       9.819 -17.154   6.210  1.00 94.72           C  
ATOM   3163  OD1 ASP A 395       9.348 -16.606   5.190  1.00 94.72           O  
ATOM   3164  OD2 ASP A 395      10.983 -16.939   6.612  1.00 94.72           O  
ATOM   3165  N   ARG A 396       7.732 -15.204   7.615  1.00 94.89           N  
ATOM   3166  CA  ARG A 396       7.835 -13.990   8.420  1.00 94.89           C  
ATOM   3167  C   ARG A 396       6.493 -13.270   8.499  1.00 94.89           C  
ATOM   3168  CB  ARG A 396       8.900 -13.053   7.846  1.00 94.89           C  
ATOM   3169  O   ARG A 396       6.301 -12.396   9.347  1.00 94.89           O  
ATOM   3170  CG  ARG A 396      10.291 -13.665   7.785  1.00 94.89           C  
ATOM   3171  CD  ARG A 396      11.178 -12.949   6.776  1.00 94.89           C  
ATOM   3172  NE  ARG A 396      11.276 -11.521   7.062  1.00 94.89           N  
ATOM   3173  NH1 ARG A 396      12.325 -10.984   5.076  1.00 94.89           N  
ATOM   3174  NH2 ARG A 396      11.855  -9.345   6.608  1.00 94.89           N  
ATOM   3175  CZ  ARG A 396      11.819 -10.620   6.248  1.00 94.89           C  
ATOM   3176  N   LEU A 397       5.610 -13.707   7.657  1.00 96.49           N  
ATOM   3177  CA  LEU A 397       4.363 -12.953   7.578  1.00 96.49           C  
ATOM   3178  C   LEU A 397       3.216 -13.732   8.213  1.00 96.49           C  
ATOM   3179  CB  LEU A 397       4.028 -12.624   6.121  1.00 96.49           C  
ATOM   3180  O   LEU A 397       2.123 -13.193   8.399  1.00 96.49           O  
ATOM   3181  CG  LEU A 397       4.795 -11.458   5.495  1.00 96.49           C  
ATOM   3182  CD1 LEU A 397       4.662 -11.490   3.976  1.00 96.49           C  
ATOM   3183  CD2 LEU A 397       4.296 -10.129   6.053  1.00 96.49           C  
ATOM   3184  N   GLN A 398       3.537 -14.979   8.541  1.00 94.82           N  
ATOM   3185  CA  GLN A 398       2.502 -15.784   9.181  1.00 94.82           C  
ATOM   3186  C   GLN A 398       2.038 -15.146  10.487  1.00 94.82           C  
ATOM   3187  CB  GLN A 398       3.009 -17.204   9.441  1.00 94.82           C  
ATOM   3188  O   GLN A 398       2.857 -14.801  11.341  1.00 94.82           O  
ATOM   3189  CG  GLN A 398       1.929 -18.166   9.916  1.00 94.82           C  
ATOM   3190  CD  GLN A 398       2.458 -19.564  10.171  1.00 94.82           C  
ATOM   3191  NE2 GLN A 398       1.598 -20.441  10.677  1.00 94.82           N  
ATOM   3192  OE1 GLN A 398       3.631 -19.854   9.914  1.00 94.82           O  
ATOM   3193  N   GLY A 399       0.780 -14.927  10.645  1.00 93.80           N  
ATOM   3194  CA  GLY A 399       0.216 -14.292  11.825  1.00 93.80           C  
ATOM   3195  C   GLY A 399       0.067 -12.789  11.681  1.00 93.80           C  
ATOM   3196  O   GLY A 399      -0.489 -12.127  12.560  1.00 93.80           O  
ATOM   3197  N   ARG A 400       0.537 -12.282  10.583  1.00 96.39           N  
ATOM   3198  CA  ARG A 400       0.473 -10.839  10.375  1.00 96.39           C  
ATOM   3199  C   ARG A 400      -0.452 -10.493   9.213  1.00 96.39           C  
ATOM   3200  CB  ARG A 400       1.870 -10.270  10.121  1.00 96.39           C  
ATOM   3201  O   ARG A 400      -0.688  -9.317   8.930  1.00 96.39           O  
ATOM   3202  CG  ARG A 400       2.809 -10.385  11.311  1.00 96.39           C  
ATOM   3203  CD  ARG A 400       4.176  -9.785  11.012  1.00 96.39           C  
ATOM   3204  NE  ARG A 400       5.158 -10.147  12.030  1.00 96.39           N  
ATOM   3205  NH1 ARG A 400       4.632  -8.405  13.453  1.00 96.39           N  
ATOM   3206  NH2 ARG A 400       6.273  -9.901  14.023  1.00 96.39           N  
ATOM   3207  CZ  ARG A 400       5.352  -9.484  13.166  1.00 96.39           C  
ATOM   3208  N   VAL A 401      -0.902 -11.524   8.509  1.00 98.15           N  
ATOM   3209  CA  VAL A 401      -1.776 -11.326   7.358  1.00 98.15           C  
ATOM   3210  C   VAL A 401      -3.130 -11.983   7.618  1.00 98.15           C  
ATOM   3211  CB  VAL A 401      -1.149 -11.891   6.064  1.00 98.15           C  
ATOM   3212  O   VAL A 401      -3.195 -13.145   8.024  1.00 98.15           O  
ATOM   3213  CG1 VAL A 401      -2.023 -11.568   4.854  1.00 98.15           C  
ATOM   3214  CG2 VAL A 401       0.262 -11.339   5.871  1.00 98.15           C  
ATOM   3215  N   ILE A 402      -4.176 -11.236   7.396  1.00 98.20           N  
ATOM   3216  CA  ILE A 402      -5.538 -11.756   7.456  1.00 98.20           C  
ATOM   3217  C   ILE A 402      -6.173 -11.701   6.069  1.00 98.20           C  
ATOM   3218  CB  ILE A 402      -6.399 -10.971   8.471  1.00 98.20           C  
ATOM   3219  O   ILE A 402      -6.240 -10.635   5.452  1.00 98.20           O  
ATOM   3220  CG1 ILE A 402      -5.708 -10.931   9.839  1.00 98.20           C  
ATOM   3221  CG2 ILE A 402      -7.797 -11.585   8.582  1.00 98.20           C  
ATOM   3222  CD1 ILE A 402      -6.402 -10.037  10.857  1.00 98.20           C  
ATOM   3223  N   PHE A 403      -6.687 -12.828   5.639  1.00 98.38           N  
ATOM   3224  CA  PHE A 403      -7.295 -12.901   4.315  1.00 98.38           C  
ATOM   3225  C   PHE A 403      -8.815 -12.833   4.413  1.00 98.38           C  
ATOM   3226  CB  PHE A 403      -6.872 -14.186   3.597  1.00 98.38           C  
ATOM   3227  O   PHE A 403      -9.408 -13.394   5.338  1.00 98.38           O  
ATOM   3228  CG  PHE A 403      -5.411 -14.229   3.241  1.00 98.38           C  
ATOM   3229  CD1 PHE A 403      -4.945 -13.618   2.084  1.00 98.38           C  
ATOM   3230  CD2 PHE A 403      -4.502 -14.881   4.065  1.00 98.38           C  
ATOM   3231  CE1 PHE A 403      -3.592 -13.656   1.751  1.00 98.38           C  
ATOM   3232  CE2 PHE A 403      -3.149 -14.924   3.739  1.00 98.38           C  
ATOM   3233  CZ  PHE A 403      -2.697 -14.312   2.582  1.00 98.38           C  
ATOM   3234  N   TYR A 404      -9.403 -12.091   3.442  1.00 97.94           N  
ATOM   3235  CA  TYR A 404     -10.851 -11.920   3.403  1.00 97.94           C  
ATOM   3236  C   TYR A 404     -11.416 -12.357   2.057  1.00 97.94           C  
ATOM   3237  CB  TYR A 404     -11.228 -10.461   3.679  1.00 97.94           C  
ATOM   3238  O   TYR A 404     -10.775 -12.177   1.020  1.00 97.94           O  
ATOM   3239  CG  TYR A 404     -10.769  -9.960   5.027  1.00 97.94           C  
ATOM   3240  CD1 TYR A 404     -11.641  -9.921   6.112  1.00 97.94           C  
ATOM   3241  CD2 TYR A 404      -9.462  -9.523   5.217  1.00 97.94           C  
ATOM   3242  CE1 TYR A 404     -11.223  -9.458   7.355  1.00 97.94           C  
ATOM   3243  CE2 TYR A 404      -9.033  -9.058   6.456  1.00 97.94           C  
ATOM   3244  OH  TYR A 404      -9.500  -8.570   8.746  1.00 97.94           O  
ATOM   3245  CZ  TYR A 404      -9.919  -9.030   7.517  1.00 97.94           C  
ATOM   3246  N   ARG A 405     -12.557 -12.919   2.049  1.00 96.56           N  
ATOM   3247  CA  ARG A 405     -13.388 -13.232   0.890  1.00 96.56           C  
ATOM   3248  C   ARG A 405     -14.870 -13.153   1.241  1.00 96.56           C  
ATOM   3249  CB  ARG A 405     -13.051 -14.622   0.346  1.00 96.56           C  
ATOM   3250  O   ARG A 405     -15.318 -13.775   2.206  1.00 96.56           O  
ATOM   3251  CG  ARG A 405     -13.778 -14.972  -0.943  1.00 96.56           C  
ATOM   3252  CD  ARG A 405     -13.252 -16.263  -1.554  1.00 96.56           C  
ATOM   3253  NE  ARG A 405     -11.909 -16.093  -2.100  1.00 96.56           N  
ATOM   3254  NH1 ARG A 405     -11.512 -18.352  -2.378  1.00 96.56           N  
ATOM   3255  NH2 ARG A 405      -9.909 -16.822  -2.963  1.00 96.56           N  
ATOM   3256  CZ  ARG A 405     -11.113 -17.090  -2.479  1.00 96.56           C  
ATOM   3257  N   ASP A 406     -15.527 -12.286   0.465  1.00 94.07           N  
ATOM   3258  CA  ASP A 406     -16.964 -12.095   0.636  1.00 94.07           C  
ATOM   3259  C   ASP A 406     -17.294 -11.650   2.059  1.00 94.07           C  
ATOM   3260  CB  ASP A 406     -17.721 -13.381   0.298  1.00 94.07           C  
ATOM   3261  O   ASP A 406     -18.238 -12.155   2.669  1.00 94.07           O  
ATOM   3262  CG  ASP A 406     -17.568 -13.794  -1.156  1.00 94.07           C  
ATOM   3263  OD1 ASP A 406     -17.552 -12.913  -2.042  1.00 94.07           O  
ATOM   3264  OD2 ASP A 406     -17.465 -15.012  -1.417  1.00 94.07           O  
ATOM   3265  N   GLY A 407     -16.448 -10.805   2.616  1.00 92.87           N  
ATOM   3266  CA  GLY A 407     -16.709 -10.171   3.898  1.00 92.87           C  
ATOM   3267  C   GLY A 407     -16.337 -11.043   5.082  1.00 92.87           C  
ATOM   3268  O   GLY A 407     -16.591 -10.679   6.232  1.00 92.87           O  
ATOM   3269  N   LYS A 408     -15.769 -12.218   4.833  1.00 95.84           N  
ATOM   3270  CA  LYS A 408     -15.407 -13.145   5.901  1.00 95.84           C  
ATOM   3271  C   LYS A 408     -13.906 -13.420   5.904  1.00 95.84           C  
ATOM   3272  CB  LYS A 408     -16.180 -14.456   5.760  1.00 95.84           C  
ATOM   3273  O   LYS A 408     -13.254 -13.348   4.860  1.00 95.84           O  
ATOM   3274  CG  LYS A 408     -17.691 -14.295   5.836  1.00 95.84           C  
ATOM   3275  CD  LYS A 408     -18.405 -15.630   5.666  1.00 95.84           C  
ATOM   3276  CE  LYS A 408     -19.917 -15.470   5.735  1.00 95.84           C  
ATOM   3277  NZ  LYS A 408     -20.624 -16.761   5.483  1.00 95.84           N  
ATOM   3278  N   VAL A 409     -13.433 -13.755   7.069  1.00 97.31           N  
ATOM   3279  CA  VAL A 409     -12.042 -14.174   7.197  1.00 97.31           C  
ATOM   3280  C   VAL A 409     -11.878 -15.595   6.664  1.00 97.31           C  
ATOM   3281  CB  VAL A 409     -11.557 -14.095   8.662  1.00 97.31           C  
ATOM   3282  O   VAL A 409     -12.651 -16.490   7.016  1.00 97.31           O  
ATOM   3283  CG1 VAL A 409     -10.134 -14.636   8.790  1.00 97.31           C  
ATOM   3284  CG2 VAL A 409     -11.634 -12.658   9.173  1.00 97.31           C  
ATOM   3285  N   VAL A 410     -10.898 -15.807   5.771  1.00 97.45           N  
ATOM   3286  CA  VAL A 410     -10.679 -17.120   5.175  1.00 97.45           C  
ATOM   3287  C   VAL A 410      -9.219 -17.532   5.351  1.00 97.45           C  
ATOM   3288  CB  VAL A 410     -11.061 -17.135   3.678  1.00 97.45           C  
ATOM   3289  O   VAL A 410      -8.380 -16.715   5.737  1.00 97.45           O  
ATOM   3290  CG1 VAL A 410     -12.542 -16.810   3.494  1.00 97.45           C  
ATOM   3291  CG2 VAL A 410     -10.193 -16.149   2.897  1.00 97.45           C  
ATOM   3292  N   ALA A 411      -8.952 -18.773   5.159  1.00 97.22           N  
ATOM   3293  CA  ALA A 411      -7.580 -19.270   5.213  1.00 97.22           C  
ATOM   3294  C   ALA A 411      -6.755 -18.731   4.047  1.00 97.22           C  
ATOM   3295  CB  ALA A 411      -7.565 -20.796   5.210  1.00 97.22           C  
ATOM   3296  O   ALA A 411      -7.310 -18.243   3.060  1.00 97.22           O  
ATOM   3297  N   SER A 412      -5.424 -18.727   4.217  1.00 97.52           N  
ATOM   3298  CA  SER A 412      -4.549 -18.369   3.106  1.00 97.52           C  
ATOM   3299  C   SER A 412      -4.820 -19.241   1.885  1.00 97.52           C  
ATOM   3300  CB  SER A 412      -3.081 -18.494   3.516  1.00 97.52           C  
ATOM   3301  O   SER A 412      -5.250 -20.389   2.019  1.00 97.52           O  
ATOM   3302  OG  SER A 412      -2.785 -19.818   3.925  1.00 97.52           O  
ATOM   3303  N   PRO A 413      -4.657 -18.706   0.699  1.00 97.21           N  
ATOM   3304  CA  PRO A 413      -4.964 -19.460  -0.518  1.00 97.21           C  
ATOM   3305  C   PRO A 413      -4.199 -20.779  -0.604  1.00 97.21           C  
ATOM   3306  CB  PRO A 413      -4.538 -18.509  -1.639  1.00 97.21           C  
ATOM   3307  O   PRO A 413      -4.712 -21.761  -1.147  1.00 97.21           O  
ATOM   3308  CG  PRO A 413      -4.727 -17.139  -1.070  1.00 97.21           C  
ATOM   3309  CD  PRO A 413      -4.345 -17.169   0.382  1.00 97.21           C  
ATOM   3310  N   TRP A 414      -3.052 -20.894  -0.057  1.00 96.62           N  
ATOM   3311  CA  TRP A 414      -2.272 -22.122  -0.163  1.00 96.62           C  
ATOM   3312  C   TRP A 414      -2.677 -23.120   0.917  1.00 96.62           C  
ATOM   3313  CB  TRP A 414      -0.774 -21.820  -0.060  1.00 96.62           C  
ATOM   3314  O   TRP A 414      -2.208 -24.261   0.925  1.00 96.62           O  
ATOM   3315  CG  TRP A 414      -0.416 -20.900   1.069  1.00 96.62           C  
ATOM   3316  CD1 TRP A 414      -0.175 -21.246   2.369  1.00 96.62           C  
ATOM   3317  CD2 TRP A 414      -0.262 -19.479   0.997  1.00 96.62           C  
ATOM   3318  CE2 TRP A 414       0.074 -19.029   2.293  1.00 96.62           C  
ATOM   3319  CE3 TRP A 414      -0.374 -18.542  -0.039  1.00 96.62           C  
ATOM   3320  NE1 TRP A 414       0.120 -20.126   3.110  1.00 96.62           N  
ATOM   3321  CH2 TRP A 414       0.182 -16.785   1.548  1.00 96.62           C  
ATOM   3322  CZ2 TRP A 414       0.298 -17.680   2.580  1.00 96.62           C  
ATOM   3323  CZ3 TRP A 414      -0.150 -17.201   0.249  1.00 96.62           C  
ATOM   3324  N   GLU A 415      -3.433 -22.727   1.893  1.00 96.38           N  
ATOM   3325  CA  GLU A 415      -4.006 -23.631   2.886  1.00 96.38           C  
ATOM   3326  C   GLU A 415      -5.436 -24.017   2.520  1.00 96.38           C  
ATOM   3327  CB  GLU A 415      -3.972 -22.994   4.277  1.00 96.38           C  
ATOM   3328  O   GLU A 415      -6.020 -24.911   3.137  1.00 96.38           O  
ATOM   3329  CG  GLU A 415      -2.568 -22.809   4.835  1.00 96.38           C  
ATOM   3330  CD  GLU A 415      -2.544 -22.081   6.170  1.00 96.38           C  
ATOM   3331  OE1 GLU A 415      -1.480 -22.057   6.829  1.00 96.38           O  
ATOM   3332  OE2 GLU A 415      -3.598 -21.530   6.559  1.00 96.38           O  
ATOM   3333  N   ASP A 416      -5.943 -23.351   1.576  1.00 94.71           N  
ATOM   3334  CA  ASP A 416      -7.273 -23.661   1.061  1.00 94.71           C  
ATOM   3335  C   ASP A 416      -7.231 -24.861   0.118  1.00 94.71           C  
ATOM   3336  CB  ASP A 416      -7.866 -22.448   0.341  1.00 94.71           C  
ATOM   3337  O   ASP A 416      -6.535 -24.835  -0.899  1.00 94.71           O  
ATOM   3338  CG  ASP A 416      -9.332 -22.627  -0.014  1.00 94.71           C  
ATOM   3339  OD1 ASP A 416      -9.791 -23.782  -0.144  1.00 94.71           O  
ATOM   3340  OD2 ASP A 416     -10.033 -21.604  -0.169  1.00 94.71           O  
ATOM   3341  N   PRO A 417      -7.996 -25.871   0.453  1.00 94.36           N  
ATOM   3342  CA  PRO A 417      -7.973 -27.095  -0.351  1.00 94.36           C  
ATOM   3343  C   PRO A 417      -8.299 -26.842  -1.821  1.00 94.36           C  
ATOM   3344  CB  PRO A 417      -9.046 -27.968   0.304  1.00 94.36           C  
ATOM   3345  O   PRO A 417      -7.818 -27.566  -2.697  1.00 94.36           O  
ATOM   3346  CG  PRO A 417      -9.116 -27.490   1.718  1.00 94.36           C  
ATOM   3347  CD  PRO A 417      -8.854 -26.012   1.736  1.00 94.36           C  
ATOM   3348  N   ALA A 418      -8.967 -25.782  -2.123  1.00 93.85           N  
ATOM   3349  CA  ALA A 418      -9.375 -25.462  -3.488  1.00 93.85           C  
ATOM   3350  C   ALA A 418      -8.182 -25.013  -4.326  1.00 93.85           C  
ATOM   3351  CB  ALA A 418     -10.455 -24.382  -3.482  1.00 93.85           C  
ATOM   3352  O   ALA A 418      -8.155 -25.221  -5.542  1.00 93.85           O  
ATOM   3353  N   TYR A 419      -7.133 -24.450  -3.643  1.00 94.39           N  
ATOM   3354  CA  TYR A 419      -6.059 -23.821  -4.403  1.00 94.39           C  
ATOM   3355  C   TYR A 419      -4.703 -24.388  -4.002  1.00 94.39           C  
ATOM   3356  CB  TYR A 419      -6.072 -22.303  -4.198  1.00 94.39           C  
ATOM   3357  O   TYR A 419      -3.679 -24.046  -4.599  1.00 94.39           O  
ATOM   3358  CG  TYR A 419      -7.405 -21.661  -4.495  1.00 94.39           C  
ATOM   3359  CD1 TYR A 419      -7.981 -21.761  -5.760  1.00 94.39           C  
ATOM   3360  CD2 TYR A 419      -8.090 -20.954  -3.514  1.00 94.39           C  
ATOM   3361  CE1 TYR A 419      -9.209 -21.169  -6.039  1.00 94.39           C  
ATOM   3362  CE2 TYR A 419      -9.319 -20.358  -3.782  1.00 94.39           C  
ATOM   3363  OH  TYR A 419     -11.085 -19.884  -5.316  1.00 94.39           O  
ATOM   3364  CZ  TYR A 419      -9.869 -20.472  -5.045  1.00 94.39           C  
ATOM   3365  N   SER A 420      -4.666 -25.186  -2.968  1.00 94.38           N  
ATOM   3366  CA  SER A 420      -3.408 -25.633  -2.380  1.00 94.38           C  
ATOM   3367  C   SER A 420      -2.507 -26.280  -3.426  1.00 94.38           C  
ATOM   3368  CB  SER A 420      -3.669 -26.620  -1.241  1.00 94.38           C  
ATOM   3369  O   SER A 420      -1.293 -26.066  -3.426  1.00 94.38           O  
ATOM   3370  OG  SER A 420      -4.301 -27.792  -1.726  1.00 94.38           O  
ATOM   3371  N   HIS A 421      -3.019 -27.020  -4.388  1.00 93.76           N  
ATOM   3372  CA  HIS A 421      -2.261 -27.713  -5.423  1.00 93.76           C  
ATOM   3373  C   HIS A 421      -1.609 -26.725  -6.384  1.00 93.76           C  
ATOM   3374  CB  HIS A 421      -3.165 -28.676  -6.195  1.00 93.76           C  
ATOM   3375  O   HIS A 421      -0.532 -26.993  -6.921  1.00 93.76           O  
ATOM   3376  CG  HIS A 421      -4.239 -27.993  -6.979  1.00 93.76           C  
ATOM   3377  CD2 HIS A 421      -4.358 -27.758  -8.307  1.00 93.76           C  
ATOM   3378  ND1 HIS A 421      -5.363 -27.454  -6.390  1.00 93.76           N  
ATOM   3379  CE1 HIS A 421      -6.129 -26.917  -7.325  1.00 93.76           C  
ATOM   3380  NE2 HIS A 421      -5.542 -27.088  -8.497  1.00 93.76           N  
ATOM   3381  N   LEU A 422      -2.216 -25.575  -6.564  1.00 94.59           N  
ATOM   3382  CA  LEU A 422      -1.687 -24.558  -7.467  1.00 94.59           C  
ATOM   3383  C   LEU A 422      -0.426 -23.923  -6.892  1.00 94.59           C  
ATOM   3384  CB  LEU A 422      -2.740 -23.480  -7.735  1.00 94.59           C  
ATOM   3385  O   LEU A 422       0.554 -23.717  -7.612  1.00 94.59           O  
ATOM   3386  CG  LEU A 422      -4.027 -23.943  -8.419  1.00 94.59           C  
ATOM   3387  CD1 LEU A 422      -5.043 -22.807  -8.462  1.00 94.59           C  
ATOM   3388  CD2 LEU A 422      -3.731 -24.456  -9.825  1.00 94.59           C  
ATOM   3389  N   TRP A 423      -0.436 -23.710  -5.632  1.00 93.99           N  
ATOM   3390  CA  TRP A 423       0.659 -23.002  -4.977  1.00 93.99           C  
ATOM   3391  C   TRP A 423       1.828 -23.942  -4.703  1.00 93.99           C  
ATOM   3392  CB  TRP A 423       0.182 -22.366  -3.668  1.00 93.99           C  
ATOM   3393  O   TRP A 423       2.977 -23.504  -4.610  1.00 93.99           O  
ATOM   3394  CG  TRP A 423      -0.743 -21.201  -3.859  1.00 93.99           C  
ATOM   3395  CD1 TRP A 423      -2.109 -21.229  -3.884  1.00 93.99           C  
ATOM   3396  CD2 TRP A 423      -0.365 -19.835  -4.057  1.00 93.99           C  
ATOM   3397  CE2 TRP A 423      -1.556 -19.088  -4.194  1.00 93.99           C  
ATOM   3398  CE3 TRP A 423       0.866 -19.170  -4.132  1.00 93.99           C  
ATOM   3399  NE1 TRP A 423      -2.605 -19.961  -4.085  1.00 93.99           N  
ATOM   3400  CH2 TRP A 423      -0.334 -17.080  -4.470  1.00 93.99           C  
ATOM   3401  CZ2 TRP A 423      -1.552 -17.707  -4.401  1.00 93.99           C  
ATOM   3402  CZ3 TRP A 423       0.868 -17.795  -4.338  1.00 93.99           C  
ATOM   3403  N   SER A 424       1.521 -25.202  -4.498  1.00 91.46           N  
ATOM   3404  CA  SER A 424       2.581 -26.187  -4.308  1.00 91.46           C  
ATOM   3405  C   SER A 424       3.495 -26.258  -5.527  1.00 91.46           C  
ATOM   3406  CB  SER A 424       1.985 -27.567  -4.026  1.00 91.46           C  
ATOM   3407  O   SER A 424       4.685 -26.553  -5.400  1.00 91.46           O  
ATOM   3408  OG  SER A 424       1.236 -27.555  -2.823  1.00 91.46           O  
ATOM   3409  N   SER A 425       2.932 -25.862  -6.681  1.00 89.35           N  
ATOM   3410  CA  SER A 425       3.693 -25.910  -7.925  1.00 89.35           C  
ATOM   3411  C   SER A 425       4.384 -24.579  -8.202  1.00 89.35           C  
ATOM   3412  CB  SER A 425       2.782 -26.275  -9.097  1.00 89.35           C  
ATOM   3413  O   SER A 425       5.122 -24.448  -9.181  1.00 89.35           O  
ATOM   3414  OG  SER A 425       1.775 -25.294  -9.276  1.00 89.35           O  
ATOM   3415  N   TYR A 426       4.085 -23.599  -7.414  1.00 90.62           N  
ATOM   3416  CA  TYR A 426       4.649 -22.269  -7.613  1.00 90.62           C  
ATOM   3417  C   TYR A 426       6.115 -22.231  -7.196  1.00 90.62           C  
ATOM   3418  CB  TYR A 426       3.854 -21.225  -6.823  1.00 90.62           C  
ATOM   3419  O   TYR A 426       6.454 -22.587  -6.065  1.00 90.62           O  
ATOM   3420  CG  TYR A 426       4.439 -19.835  -6.895  1.00 90.62           C  
ATOM   3421  CD1 TYR A 426       5.244 -19.343  -5.870  1.00 90.62           C  
ATOM   3422  CD2 TYR A 426       4.188 -19.011  -7.987  1.00 90.62           C  
ATOM   3423  CE1 TYR A 426       5.784 -18.063  -5.931  1.00 90.62           C  
ATOM   3424  CE2 TYR A 426       4.723 -17.729  -8.059  1.00 90.62           C  
ATOM   3425  OH  TYR A 426       6.050 -15.996  -7.093  1.00 90.62           O  
ATOM   3426  CZ  TYR A 426       5.519 -17.264  -7.028  1.00 90.62           C  
ATOM   3427  N   HIS A 427       7.050 -21.820  -8.106  1.00 82.74           N  
ATOM   3428  CA  HIS A 427       8.468 -21.623  -7.826  1.00 82.74           C  
ATOM   3429  C   HIS A 427       8.952 -20.275  -8.348  1.00 82.74           C  
ATOM   3430  CB  HIS A 427       9.297 -22.752  -8.441  1.00 82.74           C  
ATOM   3431  O   HIS A 427       8.774 -19.961  -9.527  1.00 82.74           O  
ATOM   3432  CG  HIS A 427       8.971 -24.105  -7.891  1.00 82.74           C  
ATOM   3433  CD2 HIS A 427       8.413 -25.191  -8.476  1.00 82.74           C  
ATOM   3434  ND1 HIS A 427       9.219 -24.455  -6.582  1.00 82.74           N  
ATOM   3435  CE1 HIS A 427       8.828 -25.703  -6.385  1.00 82.74           C  
ATOM   3436  NE2 HIS A 427       8.335 -26.172  -7.518  1.00 82.74           N  
ATOM   3437  N   PRO A 428       9.398 -19.399  -7.487  1.00 76.56           N  
ATOM   3438  CA  PRO A 428       9.935 -18.123  -7.967  1.00 76.56           C  
ATOM   3439  C   PRO A 428      11.076 -18.301  -8.965  1.00 76.56           C  
ATOM   3440  CB  PRO A 428      10.430 -17.445  -6.686  1.00 76.56           C  
ATOM   3441  O   PRO A 428      11.814 -19.288  -8.896  1.00 76.56           O  
ATOM   3442  CG  PRO A 428      10.561 -18.555  -5.693  1.00 76.56           C  
ATOM   3443  CD  PRO A 428       9.714 -19.707  -6.151  1.00 76.56           C  
ATOM   3444  N   ARG A 429      11.089 -17.618 -10.103  1.00 67.99           N  
ATOM   3445  CA  ARG A 429      12.057 -17.636 -11.195  1.00 67.99           C  
ATOM   3446  C   ARG A 429      13.441 -17.221 -10.708  1.00 67.99           C  
ATOM   3447  CB  ARG A 429      11.604 -16.715 -12.330  1.00 67.99           C  
ATOM   3448  O   ARG A 429      14.454 -17.736 -11.188  1.00 67.99           O  
ATOM   3449  CG  ARG A 429      10.905 -17.440 -13.470  1.00 67.99           C  
ATOM   3450  CD  ARG A 429      10.622 -16.509 -14.641  1.00 67.99           C  
ATOM   3451  NE  ARG A 429       9.727 -17.126 -15.615  1.00 67.99           N  
ATOM   3452  NH1 ARG A 429       9.439 -15.209 -16.873  1.00 67.99           N  
ATOM   3453  NH2 ARG A 429       8.384 -17.152 -17.479  1.00 67.99           N  
ATOM   3454  CZ  ARG A 429       9.185 -16.494 -16.653  1.00 67.99           C  
ATOM   3455  N   ASN A 430      13.827 -17.423  -9.461  1.00 55.97           N  
ATOM   3456  CA  ASN A 430      15.223 -17.134  -9.152  1.00 55.97           C  
ATOM   3457  C   ASN A 430      15.652 -17.782  -7.838  1.00 55.97           C  
ATOM   3458  CB  ASN A 430      15.461 -15.624  -9.102  1.00 55.97           C  
ATOM   3459  O   ASN A 430      16.684 -17.419  -7.270  1.00 55.97           O  
ATOM   3460  CG  ASN A 430      15.762 -15.034 -10.467  1.00 55.97           C  
ATOM   3461  ND2 ASN A 430      15.675 -13.714 -10.574  1.00 55.97           N  
ATOM   3462  OD1 ASN A 430      16.068 -15.760 -11.416  1.00 55.97           O  
ATOM   3463  N   ARG A 431      15.170 -18.992  -7.490  1.00 44.03           N  
ATOM   3464  CA  ARG A 431      15.921 -19.653  -6.427  1.00 44.03           C  
ATOM   3465  C   ARG A 431      17.084 -20.458  -6.997  1.00 44.03           C  
ATOM   3466  CB  ARG A 431      15.004 -20.565  -5.609  1.00 44.03           C  
ATOM   3467  O   ARG A 431      16.880 -21.372  -7.798  1.00 44.03           O  
ATOM   3468  CG  ARG A 431      14.739 -20.066  -4.197  1.00 44.03           C  
ATOM   3469  CD  ARG A 431      13.874 -21.039  -3.408  1.00 44.03           C  
ATOM   3470  NE  ARG A 431      13.449 -20.470  -2.132  1.00 44.03           N  
ATOM   3471  NH1 ARG A 431      12.285 -22.344  -1.447  1.00 44.03           N  
ATOM   3472  NH2 ARG A 431      12.376 -20.491  -0.102  1.00 44.03           N  
ATOM   3473  CZ  ARG A 431      12.705 -21.103  -1.230  1.00 44.03           C  
ATOM   3474  N   SER A 432      17.974 -19.858  -7.883  1.00 39.31           N  
ATOM   3475  CA  SER A 432      19.244 -20.562  -8.033  1.00 39.31           C  
ATOM   3476  C   SER A 432      19.593 -21.347  -6.773  1.00 39.31           C  
ATOM   3477  CB  SER A 432      20.368 -19.577  -8.357  1.00 39.31           C  
ATOM   3478  O   SER A 432      19.451 -20.839  -5.659  1.00 39.31           O  
ATOM   3479  OG  SER A 432      20.250 -18.403  -7.572  1.00 39.31           O  
ATOM   3480  N   LEU A 433      19.031 -22.578  -6.571  1.00 35.06           N  
ATOM   3481  CA  LEU A 433      19.690 -23.715  -5.938  1.00 35.06           C  
ATOM   3482  C   LEU A 433      20.890 -23.258  -5.114  1.00 35.06           C  
ATOM   3483  CB  LEU A 433      20.137 -24.731  -6.992  1.00 35.06           C  
ATOM   3484  O   LEU A 433      21.909 -22.844  -5.671  1.00 35.06           O  
ATOM   3485  CG  LEU A 433      19.028 -25.544  -7.663  1.00 35.06           C  
ATOM   3486  CD1 LEU A 433      19.511 -26.095  -9.000  1.00 35.06           C  
ATOM   3487  CD2 LEU A 433      18.565 -26.673  -6.749  1.00 35.06           C  
ATOM   3488  N   LYS A 434      20.773 -22.399  -4.059  1.00 32.59           N  
ATOM   3489  CA  LYS A 434      21.808 -22.597  -3.048  1.00 32.59           C  
ATOM   3490  C   LYS A 434      21.444 -23.739  -2.104  1.00 32.59           C  
ATOM   3491  CB  LYS A 434      22.034 -21.311  -2.253  1.00 32.59           C  
ATOM   3492  O   LYS A 434      20.296 -23.850  -1.670  1.00 32.59           O  
ATOM   3493  CG  LYS A 434      22.990 -20.331  -2.918  1.00 32.59           C  
ATOM   3494  CD  LYS A 434      23.280 -19.136  -2.019  1.00 32.59           C  
ATOM   3495  CE  LYS A 434      24.149 -18.103  -2.724  1.00 32.59           C  
ATOM   3496  NZ  LYS A 434      24.396 -16.907  -1.865  1.00 32.59           N  
TER    3497      LYS A 434                                                      
ENDMDL                                                                          
END                                                                             
