# Supplementary material for: The RIX domain defines a class of polymorphic T6SS effectors and secreted adaptors
Source: Nat Commun. 2023 Aug 17;14:4983. doi: 10.1038/s41467-023-40659-2 (PMC10435454; doi:10.1038/s41467-023-40659-2)
Supplement: Supplementary file 6 — Supplementary Data S3 [file 41467_2023_40659_MOESM6_ESM.zip › AlphaFold2 PDB files used in this study/WP_146866447.1 M34 peptidase.pdb]

HEADER                                            01-JUN-22                     
TITLE     ALPHAFOLD MONOMER V2.0 PREDICTION FOR PEPTIDASE (A0A510UMP2)          
COMPND    MOL_ID: 1;                                                            
COMPND   2 MOLECULE: PEPTIDASE;                                                 
COMPND   3 CHAIN: A                                                             
SOURCE    MOL_ID: 1;                                                            
SOURCE   2 ORGANISM_SCIENTIFIC: ALIIVIBRIO FISCHERI;                            
SOURCE   3 ORGANISM_TAXID: 668                                                  
REMARK   1                                                                      
REMARK   1 REFERENCE 1                                                          
REMARK   1  AUTH   JOHN JUMPER, RICHARD EVANS, ALEXANDER PRITZEL, TIM GREEN,    
REMARK   1  AUTH 2 MICHAEL FIGURNOV, OLAF RONNEBERGER, KATHRYN TUNYASUVUNAKOOL, 
REMARK   1  AUTH 3 RUSS BATES, AUGUSTIN ZIDEK, ANNA POTAPENKO, ALEX BRIDGLAND,  
REMARK   1  AUTH 4 CLEMENS MEYER, SIMON A A KOHL, ANDREW J BALLARD,             
REMARK   1  AUTH 5 ANDREW COWIE, BERNARDINO ROMERA-PAREDES, STANISLAV NIKOLOV,  
REMARK   1  AUTH 6 RISHUB JAIN, JONAS ADLER, TREVOR BACK, STIG PETERSEN,        
REMARK   1  AUTH 7 DAVID REIMAN, ELLEN CLANCY, MICHAL ZIELINSKI,                
REMARK   1  AUTH 8 MARTIN STEINEGGER, MICHALINA PACHOLSKA, TAMAS BERGHAMMER,    
REMARK   1  AUTH 9 DAVID SILVER, ORIOL VINYALS, ANDREW W SENIOR,                
REMARK   1  AUTH10 KORAY KAVUKCUOGLU, PUSHMEET KOHLI, DEMIS HASSABIS            
REMARK   1  TITL   HIGHLY ACCURATE PROTEIN STRUCTURE PREDICTION WITH ALPHAFOLD  
REMARK   1  REF    NATURE                        V. 596   583 2021              
REMARK   1  REFN                   ISSN 0028-0836                               
REMARK   1  PMID   34265844                                                     
REMARK   1  DOI    10.1038/s41586-021-03819-2                                   
REMARK   1                                                                      
REMARK   1 DISCLAIMERS                                                          
REMARK   1 ALPHAFOLD DATA, COPYRIGHT (2021) DEEPMIND TECHNOLOGIES LIMITED. THE  
REMARK   1 INFORMATION PROVIDED IS THEORETICAL MODELLING ONLY AND CAUTION SHOULD
REMARK   1 BE EXERCISED IN ITS USE. IT IS PROVIDED "AS-IS" WITHOUT ANY WARRANTY 
REMARK   1 OF ANY KIND, WHETHER EXPRESSED OR IMPLIED. NO WARRANTY IS GIVEN THAT 
REMARK   1 USE OF THE INFORMATION SHALL NOT INFRINGE THE RIGHTS OF ANY THIRD    
REMARK   1 PARTY. THE INFORMATION IS NOT INTENDED TO BE A SUBSTITUTE FOR        
REMARK   1 PROFESSIONAL MEDICAL ADVICE, DIAGNOSIS, OR TREATMENT, AND DOES NOT   
REMARK   1 CONSTITUTE MEDICAL OR OTHER PROFESSIONAL ADVICE. IT IS AVAILABLE FOR 
REMARK   1 ACADEMIC AND COMMERCIAL PURPOSES, UNDER CC-BY 4.0 LICENCE.           
DBREF  XXXX A    1   344  UNP    A0A510UMP2 A0A510UMP2_ALIFS     1    344       
SEQRES   1 A  344  MET ARG TYR LYS SER LEU PRO SER VAL SER ALA GLU GLU          
SEQRES   2 A  344  LYS GLN GLU THR LYS ASP GLU ILE ALA LYS ARG GLN ARG          
SEQRES   3 A  344  GLN GLU ARG ARG ALA GLU LEU ASN TYR THR GLU THR ASP          
SEQRES   4 A  344  TYR ALA ARG TRP THR ALA ASN ARG LYS ARG VAL GLU ALA          
SEQRES   5 A  344  GLY ARG GLU ILE ASN GLU ILE LEU GLU SER LEU ASP LEU          
SEQRES   6 A  344  ASP VAL ASN ILE ASP THR ILE PHE GLY LEU LYS GLU ASN          
SEQRES   7 A  344  LEU TYR PRO MET LEU GLY GLY THR LYS TYR ARG PRO TYR          
SEQRES   8 A  344  ILE ASN ARG LEU LEU GLU GLU THR ASN PRO HIS PHE ALA          
SEQRES   9 A  344  LYS ASP GLY PRO LEU THR LEU SER ASP MET GLN TRP LEU          
SEQRES  10 A  344  LYS SER TYR ILE ASP SER LYS ALA ILE ASP ARG PHE LYS          
SEQRES  11 A  344  LYS SER LEU GLY HIS VAL LYS PRO HIS LYS ALA SER GLY          
SEQRES  12 A  344  VAL SER GLU PHE ASP ALA LYS TYR LEU VAL SER LYS GLU          
SEQRES  13 A  344  LEU MET LYS THR GLU CYS VAL PHE LEU SER HIS GLY ILE          
SEQRES  14 A  344  SER SER GLU ILE LYS VAL VAL VAL THR LYS ASP ASN VAL          
SEQRES  15 A  344  THR THR TYR TRP ALA HIS LEU ASP GLY VAL SER VAL ARG          
SEQRES  16 A  344  GLY HIS PRO GLU GLY SER THR TRP ASN SER ILE PRO GLY          
SEQRES  17 A  344  ALA GLY ALA PRO ASP GLY GLU THR GLU LEU VAL ILE ALA          
SEQRES  18 A  344  ILE ARG GLN ASN LYS ASP GLY LYS TRP GLU LEU PRO SER          
SEQRES  19 A  344  GLY ASN HIS GLY SER SER ASN LEU VAL LEU HIS GLU PHE          
SEQRES  20 A  344  GLY HIS ALA LEU ASP LYS VAL ILE GLY ASN LYS MET ASP          
SEQRES  21 A  344  LYS ASN LEU PHE SER GLN SER PRO GLU PHE TYR ARG ASN          
SEQRES  22 A  344  TRP TYR TYR GLU PHE LYS ALA GLY ASN LEU LYS ASP LEU          
SEQRES  23 A  344  TYR TYR THR GLN SER GLU ASN ASN TYR GLU THR GLY LEU          
SEQRES  24 A  344  GLU GLU THR PHE ALA GLU GLY PHE ALA LYS TYR TYR GLY          
SEQRES  25 A  344  SER ASN GLY ASN SER ALA ALA VAL THR GLN TYR ASP TRP          
SEQRES  26 A  344  PRO TRP VAL THR SER TYR PHE TYR GLN THR LEU LEU PRO          
SEQRES  27 A  344  LYS LEU LYS ASN GLU LEU                                      
CRYST1    1.000    1.000    1.000  90.00  90.00  90.00 P 1           1          
ORIGX1      1.000000  0.000000  0.000000        0.00000                         
ORIGX2      0.000000  1.000000  0.000000        0.00000                         
ORIGX3      0.000000  0.000000  1.000000        0.00000                         
SCALE1      1.000000  0.000000  0.000000        0.00000                         
SCALE2      0.000000  1.000000  0.000000        0.00000                         
SCALE3      0.000000  0.000000  1.000000        0.00000                         
MODEL        1                                                                  
ATOM      1  N   MET A   1     -27.518  11.430 114.753  1.00 41.12           N  
ATOM      2  CA  MET A   1     -26.752  12.094 113.674  1.00 41.12           C  
ATOM      3  C   MET A   1     -27.724  12.464 112.560  1.00 41.12           C  
ATOM      4  CB  MET A   1     -25.659  11.161 113.130  1.00 41.12           C  
ATOM      5  O   MET A   1     -28.366  11.567 112.035  1.00 41.12           O  
ATOM      6  CG  MET A   1     -24.518  10.925 114.123  1.00 41.12           C  
ATOM      7  SD  MET A   1     -23.327   9.715 113.508  1.00 41.12           S  
ATOM      8  CE  MET A   1     -22.451   9.301 115.041  1.00 41.12           C  
ATOM      9  N   ARG A   2     -27.914  13.757 112.262  1.00 39.59           N  
ATOM     10  CA  ARG A   2     -28.746  14.234 111.140  1.00 39.59           C  
ATOM     11  C   ARG A   2     -27.819  14.599 109.978  1.00 39.59           C  
ATOM     12  CB  ARG A   2     -29.602  15.455 111.552  1.00 39.59           C  
ATOM     13  O   ARG A   2     -26.988  15.488 110.142  1.00 39.59           O  
ATOM     14  CG  ARG A   2     -30.877  15.109 112.343  1.00 39.59           C  
ATOM     15  CD  ARG A   2     -31.689  16.380 112.655  1.00 39.59           C  
ATOM     16  NE  ARG A   2     -32.930  16.084 113.404  1.00 39.59           N  
ATOM     17  NH1 ARG A   2     -33.608  18.254 113.779  1.00 39.59           N  
ATOM     18  NH2 ARG A   2     -34.849  16.571 114.542  1.00 39.59           N  
ATOM     19  CZ  ARG A   2     -33.785  16.968 113.902  1.00 39.59           C  
ATOM     20  N   TYR A   3     -27.954  13.916 108.843  1.00 43.94           N  
ATOM     21  CA  TYR A   3     -27.280  14.276 107.594  1.00 43.94           C  
ATOM     22  C   TYR A   3     -27.929  15.543 107.015  1.00 43.94           C  
ATOM     23  CB  TYR A   3     -27.343  13.095 106.603  1.00 43.94           C  
ATOM     24  O   TYR A   3     -29.138  15.572 106.794  1.00 43.94           O  
ATOM     25  CG  TYR A   3     -26.038  12.332 106.454  1.00 43.94           C  
ATOM     26  CD1 TYR A   3     -25.164  12.660 105.399  1.00 43.94           C  
ATOM     27  CD2 TYR A   3     -25.698  11.296 107.349  1.00 43.94           C  
ATOM     28  CE1 TYR A   3     -23.955  11.957 105.237  1.00 43.94           C  
ATOM     29  CE2 TYR A   3     -24.486  10.590 107.188  1.00 43.94           C  
ATOM     30  OH  TYR A   3     -22.445  10.251 105.957  1.00 43.94           O  
ATOM     31  CZ  TYR A   3     -23.613  10.921 106.128  1.00 43.94           C  
ATOM     32  N   LYS A   4     -27.133  16.596 106.792  1.00 45.66           N  
ATOM     33  CA  LYS A   4     -27.507  17.747 105.959  1.00 45.66           C  
ATOM     34  C   LYS A   4     -27.110  17.424 104.518  1.00 45.66           C  
ATOM     35  CB  LYS A   4     -26.795  19.032 106.432  1.00 45.66           C  
ATOM     36  O   LYS A   4     -25.923  17.293 104.238  1.00 45.66           O  
ATOM     37  CG  LYS A   4     -27.443  19.719 107.647  1.00 45.66           C  
ATOM     38  CD  LYS A   4     -26.692  21.022 107.975  1.00 45.66           C  
ATOM     39  CE  LYS A   4     -27.376  21.816 109.096  1.00 45.66           C  
ATOM     40  NZ  LYS A   4     -26.656  23.085 109.382  1.00 45.66           N  
ATOM     41  N   SER A   5     -28.081  17.293 103.622  1.00 50.78           N  
ATOM     42  CA  SER A   5     -27.855  17.258 102.175  1.00 50.78           C  
ATOM     43  C   SER A   5     -27.633  18.681 101.649  1.00 50.78           C  
ATOM     44  CB  SER A   5     -29.047  16.588 101.480  1.00 50.78           C  
ATOM     45  O   SER A   5     -28.420  19.581 101.947  1.00 50.78           O  
ATOM     46  OG  SER A   5     -30.263  17.120 101.974  1.00 50.78           O  
ATOM     47  N   LEU A   6     -26.557  18.880 100.887  1.00 50.59           N  
ATOM     48  CA  LEU A   6     -26.299  20.101 100.116  1.00 50.59           C  
ATOM     49  C   LEU A   6     -27.275  20.193  98.923  1.00 50.59           C  
ATOM     50  CB  LEU A   6     -24.839  20.078  99.621  1.00 50.59           C  
ATOM     51  O   LEU A   6     -27.663  19.146  98.399  1.00 50.59           O  
ATOM     52  CG  LEU A   6     -23.799  20.374 100.718  1.00 50.59           C  
ATOM     53  CD1 LEU A   6     -22.419  19.870 100.299  1.00 50.59           C  
ATOM     54  CD2 LEU A   6     -23.699  21.878 100.990  1.00 50.59           C  
ATOM     55  N   PRO A   7     -27.663  21.397  98.463  1.00 49.19           N  
ATOM     56  CA  PRO A   7     -28.491  21.546  97.270  1.00 49.19           C  
ATOM     57  C   PRO A   7     -27.669  21.221  96.018  1.00 49.19           C  
ATOM     58  CB  PRO A   7     -28.989  23.000  97.260  1.00 49.19           C  
ATOM     59  O   PRO A   7     -26.573  21.754  95.838  1.00 49.19           O  
ATOM     60  CG  PRO A   7     -28.417  23.639  98.527  1.00 49.19           C  
ATOM     61  CD  PRO A   7     -27.293  22.707  98.969  1.00 49.19           C  
ATOM     62  N   SER A   8     -28.201  20.370  95.138  1.00 50.97           N  
ATOM     63  CA  SER A   8     -27.654  20.186  93.795  1.00 50.97           C  
ATOM     64  C   SER A   8     -27.897  21.456  92.983  1.00 50.97           C  
ATOM     65  CB  SER A   8     -28.287  18.976  93.094  1.00 50.97           C  
ATOM     66  O   SER A   8     -29.046  21.852  92.784  1.00 50.97           O  
ATOM     67  OG  SER A   8     -29.678  19.154  92.921  1.00 50.97           O  
ATOM     68  N   VAL A   9     -26.827  22.084  92.504  1.00 48.81           N  
ATOM     69  CA  VAL A   9     -26.904  23.154  91.508  1.00 48.81           C  
ATOM     70  C   VAL A   9     -27.413  22.519  90.214  1.00 48.81           C  
ATOM     71  CB  VAL A   9     -25.526  23.826  91.322  1.00 48.81           C  
ATOM     72  O   VAL A   9     -26.676  21.796  89.548  1.00 48.81           O  
ATOM     73  CG1 VAL A   9     -25.601  25.004  90.343  1.00 48.81           C  
ATOM     74  CG2 VAL A   9     -24.979  24.356  92.657  1.00 48.81           C  
ATOM     75  N   SER A  10     -28.689  22.720  89.887  1.00 51.28           N  
ATOM     76  CA  SER A  10     -29.221  22.361  88.577  1.00 51.28           C  
ATOM     77  C   SER A  10     -28.605  23.307  87.552  1.00 51.28           C  
ATOM     78  CB  SER A  10     -30.753  22.446  88.562  1.00 51.28           C  
ATOM     79  O   SER A  10     -28.913  24.498  87.546  1.00 51.28           O  
ATOM     80  OG  SER A  10     -31.191  23.726  88.976  1.00 51.28           O  
ATOM     81  N   ALA A  11     -27.715  22.793  86.707  1.00 51.72           N  
ATOM     82  CA  ALA A  11     -27.366  23.479  85.475  1.00 51.72           C  
ATOM     83  C   ALA A  11     -28.650  23.580  84.640  1.00 51.72           C  
ATOM     84  CB  ALA A  11     -26.249  22.700  84.769  1.00 51.72           C  
ATOM     85  O   ALA A  11     -29.221  22.560  84.259  1.00 51.72           O  
ATOM     86  N   GLU A  12     -29.150  24.796  84.431  1.00 54.69           N  
ATOM     87  CA  GLU A  12     -30.246  25.054  83.501  1.00 54.69           C  
ATOM     88  C   GLU A  12     -29.771  24.685  82.090  1.00 54.69           C  
ATOM     89  CB  GLU A  12     -30.680  26.530  83.576  1.00 54.69           C  
ATOM     90  O   GLU A  12     -29.057  25.446  81.432  1.00 54.69           O  
ATOM     91  CG  GLU A  12     -31.500  26.858  84.836  1.00 54.69           C  
ATOM     92  CD  GLU A  12     -31.865  28.351  84.952  1.00 54.69           C  
ATOM     93  OE1 GLU A  12     -32.860  28.648  85.652  1.00 54.69           O  
ATOM     94  OE2 GLU A  12     -31.142  29.193  84.369  1.00 54.69           O  
ATOM     95  N   GLU A  13     -30.137  23.491  81.623  1.00 56.19           N  
ATOM     96  CA  GLU A  13     -30.026  23.130  80.213  1.00 56.19           C  
ATOM     97  C   GLU A  13     -30.979  24.033  79.424  1.00 56.19           C  
ATOM     98  CB  GLU A  13     -30.330  21.639  79.986  1.00 56.19           C  
ATOM     99  O   GLU A  13     -32.195  23.836  79.401  1.00 56.19           O  
ATOM    100  CG  GLU A  13     -29.136  20.742  80.356  1.00 56.19           C  
ATOM    101  CD  GLU A  13     -29.389  19.249  80.080  1.00 56.19           C  
ATOM    102  OE1 GLU A  13     -28.383  18.519  79.924  1.00 56.19           O  
ATOM    103  OE2 GLU A  13     -30.571  18.837  80.042  1.00 56.19           O  
ATOM    104  N   LYS A  14     -30.427  25.075  78.794  1.00 65.12           N  
ATOM    105  CA  LYS A  14     -31.163  25.887  77.823  1.00 65.12           C  
ATOM    106  C   LYS A  14     -31.637  24.982  76.689  1.00 65.12           C  
ATOM    107  CB  LYS A  14     -30.293  27.029  77.278  1.00 65.12           C  
ATOM    108  O   LYS A  14     -30.836  24.492  75.898  1.00 65.12           O  
ATOM    109  CG  LYS A  14     -30.591  28.355  77.983  1.00 65.12           C  
ATOM    110  CD  LYS A  14     -29.779  29.473  77.324  1.00 65.12           C  
ATOM    111  CE  LYS A  14     -30.166  30.823  77.926  1.00 65.12           C  
ATOM    112  NZ  LYS A  14     -29.412  31.922  77.279  1.00 65.12           N  
ATOM    113  N   GLN A  15     -32.946  24.786  76.613  1.00 70.94           N  
ATOM    114  CA  GLN A  15     -33.585  24.024  75.553  1.00 70.94           C  
ATOM    115  C   GLN A  15     -33.528  24.832  74.248  1.00 70.94           C  
ATOM    116  CB  GLN A  15     -35.004  23.675  76.028  1.00 70.94           C  
ATOM    117  O   GLN A  15     -34.064  25.939  74.182  1.00 70.94           O  
ATOM    118  CG  GLN A  15     -35.609  22.471  75.299  1.00 70.94           C  
ATOM    119  CD  GLN A  15     -36.846  21.917  76.008  1.00 70.94           C  
ATOM    120  NE2 GLN A  15     -37.392  20.818  75.540  1.00 70.94           N  
ATOM    121  OE1 GLN A  15     -37.356  22.437  76.986  1.00 70.94           O  
ATOM    122  N   GLU A  16     -32.843  24.300  73.232  1.00 74.81           N  
ATOM    123  CA  GLU A  16     -32.705  24.958  71.928  1.00 74.81           C  
ATOM    124  C   GLU A  16     -34.077  25.236  71.299  1.00 74.81           C  
ATOM    125  CB  GLU A  16     -31.872  24.109  70.954  1.00 74.81           C  
ATOM    126  O   GLU A  16     -34.985  24.397  71.291  1.00 74.81           O  
ATOM    127  CG  GLU A  16     -30.367  24.070  71.267  1.00 74.81           C  
ATOM    128  CD  GLU A  16     -29.594  23.186  70.269  1.00 74.81           C  
ATOM    129  OE1 GLU A  16     -28.368  23.368  70.094  1.00 74.81           O  
ATOM    130  OE2 GLU A  16     -30.202  22.266  69.666  1.00 74.81           O  
ATOM    131  N   THR A  17     -34.220  26.426  70.728  1.00 84.62           N  
ATOM    132  CA  THR A  17     -35.408  26.807  69.968  1.00 84.62           C  
ATOM    133  C   THR A  17     -35.450  26.072  68.625  1.00 84.62           C  
ATOM    134  CB  THR A  17     -35.481  28.326  69.765  1.00 84.62           C  
ATOM    135  O   THR A  17     -34.428  25.664  68.071  1.00 84.62           O  
ATOM    136  CG2 THR A  17     -35.518  29.102  71.081  1.00 84.62           C  
ATOM    137  OG1 THR A  17     -34.372  28.766  69.029  1.00 84.62           O  
ATOM    138  N   LYS A  18     -36.648  25.918  68.042  1.00 80.75           N  
ATOM    139  CA  LYS A  18     -36.810  25.266  66.726  1.00 80.75           C  
ATOM    140  C   LYS A  18     -35.957  25.918  65.629  1.00 80.75           C  
ATOM    141  CB  LYS A  18     -38.287  25.265  66.304  1.00 80.75           C  
ATOM    142  O   LYS A  18     -35.467  25.215  64.746  1.00 80.75           O  
ATOM    143  CG  LYS A  18     -39.126  24.264  67.110  1.00 80.75           C  
ATOM    144  CD  LYS A  18     -40.560  24.219  66.567  1.00 80.75           C  
ATOM    145  CE  LYS A  18     -41.384  23.177  67.331  1.00 80.75           C  
ATOM    146  NZ  LYS A  18     -42.782  23.120  66.835  1.00 80.75           N  
ATOM    147  N   ASP A  19     -35.750  27.230  65.708  1.00 81.31           N  
ATOM    148  CA  ASP A  19     -34.928  27.978  64.756  1.00 81.31           C  
ATOM    149  C   ASP A  19     -33.430  27.696  64.931  1.00 81.31           C  
ATOM    150  CB  ASP A  19     -35.226  29.479  64.894  1.00 81.31           C  
ATOM    151  O   ASP A  19     -32.704  27.587  63.941  1.00 81.31           O  
ATOM    152  CG  ASP A  19     -36.618  29.867  64.380  1.00 81.31           C  
ATOM    153  OD1 ASP A  19     -37.193  29.092  63.581  1.00 81.31           O  
ATOM    154  OD2 ASP A  19     -37.090  30.950  64.782  1.00 81.31           O  
ATOM    155  N   GLU A  20     -32.964  27.500  66.167  1.00 84.25           N  
ATOM    156  CA  GLU A  20     -31.585  27.095  66.465  1.00 84.25           C  
ATOM    157  C   GLU A  20     -31.308  25.671  65.974  1.00 84.25           C  
ATOM    158  CB  GLU A  20     -31.307  27.233  67.968  1.00 84.25           C  
ATOM    159  O   GLU A  20     -30.301  25.447  65.300  1.00 84.25           O  
ATOM    160  CG  GLU A  20     -31.173  28.714  68.365  1.00 84.25           C  
ATOM    161  CD  GLU A  20     -31.273  28.949  69.878  1.00 84.25           C  
ATOM    162  OE1 GLU A  20     -30.651  29.922  70.355  1.00 84.25           O  
ATOM    163  OE2 GLU A  20     -32.062  28.222  70.527  1.00 84.25           O  
ATOM    164  N   ILE A  21     -32.251  24.744  66.177  1.00 82.62           N  
ATOM    165  CA  ILE A  21     -32.167  23.373  65.649  1.00 82.62           C  
ATOM    166  C   ILE A  21     -32.116  23.392  64.115  1.00 82.62           C  
ATOM    167  CB  ILE A  21     -33.345  22.516  66.170  1.00 82.62           C  
ATOM    168  O   ILE A  21     -31.272  22.733  63.505  1.00 82.62           O  
ATOM    169  CG1 ILE A  21     -33.272  22.376  67.709  1.00 82.62           C  
ATOM    170  CG2 ILE A  21     -33.346  21.122  65.508  1.00 82.62           C  
ATOM    171  CD1 ILE A  21     -34.523  21.754  68.343  1.00 82.62           C  
ATOM    172  N   ALA A  22     -32.979  24.179  63.465  1.00 80.50           N  
ATOM    173  CA  ALA A  22     -33.006  24.285  62.008  1.00 80.50           C  
ATOM    174  C   ALA A  22     -31.722  24.915  61.443  1.00 80.50           C  
ATOM    175  CB  ALA A  22     -34.247  25.088  61.604  1.00 80.50           C  
ATOM    176  O   ALA A  22     -31.223  24.488  60.396  1.00 80.50           O  
ATOM    177  N   LYS A  23     -31.162  25.920  62.128  1.00 84.19           N  
ATOM    178  CA  LYS A  23     -29.903  26.566  61.741  1.00 84.19           C  
ATOM    179  C   LYS A  23     -28.716  25.621  61.917  1.00 84.19           C  
ATOM    180  CB  LYS A  23     -29.750  27.863  62.543  1.00 84.19           C  
ATOM    181  O   LYS A  23     -27.905  25.528  60.994  1.00 84.19           O  
ATOM    182  CG  LYS A  23     -28.617  28.755  62.016  1.00 84.19           C  
ATOM    183  CD  LYS A  23     -28.588  30.054  62.828  1.00 84.19           C  
ATOM    184  CE  LYS A  23     -27.493  31.001  62.332  1.00 84.19           C  
ATOM    185  NZ  LYS A  23     -27.441  32.222  63.175  1.00 84.19           N  
ATOM    186  N   ARG A  24     -28.665  24.866  63.019  1.00 83.50           N  
ATOM    187  CA  ARG A  24     -27.651  23.832  63.259  1.00 83.50           C  
ATOM    188  C   ARG A  24     -27.718  22.743  62.194  1.00 83.50           C  
ATOM    189  CB  ARG A  24     -27.804  23.264  64.680  1.00 83.50           C  
ATOM    190  O   ARG A  24     -26.727  22.520  61.519  1.00 83.50           O  
ATOM    191  CG  ARG A  24     -26.574  22.420  65.043  1.00 83.50           C  
ATOM    192  CD  ARG A  24     -26.679  21.751  66.416  1.00 83.50           C  
ATOM    193  NE  ARG A  24     -27.694  20.686  66.433  1.00 83.50           N  
ATOM    194  NH1 ARG A  24     -28.184  20.807  68.668  1.00 83.50           N  
ATOM    195  NH2 ARG A  24     -29.416  19.519  67.381  1.00 83.50           N  
ATOM    196  CZ  ARG A  24     -28.417  20.344  67.482  1.00 83.50           C  
ATOM    197  N   GLN A  25     -28.901  22.202  61.899  1.00 81.00           N  
ATOM    198  CA  GLN A  25     -29.077  21.200  60.839  1.00 81.00           C  
ATOM    199  C   GLN A  25     -28.727  21.711  59.432  1.00 81.00           C  
ATOM    200  CB  GLN A  25     -30.534  20.735  60.813  1.00 81.00           C  
ATOM    201  O   GLN A  25     -28.373  20.927  58.552  1.00 81.00           O  
ATOM    202  CG  GLN A  25     -30.880  19.781  61.960  1.00 81.00           C  
ATOM    203  CD  GLN A  25     -32.324  19.298  61.864  1.00 81.00           C  
ATOM    204  NE2 GLN A  25     -32.709  18.335  62.672  1.00 81.00           N  
ATOM    205  OE1 GLN A  25     -33.122  19.755  61.053  1.00 81.00           O  
ATOM    206  N   ARG A  26     -28.874  23.014  59.154  1.00 77.38           N  
ATOM    207  CA  ARG A  26     -28.405  23.611  57.888  1.00 77.38           C  
ATOM    208  C   ARG A  26     -26.885  23.752  57.856  1.00 77.38           C  
ATOM    209  CB  ARG A  26     -29.068  24.974  57.649  1.00 77.38           C  
ATOM    210  O   ARG A  26     -26.299  23.596  56.790  1.00 77.38           O  
ATOM    211  CG  ARG A  26     -30.512  24.855  57.145  1.00 77.38           C  
ATOM    212  CD  ARG A  26     -31.098  26.260  56.961  1.00 77.38           C  
ATOM    213  NE  ARG A  26     -32.519  26.220  56.570  1.00 77.38           N  
ATOM    214  NH1 ARG A  26     -32.776  28.462  56.131  1.00 77.38           N  
ATOM    215  NH2 ARG A  26     -34.532  27.101  55.961  1.00 77.38           N  
ATOM    216  CZ  ARG A  26     -33.265  27.256  56.222  1.00 77.38           C  
ATOM    217  N   GLN A  27     -26.261  24.062  58.991  1.00 72.81           N  
ATOM    218  CA  GLN A  27     -24.807  24.142  59.125  1.00 72.81           C  
ATOM    219  C   GLN A  27     -24.158  22.754  59.095  1.00 72.81           C  
ATOM    220  CB  GLN A  27     -24.443  24.912  60.402  1.00 72.81           C  
ATOM    221  O   GLN A  27     -23.179  22.588  58.379  1.00 72.81           O  
ATOM    222  CG  GLN A  27     -24.702  26.419  60.242  1.00 72.81           C  
ATOM    223  CD  GLN A  27     -24.415  27.206  61.516  1.00 72.81           C  
ATOM    224  NE2 GLN A  27     -24.031  28.461  61.417  1.00 72.81           N  
ATOM    225  OE1 GLN A  27     -24.538  26.741  62.630  1.00 72.81           O  
ATOM    226  N   GLU A  28     -24.748  21.760  59.759  1.00 70.31           N  
ATOM    227  CA  GLU A  28     -24.350  20.347  59.725  1.00 70.31           C  
ATOM    228  C   GLU A  28     -24.441  19.802  58.296  1.00 70.31           C  
ATOM    229  CB  GLU A  28     -25.231  19.534  60.692  1.00 70.31           C  
ATOM    230  O   GLU A  28     -23.435  19.353  57.763  1.00 70.31           O  
ATOM    231  CG  GLU A  28     -24.885  19.800  62.173  1.00 70.31           C  
ATOM    232  CD  GLU A  28     -25.930  19.263  63.173  1.00 70.31           C  
ATOM    233  OE1 GLU A  28     -25.650  19.298  64.393  1.00 70.31           O  
ATOM    234  OE2 GLU A  28     -27.074  18.960  62.760  1.00 70.31           O  
ATOM    235  N   ARG A  29     -25.569  19.997  57.594  1.00 71.00           N  
ATOM    236  CA  ARG A  29     -25.699  19.593  56.178  1.00 71.00           C  
ATOM    237  C   ARG A  29     -24.731  20.309  55.233  1.00 71.00           C  
ATOM    238  CB  ARG A  29     -27.141  19.788  55.696  1.00 71.00           C  
ATOM    239  O   ARG A  29     -24.346  19.750  54.213  1.00 71.00           O  
ATOM    240  CG  ARG A  29     -28.035  18.654  56.210  1.00 71.00           C  
ATOM    241  CD  ARG A  29     -29.459  18.761  55.656  1.00 71.00           C  
ATOM    242  NE  ARG A  29     -30.274  19.747  56.391  1.00 71.00           N  
ATOM    243  NH1 ARG A  29     -32.293  19.092  55.513  1.00 71.00           N  
ATOM    244  NH2 ARG A  29     -32.251  20.592  57.165  1.00 71.00           N  
ATOM    245  CZ  ARG A  29     -31.595  19.816  56.348  1.00 71.00           C  
ATOM    246  N   ARG A  30     -24.346  21.555  55.534  1.00 61.75           N  
ATOM    247  CA  ARG A  30     -23.303  22.272  54.778  1.00 61.75           C  
ATOM    248  C   ARG A  30     -21.904  21.745  55.092  1.00 61.75           C  
ATOM    249  CB  ARG A  30     -23.372  23.787  55.030  1.00 61.75           C  
ATOM    250  O   ARG A  30     -21.093  21.674  54.179  1.00 61.75           O  
ATOM    251  CG  ARG A  30     -24.100  24.527  53.902  1.00 61.75           C  
ATOM    252  CD  ARG A  30     -24.050  26.037  54.168  1.00 61.75           C  
ATOM    253  NE  ARG A  30     -24.434  26.824  52.979  1.00 61.75           N  
ATOM    254  NH1 ARG A  30     -23.837  28.885  53.796  1.00 61.75           N  
ATOM    255  NH2 ARG A  30     -24.589  28.708  51.703  1.00 61.75           N  
ATOM    256  CZ  ARG A  30     -24.289  28.130  52.832  1.00 61.75           C  
ATOM    257  N   ALA A  31     -21.629  21.390  56.345  1.00 58.91           N  
ATOM    258  CA  ALA A  31     -20.356  20.816  56.773  1.00 58.91           C  
ATOM    259  C   ALA A  31     -20.170  19.372  56.268  1.00 58.91           C  
ATOM    260  CB  ALA A  31     -20.279  20.908  58.302  1.00 58.91           C  
ATOM    261  O   ALA A  31     -19.049  18.979  55.958  1.00 58.91           O  
ATOM    262  N   GLU A  32     -21.264  18.621  56.111  1.00 59.41           N  
ATOM    263  CA  GLU A  32     -21.304  17.285  55.497  1.00 59.41           C  
ATOM    264  C   GLU A  32     -21.056  17.302  53.976  1.00 59.41           C  
ATOM    265  CB  GLU A  32     -22.669  16.638  55.795  1.00 59.41           C  
ATOM    266  O   GLU A  32     -20.706  16.276  53.403  1.00 59.41           O  
ATOM    267  CG  GLU A  32     -22.793  16.132  57.243  1.00 59.41           C  
ATOM    268  CD  GLU A  32     -24.198  15.601  57.586  1.00 59.41           C  
ATOM    269  OE1 GLU A  32     -24.339  15.037  58.693  1.00 59.41           O  
ATOM    270  OE2 GLU A  32     -25.135  15.781  56.768  1.00 59.41           O  
ATOM    271  N   LEU A  33     -21.188  18.459  53.314  1.00 64.00           N  
ATOM    272  CA  LEU A  33     -20.981  18.632  51.867  1.00 64.00           C  
ATOM    273  C   LEU A  33     -19.613  19.244  51.514  1.00 64.00           C  
ATOM    274  CB  LEU A  33     -22.168  19.413  51.268  1.00 64.00           C  
ATOM    275  O   LEU A  33     -19.462  19.890  50.475  1.00 64.00           O  
ATOM    276  CG  LEU A  33     -23.451  18.582  51.108  1.00 64.00           C  
ATOM    277  CD1 LEU A  33     -24.611  19.521  50.764  1.00 64.00           C  
ATOM    278  CD2 LEU A  33     -23.338  17.561  49.970  1.00 64.00           C  
ATOM    279  N   ASN A  34     -18.600  19.045  52.356  1.00 72.62           N  
ATOM    280  CA  ASN A  34     -17.224  19.383  52.003  1.00 72.62           C  
ATOM    281  C   ASN A  34     -16.612  18.248  51.172  1.00 72.62           C  
ATOM    282  CB  ASN A  34     -16.428  19.707  53.275  1.00 72.62           C  
ATOM    283  O   ASN A  34     -15.983  17.342  51.714  1.00 72.62           O  
ATOM    284  CG  ASN A  34     -16.771  21.066  53.859  1.00 72.62           C  
ATOM    285  ND2 ASN A  34     -16.622  21.221  55.152  1.00 72.62           N  
ATOM    286  OD1 ASN A  34     -17.134  22.016  53.183  1.00 72.62           O  
ATOM    287  N   TYR A  35     -16.804  18.301  49.852  1.00 79.25           N  
ATOM    288  CA  TYR A  35     -16.094  17.420  48.923  1.00 79.25           C  
ATOM    289  C   TYR A  35     -14.590  17.631  49.054  1.00 79.25           C  
ATOM    290  CB  TYR A  35     -16.537  17.681  47.481  1.00 79.25           C  
ATOM    291  O   TYR A  35     -14.096  18.761  48.979  1.00 79.25           O  
ATOM    292  CG  TYR A  35     -17.980  17.315  47.235  1.00 79.25           C  
ATOM    293  CD1 TYR A  35     -18.357  15.960  47.234  1.00 79.25           C  
ATOM    294  CD2 TYR A  35     -18.950  18.324  47.087  1.00 79.25           C  
ATOM    295  CE1 TYR A  35     -19.712  15.611  47.100  1.00 79.25           C  
ATOM    296  CE2 TYR A  35     -20.306  17.979  46.950  1.00 79.25           C  
ATOM    297  OH  TYR A  35     -21.994  16.279  46.813  1.00 79.25           O  
ATOM    298  CZ  TYR A  35     -20.687  16.620  46.965  1.00 79.25           C  
ATOM    299  N   THR A  36     -13.860  16.540  49.240  1.00 85.75           N  
ATOM    300  CA  THR A  36     -12.400  16.575  49.283  1.00 85.75           C  
ATOM    301  C   THR A  36     -11.830  16.762  47.875  1.00 85.75           C  
ATOM    302  CB  THR A  36     -11.852  15.286  49.905  1.00 85.75           C  
ATOM    303  O   THR A  36     -12.497  16.518  46.867  1.00 85.75           O  
ATOM    304  CG2 THR A  36     -12.400  15.017  51.308  1.00 85.75           C  
ATOM    305  OG1 THR A  36     -12.218  14.222  49.067  1.00 85.75           O  
ATOM    306  N   GLU A  37     -10.550  17.121  47.768  1.00 87.50           N  
ATOM    307  CA  GLU A  37      -9.847  17.102  46.475  1.00 87.50           C  
ATOM    308  C   GLU A  37      -9.918  15.720  45.799  1.00 87.50           C  
ATOM    309  CB  GLU A  37      -8.378  17.487  46.679  1.00 87.50           C  
ATOM    310  O   GLU A  37     -10.051  15.622  44.577  1.00 87.50           O  
ATOM    311  CG  GLU A  37      -8.207  18.949  47.118  1.00 87.50           C  
ATOM    312  CD  GLU A  37      -6.732  19.358  47.245  1.00 87.50           C  
ATOM    313  OE1 GLU A  37      -6.493  20.579  47.365  1.00 87.50           O  
ATOM    314  OE2 GLU A  37      -5.865  18.455  47.235  1.00 87.50           O  
ATOM    315  N   THR A  38      -9.908  14.641  46.590  1.00 88.88           N  
ATOM    316  CA  THR A  38     -10.042  13.268  46.087  1.00 88.88           C  
ATOM    317  C   THR A  38     -11.435  12.985  45.517  1.00 88.88           C  
ATOM    318  CB  THR A  38      -9.669  12.226  47.156  1.00 88.88           C  
ATOM    319  O   THR A  38     -11.543  12.288  44.505  1.00 88.88           O  
ATOM    320  CG2 THR A  38      -8.205  12.339  47.577  1.00 88.88           C  
ATOM    321  OG1 THR A  38     -10.413  12.364  48.344  1.00 88.88           O  
ATOM    322  N   ASP A  39     -12.495  13.567  46.085  1.00 86.81           N  
ATOM    323  CA  ASP A  39     -13.849  13.479  45.535  1.00 86.81           C  
ATOM    324  C   ASP A  39     -13.959  14.183  44.184  1.00 86.81           C  
ATOM    325  CB  ASP A  39     -14.876  14.078  46.505  1.00 86.81           C  
ATOM    326  O   ASP A  39     -14.463  13.591  43.225  1.00 86.81           O  
ATOM    327  CG  ASP A  39     -15.123  13.200  47.723  1.00 86.81           C  
ATOM    328  OD1 ASP A  39     -15.177  11.961  47.516  1.00 86.81           O  
ATOM    329  OD2 ASP A  39     -15.382  13.773  48.799  1.00 86.81           O  
ATOM    330  N   TYR A  40     -13.428  15.405  44.073  1.00 86.69           N  
ATOM    331  CA  TYR A  40     -13.403  16.142  42.808  1.00 86.69           C  
ATOM    332  C   TYR A  40     -12.590  15.415  41.732  1.00 86.69           C  
ATOM    333  CB  TYR A  40     -12.846  17.554  43.023  1.00 86.69           C  
ATOM    334  O   TYR A  40     -13.018  15.352  40.574  1.00 86.69           O  
ATOM    335  CG  TYR A  40     -13.816  18.499  43.700  1.00 86.69           C  
ATOM    336  CD1 TYR A  40     -14.953  18.953  43.002  1.00 86.69           C  
ATOM    337  CD2 TYR A  40     -13.578  18.937  45.015  1.00 86.69           C  
ATOM    338  CE1 TYR A  40     -15.856  19.835  43.626  1.00 86.69           C  
ATOM    339  CE2 TYR A  40     -14.476  19.818  45.641  1.00 86.69           C  
ATOM    340  OH  TYR A  40     -16.494  21.110  45.553  1.00 86.69           O  
ATOM    341  CZ  TYR A  40     -15.619  20.265  44.948  1.00 86.69           C  
ATOM    342  N   ALA A  41     -11.453  14.816  42.098  1.00 89.75           N  
ATOM    343  CA  ALA A  41     -10.652  14.006  41.183  1.00 89.75           C  
ATOM    344  C   ALA A  41     -11.438  12.783  40.680  1.00 89.75           C  
ATOM    345  CB  ALA A  41      -9.354  13.602  41.890  1.00 89.75           C  
ATOM    346  O   ALA A  41     -11.500  12.536  39.473  1.00 89.75           O  
ATOM    347  N   ARG A  42     -12.114  12.061  41.584  1.00 91.19           N  
ATOM    348  CA  ARG A  42     -12.974  10.915  41.249  1.00 91.19           C  
ATOM    349  C   ARG A  42     -14.133  11.315  40.336  1.00 91.19           C  
ATOM    350  CB  ARG A  42     -13.469  10.291  42.561  1.00 91.19           C  
ATOM    351  O   ARG A  42     -14.413  10.620  39.360  1.00 91.19           O  
ATOM    352  CG  ARG A  42     -14.423   9.106  42.345  1.00 91.19           C  
ATOM    353  CD  ARG A  42     -14.875   8.507  43.680  1.00 91.19           C  
ATOM    354  NE  ARG A  42     -15.598   9.485  44.521  1.00 91.19           N  
ATOM    355  NH1 ARG A  42     -16.279   8.033  46.160  1.00 91.19           N  
ATOM    356  NH2 ARG A  42     -16.780  10.185  46.339  1.00 91.19           N  
ATOM    357  CZ  ARG A  42     -16.214   9.235  45.662  1.00 91.19           C  
ATOM    358  N   TRP A  43     -14.801  12.428  40.623  1.00 91.25           N  
ATOM    359  CA  TRP A  43     -15.890  12.944  39.793  1.00 91.25           C  
ATOM    360  C   TRP A  43     -15.416  13.357  38.407  1.00 91.25           C  
ATOM    361  CB  TRP A  43     -16.531  14.135  40.493  1.00 91.25           C  
ATOM    362  O   TRP A  43     -16.050  13.004  37.416  1.00 91.25           O  
ATOM    363  CG  TRP A  43     -17.435  13.814  41.634  1.00 91.25           C  
ATOM    364  CD1 TRP A  43     -17.705  12.597  42.167  1.00 91.25           C  
ATOM    365  CD2 TRP A  43     -18.256  14.763  42.363  1.00 91.25           C  
ATOM    366  CE2 TRP A  43     -19.070  14.039  43.281  1.00 91.25           C  
ATOM    367  CE3 TRP A  43     -18.413  16.162  42.300  1.00 91.25           C  
ATOM    368  NE1 TRP A  43     -18.658  12.731  43.157  1.00 91.25           N  
ATOM    369  CH2 TRP A  43     -20.232  16.055  43.910  1.00 91.25           C  
ATOM    370  CZ2 TRP A  43     -20.059  14.667  44.043  1.00 91.25           C  
ATOM    371  CZ3 TRP A  43     -19.390  16.806  43.076  1.00 91.25           C  
ATOM    372  N   THR A  44     -14.275  14.040  38.328  1.00 93.69           N  
ATOM    373  CA  THR A  44     -13.660  14.431  37.056  1.00 93.69           C  
ATOM    374  C   THR A  44     -13.298  13.201  36.226  1.00 93.69           C  
ATOM    375  CB  THR A  44     -12.419  15.298  37.303  1.00 93.69           C  
ATOM    376  O   THR A  44     -13.599  13.157  35.034  1.00 93.69           O  
ATOM    377  CG2 THR A  44     -11.782  15.783  36.000  1.00 93.69           C  
ATOM    378  OG1 THR A  44     -12.790  16.445  38.028  1.00 93.69           O  
ATOM    379  N   ALA A  45     -12.717  12.171  36.847  1.00 91.50           N  
ATOM    380  CA  ALA A  45     -12.408  10.911  36.178  1.00 91.50           C  
ATOM    381  C   ALA A  45     -13.676  10.194  35.683  1.00 91.50           C  
ATOM    382  CB  ALA A  45     -11.596  10.035  37.138  1.00 91.50           C  
ATOM    383  O   ALA A  45     -13.726   9.753  34.536  1.00 91.50           O  
ATOM    384  N   ASN A  46     -14.730  10.124  36.506  1.00 93.69           N  
ATOM    385  CA  ASN A  46     -15.992   9.507  36.099  1.00 93.69           C  
ATOM    386  C   ASN A  46     -16.677  10.286  34.969  1.00 93.69           C  
ATOM    387  CB  ASN A  46     -16.919   9.356  37.312  1.00 93.69           C  
ATOM    388  O   ASN A  46     -17.190   9.674  34.038  1.00 93.69           O  
ATOM    389  CG  ASN A  46     -18.170   8.576  36.937  1.00 93.69           C  
ATOM    390  ND2 ASN A  46     -19.338   9.147  37.124  1.00 93.69           N  
ATOM    391  OD1 ASN A  46     -18.109   7.450  36.458  1.00 93.69           O  
ATOM    392  N   ARG A  47     -16.651  11.621  35.020  1.00 94.06           N  
ATOM    393  CA  ARG A  47     -17.176  12.475  33.953  1.00 94.06           C  
ATOM    394  C   ARG A  47     -16.453  12.212  32.632  1.00 94.06           C  
ATOM    395  CB  ARG A  47     -17.097  13.944  34.386  1.00 94.06           C  
ATOM    396  O   ARG A  47     -17.123  11.901  31.656  1.00 94.06           O  
ATOM    397  CG  ARG A  47     -17.636  14.854  33.282  1.00 94.06           C  
ATOM    398  CD  ARG A  47     -17.601  16.320  33.699  1.00 94.06           C  
ATOM    399  NE  ARG A  47     -17.925  17.133  32.530  1.00 94.06           N  
ATOM    400  NH1 ARG A  47     -17.943  19.227  33.470  1.00 94.06           N  
ATOM    401  NH2 ARG A  47     -18.319  18.920  31.265  1.00 94.06           N  
ATOM    402  CZ  ARG A  47     -18.064  18.432  32.440  1.00 94.06           C  
ATOM    403  N   LYS A  48     -15.114  12.227  32.632  1.00 93.88           N  
ATOM    404  CA  LYS A  48     -14.300  11.906  31.446  1.00 93.88           C  
ATOM    405  C   LYS A  48     -14.610  10.514  30.895  1.00 93.88           C  
ATOM    406  CB  LYS A  48     -12.806  11.996  31.782  1.00 93.88           C  
ATOM    407  O   LYS A  48     -14.710  10.343  29.689  1.00 93.88           O  
ATOM    408  CG  LYS A  48     -12.320  13.444  31.910  1.00 93.88           C  
ATOM    409  CD  LYS A  48     -10.823  13.461  32.237  1.00 93.88           C  
ATOM    410  CE  LYS A  48     -10.323  14.906  32.301  1.00 93.88           C  
ATOM    411  NZ  LYS A  48      -8.853  14.964  32.498  1.00 93.88           N  
ATOM    412  N   ARG A  49     -14.796   9.523  31.773  1.00 93.44           N  
ATOM    413  CA  ARG A  49     -15.173   8.158  31.379  1.00 93.44           C  
ATOM    414  C   ARG A  49     -16.546   8.112  30.700  1.00 93.44           C  
ATOM    415  CB  ARG A  49     -15.123   7.253  32.617  1.00 93.44           C  
ATOM    416  O   ARG A  49     -16.700   7.420  29.703  1.00 93.44           O  
ATOM    417  CG  ARG A  49     -15.363   5.773  32.281  1.00 93.44           C  
ATOM    418  CD  ARG A  49     -15.444   4.931  33.559  1.00 93.44           C  
ATOM    419  NE  ARG A  49     -16.658   5.245  34.346  1.00 93.44           N  
ATOM    420  NH1 ARG A  49     -17.970   3.465  33.699  1.00 93.44           N  
ATOM    421  NH2 ARG A  49     -18.767   5.002  35.117  1.00 93.44           N  
ATOM    422  CZ  ARG A  49     -17.788   4.564  34.379  1.00 93.44           C  
ATOM    423  N   VAL A  50     -17.535   8.829  31.237  1.00 94.44           N  
ATOM    424  CA  VAL A  50     -18.887   8.897  30.656  1.00 94.44           C  
ATOM    425  C   VAL A  50     -18.877   9.635  29.318  1.00 94.44           C  
ATOM    426  CB  VAL A  50     -19.878   9.546  31.643  1.00 94.44           C  
ATOM    427  O   VAL A  50     -19.524   9.180  28.383  1.00 94.44           O  
ATOM    428  CG1 VAL A  50     -21.248   9.839  31.012  1.00 94.44           C  
ATOM    429  CG2 VAL A  50     -20.128   8.623  32.845  1.00 94.44           C  
ATOM    430  N   GLU A  51     -18.141  10.744  29.216  1.00 95.31           N  
ATOM    431  CA  GLU A  51     -17.961  11.491  27.963  1.00 95.31           C  
ATOM    432  C   GLU A  51     -17.293  10.608  26.895  1.00 95.31           C  
ATOM    433  CB  GLU A  51     -17.176  12.792  28.242  1.00 95.31           C  
ATOM    434  O   GLU A  51     -17.859  10.436  25.820  1.00 95.31           O  
ATOM    435  CG  GLU A  51     -18.034  13.842  28.987  1.00 95.31           C  
ATOM    436  CD  GLU A  51     -17.262  15.061  29.543  1.00 95.31           C  
ATOM    437  OE1 GLU A  51     -17.928  16.041  29.985  1.00 95.31           O  
ATOM    438  OE2 GLU A  51     -16.023  14.993  29.696  1.00 95.31           O  
ATOM    439  N   ALA A  52     -16.191   9.928  27.230  1.00 94.69           N  
ATOM    440  CA  ALA A  52     -15.526   8.992  26.322  1.00 94.69           C  
ATOM    441  C   ALA A  52     -16.437   7.834  25.879  1.00 94.69           C  
ATOM    442  CB  ALA A  52     -14.262   8.461  27.011  1.00 94.69           C  
ATOM    443  O   ALA A  52     -16.403   7.442  24.718  1.00 94.69           O  
ATOM    444  N   GLY A  53     -17.271   7.300  26.779  1.00 96.12           N  
ATOM    445  CA  GLY A  53     -18.247   6.263  26.433  1.00 96.12           C  
ATOM    446  C   GLY A  53     -19.308   6.744  25.438  1.00 96.12           C  
ATOM    447  O   GLY A  53     -19.686   5.996  24.544  1.00 96.12           O  
ATOM    448  N   ARG A  54     -19.758   8.002  25.545  1.00 96.88           N  
ATOM    449  CA  ARG A  54     -20.687   8.593  24.566  1.00 96.88           C  
ATOM    450  C   ARG A  54     -20.031   8.749  23.199  1.00 96.88           C  
ATOM    451  CB  ARG A  54     -21.215   9.945  25.051  1.00 96.88           C  
ATOM    452  O   ARG A  54     -20.625   8.341  22.212  1.00 96.88           O  
ATOM    453  CG  ARG A  54     -22.168   9.790  26.238  1.00 96.88           C  
ATOM    454  CD  ARG A  54     -22.552  11.178  26.743  1.00 96.88           C  
ATOM    455  NE  ARG A  54     -23.431  11.093  27.921  1.00 96.88           N  
ATOM    456  NH1 ARG A  54     -23.731  13.346  28.176  1.00 96.88           N  
ATOM    457  NH2 ARG A  54     -24.750  11.928  29.576  1.00 96.88           N  
ATOM    458  CZ  ARG A  54     -23.964  12.119  28.553  1.00 96.88           C  
ATOM    459  N   GLU A  55     -18.801   9.254  23.155  1.00 97.56           N  
ATOM    460  CA  GLU A  55     -18.056   9.393  21.898  1.00 97.56           C  
ATOM    461  C   GLU A  55     -17.761   8.034  21.239  1.00 97.56           C  
ATOM    462  CB  GLU A  55     -16.737  10.135  22.149  1.00 97.56           C  
ATOM    463  O   GLU A  55     -17.846   7.908  20.021  1.00 97.56           O  
ATOM    464  CG  GLU A  55     -16.911  11.626  22.469  1.00 97.56           C  
ATOM    465  CD  GLU A  55     -15.557  12.340  22.638  1.00 97.56           C  
ATOM    466  OE1 GLU A  55     -15.453  13.188  23.556  1.00 97.56           O  
ATOM    467  OE2 GLU A  55     -14.614  12.042  21.864  1.00 97.56           O  
ATOM    468  N   ILE A  56     -17.457   6.991  22.024  1.00 98.00           N  
ATOM    469  CA  ILE A  56     -17.318   5.621  21.502  1.00 98.00           C  
ATOM    470  C   ILE A  56     -18.621   5.169  20.833  1.00 98.00           C  
ATOM    471  CB  ILE A  56     -16.869   4.644  22.616  1.00 98.00           C  
ATOM    472  O   ILE A  56     -18.574   4.679  19.706  1.00 98.00           O  
ATOM    473  CG1 ILE A  56     -15.379   4.880  22.956  1.00 98.00           C  
ATOM    474  CG2 ILE A  56     -17.103   3.171  22.219  1.00 98.00           C  
ATOM    475  CD1 ILE A  56     -14.947   4.233  24.279  1.00 98.00           C  
ATOM    476  N   ASN A  57     -19.769   5.374  21.486  1.00 97.88           N  
ATOM    477  CA  ASN A  57     -21.070   5.000  20.928  1.00 97.88           C  
ATOM    478  C   ASN A  57     -21.380   5.770  19.639  1.00 97.88           C  
ATOM    479  CB  ASN A  57     -22.174   5.211  21.973  1.00 97.88           C  
ATOM    480  O   ASN A  57     -21.792   5.158  18.662  1.00 97.88           O  
ATOM    481  CG  ASN A  57     -22.112   4.235  23.132  1.00 97.88           C  
ATOM    482  ND2 ASN A  57     -23.067   4.304  24.028  1.00 97.88           N  
ATOM    483  OD1 ASN A  57     -21.248   3.389  23.260  1.00 97.88           O  
ATOM    484  N   GLU A  58     -21.111   7.078  19.599  1.00 98.12           N  
ATOM    485  CA  GLU A  58     -21.271   7.893  18.387  1.00 98.12           C  
ATOM    486  C   GLU A  58     -20.404   7.369  17.228  1.00 98.12           C  
ATOM    487  CB  GLU A  58     -20.886   9.353  18.688  1.00 98.12           C  
ATOM    488  O   GLU A  58     -20.851   7.318  16.080  1.00 98.12           O  
ATOM    489  CG  GLU A  58     -21.908  10.094  19.568  1.00 98.12           C  
ATOM    490  CD  GLU A  58     -21.434  11.492  20.013  1.00 98.12           C  
ATOM    491  OE1 GLU A  58     -22.109  12.080  20.895  1.00 98.12           O  
ATOM    492  OE2 GLU A  58     -20.412  11.986  19.483  1.00 98.12           O  
ATOM    493  N   ILE A  59     -19.168   6.937  17.510  1.00 98.12           N  
ATOM    494  CA  ILE A  59     -18.297   6.337  16.492  1.00 98.12           C  
ATOM    495  C   ILE A  59     -18.852   4.987  16.024  1.00 98.12           C  
ATOM    496  CB  ILE A  59     -16.834   6.228  16.978  1.00 98.12           C  
ATOM    497  O   ILE A  59     -18.889   4.758  14.814  1.00 98.12           O  
ATOM    498  CG1 ILE A  59     -16.219   7.636  17.146  1.00 98.12           C  
ATOM    499  CG2 ILE A  59     -16.007   5.406  15.966  1.00 98.12           C  
ATOM    500  CD1 ILE A  59     -14.875   7.645  17.885  1.00 98.12           C  
ATOM    501  N   LEU A  60     -19.283   4.113  16.941  1.00 98.19           N  
ATOM    502  CA  LEU A  60     -19.882   2.815  16.603  1.00 98.19           C  
ATOM    503  C   LEU A  60     -21.115   2.996  15.711  1.00 98.19           C  
ATOM    504  CB  LEU A  60     -20.242   2.039  17.887  1.00 98.19           C  
ATOM    505  O   LEU A  60     -21.176   2.395  14.642  1.00 98.19           O  
ATOM    506  CG  LEU A  60     -19.035   1.482  18.662  1.00 98.19           C  
ATOM    507  CD1 LEU A  60     -19.469   0.964  20.032  1.00 98.19           C  
ATOM    508  CD2 LEU A  60     -18.361   0.323  17.924  1.00 98.19           C  
ATOM    509  N   GLU A  61     -22.027   3.897  16.079  1.00 97.75           N  
ATOM    510  CA  GLU A  61     -23.202   4.242  15.272  1.00 97.75           C  
ATOM    511  C   GLU A  61     -22.805   4.782  13.892  1.00 97.75           C  
ATOM    512  CB  GLU A  61     -24.053   5.295  16.001  1.00 97.75           C  
ATOM    513  O   GLU A  61     -23.369   4.373  12.879  1.00 97.75           O  
ATOM    514  CG  GLU A  61     -24.798   4.725  17.218  1.00 97.75           C  
ATOM    515  CD  GLU A  61     -25.589   5.782  18.011  1.00 97.75           C  
ATOM    516  OE1 GLU A  61     -26.220   5.395  19.025  1.00 97.75           O  
ATOM    517  OE2 GLU A  61     -25.588   6.971  17.614  1.00 97.75           O  
ATOM    518  N   SER A  62     -21.790   5.653  13.816  1.00 97.38           N  
ATOM    519  CA  SER A  62     -21.311   6.193  12.533  1.00 97.38           C  
ATOM    520  C   SER A  62     -20.719   5.130  11.600  1.00 97.38           C  
ATOM    521  CB  SER A  62     -20.289   7.311  12.765  1.00 97.38           C  
ATOM    522  O   SER A  62     -20.667   5.333  10.386  1.00 97.38           O  
ATOM    523  OG  SER A  62     -18.986   6.827  13.056  1.00 97.38           O  
ATOM    524  N   LEU A  63     -20.261   4.013  12.170  1.00 96.12           N  
ATOM    525  CA  LEU A  63     -19.744   2.853  11.457  1.00 96.12           C  
ATOM    526  C   LEU A  63     -20.807   1.760  11.272  1.00 96.12           C  
ATOM    527  CB  LEU A  63     -18.495   2.322  12.190  1.00 96.12           C  
ATOM    528  O   LEU A  63     -20.456   0.705  10.761  1.00 96.12           O  
ATOM    529  CG  LEU A  63     -17.277   3.263  12.190  1.00 96.12           C  
ATOM    530  CD1 LEU A  63     -16.152   2.634  13.018  1.00 96.12           C  
ATOM    531  CD2 LEU A  63     -16.735   3.524  10.781  1.00 96.12           C  
ATOM    532  N   ASP A  64     -22.068   1.999  11.652  1.00 96.69           N  
ATOM    533  CA  ASP A  64     -23.162   1.016  11.603  1.00 96.69           C  
ATOM    534  C   ASP A  64     -22.851  -0.268  12.408  1.00 96.69           C  
ATOM    535  CB  ASP A  64     -23.589   0.798  10.139  1.00 96.69           C  
ATOM    536  O   ASP A  64     -23.079  -1.394  11.967  1.00 96.69           O  
ATOM    537  CG  ASP A  64     -24.946   0.108   9.965  1.00 96.69           C  
ATOM    538  OD1 ASP A  64     -25.865   0.400  10.765  1.00 96.69           O  
ATOM    539  OD2 ASP A  64     -25.096  -0.616   8.950  1.00 96.69           O  
ATOM    540  N   LEU A  65     -22.268  -0.090  13.599  1.00 96.75           N  
ATOM    541  CA  LEU A  65     -21.905  -1.154  14.539  1.00 96.75           C  
ATOM    542  C   LEU A  65     -22.789  -1.120  15.794  1.00 96.75           C  
ATOM    543  CB  LEU A  65     -20.419  -1.022  14.918  1.00 96.75           C  
ATOM    544  O   LEU A  65     -23.296  -0.072  16.191  1.00 96.75           O  
ATOM    545  CG  LEU A  65     -19.432  -1.199  13.753  1.00 96.75           C  
ATOM    546  CD1 LEU A  65     -18.030  -0.820  14.231  1.00 96.75           C  
ATOM    547  CD2 LEU A  65     -19.373  -2.646  13.264  1.00 96.75           C  
ATOM    548  N   ASP A  66     -22.930  -2.270  16.459  1.00 96.69           N  
ATOM    549  CA  ASP A  66     -23.668  -2.378  17.723  1.00 96.69           C  
ATOM    550  C   ASP A  66     -22.989  -1.556  18.837  1.00 96.69           C  
ATOM    551  CB  ASP A  66     -23.835  -3.865  18.098  1.00 96.69           C  
ATOM    552  O   ASP A  66     -21.815  -1.752  19.155  1.00 96.69           O  
ATOM    553  CG  ASP A  66     -24.724  -4.127  19.325  1.00 96.69           C  
ATOM    554  OD1 ASP A  66     -25.105  -3.169  20.038  1.00 96.69           O  
ATOM    555  OD2 ASP A  66     -25.043  -5.307  19.577  1.00 96.69           O  
ATOM    556  N   VAL A  67     -23.745  -0.655  19.469  1.00 96.62           N  
ATOM    557  CA  VAL A  67     -23.288   0.192  20.587  1.00 96.62           C  
ATOM    558  C   VAL A  67     -22.983  -0.591  21.866  1.00 96.62           C  
ATOM    559  CB  VAL A  67     -24.305   1.304  20.900  1.00 96.62           C  
ATOM    560  O   VAL A  67     -22.379  -0.050  22.787  1.00 96.62           O  
ATOM    561  CG1 VAL A  67     -24.456   2.245  19.705  1.00 96.62           C  
ATOM    562  CG2 VAL A  67     -25.687   0.763  21.299  1.00 96.62           C  
ATOM    563  N   ASN A  68     -23.399  -1.857  21.950  1.00 96.62           N  
ATOM    564  CA  ASN A  68     -23.103  -2.730  23.086  1.00 96.62           C  
ATOM    565  C   ASN A  68     -21.725  -3.402  22.987  1.00 96.62           C  
ATOM    566  CB  ASN A  68     -24.222  -3.765  23.246  1.00 96.62           C  
ATOM    567  O   ASN A  68     -21.357  -4.167  23.876  1.00 96.62           O  
ATOM    568  CG  ASN A  68     -25.575  -3.118  23.449  1.00 96.62           C  
ATOM    569  ND2 ASN A  68     -26.468  -3.283  22.507  1.00 96.62           N  
ATOM    570  OD1 ASN A  68     -25.845  -2.453  24.438  1.00 96.62           O  
ATOM    571  N   ILE A  69     -20.963  -3.142  21.921  1.00 97.19           N  
ATOM    572  CA  ILE A  69     -19.591  -3.626  21.797  1.00 97.19           C  
ATOM    573  C   ILE A  69     -18.710  -2.879  22.800  1.00 97.19           C  
ATOM    574  CB  ILE A  69     -19.077  -3.447  20.356  1.00 97.19           C  
ATOM    575  O   ILE A  69     -18.537  -1.667  22.713  1.00 97.19           O  
ATOM    576  CG1 ILE A  69     -19.913  -4.270  19.349  1.00 97.19           C  
ATOM    577  CG2 ILE A  69     -17.611  -3.895  20.259  1.00 97.19           C  
ATOM    578  CD1 ILE A  69     -19.655  -3.870  17.892  1.00 97.19           C  
ATOM    579  N   ASP A  70     -18.100  -3.618  23.721  1.00 96.25           N  
ATOM    580  CA  ASP A  70     -17.245  -3.071  24.773  1.00 96.25           C  
ATOM    581  C   ASP A  70     -15.798  -3.579  24.719  1.00 96.25           C  
ATOM    582  CB  ASP A  70     -17.907  -3.327  26.136  1.00 96.25           C  
ATOM    583  O   ASP A  70     -14.943  -3.029  25.419  1.00 96.25           O  
ATOM    584  CG  ASP A  70     -18.068  -4.809  26.505  1.00 96.25           C  
ATOM    585  OD1 ASP A  70     -17.844  -5.679  25.632  1.00 96.25           O  
ATOM    586  OD2 ASP A  70     -18.402  -5.057  27.686  1.00 96.25           O  
ATOM    587  N   THR A  71     -15.489  -4.555  23.855  1.00 97.81           N  
ATOM    588  CA  THR A  71     -14.129  -5.085  23.671  1.00 97.81           C  
ATOM    589  C   THR A  71     -13.597  -4.985  22.244  1.00 97.81           C  
ATOM    590  CB  THR A  71     -13.951  -6.522  24.186  1.00 97.81           C  
ATOM    591  O   THR A  71     -14.343  -4.955  21.263  1.00 97.81           O  
ATOM    592  CG2 THR A  71     -14.591  -6.796  25.542  1.00 97.81           C  
ATOM    593  OG1 THR A  71     -14.410  -7.495  23.270  1.00 97.81           O  
ATOM    594  N   ILE A  72     -12.268  -4.989  22.119  1.00 97.56           N  
ATOM    595  CA  ILE A  72     -11.551  -5.003  20.837  1.00 97.56           C  
ATOM    596  C   ILE A  72     -11.917  -6.247  20.016  1.00 97.56           C  
ATOM    597  CB  ILE A  72     -10.029  -4.924  21.095  1.00 97.56           C  
ATOM    598  O   ILE A  72     -12.094  -6.148  18.801  1.00 97.56           O  
ATOM    599  CG1 ILE A  72      -9.666  -3.568  21.747  1.00 97.56           C  
ATOM    600  CG2 ILE A  72      -9.191  -5.114  19.816  1.00 97.56           C  
ATOM    601  CD1 ILE A  72      -8.189  -3.427  22.129  1.00 97.56           C  
ATOM    602  N   PHE A  73     -12.042  -7.428  20.630  1.00 96.75           N  
ATOM    603  CA  PHE A  73     -12.426  -8.629  19.882  1.00 96.75           C  
ATOM    604  C   PHE A  73     -13.885  -8.578  19.435  1.00 96.75           C  
ATOM    605  CB  PHE A  73     -12.126  -9.897  20.685  1.00 96.75           C  
ATOM    606  O   PHE A  73     -14.158  -8.894  18.277  1.00 96.75           O  
ATOM    607  CG  PHE A  73     -10.672 -10.349  20.717  1.00 96.75           C  
ATOM    608  CD1 PHE A  73      -9.609  -9.530  20.274  1.00 96.75           C  
ATOM    609  CD2 PHE A  73     -10.388 -11.641  21.195  1.00 96.75           C  
ATOM    610  CE1 PHE A  73      -8.287 -10.007  20.292  1.00 96.75           C  
ATOM    611  CE2 PHE A  73      -9.066 -12.119  21.215  1.00 96.75           C  
ATOM    612  CZ  PHE A  73      -8.015 -11.304  20.758  1.00 96.75           C  
ATOM    613  N   GLY A  74     -14.800  -8.108  20.292  1.00 97.25           N  
ATOM    614  CA  GLY A  74     -16.192  -7.869  19.904  1.00 97.25           C  
ATOM    615  C   GLY A  74     -16.290  -6.906  18.718  1.00 97.25           C  
ATOM    616  O   GLY A  74     -17.007  -7.172  17.753  1.00 97.25           O  
ATOM    617  N   LEU A  75     -15.489  -5.839  18.736  1.00 97.44           N  
ATOM    618  CA  LEU A  75     -15.386  -4.880  17.641  1.00 97.44           C  
ATOM    619  C   LEU A  75     -14.903  -5.544  16.349  1.00 97.44           C  
ATOM    620  CB  LEU A  75     -14.467  -3.739  18.103  1.00 97.44           C  
ATOM    621  O   LEU A  75     -15.534  -5.390  15.305  1.00 97.44           O  
ATOM    622  CG  LEU A  75     -14.143  -2.687  17.036  1.00 97.44           C  
ATOM    623  CD1 LEU A  75     -15.396  -1.958  16.559  1.00 97.44           C  
ATOM    624  CD2 LEU A  75     -13.168  -1.680  17.634  1.00 97.44           C  
ATOM    625  N   LYS A  76     -13.820  -6.327  16.406  1.00 96.00           N  
ATOM    626  CA  LYS A  76     -13.297  -7.041  15.234  1.00 96.00           C  
ATOM    627  C   LYS A  76     -14.321  -7.999  14.619  1.00 96.00           C  
ATOM    628  CB  LYS A  76     -12.024  -7.805  15.601  1.00 96.00           C  
ATOM    629  O   LYS A  76     -14.475  -8.003  13.399  1.00 96.00           O  
ATOM    630  CG  LYS A  76     -10.779  -6.916  15.740  1.00 96.00           C  
ATOM    631  CD  LYS A  76      -9.523  -7.801  15.746  1.00 96.00           C  
ATOM    632  CE  LYS A  76      -8.618  -7.639  16.959  1.00 96.00           C  
ATOM    633  NZ  LYS A  76      -7.558  -8.682  16.914  1.00 96.00           N  
ATOM    634  N   GLU A  77     -15.027  -8.785  15.433  1.00 95.94           N  
ATOM    635  CA  GLU A  77     -16.038  -9.728  14.934  1.00 95.94           C  
ATOM    636  C   GLU A  77     -17.185  -9.023  14.200  1.00 95.94           C  
ATOM    637  CB  GLU A  77     -16.607 -10.598  16.068  1.00 95.94           C  
ATOM    638  O   GLU A  77     -17.644  -9.532  13.178  1.00 95.94           O  
ATOM    639  CG  GLU A  77     -15.616 -11.613  16.658  1.00 95.94           C  
ATOM    640  CD  GLU A  77     -14.959 -12.526  15.611  1.00 95.94           C  
ATOM    641  OE1 GLU A  77     -13.711 -12.614  15.587  1.00 95.94           O  
ATOM    642  OE2 GLU A  77     -15.639 -13.183  14.787  1.00 95.94           O  
ATOM    643  N   ASN A  78     -17.596  -7.838  14.661  1.00 96.00           N  
ATOM    644  CA  ASN A  78     -18.631  -7.041  13.996  1.00 96.00           C  
ATOM    645  C   ASN A  78     -18.106  -6.291  12.758  1.00 96.00           C  
ATOM    646  CB  ASN A  78     -19.271  -6.097  15.020  1.00 96.00           C  
ATOM    647  O   ASN A  78     -18.834  -6.122  11.783  1.00 96.00           O  
ATOM    648  CG  ASN A  78     -20.202  -6.837  15.959  1.00 96.00           C  
ATOM    649  ND2 ASN A  78     -19.748  -7.255  17.114  1.00 96.00           N  
ATOM    650  OD1 ASN A  78     -21.351  -7.081  15.647  1.00 96.00           O  
ATOM    651  N   LEU A  79     -16.825  -5.912  12.739  1.00 94.94           N  
ATOM    652  CA  LEU A  79     -16.196  -5.275  11.578  1.00 94.94           C  
ATOM    653  C   LEU A  79     -16.004  -6.234  10.399  1.00 94.94           C  
ATOM    654  CB  LEU A  79     -14.831  -4.706  11.988  1.00 94.94           C  
ATOM    655  O   LEU A  79     -16.178  -5.837   9.246  1.00 94.94           O  
ATOM    656  CG  LEU A  79     -14.901  -3.401  12.793  1.00 94.94           C  
ATOM    657  CD1 LEU A  79     -13.508  -3.133  13.360  1.00 94.94           C  
ATOM    658  CD2 LEU A  79     -15.306  -2.218  11.911  1.00 94.94           C  
ATOM    659  N   TYR A  80     -15.611  -7.491  10.634  1.00 94.62           N  
ATOM    660  CA  TYR A  80     -15.236  -8.388   9.533  1.00 94.62           C  
ATOM    661  C   TYR A  80     -16.321  -8.591   8.469  1.00 94.62           C  
ATOM    662  CB  TYR A  80     -14.730  -9.745  10.039  1.00 94.62           C  
ATOM    663  O   TYR A  80     -15.966  -8.525   7.289  1.00 94.62           O  
ATOM    664  CG  TYR A  80     -13.449  -9.697  10.835  1.00 94.62           C  
ATOM    665  CD1 TYR A  80     -12.377  -8.887  10.410  1.00 94.62           C  
ATOM    666  CD2 TYR A  80     -13.336 -10.473  12.007  1.00 94.62           C  
ATOM    667  CE1 TYR A  80     -11.209  -8.817  11.180  1.00 94.62           C  
ATOM    668  CE2 TYR A  80     -12.161 -10.417  12.774  1.00 94.62           C  
ATOM    669  OH  TYR A  80      -9.981  -9.465  13.084  1.00 94.62           O  
ATOM    670  CZ  TYR A  80     -11.111  -9.572  12.360  1.00 94.62           C  
ATOM    671  N   PRO A  81     -17.609  -8.807   8.807  1.00 94.00           N  
ATOM    672  CA  PRO A  81     -18.682  -8.874   7.817  1.00 94.00           C  
ATOM    673  C   PRO A  81     -18.703  -7.660   6.881  1.00 94.00           C  
ATOM    674  CB  PRO A  81     -19.978  -8.989   8.628  1.00 94.00           C  
ATOM    675  O   PRO A  81     -18.746  -7.827   5.662  1.00 94.00           O  
ATOM    676  CG  PRO A  81     -19.531  -9.671   9.918  1.00 94.00           C  
ATOM    677  CD  PRO A  81     -18.142  -9.085  10.135  1.00 94.00           C  
ATOM    678  N   MET A  82     -18.567  -6.455   7.436  1.00 91.88           N  
ATOM    679  CA  MET A  82     -18.578  -5.198   6.682  1.00 91.88           C  
ATOM    680  C   MET A  82     -17.347  -5.039   5.788  1.00 91.88           C  
ATOM    681  CB  MET A  82     -18.609  -4.025   7.659  1.00 91.88           C  
ATOM    682  O   MET A  82     -17.419  -4.514   4.677  1.00 91.88           O  
ATOM    683  CG  MET A  82     -19.786  -4.065   8.633  1.00 91.88           C  
ATOM    684  SD  MET A  82     -19.714  -2.659   9.750  1.00 91.88           S  
ATOM    685  CE  MET A  82     -20.269  -1.344   8.634  1.00 91.88           C  
ATOM    686  N   LEU A  83     -16.198  -5.535   6.244  1.00 91.88           N  
ATOM    687  CA  LEU A  83     -14.937  -5.435   5.514  1.00 91.88           C  
ATOM    688  C   LEU A  83     -14.734  -6.574   4.492  1.00 91.88           C  
ATOM    689  CB  LEU A  83     -13.777  -5.244   6.500  1.00 91.88           C  
ATOM    690  O   LEU A  83     -13.626  -6.785   3.998  1.00 91.88           O  
ATOM    691  CG  LEU A  83     -13.914  -4.058   7.479  1.00 91.88           C  
ATOM    692  CD1 LEU A  83     -12.685  -4.008   8.387  1.00 91.88           C  
ATOM    693  CD2 LEU A  83     -14.070  -2.711   6.768  1.00 91.88           C  
ATOM    694  N   GLY A  84     -15.806  -7.277   4.114  1.00 86.38           N  
ATOM    695  CA  GLY A  84     -15.805  -8.310   3.073  1.00 86.38           C  
ATOM    696  C   GLY A  84     -15.738  -9.750   3.596  1.00 86.38           C  
ATOM    697  O   GLY A  84     -15.439 -10.674   2.835  1.00 86.38           O  
ATOM    698  N   GLY A  85     -16.033  -9.946   4.881  1.00 91.06           N  
ATOM    699  CA  GLY A  85     -16.324 -11.236   5.495  1.00 91.06           C  
ATOM    700  C   GLY A  85     -15.123 -12.166   5.670  1.00 91.06           C  
ATOM    701  O   GLY A  85     -13.961 -11.758   5.737  1.00 91.06           O  
ATOM    702  N   THR A  86     -15.420 -13.466   5.745  1.00 89.62           N  
ATOM    703  CA  THR A  86     -14.452 -14.535   6.052  1.00 89.62           C  
ATOM    704  C   THR A  86     -13.286 -14.606   5.069  1.00 89.62           C  
ATOM    705  CB  THR A  86     -15.146 -15.906   6.078  1.00 89.62           C  
ATOM    706  O   THR A  86     -12.180 -14.962   5.469  1.00 89.62           O  
ATOM    707  CG2 THR A  86     -16.149 -16.019   7.225  1.00 89.62           C  
ATOM    708  OG1 THR A  86     -15.859 -16.102   4.878  1.00 89.62           O  
ATOM    709  N   LYS A  87     -13.499 -14.207   3.807  1.00 92.19           N  
ATOM    710  CA  LYS A  87     -12.466 -14.188   2.762  1.00 92.19           C  
ATOM    711  C   LYS A  87     -11.282 -13.285   3.124  1.00 92.19           C  
ATOM    712  CB  LYS A  87     -13.110 -13.747   1.437  1.00 92.19           C  
ATOM    713  O   LYS A  87     -10.137 -13.670   2.904  1.00 92.19           O  
ATOM    714  CG  LYS A  87     -12.109 -13.777   0.271  1.00 92.19           C  
ATOM    715  CD  LYS A  87     -12.727 -13.215  -1.011  1.00 92.19           C  
ATOM    716  CE  LYS A  87     -11.665 -13.206  -2.116  1.00 92.19           C  
ATOM    717  NZ  LYS A  87     -12.091 -12.389  -3.278  1.00 92.19           N  
ATOM    718  N   TYR A  88     -11.551 -12.087   3.646  1.00 95.38           N  
ATOM    719  CA  TYR A  88     -10.511 -11.093   3.941  1.00 95.38           C  
ATOM    720  C   TYR A  88     -10.118 -11.050   5.416  1.00 95.38           C  
ATOM    721  CB  TYR A  88     -10.939  -9.713   3.438  1.00 95.38           C  
ATOM    722  O   TYR A  88      -9.054 -10.523   5.737  1.00 95.38           O  
ATOM    723  CG  TYR A  88     -11.167  -9.657   1.941  1.00 95.38           C  
ATOM    724  CD1 TYR A  88     -10.089  -9.804   1.049  1.00 95.38           C  
ATOM    725  CD2 TYR A  88     -12.463  -9.462   1.440  1.00 95.38           C  
ATOM    726  CE1 TYR A  88     -10.305  -9.757  -0.342  1.00 95.38           C  
ATOM    727  CE2 TYR A  88     -12.689  -9.393   0.055  1.00 95.38           C  
ATOM    728  OH  TYR A  88     -11.845  -9.530  -2.180  1.00 95.38           O  
ATOM    729  CZ  TYR A  88     -11.609  -9.548  -0.840  1.00 95.38           C  
ATOM    730  N   ARG A  89     -10.924 -11.653   6.299  1.00 95.94           N  
ATOM    731  CA  ARG A  89     -10.696 -11.720   7.747  1.00 95.94           C  
ATOM    732  C   ARG A  89      -9.237 -11.985   8.159  1.00 95.94           C  
ATOM    733  CB  ARG A  89     -11.678 -12.731   8.360  1.00 95.94           C  
ATOM    734  O   ARG A  89      -8.727 -11.172   8.925  1.00 95.94           O  
ATOM    735  CG  ARG A  89     -11.473 -12.896   9.872  1.00 95.94           C  
ATOM    736  CD  ARG A  89     -12.561 -13.789  10.476  1.00 95.94           C  
ATOM    737  NE  ARG A  89     -12.240 -14.125  11.873  1.00 95.94           N  
ATOM    738  NH1 ARG A  89     -14.373 -14.448  12.688  1.00 95.94           N  
ATOM    739  NH2 ARG A  89     -12.649 -14.486  14.064  1.00 95.94           N  
ATOM    740  CZ  ARG A  89     -13.089 -14.364  12.855  1.00 95.94           C  
ATOM    741  N   PRO A  90      -8.529 -13.036   7.689  1.00 96.88           N  
ATOM    742  CA  PRO A  90      -7.162 -13.291   8.158  1.00 96.88           C  
ATOM    743  C   PRO A  90      -6.186 -12.170   7.768  1.00 96.88           C  
ATOM    744  CB  PRO A  90      -6.776 -14.651   7.563  1.00 96.88           C  
ATOM    745  O   PRO A  90      -5.314 -11.811   8.556  1.00 96.88           O  
ATOM    746  CG  PRO A  90      -7.658 -14.776   6.321  1.00 96.88           C  
ATOM    747  CD  PRO A  90      -8.945 -14.075   6.751  1.00 96.88           C  
ATOM    748  N   TYR A  91      -6.356 -11.578   6.583  1.00 97.94           N  
ATOM    749  CA  TYR A  91      -5.503 -10.493   6.094  1.00 97.94           C  
ATOM    750  C   TYR A  91      -5.774  -9.187   6.840  1.00 97.94           C  
ATOM    751  CB  TYR A  91      -5.735 -10.292   4.591  1.00 97.94           C  
ATOM    752  O   TYR A  91      -4.843  -8.502   7.250  1.00 97.94           O  
ATOM    753  CG  TYR A  91      -5.465 -11.510   3.741  1.00 97.94           C  
ATOM    754  CD1 TYR A  91      -4.151 -11.771   3.320  1.00 97.94           C  
ATOM    755  CD2 TYR A  91      -6.513 -12.372   3.365  1.00 97.94           C  
ATOM    756  CE1 TYR A  91      -3.879 -12.893   2.523  1.00 97.94           C  
ATOM    757  CE2 TYR A  91      -6.243 -13.503   2.573  1.00 97.94           C  
ATOM    758  OH  TYR A  91      -4.648 -14.852   1.385  1.00 97.94           O  
ATOM    759  CZ  TYR A  91      -4.921 -13.764   2.149  1.00 97.94           C  
ATOM    760  N   ILE A  92      -7.052  -8.854   7.036  1.00 97.12           N  
ATOM    761  CA  ILE A  92      -7.468  -7.635   7.732  1.00 97.12           C  
ATOM    762  C   ILE A  92      -7.094  -7.710   9.209  1.00 97.12           C  
ATOM    763  CB  ILE A  92      -8.973  -7.372   7.520  1.00 97.12           C  
ATOM    764  O   ILE A  92      -6.587  -6.727   9.735  1.00 97.12           O  
ATOM    765  CG1 ILE A  92      -9.199  -7.054   6.024  1.00 97.12           C  
ATOM    766  CG2 ILE A  92      -9.478  -6.226   8.419  1.00 97.12           C  
ATOM    767  CD1 ILE A  92     -10.660  -6.800   5.661  1.00 97.12           C  
ATOM    768  N   ASN A  93      -7.269  -8.862   9.866  1.00 97.00           N  
ATOM    769  CA  ASN A  93      -6.832  -9.029  11.251  1.00 97.00           C  
ATOM    770  C   ASN A  93      -5.333  -8.736  11.384  1.00 97.00           C  
ATOM    771  CB  ASN A  93      -7.170 -10.440  11.758  1.00 97.00           C  
ATOM    772  O   ASN A  93      -4.947  -7.890  12.182  1.00 97.00           O  
ATOM    773  CG  ASN A  93      -6.842 -10.562  13.242  1.00 97.00           C  
ATOM    774  ND2 ASN A  93      -5.818 -11.295  13.595  1.00 97.00           N  
ATOM    775  OD1 ASN A  93      -7.479  -9.971  14.103  1.00 97.00           O  
ATOM    776  N   ARG A  94      -4.502  -9.366  10.541  1.00 97.19           N  
ATOM    777  CA  ARG A  94      -3.049  -9.146  10.531  1.00 97.19           C  
ATOM    778  C   ARG A  94      -2.694  -7.673  10.286  1.00 97.19           C  
ATOM    779  CB  ARG A  94      -2.436 -10.069   9.467  1.00 97.19           C  
ATOM    780  O   ARG A  94      -1.852  -7.127  10.991  1.00 97.19           O  
ATOM    781  CG  ARG A  94      -0.904 -10.065   9.451  1.00 97.19           C  
ATOM    782  CD  ARG A  94      -0.304 -10.928  10.555  1.00 97.19           C  
ATOM    783  NE  ARG A  94       1.152 -10.769  10.548  1.00 97.19           N  
ATOM    784  NH1 ARG A  94       1.805 -12.939  10.930  1.00 97.19           N  
ATOM    785  NH2 ARG A  94       3.315 -11.309  10.541  1.00 97.19           N  
ATOM    786  CZ  ARG A  94       2.080 -11.686  10.682  1.00 97.19           C  
ATOM    787  N   LEU A  95      -3.364  -7.024   9.331  1.00 96.81           N  
ATOM    788  CA  LEU A  95      -3.138  -5.615   9.005  1.00 96.81           C  
ATOM    789  C   LEU A  95      -3.495  -4.684  10.171  1.00 96.81           C  
ATOM    790  CB  LEU A  95      -3.946  -5.264   7.744  1.00 96.81           C  
ATOM    791  O   LEU A  95      -2.725  -3.775  10.478  1.00 96.81           O  
ATOM    792  CG  LEU A  95      -3.778  -3.806   7.278  1.00 96.81           C  
ATOM    793  CD1 LEU A  95      -2.339  -3.495   6.858  1.00 96.81           C  
ATOM    794  CD2 LEU A  95      -4.693  -3.571   6.080  1.00 96.81           C  
ATOM    795  N   LEU A  96      -4.640  -4.902  10.824  1.00 95.94           N  
ATOM    796  CA  LEU A  96      -5.065  -4.104  11.976  1.00 95.94           C  
ATOM    797  C   LEU A  96      -4.087  -4.258  13.144  1.00 95.94           C  
ATOM    798  CB  LEU A  96      -6.490  -4.501  12.408  1.00 95.94           C  
ATOM    799  O   LEU A  96      -3.693  -3.256  13.728  1.00 95.94           O  
ATOM    800  CG  LEU A  96      -7.614  -4.084  11.441  1.00 95.94           C  
ATOM    801  CD1 LEU A  96      -8.946  -4.642  11.949  1.00 95.94           C  
ATOM    802  CD2 LEU A  96      -7.750  -2.566  11.304  1.00 95.94           C  
ATOM    803  N   GLU A  97      -3.645  -5.482  13.438  1.00 95.94           N  
ATOM    804  CA  GLU A  97      -2.687  -5.765  14.515  1.00 95.94           C  
ATOM    805  C   GLU A  97      -1.308  -5.141  14.262  1.00 95.94           C  
ATOM    806  CB  GLU A  97      -2.542  -7.287  14.672  1.00 95.94           C  
ATOM    807  O   GLU A  97      -0.681  -4.636  15.191  1.00 95.94           O  
ATOM    808  CG  GLU A  97      -3.829  -7.926  15.209  1.00 95.94           C  
ATOM    809  CD  GLU A  97      -3.783  -9.460  15.297  1.00 95.94           C  
ATOM    810  OE1 GLU A  97      -4.764 -10.017  15.852  1.00 95.94           O  
ATOM    811  OE2 GLU A  97      -2.842 -10.093  14.765  1.00 95.94           O  
ATOM    812  N   GLU A  98      -0.834  -5.143  13.012  1.00 94.94           N  
ATOM    813  CA  GLU A  98       0.442  -4.515  12.651  1.00 94.94           C  
ATOM    814  C   GLU A  98       0.354  -2.981  12.606  1.00 94.94           C  
ATOM    815  CB  GLU A  98       0.953  -5.070  11.306  1.00 94.94           C  
ATOM    816  O   GLU A  98       1.337  -2.311  12.920  1.00 94.94           O  
ATOM    817  CG  GLU A  98       1.500  -6.506  11.429  1.00 94.94           C  
ATOM    818  CD  GLU A  98       2.092  -7.075  10.124  1.00 94.94           C  
ATOM    819  OE1 GLU A  98       2.404  -8.294  10.094  1.00 94.94           O  
ATOM    820  OE2 GLU A  98       2.249  -6.326   9.121  1.00 94.94           O  
ATOM    821  N   THR A  99      -0.799  -2.417  12.230  1.00 93.50           N  
ATOM    822  CA  THR A  99      -0.973  -0.955  12.125  1.00 93.50           C  
ATOM    823  C   THR A  99      -1.318  -0.318  13.474  1.00 93.50           C  
ATOM    824  CB  THR A  99      -2.028  -0.571  11.073  1.00 93.50           C  
ATOM    825  O   THR A  99      -0.900   0.805  13.750  1.00 93.50           O  
ATOM    826  CG2 THR A  99      -1.902   0.896  10.657  1.00 93.50           C  
ATOM    827  OG1 THR A  99      -1.860  -1.301   9.877  1.00 93.50           O  
ATOM    828  N   ASN A 100      -2.046  -1.034  14.334  1.00 94.69           N  
ATOM    829  CA  ASN A 100      -2.312  -0.653  15.715  1.00 94.69           C  
ATOM    830  C   ASN A 100      -2.158  -1.879  16.642  1.00 94.69           C  
ATOM    831  CB  ASN A 100      -3.696   0.009  15.816  1.00 94.69           C  
ATOM    832  O   ASN A 100      -3.095  -2.671  16.780  1.00 94.69           O  
ATOM    833  CG  ASN A 100      -3.996   0.498  17.224  1.00 94.69           C  
ATOM    834  ND2 ASN A 100      -5.079   1.214  17.411  1.00 94.69           N  
ATOM    835  OD1 ASN A 100      -3.268   0.231  18.170  1.00 94.69           O  
ATOM    836  N   PRO A 101      -1.015  -2.017  17.342  1.00 94.25           N  
ATOM    837  CA  PRO A 101      -0.740  -3.152  18.225  1.00 94.25           C  
ATOM    838  C   PRO A 101      -1.746  -3.363  19.362  1.00 94.25           C  
ATOM    839  CB  PRO A 101       0.661  -2.898  18.787  1.00 94.25           C  
ATOM    840  O   PRO A 101      -1.797  -4.461  19.915  1.00 94.25           O  
ATOM    841  CG  PRO A 101       1.330  -2.069  17.696  1.00 94.25           C  
ATOM    842  CD  PRO A 101       0.184  -1.207  17.182  1.00 94.25           C  
ATOM    843  N   HIS A 102      -2.560  -2.360  19.717  1.00 94.56           N  
ATOM    844  CA  HIS A 102      -3.649  -2.553  20.679  1.00 94.56           C  
ATOM    845  C   HIS A 102      -4.661  -3.581  20.173  1.00 94.56           C  
ATOM    846  CB  HIS A 102      -4.359  -1.228  20.961  1.00 94.56           C  
ATOM    847  O   HIS A 102      -5.162  -4.382  20.956  1.00 94.56           O  
ATOM    848  CG  HIS A 102      -3.569  -0.231  21.765  1.00 94.56           C  
ATOM    849  CD2 HIS A 102      -2.236  -0.243  22.084  1.00 94.56           C  
ATOM    850  ND1 HIS A 102      -4.120   0.874  22.355  1.00 94.56           N  
ATOM    851  CE1 HIS A 102      -3.149   1.507  23.032  1.00 94.56           C  
ATOM    852  NE2 HIS A 102      -1.975   0.861  22.903  1.00 94.56           N  
ATOM    853  N   PHE A 103      -4.872  -3.653  18.855  1.00 96.31           N  
ATOM    854  CA  PHE A 103      -5.753  -4.646  18.255  1.00 96.31           C  
ATOM    855  C   PHE A 103      -5.199  -6.074  18.367  1.00 96.31           C  
ATOM    856  CB  PHE A 103      -6.116  -4.258  16.810  1.00 96.31           C  
ATOM    857  O   PHE A 103      -5.954  -7.013  18.158  1.00 96.31           O  
ATOM    858  CG  PHE A 103      -7.188  -3.183  16.713  1.00 96.31           C  
ATOM    859  CD1 PHE A 103      -8.484  -3.513  16.266  1.00 96.31           C  
ATOM    860  CD2 PHE A 103      -6.911  -1.857  17.100  1.00 96.31           C  
ATOM    861  CE1 PHE A 103      -9.491  -2.532  16.215  1.00 96.31           C  
ATOM    862  CE2 PHE A 103      -7.920  -0.878  17.057  1.00 96.31           C  
ATOM    863  CZ  PHE A 103      -9.210  -1.215  16.615  1.00 96.31           C  
ATOM    864  N   ALA A 104      -3.935  -6.298  18.738  1.00 96.25           N  
ATOM    865  CA  ALA A 104      -3.381  -7.650  18.895  1.00 96.25           C  
ATOM    866  C   ALA A 104      -3.860  -8.383  20.159  1.00 96.25           C  
ATOM    867  CB  ALA A 104      -1.854  -7.561  18.833  1.00 96.25           C  
ATOM    868  O   ALA A 104      -3.644  -9.588  20.291  1.00 96.25           O  
ATOM    869  N   LYS A 105      -4.493  -7.680  21.104  1.00 95.50           N  
ATOM    870  CA  LYS A 105      -4.975  -8.251  22.366  1.00 95.50           C  
ATOM    871  C   LYS A 105      -6.423  -7.851  22.596  1.00 95.50           C  
ATOM    872  CB  LYS A 105      -4.083  -7.796  23.528  1.00 95.50           C  
ATOM    873  O   LYS A 105      -6.839  -6.779  22.173  1.00 95.50           O  
ATOM    874  CG  LYS A 105      -2.641  -8.299  23.368  1.00 95.50           C  
ATOM    875  CD  LYS A 105      -1.776  -7.847  24.544  1.00 95.50           C  
ATOM    876  CE  LYS A 105      -0.332  -8.294  24.307  1.00 95.50           C  
ATOM    877  NZ  LYS A 105       0.560  -7.802  25.382  1.00 95.50           N  
ATOM    878  N   ASP A 106      -7.175  -8.716  23.267  1.00 97.06           N  
ATOM    879  CA  ASP A 106      -8.507  -8.333  23.716  1.00 97.06           C  
ATOM    880  C   ASP A 106      -8.414  -7.426  24.943  1.00 97.06           C  
ATOM    881  CB  ASP A 106      -9.397  -9.551  23.987  1.00 97.06           C  
ATOM    882  O   ASP A 106      -7.498  -7.542  25.764  1.00 97.06           O  
ATOM    883  CG  ASP A 106     -10.890  -9.196  23.922  1.00 97.06           C  
ATOM    884  OD1 ASP A 106     -11.226  -8.126  23.355  1.00 97.06           O  
ATOM    885  OD2 ASP A 106     -11.696 -10.009  24.415  1.00 97.06           O  
ATOM    886  N   GLY A 107      -9.365  -6.516  25.055  1.00 96.19           N  
ATOM    887  CA  GLY A 107      -9.391  -5.490  26.082  1.00 96.19           C  
ATOM    888  C   GLY A 107     -10.555  -4.533  25.864  1.00 96.19           C  
ATOM    889  O   GLY A 107     -11.187  -4.582  24.806  1.00 96.19           O  
ATOM    890  N   PRO A 108     -10.856  -3.679  26.855  1.00 96.62           N  
ATOM    891  CA  PRO A 108     -11.932  -2.710  26.736  1.00 96.62           C  
ATOM    892  C   PRO A 108     -11.644  -1.713  25.611  1.00 96.62           C  
ATOM    893  CB  PRO A 108     -12.018  -2.021  28.099  1.00 96.62           C  
ATOM    894  O   PRO A 108     -10.497  -1.298  25.428  1.00 96.62           O  
ATOM    895  CG  PRO A 108     -10.591  -2.133  28.636  1.00 96.62           C  
ATOM    896  CD  PRO A 108     -10.120  -3.482  28.094  1.00 96.62           C  
ATOM    897  N   LEU A 109     -12.687  -1.288  24.900  1.00 95.69           N  
ATOM    898  CA  LEU A 109     -12.562  -0.226  23.908  1.00 95.69           C  
ATOM    899  C   LEU A 109     -12.141   1.087  24.565  1.00 95.69           C  
ATOM    900  CB  LEU A 109     -13.872  -0.033  23.127  1.00 95.69           C  
ATOM    901  O   LEU A 109     -12.724   1.533  25.557  1.00 95.69           O  
ATOM    902  CG  LEU A 109     -14.263  -1.205  22.215  1.00 95.69           C  
ATOM    903  CD1 LEU A 109     -15.502  -0.805  21.420  1.00 95.69           C  
ATOM    904  CD2 LEU A 109     -13.151  -1.576  21.234  1.00 95.69           C  
ATOM    905  N   THR A 110     -11.143   1.737  23.972  1.00 96.00           N  
ATOM    906  CA  THR A 110     -10.771   3.103  24.329  1.00 96.00           C  
ATOM    907  C   THR A 110     -11.212   4.071  23.240  1.00 96.00           C  
ATOM    908  CB  THR A 110      -9.278   3.253  24.652  1.00 96.00           C  
ATOM    909  O   THR A 110     -11.290   3.725  22.060  1.00 96.00           O  
ATOM    910  CG2 THR A 110      -8.720   2.143  25.543  1.00 96.00           C  
ATOM    911  OG1 THR A 110      -8.496   3.349  23.491  1.00 96.00           O  
ATOM    912  N   LEU A 111     -11.457   5.324  23.625  1.00 96.38           N  
ATOM    913  CA  LEU A 111     -11.792   6.381  22.672  1.00 96.38           C  
ATOM    914  C   LEU A 111     -10.691   6.559  21.613  1.00 96.38           C  
ATOM    915  CB  LEU A 111     -12.043   7.670  23.470  1.00 96.38           C  
ATOM    916  O   LEU A 111     -10.992   6.747  20.439  1.00 96.38           O  
ATOM    917  CG  LEU A 111     -12.335   8.898  22.594  1.00 96.38           C  
ATOM    918  CD1 LEU A 111     -13.571   8.680  21.723  1.00 96.38           C  
ATOM    919  CD2 LEU A 111     -12.534  10.108  23.504  1.00 96.38           C  
ATOM    920  N   SER A 112      -9.422   6.429  22.012  1.00 96.38           N  
ATOM    921  CA  SER A 112      -8.283   6.515  21.093  1.00 96.38           C  
ATOM    922  C   SER A 112      -8.312   5.411  20.034  1.00 96.38           C  
ATOM    923  CB  SER A 112      -6.974   6.421  21.880  1.00 96.38           C  
ATOM    924  O   SER A 112      -8.025   5.685  18.870  1.00 96.38           O  
ATOM    925  OG  SER A 112      -5.867   6.653  21.034  1.00 96.38           O  
ATOM    926  N   ASP A 113      -8.665   4.177  20.412  1.00 95.25           N  
ATOM    927  CA  ASP A 113      -8.750   3.059  19.465  1.00 95.25           C  
ATOM    928  C   ASP A 113      -9.882   3.282  18.456  1.00 95.25           C  
ATOM    929  CB  ASP A 113      -8.951   1.727  20.206  1.00 95.25           C  
ATOM    930  O   ASP A 113      -9.697   3.057  17.259  1.00 95.25           O  
ATOM    931  CG  ASP A 113      -7.799   1.391  21.156  1.00 95.25           C  
ATOM    932  OD1 ASP A 113      -6.619   1.517  20.753  1.00 95.25           O  
ATOM    933  OD2 ASP A 113      -8.100   1.069  22.327  1.00 95.25           O  
ATOM    934  N   MET A 114     -11.027   3.793  18.919  1.00 97.62           N  
ATOM    935  CA  MET A 114     -12.182   4.086  18.066  1.00 97.62           C  
ATOM    936  C   MET A 114     -11.934   5.264  17.121  1.00 97.62           C  
ATOM    937  CB  MET A 114     -13.424   4.334  18.934  1.00 97.62           C  
ATOM    938  O   MET A 114     -12.251   5.175  15.935  1.00 97.62           O  
ATOM    939  CG  MET A 114     -13.864   3.080  19.695  1.00 97.62           C  
ATOM    940  SD  MET A 114     -14.067   1.577  18.700  1.00 97.62           S  
ATOM    941  CE  MET A 114     -15.312   2.114  17.500  1.00 97.62           C  
ATOM    942  N   GLN A 115     -11.318   6.345  17.606  1.00 97.56           N  
ATOM    943  CA  GLN A 115     -10.928   7.487  16.774  1.00 97.56           C  
ATOM    944  C   GLN A 115      -9.912   7.073  15.702  1.00 97.56           C  
ATOM    945  CB  GLN A 115     -10.337   8.593  17.661  1.00 97.56           C  
ATOM    946  O   GLN A 115     -10.058   7.442  14.533  1.00 97.56           O  
ATOM    947  CG  GLN A 115     -11.410   9.344  18.467  1.00 97.56           C  
ATOM    948  CD  GLN A 115     -10.817  10.348  19.455  1.00 97.56           C  
ATOM    949  NE2 GLN A 115     -11.608  11.263  19.973  1.00 97.56           N  
ATOM    950  OE1 GLN A 115      -9.640  10.333  19.789  1.00 97.56           O  
ATOM    951  N   TRP A 116      -8.913   6.263  16.078  1.00 96.94           N  
ATOM    952  CA  TRP A 116      -7.951   5.705  15.132  1.00 96.94           C  
ATOM    953  C   TRP A 116      -8.640   4.829  14.083  1.00 96.94           C  
ATOM    954  CB  TRP A 116      -6.866   4.915  15.875  1.00 96.94           C  
ATOM    955  O   TRP A 116      -8.432   5.038  12.890  1.00 96.94           O  
ATOM    956  CG  TRP A 116      -5.934   4.189  14.956  1.00 96.94           C  
ATOM    957  CD1 TRP A 116      -4.819   4.704  14.391  1.00 96.94           C  
ATOM    958  CD2 TRP A 116      -6.076   2.842  14.409  1.00 96.94           C  
ATOM    959  CE2 TRP A 116      -5.028   2.630  13.466  1.00 96.94           C  
ATOM    960  CE3 TRP A 116      -6.993   1.784  14.600  1.00 96.94           C  
ATOM    961  NE1 TRP A 116      -4.270   3.779  13.524  1.00 96.94           N  
ATOM    962  CH2 TRP A 116      -5.847   0.415  12.935  1.00 96.94           C  
ATOM    963  CZ2 TRP A 116      -4.921   1.447  12.724  1.00 96.94           C  
ATOM    964  CZ3 TRP A 116      -6.878   0.583  13.875  1.00 96.94           C  
ATOM    965  N   LEU A 117      -9.490   3.888  14.505  1.00 96.62           N  
ATOM    966  CA  LEU A 117     -10.175   2.969  13.598  1.00 96.62           C  
ATOM    967  C   LEU A 117     -11.060   3.722  12.605  1.00 96.62           C  
ATOM    968  CB  LEU A 117     -11.010   1.978  14.421  1.00 96.62           C  
ATOM    969  O   LEU A 117     -11.011   3.437  11.408  1.00 96.62           O  
ATOM    970  CG  LEU A 117     -11.872   1.051  13.546  1.00 96.62           C  
ATOM    971  CD1 LEU A 117     -11.021   0.089  12.710  1.00 96.62           C  
ATOM    972  CD2 LEU A 117     -12.808   0.243  14.425  1.00 96.62           C  
ATOM    973  N   LYS A 118     -11.842   4.692  13.088  1.00 96.56           N  
ATOM    974  CA  LYS A 118     -12.696   5.519  12.234  1.00 96.56           C  
ATOM    975  C   LYS A 118     -11.863   6.246  11.182  1.00 96.56           C  
ATOM    976  CB  LYS A 118     -13.504   6.492  13.103  1.00 96.56           C  
ATOM    977  O   LYS A 118     -12.151   6.132   9.995  1.00 96.56           O  
ATOM    978  CG  LYS A 118     -14.521   7.228  12.227  1.00 96.56           C  
ATOM    979  CD  LYS A 118     -15.348   8.257  13.004  1.00 96.56           C  
ATOM    980  CE  LYS A 118     -16.474   8.795  12.114  1.00 96.56           C  
ATOM    981  NZ  LYS A 118     -15.965   9.419  10.865  1.00 96.56           N  
ATOM    982  N   SER A 119     -10.787   6.913  11.604  1.00 96.25           N  
ATOM    983  CA  SER A 119      -9.844   7.571  10.693  1.00 96.25           C  
ATOM    984  C   SER A 119      -9.256   6.588   9.671  1.00 96.25           C  
ATOM    985  CB  SER A 119      -8.730   8.217  11.521  1.00 96.25           C  
ATOM    986  O   SER A 119      -9.196   6.874   8.473  1.00 96.25           O  
ATOM    987  OG  SER A 119      -7.833   8.917  10.685  1.00 96.25           O  
ATOM    988  N   TYR A 120      -8.890   5.383  10.113  1.00 94.44           N  
ATOM    989  CA  TYR A 120      -8.322   4.347   9.257  1.00 94.44           C  
ATOM    990  C   TYR A 120      -9.315   3.843   8.197  1.00 94.44           C  
ATOM    991  CB  TYR A 120      -7.799   3.206  10.139  1.00 94.44           C  
ATOM    992  O   TYR A 120      -8.948   3.709   7.026  1.00 94.44           O  
ATOM    993  CG  TYR A 120      -6.920   2.234   9.387  1.00 94.44           C  
ATOM    994  CD1 TYR A 120      -7.343   0.910   9.161  1.00 94.44           C  
ATOM    995  CD2 TYR A 120      -5.661   2.663   8.926  1.00 94.44           C  
ATOM    996  CE1 TYR A 120      -6.494   0.018   8.479  1.00 94.44           C  
ATOM    997  CE2 TYR A 120      -4.817   1.775   8.237  1.00 94.44           C  
ATOM    998  OH  TYR A 120      -4.421  -0.427   7.377  1.00 94.44           O  
ATOM    999  CZ  TYR A 120      -5.236   0.448   8.016  1.00 94.44           C  
ATOM   1000  N   ILE A 121     -10.581   3.625   8.565  1.00 93.69           N  
ATOM   1001  CA  ILE A 121     -11.657   3.246   7.635  1.00 93.69           C  
ATOM   1002  C   ILE A 121     -11.964   4.393   6.663  1.00 93.69           C  
ATOM   1003  CB  ILE A 121     -12.910   2.788   8.422  1.00 93.69           C  
ATOM   1004  O   ILE A 121     -11.995   4.177   5.446  1.00 93.69           O  
ATOM   1005  CG1 ILE A 121     -12.620   1.439   9.124  1.00 93.69           C  
ATOM   1006  CG2 ILE A 121     -14.137   2.657   7.498  1.00 93.69           C  
ATOM   1007  CD1 ILE A 121     -13.723   0.984  10.089  1.00 93.69           C  
ATOM   1008  N   ASP A 122     -12.123   5.615   7.175  1.00 93.94           N  
ATOM   1009  CA  ASP A 122     -12.435   6.808   6.378  1.00 93.94           C  
ATOM   1010  C   ASP A 122     -11.337   7.110   5.351  1.00 93.94           C  
ATOM   1011  CB  ASP A 122     -12.656   8.018   7.304  1.00 93.94           C  
ATOM   1012  O   ASP A 122     -11.631   7.501   4.219  1.00 93.94           O  
ATOM   1013  CG  ASP A 122     -13.988   7.986   8.066  1.00 93.94           C  
ATOM   1014  OD1 ASP A 122     -14.902   7.246   7.646  1.00 93.94           O  
ATOM   1015  OD2 ASP A 122     -14.134   8.768   9.037  1.00 93.94           O  
ATOM   1016  N   SER A 123     -10.074   6.821   5.688  1.00 91.19           N  
ATOM   1017  CA  SER A 123      -8.931   6.955   4.776  1.00 91.19           C  
ATOM   1018  C   SER A 123      -8.982   6.025   3.556  1.00 91.19           C  
ATOM   1019  CB  SER A 123      -7.616   6.718   5.527  1.00 91.19           C  
ATOM   1020  O   SER A 123      -8.133   6.138   2.668  1.00 91.19           O  
ATOM   1021  OG  SER A 123      -7.339   5.331   5.639  1.00 91.19           O  
ATOM   1022  N   LYS A 124      -9.926   5.072   3.508  1.00 92.69           N  
ATOM   1023  CA  LYS A 124     -10.047   4.016   2.486  1.00 92.69           C  
ATOM   1024  C   LYS A 124      -8.864   3.042   2.432  1.00 92.69           C  
ATOM   1025  CB  LYS A 124     -10.399   4.621   1.105  1.00 92.69           C  
ATOM   1026  O   LYS A 124      -8.712   2.323   1.444  1.00 92.69           O  
ATOM   1027  CG  LYS A 124     -11.611   5.566   1.087  1.00 92.69           C  
ATOM   1028  CD  LYS A 124     -12.875   4.852   1.569  1.00 92.69           C  
ATOM   1029  CE  LYS A 124     -14.111   5.740   1.450  1.00 92.69           C  
ATOM   1030  NZ  LYS A 124     -15.289   5.022   1.992  1.00 92.69           N  
ATOM   1031  N   ALA A 125      -8.050   2.962   3.489  1.00 92.19           N  
ATOM   1032  CA  ALA A 125      -6.914   2.039   3.566  1.00 92.19           C  
ATOM   1033  C   ALA A 125      -7.341   0.573   3.380  1.00 92.19           C  
ATOM   1034  CB  ALA A 125      -6.196   2.256   4.902  1.00 92.19           C  
ATOM   1035  O   ALA A 125      -6.763  -0.137   2.559  1.00 92.19           O  
ATOM   1036  N   ILE A 126      -8.410   0.138   4.057  1.00 93.62           N  
ATOM   1037  CA  ILE A 126      -8.936  -1.228   3.904  1.00 93.62           C  
ATOM   1038  C   ILE A 126      -9.431  -1.492   2.476  1.00 93.62           C  
ATOM   1039  CB  ILE A 126     -10.050  -1.509   4.937  1.00 93.62           C  
ATOM   1040  O   ILE A 126      -9.224  -2.581   1.943  1.00 93.62           O  
ATOM   1041  CG1 ILE A 126      -9.560  -1.406   6.399  1.00 93.62           C  
ATOM   1042  CG2 ILE A 126     -10.674  -2.898   4.690  1.00 93.62           C  
ATOM   1043  CD1 ILE A 126      -8.475  -2.422   6.783  1.00 93.62           C  
ATOM   1044  N   ASP A 127     -10.051  -0.512   1.816  1.00 92.62           N  
ATOM   1045  CA  ASP A 127     -10.505  -0.673   0.431  1.00 92.62           C  
ATOM   1046  C   ASP A 127      -9.333  -0.822  -0.539  1.00 92.62           C  
ATOM   1047  CB  ASP A 127     -11.424   0.484   0.019  1.00 92.62           C  
ATOM   1048  O   ASP A 127      -9.363  -1.708  -1.396  1.00 92.62           O  
ATOM   1049  CG  ASP A 127     -12.806   0.420   0.676  1.00 92.62           C  
ATOM   1050  OD1 ASP A 127     -13.240  -0.705   1.038  1.00 92.62           O  
ATOM   1051  OD2 ASP A 127     -13.438   1.495   0.756  1.00 92.62           O  
ATOM   1052  N   ARG A 128      -8.273  -0.021  -0.370  1.00 93.75           N  
ATOM   1053  CA  ARG A 128      -7.026  -0.176  -1.132  1.00 93.75           C  
ATOM   1054  C   ARG A 128      -6.384  -1.535  -0.896  1.00 93.75           C  
ATOM   1055  CB  ARG A 128      -6.034   0.932  -0.769  1.00 93.75           C  
ATOM   1056  O   ARG A 128      -6.000  -2.188  -1.860  1.00 93.75           O  
ATOM   1057  CG  ARG A 128      -6.471   2.288  -1.330  1.00 93.75           C  
ATOM   1058  CD  ARG A 128      -5.346   3.305  -1.162  1.00 93.75           C  
ATOM   1059  NE  ARG A 128      -5.101   3.697   0.236  1.00 93.75           N  
ATOM   1060  NH1 ARG A 128      -6.838   5.172   0.449  1.00 93.75           N  
ATOM   1061  NH2 ARG A 128      -5.531   4.809   2.190  1.00 93.75           N  
ATOM   1062  CZ  ARG A 128      -5.812   4.550   0.948  1.00 93.75           C  
ATOM   1063  N   PHE A 129      -6.339  -1.992   0.352  1.00 95.62           N  
ATOM   1064  CA  PHE A 129      -5.785  -3.296   0.699  1.00 95.62           C  
ATOM   1065  C   PHE A 129      -6.576  -4.460   0.094  1.00 95.62           C  
ATOM   1066  CB  PHE A 129      -5.713  -3.414   2.218  1.00 95.62           C  
ATOM   1067  O   PHE A 129      -6.009  -5.355  -0.523  1.00 95.62           O  
ATOM   1068  CG  PHE A 129      -5.013  -4.673   2.671  1.00 95.62           C  
ATOM   1069  CD1 PHE A 129      -5.709  -5.611   3.452  1.00 95.62           C  
ATOM   1070  CD2 PHE A 129      -3.662  -4.895   2.340  1.00 95.62           C  
ATOM   1071  CE1 PHE A 129      -5.044  -6.746   3.933  1.00 95.62           C  
ATOM   1072  CE2 PHE A 129      -3.006  -6.049   2.797  1.00 95.62           C  
ATOM   1073  CZ  PHE A 129      -3.699  -6.972   3.595  1.00 95.62           C  
ATOM   1074  N   LYS A 130      -7.910  -4.440   0.190  1.00 94.12           N  
ATOM   1075  CA  LYS A 130      -8.756  -5.460  -0.453  1.00 94.12           C  
ATOM   1076  C   LYS A 130      -8.575  -5.472  -1.963  1.00 94.12           C  
ATOM   1077  CB  LYS A 130     -10.230  -5.205  -0.161  1.00 94.12           C  
ATOM   1078  O   LYS A 130      -8.541  -6.551  -2.553  1.00 94.12           O  
ATOM   1079  CG  LYS A 130     -10.635  -5.518   1.285  1.00 94.12           C  
ATOM   1080  CD  LYS A 130     -12.120  -5.208   1.545  1.00 94.12           C  
ATOM   1081  CE  LYS A 130     -12.510  -3.820   1.016  1.00 94.12           C  
ATOM   1082  NZ  LYS A 130     -13.848  -3.349   1.442  1.00 94.12           N  
ATOM   1083  N   LYS A 131      -8.480  -4.289  -2.583  1.00 92.81           N  
ATOM   1084  CA  LYS A 131      -8.175  -4.187  -4.008  1.00 92.81           C  
ATOM   1085  C   LYS A 131      -6.838  -4.855  -4.272  1.00 92.81           C  
ATOM   1086  CB  LYS A 131      -8.217  -2.741  -4.512  1.00 92.81           C  
ATOM   1087  O   LYS A 131      -6.850  -5.839  -4.995  1.00 92.81           O  
ATOM   1088  CG  LYS A 131      -9.657  -2.238  -4.673  1.00 92.81           C  
ATOM   1089  CD  LYS A 131      -9.638  -0.774  -5.119  1.00 92.81           C  
ATOM   1090  CE  LYS A 131     -11.061  -0.244  -5.308  1.00 92.81           C  
ATOM   1091  NZ  LYS A 131     -11.032   1.165  -5.769  1.00 92.81           N  
ATOM   1092  N   SER A 132      -5.746  -4.429  -3.632  1.00 94.62           N  
ATOM   1093  CA  SER A 132      -4.410  -4.991  -3.866  1.00 94.62           C  
ATOM   1094  C   SER A 132      -4.336  -6.507  -3.638  1.00 94.62           C  
ATOM   1095  CB  SER A 132      -3.333  -4.252  -3.060  1.00 94.62           C  
ATOM   1096  O   SER A 132      -3.671  -7.184  -4.418  1.00 94.62           O  
ATOM   1097  OG  SER A 132      -3.537  -4.343  -1.670  1.00 94.62           O  
ATOM   1098  N   LEU A 133      -5.074  -7.081  -2.680  1.00 94.94           N  
ATOM   1099  CA  LEU A 133      -5.183  -8.545  -2.505  1.00 94.94           C  
ATOM   1100  C   LEU A 133      -5.713  -9.270  -3.753  1.00 94.94           C  
ATOM   1101  CB  LEU A 133      -6.099  -8.863  -1.308  1.00 94.94           C  
ATOM   1102  O   LEU A 133      -5.368 -10.427  -3.992  1.00 94.94           O  
ATOM   1103  CG  LEU A 133      -5.494  -8.587   0.080  1.00 94.94           C  
ATOM   1104  CD1 LEU A 133      -6.580  -8.767   1.140  1.00 94.94           C  
ATOM   1105  CD2 LEU A 133      -4.372  -9.558   0.439  1.00 94.94           C  
ATOM   1106  N   GLY A 134      -6.566  -8.614  -4.541  1.00 91.12           N  
ATOM   1107  CA  GLY A 134      -7.085  -9.135  -5.805  1.00 91.12           C  
ATOM   1108  C   GLY A 134      -6.081  -9.098  -6.963  1.00 91.12           C  
ATOM   1109  O   GLY A 134      -6.234  -9.874  -7.904  1.00 91.12           O  
ATOM   1110  N   HIS A 135      -5.058  -8.239  -6.889  1.00 90.38           N  
ATOM   1111  CA  HIS A 135      -4.012  -8.120  -7.918  1.00 90.38           C  
ATOM   1112  C   HIS A 135      -2.909  -9.163  -7.747  1.00 90.38           C  
ATOM   1113  CB  HIS A 135      -3.377  -6.725  -7.871  1.00 90.38           C  
ATOM   1114  O   HIS A 135      -2.324  -9.613  -8.730  1.00 90.38           O  
ATOM   1115  CG  HIS A 135      -4.259  -5.600  -8.338  1.00 90.38           C  
ATOM   1116  CD2 HIS A 135      -5.292  -5.047  -7.655  1.00 90.38           C  
ATOM   1117  ND1 HIS A 135      -4.012  -4.811  -9.445  1.00 90.38           N  
ATOM   1118  CE1 HIS A 135      -4.853  -3.777  -9.364  1.00 90.38           C  
ATOM   1119  NE2 HIS A 135      -5.695  -3.924  -8.333  1.00 90.38           N  
ATOM   1120  N   VAL A 136      -2.628  -9.549  -6.501  1.00 95.31           N  
ATOM   1121  CA  VAL A 136      -1.481 -10.392  -6.160  1.00 95.31           C  
ATOM   1122  C   VAL A 136      -1.791 -11.876  -6.371  1.00 95.31           C  
ATOM   1123  CB  VAL A 136      -0.987 -10.096  -4.733  1.00 95.31           C  
ATOM   1124  O   VAL A 136      -2.712 -12.444  -5.772  1.00 95.31           O  
ATOM   1125  CG1 VAL A 136       0.232 -10.957  -4.409  1.00 95.31           C  
ATOM   1126  CG2 VAL A 136      -0.541  -8.635  -4.589  1.00 95.31           C  
ATOM   1127  N   LYS A 137      -0.975 -12.530  -7.201  1.00 95.56           N  
ATOM   1128  CA  LYS A 137      -1.072 -13.947  -7.554  1.00 95.56           C  
ATOM   1129  C   LYS A 137       0.167 -14.709  -7.069  1.00 95.56           C  
ATOM   1130  CB  LYS A 137      -1.247 -14.092  -9.072  1.00 95.56           C  
ATOM   1131  O   LYS A 137       1.252 -14.511  -7.608  1.00 95.56           O  
ATOM   1132  CG  LYS A 137      -2.591 -13.515  -9.538  1.00 95.56           C  
ATOM   1133  CD  LYS A 137      -2.759 -13.687 -11.049  1.00 95.56           C  
ATOM   1134  CE  LYS A 137      -4.086 -13.054 -11.478  1.00 95.56           C  
ATOM   1135  NZ  LYS A 137      -4.217 -13.025 -12.953  1.00 95.56           N  
ATOM   1136  N   PRO A 138       0.039 -15.620  -6.092  1.00 96.69           N  
ATOM   1137  CA  PRO A 138       1.151 -16.487  -5.724  1.00 96.69           C  
ATOM   1138  C   PRO A 138       1.478 -17.465  -6.860  1.00 96.69           C  
ATOM   1139  CB  PRO A 138       0.701 -17.213  -4.456  1.00 96.69           C  
ATOM   1140  O   PRO A 138       0.593 -18.132  -7.408  1.00 96.69           O  
ATOM   1141  CG  PRO A 138      -0.822 -17.235  -4.578  1.00 96.69           C  
ATOM   1142  CD  PRO A 138      -1.144 -15.929  -5.301  1.00 96.69           C  
ATOM   1143  N   HIS A 139       2.761 -17.605  -7.178  1.00 96.44           N  
ATOM   1144  CA  HIS A 139       3.274 -18.653  -8.043  1.00 96.44           C  
ATOM   1145  C   HIS A 139       3.200 -19.989  -7.297  1.00 96.44           C  
ATOM   1146  CB  HIS A 139       4.710 -18.322  -8.478  1.00 96.44           C  
ATOM   1147  O   HIS A 139       4.015 -20.276  -6.423  1.00 96.44           O  
ATOM   1148  CG  HIS A 139       5.341 -19.416  -9.299  1.00 96.44           C  
ATOM   1149  CD2 HIS A 139       4.709 -20.216 -10.211  1.00 96.44           C  
ATOM   1150  ND1 HIS A 139       6.669 -19.779  -9.289  1.00 96.44           N  
ATOM   1151  CE1 HIS A 139       6.830 -20.780 -10.173  1.00 96.44           C  
ATOM   1152  NE2 HIS A 139       5.649 -21.098 -10.733  1.00 96.44           N  
ATOM   1153  N   LYS A 140       2.217 -20.829  -7.637  1.00 93.00           N  
ATOM   1154  CA  LYS A 140       1.924 -22.067  -6.891  1.00 93.00           C  
ATOM   1155  C   LYS A 140       3.117 -23.022  -6.769  1.00 93.00           C  
ATOM   1156  CB  LYS A 140       0.736 -22.798  -7.529  1.00 93.00           C  
ATOM   1157  O   LYS A 140       3.254 -23.668  -5.737  1.00 93.00           O  
ATOM   1158  CG  LYS A 140      -0.578 -22.020  -7.380  1.00 93.00           C  
ATOM   1159  CD  LYS A 140      -1.742 -22.842  -7.945  1.00 93.00           C  
ATOM   1160  CE  LYS A 140      -3.058 -22.083  -7.760  1.00 93.00           C  
ATOM   1161  NZ  LYS A 140      -4.208 -22.865  -8.277  1.00 93.00           N  
ATOM   1162  N   ALA A 141       3.984 -23.100  -7.782  1.00 92.88           N  
ATOM   1163  CA  ALA A 141       5.143 -23.995  -7.750  1.00 92.88           C  
ATOM   1164  C   ALA A 141       6.297 -23.478  -6.869  1.00 92.88           C  
ATOM   1165  CB  ALA A 141       5.597 -24.284  -9.185  1.00 92.88           C  
ATOM   1166  O   ALA A 141       7.214 -24.235  -6.560  1.00 92.88           O  
ATOM   1167  N   SER A 142       6.251 -22.218  -6.419  1.00 92.56           N  
ATOM   1168  CA  SER A 142       7.283 -21.644  -5.547  1.00 92.56           C  
ATOM   1169  C   SER A 142       7.269 -22.227  -4.127  1.00 92.56           C  
ATOM   1170  CB  SER A 142       7.141 -20.119  -5.488  1.00 92.56           C  
ATOM   1171  O   SER A 142       8.299 -22.230  -3.462  1.00 92.56           O  
ATOM   1172  OG  SER A 142       5.979 -19.748  -4.778  1.00 92.56           O  
ATOM   1173  N   GLY A 143       6.128 -22.742  -3.653  1.00 93.06           N  
ATOM   1174  CA  GLY A 143       5.961 -23.200  -2.267  1.00 93.06           C  
ATOM   1175  C   GLY A 143       5.726 -22.074  -1.250  1.00 93.06           C  
ATOM   1176  O   GLY A 143       5.608 -22.350  -0.058  1.00 93.06           O  
ATOM   1177  N   VAL A 144       5.623 -20.820  -1.702  1.00 95.75           N  
ATOM   1178  CA  VAL A 144       5.195 -19.695  -0.864  1.00 95.75           C  
ATOM   1179  C   VAL A 144       3.726 -19.871  -0.468  1.00 95.75           C  
ATOM   1180  CB  VAL A 144       5.400 -18.356  -1.594  1.00 95.75           C  
ATOM   1181  O   VAL A 144       2.890 -20.233  -1.301  1.00 95.75           O  
ATOM   1182  CG1 VAL A 144       4.959 -17.198  -0.708  1.00 95.75           C  
ATOM   1183  CG2 VAL A 144       6.869 -18.115  -1.948  1.00 95.75           C  
ATOM   1184  N   SER A 145       3.390 -19.597   0.797  1.00 95.75           N  
ATOM   1185  CA  SER A 145       1.998 -19.658   1.249  1.00 95.75           C  
ATOM   1186  C   SER A 145       1.158 -18.572   0.559  1.00 95.75           C  
ATOM   1187  CB  SER A 145       1.904 -19.604   2.785  1.00 95.75           C  
ATOM   1188  O   SER A 145       1.611 -17.441   0.374  1.00 95.75           O  
ATOM   1189  OG  SER A 145       1.634 -18.305   3.263  1.00 95.75           O  
ATOM   1190  N   GLU A 146      -0.088 -18.888   0.185  1.00 96.56           N  
ATOM   1191  CA  GLU A 146      -0.979 -17.894  -0.435  1.00 96.56           C  
ATOM   1192  C   GLU A 146      -1.185 -16.677   0.475  1.00 96.56           C  
ATOM   1193  CB  GLU A 146      -2.327 -18.544  -0.807  1.00 96.56           C  
ATOM   1194  O   GLU A 146      -1.222 -15.546  -0.015  1.00 96.56           O  
ATOM   1195  CG  GLU A 146      -3.347 -17.504  -1.312  1.00 96.56           C  
ATOM   1196  CD  GLU A 146      -4.625 -18.079  -1.934  1.00 96.56           C  
ATOM   1197  OE1 GLU A 146      -5.568 -17.262  -2.106  1.00 96.56           O  
ATOM   1198  OE2 GLU A 146      -4.644 -19.261  -2.333  1.00 96.56           O  
ATOM   1199  N   PHE A 147      -1.281 -16.912   1.787  1.00 97.44           N  
ATOM   1200  CA  PHE A 147      -1.445 -15.850   2.767  1.00 97.44           C  
ATOM   1201  C   PHE A 147      -0.253 -14.892   2.760  1.00 97.44           C  
ATOM   1202  CB  PHE A 147      -1.673 -16.444   4.162  1.00 97.44           C  
ATOM   1203  O   PHE A 147      -0.454 -13.694   2.583  1.00 97.44           O  
ATOM   1204  CG  PHE A 147      -1.847 -15.370   5.216  1.00 97.44           C  
ATOM   1205  CD1 PHE A 147      -0.736 -14.906   5.949  1.00 97.44           C  
ATOM   1206  CD2 PHE A 147      -3.104 -14.767   5.397  1.00 97.44           C  
ATOM   1207  CE1 PHE A 147      -0.885 -13.846   6.860  1.00 97.44           C  
ATOM   1208  CE2 PHE A 147      -3.246 -13.706   6.305  1.00 97.44           C  
ATOM   1209  CZ  PHE A 147      -2.142 -13.246   7.040  1.00 97.44           C  
ATOM   1210  N   ASP A 148       0.973 -15.399   2.906  1.00 97.75           N  
ATOM   1211  CA  ASP A 148       2.166 -14.554   3.008  1.00 97.75           C  
ATOM   1212  C   ASP A 148       2.437 -13.811   1.698  1.00 97.75           C  
ATOM   1213  CB  ASP A 148       3.388 -15.387   3.412  1.00 97.75           C  
ATOM   1214  O   ASP A 148       2.689 -12.606   1.718  1.00 97.75           O  
ATOM   1215  CG  ASP A 148       3.243 -15.978   4.816  1.00 97.75           C  
ATOM   1216  OD1 ASP A 148       3.051 -15.199   5.774  1.00 97.75           O  
ATOM   1217  OD2 ASP A 148       3.289 -17.227   4.921  1.00 97.75           O  
ATOM   1218  N   ALA A 149       2.298 -14.497   0.556  1.00 97.69           N  
ATOM   1219  CA  ALA A 149       2.449 -13.885  -0.761  1.00 97.69           C  
ATOM   1220  C   ALA A 149       1.508 -12.693  -0.950  1.00 97.69           C  
ATOM   1221  CB  ALA A 149       2.168 -14.938  -1.835  1.00 97.69           C  
ATOM   1222  O   ALA A 149       1.943 -11.599  -1.311  1.00 97.69           O  
ATOM   1223  N   LYS A 150       0.210 -12.900  -0.696  1.00 97.88           N  
ATOM   1224  CA  LYS A 150      -0.791 -11.845  -0.845  1.00 97.88           C  
ATOM   1225  C   LYS A 150      -0.598 -10.755   0.196  1.00 97.88           C  
ATOM   1226  CB  LYS A 150      -2.199 -12.440  -0.800  1.00 97.88           C  
ATOM   1227  O   LYS A 150      -0.532  -9.590  -0.166  1.00 97.88           O  
ATOM   1228  CG  LYS A 150      -2.534 -13.157  -2.108  1.00 97.88           C  
ATOM   1229  CD  LYS A 150      -3.964 -13.689  -2.051  1.00 97.88           C  
ATOM   1230  CE  LYS A 150      -4.340 -14.227  -3.427  1.00 97.88           C  
ATOM   1231  NZ  LYS A 150      -5.662 -14.885  -3.386  1.00 97.88           N  
ATOM   1232  N   TYR A 151      -0.463 -11.111   1.470  1.00 98.25           N  
ATOM   1233  CA  TYR A 151      -0.372 -10.140   2.555  1.00 98.25           C  
ATOM   1234  C   TYR A 151       0.812  -9.181   2.381  1.00 98.25           C  
ATOM   1235  CB  TYR A 151      -0.284 -10.871   3.902  1.00 98.25           C  
ATOM   1236  O   TYR A 151       0.612  -7.966   2.373  1.00 98.25           O  
ATOM   1237  CG  TYR A 151      -0.224  -9.910   5.069  1.00 98.25           C  
ATOM   1238  CD1 TYR A 151       1.008  -9.607   5.683  1.00 98.25           C  
ATOM   1239  CD2 TYR A 151      -1.399  -9.262   5.489  1.00 98.25           C  
ATOM   1240  CE1 TYR A 151       1.069  -8.623   6.690  1.00 98.25           C  
ATOM   1241  CE2 TYR A 151      -1.336  -8.261   6.472  1.00 98.25           C  
ATOM   1242  OH  TYR A 151      -0.064  -6.948   7.996  1.00 98.25           O  
ATOM   1243  CZ  TYR A 151      -0.101  -7.928   7.061  1.00 98.25           C  
ATOM   1244  N   LEU A 152       2.026  -9.717   2.208  1.00 97.56           N  
ATOM   1245  CA  LEU A 152       3.255  -8.920   2.195  1.00 97.56           C  
ATOM   1246  C   LEU A 152       3.283  -7.932   1.026  1.00 97.56           C  
ATOM   1247  CB  LEU A 152       4.474  -9.858   2.147  1.00 97.56           C  
ATOM   1248  O   LEU A 152       3.599  -6.763   1.221  1.00 97.56           O  
ATOM   1249  CG  LEU A 152       4.704 -10.671   3.435  1.00 97.56           C  
ATOM   1250  CD1 LEU A 152       5.761 -11.741   3.180  1.00 97.56           C  
ATOM   1251  CD2 LEU A 152       5.182  -9.788   4.591  1.00 97.56           C  
ATOM   1252  N   VAL A 153       2.898  -8.372  -0.173  1.00 97.56           N  
ATOM   1253  CA  VAL A 153       2.910  -7.514  -1.367  1.00 97.56           C  
ATOM   1254  C   VAL A 153       1.726  -6.546  -1.372  1.00 97.56           C  
ATOM   1255  CB  VAL A 153       2.980  -8.383  -2.634  1.00 97.56           C  
ATOM   1256  O   VAL A 153       1.894  -5.359  -1.655  1.00 97.56           O  
ATOM   1257  CG1 VAL A 153       2.941  -7.564  -3.925  1.00 97.56           C  
ATOM   1258  CG2 VAL A 153       4.296  -9.174  -2.625  1.00 97.56           C  
ATOM   1259  N   SER A 154       0.526  -6.994  -0.994  1.00 97.06           N  
ATOM   1260  CA  SER A 154      -0.661  -6.131  -0.953  1.00 97.06           C  
ATOM   1261  C   SER A 154      -0.561  -5.016   0.087  1.00 97.06           C  
ATOM   1262  CB  SER A 154      -1.913  -6.963  -0.686  1.00 97.06           C  
ATOM   1263  O   SER A 154      -1.116  -3.939  -0.148  1.00 97.06           O  
ATOM   1264  OG  SER A 154      -2.137  -7.833  -1.777  1.00 97.06           O  
ATOM   1265  N   LYS A 155       0.152  -5.249   1.196  1.00 96.06           N  
ATOM   1266  CA  LYS A 155       0.448  -4.251   2.237  1.00 96.06           C  
ATOM   1267  C   LYS A 155       1.325  -3.106   1.722  1.00 96.06           C  
ATOM   1268  CB  LYS A 155       1.115  -4.981   3.411  1.00 96.06           C  
ATOM   1269  O   LYS A 155       1.166  -1.969   2.159  1.00 96.06           O  
ATOM   1270  CG  LYS A 155       1.636  -4.038   4.504  1.00 96.06           C  
ATOM   1271  CD  LYS A 155       2.269  -4.851   5.633  1.00 96.06           C  
ATOM   1272  CE  LYS A 155       3.216  -3.967   6.442  1.00 96.06           C  
ATOM   1273  NZ  LYS A 155       3.840  -4.747   7.536  1.00 96.06           N  
ATOM   1274  N   GLU A 156       2.216  -3.377   0.775  1.00 95.31           N  
ATOM   1275  CA  GLU A 156       3.009  -2.327   0.136  1.00 95.31           C  
ATOM   1276  C   GLU A 156       2.201  -1.622  -0.961  1.00 95.31           C  
ATOM   1277  CB  GLU A 156       4.337  -2.908  -0.368  1.00 95.31           C  
ATOM   1278  O   GLU A 156       2.088  -0.398  -0.949  1.00 95.31           O  
ATOM   1279  CG  GLU A 156       5.212  -3.494   0.759  1.00 95.31           C  
ATOM   1280  CD  GLU A 156       5.445  -2.501   1.907  1.00 95.31           C  
ATOM   1281  OE1 GLU A 156       5.334  -2.860   3.101  1.00 95.31           O  
ATOM   1282  OE2 GLU A 156       5.670  -1.306   1.612  1.00 95.31           O  
ATOM   1283  N   LEU A 157       1.520  -2.376  -1.833  1.00 95.12           N  
ATOM   1284  CA  LEU A 157       0.688  -1.810  -2.906  1.00 95.12           C  
ATOM   1285  C   LEU A 157      -0.448  -0.907  -2.394  1.00 95.12           C  
ATOM   1286  CB  LEU A 157       0.089  -2.952  -3.745  1.00 95.12           C  
ATOM   1287  O   LEU A 157      -0.798   0.072  -3.054  1.00 95.12           O  
ATOM   1288  CG  LEU A 157       1.084  -3.709  -4.639  1.00 95.12           C  
ATOM   1289  CD1 LEU A 157       0.349  -4.861  -5.328  1.00 95.12           C  
ATOM   1290  CD2 LEU A 157       1.701  -2.819  -5.718  1.00 95.12           C  
ATOM   1291  N   MET A 158      -1.027  -1.194  -1.221  1.00 94.38           N  
ATOM   1292  CA  MET A 158      -2.127  -0.393  -0.657  1.00 94.38           C  
ATOM   1293  C   MET A 158      -1.731   1.037  -0.256  1.00 94.38           C  
ATOM   1294  CB  MET A 158      -2.777  -1.104   0.538  1.00 94.38           C  
ATOM   1295  O   MET A 158      -2.613   1.837   0.066  1.00 94.38           O  
ATOM   1296  CG  MET A 158      -1.852  -1.182   1.757  1.00 94.38           C  
ATOM   1297  SD  MET A 158      -2.606  -1.757   3.299  1.00 94.38           S  
ATOM   1298  CE  MET A 158      -3.643  -0.330   3.704  1.00 94.38           C  
ATOM   1299  N   LYS A 159      -0.429   1.350  -0.248  1.00 92.81           N  
ATOM   1300  CA  LYS A 159       0.093   2.700  -0.001  1.00 92.81           C  
ATOM   1301  C   LYS A 159      -0.119   3.644  -1.192  1.00 92.81           C  
ATOM   1302  CB  LYS A 159       1.586   2.612   0.348  1.00 92.81           C  
ATOM   1303  O   LYS A 159      -0.036   4.857  -1.032  1.00 92.81           O  
ATOM   1304  CG  LYS A 159       1.887   1.780   1.604  1.00 92.81           C  
ATOM   1305  CD  LYS A 159       3.401   1.684   1.819  1.00 92.81           C  
ATOM   1306  CE  LYS A 159       3.704   0.906   3.099  1.00 92.81           C  
ATOM   1307  NZ  LYS A 159       5.161   0.711   3.261  1.00 92.81           N  
ATOM   1308  N   THR A 160      -0.403   3.100  -2.376  1.00 91.12           N  
ATOM   1309  CA  THR A 160      -0.736   3.874  -3.585  1.00 91.12           C  
ATOM   1310  C   THR A 160      -2.168   4.417  -3.546  1.00 91.12           C  
ATOM   1311  CB  THR A 160      -0.537   3.042  -4.860  1.00 91.12           C  
ATOM   1312  O   THR A 160      -2.957   4.065  -2.675  1.00 91.12           O  
ATOM   1313  CG2 THR A 160       0.860   2.442  -4.962  1.00 91.12           C  
ATOM   1314  OG1 THR A 160      -1.462   1.983  -4.925  1.00 91.12           O  
ATOM   1315  N   GLU A 161      -2.552   5.260  -4.505  1.00 89.25           N  
ATOM   1316  CA  GLU A 161      -3.950   5.687  -4.662  1.00 89.25           C  
ATOM   1317  C   GLU A 161      -4.855   4.590  -5.246  1.00 89.25           C  
ATOM   1318  CB  GLU A 161      -4.041   6.945  -5.538  1.00 89.25           C  
ATOM   1319  O   GLU A 161      -4.451   3.780  -6.079  1.00 89.25           O  
ATOM   1320  CG  GLU A 161      -3.462   8.187  -4.852  1.00 89.25           C  
ATOM   1321  CD  GLU A 161      -4.266   8.605  -3.616  1.00 89.25           C  
ATOM   1322  OE1 GLU A 161      -3.679   9.290  -2.757  1.00 89.25           O  
ATOM   1323  OE2 GLU A 161      -5.473   8.255  -3.565  1.00 89.25           O  
ATOM   1324  N   CYS A 162      -6.146   4.633  -4.896  1.00 87.94           N  
ATOM   1325  CA  CYS A 162      -7.164   3.686  -5.376  1.00 87.94           C  
ATOM   1326  C   CYS A 162      -7.226   3.536  -6.906  1.00 87.94           C  
ATOM   1327  CB  CYS A 162      -8.544   4.167  -4.888  1.00 87.94           C  
ATOM   1328  O   CYS A 162      -7.657   2.483  -7.380  1.00 87.94           O  
ATOM   1329  SG  CYS A 162      -9.045   3.313  -3.370  1.00 87.94           S  
ATOM   1330  N   VAL A 163      -6.866   4.582  -7.661  1.00 89.94           N  
ATOM   1331  CA  VAL A 163      -6.912   4.571  -9.130  1.00 89.94           C  
ATOM   1332  C   VAL A 163      -5.882   3.610  -9.720  1.00 89.94           C  
ATOM   1333  CB  VAL A 163      -6.788   5.991  -9.710  1.00 89.94           C  
ATOM   1334  O   VAL A 163      -6.228   2.870 -10.635  1.00 89.94           O  
ATOM   1335  CG1 VAL A 163      -5.415   6.623  -9.499  1.00 89.94           C  
ATOM   1336  CG2 VAL A 163      -7.109   6.023 -11.205  1.00 89.94           C  
ATOM   1337  N   PHE A 164      -4.683   3.507  -9.134  1.00 90.56           N  
ATOM   1338  CA  PHE A 164      -3.646   2.565  -9.581  1.00 90.56           C  
ATOM   1339  C   PHE A 164      -4.032   1.105  -9.331  1.00 90.56           C  
ATOM   1340  CB  PHE A 164      -2.324   2.873  -8.878  1.00 90.56           C  
ATOM   1341  O   PHE A 164      -3.529   0.198  -9.982  1.00 90.56           O  
ATOM   1342  CG  PHE A 164      -1.814   4.279  -9.100  1.00 90.56           C  
ATOM   1343  CD1 PHE A 164      -1.262   4.662 -10.336  1.00 90.56           C  
ATOM   1344  CD2 PHE A 164      -1.889   5.209  -8.056  1.00 90.56           C  
ATOM   1345  CE1 PHE A 164      -0.781   5.973 -10.511  1.00 90.56           C  
ATOM   1346  CE2 PHE A 164      -1.434   6.522  -8.244  1.00 90.56           C  
ATOM   1347  CZ  PHE A 164      -0.877   6.910  -9.471  1.00 90.56           C  
ATOM   1348  N   LEU A 165      -4.968   0.875  -8.409  1.00 89.75           N  
ATOM   1349  CA  LEU A 165      -5.508  -0.443  -8.087  1.00 89.75           C  
ATOM   1350  C   LEU A 165      -6.894  -0.683  -8.711  1.00 89.75           C  
ATOM   1351  CB  LEU A 165      -5.509  -0.624  -6.559  1.00 89.75           C  
ATOM   1352  O   LEU A 165      -7.576  -1.643  -8.338  1.00 89.75           O  
ATOM   1353  CG  LEU A 165      -4.143  -0.417  -5.876  1.00 89.75           C  
ATOM   1354  CD1 LEU A 165      -4.337  -0.549  -4.366  1.00 89.75           C  
ATOM   1355  CD2 LEU A 165      -3.104  -1.443  -6.331  1.00 89.75           C  
ATOM   1356  N   SER A 166      -7.343   0.203  -9.607  1.00 87.62           N  
ATOM   1357  CA  SER A 166      -8.634   0.103 -10.297  1.00 87.62           C  
ATOM   1358  C   SER A 166      -8.662  -1.058 -11.288  1.00 87.62           C  
ATOM   1359  CB  SER A 166      -8.960   1.406 -11.031  1.00 87.62           C  
ATOM   1360  O   SER A 166      -7.619  -1.563 -11.701  1.00 87.62           O  
ATOM   1361  OG  SER A 166      -8.089   1.554 -12.125  1.00 87.62           O  
ATOM   1362  N   HIS A 167      -9.865  -1.477 -11.697  1.00 78.50           N  
ATOM   1363  CA  HIS A 167     -10.015  -2.648 -12.555  1.00 78.50           C  
ATOM   1364  C   HIS A 167      -9.252  -2.515 -13.885  1.00 78.50           C  
ATOM   1365  CB  HIS A 167     -11.493  -2.975 -12.784  1.00 78.50           C  
ATOM   1366  O   HIS A 167      -8.571  -3.459 -14.276  1.00 78.50           O  
ATOM   1367  CG  HIS A 167     -11.673  -4.311 -13.463  1.00 78.50           C  
ATOM   1368  CD2 HIS A 167     -12.282  -4.544 -14.668  1.00 78.50           C  
ATOM   1369  ND1 HIS A 167     -11.202  -5.524 -13.008  1.00 78.50           N  
ATOM   1370  CE1 HIS A 167     -11.531  -6.462 -13.911  1.00 78.50           C  
ATOM   1371  NE2 HIS A 167     -12.202  -5.914 -14.933  1.00 78.50           N  
ATOM   1372  N   GLY A 168      -9.299  -1.340 -14.523  1.00 77.56           N  
ATOM   1373  CA  GLY A 168      -8.686  -1.103 -15.836  1.00 77.56           C  
ATOM   1374  C   GLY A 168      -7.153  -1.076 -15.850  1.00 77.56           C  
ATOM   1375  O   GLY A 168      -6.567  -1.326 -16.901  1.00 77.56           O  
ATOM   1376  N   ILE A 169      -6.513  -0.821 -14.700  1.00 79.19           N  
ATOM   1377  CA  ILE A 169      -5.062  -1.007 -14.512  1.00 79.19           C  
ATOM   1378  C   ILE A 169      -4.771  -2.439 -14.037  1.00 79.19           C  
ATOM   1379  CB  ILE A 169      -4.489   0.076 -13.562  1.00 79.19           C  
ATOM   1380  O   ILE A 169      -3.861  -3.090 -14.546  1.00 79.19           O  
ATOM   1381  CG1 ILE A 169      -4.546   1.447 -14.271  1.00 79.19           C  
ATOM   1382  CG2 ILE A 169      -3.045  -0.255 -13.142  1.00 79.19           C  
ATOM   1383  CD1 ILE A 169      -4.103   2.641 -13.417  1.00 79.19           C  
ATOM   1384  N   SER A 170      -5.591  -2.967 -13.120  1.00 70.31           N  
ATOM   1385  CA  SER A 170      -5.448  -4.317 -12.545  1.00 70.31           C  
ATOM   1386  C   SER A 170      -5.507  -5.447 -13.564  1.00 70.31           C  
ATOM   1387  CB  SER A 170      -6.566  -4.587 -11.525  1.00 70.31           C  
ATOM   1388  O   SER A 170      -4.951  -6.520 -13.343  1.00 70.31           O  
ATOM   1389  OG  SER A 170      -7.809  -4.928 -12.098  1.00 70.31           O  
ATOM   1390  N   SER A 171      -6.248  -5.237 -14.654  1.00 77.69           N  
ATOM   1391  CA  SER A 171      -6.394  -6.232 -15.711  1.00 77.69           C  
ATOM   1392  C   SER A 171      -5.121  -6.381 -16.534  1.00 77.69           C  
ATOM   1393  CB  SER A 171      -7.575  -5.873 -16.619  1.00 77.69           C  
ATOM   1394  O   SER A 171      -4.907  -7.444 -17.111  1.00 77.69           O  
ATOM   1395  OG  SER A 171      -7.488  -4.552 -17.125  1.00 77.69           O  
ATOM   1396  N   GLU A 172      -4.295  -5.338 -16.578  1.00 85.75           N  
ATOM   1397  CA  GLU A 172      -3.118  -5.258 -17.440  1.00 85.75           C  
ATOM   1398  C   GLU A 172      -1.848  -5.654 -16.684  1.00 85.75           C  
ATOM   1399  CB  GLU A 172      -2.993  -3.830 -17.991  1.00 85.75           C  
ATOM   1400  O   GLU A 172      -1.054  -6.451 -17.180  1.00 85.75           O  
ATOM   1401  CG  GLU A 172      -4.239  -3.300 -18.711  1.00 85.75           C  
ATOM   1402  CD  GLU A 172      -4.653  -4.103 -19.949  1.00 85.75           C  
ATOM   1403  OE1 GLU A 172      -5.826  -3.903 -20.351  1.00 85.75           O  
ATOM   1404  OE2 GLU A 172      -3.834  -4.857 -20.505  1.00 85.75           O  
ATOM   1405  N   ILE A 173      -1.678  -5.157 -15.454  1.00 89.12           N  
ATOM   1406  CA  ILE A 173      -0.508  -5.473 -14.629  1.00 89.12           C  
ATOM   1407  C   ILE A 173      -0.796  -6.716 -13.789  1.00 89.12           C  
ATOM   1408  CB  ILE A 173      -0.071  -4.276 -13.759  1.00 89.12           C  
ATOM   1409  O   ILE A 173      -1.549  -6.682 -12.814  1.00 89.12           O  
ATOM   1410  CG1 ILE A 173       0.232  -3.038 -14.635  1.00 89.12           C  
ATOM   1411  CG2 ILE A 173       1.164  -4.682 -12.927  1.00 89.12           C  
ATOM   1412  CD1 ILE A 173       0.544  -1.786 -13.807  1.00 89.12           C  
ATOM   1413  N   LYS A 174      -0.148  -7.831 -14.130  1.00 90.00           N  
ATOM   1414  CA  LYS A 174      -0.205  -9.057 -13.324  1.00 90.00           C  
ATOM   1415  C   LYS A 174       0.906  -9.039 -12.281  1.00 90.00           C  
ATOM   1416  CB  LYS A 174      -0.073 -10.285 -14.224  1.00 90.00           C  
ATOM   1417  O   LYS A 174       2.074  -9.111 -12.640  1.00 90.00           O  
ATOM   1418  CG  LYS A 174      -1.228 -10.446 -15.225  1.00 90.00           C  
ATOM   1419  CD  LYS A 174      -0.847 -11.586 -16.168  1.00 90.00           C  
ATOM   1420  CE  LYS A 174      -1.784 -11.765 -17.356  1.00 90.00           C  
ATOM   1421  NZ  LYS A 174      -1.079 -12.598 -18.360  1.00 90.00           N  
ATOM   1422  N   VAL A 175       0.541  -8.999 -11.000  1.00 95.25           N  
ATOM   1423  CA  VAL A 175       1.497  -9.082  -9.887  1.00 95.25           C  
ATOM   1424  C   VAL A 175       1.657 -10.535  -9.452  1.00 95.25           C  
ATOM   1425  CB  VAL A 175       1.068  -8.181  -8.717  1.00 95.25           C  
ATOM   1426  O   VAL A 175       0.735 -11.124  -8.885  1.00 95.25           O  
ATOM   1427  CG1 VAL A 175       2.036  -8.330  -7.534  1.00 95.25           C  
ATOM   1428  CG2 VAL A 175       0.971  -6.714  -9.159  1.00 95.25           C  
ATOM   1429  N   VAL A 176       2.821 -11.118  -9.708  1.00 97.06           N  
ATOM   1430  CA  VAL A 176       3.183 -12.496  -9.372  1.00 97.06           C  
ATOM   1431  C   VAL A 176       4.151 -12.507  -8.193  1.00 97.06           C  
ATOM   1432  CB  VAL A 176       3.768 -13.234 -10.591  1.00 97.06           C  
ATOM   1433  O   VAL A 176       5.095 -11.725  -8.145  1.00 97.06           O  
ATOM   1434  CG1 VAL A 176       4.144 -14.683 -10.245  1.00 97.06           C  
ATOM   1435  CG2 VAL A 176       2.750 -13.276 -11.741  1.00 97.06           C  
ATOM   1436  N   VAL A 177       3.936 -13.414  -7.238  1.00 98.19           N  
ATOM   1437  CA  VAL A 177       4.840 -13.598  -6.091  1.00 98.19           C  
ATOM   1438  C   VAL A 177       5.477 -14.971  -6.126  1.00 98.19           C  
ATOM   1439  CB  VAL A 177       4.161 -13.340  -4.742  1.00 98.19           C  
ATOM   1440  O   VAL A 177       4.772 -15.974  -6.216  1.00 98.19           O  
ATOM   1441  CG1 VAL A 177       5.158 -13.418  -3.578  1.00 98.19           C  
ATOM   1442  CG2 VAL A 177       3.539 -11.948  -4.752  1.00 98.19           C  
ATOM   1443  N   THR A 178       6.798 -15.025  -6.026  1.00 97.69           N  
ATOM   1444  CA  THR A 178       7.589 -16.260  -6.043  1.00 97.69           C  
ATOM   1445  C   THR A 178       8.554 -16.308  -4.854  1.00 97.69           C  
ATOM   1446  CB  THR A 178       8.269 -16.396  -7.413  1.00 97.69           C  
ATOM   1447  O   THR A 178       8.529 -15.418  -4.002  1.00 97.69           O  
ATOM   1448  CG2 THR A 178       9.439 -15.440  -7.628  1.00 97.69           C  
ATOM   1449  OG1 THR A 178       8.738 -17.711  -7.598  1.00 97.69           O  
ATOM   1450  N   LYS A 179       9.381 -17.355  -4.755  1.00 96.19           N  
ATOM   1451  CA  LYS A 179      10.415 -17.462  -3.715  1.00 96.19           C  
ATOM   1452  C   LYS A 179      11.799 -17.079  -4.230  1.00 96.19           C  
ATOM   1453  CB  LYS A 179      10.447 -18.835  -3.028  1.00 96.19           C  
ATOM   1454  O   LYS A 179      12.113 -17.329  -5.393  1.00 96.19           O  
ATOM   1455  CG  LYS A 179      10.849 -19.970  -3.972  1.00 96.19           C  
ATOM   1456  CD  LYS A 179      11.201 -21.239  -3.211  1.00 96.19           C  
ATOM   1457  CE  LYS A 179      11.425 -22.341  -4.244  1.00 96.19           C  
ATOM   1458  NZ  LYS A 179      11.635 -23.635  -3.570  1.00 96.19           N  
ATOM   1459  N   ASP A 180      12.613 -16.574  -3.312  1.00 93.19           N  
ATOM   1460  CA  ASP A 180      14.061 -16.345  -3.390  1.00 93.19           C  
ATOM   1461  C   ASP A 180      14.517 -15.315  -4.440  1.00 93.19           C  
ATOM   1462  CB  ASP A 180      14.808 -17.691  -3.480  1.00 93.19           C  
ATOM   1463  O   ASP A 180      15.136 -14.319  -4.074  1.00 93.19           O  
ATOM   1464  CG  ASP A 180      14.459 -18.650  -2.329  1.00 93.19           C  
ATOM   1465  OD1 ASP A 180      14.271 -18.161  -1.189  1.00 93.19           O  
ATOM   1466  OD2 ASP A 180      14.344 -19.871  -2.594  1.00 93.19           O  
ATOM   1467  N   ASN A 181      14.187 -15.509  -5.717  1.00 94.19           N  
ATOM   1468  CA  ASN A 181      14.483 -14.594  -6.823  1.00 94.19           C  
ATOM   1469  C   ASN A 181      13.458 -14.741  -7.966  1.00 94.19           C  
ATOM   1470  CB  ASN A 181      15.920 -14.855  -7.307  1.00 94.19           C  
ATOM   1471  O   ASN A 181      12.621 -15.651  -7.974  1.00 94.19           O  
ATOM   1472  CG  ASN A 181      16.110 -16.275  -7.800  1.00 94.19           C  
ATOM   1473  ND2 ASN A 181      17.192 -16.918  -7.443  1.00 94.19           N  
ATOM   1474  OD1 ASN A 181      15.285 -16.833  -8.496  1.00 94.19           O  
ATOM   1475  N   VAL A 182      13.530 -13.845  -8.952  1.00 94.38           N  
ATOM   1476  CA  VAL A 182      12.605 -13.852 -10.097  1.00 94.38           C  
ATOM   1477  C   VAL A 182      12.759 -15.081 -11.002  1.00 94.38           C  
ATOM   1478  CB  VAL A 182      12.705 -12.556 -10.922  1.00 94.38           C  
ATOM   1479  O   VAL A 182      11.777 -15.496 -11.620  1.00 94.38           O  
ATOM   1480  CG1 VAL A 182      12.359 -11.326 -10.072  1.00 94.38           C  
ATOM   1481  CG2 VAL A 182      14.084 -12.352 -11.553  1.00 94.38           C  
ATOM   1482  N   THR A 183      13.935 -15.725 -11.044  1.00 94.94           N  
ATOM   1483  CA  THR A 183      14.185 -16.887 -11.921  1.00 94.94           C  
ATOM   1484  C   THR A 183      13.444 -18.143 -11.467  1.00 94.94           C  
ATOM   1485  CB  THR A 183      15.677 -17.195 -12.146  1.00 94.94           C  
ATOM   1486  O   THR A 183      13.142 -19.005 -12.288  1.00 94.94           O  
ATOM   1487  CG2 THR A 183      16.471 -15.959 -12.552  1.00 94.94           C  
ATOM   1488  OG1 THR A 183      16.315 -17.704 -11.003  1.00 94.94           O  
ATOM   1489  N   THR A 184      13.009 -18.213 -10.201  1.00 95.75           N  
ATOM   1490  CA  THR A 184      12.065 -19.250  -9.747  1.00 95.75           C  
ATOM   1491  C   THR A 184      10.748 -19.230 -10.537  1.00 95.75           C  
ATOM   1492  CB  THR A 184      11.737 -19.080  -8.257  1.00 95.75           C  
ATOM   1493  O   THR A 184      10.082 -20.259 -10.657  1.00 95.75           O  
ATOM   1494  CG2 THR A 184      10.821 -20.189  -7.731  1.00 95.75           C  
ATOM   1495  OG1 THR A 184      12.890 -19.156  -7.464  1.00 95.75           O  
ATOM   1496  N   TYR A 185      10.333 -18.064 -11.039  1.00 95.94           N  
ATOM   1497  CA  TYR A 185       9.170 -17.941 -11.919  1.00 95.94           C  
ATOM   1498  C   TYR A 185       9.588 -17.899 -13.392  1.00 95.94           C  
ATOM   1499  CB  TYR A 185       8.351 -16.715 -11.509  1.00 95.94           C  
ATOM   1500  O   TYR A 185       9.155 -18.733 -14.187  1.00 95.94           O  
ATOM   1501  CG  TYR A 185       7.116 -16.527 -12.361  1.00 95.94           C  
ATOM   1502  CD1 TYR A 185       7.006 -15.416 -13.214  1.00 95.94           C  
ATOM   1503  CD2 TYR A 185       6.099 -17.498 -12.337  1.00 95.94           C  
ATOM   1504  CE1 TYR A 185       5.857 -15.250 -14.006  1.00 95.94           C  
ATOM   1505  CE2 TYR A 185       4.966 -17.356 -13.155  1.00 95.94           C  
ATOM   1506  OH  TYR A 185       3.739 -16.103 -14.764  1.00 95.94           O  
ATOM   1507  CZ  TYR A 185       4.840 -16.225 -13.987  1.00 95.94           C  
ATOM   1508  N   TRP A 186      10.486 -16.983 -13.747  1.00 94.00           N  
ATOM   1509  CA  TRP A 186      11.035 -16.865 -15.094  1.00 94.00           C  
ATOM   1510  C   TRP A 186      12.301 -17.702 -15.248  1.00 94.00           C  
ATOM   1511  CB  TRP A 186      11.261 -15.396 -15.432  1.00 94.00           C  
ATOM   1512  O   TRP A 186      13.414 -17.183 -15.324  1.00 94.00           O  
ATOM   1513  CG  TRP A 186      10.031 -14.559 -15.566  1.00 94.00           C  
ATOM   1514  CD1 TRP A 186       8.843 -14.912 -16.115  1.00 94.00           C  
ATOM   1515  CD2 TRP A 186       9.904 -13.153 -15.234  1.00 94.00           C  
ATOM   1516  CE2 TRP A 186       8.608 -12.704 -15.617  1.00 94.00           C  
ATOM   1517  CE3 TRP A 186      10.790 -12.203 -14.695  1.00 94.00           C  
ATOM   1518  NE1 TRP A 186       8.002 -13.816 -16.153  1.00 94.00           N  
ATOM   1519  CH2 TRP A 186       9.089 -10.457 -14.872  1.00 94.00           C  
ATOM   1520  CZ2 TRP A 186       8.200 -11.376 -15.447  1.00 94.00           C  
ATOM   1521  CZ3 TRP A 186      10.388 -10.871 -14.536  1.00 94.00           C  
ATOM   1522  N   ALA A 187      12.123 -19.020 -15.334  1.00 94.12           N  
ATOM   1523  CA  ALA A 187      13.233 -19.969 -15.452  1.00 94.12           C  
ATOM   1524  C   ALA A 187      14.149 -19.703 -16.665  1.00 94.12           C  
ATOM   1525  CB  ALA A 187      12.638 -21.380 -15.510  1.00 94.12           C  
ATOM   1526  O   ALA A 187      15.312 -20.088 -16.657  1.00 94.12           O  
ATOM   1527  N   HIS A 188      13.648 -19.019 -17.698  1.00 92.62           N  
ATOM   1528  CA  HIS A 188      14.431 -18.651 -18.878  1.00 92.62           C  
ATOM   1529  C   HIS A 188      15.519 -17.591 -18.601  1.00 92.62           C  
ATOM   1530  CB  HIS A 188      13.465 -18.201 -19.984  1.00 92.62           C  
ATOM   1531  O   HIS A 188      16.389 -17.397 -19.444  1.00 92.62           O  
ATOM   1532  CG  HIS A 188      12.824 -16.859 -19.731  1.00 92.62           C  
ATOM   1533  CD2 HIS A 188      13.368 -15.649 -20.066  1.00 92.62           C  
ATOM   1534  ND1 HIS A 188      11.586 -16.604 -19.171  1.00 92.62           N  
ATOM   1535  CE1 HIS A 188      11.392 -15.271 -19.179  1.00 92.62           C  
ATOM   1536  NE2 HIS A 188      12.461 -14.658 -19.704  1.00 92.62           N  
ATOM   1537  N   LEU A 189      15.481 -16.917 -17.444  1.00 93.06           N  
ATOM   1538  CA  LEU A 189      16.481 -15.934 -17.012  1.00 93.06           C  
ATOM   1539  C   LEU A 189      17.564 -16.535 -16.097  1.00 93.06           C  
ATOM   1540  CB  LEU A 189      15.771 -14.743 -16.339  1.00 93.06           C  
ATOM   1541  O   LEU A 189      18.448 -15.813 -15.638  1.00 93.06           O  
ATOM   1542  CG  LEU A 189      14.802 -13.956 -17.234  1.00 93.06           C  
ATOM   1543  CD1 LEU A 189      14.139 -12.846 -16.421  1.00 93.06           C  
ATOM   1544  CD2 LEU A 189      15.502 -13.323 -18.439  1.00 93.06           C  
ATOM   1545  N   ASP A 190      17.518 -17.839 -15.815  1.00 94.62           N  
ATOM   1546  CA  ASP A 190      18.508 -18.512 -14.970  1.00 94.62           C  
ATOM   1547  C   ASP A 190      19.928 -18.406 -15.561  1.00 94.62           C  
ATOM   1548  CB  ASP A 190      18.078 -19.972 -14.746  1.00 94.62           C  
ATOM   1549  O   ASP A 190      20.173 -18.760 -16.715  1.00 94.62           O  
ATOM   1550  CG  ASP A 190      18.944 -20.702 -13.714  1.00 94.62           C  
ATOM   1551  OD1 ASP A 190      19.551 -20.010 -12.869  1.00 94.62           O  
ATOM   1552  OD2 ASP A 190      18.952 -21.951 -13.717  1.00 94.62           O  
ATOM   1553  N   GLY A 191      20.862 -17.864 -14.777  1.00 93.31           N  
ATOM   1554  CA  GLY A 191      22.245 -17.591 -15.175  1.00 93.31           C  
ATOM   1555  C   GLY A 191      22.425 -16.409 -16.135  1.00 93.31           C  
ATOM   1556  O   GLY A 191      23.560 -16.081 -16.483  1.00 93.31           O  
ATOM   1557  N   VAL A 192      21.344 -15.747 -16.557  1.00 93.44           N  
ATOM   1558  CA  VAL A 192      21.402 -14.619 -17.495  1.00 93.44           C  
ATOM   1559  C   VAL A 192      21.868 -13.362 -16.761  1.00 93.44           C  
ATOM   1560  CB  VAL A 192      20.053 -14.418 -18.218  1.00 93.44           C  
ATOM   1561  O   VAL A 192      21.361 -13.031 -15.686  1.00 93.44           O  
ATOM   1562  CG1 VAL A 192      20.085 -13.231 -19.190  1.00 93.44           C  
ATOM   1563  CG2 VAL A 192      19.673 -15.665 -19.027  1.00 93.44           C  
ATOM   1564  N   SER A 193      22.835 -12.645 -17.339  1.00 90.19           N  
ATOM   1565  CA  SER A 193      23.309 -11.368 -16.797  1.00 90.19           C  
ATOM   1566  C   SER A 193      22.193 -10.327 -16.778  1.00 90.19           C  
ATOM   1567  CB  SER A 193      24.497 -10.822 -17.590  1.00 90.19           C  
ATOM   1568  O   SER A 193      21.441 -10.183 -17.742  1.00 90.19           O  
ATOM   1569  OG  SER A 193      25.573 -11.737 -17.544  1.00 90.19           O  
ATOM   1570  N   VAL A 194      22.109  -9.574 -15.685  1.00 85.44           N  
ATOM   1571  CA  VAL A 194      21.123  -8.502 -15.530  1.00 85.44           C  
ATOM   1572  C   VAL A 194      21.734  -7.163 -15.946  1.00 85.44           C  
ATOM   1573  CB  VAL A 194      20.502  -8.523 -14.123  1.00 85.44           C  
ATOM   1574  O   VAL A 194      22.848  -6.811 -15.552  1.00 85.44           O  
ATOM   1575  CG1 VAL A 194      21.538  -8.342 -13.017  1.00 85.44           C  
ATOM   1576  CG2 VAL A 194      19.403  -7.464 -13.986  1.00 85.44           C  
ATOM   1577  N   ARG A 195      21.015  -6.415 -16.788  1.00 78.31           N  
ATOM   1578  CA  ARG A 195      21.449  -5.102 -17.283  1.00 78.31           C  
ATOM   1579  C   ARG A 195      21.607  -4.114 -16.119  1.00 78.31           C  
ATOM   1580  CB  ARG A 195      20.443  -4.614 -18.342  1.00 78.31           C  
ATOM   1581  O   ARG A 195      20.883  -4.186 -15.132  1.00 78.31           O  
ATOM   1582  CG  ARG A 195      20.804  -3.252 -18.958  1.00 78.31           C  
ATOM   1583  CD  ARG A 195      19.760  -2.825 -19.995  1.00 78.31           C  
ATOM   1584  NE  ARG A 195      19.977  -1.436 -20.446  1.00 78.31           N  
ATOM   1585  NH1 ARG A 195      18.185  -1.314 -21.888  1.00 78.31           N  
ATOM   1586  NH2 ARG A 195      19.460   0.478 -21.568  1.00 78.31           N  
ATOM   1587  CZ  ARG A 195      19.214  -0.770 -21.298  1.00 78.31           C  
ATOM   1588  N   GLY A 196      22.555  -3.184 -16.240  1.00 72.62           N  
ATOM   1589  CA  GLY A 196      22.722  -2.074 -15.289  1.00 72.62           C  
ATOM   1590  C   GLY A 196      23.350  -2.452 -13.943  1.00 72.62           C  
ATOM   1591  O   GLY A 196      23.535  -1.576 -13.105  1.00 72.62           O  
ATOM   1592  N   HIS A 197      23.717  -3.719 -13.744  1.00 76.56           N  
ATOM   1593  CA  HIS A 197      24.350  -4.209 -12.521  1.00 76.56           C  
ATOM   1594  C   HIS A 197      25.846  -4.504 -12.730  1.00 76.56           C  
ATOM   1595  CB  HIS A 197      23.601  -5.453 -12.050  1.00 76.56           C  
ATOM   1596  O   HIS A 197      26.284  -4.660 -13.874  1.00 76.56           O  
ATOM   1597  CG  HIS A 197      22.210  -5.163 -11.539  1.00 76.56           C  
ATOM   1598  CD2 HIS A 197      21.809  -5.245 -10.233  1.00 76.56           C  
ATOM   1599  ND1 HIS A 197      21.111  -4.761 -12.271  1.00 76.56           N  
ATOM   1600  CE1 HIS A 197      20.082  -4.597 -11.422  1.00 76.56           C  
ATOM   1601  NE2 HIS A 197      20.462  -4.893 -10.169  1.00 76.56           N  
ATOM   1602  N   PRO A 198      26.646  -4.602 -11.646  1.00 80.31           N  
ATOM   1603  CA  PRO A 198      28.059  -4.960 -11.734  1.00 80.31           C  
ATOM   1604  C   PRO A 198      28.296  -6.273 -12.487  1.00 80.31           C  
ATOM   1605  CB  PRO A 198      28.555  -5.064 -10.287  1.00 80.31           C  
ATOM   1606  O   PRO A 198      27.474  -7.193 -12.423  1.00 80.31           O  
ATOM   1607  CG  PRO A 198      27.606  -4.144  -9.523  1.00 80.31           C  
ATOM   1608  CD  PRO A 198      26.283  -4.337 -10.258  1.00 80.31           C  
ATOM   1609  N   GLU A 199      29.448  -6.377 -13.151  1.00 82.69           N  
ATOM   1610  CA  GLU A 199      29.861  -7.585 -13.871  1.00 82.69           C  
ATOM   1611  C   GLU A 199      29.752  -8.835 -12.979  1.00 82.69           C  
ATOM   1612  CB  GLU A 199      31.287  -7.395 -14.415  1.00 82.69           C  
ATOM   1613  O   GLU A 199      30.130  -8.822 -11.808  1.00 82.69           O  
ATOM   1614  CG  GLU A 199      31.702  -8.519 -15.380  1.00 82.69           C  
ATOM   1615  CD  GLU A 199      33.103  -8.324 -15.987  1.00 82.69           C  
ATOM   1616  OE1 GLU A 199      33.501  -9.207 -16.779  1.00 82.69           O  
ATOM   1617  OE2 GLU A 199      33.767  -7.314 -15.662  1.00 82.69           O  
ATOM   1618  N   GLY A 200      29.188  -9.912 -13.533  1.00 85.62           N  
ATOM   1619  CA  GLY A 200      28.912 -11.156 -12.805  1.00 85.62           C  
ATOM   1620  C   GLY A 200      27.554 -11.206 -12.093  1.00 85.62           C  
ATOM   1621  O   GLY A 200      27.167 -12.277 -11.626  1.00 85.62           O  
ATOM   1622  N   SER A 201      26.797 -10.104 -12.051  1.00 89.56           N  
ATOM   1623  CA  SER A 201      25.416 -10.112 -11.546  1.00 89.56           C  
ATOM   1624  C   SER A 201      24.480 -10.806 -12.536  1.00 89.56           C  
ATOM   1625  CB  SER A 201      24.901  -8.701 -11.257  1.00 89.56           C  
ATOM   1626  O   SER A 201      24.527 -10.553 -13.743  1.00 89.56           O  
ATOM   1627  OG  SER A 201      25.794  -8.014 -10.405  1.00 89.56           O  
ATOM   1628  N   THR A 202      23.596 -11.661 -12.027  1.00 93.56           N  
ATOM   1629  CA  THR A 202      22.608 -12.402 -12.826  1.00 93.56           C  
ATOM   1630  C   THR A 202      21.210 -12.212 -12.258  1.00 93.56           C  
ATOM   1631  CB  THR A 202      22.932 -13.904 -12.909  1.00 93.56           C  
ATOM   1632  O   THR A 202      21.045 -11.797 -11.111  1.00 93.56           O  
ATOM   1633  CG2 THR A 202      24.283 -14.189 -13.561  1.00 93.56           C  
ATOM   1634  OG1 THR A 202      22.974 -14.463 -11.619  1.00 93.56           O  
ATOM   1635  N   TRP A 203      20.182 -12.562 -13.027  1.00 92.62           N  
ATOM   1636  CA  TRP A 203      18.798 -12.532 -12.547  1.00 92.62           C  
ATOM   1637  C   TRP A 203      18.558 -13.408 -11.304  1.00 92.62           C  
ATOM   1638  CB  TRP A 203      17.873 -12.912 -13.696  1.00 92.62           C  
ATOM   1639  O   TRP A 203      17.622 -13.159 -10.546  1.00 92.62           O  
ATOM   1640  CG  TRP A 203      17.714 -11.841 -14.726  1.00 92.62           C  
ATOM   1641  CD1 TRP A 203      18.332 -11.771 -15.924  1.00 92.62           C  
ATOM   1642  CD2 TRP A 203      16.864 -10.663 -14.653  1.00 92.62           C  
ATOM   1643  CE2 TRP A 203      16.961  -9.951 -15.885  1.00 92.62           C  
ATOM   1644  CE3 TRP A 203      16.031 -10.124 -13.657  1.00 92.62           C  
ATOM   1645  NE1 TRP A 203      17.893 -10.658 -16.614  1.00 92.62           N  
ATOM   1646  CH2 TRP A 203      15.375  -8.290 -15.131  1.00 92.62           C  
ATOM   1647  CZ2 TRP A 203      16.217  -8.790 -16.138  1.00 92.62           C  
ATOM   1648  CZ3 TRP A 203      15.301  -8.946 -13.890  1.00 92.62           C  
ATOM   1649  N   ASN A 204      19.437 -14.373 -11.014  1.00 93.69           N  
ATOM   1650  CA  ASN A 204      19.393 -15.186  -9.796  1.00 93.69           C  
ATOM   1651  C   ASN A 204      19.585 -14.388  -8.499  1.00 93.69           C  
ATOM   1652  CB  ASN A 204      20.482 -16.260  -9.878  1.00 93.69           C  
ATOM   1653  O   ASN A 204      19.229 -14.889  -7.430  1.00 93.69           O  
ATOM   1654  CG  ASN A 204      20.245 -17.187 -11.039  1.00 93.69           C  
ATOM   1655  ND2 ASN A 204      19.656 -18.327 -10.786  1.00 93.69           N  
ATOM   1656  OD1 ASN A 204      20.549 -16.865 -12.172  1.00 93.69           O  
ATOM   1657  N   SER A 205      20.147 -13.178  -8.565  1.00 90.44           N  
ATOM   1658  CA  SER A 205      20.269 -12.284  -7.408  1.00 90.44           C  
ATOM   1659  C   SER A 205      19.153 -11.244  -7.316  1.00 90.44           C  
ATOM   1660  CB  SER A 205      21.650 -11.617  -7.376  1.00 90.44           C  
ATOM   1661  O   SER A 205      19.150 -10.461  -6.369  1.00 90.44           O  
ATOM   1662  OG  SER A 205      21.927 -10.856  -8.534  1.00 90.44           O  
ATOM   1663  N   ILE A 206      18.228 -11.212  -8.279  1.00 91.50           N  
ATOM   1664  CA  ILE A 206      17.237 -10.144  -8.412  1.00 91.50           C  
ATOM   1665  C   ILE A 206      15.925 -10.534  -7.714  1.00 91.50           C  
ATOM   1666  CB  ILE A 206      17.055  -9.771  -9.894  1.00 91.50           C  
ATOM   1667  O   ILE A 206      15.305 -11.538  -8.084  1.00 91.50           O  
ATOM   1668  CG1 ILE A 206      18.375  -9.296 -10.541  1.00 91.50           C  
ATOM   1669  CG2 ILE A 206      15.974  -8.699 -10.049  1.00 91.50           C  
ATOM   1670  CD1 ILE A 206      19.039  -8.086  -9.865  1.00 91.50           C  
ATOM   1671  N   PRO A 207      15.486  -9.765  -6.697  1.00 93.69           N  
ATOM   1672  CA  PRO A 207      14.283 -10.076  -5.936  1.00 93.69           C  
ATOM   1673  C   PRO A 207      13.002  -9.477  -6.529  1.00 93.69           C  
ATOM   1674  CB  PRO A 207      14.554  -9.506  -4.548  1.00 93.69           C  
ATOM   1675  O   PRO A 207      11.918  -9.797  -6.049  1.00 93.69           O  
ATOM   1676  CG  PRO A 207      15.374  -8.255  -4.844  1.00 93.69           C  
ATOM   1677  CD  PRO A 207      16.203  -8.662  -6.059  1.00 93.69           C  
ATOM   1678  N   GLY A 208      13.091  -8.604  -7.530  1.00 93.75           N  
ATOM   1679  CA  GLY A 208      11.935  -7.950  -8.132  1.00 93.75           C  
ATOM   1680  C   GLY A 208      12.199  -7.545  -9.573  1.00 93.75           C  
ATOM   1681  O   GLY A 208      13.341  -7.290  -9.939  1.00 93.75           O  
ATOM   1682  N   ALA A 209      11.152  -7.568 -10.391  1.00 92.44           N  
ATOM   1683  CA  ALA A 209      11.214  -7.118 -11.774  1.00 92.44           C  
ATOM   1684  C   ALA A 209       9.823  -6.725 -12.285  1.00 92.44           C  
ATOM   1685  CB  ALA A 209      11.786  -8.264 -12.596  1.00 92.44           C  
ATOM   1686  O   ALA A 209       8.919  -7.564 -12.362  1.00 92.44           O  
ATOM   1687  N   GLY A 210       9.649  -5.457 -12.638  1.00 88.81           N  
ATOM   1688  CA  GLY A 210       8.429  -4.917 -13.227  1.00 88.81           C  
ATOM   1689  C   GLY A 210       8.469  -4.908 -14.752  1.00 88.81           C  
ATOM   1690  O   GLY A 210       9.120  -4.052 -15.335  1.00 88.81           O  
ATOM   1691  N   ALA A 211       7.733  -5.816 -15.401  1.00 85.94           N  
ATOM   1692  CA  ALA A 211       7.552  -5.852 -16.857  1.00 85.94           C  
ATOM   1693  C   ALA A 211       8.864  -5.679 -17.671  1.00 85.94           C  
ATOM   1694  CB  ALA A 211       6.445  -4.853 -17.232  1.00 85.94           C  
ATOM   1695  O   ALA A 211       8.958  -4.776 -18.512  1.00 85.94           O  
ATOM   1696  N   PRO A 212       9.897  -6.522 -17.453  1.00 82.12           N  
ATOM   1697  CA  PRO A 212      11.110  -6.489 -18.269  1.00 82.12           C  
ATOM   1698  C   PRO A 212      10.795  -6.752 -19.752  1.00 82.12           C  
ATOM   1699  CB  PRO A 212      12.043  -7.540 -17.662  1.00 82.12           C  
ATOM   1700  O   PRO A 212       9.662  -7.032 -20.138  1.00 82.12           O  
ATOM   1701  CG  PRO A 212      11.077  -8.552 -17.058  1.00 82.12           C  
ATOM   1702  CD  PRO A 212       9.925  -7.676 -16.565  1.00 82.12           C  
ATOM   1703  N   ASP A 213      11.771  -6.577 -20.639  1.00 77.69           N  
ATOM   1704  CA  ASP A 213      11.536  -6.682 -22.084  1.00 77.69           C  
ATOM   1705  C   ASP A 213      10.921  -8.020 -22.502  1.00 77.69           C  
ATOM   1706  CB  ASP A 213      12.820  -6.371 -22.860  1.00 77.69           C  
ATOM   1707  O   ASP A 213      11.442  -9.088 -22.197  1.00 77.69           O  
ATOM   1708  CG  ASP A 213      13.210  -4.898 -22.732  1.00 77.69           C  
ATOM   1709  OD1 ASP A 213      12.276  -4.088 -22.494  1.00 77.69           O  
ATOM   1710  OD2 ASP A 213      14.418  -4.614 -22.874  1.00 77.69           O  
ATOM   1711  N   GLY A 214       9.790  -7.939 -23.212  1.00 72.81           N  
ATOM   1712  CA  GLY A 214       8.991  -9.097 -23.616  1.00 72.81           C  
ATOM   1713  C   GLY A 214       7.949  -9.555 -22.591  1.00 72.81           C  
ATOM   1714  O   GLY A 214       7.084 -10.349 -22.951  1.00 72.81           O  
ATOM   1715  N   GLU A 215       7.966  -9.015 -21.370  1.00 81.81           N  
ATOM   1716  CA  GLU A 215       7.063  -9.389 -20.281  1.00 81.81           C  
ATOM   1717  C   GLU A 215       6.101  -8.246 -19.916  1.00 81.81           C  
ATOM   1718  CB  GLU A 215       7.875  -9.835 -19.051  1.00 81.81           C  
ATOM   1719  O   GLU A 215       6.436  -7.064 -19.975  1.00 81.81           O  
ATOM   1720  CG  GLU A 215       8.795 -11.052 -19.289  1.00 81.81           C  
ATOM   1721  CD  GLU A 215       8.045 -12.358 -19.609  1.00 81.81           C  
ATOM   1722  OE1 GLU A 215       8.719 -13.368 -19.923  1.00 81.81           O  
ATOM   1723  OE2 GLU A 215       6.795 -12.370 -19.501  1.00 81.81           O  
ATOM   1724  N   THR A 216       4.882  -8.596 -19.500  1.00 81.69           N  
ATOM   1725  CA  THR A 216       3.880  -7.638 -18.978  1.00 81.69           C  
ATOM   1726  C   THR A 216       3.619  -7.830 -17.486  1.00 81.69           C  
ATOM   1727  CB  THR A 216       2.552  -7.724 -19.746  1.00 81.69           C  
ATOM   1728  O   THR A 216       2.707  -7.230 -16.916  1.00 81.69           O  
ATOM   1729  CG2 THR A 216       2.720  -7.543 -21.252  1.00 81.69           C  
ATOM   1730  OG1 THR A 216       1.922  -8.968 -19.501  1.00 81.69           O  
ATOM   1731  N   GLU A 217       4.345  -8.753 -16.863  1.00 90.94           N  
ATOM   1732  CA  GLU A 217       4.122  -9.177 -15.489  1.00 90.94           C  
ATOM   1733  C   GLU A 217       5.136  -8.513 -14.567  1.00 90.94           C  
ATOM   1734  CB  GLU A 217       4.119 -10.711 -15.365  1.00 90.94           C  
ATOM   1735  O   GLU A 217       6.283  -8.262 -14.931  1.00 90.94           O  
ATOM   1736  CG  GLU A 217       3.205 -11.357 -16.417  1.00 90.94           C  
ATOM   1737  CD  GLU A 217       3.057 -12.870 -16.250  1.00 90.94           C  
ATOM   1738  OE1 GLU A 217       1.881 -13.334 -16.210  1.00 90.94           O  
ATOM   1739  OE2 GLU A 217       4.104 -13.540 -16.206  1.00 90.94           O  
ATOM   1740  N   LEU A 218       4.687  -8.234 -13.353  1.00 94.69           N  
ATOM   1741  CA  LEU A 218       5.524  -7.811 -12.251  1.00 94.69           C  
ATOM   1742  C   LEU A 218       5.770  -9.022 -11.367  1.00 94.69           C  
ATOM   1743  CB  LEU A 218       4.801  -6.665 -11.543  1.00 94.69           C  
ATOM   1744  O   LEU A 218       4.811  -9.628 -10.890  1.00 94.69           O  
ATOM   1745  CG  LEU A 218       5.513  -6.177 -10.275  1.00 94.69           C  
ATOM   1746  CD1 LEU A 218       5.088  -4.746 -10.044  1.00 94.69           C  
ATOM   1747  CD2 LEU A 218       5.070  -6.891  -9.004  1.00 94.69           C  
ATOM   1748  N   VAL A 219       7.029  -9.361 -11.116  1.00 96.62           N  
ATOM   1749  CA  VAL A 219       7.403 -10.490 -10.259  1.00 96.62           C  
ATOM   1750  C   VAL A 219       8.092  -9.966  -9.011  1.00 96.62           C  
ATOM   1751  CB  VAL A 219       8.284 -11.504 -11.005  1.00 96.62           C  
ATOM   1752  O   VAL A 219       9.067  -9.232  -9.107  1.00 96.62           O  
ATOM   1753  CG1 VAL A 219       8.634 -12.712 -10.120  1.00 96.62           C  
ATOM   1754  CG2 VAL A 219       7.561 -12.054 -12.236  1.00 96.62           C  
ATOM   1755  N   ILE A 220       7.608 -10.378  -7.838  1.00 97.38           N  
ATOM   1756  CA  ILE A 220       8.252 -10.136  -6.542  1.00 97.38           C  
ATOM   1757  C   ILE A 220       8.643 -11.474  -5.933  1.00 97.38           C  
ATOM   1758  CB  ILE A 220       7.338  -9.340  -5.585  1.00 97.38           C  
ATOM   1759  O   ILE A 220       7.802 -12.346  -5.718  1.00 97.38           O  
ATOM   1760  CG1 ILE A 220       6.900  -7.986  -6.170  1.00 97.38           C  
ATOM   1761  CG2 ILE A 220       8.005  -9.128  -4.214  1.00 97.38           C  
ATOM   1762  CD1 ILE A 220       8.029  -6.988  -6.467  1.00 97.38           C  
ATOM   1763  N   ALA A 221       9.914 -11.634  -5.607  1.00 96.88           N  
ATOM   1764  CA  ALA A 221      10.397 -12.750  -4.825  1.00 96.88           C  
ATOM   1765  C   ALA A 221      10.416 -12.390  -3.338  1.00 96.88           C  
ATOM   1766  CB  ALA A 221      11.760 -13.182  -5.345  1.00 96.88           C  
ATOM   1767  O   ALA A 221      10.970 -11.370  -2.926  1.00 96.88           O  
ATOM   1768  N   ILE A 222       9.824 -13.258  -2.523  1.00 96.94           N  
ATOM   1769  CA  ILE A 222       9.942 -13.206  -1.066  1.00 96.94           C  
ATOM   1770  C   ILE A 222      10.825 -14.349  -0.573  1.00 96.94           C  
ATOM   1771  CB  ILE A 222       8.567 -13.157  -0.380  1.00 96.94           C  
ATOM   1772  O   ILE A 222      11.000 -15.354  -1.260  1.00 96.94           O  
ATOM   1773  CG1 ILE A 222       7.728 -14.430  -0.578  1.00 96.94           C  
ATOM   1774  CG2 ILE A 222       7.791 -11.906  -0.825  1.00 96.94           C  
ATOM   1775  CD1 ILE A 222       6.510 -14.405   0.352  1.00 96.94           C  
ATOM   1776  N   ARG A 223      11.384 -14.219   0.627  1.00 95.31           N  
ATOM   1777  CA  ARG A 223      12.267 -15.239   1.211  1.00 95.31           C  
ATOM   1778  C   ARG A 223      11.860 -15.564   2.633  1.00 95.31           C  
ATOM   1779  CB  ARG A 223      13.733 -14.794   1.109  1.00 95.31           C  
ATOM   1780  O   ARG A 223      11.181 -14.770   3.279  1.00 95.31           O  
ATOM   1781  CG  ARG A 223      14.053 -13.577   1.991  1.00 95.31           C  
ATOM   1782  CD  ARG A 223      15.533 -13.221   1.872  1.00 95.31           C  
ATOM   1783  NE  ARG A 223      15.878 -12.104   2.770  1.00 95.31           N  
ATOM   1784  NH1 ARG A 223      17.771 -11.393   1.676  1.00 95.31           N  
ATOM   1785  NH2 ARG A 223      16.975 -10.243   3.428  1.00 95.31           N  
ATOM   1786  CZ  ARG A 223      16.881 -11.261   2.621  1.00 95.31           C  
ATOM   1787  N   GLN A 224      12.295 -16.710   3.135  1.00 94.88           N  
ATOM   1788  CA  GLN A 224      12.194 -16.993   4.560  1.00 94.88           C  
ATOM   1789  C   GLN A 224      13.366 -16.354   5.306  1.00 94.88           C  
ATOM   1790  CB  GLN A 224      12.094 -18.497   4.819  1.00 94.88           C  
ATOM   1791  O   GLN A 224      14.516 -16.427   4.874  1.00 94.88           O  
ATOM   1792  CG  GLN A 224      10.750 -19.047   4.325  1.00 94.88           C  
ATOM   1793  CD  GLN A 224      10.599 -20.532   4.622  1.00 94.88           C  
ATOM   1794  NE2 GLN A 224       9.555 -20.942   5.305  1.00 94.88           N  
ATOM   1795  OE1 GLN A 224      11.425 -21.359   4.277  1.00 94.88           O  
ATOM   1796  N   ASN A 225      13.070 -15.737   6.442  1.00 93.00           N  
ATOM   1797  CA  ASN A 225      14.082 -15.272   7.374  1.00 93.00           C  
ATOM   1798  C   ASN A 225      14.643 -16.433   8.214  1.00 93.00           C  
ATOM   1799  CB  ASN A 225      13.489 -14.109   8.178  1.00 93.00           C  
ATOM   1800  O   ASN A 225      14.259 -17.592   8.050  1.00 93.00           O  
ATOM   1801  CG  ASN A 225      12.462 -14.466   9.231  1.00 93.00           C  
ATOM   1802  ND2 ASN A 225      11.837 -13.454   9.777  1.00 93.00           N  
ATOM   1803  OD1 ASN A 225      12.250 -15.607   9.616  1.00 93.00           O  
ATOM   1804  N   LYS A 226      15.548 -16.121   9.150  1.00 93.44           N  
ATOM   1805  CA  LYS A 226      16.199 -17.124  10.016  1.00 93.44           C  
ATOM   1806  C   LYS A 226      15.216 -17.939  10.869  1.00 93.44           C  
ATOM   1807  CB  LYS A 226      17.227 -16.445  10.931  1.00 93.44           C  
ATOM   1808  O   LYS A 226      15.541 -19.062  11.234  1.00 93.44           O  
ATOM   1809  CG  LYS A 226      18.391 -15.821  10.148  1.00 93.44           C  
ATOM   1810  CD  LYS A 226      19.406 -15.199  11.113  1.00 93.44           C  
ATOM   1811  CE  LYS A 226      20.539 -14.540  10.322  1.00 93.44           C  
ATOM   1812  NZ  LYS A 226      21.494 -13.846  11.220  1.00 93.44           N  
ATOM   1813  N   ASP A 227      14.029 -17.399  11.137  1.00 95.00           N  
ATOM   1814  CA  ASP A 227      12.969 -18.054  11.910  1.00 95.00           C  
ATOM   1815  C   ASP A 227      11.975 -18.819  11.014  1.00 95.00           C  
ATOM   1816  CB  ASP A 227      12.230 -17.016  12.772  1.00 95.00           C  
ATOM   1817  O   ASP A 227      10.929 -19.269  11.483  1.00 95.00           O  
ATOM   1818  CG  ASP A 227      13.135 -16.203  13.700  1.00 95.00           C  
ATOM   1819  OD1 ASP A 227      14.119 -16.766  14.228  1.00 95.00           O  
ATOM   1820  OD2 ASP A 227      12.797 -15.013  13.895  1.00 95.00           O  
ATOM   1821  N   GLY A 228      12.250 -18.928   9.709  1.00 93.19           N  
ATOM   1822  CA  GLY A 228      11.371 -19.583   8.739  1.00 93.19           C  
ATOM   1823  C   GLY A 228      10.134 -18.764   8.349  1.00 93.19           C  
ATOM   1824  O   GLY A 228       9.252 -19.282   7.660  1.00 93.19           O  
ATOM   1825  N   LYS A 229      10.036 -17.493   8.765  1.00 94.81           N  
ATOM   1826  CA  LYS A 229       8.918 -16.610   8.395  1.00 94.81           C  
ATOM   1827  C   LYS A 229       9.191 -15.944   7.055  1.00 94.81           C  
ATOM   1828  CB  LYS A 229       8.672 -15.545   9.468  1.00 94.81           C  
ATOM   1829  O   LYS A 229      10.290 -15.446   6.835  1.00 94.81           O  
ATOM   1830  CG  LYS A 229       8.198 -16.152  10.792  1.00 94.81           C  
ATOM   1831  CD  LYS A 229       7.997 -15.042  11.826  1.00 94.81           C  
ATOM   1832  CE  LYS A 229       7.536 -15.656  13.148  1.00 94.81           C  
ATOM   1833  NZ  LYS A 229       7.538 -14.645  14.233  1.00 94.81           N  
ATOM   1834  N   TRP A 230       8.184 -15.906   6.190  1.00 96.50           N  
ATOM   1835  CA  TRP A 230       8.265 -15.190   4.922  1.00 96.50           C  
ATOM   1836  C   TRP A 230       8.377 -13.678   5.144  1.00 96.50           C  
ATOM   1837  CB  TRP A 230       7.054 -15.544   4.059  1.00 96.50           C  
ATOM   1838  O   TRP A 230       7.661 -13.103   5.963  1.00 96.50           O  
ATOM   1839  CG  TRP A 230       7.038 -16.960   3.569  1.00 96.50           C  
ATOM   1840  CD1 TRP A 230       6.260 -17.958   4.045  1.00 96.50           C  
ATOM   1841  CD2 TRP A 230       7.865 -17.564   2.530  1.00 96.50           C  
ATOM   1842  CE2 TRP A 230       7.519 -18.944   2.421  1.00 96.50           C  
ATOM   1843  CE3 TRP A 230       8.885 -17.088   1.681  1.00 96.50           C  
ATOM   1844  NE1 TRP A 230       6.531 -19.128   3.362  1.00 96.50           N  
ATOM   1845  CH2 TRP A 230       9.166 -19.304   0.689  1.00 96.50           C  
ATOM   1846  CZ2 TRP A 230       8.149 -19.809   1.516  1.00 96.50           C  
ATOM   1847  CZ3 TRP A 230       9.529 -17.947   0.769  1.00 96.50           C  
ATOM   1848  N   GLU A 231       9.267 -13.038   4.394  1.00 95.38           N  
ATOM   1849  CA  GLU A 231       9.489 -11.597   4.395  1.00 95.38           C  
ATOM   1850  C   GLU A 231       9.814 -11.090   2.986  1.00 95.38           C  
ATOM   1851  CB  GLU A 231      10.596 -11.210   5.399  1.00 95.38           C  
ATOM   1852  O   GLU A 231      10.355 -11.816   2.145  1.00 95.38           O  
ATOM   1853  CG  GLU A 231      11.994 -11.763   5.055  1.00 95.38           C  
ATOM   1854  CD  GLU A 231      13.106 -11.270   5.996  1.00 95.38           C  
ATOM   1855  OE1 GLU A 231      14.277 -11.227   5.526  1.00 95.38           O  
ATOM   1856  OE2 GLU A 231      12.813 -11.005   7.189  1.00 95.38           O  
ATOM   1857  N   LEU A 232       9.520  -9.810   2.745  1.00 93.62           N  
ATOM   1858  CA  LEU A 232      10.116  -9.095   1.622  1.00 93.62           C  
ATOM   1859  C   LEU A 232      11.625  -8.961   1.879  1.00 93.62           C  
ATOM   1860  CB  LEU A 232       9.466  -7.712   1.455  1.00 93.62           C  
ATOM   1861  O   LEU A 232      12.016  -8.606   2.996  1.00 93.62           O  
ATOM   1862  CG  LEU A 232       8.062  -7.770   0.833  1.00 93.62           C  
ATOM   1863  CD1 LEU A 232       7.331  -6.449   1.058  1.00 93.62           C  
ATOM   1864  CD2 LEU A 232       8.121  -8.011  -0.676  1.00 93.62           C  
ATOM   1865  N   PRO A 233      12.482  -9.228   0.884  1.00 88.62           N  
ATOM   1866  CA  PRO A 233      13.917  -9.116   1.064  1.00 88.62           C  
ATOM   1867  C   PRO A 233      14.302  -7.672   1.404  1.00 88.62           C  
ATOM   1868  CB  PRO A 233      14.553  -9.640  -0.226  1.00 88.62           C  
ATOM   1869  O   PRO A 233      13.961  -6.717   0.704  1.00 88.62           O  
ATOM   1870  CG  PRO A 233      13.440  -9.526  -1.265  1.00 88.62           C  
ATOM   1871  CD  PRO A 233      12.152  -9.650  -0.465  1.00 88.62           C  
ATOM   1872  N   SER A 234      15.025  -7.525   2.511  1.00 72.56           N  
ATOM   1873  CA  SER A 234      15.694  -6.290   2.906  1.00 72.56           C  
ATOM   1874  C   SER A 234      17.139  -6.308   2.397  1.00 72.56           C  
ATOM   1875  CB  SER A 234      15.599  -6.102   4.426  1.00 72.56           C  
ATOM   1876  O   SER A 234      17.850  -7.306   2.565  1.00 72.56           O  
ATOM   1877  OG  SER A 234      16.044  -7.253   5.126  1.00 72.56           O  
ATOM   1878  N   GLY A 235      17.560  -5.208   1.761  1.00 59.34           N  
ATOM   1879  CA  GLY A 235      18.867  -5.085   1.104  1.00 59.34           C  
ATOM   1880  C   GLY A 235      18.940  -5.767  -0.273  1.00 59.34           C  
ATOM   1881  O   GLY A 235      18.141  -6.646  -0.581  1.00 59.34           O  
ATOM   1882  N   ASN A 236      19.920  -5.355  -1.087  1.00 56.28           N  
ATOM   1883  CA  ASN A 236      20.240  -5.860  -2.440  1.00 56.28           C  
ATOM   1884  C   ASN A 236      19.309  -5.465  -3.607  1.00 56.28           C  
ATOM   1885  CB  ASN A 236      20.544  -7.373  -2.418  1.00 56.28           C  
ATOM   1886  O   ASN A 236      19.422  -6.061  -4.672  1.00 56.28           O  
ATOM   1887  CG  ASN A 236      21.705  -7.774  -1.537  1.00 56.28           C  
ATOM   1888  ND2 ASN A 236      21.912  -9.059  -1.374  1.00 56.28           N  
ATOM   1889  OD1 ASN A 236      22.448  -6.972  -0.996  1.00 56.28           O  
ATOM   1890  N   HIS A 237      18.438  -4.460  -3.461  1.00 62.53           N  
ATOM   1891  CA  HIS A 237      17.607  -3.959  -4.578  1.00 62.53           C  
ATOM   1892  C   HIS A 237      17.607  -2.433  -4.760  1.00 62.53           C  
ATOM   1893  CB  HIS A 237      16.195  -4.551  -4.475  1.00 62.53           C  
ATOM   1894  O   HIS A 237      16.885  -1.926  -5.604  1.00 62.53           O  
ATOM   1895  CG  HIS A 237      15.512  -4.310  -3.154  1.00 62.53           C  
ATOM   1896  CD2 HIS A 237      15.238  -5.259  -2.213  1.00 62.53           C  
ATOM   1897  ND1 HIS A 237      15.060  -3.078  -2.688  1.00 62.53           N  
ATOM   1898  CE1 HIS A 237      14.500  -3.309  -1.496  1.00 62.53           C  
ATOM   1899  NE2 HIS A 237      14.590  -4.617  -1.183  1.00 62.53           N  
ATOM   1900  N   GLY A 238      18.431  -1.690  -4.007  1.00 69.12           N  
ATOM   1901  CA  GLY A 238      18.675  -0.246  -4.198  1.00 69.12           C  
ATOM   1902  C   GLY A 238      17.488   0.697  -3.936  1.00 69.12           C  
ATOM   1903  O   GLY A 238      17.708   1.887  -3.716  1.00 69.12           O  
ATOM   1904  N   SER A 239      16.261   0.177  -3.902  1.00 80.62           N  
ATOM   1905  CA  SER A 239      15.033   0.959  -3.832  1.00 80.62           C  
ATOM   1906  C   SER A 239      14.585   1.282  -2.404  1.00 80.62           C  
ATOM   1907  CB  SER A 239      13.916   0.230  -4.580  1.00 80.62           C  
ATOM   1908  O   SER A 239      14.742   0.489  -1.471  1.00 80.62           O  
ATOM   1909  OG  SER A 239      12.761   1.034  -4.504  1.00 80.62           O  
ATOM   1910  N   SER A 240      13.927   2.434  -2.248  1.00 84.62           N  
ATOM   1911  CA  SER A 240      13.153   2.798  -1.056  1.00 84.62           C  
ATOM   1912  C   SER A 240      12.005   1.828  -0.749  1.00 84.62           C  
ATOM   1913  CB  SER A 240      12.580   4.209  -1.225  1.00 84.62           C  
ATOM   1914  O   SER A 240      11.640   1.659   0.419  1.00 84.62           O  
ATOM   1915  OG  SER A 240      11.819   4.317  -2.410  1.00 84.62           O  
ATOM   1916  N   ASN A 241      11.431   1.179  -1.767  1.00 91.81           N  
ATOM   1917  CA  ASN A 241      10.385   0.176  -1.611  1.00 91.81           C  
ATOM   1918  C   ASN A 241      10.316  -0.748  -2.834  1.00 91.81           C  
ATOM   1919  CB  ASN A 241       9.043   0.894  -1.407  1.00 91.81           C  
ATOM   1920  O   ASN A 241       9.744  -0.368  -3.851  1.00 91.81           O  
ATOM   1921  CG  ASN A 241       7.956  -0.078  -1.007  1.00 91.81           C  
ATOM   1922  ND2 ASN A 241       7.483   0.083   0.200  1.00 91.81           N  
ATOM   1923  OD1 ASN A 241       7.562  -0.990  -1.720  1.00 91.81           O  
ATOM   1924  N   LEU A 242      10.812  -1.982  -2.694  1.00 94.00           N  
ATOM   1925  CA  LEU A 242      10.864  -2.971  -3.779  1.00 94.00           C  
ATOM   1926  C   LEU A 242       9.531  -3.110  -4.528  1.00 94.00           C  
ATOM   1927  CB  LEU A 242      11.289  -4.328  -3.183  1.00 94.00           C  
ATOM   1928  O   LEU A 242       9.478  -2.967  -5.740  1.00 94.00           O  
ATOM   1929  CG  LEU A 242      11.380  -5.476  -4.208  1.00 94.00           C  
ATOM   1930  CD1 LEU A 242      12.437  -5.198  -5.270  1.00 94.00           C  
ATOM   1931  CD2 LEU A 242      11.741  -6.774  -3.483  1.00 94.00           C  
ATOM   1932  N   VAL A 243       8.435  -3.363  -3.808  1.00 95.50           N  
ATOM   1933  CA  VAL A 243       7.136  -3.638  -4.440  1.00 95.50           C  
ATOM   1934  C   VAL A 243       6.635  -2.430  -5.226  1.00 95.50           C  
ATOM   1935  CB  VAL A 243       6.094  -4.056  -3.390  1.00 95.50           C  
ATOM   1936  O   VAL A 243       6.148  -2.588  -6.343  1.00 95.50           O  
ATOM   1937  CG1 VAL A 243       4.703  -4.246  -4.004  1.00 95.50           C  
ATOM   1938  CG2 VAL A 243       6.493  -5.368  -2.702  1.00 95.50           C  
ATOM   1939  N   LEU A 244       6.734  -1.231  -4.649  1.00 94.94           N  
ATOM   1940  CA  LEU A 244       6.276  -0.011  -5.310  1.00 94.94           C  
ATOM   1941  C   LEU A 244       7.192   0.412  -6.460  1.00 94.94           C  
ATOM   1942  CB  LEU A 244       6.144   1.121  -4.287  1.00 94.94           C  
ATOM   1943  O   LEU A 244       6.688   0.971  -7.427  1.00 94.94           O  
ATOM   1944  CG  LEU A 244       5.067   0.901  -3.215  1.00 94.94           C  
ATOM   1945  CD1 LEU A 244       5.105   2.063  -2.225  1.00 94.94           C  
ATOM   1946  CD2 LEU A 244       3.670   0.852  -3.830  1.00 94.94           C  
ATOM   1947  N   HIS A 245       8.491   0.133  -6.374  1.00 94.38           N  
ATOM   1948  CA  HIS A 245       9.450   0.392  -7.444  1.00 94.38           C  
ATOM   1949  C   HIS A 245       9.147  -0.475  -8.661  1.00 94.38           C  
ATOM   1950  CB  HIS A 245      10.857   0.164  -6.895  1.00 94.38           C  
ATOM   1951  O   HIS A 245       8.881   0.056  -9.736  1.00 94.38           O  
ATOM   1952  CG  HIS A 245      11.956   0.347  -7.906  1.00 94.38           C  
ATOM   1953  CD2 HIS A 245      12.311  -0.543  -8.885  1.00 94.38           C  
ATOM   1954  ND1 HIS A 245      12.811   1.427  -8.001  1.00 94.38           N  
ATOM   1955  CE1 HIS A 245      13.628   1.208  -9.047  1.00 94.38           C  
ATOM   1956  NE2 HIS A 245      13.362   0.020  -9.601  1.00 94.38           N  
ATOM   1957  N   GLU A 246       9.041  -1.795  -8.476  1.00 95.44           N  
ATOM   1958  CA  GLU A 246       8.669  -2.680  -9.583  1.00 95.44           C  
ATOM   1959  C   GLU A 246       7.284  -2.333 -10.136  1.00 95.44           C  
ATOM   1960  CB  GLU A 246       8.674  -4.153  -9.146  1.00 95.44           C  
ATOM   1961  O   GLU A 246       7.044  -2.405 -11.342  1.00 95.44           O  
ATOM   1962  CG  GLU A 246       9.997  -4.696  -8.594  1.00 95.44           C  
ATOM   1963  CD  GLU A 246      11.229  -4.312  -9.412  1.00 95.44           C  
ATOM   1964  OE1 GLU A 246      12.299  -4.232  -8.778  1.00 95.44           O  
ATOM   1965  OE2 GLU A 246      11.085  -4.161 -10.646  1.00 95.44           O  
ATOM   1966  N   PHE A 247       6.354  -1.921  -9.266  1.00 95.81           N  
ATOM   1967  CA  PHE A 247       5.030  -1.486  -9.702  1.00 95.81           C  
ATOM   1968  C   PHE A 247       5.096  -0.193 -10.515  1.00 95.81           C  
ATOM   1969  CB  PHE A 247       4.091  -1.390  -8.499  1.00 95.81           C  
ATOM   1970  O   PHE A 247       4.337  -0.049 -11.470  1.00 95.81           O  
ATOM   1971  CG  PHE A 247       2.657  -1.121  -8.896  1.00 95.81           C  
ATOM   1972  CD1 PHE A 247       2.152   0.188  -8.848  1.00 95.81           C  
ATOM   1973  CD2 PHE A 247       1.846  -2.169  -9.372  1.00 95.81           C  
ATOM   1974  CE1 PHE A 247       0.838   0.451  -9.263  1.00 95.81           C  
ATOM   1975  CE2 PHE A 247       0.529  -1.907  -9.790  1.00 95.81           C  
ATOM   1976  CZ  PHE A 247       0.023  -0.596  -9.732  1.00 95.81           C  
ATOM   1977  N   GLY A 248       6.026   0.705 -10.188  1.00 95.50           N  
ATOM   1978  CA  GLY A 248       6.355   1.883 -10.980  1.00 95.50           C  
ATOM   1979  C   GLY A 248       6.812   1.517 -12.392  1.00 95.50           C  
ATOM   1980  O   GLY A 248       6.237   2.038 -13.343  1.00 95.50           O  
ATOM   1981  N   HIS A 249       7.741   0.566 -12.540  1.00 95.25           N  
ATOM   1982  CA  HIS A 249       8.175   0.053 -13.853  1.00 95.25           C  
ATOM   1983  C   HIS A 249       7.019  -0.551 -14.657  1.00 95.25           C  
ATOM   1984  CB  HIS A 249       9.281  -0.997 -13.661  1.00 95.25           C  
ATOM   1985  O   HIS A 249       6.798  -0.211 -15.822  1.00 95.25           O  
ATOM   1986  CG  HIS A 249      10.627  -0.398 -13.372  1.00 95.25           C  
ATOM   1987  CD2 HIS A 249      11.516  -0.797 -12.417  1.00 95.25           C  
ATOM   1988  ND1 HIS A 249      11.194   0.622 -14.130  1.00 95.25           N  
ATOM   1989  CE1 HIS A 249      12.424   0.808 -13.628  1.00 95.25           C  
ATOM   1990  NE2 HIS A 249      12.637  -0.012 -12.588  1.00 95.25           N  
ATOM   1991  N   ALA A 250       6.213  -1.406 -14.023  1.00 95.00           N  
ATOM   1992  CA  ALA A 250       5.061  -2.009 -14.688  1.00 95.00           C  
ATOM   1993  C   ALA A 250       4.013  -0.960 -15.101  1.00 95.00           C  
ATOM   1994  CB  ALA A 250       4.468  -3.081 -13.772  1.00 95.00           C  
ATOM   1995  O   ALA A 250       3.443  -1.051 -16.187  1.00 95.00           O  
ATOM   1996  N   LEU A 251       3.766   0.051 -14.265  1.00 94.56           N  
ATOM   1997  CA  LEU A 251       2.867   1.160 -14.578  1.00 94.56           C  
ATOM   1998  C   LEU A 251       3.384   1.979 -15.762  1.00 94.56           C  
ATOM   1999  CB  LEU A 251       2.704   2.024 -13.315  1.00 94.56           C  
ATOM   2000  O   LEU A 251       2.628   2.239 -16.697  1.00 94.56           O  
ATOM   2001  CG  LEU A 251       1.767   3.229 -13.487  1.00 94.56           C  
ATOM   2002  CD1 LEU A 251       0.309   2.796 -13.643  1.00 94.56           C  
ATOM   2003  CD2 LEU A 251       1.857   4.122 -12.255  1.00 94.56           C  
ATOM   2004  N   ASP A 252       4.659   2.355 -15.718  1.00 95.25           N  
ATOM   2005  CA  ASP A 252       5.332   3.127 -16.754  1.00 95.25           C  
ATOM   2006  C   ASP A 252       5.205   2.459 -18.126  1.00 95.25           C  
ATOM   2007  CB  ASP A 252       6.809   3.279 -16.360  1.00 95.25           C  
ATOM   2008  O   ASP A 252       4.700   3.045 -19.086  1.00 95.25           O  
ATOM   2009  CG  ASP A 252       7.550   4.187 -17.326  1.00 95.25           C  
ATOM   2010  OD1 ASP A 252       6.876   5.028 -17.952  1.00 95.25           O  
ATOM   2011  OD2 ASP A 252       8.783   4.089 -17.437  1.00 95.25           O  
ATOM   2012  N   LYS A 253       5.573   1.178 -18.189  1.00 93.44           N  
ATOM   2013  CA  LYS A 253       5.620   0.426 -19.437  1.00 93.44           C  
ATOM   2014  C   LYS A 253       4.260  -0.066 -19.893  1.00 93.44           C  
ATOM   2015  CB  LYS A 253       6.629  -0.707 -19.268  1.00 93.44           C  
ATOM   2016  O   LYS A 253       3.895   0.142 -21.047  1.00 93.44           O  
ATOM   2017  CG  LYS A 253       6.980  -1.379 -20.602  1.00 93.44           C  
ATOM   2018  CD  LYS A 253       7.975  -2.497 -20.300  1.00 93.44           C  
ATOM   2019  CE  LYS A 253       8.674  -3.066 -21.535  1.00 93.44           C  
ATOM   2020  NZ  LYS A 253       9.854  -3.847 -21.097  1.00 93.44           N  
ATOM   2021  N   VAL A 254       3.509  -0.754 -19.037  1.00 92.94           N  
ATOM   2022  CA  VAL A 254       2.274  -1.433 -19.458  1.00 92.94           C  
ATOM   2023  C   VAL A 254       1.156  -0.417 -19.663  1.00 92.94           C  
ATOM   2024  CB  VAL A 254       1.859  -2.537 -18.463  1.00 92.94           C  
ATOM   2025  O   VAL A 254       0.503  -0.409 -20.708  1.00 92.94           O  
ATOM   2026  CG1 VAL A 254       0.604  -3.273 -18.936  1.00 92.94           C  
ATOM   2027  CG2 VAL A 254       2.970  -3.584 -18.286  1.00 92.94           C  
ATOM   2028  N   ILE A 255       0.944   0.467 -18.686  1.00 92.75           N  
ATOM   2029  CA  ILE A 255      -0.152   1.438 -18.751  1.00 92.75           C  
ATOM   2030  C   ILE A 255       0.218   2.619 -19.643  1.00 92.75           C  
ATOM   2031  CB  ILE A 255      -0.617   1.860 -17.345  1.00 92.75           C  
ATOM   2032  O   ILE A 255      -0.628   3.035 -20.435  1.00 92.75           O  
ATOM   2033  CG1 ILE A 255      -0.999   0.643 -16.476  1.00 92.75           C  
ATOM   2034  CG2 ILE A 255      -1.794   2.843 -17.407  1.00 92.75           C  
ATOM   2035  CD1 ILE A 255      -2.078  -0.284 -17.049  1.00 92.75           C  
ATOM   2036  N   GLY A 256       1.470   3.087 -19.605  1.00 92.75           N  
ATOM   2037  CA  GLY A 256       1.958   4.087 -20.556  1.00 92.75           C  
ATOM   2038  C   GLY A 256       1.730   3.645 -22.002  1.00 92.75           C  
ATOM   2039  O   GLY A 256       1.034   4.329 -22.755  1.00 92.75           O  
ATOM   2040  N   ASN A 257       2.200   2.450 -22.387  1.00 91.06           N  
ATOM   2041  CA  ASN A 257       2.000   1.958 -23.755  1.00 91.06           C  
ATOM   2042  C   ASN A 257       0.521   1.817 -24.130  1.00 91.06           C  
ATOM   2043  CB  ASN A 257       2.720   0.619 -23.960  1.00 91.06           C  
ATOM   2044  O   ASN A 257       0.144   2.107 -25.266  1.00 91.06           O  
ATOM   2045  CG  ASN A 257       4.198   0.806 -24.232  1.00 91.06           C  
ATOM   2046  ND2 ASN A 257       5.055   0.056 -23.589  1.00 91.06           N  
ATOM   2047  OD1 ASN A 257       4.593   1.613 -25.052  1.00 91.06           O  
ATOM   2048  N   LYS A 258      -0.335   1.395 -23.195  1.00 89.94           N  
ATOM   2049  CA  LYS A 258      -1.776   1.285 -23.446  1.00 89.94           C  
ATOM   2050  C   LYS A 258      -2.429   2.647 -23.697  1.00 89.94           C  
ATOM   2051  CB  LYS A 258      -2.423   0.541 -22.272  1.00 89.94           C  
ATOM   2052  O   LYS A 258      -3.287   2.745 -24.571  1.00 89.94           O  
ATOM   2053  CG  LYS A 258      -3.940   0.392 -22.445  1.00 89.94           C  
ATOM   2054  CD  LYS A 258      -4.520  -0.463 -21.317  1.00 89.94           C  
ATOM   2055  CE  LYS A 258      -6.047  -0.475 -21.396  1.00 89.94           C  
ATOM   2056  NZ  LYS A 258      -6.625  -1.335 -20.337  1.00 89.94           N  
ATOM   2057  N   MET A 259      -2.056   3.668 -22.930  1.00 89.62           N  
ATOM   2058  CA  MET A 259      -2.699   4.984 -22.975  1.00 89.62           C  
ATOM   2059  C   MET A 259      -2.106   5.892 -24.052  1.00 89.62           C  
ATOM   2060  CB  MET A 259      -2.607   5.646 -21.596  1.00 89.62           C  
ATOM   2061  O   MET A 259      -2.843   6.484 -24.835  1.00 89.62           O  
ATOM   2062  CG  MET A 259      -3.460   4.887 -20.572  1.00 89.62           C  
ATOM   2063  SD  MET A 259      -3.480   5.613 -18.918  1.00 89.62           S  
ATOM   2064  CE  MET A 259      -4.335   7.165 -19.267  1.00 89.62           C  
ATOM   2065  N   ASP A 260      -0.780   5.961 -24.123  1.00 88.25           N  
ATOM   2066  CA  ASP A 260      -0.054   6.942 -24.932  1.00 88.25           C  
ATOM   2067  C   ASP A 260       0.749   6.310 -26.074  1.00 88.25           C  
ATOM   2068  CB  ASP A 260       0.866   7.756 -24.012  1.00 88.25           C  
ATOM   2069  O   ASP A 260       1.351   7.031 -26.869  1.00 88.25           O  
ATOM   2070  CG  ASP A 260       0.108   8.607 -22.996  1.00 88.25           C  
ATOM   2071  OD1 ASP A 260      -1.009   9.098 -23.281  1.00 88.25           O  
ATOM   2072  OD2 ASP A 260       0.658   8.889 -21.906  1.00 88.25           O  
ATOM   2073  N   LYS A 261       0.776   4.970 -26.171  1.00 91.12           N  
ATOM   2074  CA  LYS A 261       1.696   4.229 -27.058  1.00 91.12           C  
ATOM   2075  C   LYS A 261       3.167   4.591 -26.810  1.00 91.12           C  
ATOM   2076  CB  LYS A 261       1.294   4.383 -28.533  1.00 91.12           C  
ATOM   2077  O   LYS A 261       3.979   4.527 -27.730  1.00 91.12           O  
ATOM   2078  CG  LYS A 261      -0.160   3.991 -28.807  1.00 91.12           C  
ATOM   2079  CD  LYS A 261      -0.475   4.247 -30.280  1.00 91.12           C  
ATOM   2080  CE  LYS A 261      -1.927   3.866 -30.549  1.00 91.12           C  
ATOM   2081  NZ  LYS A 261      -2.303   4.196 -31.942  1.00 91.12           N  
ATOM   2082  N   ASN A 262       3.474   5.004 -25.582  1.00 91.81           N  
ATOM   2083  CA  ASN A 262       4.802   5.358 -25.108  1.00 91.81           C  
ATOM   2084  C   ASN A 262       4.883   5.174 -23.586  1.00 91.81           C  
ATOM   2085  CB  ASN A 262       5.096   6.821 -25.491  1.00 91.81           C  
ATOM   2086  O   ASN A 262       3.855   5.169 -22.915  1.00 91.81           O  
ATOM   2087  CG  ASN A 262       6.568   7.154 -25.338  1.00 91.81           C  
ATOM   2088  ND2 ASN A 262       6.927   8.414 -25.301  1.00 91.81           N  
ATOM   2089  OD1 ASN A 262       7.416   6.285 -25.256  1.00 91.81           O  
ATOM   2090  N   LEU A 263       6.086   5.079 -23.031  1.00 94.19           N  
ATOM   2091  CA  LEU A 263       6.299   5.052 -21.586  1.00 94.19           C  
ATOM   2092  C   LEU A 263       5.960   6.415 -20.967  1.00 94.19           C  
ATOM   2093  CB  LEU A 263       7.745   4.630 -21.292  1.00 94.19           C  
ATOM   2094  O   LEU A 263       6.227   7.469 -21.554  1.00 94.19           O  
ATOM   2095  CG  LEU A 263       7.968   3.113 -21.393  1.00 94.19           C  
ATOM   2096  CD1 LEU A 263       7.865   2.551 -22.817  1.00 94.19           C  
ATOM   2097  CD2 LEU A 263       9.345   2.774 -20.864  1.00 94.19           C  
ATOM   2098  N   PHE A 264       5.400   6.413 -19.758  1.00 95.81           N  
ATOM   2099  CA  PHE A 264       5.161   7.642 -19.003  1.00 95.81           C  
ATOM   2100  C   PHE A 264       6.467   8.376 -18.673  1.00 95.81           C  
ATOM   2101  CB  PHE A 264       4.397   7.331 -17.707  1.00 95.81           C  
ATOM   2102  O   PHE A 264       6.513   9.606 -18.772  1.00 95.81           O  
ATOM   2103  CG  PHE A 264       2.949   6.903 -17.855  1.00 95.81           C  
ATOM   2104  CD1 PHE A 264       2.092   7.565 -18.757  1.00 95.81           C  
ATOM   2105  CD2 PHE A 264       2.437   5.875 -17.040  1.00 95.81           C  
ATOM   2106  CE1 PHE A 264       0.740   7.197 -18.848  1.00 95.81           C  
ATOM   2107  CE2 PHE A 264       1.083   5.511 -17.127  1.00 95.81           C  
ATOM   2108  CZ  PHE A 264       0.234   6.177 -18.029  1.00 95.81           C  
ATOM   2109  N   SER A 265       7.533   7.650 -18.341  1.00 95.69           N  
ATOM   2110  CA  SER A 265       8.879   8.173 -18.087  1.00 95.69           C  
ATOM   2111  C   SER A 265       9.496   8.840 -19.319  1.00 95.69           C  
ATOM   2112  CB  SER A 265       9.786   7.038 -17.610  1.00 95.69           C  
ATOM   2113  O   SER A 265      10.292   9.768 -19.196  1.00 95.69           O  
ATOM   2114  OG  SER A 265       9.921   6.075 -18.629  1.00 95.69           O  
ATOM   2115  N   GLN A 266       9.064   8.449 -20.517  1.00 93.94           N  
ATOM   2116  CA  GLN A 266       9.507   9.039 -21.781  1.00 93.94           C  
ATOM   2117  C   GLN A 266       8.584  10.164 -22.279  1.00 93.94           C  
ATOM   2118  CB  GLN A 266       9.705   7.931 -22.820  1.00 93.94           C  
ATOM   2119  O   GLN A 266       8.781  10.707 -23.369  1.00 93.94           O  
ATOM   2120  CG  GLN A 266      10.761   6.901 -22.374  1.00 93.94           C  
ATOM   2121  CD  GLN A 266      11.127   5.928 -23.489  1.00 93.94           C  
ATOM   2122  NE2 GLN A 266      11.631   4.755 -23.172  1.00 93.94           N  
ATOM   2123  OE1 GLN A 266      10.982   6.216 -24.667  1.00 93.94           O  
ATOM   2124  N   SER A 267       7.573  10.555 -21.493  1.00 94.44           N  
ATOM   2125  CA  SER A 267       6.731  11.708 -21.822  1.00 94.44           C  
ATOM   2126  C   SER A 267       7.506  13.033 -21.701  1.00 94.44           C  
ATOM   2127  CB  SER A 267       5.449  11.749 -20.981  1.00 94.44           C  
ATOM   2128  O   SER A 267       8.338  13.186 -20.796  1.00 94.44           O  
ATOM   2129  OG  SER A 267       5.714  11.987 -19.609  1.00 94.44           O  
ATOM   2130  N   PRO A 268       7.211  14.045 -22.544  1.00 94.44           N  
ATOM   2131  CA  PRO A 268       7.795  15.381 -22.404  1.00 94.44           C  
ATOM   2132  C   PRO A 268       7.573  15.996 -21.013  1.00 94.44           C  
ATOM   2133  CB  PRO A 268       7.117  16.227 -23.489  1.00 94.44           C  
ATOM   2134  O   PRO A 268       8.433  16.709 -20.489  1.00 94.44           O  
ATOM   2135  CG  PRO A 268       6.729  15.205 -24.555  1.00 94.44           C  
ATOM   2136  CD  PRO A 268       6.361  13.978 -23.726  1.00 94.44           C  
ATOM   2137  N   GLU A 269       6.424  15.720 -20.395  1.00 95.25           N  
ATOM   2138  CA  GLU A 269       6.072  16.184 -19.059  1.00 95.25           C  
ATOM   2139  C   GLU A 269       6.947  15.553 -17.976  1.00 95.25           C  
ATOM   2140  CB  GLU A 269       4.597  15.887 -18.743  1.00 95.25           C  
ATOM   2141  O   GLU A 269       7.395  16.273 -17.076  1.00 95.25           O  
ATOM   2142  CG  GLU A 269       3.586  16.666 -19.598  1.00 95.25           C  
ATOM   2143  CD  GLU A 269       3.319  16.081 -20.997  1.00 95.25           C  
ATOM   2144  OE1 GLU A 269       2.491  16.700 -21.697  1.00 95.25           O  
ATOM   2145  OE2 GLU A 269       3.953  15.068 -21.370  1.00 95.25           O  
ATOM   2146  N   PHE A 270       7.206  14.242 -18.043  1.00 96.75           N  
ATOM   2147  CA  PHE A 270       8.097  13.589 -17.085  1.00 96.75           C  
ATOM   2148  C   PHE A 270       9.540  14.039 -17.290  1.00 96.75           C  
ATOM   2149  CB  PHE A 270       7.992  12.065 -17.151  1.00 96.75           C  
ATOM   2150  O   PHE A 270      10.172  14.475 -16.328  1.00 96.75           O  
ATOM   2151  CG  PHE A 270       8.784  11.417 -16.031  1.00 96.75           C  
ATOM   2152  CD1 PHE A 270      10.086  10.938 -16.251  1.00 96.75           C  
ATOM   2153  CD2 PHE A 270       8.240  11.354 -14.738  1.00 96.75           C  
ATOM   2154  CE1 PHE A 270      10.816  10.357 -15.203  1.00 96.75           C  
ATOM   2155  CE2 PHE A 270       8.976  10.802 -13.677  1.00 96.75           C  
ATOM   2156  CZ  PHE A 270      10.268  10.302 -13.912  1.00 96.75           C  
ATOM   2157  N   TYR A 271      10.024  14.054 -18.538  1.00 95.12           N  
ATOM   2158  CA  TYR A 271      11.374  14.516 -18.866  1.00 95.12           C  
ATOM   2159  C   TYR A 271      11.650  15.919 -18.318  1.00 95.12           C  
ATOM   2160  CB  TYR A 271      11.581  14.507 -20.385  1.00 95.12           C  
ATOM   2161  O   TYR A 271      12.693  16.157 -17.716  1.00 95.12           O  
ATOM   2162  CG  TYR A 271      12.923  15.093 -20.785  1.00 95.12           C  
ATOM   2163  CD1 TYR A 271      13.016  16.423 -21.245  1.00 95.12           C  
ATOM   2164  CD2 TYR A 271      14.091  14.325 -20.624  1.00 95.12           C  
ATOM   2165  CE1 TYR A 271      14.274  16.978 -21.551  1.00 95.12           C  
ATOM   2166  CE2 TYR A 271      15.350  14.874 -20.927  1.00 95.12           C  
ATOM   2167  OH  TYR A 271      16.661  16.727 -21.689  1.00 95.12           O  
ATOM   2168  CZ  TYR A 271      15.444  16.200 -21.394  1.00 95.12           C  
ATOM   2169  N   ARG A 272      10.700  16.855 -18.455  1.00 95.75           N  
ATOM   2170  CA  ARG A 272      10.845  18.209 -17.901  1.00 95.75           C  
ATOM   2171  C   ARG A 272      11.051  18.194 -16.383  1.00 95.75           C  
ATOM   2172  CB  ARG A 272       9.618  19.038 -18.299  1.00 95.75           C  
ATOM   2173  O   ARG A 272      11.886  18.941 -15.880  1.00 95.75           O  
ATOM   2174  CG  ARG A 272       9.705  20.483 -17.780  1.00 95.75           C  
ATOM   2175  CD  ARG A 272       8.489  21.311 -18.202  1.00 95.75           C  
ATOM   2176  NE  ARG A 272       7.247  20.796 -17.587  1.00 95.75           N  
ATOM   2177  NH1 ARG A 272       5.780  21.329 -19.278  1.00 95.75           N  
ATOM   2178  NH2 ARG A 272       5.046  20.230 -17.483  1.00 95.75           N  
ATOM   2179  CZ  ARG A 272       6.036  20.792 -18.117  1.00 95.75           C  
ATOM   2180  N   ASN A 273      10.289  17.374 -15.661  1.00 95.62           N  
ATOM   2181  CA  ASN A 273      10.400  17.261 -14.207  1.00 95.62           C  
ATOM   2182  C   ASN A 273      11.711  16.587 -13.790  1.00 95.62           C  
ATOM   2183  CB  ASN A 273       9.177  16.514 -13.661  1.00 95.62           C  
ATOM   2184  O   ASN A 273      12.417  17.119 -12.937  1.00 95.62           O  
ATOM   2185  CG  ASN A 273       7.962  17.412 -13.589  1.00 95.62           C  
ATOM   2186  ND2 ASN A 273       6.996  17.242 -14.460  1.00 95.62           N  
ATOM   2187  OD1 ASN A 273       7.880  18.326 -12.790  1.00 95.62           O  
ATOM   2188  N   TRP A 274      12.071  15.482 -14.442  1.00 95.19           N  
ATOM   2189  CA  TRP A 274      13.360  14.815 -14.267  1.00 95.19           C  
ATOM   2190  C   TRP A 274      14.535  15.768 -14.526  1.00 95.19           C  
ATOM   2191  CB  TRP A 274      13.418  13.613 -15.214  1.00 95.19           C  
ATOM   2192  O   TRP A 274      15.452  15.864 -13.717  1.00 95.19           O  
ATOM   2193  CG  TRP A 274      14.725  12.895 -15.183  1.00 95.19           C  
ATOM   2194  CD1 TRP A 274      15.007  11.825 -14.414  1.00 95.19           C  
ATOM   2195  CD2 TRP A 274      15.940  13.167 -15.943  1.00 95.19           C  
ATOM   2196  CE2 TRP A 274      16.950  12.254 -15.513  1.00 95.19           C  
ATOM   2197  CE3 TRP A 274      16.285  14.083 -16.961  1.00 95.19           C  
ATOM   2198  NE1 TRP A 274      16.320  11.442 -14.596  1.00 95.19           N  
ATOM   2199  CH2 TRP A 274      18.575  13.240 -17.003  1.00 95.19           C  
ATOM   2200  CZ2 TRP A 274      18.252  12.289 -16.022  1.00 95.19           C  
ATOM   2201  CZ3 TRP A 274      17.591  14.121 -17.485  1.00 95.19           C  
ATOM   2202  N   TYR A 275      14.480  16.555 -15.604  1.00 93.56           N  
ATOM   2203  CA  TYR A 275      15.531  17.509 -15.952  1.00 93.56           C  
ATOM   2204  C   TYR A 275      15.681  18.616 -14.902  1.00 93.56           C  
ATOM   2205  CB  TYR A 275      15.248  18.106 -17.334  1.00 93.56           C  
ATOM   2206  O   TYR A 275      16.794  19.075 -14.643  1.00 93.56           O  
ATOM   2207  CG  TYR A 275      16.310  19.092 -17.783  1.00 93.56           C  
ATOM   2208  CD1 TYR A 275      16.074  20.479 -17.702  1.00 93.56           C  
ATOM   2209  CD2 TYR A 275      17.551  18.613 -18.243  1.00 93.56           C  
ATOM   2210  CE1 TYR A 275      17.073  21.388 -18.104  1.00 93.56           C  
ATOM   2211  CE2 TYR A 275      18.558  19.517 -18.627  1.00 93.56           C  
ATOM   2212  OH  TYR A 275      19.278  21.777 -18.970  1.00 93.56           O  
ATOM   2213  CZ  TYR A 275      18.318  20.903 -18.566  1.00 93.56           C  
ATOM   2214  N   TYR A 276      14.588  19.047 -14.262  1.00 94.38           N  
ATOM   2215  CA  TYR A 276      14.681  19.978 -13.138  1.00 94.38           C  
ATOM   2216  C   TYR A 276      15.355  19.350 -11.916  1.00 94.38           C  
ATOM   2217  CB  TYR A 276      13.310  20.564 -12.783  1.00 94.38           C  
ATOM   2218  O   TYR A 276      16.182  20.026 -11.305  1.00 94.38           O  
ATOM   2219  CG  TYR A 276      12.694  21.506 -13.805  1.00 94.38           C  
ATOM   2220  CD1 TYR A 276      13.486  22.451 -14.492  1.00 94.38           C  
ATOM   2221  CD2 TYR A 276      11.303  21.476 -14.023  1.00 94.38           C  
ATOM   2222  CE1 TYR A 276      12.900  23.332 -15.419  1.00 94.38           C  
ATOM   2223  CE2 TYR A 276      10.708  22.370 -14.932  1.00 94.38           C  
ATOM   2224  OH  TYR A 276      10.933  24.128 -16.543  1.00 94.38           O  
ATOM   2225  CZ  TYR A 276      11.507  23.286 -15.643  1.00 94.38           C  
ATOM   2226  N   GLU A 277      15.100  18.073 -11.611  1.00 92.94           N  
ATOM   2227  CA  GLU A 277      15.851  17.355 -10.568  1.00 92.94           C  
ATOM   2228  C   GLU A 277      17.336  17.258 -10.896  1.00 92.94           C  
ATOM   2229  CB  GLU A 277      15.364  15.908 -10.384  1.00 92.94           C  
ATOM   2230  O   GLU A 277      18.190  17.562 -10.060  1.00 92.94           O  
ATOM   2231  CG  GLU A 277      13.913  15.753  -9.973  1.00 92.94           C  
ATOM   2232  CD  GLU A 277      13.602  16.406  -8.641  1.00 92.94           C  
ATOM   2233  OE1 GLU A 277      12.398  16.470  -8.338  1.00 92.94           O  
ATOM   2234  OE2 GLU A 277      14.510  16.860  -7.915  1.00 92.94           O  
ATOM   2235  N   PHE A 278      17.637  16.854 -12.130  1.00 90.56           N  
ATOM   2236  CA  PHE A 278      18.994  16.721 -12.633  1.00 90.56           C  
ATOM   2237  C   PHE A 278      19.745  18.052 -12.515  1.00 90.56           C  
ATOM   2238  CB  PHE A 278      18.931  16.233 -14.085  1.00 90.56           C  
ATOM   2239  O   PHE A 278      20.802  18.125 -11.891  1.00 90.56           O  
ATOM   2240  CG  PHE A 278      20.297  16.126 -14.721  1.00 90.56           C  
ATOM   2241  CD1 PHE A 278      20.738  17.108 -15.628  1.00 90.56           C  
ATOM   2242  CD2 PHE A 278      21.149  15.069 -14.362  1.00 90.56           C  
ATOM   2243  CE1 PHE A 278      22.030  17.026 -16.176  1.00 90.56           C  
ATOM   2244  CE2 PHE A 278      22.441  14.988 -14.908  1.00 90.56           C  
ATOM   2245  CZ  PHE A 278      22.880  15.966 -15.817  1.00 90.56           C  
ATOM   2246  N   LYS A 279      19.155  19.139 -13.028  1.00 91.81           N  
ATOM   2247  CA  LYS A 279      19.741  20.484 -12.987  1.00 91.81           C  
ATOM   2248  C   LYS A 279      19.891  21.022 -11.561  1.00 91.81           C  
ATOM   2249  CB  LYS A 279      18.879  21.416 -13.848  1.00 91.81           C  
ATOM   2250  O   LYS A 279      20.825  21.776 -11.297  1.00 91.81           O  
ATOM   2251  CG  LYS A 279      19.547  22.783 -14.033  1.00 91.81           C  
ATOM   2252  CD  LYS A 279      18.646  23.736 -14.815  1.00 91.81           C  
ATOM   2253  CE  LYS A 279      19.393  25.062 -14.974  1.00 91.81           C  
ATOM   2254  NZ  LYS A 279      18.539  26.091 -15.610  1.00 91.81           N  
ATOM   2255  N   ALA A 280      18.979  20.671 -10.656  1.00 91.44           N  
ATOM   2256  CA  ALA A 280      19.059  21.049  -9.248  1.00 91.44           C  
ATOM   2257  C   ALA A 280      20.121  20.252  -8.465  1.00 91.44           C  
ATOM   2258  CB  ALA A 280      17.665  20.907  -8.629  1.00 91.44           C  
ATOM   2259  O   ALA A 280      20.432  20.619  -7.334  1.00 91.44           O  
ATOM   2260  N   GLY A 281      20.697  19.192  -9.050  1.00 88.81           N  
ATOM   2261  CA  GLY A 281      21.661  18.316  -8.378  1.00 88.81           C  
ATOM   2262  C   GLY A 281      21.014  17.344  -7.385  1.00 88.81           C  
ATOM   2263  O   GLY A 281      21.689  16.817  -6.500  1.00 88.81           O  
ATOM   2264  N   ASN A 282      19.708  17.106  -7.517  1.00 89.31           N  
ATOM   2265  CA  ASN A 282      18.953  16.229  -6.625  1.00 89.31           C  
ATOM   2266  C   ASN A 282      19.139  14.737  -6.970  1.00 89.31           C  
ATOM   2267  CB  ASN A 282      17.485  16.651  -6.700  1.00 89.31           C  
ATOM   2268  O   ASN A 282      19.006  13.864  -6.105  1.00 89.31           O  
ATOM   2269  CG  ASN A 282      17.171  17.984  -6.047  1.00 89.31           C  
ATOM   2270  ND2 ASN A 282      15.986  18.483  -6.272  1.00 89.31           N  
ATOM   2271  OD1 ASN A 282      17.954  18.588  -5.332  1.00 89.31           O  
ATOM   2272  N   LEU A 283      19.488  14.428  -8.224  1.00 88.06           N  
ATOM   2273  CA  LEU A 283      19.824  13.078  -8.686  1.00 88.06           C  
ATOM   2274  C   LEU A 283      21.308  12.787  -8.411  1.00 88.06           C  
ATOM   2275  CB  LEU A 283      19.472  12.922 -10.178  1.00 88.06           C  
ATOM   2276  O   LEU A 283      22.176  13.103  -9.220  1.00 88.06           O  
ATOM   2277  CG  LEU A 283      18.024  13.260 -10.574  1.00 88.06           C  
ATOM   2278  CD1 LEU A 283      17.815  12.951 -12.050  1.00 88.06           C  
ATOM   2279  CD2 LEU A 283      16.984  12.484  -9.772  1.00 88.06           C  
ATOM   2280  N   LYS A 284      21.606  12.227  -7.232  1.00 82.06           N  
ATOM   2281  CA  LYS A 284      22.990  12.021  -6.754  1.00 82.06           C  
ATOM   2282  C   LYS A 284      23.650  10.732  -7.246  1.00 82.06           C  
ATOM   2283  CB  LYS A 284      23.025  12.069  -5.220  1.00 82.06           C  
ATOM   2284  O   LYS A 284      24.874  10.649  -7.240  1.00 82.06           O  
ATOM   2285  CG  LYS A 284      22.625  13.445  -4.673  1.00 82.06           C  
ATOM   2286  CD  LYS A 284      22.623  13.437  -3.142  1.00 82.06           C  
ATOM   2287  CE  LYS A 284      22.135  14.800  -2.646  1.00 82.06           C  
ATOM   2288  NZ  LYS A 284      21.846  14.782  -1.191  1.00 82.06           N  
ATOM   2289  N   ASP A 285      22.858   9.730  -7.618  1.00 79.94           N  
ATOM   2290  CA  ASP A 285      23.367   8.447  -8.106  1.00 79.94           C  
ATOM   2291  C   ASP A 285      23.509   8.480  -9.634  1.00 79.94           C  
ATOM   2292  CB  ASP A 285      22.468   7.297  -7.628  1.00 79.94           C  
ATOM   2293  O   ASP A 285      22.609   8.946 -10.340  1.00 79.94           O  
ATOM   2294  CG  ASP A 285      23.181   5.946  -7.652  1.00 79.94           C  
ATOM   2295  OD1 ASP A 285      23.942   5.713  -8.619  1.00 79.94           O  
ATOM   2296  OD2 ASP A 285      22.981   5.186  -6.684  1.00 79.94           O  
ATOM   2297  N   LEU A 286      24.628   7.955 -10.142  1.00 75.44           N  
ATOM   2298  CA  LEU A 286      24.858   7.768 -11.576  1.00 75.44           C  
ATOM   2299  C   LEU A 286      23.793   6.870 -12.208  1.00 75.44           C  
ATOM   2300  CB  LEU A 286      26.255   7.175 -11.815  1.00 75.44           C  
ATOM   2301  O   LEU A 286      23.490   7.026 -13.387  1.00 75.44           O  
ATOM   2302  CG  LEU A 286      27.409   8.154 -11.544  1.00 75.44           C  
ATOM   2303  CD1 LEU A 286      28.739   7.415 -11.700  1.00 75.44           C  
ATOM   2304  CD2 LEU A 286      27.416   9.340 -12.513  1.00 75.44           C  
ATOM   2305  N   TYR A 287      23.191   5.979 -11.420  1.00 78.31           N  
ATOM   2306  CA  TYR A 287      22.079   5.138 -11.844  1.00 78.31           C  
ATOM   2307  C   TYR A 287      20.886   5.944 -12.389  1.00 78.31           C  
ATOM   2308  CB  TYR A 287      21.681   4.273 -10.648  1.00 78.31           C  
ATOM   2309  O   TYR A 287      20.297   5.561 -13.394  1.00 78.31           O  
ATOM   2310  CG  TYR A 287      20.706   3.180 -11.006  1.00 78.31           C  
ATOM   2311  CD1 TYR A 287      19.370   3.263 -10.580  1.00 78.31           C  
ATOM   2312  CD2 TYR A 287      21.148   2.068 -11.748  1.00 78.31           C  
ATOM   2313  CE1 TYR A 287      18.473   2.222 -10.877  1.00 78.31           C  
ATOM   2314  CE2 TYR A 287      20.249   1.033 -12.057  1.00 78.31           C  
ATOM   2315  OH  TYR A 287      18.081   0.070 -11.890  1.00 78.31           O  
ATOM   2316  CZ  TYR A 287      18.912   1.104 -11.619  1.00 78.31           C  
ATOM   2317  N   TYR A 288      20.597   7.115 -11.810  1.00 81.25           N  
ATOM   2318  CA  TYR A 288      19.497   7.994 -12.239  1.00 81.25           C  
ATOM   2319  C   TYR A 288      19.912   9.022 -13.300  1.00 81.25           C  
ATOM   2320  CB  TYR A 288      18.910   8.700 -11.010  1.00 81.25           C  
ATOM   2321  O   TYR A 288      19.071   9.764 -13.805  1.00 81.25           O  
ATOM   2322  CG  TYR A 288      18.490   7.757  -9.900  1.00 81.25           C  
ATOM   2323  CD1 TYR A 288      17.531   6.755 -10.147  1.00 81.25           C  
ATOM   2324  CD2 TYR A 288      19.105   7.846  -8.638  1.00 81.25           C  
ATOM   2325  CE1 TYR A 288      17.213   5.822  -9.142  1.00 81.25           C  
ATOM   2326  CE2 TYR A 288      18.816   6.895  -7.641  1.00 81.25           C  
ATOM   2327  OH  TYR A 288      17.618   4.933  -6.956  1.00 81.25           O  
ATOM   2328  CZ  TYR A 288      17.877   5.873  -7.899  1.00 81.25           C  
ATOM   2329  N   THR A 289      21.209   9.101 -13.619  1.00 76.00           N  
ATOM   2330  CA  THR A 289      21.793  10.111 -14.519  1.00 76.00           C  
ATOM   2331  C   THR A 289      22.570   9.497 -15.688  1.00 76.00           C  
ATOM   2332  CB  THR A 289      22.631  11.150 -13.751  1.00 76.00           C  
ATOM   2333  O   THR A 289      23.404  10.167 -16.298  1.00 76.00           O  
ATOM   2334  CG2 THR A 289      21.847  11.819 -12.622  1.00 76.00           C  
ATOM   2335  OG1 THR A 289      23.747  10.585 -13.116  1.00 76.00           O  
ATOM   2336  N   GLN A 290      22.303   8.223 -16.014  1.00 67.25           N  
ATOM   2337  CA  GLN A 290      22.987   7.497 -17.089  1.00 67.25           C  
ATOM   2338  C   GLN A 290      22.941   8.273 -18.432  1.00 67.25           C  
ATOM   2339  CB  GLN A 290      22.468   6.047 -17.194  1.00 67.25           C  
ATOM   2340  O   GLN A 290      21.965   8.944 -18.746  1.00 67.25           O  
ATOM   2341  CG  GLN A 290      22.764   5.226 -15.922  1.00 67.25           C  
ATOM   2342  CD  GLN A 290      22.410   3.742 -16.021  1.00 67.25           C  
ATOM   2343  NE2 GLN A 290      22.691   2.963 -14.999  1.00 67.25           N  
ATOM   2344  OE1 GLN A 290      21.912   3.242 -17.016  1.00 67.25           O  
ATOM   2345  N   SER A 291      24.066   8.192 -19.159  1.00 56.22           N  
ATOM   2346  CA  SER A 291      24.725   9.173 -20.057  1.00 56.22           C  
ATOM   2347  C   SER A 291      23.923  10.160 -20.934  1.00 56.22           C  
ATOM   2348  CB  SER A 291      25.647   8.388 -20.995  1.00 56.22           C  
ATOM   2349  O   SER A 291      22.866   9.849 -21.470  1.00 56.22           O  
ATOM   2350  OG  SER A 291      24.882   7.625 -21.906  1.00 56.22           O  
ATOM   2351  N   GLU A 292      24.586  11.289 -21.240  1.00 52.00           N  
ATOM   2352  CA  GLU A 292      24.140  12.467 -22.020  1.00 52.00           C  
ATOM   2353  C   GLU A 292      23.545  12.216 -23.422  1.00 52.00           C  
ATOM   2354  CB  GLU A 292      25.333  13.444 -22.161  1.00 52.00           C  
ATOM   2355  O   GLU A 292      22.935  13.120 -23.988  1.00 52.00           O  
ATOM   2356  CG  GLU A 292      25.831  14.014 -20.819  1.00 52.00           C  
ATOM   2357  CD  GLU A 292      27.007  15.004 -20.952  1.00 52.00           C  
ATOM   2358  OE1 GLU A 292      27.275  15.707 -19.951  1.00 52.00           O  
ATOM   2359  OE2 GLU A 292      27.656  15.037 -22.023  1.00 52.00           O  
ATOM   2360  N   ASN A 293      23.686  11.011 -23.985  1.00 56.28           N  
ATOM   2361  CA  ASN A 293      23.188  10.682 -25.327  1.00 56.28           C  
ATOM   2362  C   ASN A 293      21.970   9.740 -25.329  1.00 56.28           C  
ATOM   2363  CB  ASN A 293      24.351  10.120 -26.159  1.00 56.28           C  
ATOM   2364  O   ASN A 293      21.358   9.568 -26.382  1.00 56.28           O  
ATOM   2365  CG  ASN A 293      25.453  11.135 -26.413  1.00 56.28           C  
ATOM   2366  ND2 ASN A 293      26.680  10.688 -26.543  1.00 56.28           N  
ATOM   2367  OD1 ASN A 293      25.253  12.329 -26.533  1.00 56.28           O  
ATOM   2368  N   ASN A 294      21.621   9.124 -24.191  1.00 70.06           N  
ATOM   2369  CA  ASN A 294      20.381   8.364 -24.025  1.00 70.06           C  
ATOM   2370  C   ASN A 294      19.990   8.300 -22.535  1.00 70.06           C  
ATOM   2371  CB  ASN A 294      20.496   6.951 -24.653  1.00 70.06           C  
ATOM   2372  O   ASN A 294      20.555   7.515 -21.771  1.00 70.06           O  
ATOM   2373  CG  ASN A 294      19.151   6.234 -24.619  1.00 70.06           C  
ATOM   2374  ND2 ASN A 294      18.975   5.114 -25.278  1.00 70.06           N  
ATOM   2375  OD1 ASN A 294      18.220   6.700 -23.994  1.00 70.06           O  
ATOM   2376  N   TYR A 295      18.996   9.106 -22.156  1.00 80.31           N  
ATOM   2377  CA  TYR A 295      18.468   9.182 -20.792  1.00 80.31           C  
ATOM   2378  C   TYR A 295      17.365   8.158 -20.491  1.00 80.31           C  
ATOM   2379  CB  TYR A 295      17.955  10.605 -20.517  1.00 80.31           C  
ATOM   2380  O   TYR A 295      16.880   8.148 -19.367  1.00 80.31           O  
ATOM   2381  CG  TYR A 295      19.006  11.690 -20.624  1.00 80.31           C  
ATOM   2382  CD1 TYR A 295      20.040  11.750 -19.671  1.00 80.31           C  
ATOM   2383  CD2 TYR A 295      18.945  12.644 -21.658  1.00 80.31           C  
ATOM   2384  CE1 TYR A 295      20.995  12.783 -19.724  1.00 80.31           C  
ATOM   2385  CE2 TYR A 295      19.903  13.673 -21.721  1.00 80.31           C  
ATOM   2386  OH  TYR A 295      21.804  14.785 -20.777  1.00 80.31           O  
ATOM   2387  CZ  TYR A 295      20.914  13.757 -20.742  1.00 80.31           C  
ATOM   2388  N   GLU A 296      16.949   7.312 -21.442  1.00 86.06           N  
ATOM   2389  CA  GLU A 296      15.789   6.412 -21.293  1.00 86.06           C  
ATOM   2390  C   GLU A 296      15.866   5.579 -20.009  1.00 86.06           C  
ATOM   2391  CB  GLU A 296      15.689   5.474 -22.508  1.00 86.06           C  
ATOM   2392  O   GLU A 296      14.950   5.615 -19.194  1.00 86.06           O  
ATOM   2393  CG  GLU A 296      15.199   6.188 -23.781  1.00 86.06           C  
ATOM   2394  CD  GLU A 296      15.433   5.376 -25.072  1.00 86.06           C  
ATOM   2395  OE1 GLU A 296      14.970   5.841 -26.138  1.00 86.06           O  
ATOM   2396  OE2 GLU A 296      16.141   4.337 -25.031  1.00 86.06           O  
ATOM   2397  N   THR A 297      17.002   4.921 -19.761  1.00 84.94           N  
ATOM   2398  CA  THR A 297      17.196   4.123 -18.539  1.00 84.94           C  
ATOM   2399  C   THR A 297      17.184   4.987 -17.278  1.00 84.94           C  
ATOM   2400  CB  THR A 297      18.501   3.319 -18.625  1.00 84.94           C  
ATOM   2401  O   THR A 297      16.565   4.620 -16.288  1.00 84.94           O  
ATOM   2402  CG2 THR A 297      18.683   2.349 -17.462  1.00 84.94           C  
ATOM   2403  OG1 THR A 297      18.471   2.540 -19.805  1.00 84.94           O  
ATOM   2404  N   GLY A 298      17.810   6.168 -17.305  1.00 89.12           N  
ATOM   2405  CA  GLY A 298      17.774   7.087 -16.164  1.00 89.12           C  
ATOM   2406  C   GLY A 298      16.360   7.598 -15.864  1.00 89.12           C  
ATOM   2407  O   GLY A 298      16.005   7.763 -14.696  1.00 89.12           O  
ATOM   2408  N   LEU A 299      15.541   7.819 -16.897  1.00 93.62           N  
ATOM   2409  CA  LEU A 299      14.150   8.253 -16.776  1.00 93.62           C  
ATOM   2410  C   LEU A 299      13.266   7.154 -16.182  1.00 93.62           C  
ATOM   2411  CB  LEU A 299      13.610   8.692 -18.152  1.00 93.62           C  
ATOM   2412  O   LEU A 299      12.551   7.440 -15.223  1.00 93.62           O  
ATOM   2413  CG  LEU A 299      14.204  10.003 -18.691  1.00 93.62           C  
ATOM   2414  CD1 LEU A 299      13.876  10.155 -20.177  1.00 93.62           C  
ATOM   2415  CD2 LEU A 299      13.641  11.223 -17.961  1.00 93.62           C  
ATOM   2416  N   GLU A 300      13.338   5.928 -16.705  1.00 92.94           N  
ATOM   2417  CA  GLU A 300      12.580   4.767 -16.206  1.00 92.94           C  
ATOM   2418  C   GLU A 300      12.881   4.505 -14.724  1.00 92.94           C  
ATOM   2419  CB  GLU A 300      12.919   3.518 -17.040  1.00 92.94           C  
ATOM   2420  O   GLU A 300      11.978   4.480 -13.887  1.00 92.94           O  
ATOM   2421  CG  GLU A 300      12.249   3.537 -18.424  1.00 92.94           C  
ATOM   2422  CD  GLU A 300      12.618   2.337 -19.316  1.00 92.94           C  
ATOM   2423  OE1 GLU A 300      12.259   2.383 -20.516  1.00 92.94           O  
ATOM   2424  OE2 GLU A 300      13.303   1.400 -18.847  1.00 92.94           O  
ATOM   2425  N   GLU A 301      14.161   4.432 -14.359  1.00 91.06           N  
ATOM   2426  CA  GLU A 301      14.578   4.192 -12.975  1.00 91.06           C  
ATOM   2427  C   GLU A 301      14.195   5.343 -12.040  1.00 91.06           C  
ATOM   2428  CB  GLU A 301      16.095   3.968 -12.944  1.00 91.06           C  
ATOM   2429  O   GLU A 301      13.766   5.124 -10.904  1.00 91.06           O  
ATOM   2430  CG  GLU A 301      16.505   2.680 -13.674  1.00 91.06           C  
ATOM   2431  CD  GLU A 301      15.870   1.421 -13.077  1.00 91.06           C  
ATOM   2432  OE1 GLU A 301      15.732   0.428 -13.816  1.00 91.06           O  
ATOM   2433  OE2 GLU A 301      15.600   1.406 -11.853  1.00 91.06           O  
ATOM   2434  N   THR A 302      14.287   6.593 -12.511  1.00 93.69           N  
ATOM   2435  CA  THR A 302      13.831   7.747 -11.722  1.00 93.69           C  
ATOM   2436  C   THR A 302      12.311   7.756 -11.567  1.00 93.69           C  
ATOM   2437  CB  THR A 302      14.286   9.083 -12.321  1.00 93.69           C  
ATOM   2438  O   THR A 302      11.809   8.180 -10.525  1.00 93.69           O  
ATOM   2439  CG2 THR A 302      13.933  10.260 -11.405  1.00 93.69           C  
ATOM   2440  OG1 THR A 302      15.681   9.123 -12.481  1.00 93.69           O  
ATOM   2441  N   PHE A 303      11.560   7.293 -12.570  1.00 95.69           N  
ATOM   2442  CA  PHE A 303      10.109   7.150 -12.483  1.00 95.69           C  
ATOM   2443  C   PHE A 303       9.736   6.098 -11.439  1.00 95.69           C  
ATOM   2444  CB  PHE A 303       9.524   6.816 -13.863  1.00 95.69           C  
ATOM   2445  O   PHE A 303       8.987   6.402 -10.510  1.00 95.69           O  
ATOM   2446  CG  PHE A 303       8.012   6.709 -13.876  1.00 95.69           C  
ATOM   2447  CD1 PHE A 303       7.374   5.545 -13.405  1.00 95.69           C  
ATOM   2448  CD2 PHE A 303       7.238   7.756 -14.403  1.00 95.69           C  
ATOM   2449  CE1 PHE A 303       5.973   5.442 -13.428  1.00 95.69           C  
ATOM   2450  CE2 PHE A 303       5.841   7.634 -14.462  1.00 95.69           C  
ATOM   2451  CZ  PHE A 303       5.203   6.486 -13.964  1.00 95.69           C  
ATOM   2452  N   ALA A 304      10.291   4.890 -11.548  1.00 94.69           N  
ATOM   2453  CA  ALA A 304      10.019   3.792 -10.629  1.00 94.69           C  
ATOM   2454  C   ALA A 304      10.412   4.140  -9.188  1.00 94.69           C  
ATOM   2455  CB  ALA A 304      10.767   2.562 -11.142  1.00 94.69           C  
ATOM   2456  O   ALA A 304       9.600   4.029  -8.264  1.00 94.69           O  
ATOM   2457  N   GLU A 305      11.622   4.665  -8.991  1.00 92.75           N  
ATOM   2458  CA  GLU A 305      12.091   5.041  -7.662  1.00 92.75           C  
ATOM   2459  C   GLU A 305      11.369   6.277  -7.117  1.00 92.75           C  
ATOM   2460  CB  GLU A 305      13.615   5.231  -7.691  1.00 92.75           C  
ATOM   2461  O   GLU A 305      11.047   6.338  -5.931  1.00 92.75           O  
ATOM   2462  CG  GLU A 305      14.191   5.487  -6.293  1.00 92.75           C  
ATOM   2463  CD  GLU A 305      13.914   4.346  -5.301  1.00 92.75           C  
ATOM   2464  OE1 GLU A 305      13.931   4.626  -4.078  1.00 92.75           O  
ATOM   2465  OE2 GLU A 305      13.597   3.207  -5.715  1.00 92.75           O  
ATOM   2466  N   GLY A 306      11.050   7.255  -7.967  1.00 92.50           N  
ATOM   2467  CA  GLY A 306      10.244   8.408  -7.582  1.00 92.50           C  
ATOM   2468  C   GLY A 306       8.851   7.992  -7.106  1.00 92.50           C  
ATOM   2469  O   GLY A 306       8.366   8.505  -6.094  1.00 92.50           O  
ATOM   2470  N   PHE A 307       8.227   7.034  -7.796  1.00 93.69           N  
ATOM   2471  CA  PHE A 307       6.928   6.477  -7.426  1.00 93.69           C  
ATOM   2472  C   PHE A 307       7.008   5.754  -6.075  1.00 93.69           C  
ATOM   2473  CB  PHE A 307       6.450   5.540  -8.546  1.00 93.69           C  
ATOM   2474  O   PHE A 307       6.185   6.002  -5.185  1.00 93.69           O  
ATOM   2475  CG  PHE A 307       5.049   5.005  -8.341  1.00 93.69           C  
ATOM   2476  CD1 PHE A 307       4.835   3.861  -7.552  1.00 93.69           C  
ATOM   2477  CD2 PHE A 307       3.955   5.651  -8.946  1.00 93.69           C  
ATOM   2478  CE1 PHE A 307       3.532   3.377  -7.347  1.00 93.69           C  
ATOM   2479  CE2 PHE A 307       2.652   5.154  -8.760  1.00 93.69           C  
ATOM   2480  CZ  PHE A 307       2.439   4.023  -7.952  1.00 93.69           C  
ATOM   2481  N   ALA A 308       8.034   4.917  -5.891  1.00 92.25           N  
ATOM   2482  CA  ALA A 308       8.304   4.204  -4.646  1.00 92.25           C  
ATOM   2483  C   ALA A 308       8.537   5.154  -3.467  1.00 92.25           C  
ATOM   2484  CB  ALA A 308       9.510   3.288  -4.863  1.00 92.25           C  
ATOM   2485  O   ALA A 308       7.929   4.976  -2.412  1.00 92.25           O  
ATOM   2486  N   LYS A 309       9.335   6.211  -3.652  1.00 89.00           N  
ATOM   2487  CA  LYS A 309       9.580   7.235  -2.625  1.00 89.00           C  
ATOM   2488  C   LYS A 309       8.308   7.986  -2.261  1.00 89.00           C  
ATOM   2489  CB  LYS A 309      10.650   8.220  -3.113  1.00 89.00           C  
ATOM   2490  O   LYS A 309       8.025   8.171  -1.075  1.00 89.00           O  
ATOM   2491  CG  LYS A 309      12.050   7.599  -3.058  1.00 89.00           C  
ATOM   2492  CD  LYS A 309      13.088   8.565  -3.628  1.00 89.00           C  
ATOM   2493  CE  LYS A 309      14.481   7.950  -3.498  1.00 89.00           C  
ATOM   2494  NZ  LYS A 309      15.509   8.859  -4.056  1.00 89.00           N  
ATOM   2495  N   TYR A 310       7.533   8.403  -3.262  1.00 88.88           N  
ATOM   2496  CA  TYR A 310       6.326   9.192  -3.041  1.00 88.88           C  
ATOM   2497  C   TYR A 310       5.246   8.396  -2.300  1.00 88.88           C  
ATOM   2498  CB  TYR A 310       5.807   9.742  -4.374  1.00 88.88           C  
ATOM   2499  O   TYR A 310       4.749   8.844  -1.268  1.00 88.88           O  
ATOM   2500  CG  TYR A 310       4.541  10.564  -4.222  1.00 88.88           C  
ATOM   2501  CD1 TYR A 310       3.357  10.170  -4.868  1.00 88.88           C  
ATOM   2502  CD2 TYR A 310       4.542  11.715  -3.411  1.00 88.88           C  
ATOM   2503  CE1 TYR A 310       2.184  10.932  -4.718  1.00 88.88           C  
ATOM   2504  CE2 TYR A 310       3.374  12.488  -3.267  1.00 88.88           C  
ATOM   2505  OH  TYR A 310       1.050  12.816  -3.777  1.00 88.88           O  
ATOM   2506  CZ  TYR A 310       2.189  12.090  -3.919  1.00 88.88           C  
ATOM   2507  N   TYR A 311       4.904   7.197  -2.777  1.00 88.62           N  
ATOM   2508  CA  TYR A 311       3.851   6.388  -2.157  1.00 88.62           C  
ATOM   2509  C   TYR A 311       4.344   5.565  -0.962  1.00 88.62           C  
ATOM   2510  CB  TYR A 311       3.163   5.533  -3.228  1.00 88.62           C  
ATOM   2511  O   TYR A 311       3.595   5.361  -0.011  1.00 88.62           O  
ATOM   2512  CG  TYR A 311       2.317   6.363  -4.175  1.00 88.62           C  
ATOM   2513  CD1 TYR A 311       1.184   7.035  -3.677  1.00 88.62           C  
ATOM   2514  CD2 TYR A 311       2.679   6.508  -5.528  1.00 88.62           C  
ATOM   2515  CE1 TYR A 311       0.431   7.872  -4.518  1.00 88.62           C  
ATOM   2516  CE2 TYR A 311       1.908   7.323  -6.381  1.00 88.62           C  
ATOM   2517  OH  TYR A 311       0.093   8.873  -6.666  1.00 88.62           O  
ATOM   2518  CZ  TYR A 311       0.792   8.018  -5.874  1.00 88.62           C  
ATOM   2519  N   GLY A 312       5.609   5.147  -0.944  1.00 86.38           N  
ATOM   2520  CA  GLY A 312       6.197   4.370   0.150  1.00 86.38           C  
ATOM   2521  C   GLY A 312       6.307   5.150   1.460  1.00 86.38           C  
ATOM   2522  O   GLY A 312       6.161   4.554   2.530  1.00 86.38           O  
ATOM   2523  N   SER A 313       6.484   6.473   1.373  1.00 69.81           N  
ATOM   2524  CA  SER A 313       6.565   7.385   2.525  1.00 69.81           C  
ATOM   2525  C   SER A 313       5.190   7.749   3.114  1.00 69.81           C  
ATOM   2526  CB  SER A 313       7.317   8.664   2.127  1.00 69.81           C  
ATOM   2527  O   SER A 313       5.091   8.141   4.275  1.00 69.81           O  
ATOM   2528  OG  SER A 313       8.574   8.352   1.555  1.00 69.81           O  
ATOM   2529  N   ASN A 314       4.104   7.573   2.352  1.00 53.66           N  
ATOM   2530  CA  ASN A 314       2.767   8.105   2.655  1.00 53.66           C  
ATOM   2531  C   ASN A 314       1.862   7.189   3.505  1.00 53.66           C  
ATOM   2532  CB  ASN A 314       2.115   8.604   1.348  1.00 53.66           C  
ATOM   2533  O   ASN A 314       0.638   7.228   3.395  1.00 53.66           O  
ATOM   2534  CG  ASN A 314       2.568   9.997   0.947  1.00 53.66           C  
ATOM   2535  ND2 ASN A 314       2.345  10.380  -0.286  1.00 53.66           N  
ATOM   2536  OD1 ASN A 314       3.076  10.781   1.733  1.00 53.66           O  
ATOM   2537  N   GLY A 315       2.429   6.430   4.449  1.00 45.94           N  
ATOM   2538  CA  GLY A 315       1.633   5.771   5.500  1.00 45.94           C  
ATOM   2539  C   GLY A 315       0.889   6.748   6.431  1.00 45.94           C  
ATOM   2540  O   GLY A 315      -0.011   6.333   7.151  1.00 45.94           O  
ATOM   2541  N   ASN A 316       1.243   8.037   6.397  1.00 40.50           N  
ATOM   2542  CA  ASN A 316       0.520   9.148   7.007  1.00 40.50           C  
ATOM   2543  C   ASN A 316       0.705  10.379   6.114  1.00 40.50           C  
ATOM   2544  CB  ASN A 316       1.070   9.414   8.423  1.00 40.50           C  
ATOM   2545  O   ASN A 316       1.811  10.904   5.997  1.00 40.50           O  
ATOM   2546  CG  ASN A 316       0.401   8.574   9.495  1.00 40.50           C  
ATOM   2547  ND2 ASN A 316       1.130   8.168  10.507  1.00 40.50           N  
ATOM   2548  OD1 ASN A 316      -0.792   8.335   9.482  1.00 40.50           O  
ATOM   2549  N   SER A 317      -0.379  10.879   5.527  1.00 39.09           N  
ATOM   2550  CA  SER A 317      -0.460  12.049   4.635  1.00 39.09           C  
ATOM   2551  C   SER A 317      -0.056  13.401   5.266  1.00 39.09           C  
ATOM   2552  CB  SER A 317      -1.883  12.084   4.055  1.00 39.09           C  
ATOM   2553  O   SER A 317      -0.412  14.458   4.756  1.00 39.09           O  
ATOM   2554  OG  SER A 317      -2.843  11.851   5.076  1.00 39.09           O  
ATOM   2555  N   ALA A 318       0.698  13.382   6.368  1.00 35.59           N  
ATOM   2556  CA  ALA A 318       1.267  14.544   7.048  1.00 35.59           C  
ATOM   2557  C   ALA A 318       2.804  14.481   7.189  1.00 35.59           C  
ATOM   2558  CB  ALA A 318       0.569  14.684   8.405  1.00 35.59           C  
ATOM   2559  O   ALA A 318       3.402  15.434   7.678  1.00 35.59           O  
ATOM   2560  N   ALA A 319       3.453  13.394   6.757  1.00 38.78           N  
ATOM   2561  CA  ALA A 319       4.902  13.217   6.853  1.00 38.78           C  
ATOM   2562  C   ALA A 319       5.530  12.941   5.480  1.00 38.78           C  
ATOM   2563  CB  ALA A 319       5.215  12.155   7.914  1.00 38.78           C  
ATOM   2564  O   ALA A 319       6.313  12.012   5.314  1.00 38.78           O  
ATOM   2565  N   VAL A 320       5.219  13.780   4.486  1.00 42.78           N  
ATOM   2566  CA  VAL A 320       6.155  13.974   3.374  1.00 42.78           C  
ATOM   2567  C   VAL A 320       7.356  14.684   3.984  1.00 42.78           C  
ATOM   2568  CB  VAL A 320       5.542  14.772   2.204  1.00 42.78           C  
ATOM   2569  O   VAL A 320       7.359  15.908   4.128  1.00 42.78           O  
ATOM   2570  CG1 VAL A 320       6.552  14.976   1.063  1.00 42.78           C  
ATOM   2571  CG2 VAL A 320       4.327  14.041   1.620  1.00 42.78           C  
ATOM   2572  N   THR A 321       8.363  13.921   4.413  1.00 44.47           N  
ATOM   2573  CA  THR A 321       9.680  14.507   4.627  1.00 44.47           C  
ATOM   2574  C   THR A 321      10.087  15.137   3.313  1.00 44.47           C  
ATOM   2575  CB  THR A 321      10.748  13.525   5.100  1.00 44.47           C  
ATOM   2576  O   THR A 321      10.109  14.526   2.248  1.00 44.47           O  
ATOM   2577  CG2 THR A 321      10.535  13.173   6.571  1.00 44.47           C  
ATOM   2578  OG1 THR A 321      10.691  12.342   4.348  1.00 44.47           O  
ATOM   2579  N   GLN A 322      10.293  16.425   3.428  1.00 45.94           N  
ATOM   2580  CA  GLN A 322      10.556  17.368   2.385  1.00 45.94           C  
ATOM   2581  C   GLN A 322      11.743  16.915   1.503  1.00 45.94           C  
ATOM   2582  CB  GLN A 322      10.796  18.652   3.199  1.00 45.94           C  
ATOM   2583  O   GLN A 322      12.870  16.865   1.974  1.00 45.94           O  
ATOM   2584  CG  GLN A 322      10.762  20.003   2.493  1.00 45.94           C  
ATOM   2585  CD  GLN A 322      10.896  21.143   3.504  1.00 45.94           C  
ATOM   2586  NE2 GLN A 322      11.050  22.364   3.047  1.00 45.94           N  
ATOM   2587  OE1 GLN A 322      10.852  20.983   4.714  1.00 45.94           O  
ATOM   2588  N   TYR A 323      11.457  16.663   0.218  1.00 60.03           N  
ATOM   2589  CA  TYR A 323      12.263  17.076  -0.944  1.00 60.03           C  
ATOM   2590  C   TYR A 323      13.628  16.394  -1.178  1.00 60.03           C  
ATOM   2591  CB  TYR A 323      12.375  18.621  -0.965  1.00 60.03           C  
ATOM   2592  O   TYR A 323      14.647  17.076  -1.232  1.00 60.03           O  
ATOM   2593  CG  TYR A 323      11.134  19.408  -1.359  1.00 60.03           C  
ATOM   2594  CD1 TYR A 323      11.224  20.336  -2.409  1.00 60.03           C  
ATOM   2595  CD2 TYR A 323       9.904  19.263  -0.694  1.00 60.03           C  
ATOM   2596  CE1 TYR A 323      10.076  21.005  -2.876  1.00 60.03           C  
ATOM   2597  CE2 TYR A 323       8.763  19.966  -1.114  1.00 60.03           C  
ATOM   2598  OH  TYR A 323       7.727  21.436  -2.699  1.00 60.03           O  
ATOM   2599  CZ  TYR A 323       8.838  20.805  -2.241  1.00 60.03           C  
ATOM   2600  N   ASP A 324      13.645  15.091  -1.481  1.00 75.31           N  
ATOM   2601  CA  ASP A 324      14.727  14.577  -2.339  1.00 75.31           C  
ATOM   2602  C   ASP A 324      14.432  14.934  -3.802  1.00 75.31           C  
ATOM   2603  CB  ASP A 324      14.977  13.075  -2.141  1.00 75.31           C  
ATOM   2604  O   ASP A 324      15.217  15.659  -4.400  1.00 75.31           O  
ATOM   2605  CG  ASP A 324      15.875  12.729  -0.944  1.00 75.31           C  
ATOM   2606  OD1 ASP A 324      16.560  13.622  -0.395  1.00 75.31           O  
ATOM   2607  OD2 ASP A 324      15.927  11.514  -0.649  1.00 75.31           O  
ATOM   2608  N   TRP A 325      13.279  14.511  -4.354  1.00 89.19           N  
ATOM   2609  CA  TRP A 325      12.894  14.753  -5.759  1.00 89.19           C  
ATOM   2610  C   TRP A 325      11.511  15.429  -5.905  1.00 89.19           C  
ATOM   2611  CB  TRP A 325      12.975  13.456  -6.578  1.00 89.19           C  
ATOM   2612  O   TRP A 325      10.514  14.764  -6.218  1.00 89.19           O  
ATOM   2613  CG  TRP A 325      14.264  12.698  -6.553  1.00 89.19           C  
ATOM   2614  CD1 TRP A 325      15.487  13.191  -6.272  1.00 89.19           C  
ATOM   2615  CD2 TRP A 325      14.497  11.321  -6.949  1.00 89.19           C  
ATOM   2616  CE2 TRP A 325      15.887  11.029  -6.787  1.00 89.19           C  
ATOM   2617  CE3 TRP A 325      13.675  10.309  -7.480  1.00 89.19           C  
ATOM   2618  NE1 TRP A 325      16.435  12.198  -6.310  1.00 89.19           N  
ATOM   2619  CH2 TRP A 325      15.585   8.803  -7.663  1.00 89.19           C  
ATOM   2620  CZ2 TRP A 325      16.432   9.785  -7.124  1.00 89.19           C  
ATOM   2621  CZ3 TRP A 325      14.217   9.064  -7.837  1.00 89.19           C  
ATOM   2622  N   PRO A 326      11.392  16.740  -5.628  1.00 90.69           N  
ATOM   2623  CA  PRO A 326      10.112  17.452  -5.648  1.00 90.69           C  
ATOM   2624  C   PRO A 326       9.432  17.640  -7.009  1.00 90.69           C  
ATOM   2625  CB  PRO A 326      10.444  18.809  -5.059  1.00 90.69           C  
ATOM   2626  O   PRO A 326       8.204  17.585  -7.072  1.00 90.69           O  
ATOM   2627  CG  PRO A 326      11.907  19.029  -5.452  1.00 90.69           C  
ATOM   2628  CD  PRO A 326      12.479  17.636  -5.253  1.00 90.69           C  
ATOM   2629  N   TRP A 327      10.173  17.870  -8.088  1.00 94.19           N  
ATOM   2630  CA  TRP A 327       9.633  17.970  -9.443  1.00 94.19           C  
ATOM   2631  C   TRP A 327       9.136  16.612  -9.930  1.00 94.19           C  
ATOM   2632  CB  TRP A 327      10.683  18.547 -10.397  1.00 94.19           C  
ATOM   2633  O   TRP A 327       8.006  16.519 -10.413  1.00 94.19           O  
ATOM   2634  CG  TRP A 327      11.016  19.984 -10.156  1.00 94.19           C  
ATOM   2635  CD1 TRP A 327      10.290  21.033 -10.600  1.00 94.19           C  
ATOM   2636  CD2 TRP A 327      12.130  20.554  -9.407  1.00 94.19           C  
ATOM   2637  CE2 TRP A 327      12.008  21.975  -9.429  1.00 94.19           C  
ATOM   2638  CE3 TRP A 327      13.236  20.024  -8.715  1.00 94.19           C  
ATOM   2639  NE1 TRP A 327      10.878  22.211 -10.183  1.00 94.19           N  
ATOM   2640  CH2 TRP A 327      14.005  22.256  -8.091  1.00 94.19           C  
ATOM   2641  CZ2 TRP A 327      12.920  22.822  -8.781  1.00 94.19           C  
ATOM   2642  CZ3 TRP A 327      14.160  20.861  -8.066  1.00 94.19           C  
ATOM   2643  N   VAL A 328       9.902  15.539  -9.719  1.00 93.81           N  
ATOM   2644  CA  VAL A 328       9.437  14.173 -10.033  1.00 93.81           C  
ATOM   2645  C   VAL A 328       8.211  13.819  -9.191  1.00 93.81           C  
ATOM   2646  CB  VAL A 328      10.575  13.155  -9.852  1.00 93.81           C  
ATOM   2647  O   VAL A 328       7.211  13.346  -9.723  1.00 93.81           O  
ATOM   2648  CG1 VAL A 328      10.104  11.698  -9.793  1.00 93.81           C  
ATOM   2649  CG2 VAL A 328      11.561  13.278 -11.017  1.00 93.81           C  
ATOM   2650  N   THR A 329       8.214  14.164  -7.902  1.00 91.44           N  
ATOM   2651  CA  THR A 329       7.023  14.026  -7.051  1.00 91.44           C  
ATOM   2652  C   THR A 329       5.831  14.807  -7.616  1.00 91.44           C  
ATOM   2653  CB  THR A 329       7.322  14.470  -5.615  1.00 91.44           C  
ATOM   2654  O   THR A 329       4.712  14.293  -7.644  1.00 91.44           O  
ATOM   2655  CG2 THR A 329       6.091  14.376  -4.719  1.00 91.44           C  
ATOM   2656  OG1 THR A 329       8.314  13.648  -5.051  1.00 91.44           O  
ATOM   2657  N   SER A 330       6.056  16.028  -8.117  1.00 92.06           N  
ATOM   2658  CA  SER A 330       5.006  16.854  -8.721  1.00 92.06           C  
ATOM   2659  C   SER A 330       4.362  16.241  -9.948  1.00 92.06           C  
ATOM   2660  CB  SER A 330       5.467  18.292  -8.956  1.00 92.06           C  
ATOM   2661  O   SER A 330       3.145  16.343 -10.108  1.00 92.06           O  
ATOM   2662  OG  SER A 330       6.162  18.446 -10.171  1.00 92.06           O  
ATOM   2663  N   TYR A 331       5.132  15.517 -10.755  1.00 95.56           N  
ATOM   2664  CA  TYR A 331       4.585  14.789 -11.886  1.00 95.56           C  
ATOM   2665  C   TYR A 331       3.516  13.775 -11.447  1.00 95.56           C  
ATOM   2666  CB  TYR A 331       5.728  14.125 -12.648  1.00 95.56           C  
ATOM   2667  O   TYR A 331       2.427  13.756 -12.028  1.00 95.56           O  
ATOM   2668  CG  TYR A 331       5.227  13.247 -13.762  1.00 95.56           C  
ATOM   2669  CD1 TYR A 331       4.948  11.893 -13.495  1.00 95.56           C  
ATOM   2670  CD2 TYR A 331       5.007  13.783 -15.044  1.00 95.56           C  
ATOM   2671  CE1 TYR A 331       4.454  11.075 -14.521  1.00 95.56           C  
ATOM   2672  CE2 TYR A 331       4.546  12.949 -16.079  1.00 95.56           C  
ATOM   2673  OH  TYR A 331       3.839  10.781 -16.814  1.00 95.56           O  
ATOM   2674  CZ  TYR A 331       4.276  11.591 -15.819  1.00 95.56           C  
ATOM   2675  N   PHE A 332       3.761  12.987 -10.393  1.00 93.50           N  
ATOM   2676  CA  PHE A 332       2.802  11.963  -9.965  1.00 93.50           C  
ATOM   2677  C   PHE A 332       1.462  12.555  -9.532  1.00 93.50           C  
ATOM   2678  CB  PHE A 332       3.384  11.078  -8.857  1.00 93.50           C  
ATOM   2679  O   PHE A 332       0.422  12.063  -9.965  1.00 93.50           O  
ATOM   2680  CG  PHE A 332       4.624  10.321  -9.278  1.00 93.50           C  
ATOM   2681  CD1 PHE A 332       4.604   9.483 -10.411  1.00 93.50           C  
ATOM   2682  CD2 PHE A 332       5.814  10.484  -8.553  1.00 93.50           C  
ATOM   2683  CE1 PHE A 332       5.778   8.839 -10.836  1.00 93.50           C  
ATOM   2684  CE2 PHE A 332       6.989   9.860  -8.992  1.00 93.50           C  
ATOM   2685  CZ  PHE A 332       6.975   9.043 -10.133  1.00 93.50           C  
ATOM   2686  N   TYR A 333       1.455  13.626  -8.732  1.00 89.69           N  
ATOM   2687  CA  TYR A 333       0.200  14.177  -8.208  1.00 89.69           C  
ATOM   2688  C   TYR A 333      -0.460  15.229  -9.111  1.00 89.69           C  
ATOM   2689  CB  TYR A 333       0.384  14.668  -6.767  1.00 89.69           C  
ATOM   2690  O   TYR A 333      -1.683  15.357  -9.070  1.00 89.69           O  
ATOM   2691  CG  TYR A 333       1.108  15.989  -6.596  1.00 89.69           C  
ATOM   2692  CD1 TYR A 333       2.466  16.005  -6.236  1.00 89.69           C  
ATOM   2693  CD2 TYR A 333       0.402  17.202  -6.706  1.00 89.69           C  
ATOM   2694  CE1 TYR A 333       3.133  17.229  -6.041  1.00 89.69           C  
ATOM   2695  CE2 TYR A 333       1.070  18.428  -6.531  1.00 89.69           C  
ATOM   2696  OH  TYR A 333       3.130  19.619  -6.233  1.00 89.69           O  
ATOM   2697  CZ  TYR A 333       2.455  18.441  -6.268  1.00 89.69           C  
ATOM   2698  N   GLN A 334       0.300  15.973  -9.926  1.00 92.81           N  
ATOM   2699  CA  GLN A 334      -0.255  17.013 -10.810  1.00 92.81           C  
ATOM   2700  C   GLN A 334      -0.537  16.522 -12.228  1.00 92.81           C  
ATOM   2701  CB  GLN A 334       0.673  18.234 -10.916  1.00 92.81           C  
ATOM   2702  O   GLN A 334      -1.388  17.096 -12.901  1.00 92.81           O  
ATOM   2703  CG  GLN A 334       0.993  18.872  -9.565  1.00 92.81           C  
ATOM   2704  CD  GLN A 334       1.734  20.200  -9.675  1.00 92.81           C  
ATOM   2705  NE2 GLN A 334       2.016  20.872  -8.583  1.00 92.81           N  
ATOM   2706  OE1 GLN A 334       2.084  20.681 -10.736  1.00 92.81           O  
ATOM   2707  N   THR A 335       0.181  15.499 -12.700  1.00 94.50           N  
ATOM   2708  CA  THR A 335       0.092  15.041 -14.095  1.00 94.50           C  
ATOM   2709  C   THR A 335      -0.469  13.627 -14.176  1.00 94.50           C  
ATOM   2710  CB  THR A 335       1.447  15.159 -14.815  1.00 94.50           C  
ATOM   2711  O   THR A 335      -1.567  13.437 -14.698  1.00 94.50           O  
ATOM   2712  CG2 THR A 335       1.325  14.903 -16.314  1.00 94.50           C  
ATOM   2713  OG1 THR A 335       1.967  16.461 -14.649  1.00 94.50           O  
ATOM   2714  N   LEU A 336       0.232  12.638 -13.614  1.00 94.12           N  
ATOM   2715  CA  LEU A 336      -0.135  11.230 -13.780  1.00 94.12           C  
ATOM   2716  C   LEU A 336      -1.460  10.889 -13.093  1.00 94.12           C  
ATOM   2717  CB  LEU A 336       1.007  10.345 -13.259  1.00 94.12           C  
ATOM   2718  O   LEU A 336      -2.349  10.312 -13.713  1.00 94.12           O  
ATOM   2719  CG  LEU A 336       0.787   8.838 -13.480  1.00 94.12           C  
ATOM   2720  CD1 LEU A 336       0.722   8.471 -14.961  1.00 94.12           C  
ATOM   2721  CD2 LEU A 336       1.928   8.060 -12.831  1.00 94.12           C  
ATOM   2722  N   LEU A 337      -1.617  11.261 -11.820  1.00 92.44           N  
ATOM   2723  CA  LEU A 337      -2.811  10.921 -11.051  1.00 92.44           C  
ATOM   2724  C   LEU A 337      -4.093  11.532 -11.654  1.00 92.44           C  
ATOM   2725  CB  LEU A 337      -2.583  11.263  -9.563  1.00 92.44           C  
ATOM   2726  O   LEU A 337      -5.063  10.787 -11.807  1.00 92.44           O  
ATOM   2727  CG  LEU A 337      -3.766  10.912  -8.651  1.00 92.44           C  
ATOM   2728  CD1 LEU A 337      -3.830   9.405  -8.444  1.00 92.44           C  
ATOM   2729  CD2 LEU A 337      -3.610  11.568  -7.281  1.00 92.44           C  
ATOM   2730  N   PRO A 338      -4.143  12.828 -12.030  1.00 93.38           N  
ATOM   2731  CA  PRO A 338      -5.296  13.381 -12.738  1.00 93.38           C  
ATOM   2732  C   PRO A 338      -5.545  12.712 -14.089  1.00 93.38           C  
ATOM   2733  CB  PRO A 338      -5.013  14.878 -12.902  1.00 93.38           C  
ATOM   2734  O   PRO A 338      -6.694  12.417 -14.404  1.00 93.38           O  
ATOM   2735  CG  PRO A 338      -4.086  15.175 -11.730  1.00 93.38           C  
ATOM   2736  CD  PRO A 338      -3.234  13.913 -11.680  1.00 93.38           C  
ATOM   2737  N   LYS A 339      -4.486  12.418 -14.858  1.00 92.31           N  
ATOM   2738  CA  LYS A 339      -4.604  11.728 -16.148  1.00 92.31           C  
ATOM   2739  C   LYS A 339      -5.292  10.371 -15.996  1.00 92.31           C  
ATOM   2740  CB  LYS A 339      -3.214  11.619 -16.795  1.00 92.31           C  
ATOM   2741  O   LYS A 339      -6.279  10.112 -16.671  1.00 92.31           O  
ATOM   2742  CG  LYS A 339      -3.282  10.977 -18.184  1.00 92.31           C  
ATOM   2743  CD  LYS A 339      -1.927  11.044 -18.896  1.00 92.31           C  
ATOM   2744  CE  LYS A 339      -2.121  10.521 -20.320  1.00 92.31           C  
ATOM   2745  NZ  LYS A 339      -0.963  10.799 -21.189  1.00 92.31           N  
ATOM   2746  N   LEU A 340      -4.841   9.547 -15.050  1.00 91.44           N  
ATOM   2747  CA  LEU A 340      -5.440   8.234 -14.798  1.00 91.44           C  
ATOM   2748  C   LEU A 340      -6.879   8.322 -14.277  1.00 91.44           C  
ATOM   2749  CB  LEU A 340      -4.565   7.453 -13.807  1.00 91.44           C  
ATOM   2750  O   LEU A 340      -7.689   7.469 -14.611  1.00 91.44           O  
ATOM   2751  CG  LEU A 340      -3.178   7.068 -14.347  1.00 91.44           C  
ATOM   2752  CD1 LEU A 340      -2.408   6.358 -13.245  1.00 91.44           C  
ATOM   2753  CD2 LEU A 340      -3.255   6.146 -15.556  1.00 91.44           C  
ATOM   2754  N   LYS A 341      -7.216   9.342 -13.478  1.00 90.31           N  
ATOM   2755  CA  LYS A 341      -8.587   9.549 -12.974  1.00 90.31           C  
ATOM   2756  C   LYS A 341      -9.587   9.982 -14.050  1.00 90.31           C  
ATOM   2757  CB  LYS A 341      -8.579  10.596 -11.853  1.00 90.31           C  
ATOM   2758  O   LYS A 341     -10.782   9.853 -13.821  1.00 90.31           O  
ATOM   2759  CG  LYS A 341      -8.068  10.038 -10.522  1.00 90.31           C  
ATOM   2760  CD  LYS A 341      -8.050  11.158  -9.474  1.00 90.31           C  
ATOM   2761  CE  LYS A 341      -7.621  10.595  -8.117  1.00 90.31           C  
ATOM   2762  NZ  LYS A 341      -7.555  11.654  -7.079  1.00 90.31           N  
ATOM   2763  N   ASN A 342      -9.119  10.546 -15.162  1.00 87.62           N  
ATOM   2764  CA  ASN A 342      -9.989  10.999 -16.250  1.00 87.62           C  
ATOM   2765  C   ASN A 342     -10.265   9.899 -17.287  1.00 87.62           C  
ATOM   2766  CB  ASN A 342      -9.343  12.227 -16.908  1.00 87.62           C  
ATOM   2767  O   ASN A 342     -11.229  10.004 -18.038  1.00 87.62           O  
ATOM   2768  CG  ASN A 342      -9.336  13.467 -16.032  1.00 87.62           C  
ATOM   2769  ND2 ASN A 342      -8.492  14.420 -16.355  1.00 87.62           N  
ATOM   2770  OD1 ASN A 342     -10.087  13.639 -15.084  1.00 87.62           O  
ATOM   2771  N   GLU A 343      -9.414   8.876 -17.335  1.00 79.25           N  
ATOM   2772  CA  GLU A 343      -9.415   7.820 -18.359  1.00 79.25           C  
ATOM   2773  C   GLU A 343      -9.996   6.487 -17.842  1.00 79.25           C  
ATOM   2774  CB  GLU A 343      -7.962   7.648 -18.837  1.00 79.25           C  
ATOM   2775  O   GLU A 343     -10.270   5.578 -18.628  1.00 79.25           O  
ATOM   2776  CG  GLU A 343      -7.419   8.890 -19.577  1.00 79.25           C  
ATOM   2777  CD  GLU A 343      -7.867   9.021 -21.041  1.00 79.25           C  
ATOM   2778  OE1 GLU A 343      -7.435  10.019 -21.663  1.00 79.25           O  
ATOM   2779  OE2 GLU A 343      -8.606   8.141 -21.536  1.00 79.25           O  
ATOM   2780  N   LEU A 344     -10.182   6.361 -16.522  1.00 66.94           N  
ATOM   2781  CA  LEU A 344     -10.666   5.172 -15.805  1.00 66.94           C  
ATOM   2782  C   LEU A 344     -11.852   5.531 -14.916  1.00 66.94           C  
ATOM   2783  CB  LEU A 344      -9.524   4.610 -14.933  1.00 66.94           C  
ATOM   2784  O   LEU A 344     -12.778   4.691 -14.824  1.00 66.94           O  
ATOM   2785  CG  LEU A 344      -8.275   4.157 -15.693  1.00 66.94           C  
ATOM   2786  CD1 LEU A 344      -7.159   3.892 -14.691  1.00 66.94           C  
ATOM   2787  CD2 LEU A 344      -8.543   2.871 -16.474  1.00 66.94           C  
ATOM   2788  OXT LEU A 344     -11.728   6.579 -14.244  1.00 66.94           O  
TER    2789      LEU A 344                                                      
ENDMDL                                                                          
END                                                                             
