# Supplementary material for: The RIX domain defines a class of polymorphic T6SS effectors and secreted adaptors
Source: Nat Commun. 2023 Aug 17;14:4983. doi: 10.1038/s41467-023-40659-2 (PMC10435454; doi:10.1038/s41467-023-40659-2)
Supplement: Supplementary file 6 — Supplementary Data S3 [file 41467_2023_40659_MOESM6_ESM.zip › AlphaFold2 PDB files used in this study/WP_146866449.1 Adenylate cyclase.pdb]

HEADER                                            01-JUN-22                     
TITLE     ALPHAFOLD MONOMER V2.0 PREDICTION FOR UNCHARACTERIZED PROTEIN         
TITLE    2 (A0A510URJ2)                                                         
COMPND    MOL_ID: 1;                                                            
COMPND   2 MOLECULE: UNCHARACTERIZED PROTEIN;                                   
COMPND   3 CHAIN: A                                                             
SOURCE    MOL_ID: 1;                                                            
SOURCE   2 ORGANISM_SCIENTIFIC: ALIIVIBRIO FISCHERI;                            
SOURCE   3 ORGANISM_TAXID: 668                                                  
REMARK   1                                                                      
REMARK   1 REFERENCE 1                                                          
REMARK   1  AUTH   JOHN JUMPER, RICHARD EVANS, ALEXANDER PRITZEL, TIM GREEN,    
REMARK   1  AUTH 2 MICHAEL FIGURNOV, OLAF RONNEBERGER, KATHRYN TUNYASUVUNAKOOL, 
REMARK   1  AUTH 3 RUSS BATES, AUGUSTIN ZIDEK, ANNA POTAPENKO, ALEX BRIDGLAND,  
REMARK   1  AUTH 4 CLEMENS MEYER, SIMON A A KOHL, ANDREW J BALLARD,             
REMARK   1  AUTH 5 ANDREW COWIE, BERNARDINO ROMERA-PAREDES, STANISLAV NIKOLOV,  
REMARK   1  AUTH 6 RISHUB JAIN, JONAS ADLER, TREVOR BACK, STIG PETERSEN,        
REMARK   1  AUTH 7 DAVID REIMAN, ELLEN CLANCY, MICHAL ZIELINSKI,                
REMARK   1  AUTH 8 MARTIN STEINEGGER, MICHALINA PACHOLSKA, TAMAS BERGHAMMER,    
REMARK   1  AUTH 9 DAVID SILVER, ORIOL VINYALS, ANDREW W SENIOR,                
REMARK   1  AUTH10 KORAY KAVUKCUOGLU, PUSHMEET KOHLI, DEMIS HASSABIS            
REMARK   1  TITL   HIGHLY ACCURATE PROTEIN STRUCTURE PREDICTION WITH ALPHAFOLD  
REMARK   1  REF    NATURE                        V. 596   583 2021              
REMARK   1  REFN                   ISSN 0028-0836                               
REMARK   1  PMID   34265844                                                     
REMARK   1  DOI    10.1038/s41586-021-03819-2                                   
REMARK   1                                                                      
REMARK   1 DISCLAIMERS                                                          
REMARK   1 ALPHAFOLD DATA, COPYRIGHT (2021) DEEPMIND TECHNOLOGIES LIMITED. THE  
REMARK   1 INFORMATION PROVIDED IS THEORETICAL MODELLING ONLY AND CAUTION SHOULD
REMARK   1 BE EXERCISED IN ITS USE. IT IS PROVIDED "AS-IS" WITHOUT ANY WARRANTY 
REMARK   1 OF ANY KIND, WHETHER EXPRESSED OR IMPLIED. NO WARRANTY IS GIVEN THAT 
REMARK   1 USE OF THE INFORMATION SHALL NOT INFRINGE THE RIGHTS OF ANY THIRD    
REMARK   1 PARTY. THE INFORMATION IS NOT INTENDED TO BE A SUBSTITUTE FOR        
REMARK   1 PROFESSIONAL MEDICAL ADVICE, DIAGNOSIS, OR TREATMENT, AND DOES NOT   
REMARK   1 CONSTITUTE MEDICAL OR OTHER PROFESSIONAL ADVICE. IT IS AVAILABLE FOR 
REMARK   1 ACADEMIC AND COMMERCIAL PURPOSES, UNDER CC-BY 4.0 LICENCE.           
DBREF  XXXX A    1   348  UNP    A0A510URJ2 A0A510URJ2_ALIFS     1    348       
SEQRES   1 A  348  MET ARG TYR GLN SER LEU PRO SER ASN TYR THR GLU LYS          
SEQRES   2 A  348  GLN GLU THR THR ARG ALA ARG ALA LYS ARG GLN ARG GLU          
SEQRES   3 A  348  GLU ARG ARG ALA GLU LEU THR TYR THR VAL ALA ASP GLU          
SEQRES   4 A  348  ILE ARG TRP ARG ASN LYS ARG LYS LYS VAL MET ALA GLU          
SEQRES   5 A  348  ARG ALA LYS ALA ILE GLU SER SER LYS GLU ILE TYR LEU          
SEQRES   6 A  348  THR GLU GLN ILE THR ARG LYS PHE ILE SER PRO LYS HIS          
SEQRES   7 A  348  TYR LYS ALA ILE ALA ASP ALA SER ASN LYS TYR LYS PHE          
SEQRES   8 A  348  THR VAL SER PHE ARG GLU ALA GLY ILE HIS THR ILE ASP          
SEQRES   9 A  348  ALA ILE SER LEU GLY ALA PRO MET LYS GLY HIS ASP ILE          
SEQRES  10 A  348  LEU GLU LYS THR ILE LYS GLU SER SER LEU GLN LYS ALA          
SEQRES  11 A  348  TYR PRO ASN ASN TRP SER ASP LYS PHE LYS ASN LEU LYS          
SEQRES  12 A  348  SER VAL GLY LEU LEU GLY LEU VAL GLY HIS TRP ASP ASN          
SEQRES  13 A  348  LYS GLY LEU GLN GLY VAL TRP CYS LEU ASN GLU ASP GLY          
SEQRES  14 A  348  ILE LYS GLU LYS VAL SER ILE TYR HIS TYR ASP GLY SER          
SEQRES  15 A  348  PHE LYS THR LYS ASP ASN PHE LEU ASP GLU LYS GLY ARG          
SEQRES  16 A  348  LEU THR ALA PHE THR GLY ASP TYR ASP MET HIS ASP LEU          
SEQRES  17 A  348  ILE THR HIS ARG GLY THR GLY ARG PRO ARG THR VAL LEU          
SEQRES  18 A  348  SER ASP SER LYS GLU GLU LYS ASP ILE ILE ASP HIS ILE          
SEQRES  19 A  348  ASN LYS ALA ILE ALA GLU VAL ASP LYS ALA ARG PRO PHE          
SEQRES  20 A  348  GLY ASP ILE GLU TYR ASN ALA VAL ARG HIS GLY PRO GLN          
SEQRES  21 A  348  VAL ASN PHE VAL SER HIS MET LEU SER LYS GLU ARG ASP          
SEQRES  22 A  348  LYS VAL CYS ALA ASP ASN GLY PHE LEU ARG PRO VAL ALA          
SEQRES  23 A  348  GLU ALA GLY SER PHE PRO ILE ALA VAL VAL SER ARG GLY          
SEQRES  24 A  348  SER TRP LYS ILE ILE ASN THR ILE ASP GLU LEU GLN ALA          
SEQRES  25 A  348  PHE TYR SER SER LEU GLY ALA VAL MET LYS GLU SER TRP          
SEQRES  26 A  348  LYS PRO ASP GLY VAL ARG ASN TYR GLN GLY ASP GLY ASN          
SEQRES  27 A  348  TYR VAL ASN LEU GLY ARG LYS PRO SER LEU                      
CRYST1    1.000    1.000    1.000  90.00  90.00  90.00 P 1           1          
ORIGX1      1.000000  0.000000  0.000000        0.00000                         
ORIGX2      0.000000  1.000000  0.000000        0.00000                         
ORIGX3      0.000000  0.000000  1.000000        0.00000                         
SCALE1      1.000000  0.000000  0.000000        0.00000                         
SCALE2      0.000000  1.000000  0.000000        0.00000                         
SCALE3      0.000000  0.000000  1.000000        0.00000                         
MODEL        1                                                                  
ATOM      1  N   MET A   1    -112.492  -5.043  18.680  1.00 47.72           N  
ATOM      2  CA  MET A   1    -111.093  -4.698  19.015  1.00 47.72           C  
ATOM      3  C   MET A   1    -110.911  -3.195  18.887  1.00 47.72           C  
ATOM      4  CB  MET A   1    -110.098  -5.391  18.071  1.00 47.72           C  
ATOM      5  O   MET A   1    -111.113  -2.669  17.801  1.00 47.72           O  
ATOM      6  CG  MET A   1    -109.999  -6.902  18.271  1.00 47.72           C  
ATOM      7  SD  MET A   1    -108.859  -7.650  17.087  1.00 47.72           S  
ATOM      8  CE  MET A   1    -109.378  -9.383  17.190  1.00 47.72           C  
ATOM      9  N   ARG A   2    -110.570  -2.501  19.975  1.00 43.59           N  
ATOM     10  CA  ARG A   2    -110.050  -1.127  19.946  1.00 43.59           C  
ATOM     11  C   ARG A   2    -108.811  -1.110  20.833  1.00 43.59           C  
ATOM     12  CB  ARG A   2    -111.098  -0.094  20.412  1.00 43.59           C  
ATOM     13  O   ARG A   2    -108.912  -1.399  22.020  1.00 43.59           O  
ATOM     14  CG  ARG A   2    -112.022   0.369  19.274  1.00 43.59           C  
ATOM     15  CD  ARG A   2    -112.958   1.494  19.742  1.00 43.59           C  
ATOM     16  NE  ARG A   2    -113.836   1.971  18.652  1.00 43.59           N  
ATOM     17  NH1 ARG A   2    -115.072   3.475  19.881  1.00 43.59           N  
ATOM     18  NH2 ARG A   2    -115.505   3.212  17.712  1.00 43.59           N  
ATOM     19  CZ  ARG A   2    -114.795   2.880  18.754  1.00 43.59           C  
ATOM     20  N   TYR A   3    -107.663  -0.858  20.216  1.00 45.16           N  
ATOM     21  CA  TYR A   3    -106.378  -0.694  20.887  1.00 45.16           C  
ATOM     22  C   TYR A   3    -106.424   0.560  21.770  1.00 45.16           C  
ATOM     23  CB  TYR A   3    -105.270  -0.577  19.820  1.00 45.16           C  
ATOM     24  O   TYR A   3    -106.726   1.646  21.278  1.00 45.16           O  
ATOM     25  CG  TYR A   3    -104.442  -1.832  19.618  1.00 45.16           C  
ATOM     26  CD1 TYR A   3    -103.169  -1.915  20.215  1.00 45.16           C  
ATOM     27  CD2 TYR A   3    -104.916  -2.899  18.826  1.00 45.16           C  
ATOM     28  CE1 TYR A   3    -102.366  -3.055  20.024  1.00 45.16           C  
ATOM     29  CE2 TYR A   3    -104.117  -4.045  18.639  1.00 45.16           C  
ATOM     30  OH  TYR A   3    -102.075  -5.228  19.046  1.00 45.16           O  
ATOM     31  CZ  TYR A   3    -102.840  -4.124  19.235  1.00 45.16           C  
ATOM     32  N   GLN A   4    -106.119   0.411  23.059  1.00 45.00           N  
ATOM     33  CA  GLN A   4    -105.741   1.525  23.927  1.00 45.00           C  
ATOM     34  C   GLN A   4    -104.224   1.705  23.819  1.00 45.00           C  
ATOM     35  CB  GLN A   4    -106.169   1.254  25.380  1.00 45.00           C  
ATOM     36  O   GLN A   4    -103.459   0.820  24.194  1.00 45.00           O  
ATOM     37  CG  GLN A   4    -107.669   1.495  25.619  1.00 45.00           C  
ATOM     38  CD  GLN A   4    -108.075   1.265  27.075  1.00 45.00           C  
ATOM     39  NE2 GLN A   4    -109.171   1.834  27.529  1.00 45.00           N  
ATOM     40  OE1 GLN A   4    -107.432   0.564  27.835  1.00 45.00           O  
ATOM     41  N   SER A   5    -103.784   2.834  23.272  1.00 53.47           N  
ATOM     42  CA  SER A   5    -102.381   3.249  23.283  1.00 53.47           C  
ATOM     43  C   SER A   5    -102.041   3.909  24.622  1.00 53.47           C  
ATOM     44  CB  SER A   5    -102.116   4.210  22.119  1.00 53.47           C  
ATOM     45  O   SER A   5    -102.684   4.886  25.007  1.00 53.47           O  
ATOM     46  OG  SER A   5    -103.102   5.226  22.094  1.00 53.47           O  
ATOM     47  N   LEU A   6    -101.018   3.397  25.308  1.00 53.84           N  
ATOM     48  CA  LEU A   6    -100.392   4.048  26.463  1.00 53.84           C  
ATOM     49  C   LEU A   6     -99.623   5.308  26.012  1.00 53.84           C  
ATOM     50  CB  LEU A   6     -99.436   3.050  27.147  1.00 53.84           C  
ATOM     51  O   LEU A   6     -98.999   5.278  24.947  1.00 53.84           O  
ATOM     52  CG  LEU A   6    -100.151   1.981  27.994  1.00 53.84           C  
ATOM     53  CD1 LEU A   6     -99.230   0.782  28.222  1.00 53.84           C  
ATOM     54  CD2 LEU A   6    -100.554   2.543  29.360  1.00 53.84           C  
ATOM     55  N   PRO A   7     -99.612   6.403  26.796  1.00 51.97           N  
ATOM     56  CA  PRO A   7     -98.826   7.581  26.463  1.00 51.97           C  
ATOM     57  C   PRO A   7     -97.330   7.309  26.669  1.00 51.97           C  
ATOM     58  CB  PRO A   7     -99.354   8.725  27.330  1.00 51.97           C  
ATOM     59  O   PRO A   7     -96.873   6.969  27.759  1.00 51.97           O  
ATOM     60  CG  PRO A   7    -100.212   8.066  28.413  1.00 51.97           C  
ATOM     61  CD  PRO A   7    -100.314   6.584  28.054  1.00 51.97           C  
ATOM     62  N   SER A   8     -96.568   7.483  25.592  1.00 51.25           N  
ATOM     63  CA  SER A   8     -95.108   7.436  25.562  1.00 51.25           C  
ATOM     64  C   SER A   8     -94.526   8.695  26.221  1.00 51.25           C  
ATOM     65  CB  SER A   8     -94.680   7.277  24.092  1.00 51.25           C  
ATOM     66  O   SER A   8     -94.456   9.753  25.596  1.00 51.25           O  
ATOM     67  OG  SER A   8     -93.426   7.857  23.823  1.00 51.25           O  
ATOM     68  N   ASN A   9     -94.070   8.581  27.469  1.00 51.78           N  
ATOM     69  CA  ASN A   9     -93.265   9.606  28.143  1.00 51.78           C  
ATOM     70  C   ASN A   9     -91.776   9.444  27.784  1.00 51.78           C  
ATOM     71  CB  ASN A   9     -93.537   9.576  29.668  1.00 51.78           C  
ATOM     72  O   ASN A   9     -90.964   9.047  28.616  1.00 51.78           O  
ATOM     73  CG  ASN A   9     -94.573  10.580  30.142  1.00 51.78           C  
ATOM     74  ND2 ASN A   9     -95.021  10.454  31.368  1.00 51.78           N  
ATOM     75  OD1 ASN A   9     -94.956  11.514  29.462  1.00 51.78           O  
ATOM     76  N   TYR A  10     -91.402   9.773  26.547  1.00 48.44           N  
ATOM     77  CA  TYR A  10     -90.003  10.052  26.210  1.00 48.44           C  
ATOM     78  C   TYR A  10     -89.781  11.562  26.287  1.00 48.44           C  
ATOM     79  CB  TYR A  10     -89.611   9.448  24.853  1.00 48.44           C  
ATOM     80  O   TYR A  10     -90.072  12.306  25.356  1.00 48.44           O  
ATOM     81  CG  TYR A  10     -89.230   7.980  24.934  1.00 48.44           C  
ATOM     82  CD1 TYR A  10     -87.912   7.606  25.268  1.00 48.44           C  
ATOM     83  CD2 TYR A  10     -90.188   6.984  24.675  1.00 48.44           C  
ATOM     84  CE1 TYR A  10     -87.558   6.243  25.337  1.00 48.44           C  
ATOM     85  CE2 TYR A  10     -89.843   5.623  24.743  1.00 48.44           C  
ATOM     86  OH  TYR A  10     -88.195   3.933  25.128  1.00 48.44           O  
ATOM     87  CZ  TYR A  10     -88.526   5.249  25.072  1.00 48.44           C  
ATOM     88  N   THR A  11     -89.277  12.035  27.426  1.00 51.16           N  
ATOM     89  CA  THR A  11     -88.706  13.382  27.528  1.00 51.16           C  
ATOM     90  C   THR A  11     -87.290  13.348  26.955  1.00 51.16           C  
ATOM     91  CB  THR A  11     -88.735  13.941  28.969  1.00 51.16           C  
ATOM     92  O   THR A  11     -86.310  13.194  27.682  1.00 51.16           O  
ATOM     93  CG2 THR A  11     -89.932  14.863  29.191  1.00 51.16           C  
ATOM     94  OG1 THR A  11     -88.838  12.927  29.946  1.00 51.16           O  
ATOM     95  N   GLU A  12     -87.159  13.493  25.635  1.00 55.12           N  
ATOM     96  CA  GLU A  12     -85.874  13.865  25.039  1.00 55.12           C  
ATOM     97  C   GLU A  12     -85.531  15.290  25.489  1.00 55.12           C  
ATOM     98  CB  GLU A  12     -85.886  13.761  23.506  1.00 55.12           C  
ATOM     99  O   GLU A  12     -86.058  16.283  24.986  1.00 55.12           O  
ATOM    100  CG  GLU A  12     -85.564  12.343  23.015  1.00 55.12           C  
ATOM    101  CD  GLU A  12     -85.360  12.279  21.492  1.00 55.12           C  
ATOM    102  OE1 GLU A  12     -84.666  11.337  21.052  1.00 55.12           O  
ATOM    103  OE2 GLU A  12     -85.866  13.183  20.789  1.00 55.12           O  
ATOM    104  N   LYS A  13     -84.651  15.408  26.488  1.00 59.25           N  
ATOM    105  CA  LYS A  13     -84.066  16.697  26.864  1.00 59.25           C  
ATOM    106  C   LYS A  13     -83.240  17.216  25.685  1.00 59.25           C  
ATOM    107  CB  LYS A  13     -83.203  16.561  28.131  1.00 59.25           C  
ATOM    108  O   LYS A  13     -82.110  16.776  25.486  1.00 59.25           O  
ATOM    109  CG  LYS A  13     -84.034  16.573  29.421  1.00 59.25           C  
ATOM    110  CD  LYS A  13     -83.113  16.493  30.648  1.00 59.25           C  
ATOM    111  CE  LYS A  13     -83.938  16.588  31.935  1.00 59.25           C  
ATOM    112  NZ  LYS A  13     -83.092  16.426  33.145  1.00 59.25           N  
ATOM    113  N   GLN A  14     -83.783  18.171  24.931  1.00 60.56           N  
ATOM    114  CA  GLN A  14     -83.019  18.904  23.924  1.00 60.56           C  
ATOM    115  C   GLN A  14     -81.832  19.614  24.586  1.00 60.56           C  
ATOM    116  CB  GLN A  14     -83.903  19.897  23.156  1.00 60.56           C  
ATOM    117  O   GLN A  14     -81.977  20.430  25.499  1.00 60.56           O  
ATOM    118  CG  GLN A  14     -84.628  19.230  21.976  1.00 60.56           C  
ATOM    119  CD  GLN A  14     -85.438  20.225  21.148  1.00 60.56           C  
ATOM    120  NE2 GLN A  14     -85.771  19.901  19.919  1.00 60.56           N  
ATOM    121  OE1 GLN A  14     -85.779  21.312  21.580  1.00 60.56           O  
ATOM    122  N   GLU A  15     -80.634  19.266  24.130  1.00 62.25           N  
ATOM    123  CA  GLU A  15     -79.379  19.816  24.623  1.00 62.25           C  
ATOM    124  C   GLU A  15     -79.304  21.316  24.290  1.00 62.25           C  
ATOM    125  CB  GLU A  15     -78.233  18.999  24.003  1.00 62.25           C  
ATOM    126  O   GLU A  15     -79.339  21.716  23.126  1.00 62.25           O  
ATOM    127  CG  GLU A  15     -76.881  19.199  24.698  1.00 62.25           C  
ATOM    128  CD  GLU A  15     -75.770  18.351  24.052  1.00 62.25           C  
ATOM    129  OE1 GLU A  15     -74.881  17.866  24.788  1.00 62.25           O  
ATOM    130  OE2 GLU A  15     -75.739  18.238  22.799  1.00 62.25           O  
ATOM    131  N   THR A  16     -79.217  22.168  25.315  1.00 79.19           N  
ATOM    132  CA  THR A  16     -79.148  23.624  25.112  1.00 79.19           C  
ATOM    133  C   THR A  16     -77.889  24.018  24.330  1.00 79.19           C  
ATOM    134  CB  THR A  16     -79.209  24.410  26.434  1.00 79.19           C  
ATOM    135  O   THR A  16     -76.831  23.399  24.474  1.00 79.19           O  
ATOM    136  CG2 THR A  16     -80.454  24.093  27.263  1.00 79.19           C  
ATOM    137  OG1 THR A  16     -78.077  24.153  27.238  1.00 79.19           O  
ATOM    138  N   THR A  17     -77.946  25.107  23.556  1.00 74.38           N  
ATOM    139  CA  THR A  17     -76.803  25.628  22.774  1.00 74.38           C  
ATOM    140  C   THR A  17     -75.543  25.814  23.630  1.00 74.38           C  
ATOM    141  CB  THR A  17     -77.173  26.981  22.134  1.00 74.38           C  
ATOM    142  O   THR A  17     -74.423  25.566  23.185  1.00 74.38           O  
ATOM    143  CG2 THR A  17     -76.296  27.325  20.933  1.00 74.38           C  
ATOM    144  OG1 THR A  17     -78.509  26.950  21.690  1.00 74.38           O  
ATOM    145  N   ARG A  18     -75.727  26.190  24.902  1.00 76.62           N  
ATOM    146  CA  ARG A  18     -74.656  26.373  25.889  1.00 76.62           C  
ATOM    147  C   ARG A  18     -74.039  25.043  26.343  1.00 76.62           C  
ATOM    148  CB  ARG A  18     -75.232  27.186  27.060  1.00 76.62           C  
ATOM    149  O   ARG A  18     -72.825  24.978  26.517  1.00 76.62           O  
ATOM    150  CG  ARG A  18     -74.161  27.965  27.835  1.00 76.62           C  
ATOM    151  CD  ARG A  18     -74.834  28.817  28.921  1.00 76.62           C  
ATOM    152  NE  ARG A  18     -73.877  29.710  29.602  1.00 76.62           N  
ATOM    153  NH1 ARG A  18     -75.366  30.653  31.082  1.00 76.62           N  
ATOM    154  NH2 ARG A  18     -73.246  31.329  31.083  1.00 76.62           N  
ATOM    155  CZ  ARG A  18     -74.166  30.554  30.581  1.00 76.62           C  
ATOM    156  N   ALA A  19     -74.847  23.991  26.492  1.00 77.12           N  
ATOM    157  CA  ALA A  19     -74.373  22.643  26.804  1.00 77.12           C  
ATOM    158  C   ALA A  19     -73.578  22.044  25.633  1.00 77.12           C  
ATOM    159  CB  ALA A  19     -75.570  21.773  27.206  1.00 77.12           C  
ATOM    160  O   ALA A  19     -72.468  21.557  25.840  1.00 77.12           O  
ATOM    161  N   ARG A  20     -74.062  22.212  24.394  1.00 78.75           N  
ATOM    162  CA  ARG A  20     -73.342  21.781  23.184  1.00 78.75           C  
ATOM    163  C   ARG A  20     -71.995  22.498  23.021  1.00 78.75           C  
ATOM    164  CB  ARG A  20     -74.263  21.971  21.969  1.00 78.75           C  
ATOM    165  O   ARG A  20     -70.988  21.859  22.730  1.00 78.75           O  
ATOM    166  CG  ARG A  20     -73.660  21.359  20.695  1.00 78.75           C  
ATOM    167  CD  ARG A  20     -74.577  21.540  19.480  1.00 78.75           C  
ATOM    168  NE  ARG A  20     -75.753  20.650  19.525  1.00 78.75           N  
ATOM    169  NH1 ARG A  20     -76.737  21.357  17.567  1.00 78.75           N  
ATOM    170  NH2 ARG A  20     -77.656  19.690  18.729  1.00 78.75           N  
ATOM    171  CZ  ARG A  20     -76.706  20.572  18.611  1.00 78.75           C  
ATOM    172  N   ALA A  21     -71.952  23.811  23.258  1.00 79.94           N  
ATOM    173  CA  ALA A  21     -70.712  24.588  23.197  1.00 79.94           C  
ATOM    174  C   ALA A  21     -69.703  24.196  24.293  1.00 79.94           C  
ATOM    175  CB  ALA A  21     -71.069  26.077  23.280  1.00 79.94           C  
ATOM    176  O   ALA A  21     -68.497  24.177  24.042  1.00 79.94           O  
ATOM    177  N   LYS A  22     -70.179  23.865  25.502  1.00 82.88           N  
ATOM    178  CA  LYS A  22     -69.333  23.371  26.599  1.00 82.88           C  
ATOM    179  C   LYS A  22     -68.744  21.998  26.265  1.00 82.88           C  
ATOM    180  CB  LYS A  22     -70.136  23.365  27.909  1.00 82.88           C  
ATOM    181  O   LYS A  22     -67.533  21.838  26.381  1.00 82.88           O  
ATOM    182  CG  LYS A  22     -69.245  23.026  29.111  1.00 82.88           C  
ATOM    183  CD  LYS A  22     -70.044  23.000  30.420  1.00 82.88           C  
ATOM    184  CE  LYS A  22     -69.106  22.514  31.527  1.00 82.88           C  
ATOM    185  NZ  LYS A  22     -69.801  22.242  32.806  1.00 82.88           N  
ATOM    186  N   ARG A  23     -69.565  21.076  25.750  1.00 81.50           N  
ATOM    187  CA  ARG A  23     -69.125  19.745  25.312  1.00 81.50           C  
ATOM    188  C   ARG A  23     -68.067  19.829  24.213  1.00 81.50           C  
ATOM    189  CB  ARG A  23     -70.344  18.923  24.869  1.00 81.50           C  
ATOM    190  O   ARG A  23     -66.993  19.270  24.370  1.00 81.50           O  
ATOM    191  CG  ARG A  23     -69.991  17.432  24.813  1.00 81.50           C  
ATOM    192  CD  ARG A  23     -71.157  16.593  24.286  1.00 81.50           C  
ATOM    193  NE  ARG A  23     -71.308  16.735  22.829  1.00 81.50           N  
ATOM    194  NH1 ARG A  23     -73.587  16.463  22.735  1.00 81.50           N  
ATOM    195  NH2 ARG A  23     -72.458  16.778  20.864  1.00 81.50           N  
ATOM    196  CZ  ARG A  23     -72.442  16.660  22.157  1.00 81.50           C  
ATOM    197  N   GLN A  24     -68.295  20.638  23.175  1.00 81.00           N  
ATOM    198  CA  GLN A  24     -67.299  20.847  22.113  1.00 81.00           C  
ATOM    199  C   GLN A  24     -65.991  21.475  22.617  1.00 81.00           C  
ATOM    200  CB  GLN A  24     -67.869  21.759  21.023  1.00 81.00           C  
ATOM    201  O   GLN A  24     -64.926  21.208  22.064  1.00 81.00           O  
ATOM    202  CG  GLN A  24     -68.851  21.042  20.091  1.00 81.00           C  
ATOM    203  CD  GLN A  24     -69.257  21.921  18.912  1.00 81.00           C  
ATOM    204  NE2 GLN A  24     -70.095  21.423  18.030  1.00 81.00           N  
ATOM    205  OE1 GLN A  24     -68.818  23.053  18.743  1.00 81.00           O  
ATOM    206  N   ARG A  25     -66.042  22.340  23.640  1.00 80.75           N  
ATOM    207  CA  ARG A  25     -64.829  22.878  24.277  1.00 80.75           C  
ATOM    208  C   ARG A  25     -64.081  21.807  25.060  1.00 80.75           C  
ATOM    209  CB  ARG A  25     -65.168  24.060  25.198  1.00 80.75           C  
ATOM    210  O   ARG A  25     -62.858  21.801  25.018  1.00 80.75           O  
ATOM    211  CG  ARG A  25     -64.889  25.405  24.521  1.00 80.75           C  
ATOM    212  CD  ARG A  25     -65.180  26.541  25.507  1.00 80.75           C  
ATOM    213  NE  ARG A  25     -64.801  27.856  24.956  1.00 80.75           N  
ATOM    214  NH1 ARG A  25     -65.567  29.138  26.699  1.00 80.75           N  
ATOM    215  NH2 ARG A  25     -64.589  30.127  24.955  1.00 80.75           N  
ATOM    216  CZ  ARG A  25     -64.987  29.030  25.535  1.00 80.75           C  
ATOM    217  N   GLU A  26     -64.794  20.945  25.775  1.00 77.44           N  
ATOM    218  CA  GLU A  26     -64.212  19.843  26.545  1.00 77.44           C  
ATOM    219  C   GLU A  26     -63.626  18.765  25.627  1.00 77.44           C  
ATOM    220  CB  GLU A  26     -65.265  19.286  27.520  1.00 77.44           C  
ATOM    221  O   GLU A  26     -62.499  18.345  25.862  1.00 77.44           O  
ATOM    222  CG  GLU A  26     -65.490  20.267  28.687  1.00 77.44           C  
ATOM    223  CD  GLU A  26     -66.679  19.929  29.602  1.00 77.44           C  
ATOM    224  OE1 GLU A  26     -66.840  20.660  30.613  1.00 77.44           O  
ATOM    225  OE2 GLU A  26     -67.482  19.031  29.276  1.00 77.44           O  
ATOM    226  N   GLU A  27     -64.307  18.418  24.532  1.00 75.25           N  
ATOM    227  CA  GLU A  27     -63.815  17.512  23.484  1.00 75.25           C  
ATOM    228  C   GLU A  27     -62.537  18.061  22.828  1.00 75.25           C  
ATOM    229  CB  GLU A  27     -64.924  17.283  22.437  1.00 75.25           C  
ATOM    230  O   GLU A  27     -61.512  17.385  22.830  1.00 75.25           O  
ATOM    231  CG  GLU A  27     -66.075  16.380  22.937  1.00 75.25           C  
ATOM    232  CD  GLU A  27     -67.341  16.418  22.049  1.00 75.25           C  
ATOM    233  OE1 GLU A  27     -68.330  15.719  22.378  1.00 75.25           O  
ATOM    234  OE2 GLU A  27     -67.411  17.237  21.102  1.00 75.25           O  
ATOM    235  N   ARG A  28     -62.526  19.331  22.387  1.00 75.06           N  
ATOM    236  CA  ARG A  28     -61.307  19.962  21.837  1.00 75.06           C  
ATOM    237  C   ARG A  28     -60.176  20.047  22.856  1.00 75.06           C  
ATOM    238  CB  ARG A  28     -61.599  21.373  21.321  1.00 75.06           C  
ATOM    239  O   ARG A  28     -59.008  19.928  22.502  1.00 75.06           O  
ATOM    240  CG  ARG A  28     -62.358  21.366  19.991  1.00 75.06           C  
ATOM    241  CD  ARG A  28     -62.505  22.807  19.479  1.00 75.06           C  
ATOM    242  NE  ARG A  28     -63.887  23.102  19.060  1.00 75.06           N  
ATOM    243  NH1 ARG A  28     -63.494  25.196  18.216  1.00 75.06           N  
ATOM    244  NH2 ARG A  28     -65.568  24.361  18.167  1.00 75.06           N  
ATOM    245  CZ  ARG A  28     -64.311  24.212  18.485  1.00 75.06           C  
ATOM    246  N   ARG A  29     -60.502  20.301  24.128  1.00 71.12           N  
ATOM    247  CA  ARG A  29     -59.500  20.362  25.196  1.00 71.12           C  
ATOM    248  C   ARG A  29     -58.915  18.979  25.458  1.00 71.12           C  
ATOM    249  CB  ARG A  29     -60.099  21.010  26.448  1.00 71.12           C  
ATOM    250  O   ARG A  29     -57.706  18.908  25.610  1.00 71.12           O  
ATOM    251  CG  ARG A  29     -59.024  21.472  27.436  1.00 71.12           C  
ATOM    252  CD  ARG A  29     -59.701  22.168  28.621  1.00 71.12           C  
ATOM    253  NE  ARG A  29     -58.716  22.784  29.527  1.00 71.12           N  
ATOM    254  NH1 ARG A  29     -60.162  23.272  31.242  1.00 71.12           N  
ATOM    255  NH2 ARG A  29     -58.007  23.828  31.424  1.00 71.12           N  
ATOM    256  CZ  ARG A  29     -58.966  23.292  30.721  1.00 71.12           C  
ATOM    257  N   ALA A  30     -59.738  17.930  25.439  1.00 67.12           N  
ATOM    258  CA  ALA A  30     -59.320  16.538  25.560  1.00 67.12           C  
ATOM    259  C   ALA A  30     -58.426  16.098  24.387  1.00 67.12           C  
ATOM    260  CB  ALA A  30     -60.565  15.654  25.699  1.00 67.12           C  
ATOM    261  O   ALA A  30     -57.402  15.465  24.624  1.00 67.12           O  
ATOM    262  N   GLU A  31     -58.752  16.502  23.153  1.00 66.25           N  
ATOM    263  CA  GLU A  31     -57.922  16.270  21.957  1.00 66.25           C  
ATOM    264  C   GLU A  31     -56.557  16.976  22.023  1.00 66.25           C  
ATOM    265  CB  GLU A  31     -58.668  16.769  20.708  1.00 66.25           C  
ATOM    266  O   GLU A  31     -55.568  16.474  21.490  1.00 66.25           O  
ATOM    267  CG  GLU A  31     -59.827  15.857  20.275  1.00 66.25           C  
ATOM    268  CD  GLU A  31     -60.622  16.423  19.083  1.00 66.25           C  
ATOM    269  OE1 GLU A  31     -61.468  15.670  18.553  1.00 66.25           O  
ATOM    270  OE2 GLU A  31     -60.402  17.602  18.707  1.00 66.25           O  
ATOM    271  N   LEU A  32     -56.492  18.139  22.680  1.00 69.94           N  
ATOM    272  CA  LEU A  32     -55.273  18.944  22.828  1.00 69.94           C  
ATOM    273  C   LEU A  32     -54.469  18.622  24.099  1.00 69.94           C  
ATOM    274  CB  LEU A  32     -55.664  20.433  22.773  1.00 69.94           C  
ATOM    275  O   LEU A  32     -53.306  19.019  24.198  1.00 69.94           O  
ATOM    276  CG  LEU A  32     -56.011  20.922  21.353  1.00 69.94           C  
ATOM    277  CD1 LEU A  32     -56.779  22.245  21.421  1.00 69.94           C  
ATOM    278  CD2 LEU A  32     -54.744  21.174  20.527  1.00 69.94           C  
ATOM    279  N   THR A  33     -55.053  17.928  25.080  1.00 72.69           N  
ATOM    280  CA  THR A  33     -54.335  17.457  26.272  1.00 72.69           C  
ATOM    281  C   THR A  33     -53.649  16.135  25.988  1.00 72.69           C  
ATOM    282  CB  THR A  33     -55.205  17.320  27.530  1.00 72.69           C  
ATOM    283  O   THR A  33     -54.239  15.064  26.097  1.00 72.69           O  
ATOM    284  CG2 THR A  33     -55.279  18.628  28.311  1.00 72.69           C  
ATOM    285  OG1 THR A  33     -56.516  16.929  27.232  1.00 72.69           O  
ATOM    286  N   TYR A  34     -52.362  16.223  25.677  1.00 79.25           N  
ATOM    287  CA  TYR A  34     -51.489  15.062  25.634  1.00 79.25           C  
ATOM    288  C   TYR A  34     -51.363  14.440  27.021  1.00 79.25           C  
ATOM    289  CB  TYR A  34     -50.128  15.466  25.072  1.00 79.25           C  
ATOM    290  O   TYR A  34     -51.178  15.128  28.027  1.00 79.25           O  
ATOM    291  CG  TYR A  34     -50.252  16.175  23.742  1.00 79.25           C  
ATOM    292  CD1 TYR A  34     -50.824  15.501  22.644  1.00 79.25           C  
ATOM    293  CD2 TYR A  34     -49.852  17.520  23.617  1.00 79.25           C  
ATOM    294  CE1 TYR A  34     -50.948  16.156  21.404  1.00 79.25           C  
ATOM    295  CE2 TYR A  34     -49.981  18.180  22.380  1.00 79.25           C  
ATOM    296  OH  TYR A  34     -50.581  18.101  20.057  1.00 79.25           O  
ATOM    297  CZ  TYR A  34     -50.514  17.491  21.268  1.00 79.25           C  
ATOM    298  N   THR A  35     -51.464  13.121  27.068  1.00 84.06           N  
ATOM    299  CA  THR A  35     -51.290  12.360  28.299  1.00 84.06           C  
ATOM    300  C   THR A  35     -49.808  12.117  28.574  1.00 84.06           C  
ATOM    301  CB  THR A  35     -52.061  11.034  28.242  1.00 84.06           C  
ATOM    302  O   THR A  35     -48.965  12.140  27.675  1.00 84.06           O  
ATOM    303  CG2 THR A  35     -53.547  11.216  27.936  1.00 84.06           C  
ATOM    304  OG1 THR A  35     -51.502  10.184  27.269  1.00 84.06           O  
ATOM    305  N   VAL A  36     -49.479  11.770  29.820  1.00 83.81           N  
ATOM    306  CA  VAL A  36     -48.131  11.296  30.186  1.00 83.81           C  
ATOM    307  C   VAL A  36     -47.708  10.096  29.319  1.00 83.81           C  
ATOM    308  CB  VAL A  36     -48.098  10.936  31.686  1.00 83.81           C  
ATOM    309  O   VAL A  36     -46.538   9.955  28.963  1.00 83.81           O  
ATOM    310  CG1 VAL A  36     -46.735  10.391  32.127  1.00 83.81           C  
ATOM    311  CG2 VAL A  36     -48.419  12.160  32.556  1.00 83.81           C  
ATOM    312  N   ALA A  37     -48.659   9.248  28.910  1.00 84.00           N  
ATOM    313  CA  ALA A  37     -48.399   8.128  28.009  1.00 84.00           C  
ATOM    314  C   ALA A  37     -48.014   8.588  26.589  1.00 84.00           C  
ATOM    315  CB  ALA A  37     -49.632   7.218  27.998  1.00 84.00           C  
ATOM    316  O   ALA A  37     -47.126   7.990  25.973  1.00 84.00           O  
ATOM    317  N   ASP A  38     -48.621   9.667  26.080  1.00 85.31           N  
ATOM    318  CA  ASP A  38     -48.258  10.264  24.790  1.00 85.31           C  
ATOM    319  C   ASP A  38     -46.835  10.827  24.818  1.00 85.31           C  
ATOM    320  CB  ASP A  38     -49.250  11.365  24.386  1.00 85.31           C  
ATOM    321  O   ASP A  38     -46.052  10.564  23.900  1.00 85.31           O  
ATOM    322  CG  ASP A  38     -50.665  10.829  24.194  1.00 85.31           C  
ATOM    323  OD1 ASP A  38     -50.815   9.886  23.382  1.00 85.31           O  
ATOM    324  OD2 ASP A  38     -51.581  11.345  24.861  1.00 85.31           O  
ATOM    325  N   GLU A  39     -46.457  11.510  25.903  1.00 87.50           N  
ATOM    326  CA  GLU A  39     -45.095  12.015  26.091  1.00 87.50           C  
ATOM    327  C   GLU A  39     -44.059  10.887  26.140  1.00 87.50           C  
ATOM    328  CB  GLU A  39     -44.980  12.826  27.383  1.00 87.50           C  
ATOM    329  O   GLU A  39     -43.011  10.970  25.489  1.00 87.50           O  
ATOM    330  CG  GLU A  39     -45.759  14.145  27.365  1.00 87.50           C  
ATOM    331  CD  GLU A  39     -45.374  15.036  28.557  1.00 87.50           C  
ATOM    332  OE1 GLU A  39     -45.690  16.241  28.490  1.00 87.50           O  
ATOM    333  OE2 GLU A  39     -44.692  14.526  29.481  1.00 87.50           O  
ATOM    334  N   ILE A  40     -44.346   9.802  26.870  1.00 89.50           N  
ATOM    335  CA  ILE A  40     -43.480   8.615  26.930  1.00 89.50           C  
ATOM    336  C   ILE A  40     -43.346   7.984  25.539  1.00 89.50           C  
ATOM    337  CB  ILE A  40     -44.004   7.608  27.981  1.00 89.50           C  
ATOM    338  O   ILE A  40     -42.230   7.692  25.095  1.00 89.50           O  
ATOM    339  CG1 ILE A  40     -43.809   8.178  29.405  1.00 89.50           C  
ATOM    340  CG2 ILE A  40     -43.280   6.250  27.862  1.00 89.50           C  
ATOM    341  CD1 ILE A  40     -44.574   7.408  30.489  1.00 89.50           C  
ATOM    342  N   ARG A  41     -44.459   7.821  24.810  1.00 90.69           N  
ATOM    343  CA  ARG A  41     -44.465   7.279  23.444  1.00 90.69           C  
ATOM    344  C   ARG A  41     -43.619   8.134  22.504  1.00 90.69           C  
ATOM    345  CB  ARG A  41     -45.917   7.166  22.955  1.00 90.69           C  
ATOM    346  O   ARG A  41     -42.797   7.595  21.761  1.00 90.69           O  
ATOM    347  CG  ARG A  41     -46.023   6.513  21.565  1.00 90.69           C  
ATOM    348  CD  ARG A  41     -47.467   6.503  21.049  1.00 90.69           C  
ATOM    349  NE  ARG A  41     -47.967   7.875  20.825  1.00 90.69           N  
ATOM    350  NH1 ARG A  41     -49.968   7.739  21.978  1.00 90.69           N  
ATOM    351  NH2 ARG A  41     -49.285   9.681  21.204  1.00 90.69           N  
ATOM    352  CZ  ARG A  41     -49.070   8.408  21.320  1.00 90.69           C  
ATOM    353  N   TRP A  42     -43.774   9.456  22.537  1.00 90.94           N  
ATOM    354  CA  TRP A  42     -42.988  10.365  21.703  1.00 90.94           C  
ATOM    355  C   TRP A  42     -41.511  10.376  22.076  1.00 90.94           C  
ATOM    356  CB  TRP A  42     -43.548  11.774  21.809  1.00 90.94           C  
ATOM    357  O   TRP A  42     -40.666  10.350  21.183  1.00 90.94           O  
ATOM    358  CG  TRP A  42     -44.918  11.984  21.261  1.00 90.94           C  
ATOM    359  CD1 TRP A  42     -45.514  11.336  20.230  1.00 90.94           C  
ATOM    360  CD2 TRP A  42     -45.842  13.022  21.675  1.00 90.94           C  
ATOM    361  CE2 TRP A  42     -46.969  12.989  20.805  1.00 90.94           C  
ATOM    362  CE3 TRP A  42     -45.787  14.030  22.658  1.00 90.94           C  
ATOM    363  NE1 TRP A  42     -46.745  11.913  19.973  1.00 90.94           N  
ATOM    364  CH2 TRP A  42     -47.824  15.006  21.783  1.00 90.94           C  
ATOM    365  CZ2 TRP A  42     -47.964  13.967  20.850  1.00 90.94           C  
ATOM    366  CZ3 TRP A  42     -46.779  15.017  22.715  1.00 90.94           C  
ATOM    367  N   ARG A  43     -41.177  10.344  23.371  1.00 92.69           N  
ATOM    368  CA  ARG A  43     -39.791  10.236  23.845  1.00 92.69           C  
ATOM    369  C   ARG A  43     -39.134   8.955  23.337  1.00 92.69           C  
ATOM    370  CB  ARG A  43     -39.790  10.314  25.378  1.00 92.69           C  
ATOM    371  O   ARG A  43     -38.023   9.010  22.811  1.00 92.69           O  
ATOM    372  CG  ARG A  43     -38.373  10.382  25.969  1.00 92.69           C  
ATOM    373  CD  ARG A  43     -38.410  10.357  27.503  1.00 92.69           C  
ATOM    374  NE  ARG A  43     -39.109  11.528  28.070  1.00 92.69           N  
ATOM    375  NH1 ARG A  43     -39.562  10.669  30.161  1.00 92.69           N  
ATOM    376  NH2 ARG A  43     -40.286  12.704  29.630  1.00 92.69           N  
ATOM    377  CZ  ARG A  43     -39.642  11.628  29.279  1.00 92.69           C  
ATOM    378  N   ASN A  44     -39.828   7.824  23.434  1.00 92.94           N  
ATOM    379  CA  ASN A  44     -39.341   6.536  22.940  1.00 92.94           C  
ATOM    380  C   ASN A  44     -39.188   6.539  21.413  1.00 92.94           C  
ATOM    381  CB  ASN A  44     -40.281   5.425  23.434  1.00 92.94           C  
ATOM    382  O   ASN A  44     -38.146   6.128  20.901  1.00 92.94           O  
ATOM    383  CG  ASN A  44     -40.154   5.177  24.929  1.00 92.94           C  
ATOM    384  ND2 ASN A  44     -41.097   4.480  25.516  1.00 92.94           N  
ATOM    385  OD1 ASN A  44     -39.198   5.584  25.574  1.00 92.94           O  
ATOM    386  N   LYS A  45     -40.169   7.084  20.682  1.00 93.88           N  
ATOM    387  CA  LYS A  45     -40.091   7.234  19.221  1.00 93.88           C  
ATOM    388  C   LYS A  45     -38.921   8.131  18.810  1.00 93.88           C  
ATOM    389  CB  LYS A  45     -41.442   7.734  18.680  1.00 93.88           C  
ATOM    390  O   LYS A  45     -38.172   7.767  17.910  1.00 93.88           O  
ATOM    391  CG  LYS A  45     -41.516   7.656  17.145  1.00 93.88           C  
ATOM    392  CD  LYS A  45     -42.927   7.986  16.627  1.00 93.88           C  
ATOM    393  CE  LYS A  45     -42.982   7.848  15.097  1.00 93.88           C  
ATOM    394  NZ  LYS A  45     -44.345   8.090  14.548  1.00 93.88           N  
ATOM    395  N   ARG A  46     -38.701   9.254  19.502  1.00 92.44           N  
ATOM    396  CA  ARG A  46     -37.564  10.155  19.260  1.00 92.44           C  
ATOM    397  C   ARG A  46     -36.232   9.454  19.512  1.00 92.44           C  
ATOM    398  CB  ARG A  46     -37.720  11.433  20.102  1.00 92.44           C  
ATOM    399  O   ARG A  46     -35.350   9.549  18.667  1.00 92.44           O  
ATOM    400  CG  ARG A  46     -36.644  12.482  19.774  1.00 92.44           C  
ATOM    401  CD  ARG A  46     -36.884  13.772  20.569  1.00 92.44           C  
ATOM    402  NE  ARG A  46     -35.855  14.791  20.283  1.00 92.44           N  
ATOM    403  NH1 ARG A  46     -36.664  16.443  21.668  1.00 92.44           N  
ATOM    404  NH2 ARG A  46     -34.820  16.816  20.479  1.00 92.44           N  
ATOM    405  CZ  ARG A  46     -35.785  16.005  20.809  1.00 92.44           C  
ATOM    406  N   LYS A  47     -36.089   8.715  20.619  1.00 94.31           N  
ATOM    407  CA  LYS A  47     -34.884   7.911  20.896  1.00 94.31           C  
ATOM    408  C   LYS A  47     -34.607   6.903  19.777  1.00 94.31           C  
ATOM    409  CB  LYS A  47     -35.005   7.183  22.244  1.00 94.31           C  
ATOM    410  O   LYS A  47     -33.480   6.844  19.296  1.00 94.31           O  
ATOM    411  CG  LYS A  47     -34.760   8.100  23.452  1.00 94.31           C  
ATOM    412  CD  LYS A  47     -34.838   7.281  24.748  1.00 94.31           C  
ATOM    413  CE  LYS A  47     -34.514   8.138  25.977  1.00 94.31           C  
ATOM    414  NZ  LYS A  47     -34.469   7.315  27.215  1.00 94.31           N  
ATOM    415  N   LYS A  48     -35.634   6.176  19.324  1.00 94.62           N  
ATOM    416  CA  LYS A  48     -35.522   5.216  18.216  1.00 94.62           C  
ATOM    417  C   LYS A  48     -35.055   5.890  16.921  1.00 94.62           C  
ATOM    418  CB  LYS A  48     -36.857   4.469  18.049  1.00 94.62           C  
ATOM    419  O   LYS A  48     -34.060   5.463  16.348  1.00 94.62           O  
ATOM    420  CG  LYS A  48     -36.759   3.394  16.959  1.00 94.62           C  
ATOM    421  CD  LYS A  48     -38.049   2.574  16.825  1.00 94.62           C  
ATOM    422  CE  LYS A  48     -37.877   1.650  15.615  1.00 94.62           C  
ATOM    423  NZ  LYS A  48     -39.025   0.741  15.390  1.00 94.62           N  
ATOM    424  N   VAL A  49     -35.701   6.987  16.522  1.00 93.69           N  
ATOM    425  CA  VAL A  49     -35.340   7.738  15.305  1.00 93.69           C  
ATOM    426  C   VAL A  49     -33.908   8.280  15.376  1.00 93.69           C  
ATOM    427  CB  VAL A  49     -36.349   8.880  15.062  1.00 93.69           C  
ATOM    428  O   VAL A  49     -33.181   8.231  14.388  1.00 93.69           O  
ATOM    429  CG1 VAL A  49     -35.921   9.838  13.941  1.00 93.69           C  
ATOM    430  CG2 VAL A  49     -37.724   8.319  14.673  1.00 93.69           C  
ATOM    431  N   MET A  50     -33.469   8.783  16.534  1.00 93.06           N  
ATOM    432  CA  MET A  50     -32.092   9.266  16.703  1.00 93.06           C  
ATOM    433  C   MET A  50     -31.066   8.130  16.602  1.00 93.06           C  
ATOM    434  CB  MET A  50     -31.940  10.012  18.037  1.00 93.06           C  
ATOM    435  O   MET A  50     -30.030   8.315  15.969  1.00 93.06           O  
ATOM    436  CG  MET A  50     -32.713  11.339  18.072  1.00 93.06           C  
ATOM    437  SD  MET A  50     -32.209  12.613  16.882  1.00 93.06           S  
ATOM    438  CE  MET A  50     -30.603  13.099  17.574  1.00 93.06           C  
ATOM    439  N   ALA A  51     -31.360   6.955  17.169  1.00 93.19           N  
ATOM    440  CA  ALA A  51     -30.495   5.780  17.064  1.00 93.19           C  
ATOM    441  C   ALA A  51     -30.399   5.256  15.619  1.00 93.19           C  
ATOM    442  CB  ALA A  51     -31.018   4.705  18.023  1.00 93.19           C  
ATOM    443  O   ALA A  51     -29.306   4.954  15.145  1.00 93.19           O  
ATOM    444  N   GLU A  52     -31.520   5.207  14.895  1.00 93.56           N  
ATOM    445  CA  GLU A  52     -31.555   4.830  13.474  1.00 93.56           C  
ATOM    446  C   GLU A  52     -30.732   5.798  12.616  1.00 93.56           C  
ATOM    447  CB  GLU A  52     -33.013   4.790  12.985  1.00 93.56           C  
ATOM    448  O   GLU A  52     -29.916   5.363  11.804  1.00 93.56           O  
ATOM    449  CG  GLU A  52     -33.769   3.560  13.517  1.00 93.56           C  
ATOM    450  CD  GLU A  52     -35.286   3.599  13.257  1.00 93.56           C  
ATOM    451  OE1 GLU A  52     -35.948   2.583  13.583  1.00 93.56           O  
ATOM    452  OE2 GLU A  52     -35.813   4.653  12.837  1.00 93.56           O  
ATOM    453  N   ARG A  53     -30.872   7.111  12.847  1.00 93.38           N  
ATOM    454  CA  ARG A  53     -30.067   8.136  12.164  1.00 93.38           C  
ATOM    455  C   ARG A  53     -28.579   8.004  12.472  1.00 93.38           C  
ATOM    456  CB  ARG A  53     -30.561   9.537  12.538  1.00 93.38           C  
ATOM    457  O   ARG A  53     -27.773   8.081  11.552  1.00 93.38           O  
ATOM    458  CG  ARG A  53     -31.875   9.885  11.832  1.00 93.38           C  
ATOM    459  CD  ARG A  53     -32.355  11.258  12.307  1.00 93.38           C  
ATOM    460  NE  ARG A  53     -33.580  11.671  11.601  1.00 93.38           N  
ATOM    461  NH1 ARG A  53     -33.722  13.786  12.479  1.00 93.38           N  
ATOM    462  NH2 ARG A  53     -35.227  13.112  10.973  1.00 93.38           N  
ATOM    463  CZ  ARG A  53     -34.170  12.849  11.689  1.00 93.38           C  
ATOM    464  N   ALA A  54     -28.208   7.780  13.733  1.00 92.50           N  
ATOM    465  CA  ALA A  54     -26.813   7.577  14.117  1.00 92.50           C  
ATOM    466  C   ALA A  54     -26.206   6.348  13.419  1.00 92.50           C  
ATOM    467  CB  ALA A  54     -26.731   7.468  15.643  1.00 92.50           C  
ATOM    468  O   ALA A  54     -25.107   6.434  12.878  1.00 92.50           O  
ATOM    469  N   LYS A  55     -26.952   5.237  13.350  1.00 92.69           N  
ATOM    470  CA  LYS A  55     -26.528   4.023  12.640  1.00 92.69           C  
ATOM    471  C   LYS A  55     -26.366   4.253  11.134  1.00 92.69           C  
ATOM    472  CB  LYS A  55     -27.527   2.897  12.945  1.00 92.69           C  
ATOM    473  O   LYS A  55     -25.404   3.767  10.549  1.00 92.69           O  
ATOM    474  CG  LYS A  55     -27.015   1.539  12.446  1.00 92.69           C  
ATOM    475  CD  LYS A  55     -27.992   0.409  12.791  1.00 92.69           C  
ATOM    476  CE  LYS A  55     -27.407  -0.915  12.285  1.00 92.69           C  
ATOM    477  NZ  LYS A  55     -28.305  -2.066  12.550  1.00 92.69           N  
ATOM    478  N   ALA A  56     -27.277   5.005  10.513  1.00 91.12           N  
ATOM    479  CA  ALA A  56     -27.182   5.354   9.096  1.00 91.12           C  
ATOM    480  C   ALA A  56     -25.959   6.239   8.800  1.00 91.12           C  
ATOM    481  CB  ALA A  56     -28.487   6.038   8.671  1.00 91.12           C  
ATOM    482  O   ALA A  56     -25.248   5.997   7.827  1.00 91.12           O  
ATOM    483  N   ILE A  57     -25.679   7.222   9.664  1.00 92.31           N  
ATOM    484  CA  ILE A  57     -24.478   8.062   9.560  1.00 92.31           C  
ATOM    485  C   ILE A  57     -23.220   7.200   9.669  1.00 92.31           C  
ATOM    486  CB  ILE A  57     -24.500   9.182  10.627  1.00 92.31           C  
ATOM    487  O   ILE A  57     -22.320   7.341   8.845  1.00 92.31           O  
ATOM    488  CG1 ILE A  57     -25.599  10.216  10.289  1.00 92.31           C  
ATOM    489  CG2 ILE A  57     -23.133   9.887  10.737  1.00 92.31           C  
ATOM    490  CD1 ILE A  57     -25.949  11.148  11.457  1.00 92.31           C  
ATOM    491  N   GLU A  58     -23.157   6.290  10.638  1.00 90.12           N  
ATOM    492  CA  GLU A  58     -21.981   5.435  10.815  1.00 90.12           C  
ATOM    493  C   GLU A  58     -21.755   4.515   9.611  1.00 90.12           C  
ATOM    494  CB  GLU A  58     -22.126   4.649  12.125  1.00 90.12           C  
ATOM    495  O   GLU A  58     -20.658   4.473   9.063  1.00 90.12           O  
ATOM    496  CG  GLU A  58     -20.798   4.032  12.583  1.00 90.12           C  
ATOM    497  CD  GLU A  58     -19.686   5.080  12.800  1.00 90.12           C  
ATOM    498  OE1 GLU A  58     -18.503   4.702  12.699  1.00 90.12           O  
ATOM    499  OE2 GLU A  58     -20.007   6.273  13.054  1.00 90.12           O  
ATOM    500  N   SER A  59     -22.821   3.887   9.111  1.00 91.38           N  
ATOM    501  CA  SER A  59     -22.760   3.075   7.893  1.00 91.38           C  
ATOM    502  C   SER A  59     -22.301   3.885   6.674  1.00 91.38           C  
ATOM    503  CB  SER A  59     -24.131   2.446   7.651  1.00 91.38           C  
ATOM    504  O   SER A  59     -21.486   3.403   5.893  1.00 91.38           O  
ATOM    505  OG  SER A  59     -24.135   1.647   6.488  1.00 91.38           O  
ATOM    506  N   SER A  60     -22.754   5.135   6.522  1.00 92.19           N  
ATOM    507  CA  SER A  60     -22.309   5.997   5.417  1.00 92.19           C  
ATOM    508  C   SER A  60     -20.821   6.358   5.502  1.00 92.19           C  
ATOM    509  CB  SER A  60     -23.177   7.257   5.336  1.00 92.19           C  
ATOM    510  O   SER A  60     -20.138   6.402   4.479  1.00 92.19           O  
ATOM    511  OG  SER A  60     -22.919   8.179   6.381  1.00 92.19           O  
ATOM    512  N   LYS A  61     -20.294   6.566   6.718  1.00 92.44           N  
ATOM    513  CA  LYS A  61     -18.864   6.817   6.939  1.00 92.44           C  
ATOM    514  C   LYS A  61     -18.026   5.587   6.622  1.00 92.44           C  
ATOM    515  CB  LYS A  61     -18.605   7.214   8.392  1.00 92.44           C  
ATOM    516  O   LYS A  61     -16.963   5.730   6.027  1.00 92.44           O  
ATOM    517  CG  LYS A  61     -19.117   8.611   8.752  1.00 92.44           C  
ATOM    518  CD  LYS A  61     -18.889   8.775  10.253  1.00 92.44           C  
ATOM    519  CE  LYS A  61     -19.401  10.106  10.784  1.00 92.44           C  
ATOM    520  NZ  LYS A  61     -19.264  10.086  12.258  1.00 92.44           N  
ATOM    521  N   GLU A  62     -18.502   4.406   7.006  1.00 92.12           N  
ATOM    522  CA  GLU A  62     -17.838   3.138   6.708  1.00 92.12           C  
ATOM    523  C   GLU A  62     -17.752   2.904   5.196  1.00 92.12           C  
ATOM    524  CB  GLU A  62     -18.574   2.006   7.436  1.00 92.12           C  
ATOM    525  O   GLU A  62     -16.663   2.644   4.693  1.00 92.12           O  
ATOM    526  CG  GLU A  62     -17.828   0.666   7.346  1.00 92.12           C  
ATOM    527  CD  GLU A  62     -18.489  -0.445   8.182  1.00 92.12           C  
ATOM    528  OE1 GLU A  62     -17.849  -1.513   8.320  1.00 92.12           O  
ATOM    529  OE2 GLU A  62     -19.625  -0.241   8.675  1.00 92.12           O  
ATOM    530  N   ILE A  63     -18.848   3.118   4.456  1.00 94.00           N  
ATOM    531  CA  ILE A  63     -18.861   3.019   2.986  1.00 94.00           C  
ATOM    532  C   ILE A  63     -17.833   3.974   2.368  1.00 94.00           C  
ATOM    533  CB  ILE A  63     -20.283   3.275   2.432  1.00 94.00           C  
ATOM    534  O   ILE A  63     -16.983   3.541   1.592  1.00 94.00           O  
ATOM    535  CG1 ILE A  63     -21.227   2.120   2.836  1.00 94.00           C  
ATOM    536  CG2 ILE A  63     -20.274   3.425   0.896  1.00 94.00           C  
ATOM    537  CD1 ILE A  63     -22.715   2.449   2.658  1.00 94.00           C  
ATOM    538  N   TYR A  64     -17.856   5.252   2.759  1.00 95.31           N  
ATOM    539  CA  TYR A  64     -16.903   6.241   2.253  1.00 95.31           C  
ATOM    540  C   TYR A  64     -15.449   5.855   2.567  1.00 95.31           C  
ATOM    541  CB  TYR A  64     -17.238   7.612   2.851  1.00 95.31           C  
ATOM    542  O   TYR A  64     -14.572   5.957   1.711  1.00 95.31           O  
ATOM    543  CG  TYR A  64     -16.266   8.699   2.432  1.00 95.31           C  
ATOM    544  CD1 TYR A  64     -15.231   9.101   3.301  1.00 95.31           C  
ATOM    545  CD2 TYR A  64     -16.374   9.272   1.151  1.00 95.31           C  
ATOM    546  CE1 TYR A  64     -14.311  10.087   2.895  1.00 95.31           C  
ATOM    547  CE2 TYR A  64     -15.460  10.262   0.744  1.00 95.31           C  
ATOM    548  OH  TYR A  64     -13.541  11.616   1.208  1.00 95.31           O  
ATOM    549  CZ  TYR A  64     -14.429  10.670   1.614  1.00 95.31           C  
ATOM    550  N   LEU A  65     -15.179   5.376   3.784  1.00 96.12           N  
ATOM    551  CA  LEU A  65     -13.854   4.915   4.187  1.00 96.12           C  
ATOM    552  C   LEU A  65     -13.390   3.725   3.339  1.00 96.12           C  
ATOM    553  CB  LEU A  65     -13.901   4.556   5.680  1.00 96.12           C  
ATOM    554  O   LEU A  65     -12.259   3.726   2.849  1.00 96.12           O  
ATOM    555  CG  LEU A  65     -12.585   3.984   6.226  1.00 96.12           C  
ATOM    556  CD1 LEU A  65     -11.453   5.012   6.181  1.00 96.12           C  
ATOM    557  CD2 LEU A  65     -12.784   3.549   7.672  1.00 96.12           C  
ATOM    558  N   THR A  66     -14.251   2.723   3.152  1.00 97.00           N  
ATOM    559  CA  THR A  66     -13.961   1.564   2.307  1.00 97.00           C  
ATOM    560  C   THR A  66     -13.678   2.001   0.874  1.00 97.00           C  
ATOM    561  CB  THR A  66     -15.108   0.544   2.349  1.00 97.00           C  
ATOM    562  O   THR A  66     -12.681   1.562   0.309  1.00 97.00           O  
ATOM    563  CG2 THR A  66     -14.816  -0.700   1.510  1.00 97.00           C  
ATOM    564  OG1 THR A  66     -15.304   0.089   3.666  1.00 97.00           O  
ATOM    565  N   GLU A  67     -14.463   2.909   0.294  1.00 95.62           N  
ATOM    566  CA  GLU A  67     -14.211   3.447  -1.050  1.00 95.62           C  
ATOM    567  C   GLU A  67     -12.852   4.153  -1.150  1.00 95.62           C  
ATOM    568  CB  GLU A  67     -15.315   4.436  -1.440  1.00 95.62           C  
ATOM    569  O   GLU A  67     -12.090   3.901  -2.084  1.00 95.62           O  
ATOM    570  CG  GLU A  67     -16.641   3.751  -1.796  1.00 95.62           C  
ATOM    571  CD  GLU A  67     -17.751   4.763  -2.125  1.00 95.62           C  
ATOM    572  OE1 GLU A  67     -18.861   4.299  -2.464  1.00 95.62           O  
ATOM    573  OE2 GLU A  67     -17.486   5.989  -2.061  1.00 95.62           O  
ATOM    574  N   GLN A  68     -12.496   5.002  -0.178  1.00 96.19           N  
ATOM    575  CA  GLN A  68     -11.202   5.693  -0.189  1.00 96.19           C  
ATOM    576  C   GLN A  68     -10.028   4.712  -0.095  1.00 96.19           C  
ATOM    577  CB  GLN A  68     -11.113   6.719   0.952  1.00 96.19           C  
ATOM    578  O   GLN A  68      -9.064   4.827  -0.857  1.00 96.19           O  
ATOM    579  CG  GLN A  68     -12.034   7.936   0.797  1.00 96.19           C  
ATOM    580  CD  GLN A  68     -11.844   8.682  -0.517  1.00 96.19           C  
ATOM    581  NE2 GLN A  68     -12.903   8.859  -1.276  1.00 96.19           N  
ATOM    582  OE1 GLN A  68     -10.757   9.109  -0.891  1.00 96.19           O  
ATOM    583  N   ILE A  69     -10.107   3.728   0.807  1.00 97.44           N  
ATOM    584  CA  ILE A  69      -9.044   2.732   0.983  1.00 97.44           C  
ATOM    585  C   ILE A  69      -8.928   1.856  -0.258  1.00 97.44           C  
ATOM    586  CB  ILE A  69      -9.254   1.900   2.262  1.00 97.44           C  
ATOM    587  O   ILE A  69      -7.825   1.665  -0.776  1.00 97.44           O  
ATOM    588  CG1 ILE A  69      -9.084   2.840   3.474  1.00 97.44           C  
ATOM    589  CG2 ILE A  69      -8.238   0.737   2.331  1.00 97.44           C  
ATOM    590  CD1 ILE A  69      -9.430   2.188   4.806  1.00 97.44           C  
ATOM    591  N   THR A  70     -10.062   1.360  -0.754  1.00 96.75           N  
ATOM    592  CA  THR A  70     -10.076   0.396  -1.854  1.00 96.75           C  
ATOM    593  C   THR A  70      -9.683   0.994  -3.200  1.00 96.75           C  
ATOM    594  CB  THR A  70     -11.384  -0.376  -1.979  1.00 96.75           C  
ATOM    595  O   THR A  70      -9.251   0.286  -4.104  1.00 96.75           O  
ATOM    596  CG2 THR A  70     -11.628  -1.281  -0.773  1.00 96.75           C  
ATOM    597  OG1 THR A  70     -12.476   0.488  -2.142  1.00 96.75           O  
ATOM    598  N   ARG A  71      -9.795   2.318  -3.336  1.00 95.00           N  
ATOM    599  CA  ARG A  71      -9.413   3.043  -4.548  1.00 95.00           C  
ATOM    600  C   ARG A  71      -7.942   3.453  -4.582  1.00 95.00           C  
ATOM    601  CB  ARG A  71     -10.352   4.244  -4.664  1.00 95.00           C  
ATOM    602  O   ARG A  71      -7.392   3.615  -5.668  1.00 95.00           O  
ATOM    603  CG  ARG A  71     -10.190   4.985  -5.990  1.00 95.00           C  
ATOM    604  CD  ARG A  71     -11.240   6.089  -6.070  1.00 95.00           C  
ATOM    605  NE  ARG A  71     -11.127   6.809  -7.347  1.00 95.00           N  
ATOM    606  NH1 ARG A  71     -12.236   8.714  -6.722  1.00 95.00           N  
ATOM    607  NH2 ARG A  71     -11.415   8.534  -8.795  1.00 95.00           N  
ATOM    608  CZ  ARG A  71     -11.590   8.014  -7.613  1.00 95.00           C  
ATOM    609  N   LYS A  72      -7.322   3.700  -3.425  1.00 94.88           N  
ATOM    610  CA  LYS A  72      -6.000   4.353  -3.348  1.00 94.88           C  
ATOM    611  C   LYS A  72      -4.915   3.525  -2.672  1.00 94.88           C  
ATOM    612  CB  LYS A  72      -6.146   5.698  -2.630  1.00 94.88           C  
ATOM    613  O   LYS A  72      -3.741   3.733  -2.966  1.00 94.88           O  
ATOM    614  CG  LYS A  72      -6.908   6.744  -3.451  1.00 94.88           C  
ATOM    615  CD  LYS A  72      -6.933   8.045  -2.648  1.00 94.88           C  
ATOM    616  CE  LYS A  72      -7.516   9.198  -3.458  1.00 94.88           C  
ATOM    617  NZ  LYS A  72      -7.336  10.457  -2.703  1.00 94.88           N  
ATOM    618  N   PHE A  73      -5.276   2.612  -1.778  1.00 97.19           N  
ATOM    619  CA  PHE A  73      -4.311   1.929  -0.917  1.00 97.19           C  
ATOM    620  C   PHE A  73      -4.265   0.432  -1.182  1.00 97.19           C  
ATOM    621  CB  PHE A  73      -4.643   2.223   0.548  1.00 97.19           C  
ATOM    622  O   PHE A  73      -3.191  -0.103  -1.422  1.00 97.19           O  
ATOM    623  CG  PHE A  73      -4.498   3.680   0.923  1.00 97.19           C  
ATOM    624  CD1 PHE A  73      -3.274   4.144   1.432  1.00 97.19           C  
ATOM    625  CD2 PHE A  73      -5.573   4.574   0.760  1.00 97.19           C  
ATOM    626  CE1 PHE A  73      -3.132   5.493   1.788  1.00 97.19           C  
ATOM    627  CE2 PHE A  73      -5.442   5.917   1.147  1.00 97.19           C  
ATOM    628  CZ  PHE A  73      -4.220   6.370   1.668  1.00 97.19           C  
ATOM    629  N   ILE A  74      -5.421  -0.231  -1.156  1.00 97.88           N  
ATOM    630  CA  ILE A  74      -5.530  -1.693  -1.179  1.00 97.88           C  
ATOM    631  C   ILE A  74      -6.601  -2.103  -2.181  1.00 97.88           C  
ATOM    632  CB  ILE A  74      -5.859  -2.204   0.244  1.00 97.88           C  
ATOM    633  O   ILE A  74      -7.634  -1.464  -2.258  1.00 97.88           O  
ATOM    634  CG1 ILE A  74      -4.782  -1.830   1.286  1.00 97.88           C  
ATOM    635  CG2 ILE A  74      -6.095  -3.722   0.281  1.00 97.88           C  
ATOM    636  CD1 ILE A  74      -3.394  -2.439   1.046  1.00 97.88           C  
ATOM    637  N   SER A  75      -6.414  -3.185  -2.928  1.00 97.19           N  
ATOM    638  CA  SER A  75      -7.448  -3.713  -3.824  1.00 97.19           C  
ATOM    639  C   SER A  75      -8.727  -4.089  -3.058  1.00 97.19           C  
ATOM    640  CB  SER A  75      -6.908  -4.932  -4.573  1.00 97.19           C  
ATOM    641  O   SER A  75      -8.631  -4.699  -1.985  1.00 97.19           O  
ATOM    642  OG  SER A  75      -7.912  -5.591  -5.325  1.00 97.19           O  
ATOM    643  N   PRO A  76      -9.931  -3.842  -3.617  1.00 96.75           N  
ATOM    644  CA  PRO A  76     -11.189  -4.291  -3.019  1.00 96.75           C  
ATOM    645  C   PRO A  76     -11.191  -5.781  -2.645  1.00 96.75           C  
ATOM    646  CB  PRO A  76     -12.271  -3.995  -4.064  1.00 96.75           C  
ATOM    647  O   PRO A  76     -11.700  -6.149  -1.588  1.00 96.75           O  
ATOM    648  CG  PRO A  76     -11.683  -2.903  -4.957  1.00 96.75           C  
ATOM    649  CD  PRO A  76     -10.172  -3.100  -4.850  1.00 96.75           C  
ATOM    650  N   LYS A  77     -10.559  -6.635  -3.470  1.00 96.12           N  
ATOM    651  CA  LYS A  77     -10.448  -8.083  -3.218  1.00 96.12           C  
ATOM    652  C   LYS A  77      -9.645  -8.399  -1.952  1.00 96.12           C  
ATOM    653  CB  LYS A  77      -9.797  -8.791  -4.422  1.00 96.12           C  
ATOM    654  O   LYS A  77      -9.913  -9.392  -1.290  1.00 96.12           O  
ATOM    655  CG  LYS A  77     -10.662  -8.792  -5.694  1.00 96.12           C  
ATOM    656  CD  LYS A  77      -9.934  -9.533  -6.829  1.00 96.12           C  
ATOM    657  CE  LYS A  77     -10.762  -9.564  -8.122  1.00 96.12           C  
ATOM    658  NZ  LYS A  77      -9.974 -10.116  -9.259  1.00 96.12           N  
ATOM    659  N   HIS A  78      -8.656  -7.570  -1.616  1.00 98.19           N  
ATOM    660  CA  HIS A  78      -7.711  -7.825  -0.522  1.00 98.19           C  
ATOM    661  C   HIS A  78      -8.132  -7.155   0.786  1.00 98.19           C  
ATOM    662  CB  HIS A  78      -6.312  -7.356  -0.939  1.00 98.19           C  
ATOM    663  O   HIS A  78      -7.748  -7.616   1.857  1.00 98.19           O  
ATOM    664  CG  HIS A  78      -5.776  -7.938  -2.225  1.00 98.19           C  
ATOM    665  CD2 HIS A  78      -6.270  -8.986  -2.949  1.00 98.19           C  
ATOM    666  ND1 HIS A  78      -4.665  -7.433  -2.889  1.00 98.19           N  
ATOM    667  CE1 HIS A  78      -4.505  -8.173  -3.991  1.00 98.19           C  
ATOM    668  NE2 HIS A  78      -5.467  -9.102  -4.062  1.00 98.19           N  
ATOM    669  N   TYR A  79      -8.949  -6.100   0.717  1.00 98.12           N  
ATOM    670  CA  TYR A  79      -9.363  -5.279   1.860  1.00 98.12           C  
ATOM    671  C   TYR A  79      -9.818  -6.100   3.074  1.00 98.12           C  
ATOM    672  CB  TYR A  79     -10.499  -4.365   1.390  1.00 98.12           C  
ATOM    673  O   TYR A  79      -9.325  -5.910   4.191  1.00 98.12           O  
ATOM    674  CG  TYR A  79     -11.042  -3.454   2.471  1.00 98.12           C  
ATOM    675  CD1 TYR A  79     -12.144  -3.850   3.257  1.00 98.12           C  
ATOM    676  CD2 TYR A  79     -10.436  -2.204   2.689  1.00 98.12           C  
ATOM    677  CE1 TYR A  79     -12.647  -2.990   4.250  1.00 98.12           C  
ATOM    678  CE2 TYR A  79     -10.947  -1.337   3.671  1.00 98.12           C  
ATOM    679  OH  TYR A  79     -12.565  -0.884   5.380  1.00 98.12           O  
ATOM    680  CZ  TYR A  79     -12.056  -1.727   4.447  1.00 98.12           C  
ATOM    681  N   LYS A  80     -10.741  -7.044   2.846  1.00 98.12           N  
ATOM    682  CA  LYS A  80     -11.280  -7.900   3.906  1.00 98.12           C  
ATOM    683  C   LYS A  80     -10.269  -8.949   4.372  1.00 98.12           C  
ATOM    684  CB  LYS A  80     -12.612  -8.516   3.453  1.00 98.12           C  
ATOM    685  O   LYS A  80     -10.136  -9.151   5.573  1.00 98.12           O  
ATOM    686  CG  LYS A  80     -13.183  -9.388   4.577  1.00 98.12           C  
ATOM    687  CD  LYS A  80     -14.657  -9.754   4.369  1.00 98.12           C  
ATOM    688  CE  LYS A  80     -15.139 -10.750   5.434  1.00 98.12           C  
ATOM    689  NZ  LYS A  80     -14.758 -10.347   6.808  1.00 98.12           N  
ATOM    690  N   ALA A  81      -9.525  -9.562   3.454  1.00 98.38           N  
ATOM    691  CA  ALA A  81      -8.528 -10.576   3.792  1.00 98.38           C  
ATOM    692  C   ALA A  81      -7.435 -10.028   4.725  1.00 98.38           C  
ATOM    693  CB  ALA A  81      -7.936 -11.115   2.489  1.00 98.38           C  
ATOM    694  O   ALA A  81      -7.103 -10.654   5.730  1.00 98.38           O  
ATOM    695  N   ILE A  82      -6.929  -8.821   4.450  1.00 98.62           N  
ATOM    696  CA  ILE A  82      -5.920  -8.172   5.299  1.00 98.62           C  
ATOM    697  C   ILE A  82      -6.516  -7.787   6.665  1.00 98.62           C  
ATOM    698  CB  ILE A  82      -5.299  -6.955   4.577  1.00 98.62           C  
ATOM    699  O   ILE A  82      -5.853  -7.955   7.691  1.00 98.62           O  
ATOM    700  CG1 ILE A  82      -4.667  -7.351   3.222  1.00 98.62           C  
ATOM    701  CG2 ILE A  82      -4.230  -6.284   5.461  1.00 98.62           C  
ATOM    702  CD1 ILE A  82      -4.076  -6.167   2.445  1.00 98.62           C  
ATOM    703  N   ALA A  83      -7.768  -7.319   6.714  1.00 98.56           N  
ATOM    704  CA  ALA A  83      -8.462  -7.044   7.975  1.00 98.56           C  
ATOM    705  C   ALA A  83      -8.631  -8.302   8.835  1.00 98.56           C  
ATOM    706  CB  ALA A  83      -9.821  -6.404   7.674  1.00 98.56           C  
ATOM    707  O   ALA A  83      -8.271  -8.308  10.018  1.00 98.56           O  
ATOM    708  N   ASP A  84      -9.122  -9.381   8.233  1.00 98.56           N  
ATOM    709  CA  ASP A  84      -9.329 -10.652   8.916  1.00 98.56           C  
ATOM    710  C   ASP A  84      -7.979 -11.216   9.409  1.00 98.56           C  
ATOM    711  CB  ASP A  84     -10.105 -11.614   7.991  1.00 98.56           C  
ATOM    712  O   ASP A  84      -7.877 -11.655  10.559  1.00 98.56           O  
ATOM    713  CG  ASP A  84     -11.568 -11.193   7.710  1.00 98.56           C  
ATOM    714  OD1 ASP A  84     -12.149 -10.363   8.444  1.00 98.56           O  
ATOM    715  OD2 ASP A  84     -12.206 -11.724   6.774  1.00 98.56           O  
ATOM    716  N   ALA A  85      -6.909 -11.090   8.611  1.00 98.44           N  
ATOM    717  CA  ALA A  85      -5.548 -11.435   9.019  1.00 98.44           C  
ATOM    718  C   ALA A  85      -5.056 -10.582  10.202  1.00 98.44           C  
ATOM    719  CB  ALA A  85      -4.610 -11.318   7.812  1.00 98.44           C  
ATOM    720  O   ALA A  85      -4.582 -11.136  11.194  1.00 98.44           O  
ATOM    721  N   SER A  86      -5.218  -9.255  10.150  1.00 98.56           N  
ATOM    722  CA  SER A  86      -4.847  -8.338  11.240  1.00 98.56           C  
ATOM    723  C   SER A  86      -5.523  -8.724  12.559  1.00 98.56           C  
ATOM    724  CB  SER A  86      -5.200  -6.898  10.842  1.00 98.56           C  
ATOM    725  O   SER A  86      -4.870  -8.777  13.608  1.00 98.56           O  
ATOM    726  OG  SER A  86      -5.159  -6.018  11.954  1.00 98.56           O  
ATOM    727  N   ASN A  87      -6.815  -9.061  12.518  1.00 98.00           N  
ATOM    728  CA  ASN A  87      -7.552  -9.499  13.699  1.00 98.00           C  
ATOM    729  C   ASN A  87      -7.112 -10.882  14.201  1.00 98.00           C  
ATOM    730  CB  ASN A  87      -9.054  -9.483  13.393  1.00 98.00           C  
ATOM    731  O   ASN A  87      -6.895 -11.062  15.405  1.00 98.00           O  
ATOM    732  CG  ASN A  87      -9.864  -9.839  14.628  1.00 98.00           C  
ATOM    733  ND2 ASN A  87     -10.920 -10.596  14.465  1.00 98.00           N  
ATOM    734  OD1 ASN A  87      -9.524  -9.499  15.755  1.00 98.00           O  
ATOM    735  N   LYS A  88      -6.978 -11.858  13.299  1.00 97.94           N  
ATOM    736  CA  LYS A  88      -6.616 -13.244  13.629  1.00 97.94           C  
ATOM    737  C   LYS A  88      -5.212 -13.330  14.220  1.00 97.94           C  
ATOM    738  CB  LYS A  88      -6.752 -14.086  12.351  1.00 97.94           C  
ATOM    739  O   LYS A  88      -5.011 -13.953  15.258  1.00 97.94           O  
ATOM    740  CG  LYS A  88      -6.447 -15.579  12.553  1.00 97.94           C  
ATOM    741  CD  LYS A  88      -6.701 -16.329  11.237  1.00 97.94           C  
ATOM    742  CE  LYS A  88      -6.375 -17.823  11.347  1.00 97.94           C  
ATOM    743  NZ  LYS A  88      -6.428 -18.473  10.010  1.00 97.94           N  
ATOM    744  N   TYR A  89      -4.264 -12.649  13.590  1.00 97.12           N  
ATOM    745  CA  TYR A  89      -2.837 -12.751  13.875  1.00 97.12           C  
ATOM    746  C   TYR A  89      -2.295 -11.610  14.744  1.00 97.12           C  
ATOM    747  CB  TYR A  89      -2.112 -12.890  12.537  1.00 97.12           C  
ATOM    748  O   TYR A  89      -1.084 -11.540  14.962  1.00 97.12           O  
ATOM    749  CG  TYR A  89      -2.458 -14.153  11.785  1.00 97.12           C  
ATOM    750  CD1 TYR A  89      -2.087 -15.406  12.307  1.00 97.12           C  
ATOM    751  CD2 TYR A  89      -3.145 -14.073  10.561  1.00 97.12           C  
ATOM    752  CE1 TYR A  89      -2.414 -16.581  11.608  1.00 97.12           C  
ATOM    753  CE2 TYR A  89      -3.477 -15.245   9.860  1.00 97.12           C  
ATOM    754  OH  TYR A  89      -3.416 -17.637   9.705  1.00 97.12           O  
ATOM    755  CZ  TYR A  89      -3.110 -16.501  10.384  1.00 97.12           C  
ATOM    756  N   LYS A  90      -3.182 -10.756  15.274  1.00 97.06           N  
ATOM    757  CA  LYS A  90      -2.894  -9.737  16.298  1.00 97.06           C  
ATOM    758  C   LYS A  90      -1.768  -8.780  15.896  1.00 97.06           C  
ATOM    759  CB  LYS A  90      -2.668 -10.405  17.675  1.00 97.06           C  
ATOM    760  O   LYS A  90      -0.816  -8.572  16.647  1.00 97.06           O  
ATOM    761  CG  LYS A  90      -3.777 -11.367  18.132  1.00 97.06           C  
ATOM    762  CD  LYS A  90      -5.148 -10.685  18.233  1.00 97.06           C  
ATOM    763  CE  LYS A  90      -6.232 -11.709  18.578  1.00 97.06           C  
ATOM    764  NZ  LYS A  90      -7.573 -11.218  18.172  1.00 97.06           N  
ATOM    765  N   PHE A  91      -1.901  -8.171  14.724  1.00 97.81           N  
ATOM    766  CA  PHE A  91      -0.995  -7.125  14.249  1.00 97.81           C  
ATOM    767  C   PHE A  91      -1.771  -5.894  13.770  1.00 97.81           C  
ATOM    768  CB  PHE A  91      -0.047  -7.676  13.177  1.00 97.81           C  
ATOM    769  O   PHE A  91      -2.950  -5.974  13.421  1.00 97.81           O  
ATOM    770  CG  PHE A  91      -0.721  -8.068  11.880  1.00 97.81           C  
ATOM    771  CD1 PHE A  91      -1.069  -9.410  11.642  1.00 97.81           C  
ATOM    772  CD2 PHE A  91      -0.970  -7.096  10.892  1.00 97.81           C  
ATOM    773  CE1 PHE A  91      -1.657  -9.778  10.418  1.00 97.81           C  
ATOM    774  CE2 PHE A  91      -1.589  -7.463   9.686  1.00 97.81           C  
ATOM    775  CZ  PHE A  91      -1.932  -8.802   9.449  1.00 97.81           C  
ATOM    776  N   THR A  92      -1.091  -4.756  13.739  1.00 98.44           N  
ATOM    777  CA  THR A  92      -1.510  -3.552  13.022  1.00 98.44           C  
ATOM    778  C   THR A  92      -0.529  -3.320  11.892  1.00 98.44           C  
ATOM    779  CB  THR A  92      -1.525  -2.333  13.946  1.00 98.44           C  
ATOM    780  O   THR A  92       0.677  -3.409  12.105  1.00 98.44           O  
ATOM    781  CG2 THR A  92      -1.828  -0.999  13.275  1.00 98.44           C  
ATOM    782  OG1 THR A  92      -2.457  -2.506  14.982  1.00 98.44           O  
ATOM    783  N   VAL A  93      -1.033  -3.000  10.708  1.00 98.50           N  
ATOM    784  CA  VAL A  93      -0.205  -2.616   9.563  1.00 98.50           C  
ATOM    785  C   VAL A  93      -0.761  -1.339   8.960  1.00 98.50           C  
ATOM    786  CB  VAL A  93      -0.069  -3.763   8.545  1.00 98.50           C  
ATOM    787  O   VAL A  93      -1.976  -1.130   8.941  1.00 98.50           O  
ATOM    788  CG1 VAL A  93      -1.407  -4.183   7.939  1.00 98.50           C  
ATOM    789  CG2 VAL A  93       0.892  -3.413   7.408  1.00 98.50           C  
ATOM    790  N   SER A  94       0.130  -0.470   8.499  1.00 98.25           N  
ATOM    791  CA  SER A  94      -0.233   0.718   7.733  1.00 98.25           C  
ATOM    792  C   SER A  94       0.438   0.703   6.369  1.00 98.25           C  
ATOM    793  CB  SER A  94       0.050   2.004   8.513  1.00 98.25           C  
ATOM    794  O   SER A  94       1.559   0.218   6.239  1.00 98.25           O  
ATOM    795  OG  SER A  94       1.393   2.070   8.947  1.00 98.25           O  
ATOM    796  N   PHE A  95      -0.251   1.235   5.366  1.00 97.75           N  
ATOM    797  CA  PHE A  95       0.175   1.267   3.972  1.00 97.75           C  
ATOM    798  C   PHE A  95       0.188   2.700   3.454  1.00 97.75           C  
ATOM    799  CB  PHE A  95      -0.757   0.402   3.119  1.00 97.75           C  
ATOM    800  O   PHE A  95      -0.725   3.484   3.743  1.00 97.75           O  
ATOM    801  CG  PHE A  95      -0.793  -1.051   3.539  1.00 97.75           C  
ATOM    802  CD1 PHE A  95       0.235  -1.922   3.136  1.00 97.75           C  
ATOM    803  CD2 PHE A  95      -1.853  -1.534   4.328  1.00 97.75           C  
ATOM    804  CE1 PHE A  95       0.185  -3.280   3.494  1.00 97.75           C  
ATOM    805  CE2 PHE A  95      -1.904  -2.894   4.680  1.00 97.75           C  
ATOM    806  CZ  PHE A  95      -0.886  -3.769   4.261  1.00 97.75           C  
ATOM    807  N   ARG A  96       1.210   3.023   2.661  1.00 95.56           N  
ATOM    808  CA  ARG A  96       1.238   4.262   1.883  1.00 95.56           C  
ATOM    809  C   ARG A  96       0.295   4.165   0.688  1.00 95.56           C  
ATOM    810  CB  ARG A  96       2.672   4.589   1.444  1.00 95.56           C  
ATOM    811  O   ARG A  96      -0.128   3.082   0.287  1.00 95.56           O  
ATOM    812  CG  ARG A  96       3.576   4.901   2.645  1.00 95.56           C  
ATOM    813  CD  ARG A  96       4.854   5.627   2.217  1.00 95.56           C  
ATOM    814  NE  ARG A  96       5.706   4.758   1.398  1.00 95.56           N  
ATOM    815  NH1 ARG A  96       7.573   6.040   1.238  1.00 95.56           N  
ATOM    816  NH2 ARG A  96       7.577   4.018   0.311  1.00 95.56           N  
ATOM    817  CZ  ARG A  96       6.940   4.939   0.976  1.00 95.56           C  
ATOM    818  N   GLU A  97      -0.046   5.318   0.122  1.00 94.88           N  
ATOM    819  CA  GLU A  97      -0.883   5.378  -1.074  1.00 94.88           C  
ATOM    820  C   GLU A  97      -0.181   4.703  -2.266  1.00 94.88           C  
ATOM    821  CB  GLU A  97      -1.297   6.834  -1.353  1.00 94.88           C  
ATOM    822  O   GLU A  97       0.883   5.136  -2.718  1.00 94.88           O  
ATOM    823  CG  GLU A  97      -2.202   6.935  -2.592  1.00 94.88           C  
ATOM    824  CD  GLU A  97      -2.955   8.268  -2.760  1.00 94.88           C  
ATOM    825  OE1 GLU A  97      -3.677   8.389  -3.782  1.00 94.88           O  
ATOM    826  OE2 GLU A  97      -2.898   9.139  -1.866  1.00 94.88           O  
ATOM    827  N   ALA A  98      -0.806   3.649  -2.793  1.00 93.00           N  
ATOM    828  CA  ALA A  98      -0.388   2.964  -4.013  1.00 93.00           C  
ATOM    829  C   ALA A  98      -0.847   3.730  -5.269  1.00 93.00           C  
ATOM    830  CB  ALA A  98      -0.971   1.545  -3.967  1.00 93.00           C  
ATOM    831  O   ALA A  98      -0.146   3.763  -6.285  1.00 93.00           O  
ATOM    832  N   GLY A  99      -2.014   4.374  -5.179  1.00 92.75           N  
ATOM    833  CA  GLY A  99      -2.677   5.112  -6.248  1.00 92.75           C  
ATOM    834  C   GLY A  99      -3.565   4.227  -7.127  1.00 92.75           C  
ATOM    835  O   GLY A  99      -3.306   3.039  -7.316  1.00 92.75           O  
ATOM    836  N   ILE A 100      -4.604   4.834  -7.708  1.00 94.69           N  
ATOM    837  CA  ILE A 100      -5.649   4.131  -8.475  1.00 94.69           C  
ATOM    838  C   ILE A 100      -5.091   3.243  -9.591  1.00 94.69           C  
ATOM    839  CB  ILE A 100      -6.690   5.144  -9.001  1.00 94.69           C  
ATOM    840  O   ILE A 100      -5.492   2.098  -9.723  1.00 94.69           O  
ATOM    841  CG1 ILE A 100      -7.915   4.407  -9.585  1.00 94.69           C  
ATOM    842  CG2 ILE A 100      -6.098   6.155 -10.008  1.00 94.69           C  
ATOM    843  CD1 ILE A 100      -9.064   5.345  -9.969  1.00 94.69           C  
ATOM    844  N   HIS A 101      -4.097   3.724 -10.338  1.00 95.81           N  
ATOM    845  CA  HIS A 101      -3.538   2.980 -11.466  1.00 95.81           C  
ATOM    846  C   HIS A 101      -2.763   1.724 -11.042  1.00 95.81           C  
ATOM    847  CB  HIS A 101      -2.657   3.934 -12.274  1.00 95.81           C  
ATOM    848  O   HIS A 101      -2.759   0.729 -11.764  1.00 95.81           O  
ATOM    849  CG  HIS A 101      -3.415   5.116 -12.816  1.00 95.81           C  
ATOM    850  CD2 HIS A 101      -3.104   6.443 -12.683  1.00 95.81           C  
ATOM    851  ND1 HIS A 101      -4.586   5.041 -13.529  1.00 95.81           N  
ATOM    852  CE1 HIS A 101      -4.965   6.290 -13.832  1.00 95.81           C  
ATOM    853  NE2 HIS A 101      -4.100   7.188 -13.330  1.00 95.81           N  
ATOM    854  N   THR A 102      -2.140   1.753  -9.861  1.00 96.00           N  
ATOM    855  CA  THR A 102      -1.508   0.574  -9.252  1.00 96.00           C  
ATOM    856  C   THR A 102      -2.583  -0.426  -8.836  1.00 96.00           C  
ATOM    857  CB  THR A 102      -0.670   0.983  -8.031  1.00 96.00           C  
ATOM    858  O   THR A 102      -2.480  -1.605  -9.159  1.00 96.00           O  
ATOM    859  CG2 THR A 102       0.142  -0.162  -7.433  1.00 96.00           C  
ATOM    860  OG1 THR A 102       0.234   2.014  -8.378  1.00 96.00           O  
ATOM    861  N   ILE A 103      -3.665   0.040  -8.198  1.00 96.94           N  
ATOM    862  CA  ILE A 103      -4.799  -0.819  -7.824  1.00 96.94           C  
ATOM    863  C   ILE A 103      -5.451  -1.459  -9.058  1.00 96.94           C  
ATOM    864  CB  ILE A 103      -5.828  -0.038  -6.975  1.00 96.94           C  
ATOM    865  O   ILE A 103      -5.744  -2.655  -9.041  1.00 96.94           O  
ATOM    866  CG1 ILE A 103      -5.226   0.545  -5.675  1.00 96.94           C  
ATOM    867  CG2 ILE A 103      -7.025  -0.940  -6.636  1.00 96.94           C  
ATOM    868  CD1 ILE A 103      -4.464  -0.456  -4.799  1.00 96.94           C  
ATOM    869  N   ASP A 104      -5.608  -0.704 -10.146  1.00 95.44           N  
ATOM    870  CA  ASP A 104      -6.128  -1.211 -11.416  1.00 95.44           C  
ATOM    871  C   ASP A 104      -5.226  -2.324 -11.974  1.00 95.44           C  
ATOM    872  CB  ASP A 104      -6.247  -0.078 -12.451  1.00 95.44           C  
ATOM    873  O   ASP A 104      -5.719  -3.389 -12.344  1.00 95.44           O  
ATOM    874  CG  ASP A 104      -7.264   1.022 -12.119  1.00 95.44           C  
ATOM    875  OD1 ASP A 104      -8.200   0.765 -11.333  1.00 95.44           O  
ATOM    876  OD2 ASP A 104      -7.091   2.124 -12.701  1.00 95.44           O  
ATOM    877  N   ALA A 105      -3.902  -2.130 -11.990  1.00 96.56           N  
ATOM    878  CA  ALA A 105      -2.955  -3.161 -12.425  1.00 96.56           C  
ATOM    879  C   ALA A 105      -3.008  -4.408 -11.523  1.00 96.56           C  
ATOM    880  CB  ALA A 105      -1.551  -2.548 -12.473  1.00 96.56           C  
ATOM    881  O   ALA A 105      -3.065  -5.536 -12.017  1.00 96.56           O  
ATOM    882  N   ILE A 106      -3.088  -4.218 -10.202  1.00 96.50           N  
ATOM    883  CA  ILE A 106      -3.258  -5.312  -9.239  1.00 96.50           C  
ATOM    884  C   ILE A 106      -4.543  -6.095  -9.545  1.00 96.50           C  
ATOM    885  CB  ILE A 106      -3.223  -4.768  -7.788  1.00 96.50           C  
ATOM    886  O   ILE A 106      -4.528  -7.329  -9.559  1.00 96.50           O  
ATOM    887  CG1 ILE A 106      -1.785  -4.321  -7.436  1.00 96.50           C  
ATOM    888  CG2 ILE A 106      -3.714  -5.772  -6.724  1.00 96.50           C  
ATOM    889  CD1 ILE A 106      -1.658  -3.618  -6.080  1.00 96.50           C  
ATOM    890  N   SER A 107      -5.648  -5.409  -9.845  1.00 94.38           N  
ATOM    891  CA  SER A 107      -6.938  -6.045 -10.145  1.00 94.38           C  
ATOM    892  C   SER A 107      -6.899  -6.962 -11.376  1.00 94.38           C  
ATOM    893  CB  SER A 107      -8.030  -4.979 -10.281  1.00 94.38           C  
ATOM    894  O   SER A 107      -7.608  -7.972 -11.393  1.00 94.38           O  
ATOM    895  OG  SER A 107      -8.047  -4.379 -11.557  1.00 94.38           O  
ATOM    896  N   LEU A 108      -6.009  -6.656 -12.330  1.00 95.44           N  
ATOM    897  CA  LEU A 108      -5.718  -7.431 -13.542  1.00 95.44           C  
ATOM    898  C   LEU A 108      -4.672  -8.536 -13.322  1.00 95.44           C  
ATOM    899  CB  LEU A 108      -5.274  -6.466 -14.659  1.00 95.44           C  
ATOM    900  O   LEU A 108      -4.226  -9.169 -14.272  1.00 95.44           O  
ATOM    901  CG  LEU A 108      -6.344  -5.453 -15.099  1.00 95.44           C  
ATOM    902  CD1 LEU A 108      -5.714  -4.443 -16.057  1.00 95.44           C  
ATOM    903  CD2 LEU A 108      -7.521  -6.129 -15.801  1.00 95.44           C  
ATOM    904  N   GLY A 109      -4.261  -8.783 -12.077  1.00 95.94           N  
ATOM    905  CA  GLY A 109      -3.344  -9.874 -11.746  1.00 95.94           C  
ATOM    906  C   GLY A 109      -1.870  -9.577 -12.016  1.00 95.94           C  
ATOM    907  O   GLY A 109      -1.096 -10.521 -12.086  1.00 95.94           O  
ATOM    908  N   ALA A 110      -1.485  -8.301 -12.131  1.00 97.25           N  
ATOM    909  CA  ALA A 110      -0.093  -7.911 -12.344  1.00 97.25           C  
ATOM    910  C   ALA A 110       0.858  -8.482 -11.270  1.00 97.25           C  
ATOM    911  CB  ALA A 110      -0.011  -6.383 -12.351  1.00 97.25           C  
ATOM    912  O   ALA A 110       0.507  -8.423 -10.077  1.00 97.25           O  
ATOM    913  N   PRO A 111       2.064  -8.949 -11.655  1.00 96.94           N  
ATOM    914  CA  PRO A 111       3.129  -9.223 -10.701  1.00 96.94           C  
ATOM    915  C   PRO A 111       3.562  -7.919 -10.019  1.00 96.94           C  
ATOM    916  CB  PRO A 111       4.246  -9.890 -11.507  1.00 96.94           C  
ATOM    917  O   PRO A 111       3.428  -6.822 -10.565  1.00 96.94           O  
ATOM    918  CG  PRO A 111       4.072  -9.318 -12.912  1.00 96.94           C  
ATOM    919  CD  PRO A 111       2.560  -9.130 -13.019  1.00 96.94           C  
ATOM    920  N   MET A 112       4.057  -8.013  -8.793  1.00 95.25           N  
ATOM    921  CA  MET A 112       4.399  -6.873  -7.946  1.00 95.25           C  
ATOM    922  C   MET A 112       5.890  -6.876  -7.673  1.00 95.25           C  
ATOM    923  CB  MET A 112       3.569  -6.908  -6.662  1.00 95.25           C  
ATOM    924  O   MET A 112       6.472  -7.905  -7.341  1.00 95.25           O  
ATOM    925  CG  MET A 112       2.126  -6.513  -7.004  1.00 95.25           C  
ATOM    926  SD  MET A 112       0.883  -6.760  -5.720  1.00 95.25           S  
ATOM    927  CE  MET A 112       0.856  -8.567  -5.783  1.00 95.25           C  
ATOM    928  N   LYS A 113       6.533  -5.726  -7.859  1.00 90.75           N  
ATOM    929  CA  LYS A 113       7.992  -5.639  -7.793  1.00 90.75           C  
ATOM    930  C   LYS A 113       8.537  -5.876  -6.386  1.00 90.75           C  
ATOM    931  CB  LYS A 113       8.463  -4.301  -8.347  1.00 90.75           C  
ATOM    932  O   LYS A 113       7.952  -5.424  -5.405  1.00 90.75           O  
ATOM    933  CG  LYS A 113       8.092  -3.117  -7.447  1.00 90.75           C  
ATOM    934  CD  LYS A 113       8.634  -1.845  -8.073  1.00 90.75           C  
ATOM    935  CE  LYS A 113       8.550  -0.716  -7.065  1.00 90.75           C  
ATOM    936  NZ  LYS A 113       9.003   0.517  -7.731  1.00 90.75           N  
ATOM    937  N   GLY A 114       9.687  -6.539  -6.313  1.00 87.00           N  
ATOM    938  CA  GLY A 114      10.511  -6.658  -5.118  1.00 87.00           C  
ATOM    939  C   GLY A 114      11.685  -5.673  -5.129  1.00 87.00           C  
ATOM    940  O   GLY A 114      11.772  -4.787  -5.982  1.00 87.00           O  
ATOM    941  N   HIS A 115      12.642  -5.868  -4.218  1.00 82.94           N  
ATOM    942  CA  HIS A 115      13.897  -5.113  -4.165  1.00 82.94           C  
ATOM    943  C   HIS A 115      14.838  -5.474  -5.324  1.00 82.94           C  
ATOM    944  CB  HIS A 115      14.590  -5.335  -2.808  1.00 82.94           C  
ATOM    945  O   HIS A 115      15.858  -4.823  -5.522  1.00 82.94           O  
ATOM    946  CG  HIS A 115      14.002  -4.596  -1.628  1.00 82.94           C  
ATOM    947  CD2 HIS A 115      13.254  -3.446  -1.644  1.00 82.94           C  
ATOM    948  ND1 HIS A 115      14.229  -4.901  -0.303  1.00 82.94           N  
ATOM    949  CE1 HIS A 115      13.632  -3.966   0.454  1.00 82.94           C  
ATOM    950  NE2 HIS A 115      13.028  -3.053  -0.320  1.00 82.94           N  
ATOM    951  N   ASP A 116      14.488  -6.488  -6.108  1.00 86.69           N  
ATOM    952  CA  ASP A 116      15.169  -6.890  -7.329  1.00 86.69           C  
ATOM    953  C   ASP A 116      14.866  -5.963  -8.524  1.00 86.69           C  
ATOM    954  CB  ASP A 116      14.774  -8.343  -7.607  1.00 86.69           C  
ATOM    955  O   ASP A 116      15.699  -5.844  -9.421  1.00 86.69           O  
ATOM    956  CG  ASP A 116      13.272  -8.493  -7.847  1.00 86.69           C  
ATOM    957  OD1 ASP A 116      12.469  -8.205  -6.931  1.00 86.69           O  
ATOM    958  OD2 ASP A 116      12.931  -8.926  -8.959  1.00 86.69           O  
ATOM    959  N   ILE A 117      13.736  -5.237  -8.514  1.00 90.12           N  
ATOM    960  CA  ILE A 117      13.424  -4.195  -9.507  1.00 90.12           C  
ATOM    961  C   ILE A 117      13.406  -2.824  -8.821  1.00 90.12           C  
ATOM    962  CB  ILE A 117      12.121  -4.480 -10.288  1.00 90.12           C  
ATOM    963  O   ILE A 117      12.406  -2.371  -8.261  1.00 90.12           O  
ATOM    964  CG1 ILE A 117      12.098  -5.885 -10.933  1.00 90.12           C  
ATOM    965  CG2 ILE A 117      11.938  -3.391 -11.367  1.00 90.12           C  
ATOM    966  CD1 ILE A 117      10.739  -6.252 -11.551  1.00 90.12           C  
ATOM    967  N   LEU A 118      14.531  -2.113  -8.914  1.00 89.44           N  
ATOM    968  CA  LEU A 118      14.715  -0.796  -8.284  1.00 89.44           C  
ATOM    969  C   LEU A 118      14.010   0.351  -9.028  1.00 89.44           C  
ATOM    970  CB  LEU A 118      16.223  -0.522  -8.154  1.00 89.44           C  
ATOM    971  O   LEU A 118      13.834   1.452  -8.486  1.00 89.44           O  
ATOM    972  CG  LEU A 118      16.985  -1.549  -7.293  1.00 89.44           C  
ATOM    973  CD1 LEU A 118      18.466  -1.174  -7.264  1.00 89.44           C  
ATOM    974  CD2 LEU A 118      16.466  -1.587  -5.854  1.00 89.44           C  
ATOM    975  N   GLU A 119      13.605   0.102 -10.272  1.00 92.88           N  
ATOM    976  CA  GLU A 119      12.997   1.096 -11.144  1.00 92.88           C  
ATOM    977  C   GLU A 119      11.625   1.570 -10.637  1.00 92.88           C  
ATOM    978  CB  GLU A 119      12.958   0.596 -12.592  1.00 92.88           C  
ATOM    979  O   GLU A 119      10.918   0.920  -9.850  1.00 92.88           O  
ATOM    980  CG  GLU A 119      14.378   0.339 -13.140  1.00 92.88           C  
ATOM    981  CD  GLU A 119      14.415   0.380 -14.667  1.00 92.88           C  
ATOM    982  OE1 GLU A 119      14.897  -0.568 -15.332  1.00 92.88           O  
ATOM    983  OE2 GLU A 119      13.930   1.389 -15.195  1.00 92.88           O  
ATOM    984  N   LYS A 120      11.260   2.796 -11.021  1.00 91.94           N  
ATOM    985  CA  LYS A 120      10.072   3.463 -10.486  1.00 91.94           C  
ATOM    986  C   LYS A 120       8.831   3.132 -11.309  1.00 91.94           C  
ATOM    987  CB  LYS A 120      10.304   4.975 -10.316  1.00 91.94           C  
ATOM    988  O   LYS A 120       8.871   2.994 -12.528  1.00 91.94           O  
ATOM    989  CG  LYS A 120      11.468   5.341  -9.370  1.00 91.94           C  
ATOM    990  CD  LYS A 120      11.384   4.693  -7.974  1.00 91.94           C  
ATOM    991  CE  LYS A 120      12.535   5.164  -7.075  1.00 91.94           C  
ATOM    992  NZ  LYS A 120      12.653   4.337  -5.844  1.00 91.94           N  
ATOM    993  N   THR A 121       7.707   3.044 -10.607  1.00 95.44           N  
ATOM    994  CA  THR A 121       6.381   2.926 -11.213  1.00 95.44           C  
ATOM    995  C   THR A 121       6.062   4.186 -12.017  1.00 95.44           C  
ATOM    996  CB  THR A 121       5.327   2.681 -10.125  1.00 95.44           C  
ATOM    997  O   THR A 121       6.392   5.291 -11.589  1.00 95.44           O  
ATOM    998  CG2 THR A 121       3.974   2.268 -10.684  1.00 95.44           C  
ATOM    999  OG1 THR A 121       5.767   1.640  -9.273  1.00 95.44           O  
ATOM   1000  N   ILE A 122       5.413   4.034 -13.167  1.00 96.69           N  
ATOM   1001  CA  ILE A 122       4.950   5.122 -14.021  1.00 96.69           C  
ATOM   1002  C   ILE A 122       3.782   5.813 -13.316  1.00 96.69           C  
ATOM   1003  CB  ILE A 122       4.555   4.599 -15.420  1.00 96.69           C  
ATOM   1004  O   ILE A 122       2.649   5.331 -13.295  1.00 96.69           O  
ATOM   1005  CG1 ILE A 122       5.696   3.813 -16.107  1.00 96.69           C  
ATOM   1006  CG2 ILE A 122       4.161   5.791 -16.311  1.00 96.69           C  
ATOM   1007  CD1 ILE A 122       5.207   2.989 -17.303  1.00 96.69           C  
ATOM   1008  N   LYS A 123       4.079   6.960 -12.713  1.00 93.94           N  
ATOM   1009  CA  LYS A 123       3.124   7.832 -12.027  1.00 93.94           C  
ATOM   1010  C   LYS A 123       3.509   9.288 -12.227  1.00 93.94           C  
ATOM   1011  CB  LYS A 123       3.031   7.441 -10.542  1.00 93.94           C  
ATOM   1012  O   LYS A 123       4.615   9.580 -12.680  1.00 93.94           O  
ATOM   1013  CG  LYS A 123       4.336   7.631  -9.747  1.00 93.94           C  
ATOM   1014  CD  LYS A 123       4.130   7.135  -8.312  1.00 93.94           C  
ATOM   1015  CE  LYS A 123       5.414   7.226  -7.484  1.00 93.94           C  
ATOM   1016  NZ  LYS A 123       5.161   6.762  -6.092  1.00 93.94           N  
ATOM   1017  N   GLU A 124       2.609  10.187 -11.851  1.00 93.25           N  
ATOM   1018  CA  GLU A 124       2.780  11.632 -12.018  1.00 93.25           C  
ATOM   1019  C   GLU A 124       4.139  12.133 -11.512  1.00 93.25           C  
ATOM   1020  CB  GLU A 124       1.618  12.327 -11.307  1.00 93.25           C  
ATOM   1021  O   GLU A 124       4.902  12.696 -12.289  1.00 93.25           O  
ATOM   1022  CG  GLU A 124       1.693  13.848 -11.463  1.00 93.25           C  
ATOM   1023  CD  GLU A 124       0.436  14.559 -10.949  1.00 93.25           C  
ATOM   1024  OE1 GLU A 124       0.314  15.767 -11.243  1.00 93.25           O  
ATOM   1025  OE2 GLU A 124      -0.384  13.889 -10.281  1.00 93.25           O  
ATOM   1026  N   SER A 125       4.508  11.835 -10.263  1.00 90.69           N  
ATOM   1027  CA  SER A 125       5.780  12.297  -9.686  1.00 90.69           C  
ATOM   1028  C   SER A 125       7.022  11.723 -10.376  1.00 90.69           C  
ATOM   1029  CB  SER A 125       5.815  11.992  -8.187  1.00 90.69           C  
ATOM   1030  O   SER A 125       8.044  12.398 -10.488  1.00 90.69           O  
ATOM   1031  OG  SER A 125       5.549  10.626  -7.889  1.00 90.69           O  
ATOM   1032  N   SER A 126       6.950  10.489 -10.883  1.00 92.94           N  
ATOM   1033  CA  SER A 126       8.044   9.888 -11.655  1.00 92.94           C  
ATOM   1034  C   SER A 126       8.181  10.534 -13.034  1.00 92.94           C  
ATOM   1035  CB  SER A 126       7.844   8.375 -11.767  1.00 92.94           C  
ATOM   1036  O   SER A 126       9.299  10.779 -13.481  1.00 92.94           O  
ATOM   1037  OG  SER A 126       7.882   7.823 -10.461  1.00 92.94           O  
ATOM   1038  N   LEU A 127       7.060  10.881 -13.672  1.00 95.38           N  
ATOM   1039  CA  LEU A 127       7.048  11.594 -14.948  1.00 95.38           C  
ATOM   1040  C   LEU A 127       7.501  13.045 -14.796  1.00 95.38           C  
ATOM   1041  CB  LEU A 127       5.646  11.516 -15.571  1.00 95.38           C  
ATOM   1042  O   LEU A 127       8.299  13.492 -15.604  1.00 95.38           O  
ATOM   1043  CG  LEU A 127       5.274  10.108 -16.064  1.00 95.38           C  
ATOM   1044  CD1 LEU A 127       3.786  10.063 -16.388  1.00 95.38           C  
ATOM   1045  CD2 LEU A 127       6.045   9.716 -17.324  1.00 95.38           C  
ATOM   1046  N   GLN A 128       7.072  13.758 -13.753  1.00 94.31           N  
ATOM   1047  CA  GLN A 128       7.552  15.111 -13.449  1.00 94.31           C  
ATOM   1048  C   GLN A 128       9.074  15.145 -13.296  1.00 94.31           C  
ATOM   1049  CB  GLN A 128       6.899  15.601 -12.151  1.00 94.31           C  
ATOM   1050  O   GLN A 128       9.731  16.038 -13.823  1.00 94.31           O  
ATOM   1051  CG  GLN A 128       5.442  16.027 -12.368  1.00 94.31           C  
ATOM   1052  CD  GLN A 128       4.713  16.355 -11.070  1.00 94.31           C  
ATOM   1053  NE2 GLN A 128       3.487  16.819 -11.155  1.00 94.31           N  
ATOM   1054  OE1 GLN A 128       5.219  16.174  -9.972  1.00 94.31           O  
ATOM   1055  N   LYS A 129       9.643  14.134 -12.626  1.00 91.38           N  
ATOM   1056  CA  LYS A 129      11.093  14.011 -12.463  1.00 91.38           C  
ATOM   1057  C   LYS A 129      11.814  13.711 -13.782  1.00 91.38           C  
ATOM   1058  CB  LYS A 129      11.389  12.958 -11.385  1.00 91.38           C  
ATOM   1059  O   LYS A 129      12.872  14.278 -14.025  1.00 91.38           O  
ATOM   1060  CG  LYS A 129      12.885  12.935 -11.047  1.00 91.38           C  
ATOM   1061  CD  LYS A 129      13.209  11.952  -9.920  1.00 91.38           C  
ATOM   1062  CE  LYS A 129      14.719  12.021  -9.667  1.00 91.38           C  
ATOM   1063  NZ  LYS A 129      15.159  11.105  -8.588  1.00 91.38           N  
ATOM   1064  N   ALA A 130      11.273  12.811 -14.603  1.00 93.62           N  
ATOM   1065  CA  ALA A 130      11.902  12.401 -15.862  1.00 93.62           C  
ATOM   1066  C   ALA A 130      11.700  13.413 -17.006  1.00 93.62           C  
ATOM   1067  CB  ALA A 130      11.348  11.023 -16.239  1.00 93.62           C  
ATOM   1068  O   ALA A 130      12.535  13.510 -17.899  1.00 93.62           O  
ATOM   1069  N   TYR A 131      10.599  14.165 -16.977  1.00 94.12           N  
ATOM   1070  CA  TYR A 131      10.126  15.024 -18.062  1.00 94.12           C  
ATOM   1071  C   TYR A 131       9.671  16.410 -17.560  1.00 94.12           C  
ATOM   1072  CB  TYR A 131       8.976  14.285 -18.762  1.00 94.12           C  
ATOM   1073  O   TYR A 131       8.510  16.775 -17.755  1.00 94.12           O  
ATOM   1074  CG  TYR A 131       9.331  12.956 -19.383  1.00 94.12           C  
ATOM   1075  CD1 TYR A 131      10.228  12.894 -20.465  1.00 94.12           C  
ATOM   1076  CD2 TYR A 131       8.723  11.787 -18.891  1.00 94.12           C  
ATOM   1077  CE1 TYR A 131      10.489  11.659 -21.084  1.00 94.12           C  
ATOM   1078  CE2 TYR A 131       8.964  10.553 -19.519  1.00 94.12           C  
ATOM   1079  OH  TYR A 131       9.957   9.352 -21.335  1.00 94.12           O  
ATOM   1080  CZ  TYR A 131       9.829  10.501 -20.632  1.00 94.12           C  
ATOM   1081  N   PRO A 132      10.539  17.230 -16.936  1.00 92.50           N  
ATOM   1082  CA  PRO A 132      10.108  18.454 -16.245  1.00 92.50           C  
ATOM   1083  C   PRO A 132       9.266  19.419 -17.097  1.00 92.50           C  
ATOM   1084  CB  PRO A 132      11.403  19.125 -15.780  1.00 92.50           C  
ATOM   1085  O   PRO A 132       8.336  20.038 -16.588  1.00 92.50           O  
ATOM   1086  CG  PRO A 132      12.364  17.953 -15.602  1.00 92.50           C  
ATOM   1087  CD  PRO A 132      11.967  17.016 -16.737  1.00 92.50           C  
ATOM   1088  N   ASN A 133       9.542  19.493 -18.403  1.00 94.56           N  
ATOM   1089  CA  ASN A 133       8.909  20.453 -19.314  1.00 94.56           C  
ATOM   1090  C   ASN A 133       7.678  19.909 -20.063  1.00 94.56           C  
ATOM   1091  CB  ASN A 133       9.977  20.956 -20.300  1.00 94.56           C  
ATOM   1092  O   ASN A 133       6.929  20.693 -20.635  1.00 94.56           O  
ATOM   1093  CG  ASN A 133      11.120  21.686 -19.616  1.00 94.56           C  
ATOM   1094  ND2 ASN A 133      12.297  21.665 -20.195  1.00 94.56           N  
ATOM   1095  OD1 ASN A 133      10.990  22.263 -18.553  1.00 94.56           O  
ATOM   1096  N   ASN A 134       7.466  18.590 -20.108  1.00 93.56           N  
ATOM   1097  CA  ASN A 134       6.397  17.969 -20.910  1.00 93.56           C  
ATOM   1098  C   ASN A 134       5.732  16.755 -20.236  1.00 93.56           C  
ATOM   1099  CB  ASN A 134       6.914  17.649 -22.326  1.00 93.56           C  
ATOM   1100  O   ASN A 134       5.042  15.968 -20.891  1.00 93.56           O  
ATOM   1101  CG  ASN A 134       8.005  16.594 -22.374  1.00 93.56           C  
ATOM   1102  ND2 ASN A 134       8.256  16.017 -23.525  1.00 93.56           N  
ATOM   1103  OD1 ASN A 134       8.684  16.296 -21.411  1.00 93.56           O  
ATOM   1104  N   TRP A 135       5.902  16.599 -18.920  1.00 95.12           N  
ATOM   1105  CA  TRP A 135       5.320  15.488 -18.169  1.00 95.12           C  
ATOM   1106  C   TRP A 135       3.794  15.426 -18.285  1.00 95.12           C  
ATOM   1107  CB  TRP A 135       5.706  15.580 -16.689  1.00 95.12           C  
ATOM   1108  O   TRP A 135       3.253  14.328 -18.280  1.00 95.12           O  
ATOM   1109  CG  TRP A 135       5.077  16.715 -15.948  1.00 95.12           C  
ATOM   1110  CD1 TRP A 135       5.587  17.956 -15.780  1.00 95.12           C  
ATOM   1111  CD2 TRP A 135       3.778  16.718 -15.288  1.00 95.12           C  
ATOM   1112  CE2 TRP A 135       3.558  18.012 -14.731  1.00 95.12           C  
ATOM   1113  CE3 TRP A 135       2.767  15.749 -15.110  1.00 95.12           C  
ATOM   1114  NE1 TRP A 135       4.691  18.725 -15.063  1.00 95.12           N  
ATOM   1115  CH2 TRP A 135       1.415  17.332 -13.837  1.00 95.12           C  
ATOM   1116  CZ2 TRP A 135       2.399  18.322 -14.005  1.00 95.12           C  
ATOM   1117  CZ3 TRP A 135       1.594  16.058 -14.400  1.00 95.12           C  
ATOM   1118  N   SER A 136       3.099  16.565 -18.401  1.00 95.88           N  
ATOM   1119  CA  SER A 136       1.628  16.616 -18.441  1.00 95.88           C  
ATOM   1120  C   SER A 136       1.068  15.934 -19.692  1.00 95.88           C  
ATOM   1121  CB  SER A 136       1.159  18.071 -18.353  1.00 95.88           C  
ATOM   1122  O   SER A 136       0.166  15.100 -19.599  1.00 95.88           O  
ATOM   1123  OG  SER A 136      -0.253  18.161 -18.275  1.00 95.88           O  
ATOM   1124  N   ASP A 137       1.657  16.199 -20.859  1.00 95.44           N  
ATOM   1125  CA  ASP A 137       1.245  15.556 -22.110  1.00 95.44           C  
ATOM   1126  C   ASP A 137       1.639  14.079 -22.128  1.00 95.44           C  
ATOM   1127  CB  ASP A 137       1.838  16.301 -23.309  1.00 95.44           C  
ATOM   1128  O   ASP A 137       0.833  13.221 -22.493  1.00 95.44           O  
ATOM   1129  CG  ASP A 137       1.298  17.729 -23.425  1.00 95.44           C  
ATOM   1130  OD1 ASP A 137       0.135  17.961 -23.002  1.00 95.44           O  
ATOM   1131  OD2 ASP A 137       2.082  18.574 -23.899  1.00 95.44           O  
ATOM   1132  N   LYS A 138       2.841  13.748 -21.630  1.00 94.62           N  
ATOM   1133  CA  LYS A 138       3.250  12.349 -21.426  1.00 94.62           C  
ATOM   1134  C   LYS A 138       2.286  11.616 -20.491  1.00 94.62           C  
ATOM   1135  CB  LYS A 138       4.692  12.283 -20.893  1.00 94.62           C  
ATOM   1136  O   LYS A 138       1.906  10.489 -20.789  1.00 94.62           O  
ATOM   1137  CG  LYS A 138       5.773  12.582 -21.948  1.00 94.62           C  
ATOM   1138  CD  LYS A 138       5.924  11.452 -22.984  1.00 94.62           C  
ATOM   1139  CE  LYS A 138       7.130  11.714 -23.899  1.00 94.62           C  
ATOM   1140  NZ  LYS A 138       7.338  10.626 -24.897  1.00 94.62           N  
ATOM   1141  N   PHE A 139       1.853  12.246 -19.401  1.00 96.38           N  
ATOM   1142  CA  PHE A 139       0.899  11.676 -18.455  1.00 96.38           C  
ATOM   1143  C   PHE A 139      -0.451  11.411 -19.120  1.00 96.38           C  
ATOM   1144  CB  PHE A 139       0.753  12.600 -17.237  1.00 96.38           C  
ATOM   1145  O   PHE A 139      -0.977  10.310 -18.983  1.00 96.38           O  
ATOM   1146  CG  PHE A 139      -0.182  12.063 -16.172  1.00 96.38           C  
ATOM   1147  CD1 PHE A 139      -1.564  12.321 -16.238  1.00 96.38           C  
ATOM   1148  CD2 PHE A 139       0.331  11.302 -15.108  1.00 96.38           C  
ATOM   1149  CE1 PHE A 139      -2.424  11.810 -15.249  1.00 96.38           C  
ATOM   1150  CE2 PHE A 139      -0.527  10.783 -14.125  1.00 96.38           C  
ATOM   1151  CZ  PHE A 139      -1.906  11.037 -14.195  1.00 96.38           C  
ATOM   1152  N   LYS A 140      -0.997  12.372 -19.879  1.00 96.69           N  
ATOM   1153  CA  LYS A 140      -2.260  12.193 -20.616  1.00 96.69           C  
ATOM   1154  C   LYS A 140      -2.175  11.050 -21.626  1.00 96.69           C  
ATOM   1155  CB  LYS A 140      -2.642  13.488 -21.340  1.00 96.69           C  
ATOM   1156  O   LYS A 140      -3.070  10.209 -21.643  1.00 96.69           O  
ATOM   1157  CG  LYS A 140      -3.107  14.600 -20.389  1.00 96.69           C  
ATOM   1158  CD  LYS A 140      -3.259  15.891 -21.199  1.00 96.69           C  
ATOM   1159  CE  LYS A 140      -3.504  17.109 -20.309  1.00 96.69           C  
ATOM   1160  NZ  LYS A 140      -3.303  18.348 -21.100  1.00 96.69           N  
ATOM   1161  N   ASN A 141      -1.093  10.985 -22.402  1.00 95.62           N  
ATOM   1162  CA  ASN A 141      -0.894   9.940 -23.407  1.00 95.62           C  
ATOM   1163  C   ASN A 141      -0.733   8.557 -22.763  1.00 95.62           C  
ATOM   1164  CB  ASN A 141       0.322  10.305 -24.277  1.00 95.62           C  
ATOM   1165  O   ASN A 141      -1.386   7.606 -23.166  1.00 95.62           O  
ATOM   1166  CG  ASN A 141       0.087  11.529 -25.148  1.00 95.62           C  
ATOM   1167  ND2 ASN A 141       1.127  12.091 -25.716  1.00 95.62           N  
ATOM   1168  OD1 ASN A 141      -1.022  11.990 -25.347  1.00 95.62           O  
ATOM   1169  N   LEU A 142       0.080   8.433 -21.711  1.00 96.69           N  
ATOM   1170  CA  LEU A 142       0.245   7.159 -21.001  1.00 96.69           C  
ATOM   1171  C   LEU A 142      -1.033   6.746 -20.262  1.00 96.69           C  
ATOM   1172  CB  LEU A 142       1.430   7.259 -20.032  1.00 96.69           C  
ATOM   1173  O   LEU A 142      -1.318   5.556 -20.140  1.00 96.69           O  
ATOM   1174  CG  LEU A 142       2.792   7.376 -20.740  1.00 96.69           C  
ATOM   1175  CD1 LEU A 142       3.866   7.731 -19.712  1.00 96.69           C  
ATOM   1176  CD2 LEU A 142       3.205   6.082 -21.440  1.00 96.69           C  
ATOM   1177  N   LYS A 143      -1.823   7.714 -19.789  1.00 96.69           N  
ATOM   1178  CA  LYS A 143      -3.137   7.459 -19.197  1.00 96.69           C  
ATOM   1179  C   LYS A 143      -4.127   6.936 -20.232  1.00 96.69           C  
ATOM   1180  CB  LYS A 143      -3.654   8.731 -18.514  1.00 96.69           C  
ATOM   1181  O   LYS A 143      -4.853   6.001 -19.909  1.00 96.69           O  
ATOM   1182  CG  LYS A 143      -4.929   8.465 -17.708  1.00 96.69           C  
ATOM   1183  CD  LYS A 143      -5.333   9.724 -16.939  1.00 96.69           C  
ATOM   1184  CE  LYS A 143      -6.603   9.440 -16.136  1.00 96.69           C  
ATOM   1185  NZ  LYS A 143      -7.042  10.640 -15.385  1.00 96.69           N  
ATOM   1186  N   SER A 144      -4.158   7.499 -21.444  1.00 96.25           N  
ATOM   1187  CA  SER A 144      -5.095   7.070 -22.492  1.00 96.25           C  
ATOM   1188  C   SER A 144      -4.818   5.652 -22.989  1.00 96.25           C  
ATOM   1189  CB  SER A 144      -5.125   8.048 -23.672  1.00 96.25           C  
ATOM   1190  O   SER A 144      -5.763   4.936 -23.296  1.00 96.25           O  
ATOM   1191  OG  SER A 144      -3.897   8.075 -24.363  1.00 96.25           O  
ATOM   1192  N   VAL A 145      -3.553   5.218 -22.989  1.00 96.56           N  
ATOM   1193  CA  VAL A 145      -3.169   3.835 -23.331  1.00 96.56           C  
ATOM   1194  C   VAL A 145      -3.090   2.892 -22.119  1.00 96.56           C  
ATOM   1195  CB  VAL A 145      -1.883   3.804 -24.174  1.00 96.56           C  
ATOM   1196  O   VAL A 145      -2.781   1.710 -22.257  1.00 96.56           O  
ATOM   1197  CG1 VAL A 145      -2.069   4.571 -25.488  1.00 96.56           C  
ATOM   1198  CG2 VAL A 145      -0.648   4.337 -23.439  1.00 96.56           C  
ATOM   1199  N   GLY A 146      -3.373   3.399 -20.915  1.00 96.31           N  
ATOM   1200  CA  GLY A 146      -3.456   2.613 -19.684  1.00 96.31           C  
ATOM   1201  C   GLY A 146      -2.119   2.231 -19.036  1.00 96.31           C  
ATOM   1202  O   GLY A 146      -2.124   1.436 -18.108  1.00 96.31           O  
ATOM   1203  N   LEU A 147      -0.978   2.782 -19.447  1.00 97.50           N  
ATOM   1204  CA  LEU A 147       0.342   2.365 -18.938  1.00 97.50           C  
ATOM   1205  C   LEU A 147       0.716   2.943 -17.561  1.00 97.50           C  
ATOM   1206  CB  LEU A 147       1.417   2.687 -19.987  1.00 97.50           C  
ATOM   1207  O   LEU A 147       1.752   2.588 -16.995  1.00 97.50           O  
ATOM   1208  CG  LEU A 147       1.257   1.953 -21.331  1.00 97.50           C  
ATOM   1209  CD1 LEU A 147       2.409   2.373 -22.242  1.00 97.50           C  
ATOM   1210  CD2 LEU A 147       1.264   0.433 -21.200  1.00 97.50           C  
ATOM   1211  N   LEU A 148      -0.102   3.836 -16.995  1.00 97.44           N  
ATOM   1212  CA  LEU A 148       0.097   4.303 -15.621  1.00 97.44           C  
ATOM   1213  C   LEU A 148      -0.055   3.146 -14.621  1.00 97.44           C  
ATOM   1214  CB  LEU A 148      -0.862   5.457 -15.283  1.00 97.44           C  
ATOM   1215  O   LEU A 148      -0.869   2.245 -14.813  1.00 97.44           O  
ATOM   1216  CG  LEU A 148      -0.701   6.726 -16.139  1.00 97.44           C  
ATOM   1217  CD1 LEU A 148      -1.616   7.817 -15.592  1.00 97.44           C  
ATOM   1218  CD2 LEU A 148       0.726   7.272 -16.141  1.00 97.44           C  
ATOM   1219  N   GLY A 149       0.710   3.196 -13.529  1.00 96.00           N  
ATOM   1220  CA  GLY A 149       0.717   2.158 -12.493  1.00 96.00           C  
ATOM   1221  C   GLY A 149       1.637   0.969 -12.786  1.00 96.00           C  
ATOM   1222  O   GLY A 149       1.861   0.157 -11.891  1.00 96.00           O  
ATOM   1223  N   LEU A 150       2.224   0.875 -13.983  1.00 97.81           N  
ATOM   1224  CA  LEU A 150       3.198  -0.169 -14.323  1.00 97.81           C  
ATOM   1225  C   LEU A 150       4.617   0.234 -13.927  1.00 97.81           C  
ATOM   1226  CB  LEU A 150       3.119  -0.526 -15.817  1.00 97.81           C  
ATOM   1227  O   LEU A 150       4.924   1.418 -13.801  1.00 97.81           O  
ATOM   1228  CG  LEU A 150       1.700  -0.814 -16.328  1.00 97.81           C  
ATOM   1229  CD1 LEU A 150       1.750  -1.266 -17.786  1.00 97.81           C  
ATOM   1230  CD2 LEU A 150       0.982  -1.871 -15.497  1.00 97.81           C  
ATOM   1231  N   VAL A 151       5.506  -0.729 -13.723  1.00 97.38           N  
ATOM   1232  CA  VAL A 151       6.918  -0.476 -13.427  1.00 97.38           C  
ATOM   1233  C   VAL A 151       7.645  -0.172 -14.724  1.00 97.38           C  
ATOM   1234  CB  VAL A 151       7.565  -1.626 -12.649  1.00 97.38           C  
ATOM   1235  O   VAL A 151       7.794  -1.036 -15.584  1.00 97.38           O  
ATOM   1236  CG1 VAL A 151       9.010  -1.278 -12.276  1.00 97.38           C  
ATOM   1237  CG2 VAL A 151       6.801  -1.845 -11.341  1.00 97.38           C  
ATOM   1238  N   GLY A 152       8.072   1.082 -14.865  1.00 97.06           N  
ATOM   1239  CA  GLY A 152       8.751   1.540 -16.067  1.00 97.06           C  
ATOM   1240  C   GLY A 152      10.171   0.999 -16.155  1.00 97.06           C  
ATOM   1241  O   GLY A 152      10.814   0.755 -15.135  1.00 97.06           O  
ATOM   1242  N   HIS A 153      10.643   0.862 -17.387  1.00 97.00           N  
ATOM   1243  CA  HIS A 153      12.053   0.801 -17.717  1.00 97.00           C  
ATOM   1244  C   HIS A 153      12.511   2.190 -18.187  1.00 97.00           C  
ATOM   1245  CB  HIS A 153      12.332  -0.300 -18.741  1.00 97.00           C  
ATOM   1246  O   HIS A 153      12.051   2.693 -19.219  1.00 97.00           O  
ATOM   1247  CG  HIS A 153      13.797  -0.345 -19.083  1.00 97.00           C  
ATOM   1248  CD2 HIS A 153      14.341  -0.307 -20.338  1.00 97.00           C  
ATOM   1249  ND1 HIS A 153      14.834  -0.240 -18.181  1.00 97.00           N  
ATOM   1250  CE1 HIS A 153      15.964  -0.079 -18.882  1.00 97.00           C  
ATOM   1251  NE2 HIS A 153      15.726  -0.175 -20.197  1.00 97.00           N  
ATOM   1252  N   TRP A 154      13.379   2.816 -17.403  1.00 95.25           N  
ATOM   1253  CA  TRP A 154      13.862   4.179 -17.537  1.00 95.25           C  
ATOM   1254  C   TRP A 154      15.347   4.176 -17.897  1.00 95.25           C  
ATOM   1255  CB  TRP A 154      13.633   4.947 -16.227  1.00 95.25           C  
ATOM   1256  O   TRP A 154      16.156   3.497 -17.263  1.00 95.25           O  
ATOM   1257  CG  TRP A 154      12.237   4.929 -15.678  1.00 95.25           C  
ATOM   1258  CD1 TRP A 154      11.724   3.955 -14.895  1.00 95.25           C  
ATOM   1259  CD2 TRP A 154      11.155   5.886 -15.882  1.00 95.25           C  
ATOM   1260  CE2 TRP A 154      10.009   5.425 -15.165  1.00 95.25           C  
ATOM   1261  CE3 TRP A 154      11.020   7.091 -16.604  1.00 95.25           C  
ATOM   1262  NE1 TRP A 154      10.417   4.251 -14.572  1.00 95.25           N  
ATOM   1263  CH2 TRP A 154       8.690   7.315 -15.894  1.00 95.25           C  
ATOM   1264  CZ2 TRP A 154       8.793   6.120 -15.164  1.00 95.25           C  
ATOM   1265  CZ3 TRP A 154       9.804   7.803 -16.604  1.00 95.25           C  
ATOM   1266  N   ASP A 155      15.711   4.990 -18.878  1.00 92.56           N  
ATOM   1267  CA  ASP A 155      17.092   5.273 -19.251  1.00 92.56           C  
ATOM   1268  C   ASP A 155      17.352   6.791 -19.268  1.00 92.56           C  
ATOM   1269  CB  ASP A 155      17.411   4.575 -20.590  1.00 92.56           C  
ATOM   1270  O   ASP A 155      16.512   7.602 -18.867  1.00 92.56           O  
ATOM   1271  CG  ASP A 155      16.842   5.267 -21.835  1.00 92.56           C  
ATOM   1272  OD1 ASP A 155      16.075   6.245 -21.698  1.00 92.56           O  
ATOM   1273  OD2 ASP A 155      17.234   4.881 -22.953  1.00 92.56           O  
ATOM   1274  N   ASN A 156      18.521   7.193 -19.767  1.00 89.00           N  
ATOM   1275  CA  ASN A 156      18.908   8.603 -19.869  1.00 89.00           C  
ATOM   1276  C   ASN A 156      18.011   9.425 -20.816  1.00 89.00           C  
ATOM   1277  CB  ASN A 156      20.377   8.672 -20.322  1.00 89.00           C  
ATOM   1278  O   ASN A 156      18.032  10.652 -20.759  1.00 89.00           O  
ATOM   1279  CG  ASN A 156      21.349   8.042 -19.339  1.00 89.00           C  
ATOM   1280  ND2 ASN A 156      22.544   7.729 -19.778  1.00 89.00           N  
ATOM   1281  OD1 ASN A 156      21.062   7.813 -18.178  1.00 89.00           O  
ATOM   1282  N   LYS A 157      17.240   8.774 -21.695  1.00 88.62           N  
ATOM   1283  CA  LYS A 157      16.274   9.400 -22.610  1.00 88.62           C  
ATOM   1284  C   LYS A 157      14.850   9.400 -22.037  1.00 88.62           C  
ATOM   1285  CB  LYS A 157      16.316   8.679 -23.965  1.00 88.62           C  
ATOM   1286  O   LYS A 157      13.950   9.977 -22.646  1.00 88.62           O  
ATOM   1287  CG  LYS A 157      17.681   8.737 -24.662  1.00 88.62           C  
ATOM   1288  CD  LYS A 157      17.614   7.901 -25.944  1.00 88.62           C  
ATOM   1289  CE  LYS A 157      18.963   7.907 -26.663  1.00 88.62           C  
ATOM   1290  NZ  LYS A 157      18.921   7.033 -27.860  1.00 88.62           N  
ATOM   1291  N   GLY A 158      14.642   8.775 -20.879  1.00 92.56           N  
ATOM   1292  CA  GLY A 158      13.365   8.690 -20.184  1.00 92.56           C  
ATOM   1293  C   GLY A 158      12.772   7.282 -20.209  1.00 92.56           C  
ATOM   1294  O   GLY A 158      13.468   6.280 -20.119  1.00 92.56           O  
ATOM   1295  N   LEU A 159      11.448   7.211 -20.266  1.00 96.38           N  
ATOM   1296  CA  LEU A 159      10.676   5.970 -20.265  1.00 96.38           C  
ATOM   1297  C   LEU A 159      10.768   5.258 -21.625  1.00 96.38           C  
ATOM   1298  CB  LEU A 159       9.218   6.300 -19.897  1.00 96.38           C  
ATOM   1299  O   LEU A 159      10.173   5.723 -22.604  1.00 96.38           O  
ATOM   1300  CG  LEU A 159       8.325   5.061 -19.728  1.00 96.38           C  
ATOM   1301  CD1 LEU A 159       8.727   4.210 -18.528  1.00 96.38           C  
ATOM   1302  CD2 LEU A 159       6.880   5.525 -19.536  1.00 96.38           C  
ATOM   1303  N   GLN A 160      11.461   4.119 -21.650  1.00 96.50           N  
ATOM   1304  CA  GLN A 160      11.651   3.280 -22.842  1.00 96.50           C  
ATOM   1305  C   GLN A 160      10.721   2.069 -22.876  1.00 96.50           C  
ATOM   1306  CB  GLN A 160      13.098   2.768 -22.903  1.00 96.50           C  
ATOM   1307  O   GLN A 160      10.329   1.604 -23.945  1.00 96.50           O  
ATOM   1308  CG  GLN A 160      14.154   3.873 -22.888  1.00 96.50           C  
ATOM   1309  CD  GLN A 160      13.875   4.986 -23.893  1.00 96.50           C  
ATOM   1310  NE2 GLN A 160      13.918   6.223 -23.465  1.00 96.50           N  
ATOM   1311  OE1 GLN A 160      13.572   4.770 -25.056  1.00 96.50           O  
ATOM   1312  N   GLY A 161      10.373   1.539 -21.706  1.00 97.31           N  
ATOM   1313  CA  GLY A 161       9.678   0.265 -21.607  1.00 97.31           C  
ATOM   1314  C   GLY A 161       8.971   0.057 -20.280  1.00 97.31           C  
ATOM   1315  O   GLY A 161       8.822   0.982 -19.481  1.00 97.31           O  
ATOM   1316  N   VAL A 162       8.574  -1.185 -20.043  1.00 98.25           N  
ATOM   1317  CA  VAL A 162       8.071  -1.694 -18.767  1.00 98.25           C  
ATOM   1318  C   VAL A 162       8.740  -3.023 -18.443  1.00 98.25           C  
ATOM   1319  CB  VAL A 162       6.537  -1.847 -18.751  1.00 98.25           C  
ATOM   1320  O   VAL A 162       9.141  -3.768 -19.338  1.00 98.25           O  
ATOM   1321  CG1 VAL A 162       5.854  -0.480 -18.655  1.00 98.25           C  
ATOM   1322  CG2 VAL A 162       5.994  -2.588 -19.976  1.00 98.25           C  
ATOM   1323  N   TRP A 163       8.862  -3.317 -17.155  1.00 97.88           N  
ATOM   1324  CA  TRP A 163       9.280  -4.635 -16.691  1.00 97.88           C  
ATOM   1325  C   TRP A 163       8.123  -5.621 -16.822  1.00 97.88           C  
ATOM   1326  CB  TRP A 163       9.770  -4.530 -15.249  1.00 97.88           C  
ATOM   1327  O   TRP A 163       7.023  -5.316 -16.366  1.00 97.88           O  
ATOM   1328  CG  TRP A 163      11.148  -3.968 -15.130  1.00 97.88           C  
ATOM   1329  CD1 TRP A 163      11.491  -2.659 -15.079  1.00 97.88           C  
ATOM   1330  CD2 TRP A 163      12.400  -4.713 -15.109  1.00 97.88           C  
ATOM   1331  CE2 TRP A 163      13.468  -3.785 -14.949  1.00 97.88           C  
ATOM   1332  CE3 TRP A 163      12.742  -6.078 -15.216  1.00 97.88           C  
ATOM   1333  NE1 TRP A 163      12.866  -2.550 -14.989  1.00 97.88           N  
ATOM   1334  CH2 TRP A 163      15.109  -5.558 -14.897  1.00 97.88           C  
ATOM   1335  CZ2 TRP A 163      14.802  -4.189 -14.814  1.00 97.88           C  
ATOM   1336  CZ3 TRP A 163      14.083  -6.495 -15.120  1.00 97.88           C  
ATOM   1337  N   CYS A 164       8.371  -6.790 -17.407  1.00 97.31           N  
ATOM   1338  CA  CYS A 164       7.387  -7.856 -17.603  1.00 97.31           C  
ATOM   1339  C   CYS A 164       7.941  -9.213 -17.163  1.00 97.31           C  
ATOM   1340  CB  CYS A 164       6.946  -7.908 -19.076  1.00 97.31           C  
ATOM   1341  O   CYS A 164       9.156  -9.390 -17.085  1.00 97.31           O  
ATOM   1342  SG  CYS A 164       6.283  -6.305 -19.610  1.00 97.31           S  
ATOM   1343  N   LEU A 165       7.048 -10.162 -16.887  1.00 95.38           N  
ATOM   1344  CA  LEU A 165       7.362 -11.590 -16.897  1.00 95.38           C  
ATOM   1345  C   LEU A 165       7.084 -12.151 -18.294  1.00 95.38           C  
ATOM   1346  CB  LEU A 165       6.522 -12.327 -15.838  1.00 95.38           C  
ATOM   1347  O   LEU A 165       5.993 -11.946 -18.826  1.00 95.38           O  
ATOM   1348  CG  LEU A 165       6.897 -12.007 -14.382  1.00 95.38           C  
ATOM   1349  CD1 LEU A 165       5.937 -12.712 -13.425  1.00 95.38           C  
ATOM   1350  CD2 LEU A 165       8.318 -12.463 -14.045  1.00 95.38           C  
ATOM   1351  N   ASN A 166       8.050 -12.857 -18.873  1.00 92.88           N  
ATOM   1352  CA  ASN A 166       7.826 -13.623 -20.096  1.00 92.88           C  
ATOM   1353  C   ASN A 166       7.108 -14.958 -19.793  1.00 92.88           C  
ATOM   1354  CB  ASN A 166       9.161 -13.757 -20.854  1.00 92.88           C  
ATOM   1355  O   ASN A 166       6.792 -15.262 -18.639  1.00 92.88           O  
ATOM   1356  CG  ASN A 166      10.120 -14.792 -20.300  1.00 92.88           C  
ATOM   1357  ND2 ASN A 166      11.233 -14.995 -20.960  1.00 92.88           N  
ATOM   1358  OD1 ASN A 166       9.883 -15.456 -19.308  1.00 92.88           O  
ATOM   1359  N   GLU A 167       6.857 -15.767 -20.826  1.00 88.06           N  
ATOM   1360  CA  GLU A 167       6.160 -17.061 -20.705  1.00 88.06           C  
ATOM   1361  C   GLU A 167       6.886 -18.066 -19.794  1.00 88.06           C  
ATOM   1362  CB  GLU A 167       5.967 -17.669 -22.102  1.00 88.06           C  
ATOM   1363  O   GLU A 167       6.237 -18.853 -19.105  1.00 88.06           O  
ATOM   1364  CG  GLU A 167       5.017 -16.824 -22.966  1.00 88.06           C  
ATOM   1365  CD  GLU A 167       4.795 -17.391 -24.378  1.00 88.06           C  
ATOM   1366  OE1 GLU A 167       4.060 -16.719 -25.135  1.00 88.06           O  
ATOM   1367  OE2 GLU A 167       5.368 -18.455 -24.703  1.00 88.06           O  
ATOM   1368  N   ASP A 168       8.215 -17.978 -19.717  1.00 89.62           N  
ATOM   1369  CA  ASP A 168       9.056 -18.801 -18.842  1.00 89.62           C  
ATOM   1370  C   ASP A 168       9.121 -18.272 -17.393  1.00 89.62           C  
ATOM   1371  CB  ASP A 168      10.468 -18.905 -19.436  1.00 89.62           C  
ATOM   1372  O   ASP A 168       9.822 -18.831 -16.548  1.00 89.62           O  
ATOM   1373  CG  ASP A 168      10.501 -19.508 -20.841  1.00 89.62           C  
ATOM   1374  OD1 ASP A 168       9.906 -20.592 -21.027  1.00 89.62           O  
ATOM   1375  OD2 ASP A 168      11.182 -18.892 -21.694  1.00 89.62           O  
ATOM   1376  N   GLY A 169       8.425 -17.171 -17.084  1.00 88.62           N  
ATOM   1377  CA  GLY A 169       8.479 -16.513 -15.775  1.00 88.62           C  
ATOM   1378  C   GLY A 169       9.773 -15.729 -15.527  1.00 88.62           C  
ATOM   1379  O   GLY A 169      10.112 -15.423 -14.383  1.00 88.62           O  
ATOM   1380  N   ILE A 170      10.510 -15.390 -16.585  1.00 92.44           N  
ATOM   1381  CA  ILE A 170      11.742 -14.604 -16.528  1.00 92.44           C  
ATOM   1382  C   ILE A 170      11.405 -13.119 -16.668  1.00 92.44           C  
ATOM   1383  CB  ILE A 170      12.767 -15.080 -17.582  1.00 92.44           C  
ATOM   1384  O   ILE A 170      10.596 -12.711 -17.500  1.00 92.44           O  
ATOM   1385  CG1 ILE A 170      13.078 -16.585 -17.396  1.00 92.44           C  
ATOM   1386  CG2 ILE A 170      14.059 -14.240 -17.512  1.00 92.44           C  
ATOM   1387  CD1 ILE A 170      13.955 -17.186 -18.500  1.00 92.44           C  
ATOM   1388  N   LYS A 171      12.056 -12.293 -15.846  1.00 95.19           N  
ATOM   1389  CA  LYS A 171      11.913 -10.836 -15.890  1.00 95.19           C  
ATOM   1390  C   LYS A 171      12.623 -10.265 -17.106  1.00 95.19           C  
ATOM   1391  CB  LYS A 171      12.462 -10.192 -14.616  1.00 95.19           C  
ATOM   1392  O   LYS A 171      13.830 -10.445 -17.261  1.00 95.19           O  
ATOM   1393  CG  LYS A 171      11.641 -10.609 -13.400  1.00 95.19           C  
ATOM   1394  CD  LYS A 171      12.275 -10.082 -12.117  1.00 95.19           C  
ATOM   1395  CE  LYS A 171      11.455 -10.648 -10.963  1.00 95.19           C  
ATOM   1396  NZ  LYS A 171      12.313 -11.270  -9.941  1.00 95.19           N  
ATOM   1397  N   GLU A 172      11.904  -9.489 -17.899  1.00 96.00           N  
ATOM   1398  CA  GLU A 172      12.446  -8.799 -19.061  1.00 96.00           C  
ATOM   1399  C   GLU A 172      11.942  -7.358 -19.168  1.00 96.00           C  
ATOM   1400  CB  GLU A 172      12.178  -9.601 -20.339  1.00 96.00           C  
ATOM   1401  O   GLU A 172      10.975  -6.948 -18.522  1.00 96.00           O  
ATOM   1402  CG  GLU A 172      10.686  -9.753 -20.669  1.00 96.00           C  
ATOM   1403  CD  GLU A 172      10.448 -10.387 -22.045  1.00 96.00           C  
ATOM   1404  OE1 GLU A 172       9.258 -10.507 -22.405  1.00 96.00           O  
ATOM   1405  OE2 GLU A 172      11.441 -10.705 -22.738  1.00 96.00           O  
ATOM   1406  N   LYS A 173      12.632  -6.568 -19.990  1.00 96.75           N  
ATOM   1407  CA  LYS A 173      12.276  -5.181 -20.289  1.00 96.75           C  
ATOM   1408  C   LYS A 173      11.648  -5.140 -21.671  1.00 96.75           C  
ATOM   1409  CB  LYS A 173      13.524  -4.299 -20.232  1.00 96.75           C  
ATOM   1410  O   LYS A 173      12.328  -5.384 -22.663  1.00 96.75           O  
ATOM   1411  CG  LYS A 173      14.110  -4.191 -18.819  1.00 96.75           C  
ATOM   1412  CD  LYS A 173      15.542  -3.672 -18.933  1.00 96.75           C  
ATOM   1413  CE  LYS A 173      16.110  -3.403 -17.545  1.00 96.75           C  
ATOM   1414  NZ  LYS A 173      17.481  -2.860 -17.635  1.00 96.75           N  
ATOM   1415  N   VAL A 174      10.372  -4.784 -21.735  1.00 96.94           N  
ATOM   1416  CA  VAL A 174       9.608  -4.744 -22.985  1.00 96.94           C  
ATOM   1417  C   VAL A 174       9.352  -3.295 -23.373  1.00 96.94           C  
ATOM   1418  CB  VAL A 174       8.305  -5.553 -22.867  1.00 96.94           C  
ATOM   1419  O   VAL A 174       8.900  -2.494 -22.555  1.00 96.94           O  
ATOM   1420  CG1 VAL A 174       7.576  -5.618 -24.216  1.00 96.94           C  
ATOM   1421  CG2 VAL A 174       8.588  -6.988 -22.411  1.00 96.94           C  
ATOM   1422  N   SER A 175       9.641  -2.945 -24.627  1.00 96.94           N  
ATOM   1423  CA  SER A 175       9.377  -1.602 -25.157  1.00 96.94           C  
ATOM   1424  C   SER A 175       7.889  -1.254 -25.072  1.00 96.94           C  
ATOM   1425  CB  SER A 175       9.839  -1.492 -26.612  1.00 96.94           C  
ATOM   1426  O   SER A 175       7.031  -2.063 -25.437  1.00 96.94           O  
ATOM   1427  OG  SER A 175       9.525  -0.212 -27.127  1.00 96.94           O  
ATOM   1428  N   ILE A 176       7.592  -0.019 -24.659  1.00 96.69           N  
ATOM   1429  CA  ILE A 176       6.231   0.544 -24.695  1.00 96.69           C  
ATOM   1430  C   ILE A 176       5.888   1.181 -26.042  1.00 96.69           C  
ATOM   1431  CB  ILE A 176       5.975   1.538 -23.545  1.00 96.69           C  
ATOM   1432  O   ILE A 176       4.812   1.753 -26.176  1.00 96.69           O  
ATOM   1433  CG1 ILE A 176       6.982   2.706 -23.564  1.00 96.69           C  
ATOM   1434  CG2 ILE A 176       5.931   0.791 -22.205  1.00 96.69           C  
ATOM   1435  CD1 ILE A 176       6.545   3.881 -22.690  1.00 96.69           C  
ATOM   1436  N   TYR A 177       6.779   1.103 -27.029  1.00 96.44           N  
ATOM   1437  CA  TYR A 177       6.564   1.645 -28.365  1.00 96.44           C  
ATOM   1438  C   TYR A 177       6.387   0.521 -29.391  1.00 96.44           C  
ATOM   1439  CB  TYR A 177       7.704   2.601 -28.743  1.00 96.44           C  
ATOM   1440  O   TYR A 177       7.050  -0.520 -29.322  1.00 96.44           O  
ATOM   1441  CG  TYR A 177       7.903   3.751 -27.768  1.00 96.44           C  
ATOM   1442  CD1 TYR A 177       7.125   4.920 -27.882  1.00 96.44           C  
ATOM   1443  CD2 TYR A 177       8.863   3.650 -26.742  1.00 96.44           C  
ATOM   1444  CE1 TYR A 177       7.307   5.985 -26.975  1.00 96.44           C  
ATOM   1445  CE2 TYR A 177       9.042   4.708 -25.831  1.00 96.44           C  
ATOM   1446  OH  TYR A 177       8.436   6.880 -25.027  1.00 96.44           O  
ATOM   1447  CZ  TYR A 177       8.263   5.878 -25.939  1.00 96.44           C  
ATOM   1448  N   HIS A 178       5.500   0.743 -30.354  1.00 94.81           N  
ATOM   1449  CA  HIS A 178       5.467   0.020 -31.620  1.00 94.81           C  
ATOM   1450  C   HIS A 178       6.597   0.504 -32.545  1.00 94.81           C  
ATOM   1451  CB  HIS A 178       4.087   0.223 -32.258  1.00 94.81           C  
ATOM   1452  O   HIS A 178       7.226   1.535 -32.298  1.00 94.81           O  
ATOM   1453  CG  HIS A 178       2.975  -0.492 -31.540  1.00 94.81           C  
ATOM   1454  CD2 HIS A 178       2.025   0.076 -30.732  1.00 94.81           C  
ATOM   1455  ND1 HIS A 178       2.688  -1.836 -31.626  1.00 94.81           N  
ATOM   1456  CE1 HIS A 178       1.593  -2.073 -30.885  1.00 94.81           C  
ATOM   1457  NE2 HIS A 178       1.168  -0.946 -30.303  1.00 94.81           N  
ATOM   1458  N   TYR A 179       6.856  -0.232 -33.632  1.00 90.81           N  
ATOM   1459  CA  TYR A 179       7.885   0.133 -34.618  1.00 90.81           C  
ATOM   1460  C   TYR A 179       7.622   1.478 -35.308  1.00 90.81           C  
ATOM   1461  CB  TYR A 179       7.991  -0.968 -35.682  1.00 90.81           C  
ATOM   1462  O   TYR A 179       8.566   2.146 -35.715  1.00 90.81           O  
ATOM   1463  CG  TYR A 179       8.611  -2.256 -35.180  1.00 90.81           C  
ATOM   1464  CD1 TYR A 179       9.987  -2.289 -34.882  1.00 90.81           C  
ATOM   1465  CD2 TYR A 179       7.829  -3.419 -35.037  1.00 90.81           C  
ATOM   1466  CE1 TYR A 179      10.587  -3.482 -34.437  1.00 90.81           C  
ATOM   1467  CE2 TYR A 179       8.426  -4.613 -34.588  1.00 90.81           C  
ATOM   1468  OH  TYR A 179      10.369  -5.806 -33.865  1.00 90.81           O  
ATOM   1469  CZ  TYR A 179       9.804  -4.647 -34.291  1.00 90.81           C  
ATOM   1470  N   ASP A 180       6.357   1.886 -35.411  1.00 92.38           N  
ATOM   1471  CA  ASP A 180       5.941   3.182 -35.958  1.00 92.38           C  
ATOM   1472  C   ASP A 180       6.085   4.347 -34.955  1.00 92.38           C  
ATOM   1473  CB  ASP A 180       4.502   3.057 -36.488  1.00 92.38           C  
ATOM   1474  O   ASP A 180       5.785   5.493 -35.283  1.00 92.38           O  
ATOM   1475  CG  ASP A 180       3.444   2.841 -35.398  1.00 92.38           C  
ATOM   1476  OD1 ASP A 180       3.807   2.748 -34.201  1.00 92.38           O  
ATOM   1477  OD2 ASP A 180       2.256   2.738 -35.748  1.00 92.38           O  
ATOM   1478  N   GLY A 181       6.542   4.065 -33.729  1.00 89.88           N  
ATOM   1479  CA  GLY A 181       6.719   5.043 -32.657  1.00 89.88           C  
ATOM   1480  C   GLY A 181       5.462   5.333 -31.830  1.00 89.88           C  
ATOM   1481  O   GLY A 181       5.540   6.114 -30.880  1.00 89.88           O  
ATOM   1482  N   SER A 182       4.318   4.712 -32.135  1.00 92.94           N  
ATOM   1483  CA  SER A 182       3.105   4.821 -31.315  1.00 92.94           C  
ATOM   1484  C   SER A 182       3.235   4.037 -30.001  1.00 92.94           C  
ATOM   1485  CB  SER A 182       1.869   4.390 -32.113  1.00 92.94           C  
ATOM   1486  O   SER A 182       4.027   3.100 -29.893  1.00 92.94           O  
ATOM   1487  OG  SER A 182       1.891   3.011 -32.385  1.00 92.94           O  
ATOM   1488  N   PHE A 183       2.480   4.423 -28.967  1.00 95.12           N  
ATOM   1489  CA  PHE A 183       2.480   3.690 -27.699  1.00 95.12           C  
ATOM   1490  C   PHE A 183       1.703   2.382 -27.816  1.00 95.12           C  
ATOM   1491  CB  PHE A 183       1.889   4.523 -26.555  1.00 95.12           C  
ATOM   1492  O   PHE A 183       0.578   2.363 -28.312  1.00 95.12           O  
ATOM   1493  CG  PHE A 183       2.779   5.634 -26.043  1.00 95.12           C  
ATOM   1494  CD1 PHE A 183       4.000   5.322 -25.417  1.00 95.12           C  
ATOM   1495  CD2 PHE A 183       2.376   6.976 -26.164  1.00 95.12           C  
ATOM   1496  CE1 PHE A 183       4.814   6.351 -24.914  1.00 95.12           C  
ATOM   1497  CE2 PHE A 183       3.194   8.005 -25.665  1.00 95.12           C  
ATOM   1498  CZ  PHE A 183       4.411   7.691 -25.036  1.00 95.12           C  
ATOM   1499  N   LYS A 184       2.266   1.322 -27.240  1.00 97.25           N  
ATOM   1500  CA  LYS A 184       1.516   0.118 -26.900  1.00 97.25           C  
ATOM   1501  C   LYS A 184       0.447   0.446 -25.862  1.00 97.25           C  
ATOM   1502  CB  LYS A 184       2.448  -0.988 -26.393  1.00 97.25           C  
ATOM   1503  O   LYS A 184       0.628   1.306 -24.998  1.00 97.25           O  
ATOM   1504  CG  LYS A 184       3.470  -1.412 -27.455  1.00 97.25           C  
ATOM   1505  CD  LYS A 184       4.110  -2.747 -27.079  1.00 97.25           C  
ATOM   1506  CE  LYS A 184       5.135  -3.139 -28.144  1.00 97.25           C  
ATOM   1507  NZ  LYS A 184       5.485  -4.575 -28.026  1.00 97.25           N  
ATOM   1508  N   THR A 185      -0.653  -0.283 -25.925  1.00 96.69           N  
ATOM   1509  CA  THR A 185      -1.713  -0.256 -24.916  1.00 96.69           C  
ATOM   1510  C   THR A 185      -1.435  -1.261 -23.807  1.00 96.69           C  
ATOM   1511  CB  THR A 185      -3.088  -0.502 -25.545  1.00 96.69           C  
ATOM   1512  O   THR A 185      -0.623  -2.172 -23.972  1.00 96.69           O  
ATOM   1513  CG2 THR A 185      -3.400   0.474 -26.680  1.00 96.69           C  
ATOM   1514  OG1 THR A 185      -3.173  -1.818 -26.029  1.00 96.69           O  
ATOM   1515  N   LYS A 186      -2.120  -1.122 -22.667  1.00 95.69           N  
ATOM   1516  CA  LYS A 186      -2.055  -2.105 -21.573  1.00 95.69           C  
ATOM   1517  C   LYS A 186      -2.359  -3.532 -22.051  1.00 95.69           C  
ATOM   1518  CB  LYS A 186      -3.011  -1.681 -20.452  1.00 95.69           C  
ATOM   1519  O   LYS A 186      -1.726  -4.467 -21.571  1.00 95.69           O  
ATOM   1520  CG  LYS A 186      -2.880  -2.611 -19.230  1.00 95.69           C  
ATOM   1521  CD  LYS A 186      -3.795  -2.244 -18.057  1.00 95.69           C  
ATOM   1522  CE  LYS A 186      -3.460  -0.848 -17.550  1.00 95.69           C  
ATOM   1523  NZ  LYS A 186      -4.196  -0.451 -16.331  1.00 95.69           N  
ATOM   1524  N   ASP A 187      -3.260  -3.683 -23.018  1.00 95.56           N  
ATOM   1525  CA  ASP A 187      -3.690  -4.987 -23.533  1.00 95.56           C  
ATOM   1526  C   ASP A 187      -2.555  -5.750 -24.226  1.00 95.56           C  
ATOM   1527  CB  ASP A 187      -4.882  -4.801 -24.483  1.00 95.56           C  
ATOM   1528  O   ASP A 187      -2.547  -6.977 -24.245  1.00 95.56           O  
ATOM   1529  CG  ASP A 187      -6.108  -4.174 -23.805  1.00 95.56           C  
ATOM   1530  OD1 ASP A 187      -6.166  -4.174 -22.552  1.00 95.56           O  
ATOM   1531  OD2 ASP A 187      -6.961  -3.643 -24.546  1.00 95.56           O  
ATOM   1532  N   ASN A 188      -1.532  -5.042 -24.718  1.00 96.50           N  
ATOM   1533  CA  ASN A 188      -0.335  -5.662 -25.286  1.00 96.50           C  
ATOM   1534  C   ASN A 188       0.546  -6.377 -24.247  1.00 96.50           C  
ATOM   1535  CB  ASN A 188       0.481  -4.591 -26.028  1.00 96.50           C  
ATOM   1536  O   ASN A 188       1.526  -7.008 -24.634  1.00 96.50           O  
ATOM   1537  CG  ASN A 188      -0.281  -3.956 -27.171  1.00 96.50           C  
ATOM   1538  ND2 ASN A 188      -0.450  -4.660 -28.264  1.00 96.50           N  
ATOM   1539  OD1 ASN A 188      -0.723  -2.820 -27.113  1.00 96.50           O  
ATOM   1540  N   PHE A 189       0.234  -6.248 -22.956  1.00 96.81           N  
ATOM   1541  CA  PHE A 189       0.967  -6.854 -21.843  1.00 96.81           C  
ATOM   1542  C   PHE A 189       0.098  -7.845 -21.057  1.00 96.81           C  
ATOM   1543  CB  PHE A 189       1.535  -5.748 -20.942  1.00 96.81           C  
ATOM   1544  O   PHE A 189       0.368  -8.107 -19.885  1.00 96.81           O  
ATOM   1545  CG  PHE A 189       2.370  -4.714 -21.669  1.00 96.81           C  
ATOM   1546  CD1 PHE A 189       3.727  -4.964 -21.936  1.00 96.81           C  
ATOM   1547  CD2 PHE A 189       1.784  -3.513 -22.108  1.00 96.81           C  
ATOM   1548  CE1 PHE A 189       4.497  -4.008 -22.621  1.00 96.81           C  
ATOM   1549  CE2 PHE A 189       2.551  -2.566 -22.809  1.00 96.81           C  
ATOM   1550  CZ  PHE A 189       3.912  -2.807 -23.054  1.00 96.81           C  
ATOM   1551  N   LEU A 190      -0.979  -8.349 -21.661  1.00 95.62           N  
ATOM   1552  CA  LEU A 190      -1.805  -9.406 -21.086  1.00 95.62           C  
ATOM   1553  C   LEU A 190      -1.333 -10.777 -21.583  1.00 95.62           C  
ATOM   1554  CB  LEU A 190      -3.288  -9.161 -21.413  1.00 95.62           C  
ATOM   1555  O   LEU A 190      -0.979 -10.928 -22.750  1.00 95.62           O  
ATOM   1556  CG  LEU A 190      -3.869  -7.849 -20.855  1.00 95.62           C  
ATOM   1557  CD1 LEU A 190      -5.309  -7.673 -21.333  1.00 95.62           C  
ATOM   1558  CD2 LEU A 190      -3.887  -7.801 -19.326  1.00 95.62           C  
ATOM   1559  N   ASP A 191      -1.352 -11.772 -20.698  1.00 93.31           N  
ATOM   1560  CA  ASP A 191      -1.209 -13.178 -21.072  1.00 93.31           C  
ATOM   1561  C   ASP A 191      -2.500 -13.715 -21.718  1.00 93.31           C  
ATOM   1562  CB  ASP A 191      -0.702 -14.025 -19.874  1.00 93.31           C  
ATOM   1563  O   ASP A 191      -3.547 -13.060 -21.728  1.00 93.31           O  
ATOM   1564  CG  ASP A 191      -1.703 -14.360 -18.750  1.00 93.31           C  
ATOM   1565  OD1 ASP A 191      -2.911 -14.071 -18.876  1.00 93.31           O  
ATOM   1566  OD2 ASP A 191      -1.305 -14.997 -17.737  1.00 93.31           O  
ATOM   1567  N   GLU A 192      -2.457 -14.949 -22.225  1.00 90.69           N  
ATOM   1568  CA  GLU A 192      -3.613 -15.617 -22.848  1.00 90.69           C  
ATOM   1569  C   GLU A 192      -4.831 -15.752 -21.914  1.00 90.69           C  
ATOM   1570  CB  GLU A 192      -3.204 -17.030 -23.276  1.00 90.69           C  
ATOM   1571  O   GLU A 192      -5.959 -15.948 -22.367  1.00 90.69           O  
ATOM   1572  CG  GLU A 192      -2.027 -17.083 -24.261  1.00 90.69           C  
ATOM   1573  CD  GLU A 192      -1.745 -18.523 -24.718  1.00 90.69           C  
ATOM   1574  OE1 GLU A 192      -1.149 -18.674 -25.804  1.00 90.69           O  
ATOM   1575  OE2 GLU A 192      -2.163 -19.463 -23.996  1.00 90.69           O  
ATOM   1576  N   LYS A 193      -4.620 -15.651 -20.596  1.00 89.81           N  
ATOM   1577  CA  LYS A 193      -5.663 -15.719 -19.562  1.00 89.81           C  
ATOM   1578  C   LYS A 193      -6.170 -14.328 -19.166  1.00 89.81           C  
ATOM   1579  CB  LYS A 193      -5.142 -16.510 -18.351  1.00 89.81           C  
ATOM   1580  O   LYS A 193      -6.969 -14.222 -18.233  1.00 89.81           O  
ATOM   1581  CG  LYS A 193      -4.766 -17.950 -18.723  1.00 89.81           C  
ATOM   1582  CD  LYS A 193      -4.122 -18.674 -17.539  1.00 89.81           C  
ATOM   1583  CE  LYS A 193      -3.711 -20.071 -18.009  1.00 89.81           C  
ATOM   1584  NZ  LYS A 193      -2.836 -20.753 -17.027  1.00 89.81           N  
ATOM   1585  N   GLY A 194      -5.717 -13.274 -19.846  1.00 91.62           N  
ATOM   1586  CA  GLY A 194      -6.077 -11.888 -19.569  1.00 91.62           C  
ATOM   1587  C   GLY A 194      -5.443 -11.327 -18.296  1.00 91.62           C  
ATOM   1588  O   GLY A 194      -5.962 -10.358 -17.741  1.00 91.62           O  
ATOM   1589  N   ARG A 195      -4.358 -11.930 -17.793  1.00 93.88           N  
ATOM   1590  CA  ARG A 195      -3.602 -11.409 -16.648  1.00 93.88           C  
ATOM   1591  C   ARG A 195      -2.473 -10.522 -17.128  1.00 93.88           C  
ATOM   1592  CB  ARG A 195      -3.011 -12.519 -15.781  1.00 93.88           C  
ATOM   1593  O   ARG A 195      -1.794 -10.843 -18.095  1.00 93.88           O  
ATOM   1594  CG  ARG A 195      -4.058 -13.507 -15.255  1.00 93.88           C  
ATOM   1595  CD  ARG A 195      -3.389 -14.558 -14.364  1.00 93.88           C  
ATOM   1596  NE  ARG A 195      -2.387 -15.320 -15.126  1.00 93.88           N  
ATOM   1597  NH1 ARG A 195      -1.199 -16.252 -13.388  1.00 93.88           N  
ATOM   1598  NH2 ARG A 195      -0.523 -16.484 -15.520  1.00 93.88           N  
ATOM   1599  CZ  ARG A 195      -1.378 -16.022 -14.661  1.00 93.88           C  
ATOM   1600  N   LEU A 196      -2.231  -9.433 -16.417  1.00 96.69           N  
ATOM   1601  CA  LEU A 196      -1.135  -8.538 -16.752  1.00 96.69           C  
ATOM   1602  C   LEU A 196       0.218  -9.183 -16.430  1.00 96.69           C  
ATOM   1603  CB  LEU A 196      -1.366  -7.209 -16.026  1.00 96.69           C  
ATOM   1604  O   LEU A 196       0.443  -9.609 -15.301  1.00 96.69           O  
ATOM   1605  CG  LEU A 196      -0.578  -6.044 -16.635  1.00 96.69           C  
ATOM   1606  CD1 LEU A 196      -1.140  -5.612 -17.992  1.00 96.69           C  
ATOM   1607  CD2 LEU A 196      -0.697  -4.835 -15.717  1.00 96.69           C  
ATOM   1608  N   THR A 197       1.122  -9.219 -17.405  1.00 96.81           N  
ATOM   1609  CA  THR A 197       2.499  -9.706 -17.238  1.00 96.81           C  
ATOM   1610  C   THR A 197       3.462  -8.587 -16.851  1.00 96.81           C  
ATOM   1611  CB  THR A 197       3.005 -10.381 -18.517  1.00 96.81           C  
ATOM   1612  O   THR A 197       4.513  -8.845 -16.261  1.00 96.81           O  
ATOM   1613  CG2 THR A 197       2.110 -11.532 -18.966  1.00 96.81           C  
ATOM   1614  OG1 THR A 197       3.078  -9.453 -19.574  1.00 96.81           O  
ATOM   1615  N   ALA A 198       3.098  -7.334 -17.140  1.00 97.75           N  
ATOM   1616  CA  ALA A 198       3.842  -6.156 -16.721  1.00 97.75           C  
ATOM   1617  C   ALA A 198       3.747  -5.939 -15.203  1.00 97.75           C  
ATOM   1618  CB  ALA A 198       3.371  -4.928 -17.506  1.00 97.75           C  
ATOM   1619  O   ALA A 198       2.661  -5.950 -14.620  1.00 97.75           O  
ATOM   1620  N   PHE A 199       4.889  -5.677 -14.572  1.00 97.81           N  
ATOM   1621  CA  PHE A 199       4.990  -5.440 -13.138  1.00 97.81           C  
ATOM   1622  C   PHE A 199       4.264  -4.166 -12.708  1.00 97.81           C  
ATOM   1623  CB  PHE A 199       6.462  -5.402 -12.706  1.00 97.81           C  
ATOM   1624  O   PHE A 199       4.239  -3.163 -13.422  1.00 97.81           O  
ATOM   1625  CG  PHE A 199       7.083  -6.768 -12.512  1.00 97.81           C  
ATOM   1626  CD1 PHE A 199       7.129  -7.335 -11.227  1.00 97.81           C  
ATOM   1627  CD2 PHE A 199       7.600  -7.481 -13.608  1.00 97.81           C  
ATOM   1628  CE1 PHE A 199       7.703  -8.602 -11.035  1.00 97.81           C  
ATOM   1629  CE2 PHE A 199       8.176  -8.747 -13.418  1.00 97.81           C  
ATOM   1630  CZ  PHE A 199       8.223  -9.309 -12.130  1.00 97.81           C  
ATOM   1631  N   THR A 200       3.759  -4.172 -11.478  1.00 97.25           N  
ATOM   1632  CA  THR A 200       3.242  -3.002 -10.763  1.00 97.25           C  
ATOM   1633  C   THR A 200       3.941  -2.823  -9.405  1.00 97.25           C  
ATOM   1634  CB  THR A 200       1.711  -3.071 -10.686  1.00 97.25           C  
ATOM   1635  O   THR A 200       4.853  -3.574  -9.049  1.00 97.25           O  
ATOM   1636  CG2 THR A 200       1.171  -4.123  -9.724  1.00 97.25           C  
ATOM   1637  OG1 THR A 200       1.202  -1.823 -10.280  1.00 97.25           O  
ATOM   1638  N   GLY A 201       3.586  -1.767  -8.670  1.00 94.25           N  
ATOM   1639  CA  GLY A 201       4.055  -1.570  -7.296  1.00 94.25           C  
ATOM   1640  C   GLY A 201       3.403  -2.562  -6.331  1.00 94.25           C  
ATOM   1641  O   GLY A 201       2.240  -2.913  -6.509  1.00 94.25           O  
ATOM   1642  N   ASP A 202       4.138  -2.995  -5.311  1.00 94.62           N  
ATOM   1643  CA  ASP A 202       3.583  -3.741  -4.182  1.00 94.62           C  
ATOM   1644  C   ASP A 202       2.832  -2.811  -3.208  1.00 94.62           C  
ATOM   1645  CB  ASP A 202       4.715  -4.546  -3.507  1.00 94.62           C  
ATOM   1646  O   ASP A 202       2.837  -1.581  -3.343  1.00 94.62           O  
ATOM   1647  CG  ASP A 202       5.796  -3.703  -2.816  1.00 94.62           C  
ATOM   1648  OD1 ASP A 202       6.201  -2.663  -3.391  1.00 94.62           O  
ATOM   1649  OD2 ASP A 202       6.263  -4.144  -1.737  1.00 94.62           O  
ATOM   1650  N   TYR A 203       2.163  -3.394  -2.211  1.00 96.00           N  
ATOM   1651  CA  TYR A 203       1.631  -2.639  -1.083  1.00 96.00           C  
ATOM   1652  C   TYR A 203       2.762  -2.211  -0.169  1.00 96.00           C  
ATOM   1653  CB  TYR A 203       0.587  -3.430  -0.302  1.00 96.00           C  
ATOM   1654  O   TYR A 203       3.226  -2.945   0.706  1.00 96.00           O  
ATOM   1655  CG  TYR A 203      -0.675  -3.761  -1.051  1.00 96.00           C  
ATOM   1656  CD1 TYR A 203      -1.243  -2.849  -1.965  1.00 96.00           C  
ATOM   1657  CD2 TYR A 203      -1.296  -4.995  -0.800  1.00 96.00           C  
ATOM   1658  CE1 TYR A 203      -2.407  -3.195  -2.665  1.00 96.00           C  
ATOM   1659  CE2 TYR A 203      -2.463  -5.343  -1.495  1.00 96.00           C  
ATOM   1660  OH  TYR A 203      -4.095  -4.806  -3.149  1.00 96.00           O  
ATOM   1661  CZ  TYR A 203      -2.999  -4.450  -2.443  1.00 96.00           C  
ATOM   1662  N   ASP A 204       3.171  -0.973  -0.375  1.00 92.19           N  
ATOM   1663  CA  ASP A 204       4.270  -0.383   0.346  1.00 92.19           C  
ATOM   1664  C   ASP A 204       3.867  -0.070   1.802  1.00 92.19           C  
ATOM   1665  CB  ASP A 204       4.743   0.800  -0.483  1.00 92.19           C  
ATOM   1666  O   ASP A 204       3.035   0.801   2.094  1.00 92.19           O  
ATOM   1667  CG  ASP A 204       5.964   1.400   0.161  1.00 92.19           C  
ATOM   1668  OD1 ASP A 204       7.106   1.253  -0.303  1.00 92.19           O  
ATOM   1669  OD2 ASP A 204       5.763   2.184   1.092  1.00 92.19           O  
ATOM   1670  N   MET A 205       4.426  -0.856   2.725  1.00 95.69           N  
ATOM   1671  CA  MET A 205       4.139  -0.756   4.151  1.00 95.69           C  
ATOM   1672  C   MET A 205       4.825   0.460   4.774  1.00 95.69           C  
ATOM   1673  CB  MET A 205       4.556  -2.027   4.898  1.00 95.69           C  
ATOM   1674  O   MET A 205       6.030   0.673   4.650  1.00 95.69           O  
ATOM   1675  CG  MET A 205       3.646  -3.224   4.615  1.00 95.69           C  
ATOM   1676  SD  MET A 205       3.812  -4.563   5.833  1.00 95.69           S  
ATOM   1677  CE  MET A 205       5.518  -5.083   5.550  1.00 95.69           C  
ATOM   1678  N   HIS A 206       4.057   1.211   5.551  1.00 96.62           N  
ATOM   1679  CA  HIS A 206       4.539   2.336   6.337  1.00 96.62           C  
ATOM   1680  C   HIS A 206       5.027   1.891   7.732  1.00 96.62           C  
ATOM   1681  CB  HIS A 206       3.414   3.374   6.376  1.00 96.62           C  
ATOM   1682  O   HIS A 206       6.158   2.186   8.123  1.00 96.62           O  
ATOM   1683  CG  HIS A 206       3.732   4.514   7.288  1.00 96.62           C  
ATOM   1684  CD2 HIS A 206       4.417   5.657   6.979  1.00 96.62           C  
ATOM   1685  ND1 HIS A 206       3.458   4.542   8.633  1.00 96.62           N  
ATOM   1686  CE1 HIS A 206       3.965   5.677   9.129  1.00 96.62           C  
ATOM   1687  NE2 HIS A 206       4.556   6.384   8.162  1.00 96.62           N  
ATOM   1688  N   ASP A 207       4.210   1.131   8.469  1.00 96.44           N  
ATOM   1689  CA  ASP A 207       4.551   0.569   9.788  1.00 96.44           C  
ATOM   1690  C   ASP A 207       3.890  -0.802   9.992  1.00 96.44           C  
ATOM   1691  CB  ASP A 207       4.190   1.538  10.933  1.00 96.44           C  
ATOM   1692  O   ASP A 207       2.822  -1.076   9.435  1.00 96.44           O  
ATOM   1693  CG  ASP A 207       5.041   1.293  12.198  1.00 96.44           C  
ATOM   1694  OD1 ASP A 207       5.120   0.159  12.703  1.00 96.44           O  
ATOM   1695  OD2 ASP A 207       5.667   2.236  12.711  1.00 96.44           O  
ATOM   1696  N   LEU A 208       4.518  -1.627  10.830  1.00 97.62           N  
ATOM   1697  CA  LEU A 208       4.063  -2.928  11.283  1.00 97.62           C  
ATOM   1698  C   LEU A 208       4.228  -3.043  12.808  1.00 97.62           C  
ATOM   1699  CB  LEU A 208       4.884  -3.995  10.544  1.00 97.62           C  
ATOM   1700  O   LEU A 208       5.344  -3.118  13.324  1.00 97.62           O  
ATOM   1701  CG  LEU A 208       4.338  -5.415  10.718  1.00 97.62           C  
ATOM   1702  CD1 LEU A 208       2.953  -5.521  10.081  1.00 97.62           C  
ATOM   1703  CD2 LEU A 208       5.290  -6.404  10.047  1.00 97.62           C  
ATOM   1704  N   ILE A 209       3.111  -3.116  13.533  1.00 97.69           N  
ATOM   1705  CA  ILE A 209       3.066  -3.218  14.999  1.00 97.69           C  
ATOM   1706  C   ILE A 209       2.518  -4.590  15.392  1.00 97.69           C  
ATOM   1707  CB  ILE A 209       2.239  -2.066  15.616  1.00 97.69           C  
ATOM   1708  O   ILE A 209       1.432  -4.990  14.971  1.00 97.69           O  
ATOM   1709  CG1 ILE A 209       2.825  -0.682  15.254  1.00 97.69           C  
ATOM   1710  CG2 ILE A 209       2.062  -2.205  17.142  1.00 97.69           C  
ATOM   1711  CD1 ILE A 209       1.920   0.493  15.647  1.00 97.69           C  
ATOM   1712  N   THR A 210       3.238  -5.295  16.259  1.00 96.88           N  
ATOM   1713  CA  THR A 210       2.771  -6.547  16.864  1.00 96.88           C  
ATOM   1714  C   THR A 210       2.024  -6.263  18.167  1.00 96.88           C  
ATOM   1715  CB  THR A 210       3.925  -7.546  17.041  1.00 96.88           C  
ATOM   1716  O   THR A 210       2.435  -5.424  18.972  1.00 96.88           O  
ATOM   1717  CG2 THR A 210       5.016  -7.058  17.990  1.00 96.88           C  
ATOM   1718  OG1 THR A 210       3.471  -8.787  17.525  1.00 96.88           O  
ATOM   1719  N   HIS A 211       0.916  -6.978  18.378  1.00 95.69           N  
ATOM   1720  CA  HIS A 211       0.196  -7.047  19.659  1.00 95.69           C  
ATOM   1721  C   HIS A 211       0.435  -8.392  20.356  1.00 95.69           C  
ATOM   1722  CB  HIS A 211      -1.310  -6.800  19.461  1.00 95.69           C  
ATOM   1723  O   HIS A 211      -0.300  -8.750  21.275  1.00 95.69           O  
ATOM   1724  CG  HIS A 211      -1.659  -5.490  18.816  1.00 95.69           C  
ATOM   1725  CD2 HIS A 211      -1.562  -5.212  17.488  1.00 95.69           C  
ATOM   1726  ND1 HIS A 211      -2.126  -4.359  19.489  1.00 95.69           N  
ATOM   1727  CE1 HIS A 211      -2.213  -3.401  18.553  1.00 95.69           C  
ATOM   1728  NE2 HIS A 211      -1.914  -3.895  17.342  1.00 95.69           N  
ATOM   1729  N   ARG A 212       1.405  -9.179  19.876  1.00 90.62           N  
ATOM   1730  CA  ARG A 212       1.757 -10.485  20.437  1.00 90.62           C  
ATOM   1731  C   ARG A 212       2.772 -10.322  21.571  1.00 90.62           C  
ATOM   1732  CB  ARG A 212       2.318 -11.402  19.337  1.00 90.62           C  
ATOM   1733  O   ARG A 212       3.576  -9.393  21.572  1.00 90.62           O  
ATOM   1734  CG  ARG A 212       1.405 -11.574  18.110  1.00 90.62           C  
ATOM   1735  CD  ARG A 212       2.142 -12.437  17.082  1.00 90.62           C  
ATOM   1736  NE  ARG A 212       1.413 -12.557  15.808  1.00 90.62           N  
ATOM   1737  NH1 ARG A 212       2.970 -13.851  14.711  1.00 90.62           N  
ATOM   1738  NH2 ARG A 212       1.165 -13.191  13.643  1.00 90.62           N  
ATOM   1739  CZ  ARG A 212       1.849 -13.197  14.738  1.00 90.62           C  
ATOM   1740  N   GLY A 213       2.786 -11.292  22.484  1.00 86.94           N  
ATOM   1741  CA  GLY A 213       3.738 -11.348  23.597  1.00 86.94           C  
ATOM   1742  C   GLY A 213       3.308 -10.545  24.826  1.00 86.94           C  
ATOM   1743  O   GLY A 213       2.193 -10.033  24.902  1.00 86.94           O  
ATOM   1744  N   THR A 214       4.194 -10.485  25.822  1.00 80.25           N  
ATOM   1745  CA  THR A 214       3.989  -9.712  27.051  1.00 80.25           C  
ATOM   1746  C   THR A 214       4.477  -8.273  26.872  1.00 80.25           C  
ATOM   1747  CB  THR A 214       4.677 -10.375  28.259  1.00 80.25           C  
ATOM   1748  O   THR A 214       5.521  -8.021  26.273  1.00 80.25           O  
ATOM   1749  CG2 THR A 214       4.023 -11.707  28.629  1.00 80.25           C  
ATOM   1750  OG1 THR A 214       6.028 -10.657  27.979  1.00 80.25           O  
ATOM   1751  N   GLY A 215       3.725  -7.314  27.417  1.00 89.12           N  
ATOM   1752  CA  GLY A 215       4.070  -5.893  27.383  1.00 89.12           C  
ATOM   1753  C   GLY A 215       3.253  -5.077  26.383  1.00 89.12           C  
ATOM   1754  O   GLY A 215       2.206  -5.502  25.896  1.00 89.12           O  
ATOM   1755  N   ARG A 216       3.716  -3.850  26.133  1.00 92.75           N  
ATOM   1756  CA  ARG A 216       3.040  -2.904  25.239  1.00 92.75           C  
ATOM   1757  C   ARG A 216       3.184  -3.313  23.766  1.00 92.75           C  
ATOM   1758  CB  ARG A 216       3.544  -1.474  25.486  1.00 92.75           C  
ATOM   1759  O   ARG A 216       4.251  -3.819  23.403  1.00 92.75           O  
ATOM   1760  CG  ARG A 216       5.015  -1.250  25.100  1.00 92.75           C  
ATOM   1761  CD  ARG A 216       5.438   0.182  25.432  1.00 92.75           C  
ATOM   1762  NE  ARG A 216       6.849   0.416  25.069  1.00 92.75           N  
ATOM   1763  NH1 ARG A 216       7.155   2.325  26.301  1.00 92.75           N  
ATOM   1764  NH2 ARG A 216       8.852   1.506  25.102  1.00 92.75           N  
ATOM   1765  CZ  ARG A 216       7.610   1.411  25.489  1.00 92.75           C  
ATOM   1766  N   PRO A 217       2.191  -3.026  22.904  1.00 96.44           N  
ATOM   1767  CA  PRO A 217       2.364  -3.157  21.463  1.00 96.44           C  
ATOM   1768  C   PRO A 217       3.583  -2.371  20.979  1.00 96.44           C  
ATOM   1769  CB  PRO A 217       1.061  -2.662  20.830  1.00 96.44           C  
ATOM   1770  O   PRO A 217       3.890  -1.283  21.480  1.00 96.44           O  
ATOM   1771  CG  PRO A 217       0.044  -2.938  21.934  1.00 96.44           C  
ATOM   1772  CD  PRO A 217       0.831  -2.593  23.198  1.00 96.44           C  
ATOM   1773  N   ARG A 218       4.304  -2.935  20.014  1.00 95.44           N  
ATOM   1774  CA  ARG A 218       5.564  -2.369  19.520  1.00 95.44           C  
ATOM   1775  C   ARG A 218       5.725  -2.591  18.028  1.00 95.44           C  
ATOM   1776  CB  ARG A 218       6.760  -2.952  20.300  1.00 95.44           C  
ATOM   1777  O   ARG A 218       5.229  -3.580  17.491  1.00 95.44           O  
ATOM   1778  CG  ARG A 218       6.864  -4.483  20.196  1.00 95.44           C  
ATOM   1779  CD  ARG A 218       8.240  -4.999  20.637  1.00 95.44           C  
ATOM   1780  NE  ARG A 218       8.329  -6.466  20.503  1.00 95.44           N  
ATOM   1781  NH1 ARG A 218       8.379  -6.649  18.182  1.00 95.44           N  
ATOM   1782  NH2 ARG A 218       8.261  -8.460  19.400  1.00 95.44           N  
ATOM   1783  CZ  ARG A 218       8.336  -7.165  19.377  1.00 95.44           C  
ATOM   1784  N   THR A 219       6.482  -1.709  17.389  1.00 95.19           N  
ATOM   1785  CA  THR A 219       6.983  -1.937  16.035  1.00 95.19           C  
ATOM   1786  C   THR A 219       7.768  -3.252  15.987  1.00 95.19           C  
ATOM   1787  CB  THR A 219       7.827  -0.744  15.578  1.00 95.19           C  
ATOM   1788  O   THR A 219       8.506  -3.606  16.919  1.00 95.19           O  
ATOM   1789  CG2 THR A 219       8.370  -0.877  14.165  1.00 95.19           C  
ATOM   1790  OG1 THR A 219       7.024   0.416  15.613  1.00 95.19           O  
ATOM   1791  N   VAL A 220       7.547  -4.019  14.926  1.00 94.25           N  
ATOM   1792  CA  VAL A 220       8.254  -5.273  14.669  1.00 94.25           C  
ATOM   1793  C   VAL A 220       9.678  -4.959  14.222  1.00 94.25           C  
ATOM   1794  CB  VAL A 220       7.497  -6.120  13.639  1.00 94.25           C  
ATOM   1795  O   VAL A 220       9.897  -4.020  13.464  1.00 94.25           O  
ATOM   1796  CG1 VAL A 220       8.211  -7.449  13.412  1.00 94.25           C  
ATOM   1797  CG2 VAL A 220       6.093  -6.463  14.151  1.00 94.25           C  
ATOM   1798  N   LEU A 221      10.660  -5.715  14.713  1.00 91.94           N  
ATOM   1799  CA  LEU A 221      12.061  -5.487  14.363  1.00 91.94           C  
ATOM   1800  C   LEU A 221      12.332  -5.860  12.899  1.00 91.94           C  
ATOM   1801  CB  LEU A 221      12.980  -6.283  15.308  1.00 91.94           C  
ATOM   1802  O   LEU A 221      11.862  -6.904  12.439  1.00 91.94           O  
ATOM   1803  CG  LEU A 221      12.917  -5.865  16.788  1.00 91.94           C  
ATOM   1804  CD1 LEU A 221      13.813  -6.789  17.614  1.00 91.94           C  
ATOM   1805  CD2 LEU A 221      13.382  -4.424  17.011  1.00 91.94           C  
ATOM   1806  N   SER A 222      13.138  -5.035  12.228  1.00 91.94           N  
ATOM   1807  CA  SER A 222      13.613  -5.265  10.856  1.00 91.94           C  
ATOM   1808  C   SER A 222      14.248  -6.641  10.703  1.00 91.94           C  
ATOM   1809  CB  SER A 222      14.683  -4.232  10.491  1.00 91.94           C  
ATOM   1810  O   SER A 222      15.024  -7.056  11.568  1.00 91.94           O  
ATOM   1811  OG  SER A 222      14.944  -4.215   9.105  1.00 91.94           O  
ATOM   1812  N   ASP A 223      13.944  -7.320   9.597  1.00 87.88           N  
ATOM   1813  CA  ASP A 223      14.534  -8.601   9.192  1.00 87.88           C  
ATOM   1814  C   ASP A 223      14.332  -9.724  10.225  1.00 87.88           C  
ATOM   1815  CB  ASP A 223      16.004  -8.416   8.786  1.00 87.88           C  
ATOM   1816  O   ASP A 223      15.042 -10.734  10.242  1.00 87.88           O  
ATOM   1817  CG  ASP A 223      16.181  -7.276   7.786  1.00 87.88           C  
ATOM   1818  OD1 ASP A 223      15.797  -7.457   6.616  1.00 87.88           O  
ATOM   1819  OD2 ASP A 223      16.717  -6.216   8.194  1.00 87.88           O  
ATOM   1820  N   SER A 224      13.361  -9.554  11.124  1.00 93.62           N  
ATOM   1821  CA  SER A 224      13.046 -10.546  12.141  1.00 93.62           C  
ATOM   1822  C   SER A 224      12.135 -11.638  11.588  1.00 93.62           C  
ATOM   1823  CB  SER A 224      12.462  -9.893  13.396  1.00 93.62           C  
ATOM   1824  O   SER A 224      11.335 -11.434  10.672  1.00 93.62           O  
ATOM   1825  OG  SER A 224      11.158  -9.405  13.172  1.00 93.62           O  
ATOM   1826  N   LYS A 225      12.182 -12.816  12.220  1.00 95.31           N  
ATOM   1827  CA  LYS A 225      11.225 -13.893  11.933  1.00 95.31           C  
ATOM   1828  C   LYS A 225       9.775 -13.439  12.146  1.00 95.31           C  
ATOM   1829  CB  LYS A 225      11.577 -15.127  12.780  1.00 95.31           C  
ATOM   1830  O   LYS A 225       8.901 -13.911  11.433  1.00 95.31           O  
ATOM   1831  CG  LYS A 225      10.714 -16.345  12.415  1.00 95.31           C  
ATOM   1832  CD  LYS A 225      11.127 -17.584  13.216  1.00 95.31           C  
ATOM   1833  CE  LYS A 225      10.217 -18.760  12.841  1.00 95.31           C  
ATOM   1834  NZ  LYS A 225      10.567 -19.992  13.593  1.00 95.31           N  
ATOM   1835  N   GLU A 226       9.525 -12.534  13.096  1.00 95.56           N  
ATOM   1836  CA  GLU A 226       8.191 -11.973  13.356  1.00 95.56           C  
ATOM   1837  C   GLU A 226       7.708 -11.085  12.199  1.00 95.56           C  
ATOM   1838  CB  GLU A 226       8.209 -11.211  14.699  1.00 95.56           C  
ATOM   1839  O   GLU A 226       6.547 -11.182  11.813  1.00 95.56           O  
ATOM   1840  CG  GLU A 226       6.828 -10.660  15.097  1.00 95.56           C  
ATOM   1841  CD  GLU A 226       6.804  -9.987  16.482  1.00 95.56           C  
ATOM   1842  OE1 GLU A 226       5.865 -10.279  17.261  1.00 95.56           O  
ATOM   1843  OE2 GLU A 226       7.679  -9.133  16.787  1.00 95.56           O  
ATOM   1844  N   GLU A 227       8.591 -10.270  11.609  1.00 96.19           N  
ATOM   1845  CA  GLU A 227       8.267  -9.442  10.438  1.00 96.19           C  
ATOM   1846  C   GLU A 227       7.877 -10.319   9.251  1.00 96.19           C  
ATOM   1847  CB  GLU A 227       9.469  -8.549  10.091  1.00 96.19           C  
ATOM   1848  O   GLU A 227       6.781 -10.176   8.706  1.00 96.19           O  
ATOM   1849  CG  GLU A 227       9.175  -7.544   8.972  1.00 96.19           C  
ATOM   1850  CD  GLU A 227      10.382  -6.618   8.786  1.00 96.19           C  
ATOM   1851  OE1 GLU A 227      10.284  -5.431   9.172  1.00 96.19           O  
ATOM   1852  OE2 GLU A 227      11.430  -7.113   8.323  1.00 96.19           O  
ATOM   1853  N   LYS A 228       8.735 -11.292   8.923  1.00 96.06           N  
ATOM   1854  CA  LYS A 228       8.476 -12.255   7.851  1.00 96.06           C  
ATOM   1855  C   LYS A 228       7.182 -13.031   8.093  1.00 96.06           C  
ATOM   1856  CB  LYS A 228       9.682 -13.193   7.708  1.00 96.06           C  
ATOM   1857  O   LYS A 228       6.368 -13.145   7.189  1.00 96.06           O  
ATOM   1858  CG  LYS A 228       9.526 -14.103   6.480  1.00 96.06           C  
ATOM   1859  CD  LYS A 228      10.682 -15.105   6.386  1.00 96.06           C  
ATOM   1860  CE  LYS A 228      10.471 -16.077   5.219  1.00 96.06           C  
ATOM   1861  NZ  LYS A 228      10.666 -15.421   3.906  1.00 96.06           N  
ATOM   1862  N   ASP A 229       6.971 -13.527   9.310  1.00 97.19           N  
ATOM   1863  CA  ASP A 229       5.772 -14.286   9.671  1.00 97.19           C  
ATOM   1864  C   ASP A 229       4.489 -13.467   9.482  1.00 97.19           C  
ATOM   1865  CB  ASP A 229       5.907 -14.763  11.123  1.00 97.19           C  
ATOM   1866  O   ASP A 229       3.495 -13.979   8.971  1.00 97.19           O  
ATOM   1867  CG  ASP A 229       4.687 -15.554  11.586  1.00 97.19           C  
ATOM   1868  OD1 ASP A 229       4.529 -16.701  11.123  1.00 97.19           O  
ATOM   1869  OD2 ASP A 229       3.915 -15.019  12.426  1.00 97.19           O  
ATOM   1870  N   ILE A 230       4.480 -12.187   9.862  1.00 97.62           N  
ATOM   1871  CA  ILE A 230       3.299 -11.338   9.672  1.00 97.62           C  
ATOM   1872  C   ILE A 230       3.076 -11.017   8.185  1.00 97.62           C  
ATOM   1873  CB  ILE A 230       3.383 -10.077  10.549  1.00 97.62           C  
ATOM   1874  O   ILE A 230       1.936 -11.101   7.724  1.00 97.62           O  
ATOM   1875  CG1 ILE A 230       3.316 -10.435  12.053  1.00 97.62           C  
ATOM   1876  CG2 ILE A 230       2.205  -9.152  10.201  1.00 97.62           C  
ATOM   1877  CD1 ILE A 230       3.782  -9.295  12.967  1.00 97.62           C  
ATOM   1878  N   ILE A 231       4.132 -10.712   7.425  1.00 97.62           N  
ATOM   1879  CA  ILE A 231       4.042 -10.511   5.968  1.00 97.62           C  
ATOM   1880  C   ILE A 231       3.498 -11.774   5.283  1.00 97.62           C  
ATOM   1881  CB  ILE A 231       5.417 -10.086   5.399  1.00 97.62           C  
ATOM   1882  O   ILE A 231       2.579 -11.692   4.466  1.00 97.62           O  
ATOM   1883  CG1 ILE A 231       5.774  -8.662   5.883  1.00 97.62           C  
ATOM   1884  CG2 ILE A 231       5.424 -10.146   3.859  1.00 97.62           C  
ATOM   1885  CD1 ILE A 231       7.216  -8.244   5.561  1.00 97.62           C  
ATOM   1886  N   ASP A 232       3.990 -12.953   5.668  1.00 98.19           N  
ATOM   1887  CA  ASP A 232       3.520 -14.233   5.140  1.00 98.19           C  
ATOM   1888  C   ASP A 232       2.039 -14.465   5.473  1.00 98.19           C  
ATOM   1889  CB  ASP A 232       4.375 -15.394   5.685  1.00 98.19           C  
ATOM   1890  O   ASP A 232       1.287 -14.944   4.628  1.00 98.19           O  
ATOM   1891  CG  ASP A 232       5.783 -15.522   5.079  1.00 98.19           C  
ATOM   1892  OD1 ASP A 232       6.095 -14.822   4.091  1.00 98.19           O  
ATOM   1893  OD2 ASP A 232       6.533 -16.405   5.562  1.00 98.19           O  
ATOM   1894  N   HIS A 233       1.582 -14.099   6.675  1.00 98.19           N  
ATOM   1895  CA  HIS A 233       0.163 -14.175   7.036  1.00 98.19           C  
ATOM   1896  C   HIS A 233      -0.720 -13.255   6.185  1.00 98.19           C  
ATOM   1897  CB  HIS A 233      -0.024 -13.860   8.525  1.00 98.19           C  
ATOM   1898  O   HIS A 233      -1.825 -13.656   5.815  1.00 98.19           O  
ATOM   1899  CG  HIS A 233       0.388 -14.986   9.435  1.00 98.19           C  
ATOM   1900  CD2 HIS A 233      -0.090 -16.264   9.391  1.00 98.19           C  
ATOM   1901  ND1 HIS A 233       1.336 -14.940  10.428  1.00 98.19           N  
ATOM   1902  CE1 HIS A 233       1.408 -16.165  10.976  1.00 98.19           C  
ATOM   1903  NE2 HIS A 233       0.545 -17.007  10.386  1.00 98.19           N  
ATOM   1904  N   ILE A 234      -0.245 -12.051   5.853  1.00 98.44           N  
ATOM   1905  CA  ILE A 234      -0.951 -11.132   4.952  1.00 98.44           C  
ATOM   1906  C   ILE A 234      -1.053 -11.746   3.551  1.00 98.44           C  
ATOM   1907  CB  ILE A 234      -0.264  -9.744   4.932  1.00 98.44           C  
ATOM   1908  O   ILE A 234      -2.153 -11.859   3.009  1.00 98.44           O  
ATOM   1909  CG1 ILE A 234      -0.427  -9.040   6.298  1.00 98.44           C  
ATOM   1910  CG2 ILE A 234      -0.857  -8.865   3.817  1.00 98.44           C  
ATOM   1911  CD1 ILE A 234       0.490  -7.823   6.485  1.00 98.44           C  
ATOM   1912  N   ASN A 235       0.069 -12.194   2.982  1.00 98.50           N  
ATOM   1913  CA  ASN A 235       0.094 -12.754   1.630  1.00 98.50           C  
ATOM   1914  C   ASN A 235      -0.699 -14.069   1.524  1.00 98.50           C  
ATOM   1915  CB  ASN A 235       1.552 -12.915   1.172  1.00 98.50           C  
ATOM   1916  O   ASN A 235      -1.397 -14.271   0.535  1.00 98.50           O  
ATOM   1917  CG  ASN A 235       2.223 -11.593   0.838  1.00 98.50           C  
ATOM   1918  ND2 ASN A 235       3.476 -11.441   1.192  1.00 98.50           N  
ATOM   1919  OD1 ASN A 235       1.640 -10.700   0.238  1.00 98.50           O  
ATOM   1920  N   LYS A 236      -0.683 -14.929   2.553  1.00 98.50           N  
ATOM   1921  CA  LYS A 236      -1.534 -16.133   2.608  1.00 98.50           C  
ATOM   1922  C   LYS A 236      -3.019 -15.785   2.589  1.00 98.50           C  
ATOM   1923  CB  LYS A 236      -1.217 -16.970   3.854  1.00 98.50           C  
ATOM   1924  O   LYS A 236      -3.757 -16.360   1.799  1.00 98.50           O  
ATOM   1925  CG  LYS A 236       0.087 -17.756   3.691  1.00 98.50           C  
ATOM   1926  CD  LYS A 236       0.499 -18.392   5.020  1.00 98.50           C  
ATOM   1927  CE  LYS A 236       1.866 -19.052   4.845  1.00 98.50           C  
ATOM   1928  NZ  LYS A 236       2.436 -19.484   6.142  1.00 98.50           N  
ATOM   1929  N   ALA A 237      -3.447 -14.819   3.405  1.00 98.44           N  
ATOM   1930  CA  ALA A 237      -4.842 -14.382   3.418  1.00 98.44           C  
ATOM   1931  C   ALA A 237      -5.270 -13.795   2.061  1.00 98.44           C  
ATOM   1932  CB  ALA A 237      -5.020 -13.371   4.555  1.00 98.44           C  
ATOM   1933  O   ALA A 237      -6.391 -14.016   1.613  1.00 98.44           O  
ATOM   1934  N   ILE A 238      -4.374 -13.077   1.377  1.00 98.50           N  
ATOM   1935  CA  ILE A 238      -4.623 -12.577   0.019  1.00 98.50           C  
ATOM   1936  C   ILE A 238      -4.734 -13.731  -0.984  1.00 98.50           C  
ATOM   1937  CB  ILE A 238      -3.545 -11.545  -0.376  1.00 98.50           C  
ATOM   1938  O   ILE A 238      -5.668 -13.744  -1.782  1.00 98.50           O  
ATOM   1939  CG1 ILE A 238      -3.768 -10.262   0.457  1.00 98.50           C  
ATOM   1940  CG2 ILE A 238      -3.582 -11.244  -1.886  1.00 98.50           C  
ATOM   1941  CD1 ILE A 238      -2.635  -9.242   0.326  1.00 98.50           C  
ATOM   1942  N   ALA A 239      -3.840 -14.718  -0.921  1.00 98.06           N  
ATOM   1943  CA  ALA A 239      -3.851 -15.876  -1.813  1.00 98.06           C  
ATOM   1944  C   ALA A 239      -5.140 -16.713  -1.698  1.00 98.06           C  
ATOM   1945  CB  ALA A 239      -2.614 -16.726  -1.502  1.00 98.06           C  
ATOM   1946  O   ALA A 239      -5.581 -17.304  -2.683  1.00 98.06           O  
ATOM   1947  N   GLU A 240      -5.772 -16.741  -0.519  1.00 97.94           N  
ATOM   1948  CA  GLU A 240      -7.065 -17.409  -0.303  1.00 97.94           C  
ATOM   1949  C   GLU A 240      -8.211 -16.767  -1.107  1.00 97.94           C  
ATOM   1950  CB  GLU A 240      -7.417 -17.400   1.199  1.00 97.94           C  
ATOM   1951  O   GLU A 240      -9.149 -17.461  -1.504  1.00 97.94           O  
ATOM   1952  CG  GLU A 240      -6.557 -18.359   2.044  1.00 97.94           C  
ATOM   1953  CD  GLU A 240      -6.774 -18.223   3.568  1.00 97.94           C  
ATOM   1954  OE1 GLU A 240      -6.044 -18.905   4.328  1.00 97.94           O  
ATOM   1955  OE2 GLU A 240      -7.662 -17.453   4.002  1.00 97.94           O  
ATOM   1956  N   VAL A 241      -8.143 -15.456  -1.373  1.00 97.69           N  
ATOM   1957  CA  VAL A 241      -9.209 -14.692  -2.051  1.00 97.69           C  
ATOM   1958  C   VAL A 241      -8.846 -14.244  -3.469  1.00 97.69           C  
ATOM   1959  CB  VAL A 241      -9.666 -13.492  -1.200  1.00 97.69           C  
ATOM   1960  O   VAL A 241      -9.729 -13.870  -4.242  1.00 97.69           O  
ATOM   1961  CG1 VAL A 241     -10.208 -13.945   0.162  1.00 97.69           C  
ATOM   1962  CG2 VAL A 241      -8.556 -12.461  -0.966  1.00 97.69           C  
ATOM   1963  N   ASP A 242      -7.565 -14.284  -3.836  1.00 96.88           N  
ATOM   1964  CA  ASP A 242      -7.058 -13.844  -5.132  1.00 96.88           C  
ATOM   1965  C   ASP A 242      -6.140 -14.894  -5.768  1.00 96.88           C  
ATOM   1966  CB  ASP A 242      -6.364 -12.486  -4.984  1.00 96.88           C  
ATOM   1967  O   ASP A 242      -4.938 -14.956  -5.515  1.00 96.88           O  
ATOM   1968  CG  ASP A 242      -6.033 -11.861  -6.338  1.00 96.88           C  
ATOM   1969  OD1 ASP A 242      -6.273 -12.489  -7.396  1.00 96.88           O  
ATOM   1970  OD2 ASP A 242      -5.603 -10.686  -6.318  1.00 96.88           O  
ATOM   1971  N   LYS A 243      -6.717 -15.697  -6.667  1.00 94.12           N  
ATOM   1972  CA  LYS A 243      -6.012 -16.775  -7.379  1.00 94.12           C  
ATOM   1973  C   LYS A 243      -4.872 -16.285  -8.274  1.00 94.12           C  
ATOM   1974  CB  LYS A 243      -7.000 -17.579  -8.234  1.00 94.12           C  
ATOM   1975  O   LYS A 243      -4.013 -17.085  -8.627  1.00 94.12           O  
ATOM   1976  CG  LYS A 243      -8.071 -18.293  -7.401  1.00 94.12           C  
ATOM   1977  CD  LYS A 243      -8.972 -19.124  -8.321  1.00 94.12           C  
ATOM   1978  CE  LYS A 243     -10.047 -19.833  -7.495  1.00 94.12           C  
ATOM   1979  NZ  LYS A 243     -10.940 -20.648  -8.356  1.00 94.12           N  
ATOM   1980  N   ALA A 244      -4.859 -15.005  -8.655  1.00 94.25           N  
ATOM   1981  CA  ALA A 244      -3.742 -14.433  -9.402  1.00 94.25           C  
ATOM   1982  C   ALA A 244      -2.502 -14.215  -8.519  1.00 94.25           C  
ATOM   1983  CB  ALA A 244      -4.202 -13.132 -10.072  1.00 94.25           C  
ATOM   1984  O   ALA A 244      -1.451 -13.871  -9.041  1.00 94.25           O  
ATOM   1985  N   ARG A 245      -2.621 -14.400  -7.196  1.00 95.31           N  
ATOM   1986  CA  ARG A 245      -1.568 -14.144  -6.208  1.00 95.31           C  
ATOM   1987  C   ARG A 245      -1.307 -15.361  -5.328  1.00 95.31           C  
ATOM   1988  CB  ARG A 245      -1.925 -12.895  -5.397  1.00 95.31           C  
ATOM   1989  O   ARG A 245      -1.560 -15.313  -4.125  1.00 95.31           O  
ATOM   1990  CG  ARG A 245      -1.959 -11.680  -6.318  1.00 95.31           C  
ATOM   1991  CD  ARG A 245      -2.297 -10.415  -5.541  1.00 95.31           C  
ATOM   1992  NE  ARG A 245      -2.060  -9.247  -6.398  1.00 95.31           N  
ATOM   1993  NH1 ARG A 245      -3.793  -9.459  -7.905  1.00 95.31           N  
ATOM   1994  NH2 ARG A 245      -2.046  -8.219  -8.407  1.00 95.31           N  
ATOM   1995  CZ  ARG A 245      -2.636  -8.991  -7.552  1.00 95.31           C  
ATOM   1996  N   PRO A 246      -0.843 -16.482  -5.904  1.00 95.69           N  
ATOM   1997  CA  PRO A 246      -0.514 -17.652  -5.108  1.00 95.69           C  
ATOM   1998  C   PRO A 246       0.656 -17.336  -4.168  1.00 95.69           C  
ATOM   1999  CB  PRO A 246      -0.179 -18.747  -6.124  1.00 95.69           C  
ATOM   2000  O   PRO A 246       1.691 -16.847  -4.599  1.00 95.69           O  
ATOM   2001  CG  PRO A 246       0.340 -17.972  -7.335  1.00 95.69           C  
ATOM   2002  CD  PRO A 246      -0.452 -16.668  -7.297  1.00 95.69           C  
ATOM   2003  N   PHE A 247       0.517 -17.679  -2.885  1.00 96.50           N  
ATOM   2004  CA  PHE A 247       1.521 -17.380  -1.852  1.00 96.50           C  
ATOM   2005  C   PHE A 247       2.932 -17.918  -2.168  1.00 96.50           C  
ATOM   2006  CB  PHE A 247       1.011 -17.974  -0.526  1.00 96.50           C  
ATOM   2007  O   PHE A 247       3.934 -17.324  -1.771  1.00 96.50           O  
ATOM   2008  CG  PHE A 247       2.022 -17.918   0.604  1.00 96.50           C  
ATOM   2009  CD1 PHE A 247       2.645 -19.092   1.073  1.00 96.50           C  
ATOM   2010  CD2 PHE A 247       2.412 -16.670   1.118  1.00 96.50           C  
ATOM   2011  CE1 PHE A 247       3.660 -19.013   2.045  1.00 96.50           C  
ATOM   2012  CE2 PHE A 247       3.424 -16.592   2.089  1.00 96.50           C  
ATOM   2013  CZ  PHE A 247       4.052 -17.760   2.550  1.00 96.50           C  
ATOM   2014  N   GLY A 248       3.011 -19.062  -2.856  1.00 95.12           N  
ATOM   2015  CA  GLY A 248       4.280 -19.694  -3.225  1.00 95.12           C  
ATOM   2016  C   GLY A 248       5.034 -18.985  -4.352  1.00 95.12           C  
ATOM   2017  O   GLY A 248       6.213 -19.272  -4.542  1.00 95.12           O  
ATOM   2018  N   ASP A 249       4.383 -18.072  -5.077  1.00 93.81           N  
ATOM   2019  CA  ASP A 249       5.004 -17.303  -6.150  1.00 93.81           C  
ATOM   2020  C   ASP A 249       5.345 -15.894  -5.656  1.00 93.81           C  
ATOM   2021  CB  ASP A 249       4.106 -17.289  -7.385  1.00 93.81           C  
ATOM   2022  O   ASP A 249       4.487 -15.024  -5.480  1.00 93.81           O  
ATOM   2023  CG  ASP A 249       4.856 -16.804  -8.624  1.00 93.81           C  
ATOM   2024  OD1 ASP A 249       5.862 -16.073  -8.457  1.00 93.81           O  
ATOM   2025  OD2 ASP A 249       4.369 -17.130  -9.727  1.00 93.81           O  
ATOM   2026  N   ILE A 250       6.634 -15.681  -5.406  1.00 92.81           N  
ATOM   2027  CA  ILE A 250       7.146 -14.461  -4.780  1.00 92.81           C  
ATOM   2028  C   ILE A 250       6.851 -13.224  -5.635  1.00 92.81           C  
ATOM   2029  CB  ILE A 250       8.655 -14.623  -4.482  1.00 92.81           C  
ATOM   2030  O   ILE A 250       6.619 -12.151  -5.076  1.00 92.81           O  
ATOM   2031  CG1 ILE A 250       8.874 -15.768  -3.463  1.00 92.81           C  
ATOM   2032  CG2 ILE A 250       9.267 -13.311  -3.953  1.00 92.81           C  
ATOM   2033  CD1 ILE A 250      10.347 -16.116  -3.213  1.00 92.81           C  
ATOM   2034  N   GLU A 251       6.816 -13.358  -6.963  1.00 94.12           N  
ATOM   2035  CA  GLU A 251       6.569 -12.229  -7.864  1.00 94.12           C  
ATOM   2036  C   GLU A 251       5.129 -11.722  -7.792  1.00 94.12           C  
ATOM   2037  CB  GLU A 251       6.942 -12.599  -9.308  1.00 94.12           C  
ATOM   2038  O   GLU A 251       4.864 -10.579  -8.154  1.00 94.12           O  
ATOM   2039  CG  GLU A 251       8.410 -13.028  -9.465  1.00 94.12           C  
ATOM   2040  CD  GLU A 251       9.400 -12.007  -8.893  1.00 94.12           C  
ATOM   2041  OE1 GLU A 251      10.462 -12.399  -8.360  1.00 94.12           O  
ATOM   2042  OE2 GLU A 251       9.172 -10.783  -8.999  1.00 94.12           O  
ATOM   2043  N   TYR A 252       4.202 -12.525  -7.269  1.00 95.06           N  
ATOM   2044  CA  TYR A 252       2.797 -12.150  -7.119  1.00 95.06           C  
ATOM   2045  C   TYR A 252       2.395 -11.868  -5.668  1.00 95.06           C  
ATOM   2046  CB  TYR A 252       1.910 -13.208  -7.766  1.00 95.06           C  
ATOM   2047  O   TYR A 252       1.236 -11.530  -5.404  1.00 95.06           O  
ATOM   2048  CG  TYR A 252       2.082 -13.340  -9.264  1.00 95.06           C  
ATOM   2049  CD1 TYR A 252       1.209 -12.674 -10.144  1.00 95.06           C  
ATOM   2050  CD2 TYR A 252       3.110 -14.141  -9.781  1.00 95.06           C  
ATOM   2051  CE1 TYR A 252       1.343 -12.850 -11.534  1.00 95.06           C  
ATOM   2052  CE2 TYR A 252       3.247 -14.330 -11.165  1.00 95.06           C  
ATOM   2053  OH  TYR A 252       2.455 -13.888 -13.384  1.00 95.06           O  
ATOM   2054  CZ  TYR A 252       2.353 -13.690 -12.046  1.00 95.06           C  
ATOM   2055  N   ASN A 253       3.332 -11.946  -4.721  1.00 96.56           N  
ATOM   2056  CA  ASN A 253       3.076 -11.540  -3.343  1.00 96.56           C  
ATOM   2057  C   ASN A 253       2.797 -10.036  -3.263  1.00 96.56           C  
ATOM   2058  CB  ASN A 253       4.240 -11.972  -2.438  1.00 96.56           C  
ATOM   2059  O   ASN A 253       3.527  -9.220  -3.822  1.00 96.56           O  
ATOM   2060  CG  ASN A 253       4.133 -13.429  -2.022  1.00 96.56           C  
ATOM   2061  ND2 ASN A 253       5.209 -14.037  -1.589  1.00 96.56           N  
ATOM   2062  OD1 ASN A 253       3.071 -14.026  -1.995  1.00 96.56           O  
ATOM   2063  N   ALA A 254       1.728  -9.667  -2.553  1.00 96.31           N  
ATOM   2064  CA  ALA A 254       1.238  -8.292  -2.508  1.00 96.31           C  
ATOM   2065  C   ALA A 254       2.025  -7.381  -1.579  1.00 96.31           C  
ATOM   2066  CB  ALA A 254      -0.251  -8.309  -2.167  1.00 96.31           C  
ATOM   2067  O   ALA A 254       2.110  -6.183  -1.823  1.00 96.31           O  
ATOM   2068  N   VAL A 255       2.609  -7.949  -0.531  1.00 96.12           N  
ATOM   2069  CA  VAL A 255       3.548  -7.262   0.350  1.00 96.12           C  
ATOM   2070  C   VAL A 255       4.898  -7.936   0.179  1.00 96.12           C  
ATOM   2071  CB  VAL A 255       3.058  -7.327   1.804  1.00 96.12           C  
ATOM   2072  O   VAL A 255       5.036  -9.113   0.525  1.00 96.12           O  
ATOM   2073  CG1 VAL A 255       4.045  -6.623   2.733  1.00 96.12           C  
ATOM   2074  CG2 VAL A 255       1.695  -6.649   1.978  1.00 96.12           C  
ATOM   2075  N   ARG A 256       5.884  -7.218  -0.370  1.00 92.50           N  
ATOM   2076  CA  ARG A 256       7.205  -7.791  -0.678  1.00 92.50           C  
ATOM   2077  C   ARG A 256       8.330  -7.301   0.224  1.00 92.50           C  
ATOM   2078  CB  ARG A 256       7.533  -7.566  -2.160  1.00 92.50           C  
ATOM   2079  O   ARG A 256       9.359  -7.969   0.307  1.00 92.50           O  
ATOM   2080  CG  ARG A 256       6.589  -8.399  -3.044  1.00 92.50           C  
ATOM   2081  CD  ARG A 256       7.125  -8.623  -4.457  1.00 92.50           C  
ATOM   2082  NE  ARG A 256       8.440  -9.302  -4.467  1.00 92.50           N  
ATOM   2083  NH1 ARG A 256       8.694  -9.387  -6.741  1.00 92.50           N  
ATOM   2084  NH2 ARG A 256      10.284 -10.218  -5.468  1.00 92.50           N  
ATOM   2085  CZ  ARG A 256       9.124  -9.638  -5.547  1.00 92.50           C  
ATOM   2086  N   HIS A 257       8.129  -6.188   0.923  1.00 88.94           N  
ATOM   2087  CA  HIS A 257       9.175  -5.520   1.697  1.00 88.94           C  
ATOM   2088  C   HIS A 257       8.761  -5.249   3.133  1.00 88.94           C  
ATOM   2089  CB  HIS A 257       9.547  -4.209   1.006  1.00 88.94           C  
ATOM   2090  O   HIS A 257       7.576  -5.207   3.447  1.00 88.94           O  
ATOM   2091  CG  HIS A 257       9.869  -4.441  -0.432  1.00 88.94           C  
ATOM   2092  CD2 HIS A 257      10.890  -5.214  -0.897  1.00 88.94           C  
ATOM   2093  ND1 HIS A 257       9.074  -4.109  -1.502  1.00 88.94           N  
ATOM   2094  CE1 HIS A 257       9.649  -4.600  -2.599  1.00 88.94           C  
ATOM   2095  NE2 HIS A 257      10.747  -5.300  -2.274  1.00 88.94           N  
ATOM   2096  N   GLY A 258       9.757  -5.035   3.995  1.00 91.88           N  
ATOM   2097  CA  GLY A 258       9.541  -4.541   5.350  1.00 91.88           C  
ATOM   2098  C   GLY A 258       8.989  -3.105   5.372  1.00 91.88           C  
ATOM   2099  O   GLY A 258       9.047  -2.389   4.370  1.00 91.88           O  
ATOM   2100  N   PRO A 259       8.445  -2.665   6.515  1.00 94.50           N  
ATOM   2101  CA  PRO A 259       7.835  -1.355   6.661  1.00 94.50           C  
ATOM   2102  C   PRO A 259       8.871  -0.223   6.696  1.00 94.50           C  
ATOM   2103  CB  PRO A 259       7.050  -1.444   7.967  1.00 94.50           C  
ATOM   2104  O   PRO A 259       9.962  -0.358   7.257  1.00 94.50           O  
ATOM   2105  CG  PRO A 259       7.912  -2.378   8.815  1.00 94.50           C  
ATOM   2106  CD  PRO A 259       8.458  -3.363   7.787  1.00 94.50           C  
ATOM   2107  N   GLN A 260       8.482   0.950   6.194  1.00 94.56           N  
ATOM   2108  CA  GLN A 260       9.306   2.163   6.165  1.00 94.56           C  
ATOM   2109  C   GLN A 260       9.903   2.539   7.531  1.00 94.56           C  
ATOM   2110  CB  GLN A 260       8.440   3.310   5.626  1.00 94.56           C  
ATOM   2111  O   GLN A 260      11.055   2.968   7.605  1.00 94.56           O  
ATOM   2112  CG  GLN A 260       9.218   4.627   5.510  1.00 94.56           C  
ATOM   2113  CD  GLN A 260       8.385   5.754   4.917  1.00 94.56           C  
ATOM   2114  NE2 GLN A 260       8.658   6.990   5.236  1.00 94.56           N  
ATOM   2115  OE1 GLN A 260       7.493   5.571   4.109  1.00 94.56           O  
ATOM   2116  N   VAL A 261       9.165   2.352   8.631  1.00 93.88           N  
ATOM   2117  CA  VAL A 261       9.646   2.670   9.990  1.00 93.88           C  
ATOM   2118  C   VAL A 261      11.000   2.021  10.324  1.00 93.88           C  
ATOM   2119  CB  VAL A 261       8.571   2.293  11.027  1.00 93.88           C  
ATOM   2120  O   VAL A 261      11.824   2.618  11.037  1.00 93.88           O  
ATOM   2121  CG1 VAL A 261       8.400   0.774  11.148  1.00 93.88           C  
ATOM   2122  CG2 VAL A 261       8.898   2.907  12.393  1.00 93.88           C  
ATOM   2123  N   ASN A 262      11.261   0.845   9.745  1.00 93.81           N  
ATOM   2124  CA  ASN A 262      12.460   0.042   9.956  1.00 93.81           C  
ATOM   2125  C   ASN A 262      13.645   0.460   9.074  1.00 93.81           C  
ATOM   2126  CB  ASN A 262      12.080  -1.445   9.789  1.00 93.81           C  
ATOM   2127  O   ASN A 262      14.774   0.078   9.383  1.00 93.81           O  
ATOM   2128  CG  ASN A 262      11.365  -2.003  11.008  1.00 93.81           C  
ATOM   2129  ND2 ASN A 262      10.707  -3.132  10.904  1.00 93.81           N  
ATOM   2130  OD1 ASN A 262      11.426  -1.439  12.094  1.00 93.81           O  
ATOM   2131  N   PHE A 263      13.437   1.311   8.060  1.00 91.81           N  
ATOM   2132  CA  PHE A 263      14.451   1.688   7.068  1.00 91.81           C  
ATOM   2133  C   PHE A 263      15.776   2.136   7.696  1.00 91.81           C  
ATOM   2134  CB  PHE A 263      13.886   2.799   6.169  1.00 91.81           C  
ATOM   2135  O   PHE A 263      16.830   1.590   7.393  1.00 91.81           O  
ATOM   2136  CG  PHE A 263      14.902   3.349   5.187  1.00 91.81           C  
ATOM   2137  CD1 PHE A 263      15.500   4.604   5.407  1.00 91.81           C  
ATOM   2138  CD2 PHE A 263      15.293   2.574   4.081  1.00 91.81           C  
ATOM   2139  CE1 PHE A 263      16.489   5.077   4.527  1.00 91.81           C  
ATOM   2140  CE2 PHE A 263      16.278   3.050   3.199  1.00 91.81           C  
ATOM   2141  CZ  PHE A 263      16.877   4.302   3.420  1.00 91.81           C  
ATOM   2142  N   VAL A 264      15.743   3.094   8.627  1.00 90.50           N  
ATOM   2143  CA  VAL A 264      16.976   3.607   9.258  1.00 90.50           C  
ATOM   2144  C   VAL A 264      17.712   2.536  10.064  1.00 90.50           C  
ATOM   2145  CB  VAL A 264      16.673   4.849  10.113  1.00 90.50           C  
ATOM   2146  O   VAL A 264      18.939   2.478  10.023  1.00 90.50           O  
ATOM   2147  CG1 VAL A 264      17.843   5.297  10.997  1.00 90.50           C  
ATOM   2148  CG2 VAL A 264      16.287   6.001   9.176  1.00 90.50           C  
ATOM   2149  N   SER A 265      16.981   1.678  10.777  1.00 90.25           N  
ATOM   2150  CA  SER A 265      17.579   0.585  11.552  1.00 90.25           C  
ATOM   2151  C   SER A 265      18.232  -0.450  10.631  1.00 90.25           C  
ATOM   2152  CB  SER A 265      16.511  -0.095  12.412  1.00 90.25           C  
ATOM   2153  O   SER A 265      19.339  -0.914  10.907  1.00 90.25           O  
ATOM   2154  OG  SER A 265      15.833   0.854  13.221  1.00 90.25           O  
ATOM   2155  N   HIS A 266      17.580  -0.766   9.509  1.00 90.06           N  
ATOM   2156  CA  HIS A 266      18.127  -1.639   8.474  1.00 90.06           C  
ATOM   2157  C   HIS A 266      19.402  -1.041   7.866  1.00 90.06           C  
ATOM   2158  CB  HIS A 266      17.055  -1.879   7.407  1.00 90.06           C  
ATOM   2159  O   HIS A 266      20.462  -1.662   7.914  1.00 90.06           O  
ATOM   2160  CG  HIS A 266      17.521  -2.844   6.354  1.00 90.06           C  
ATOM   2161  CD2 HIS A 266      18.117  -2.527   5.162  1.00 90.06           C  
ATOM   2162  ND1 HIS A 266      17.447  -4.217   6.417  1.00 90.06           N  
ATOM   2163  CE1 HIS A 266      17.958  -4.712   5.284  1.00 90.06           C  
ATOM   2164  NE2 HIS A 266      18.396  -3.720   4.496  1.00 90.06           N  
ATOM   2165  N   MET A 267      19.342   0.212   7.405  1.00 91.19           N  
ATOM   2166  CA  MET A 267      20.482   0.903   6.796  1.00 91.19           C  
ATOM   2167  C   MET A 267      21.693   0.963   7.731  1.00 91.19           C  
ATOM   2168  CB  MET A 267      20.073   2.324   6.385  1.00 91.19           C  
ATOM   2169  O   MET A 267      22.808   0.687   7.308  1.00 91.19           O  
ATOM   2170  CG  MET A 267      19.126   2.374   5.183  1.00 91.19           C  
ATOM   2171  SD  MET A 267      19.721   1.607   3.655  1.00 91.19           S  
ATOM   2172  CE  MET A 267      21.114   2.683   3.229  1.00 91.19           C  
ATOM   2173  N   LEU A 268      21.496   1.254   9.019  1.00 90.06           N  
ATOM   2174  CA  LEU A 268      22.596   1.294   9.989  1.00 90.06           C  
ATOM   2175  C   LEU A 268      23.197  -0.082  10.304  1.00 90.06           C  
ATOM   2176  CB  LEU A 268      22.094   1.949  11.285  1.00 90.06           C  
ATOM   2177  O   LEU A 268      24.373  -0.153  10.657  1.00 90.06           O  
ATOM   2178  CG  LEU A 268      21.924   3.473  11.189  1.00 90.06           C  
ATOM   2179  CD1 LEU A 268      21.280   3.986  12.478  1.00 90.06           C  
ATOM   2180  CD2 LEU A 268      23.271   4.179  11.001  1.00 90.06           C  
ATOM   2181  N   SER A 269      22.409  -1.155  10.217  1.00 89.56           N  
ATOM   2182  CA  SER A 269      22.860  -2.510  10.563  1.00 89.56           C  
ATOM   2183  C   SER A 269      23.424  -3.296   9.379  1.00 89.56           C  
ATOM   2184  CB  SER A 269      21.737  -3.298  11.241  1.00 89.56           C  
ATOM   2185  O   SER A 269      24.249  -4.183   9.594  1.00 89.56           O  
ATOM   2186  OG  SER A 269      20.614  -3.450  10.402  1.00 89.56           O  
ATOM   2187  N   LYS A 270      22.994  -2.991   8.148  1.00 89.44           N  
ATOM   2188  CA  LYS A 270      23.341  -3.745   6.932  1.00 89.44           C  
ATOM   2189  C   LYS A 270      24.066  -2.924   5.871  1.00 89.44           C  
ATOM   2190  CB  LYS A 270      22.060  -4.348   6.324  1.00 89.44           C  
ATOM   2191  O   LYS A 270      24.909  -3.471   5.174  1.00 89.44           O  
ATOM   2192  CG  LYS A 270      21.293  -5.308   7.246  1.00 89.44           C  
ATOM   2193  CD  LYS A 270      22.131  -6.521   7.661  1.00 89.44           C  
ATOM   2194  CE  LYS A 270      21.264  -7.470   8.486  1.00 89.44           C  
ATOM   2195  NZ  LYS A 270      22.030  -8.677   8.875  1.00 89.44           N  
ATOM   2196  N   GLU A 271      23.773  -1.629   5.765  1.00 89.62           N  
ATOM   2197  CA  GLU A 271      24.264  -0.759   4.684  1.00 89.62           C  
ATOM   2198  C   GLU A 271      24.959   0.502   5.229  1.00 89.62           C  
ATOM   2199  CB  GLU A 271      23.135  -0.425   3.685  1.00 89.62           C  
ATOM   2200  O   GLU A 271      24.869   1.584   4.645  1.00 89.62           O  
ATOM   2201  CG  GLU A 271      22.565  -1.657   2.962  1.00 89.62           C  
ATOM   2202  CD  GLU A 271      21.681  -1.331   1.734  1.00 89.62           C  
ATOM   2203  OE1 GLU A 271      20.989  -2.250   1.259  1.00 89.62           O  
ATOM   2204  OE2 GLU A 271      21.726  -0.200   1.181  1.00 89.62           O  
ATOM   2205  N   ARG A 272      25.662   0.388   6.365  1.00 89.06           N  
ATOM   2206  CA  ARG A 272      26.279   1.542   7.041  1.00 89.06           C  
ATOM   2207  C   ARG A 272      27.248   2.300   6.132  1.00 89.06           C  
ATOM   2208  CB  ARG A 272      26.969   1.081   8.330  1.00 89.06           C  
ATOM   2209  O   ARG A 272      27.217   3.528   6.115  1.00 89.06           O  
ATOM   2210  CG  ARG A 272      27.480   2.279   9.142  1.00 89.06           C  
ATOM   2211  CD  ARG A 272      28.144   1.807  10.434  1.00 89.06           C  
ATOM   2212  NE  ARG A 272      28.702   2.949  11.180  1.00 89.06           N  
ATOM   2213  NH1 ARG A 272      29.653   1.740  12.878  1.00 89.06           N  
ATOM   2214  NH2 ARG A 272      29.878   3.964  12.844  1.00 89.06           N  
ATOM   2215  CZ  ARG A 272      29.404   2.880  12.296  1.00 89.06           C  
ATOM   2216  N   ASP A 273      28.049   1.581   5.351  1.00 91.94           N  
ATOM   2217  CA  ASP A 273      29.019   2.182   4.428  1.00 91.94           C  
ATOM   2218  C   ASP A 273      28.332   3.026   3.352  1.00 91.94           C  
ATOM   2219  CB  ASP A 273      29.863   1.078   3.774  1.00 91.94           C  
ATOM   2220  O   ASP A 273      28.820   4.092   2.981  1.00 91.94           O  
ATOM   2221  CG  ASP A 273      30.682   0.278   4.791  1.00 91.94           C  
ATOM   2222  OD1 ASP A 273      30.977   0.832   5.875  1.00 91.94           O  
ATOM   2223  OD2 ASP A 273      30.946  -0.905   4.499  1.00 91.94           O  
ATOM   2224  N   LYS A 274      27.144   2.605   2.909  1.00 89.44           N  
ATOM   2225  CA  LYS A 274      26.336   3.356   1.951  1.00 89.44           C  
ATOM   2226  C   LYS A 274      25.725   4.604   2.572  1.00 89.44           C  
ATOM   2227  CB  LYS A 274      25.265   2.435   1.397  1.00 89.44           C  
ATOM   2228  O   LYS A 274      25.729   5.638   1.926  1.00 89.44           O  
ATOM   2229  CG  LYS A 274      24.477   3.060   0.238  1.00 89.44           C  
ATOM   2230  CD  LYS A 274      23.480   1.982  -0.142  1.00 89.44           C  
ATOM   2231  CE  LYS A 274      22.436   2.339  -1.182  1.00 89.44           C  
ATOM   2232  NZ  LYS A 274      21.584   1.134  -1.319  1.00 89.44           N  
ATOM   2233  N   VAL A 275      25.271   4.547   3.827  1.00 88.81           N  
ATOM   2234  CA  VAL A 275      24.826   5.753   4.558  1.00 88.81           C  
ATOM   2235  C   VAL A 275      25.958   6.778   4.640  1.00 88.81           C  
ATOM   2236  CB  VAL A 275      24.337   5.414   5.980  1.00 88.81           C  
ATOM   2237  O   VAL A 275      25.724   7.971   4.464  1.00 88.81           O  
ATOM   2238  CG1 VAL A 275      23.874   6.653   6.759  1.00 88.81           C  
ATOM   2239  CG2 VAL A 275      23.156   4.442   5.952  1.00 88.81           C  
ATOM   2240  N   CYS A 276      27.189   6.320   4.883  1.00 87.12           N  
ATOM   2241  CA  CYS A 276      28.363   7.186   4.872  1.00 87.12           C  
ATOM   2242  C   CYS A 276      28.646   7.752   3.471  1.00 87.12           C  
ATOM   2243  CB  CYS A 276      29.565   6.415   5.436  1.00 87.12           C  
ATOM   2244  O   CYS A 276      28.880   8.951   3.352  1.00 87.12           O  
ATOM   2245  SG  CYS A 276      29.337   6.116   7.216  1.00 87.12           S  
ATOM   2246  N   ALA A 277      28.579   6.925   2.424  1.00 89.50           N  
ATOM   2247  CA  ALA A 277      28.800   7.352   1.041  1.00 89.50           C  
ATOM   2248  C   ALA A 277      27.741   8.355   0.543  1.00 89.50           C  
ATOM   2249  CB  ALA A 277      28.843   6.103   0.154  1.00 89.50           C  
ATOM   2250  O   ALA A 277      28.080   9.340  -0.107  1.00 89.50           O  
ATOM   2251  N   ASP A 278      26.475   8.140   0.903  1.00 88.38           N  
ATOM   2252  CA  ASP A 278      25.337   9.000   0.562  1.00 88.38           C  
ATOM   2253  C   ASP A 278      25.231  10.244   1.473  1.00 88.38           C  
ATOM   2254  CB  ASP A 278      24.044   8.166   0.631  1.00 88.38           C  
ATOM   2255  O   ASP A 278      24.355  11.091   1.284  1.00 88.38           O  
ATOM   2256  CG  ASP A 278      23.794   7.213  -0.552  1.00 88.38           C  
ATOM   2257  OD1 ASP A 278      24.448   7.355  -1.607  1.00 88.38           O  
ATOM   2258  OD2 ASP A 278      22.842   6.397  -0.455  1.00 88.38           O  
ATOM   2259  N   ASN A 279      26.116  10.367   2.471  1.00 88.94           N  
ATOM   2260  CA  ASN A 279      26.118  11.426   3.483  1.00 88.94           C  
ATOM   2261  C   ASN A 279      24.775  11.567   4.238  1.00 88.94           C  
ATOM   2262  CB  ASN A 279      26.634  12.726   2.843  1.00 88.94           C  
ATOM   2263  O   ASN A 279      24.327  12.673   4.563  1.00 88.94           O  
ATOM   2264  CG  ASN A 279      26.962  13.794   3.869  1.00 88.94           C  
ATOM   2265  ND2 ASN A 279      26.739  15.046   3.544  1.00 88.94           N  
ATOM   2266  OD1 ASN A 279      27.442  13.537   4.961  1.00 88.94           O  
ATOM   2267  N   GLY A 280      24.116  10.439   4.514  1.00 91.31           N  
ATOM   2268  CA  GLY A 280      22.871  10.381   5.274  1.00 91.31           C  
ATOM   2269  C   GLY A 280      21.870   9.356   4.746  1.00 91.31           C  
ATOM   2270  O   GLY A 280      22.190   8.438   3.997  1.00 91.31           O  
ATOM   2271  N   PHE A 281      20.618   9.506   5.173  1.00 92.12           N  
ATOM   2272  CA  PHE A 281      19.504   8.635   4.809  1.00 92.12           C  
ATOM   2273  C   PHE A 281      18.631   9.275   3.739  1.00 92.12           C  
ATOM   2274  CB  PHE A 281      18.645   8.347   6.042  1.00 92.12           C  
ATOM   2275  O   PHE A 281      18.362  10.471   3.793  1.00 92.12           O  
ATOM   2276  CG  PHE A 281      19.398   7.725   7.188  1.00 92.12           C  
ATOM   2277  CD1 PHE A 281      19.747   6.363   7.146  1.00 92.12           C  
ATOM   2278  CD2 PHE A 281      19.779   8.523   8.282  1.00 92.12           C  
ATOM   2279  CE1 PHE A 281      20.482   5.800   8.201  1.00 92.12           C  
ATOM   2280  CE2 PHE A 281      20.515   7.960   9.335  1.00 92.12           C  
ATOM   2281  CZ  PHE A 281      20.868   6.602   9.289  1.00 92.12           C  
ATOM   2282  N   LEU A 282      18.100   8.473   2.819  1.00 90.44           N  
ATOM   2283  CA  LEU A 282      17.141   8.948   1.827  1.00 90.44           C  
ATOM   2284  C   LEU A 282      15.855   9.459   2.514  1.00 90.44           C  
ATOM   2285  CB  LEU A 282      16.899   7.803   0.827  1.00 90.44           C  
ATOM   2286  O   LEU A 282      15.110   8.690   3.123  1.00 90.44           O  
ATOM   2287  CG  LEU A 282      15.963   8.164  -0.335  1.00 90.44           C  
ATOM   2288  CD1 LEU A 282      16.531   9.278  -1.219  1.00 90.44           C  
ATOM   2289  CD2 LEU A 282      15.700   6.947  -1.217  1.00 90.44           C  
ATOM   2290  N   ARG A 283      15.575  10.761   2.401  1.00 90.50           N  
ATOM   2291  CA  ARG A 283      14.518  11.467   3.143  1.00 90.50           C  
ATOM   2292  C   ARG A 283      13.126  10.829   3.010  1.00 90.50           C  
ATOM   2293  CB  ARG A 283      14.548  12.970   2.797  1.00 90.50           C  
ATOM   2294  O   ARG A 283      12.544  10.535   4.054  1.00 90.50           O  
ATOM   2295  CG  ARG A 283      13.538  13.767   3.634  1.00 90.50           C  
ATOM   2296  CD  ARG A 283      13.348  15.215   3.176  1.00 90.50           C  
ATOM   2297  NE  ARG A 283      14.621  15.947   3.131  1.00 90.50           N  
ATOM   2298  NH1 ARG A 283      13.893  18.046   3.749  1.00 90.50           N  
ATOM   2299  NH2 ARG A 283      16.049  17.624   3.448  1.00 90.50           N  
ATOM   2300  CZ  ARG A 283      14.833  17.202   3.451  1.00 90.50           C  
ATOM   2301  N   PRO A 284      12.610  10.518   1.797  1.00 87.88           N  
ATOM   2302  CA  PRO A 284      11.267   9.946   1.626  1.00 87.88           C  
ATOM   2303  C   PRO A 284      10.991   8.614   2.337  1.00 87.88           C  
ATOM   2304  CB  PRO A 284      11.098   9.746   0.116  1.00 87.88           C  
ATOM   2305  O   PRO A 284       9.834   8.207   2.415  1.00 87.88           O  
ATOM   2306  CG  PRO A 284      11.994  10.814  -0.493  1.00 87.88           C  
ATOM   2307  CD  PRO A 284      13.157  10.870   0.487  1.00 87.88           C  
ATOM   2308  N   VAL A 285      12.032   7.906   2.782  1.00 87.50           N  
ATOM   2309  CA  VAL A 285      11.924   6.622   3.497  1.00 87.50           C  
ATOM   2310  C   VAL A 285      12.463   6.697   4.931  1.00 87.50           C  
ATOM   2311  CB  VAL A 285      12.594   5.484   2.702  1.00 87.50           C  
ATOM   2312  O   VAL A 285      12.232   5.788   5.720  1.00 87.50           O  
ATOM   2313  CG1 VAL A 285      11.807   5.160   1.426  1.00 87.50           C  
ATOM   2314  CG2 VAL A 285      14.024   5.827   2.283  1.00 87.50           C  
ATOM   2315  N   ALA A 286      13.158   7.778   5.296  1.00 90.00           N  
ATOM   2316  CA  ALA A 286      13.663   8.004   6.647  1.00 90.00           C  
ATOM   2317  C   ALA A 286      12.631   8.701   7.549  1.00 90.00           C  
ATOM   2318  CB  ALA A 286      14.960   8.811   6.528  1.00 90.00           C  
ATOM   2319  O   ALA A 286      12.403   8.278   8.687  1.00 90.00           O  
ATOM   2320  N   GLU A 287      12.002   9.759   7.039  1.00 91.62           N  
ATOM   2321  CA  GLU A 287      10.931  10.492   7.723  1.00 91.62           C  
ATOM   2322  C   GLU A 287       9.646   9.650   7.797  1.00 91.62           C  
ATOM   2323  CB  GLU A 287      10.706  11.828   6.995  1.00 91.62           C  
ATOM   2324  O   GLU A 287       9.587   8.567   7.222  1.00 91.62           O  
ATOM   2325  CG  GLU A 287      11.900  12.773   7.213  1.00 91.62           C  
ATOM   2326  CD  GLU A 287      11.817  14.087   6.428  1.00 91.62           C  
ATOM   2327  OE1 GLU A 287      12.729  14.919   6.629  1.00 91.62           O  
ATOM   2328  OE2 GLU A 287      10.909  14.233   5.581  1.00 91.62           O  
ATOM   2329  N   ALA A 288       8.602  10.132   8.480  1.00 89.00           N  
ATOM   2330  CA  ALA A 288       7.287   9.468   8.498  1.00 89.00           C  
ATOM   2331  C   ALA A 288       6.618   9.426   7.104  1.00 89.00           C  
ATOM   2332  CB  ALA A 288       6.408  10.165   9.540  1.00 89.00           C  
ATOM   2333  O   ALA A 288       5.603   8.774   6.900  1.00 89.00           O  
ATOM   2334  N   GLY A 289       7.207  10.091   6.108  1.00 81.94           N  
ATOM   2335  CA  GLY A 289       6.718  10.090   4.738  1.00 81.94           C  
ATOM   2336  C   GLY A 289       5.500  10.989   4.538  1.00 81.94           C  
ATOM   2337  O   GLY A 289       5.152  11.825   5.371  1.00 81.94           O  
ATOM   2338  N   SER A 290       4.883  10.842   3.369  1.00 85.75           N  
ATOM   2339  CA  SER A 290       3.698  11.597   2.976  1.00 85.75           C  
ATOM   2340  C   SER A 290       2.429  10.940   3.508  1.00 85.75           C  
ATOM   2341  CB  SER A 290       3.631  11.704   1.451  1.00 85.75           C  
ATOM   2342  O   SER A 290       2.216   9.745   3.304  1.00 85.75           O  
ATOM   2343  OG  SER A 290       3.690  10.411   0.872  1.00 85.75           O  
ATOM   2344  N   PHE A 291       1.562  11.748   4.104  1.00 93.62           N  
ATOM   2345  CA  PHE A 291       0.188  11.380   4.420  1.00 93.62           C  
ATOM   2346  C   PHE A 291      -0.735  11.673   3.223  1.00 93.62           C  
ATOM   2347  CB  PHE A 291      -0.235  12.148   5.674  1.00 93.62           C  
ATOM   2348  O   PHE A 291      -0.410  12.554   2.420  1.00 93.62           O  
ATOM   2349  CG  PHE A 291       0.544  11.762   6.912  1.00 93.62           C  
ATOM   2350  CD1 PHE A 291       0.141  10.646   7.667  1.00 93.62           C  
ATOM   2351  CD2 PHE A 291       1.705  12.471   7.272  1.00 93.62           C  
ATOM   2352  CE1 PHE A 291       0.904  10.230   8.768  1.00 93.62           C  
ATOM   2353  CE2 PHE A 291       2.474  12.048   8.369  1.00 93.62           C  
ATOM   2354  CZ  PHE A 291       2.075  10.924   9.112  1.00 93.62           C  
ATOM   2355  N   PRO A 292      -1.887  10.990   3.091  1.00 96.69           N  
ATOM   2356  CA  PRO A 292      -2.474  10.027   4.029  1.00 96.69           C  
ATOM   2357  C   PRO A 292      -1.860   8.618   3.993  1.00 96.69           C  
ATOM   2358  CB  PRO A 292      -3.960   9.994   3.665  1.00 96.69           C  
ATOM   2359  O   PRO A 292      -1.294   8.194   2.989  1.00 96.69           O  
ATOM   2360  CG  PRO A 292      -3.980  10.318   2.172  1.00 96.69           C  
ATOM   2361  CD  PRO A 292      -2.809  11.273   2.001  1.00 96.69           C  
ATOM   2362  N   ILE A 293      -2.047   7.867   5.083  1.00 97.69           N  
ATOM   2363  CA  ILE A 293      -1.796   6.418   5.154  1.00 97.69           C  
ATOM   2364  C   ILE A 293      -3.072   5.672   5.559  1.00 97.69           C  
ATOM   2365  CB  ILE A 293      -0.594   6.059   6.058  1.00 97.69           C  
ATOM   2366  O   ILE A 293      -3.868   6.171   6.359  1.00 97.69           O  
ATOM   2367  CG1 ILE A 293      -0.854   6.369   7.545  1.00 97.69           C  
ATOM   2368  CG2 ILE A 293       0.690   6.735   5.547  1.00 97.69           C  
ATOM   2369  CD1 ILE A 293       0.280   5.910   8.463  1.00 97.69           C  
ATOM   2370  N   ALA A 294      -3.262   4.461   5.038  1.00 98.31           N  
ATOM   2371  CA  ALA A 294      -4.342   3.574   5.462  1.00 98.31           C  
ATOM   2372  C   ALA A 294      -3.811   2.586   6.498  1.00 98.31           C  
ATOM   2373  CB  ALA A 294      -4.948   2.866   4.248  1.00 98.31           C  
ATOM   2374  O   ALA A 294      -2.832   1.892   6.246  1.00 98.31           O  
ATOM   2375  N   VAL A 295      -4.456   2.505   7.657  1.00 98.38           N  
ATOM   2376  CA  VAL A 295      -4.083   1.596   8.740  1.00 98.38           C  
ATOM   2377  C   VAL A 295      -5.196   0.596   9.002  1.00 98.38           C  
ATOM   2378  CB  VAL A 295      -3.659   2.376   9.997  1.00 98.38           C  
ATOM   2379  O   VAL A 295      -6.372   0.954   9.000  1.00 98.38           O  
ATOM   2380  CG1 VAL A 295      -4.796   3.159  10.665  1.00 98.38           C  
ATOM   2381  CG2 VAL A 295      -3.035   1.448  11.039  1.00 98.38           C  
ATOM   2382  N   VAL A 296      -4.822  -0.650   9.269  1.00 98.44           N  
ATOM   2383  CA  VAL A 296      -5.731  -1.678   9.771  1.00 98.44           C  
ATOM   2384  C   VAL A 296      -5.222  -2.216  11.091  1.00 98.44           C  
ATOM   2385  CB  VAL A 296      -5.986  -2.772   8.734  1.00 98.44           C  
ATOM   2386  O   VAL A 296      -4.055  -2.579  11.235  1.00 98.44           O  
ATOM   2387  CG1 VAL A 296      -4.742  -3.557   8.331  1.00 98.44           C  
ATOM   2388  CG2 VAL A 296      -7.085  -3.736   9.179  1.00 98.44           C  
ATOM   2389  N   SER A 297      -6.105  -2.236  12.081  1.00 97.69           N  
ATOM   2390  CA  SER A 297      -5.807  -2.701  13.428  1.00 97.69           C  
ATOM   2391  C   SER A 297      -6.965  -3.528  13.945  1.00 97.69           C  
ATOM   2392  CB  SER A 297      -5.578  -1.504  14.345  1.00 97.69           C  
ATOM   2393  O   SER A 297      -8.094  -3.046  14.009  1.00 97.69           O  
ATOM   2394  OG  SER A 297      -5.154  -1.956  15.615  1.00 97.69           O  
ATOM   2395  N   ARG A 298      -6.687  -4.781  14.319  1.00 94.12           N  
ATOM   2396  CA  ARG A 298      -7.692  -5.719  14.846  1.00 94.12           C  
ATOM   2397  C   ARG A 298      -8.918  -5.847  13.927  1.00 94.12           C  
ATOM   2398  CB  ARG A 298      -8.064  -5.349  16.296  1.00 94.12           C  
ATOM   2399  O   ARG A 298     -10.037  -5.999  14.399  1.00 94.12           O  
ATOM   2400  CG  ARG A 298      -6.843  -5.302  17.225  1.00 94.12           C  
ATOM   2401  CD  ARG A 298      -7.257  -4.919  18.647  1.00 94.12           C  
ATOM   2402  NE  ARG A 298      -6.081  -4.871  19.536  1.00 94.12           N  
ATOM   2403  NH1 ARG A 298      -7.062  -3.806  21.320  1.00 94.12           N  
ATOM   2404  NH2 ARG A 298      -4.887  -4.334  21.388  1.00 94.12           N  
ATOM   2405  CZ  ARG A 298      -6.021  -4.343  20.744  1.00 94.12           C  
ATOM   2406  N   GLY A 299      -8.689  -5.788  12.614  1.00 96.38           N  
ATOM   2407  CA  GLY A 299      -9.729  -5.883  11.585  1.00 96.38           C  
ATOM   2408  C   GLY A 299     -10.462  -4.582  11.253  1.00 96.38           C  
ATOM   2409  O   GLY A 299     -11.206  -4.554  10.278  1.00 96.38           O  
ATOM   2410  N   SER A 300     -10.226  -3.497  11.990  1.00 96.75           N  
ATOM   2411  CA  SER A 300     -10.820  -2.191  11.696  1.00 96.75           C  
ATOM   2412  C   SER A 300      -9.848  -1.324  10.908  1.00 96.75           C  
ATOM   2413  CB  SER A 300     -11.237  -1.475  12.979  1.00 96.75           C  
ATOM   2414  O   SER A 300      -8.706  -1.110  11.326  1.00 96.75           O  
ATOM   2415  OG  SER A 300     -12.206  -2.225  13.687  1.00 96.75           O  
ATOM   2416  N   TRP A 301     -10.316  -0.805   9.778  1.00 98.31           N  
ATOM   2417  CA  TRP A 301      -9.570   0.135   8.953  1.00 98.31           C  
ATOM   2418  C   TRP A 301      -9.768   1.586   9.404  1.00 98.31           C  
ATOM   2419  CB  TRP A 301      -9.982  -0.044   7.497  1.00 98.31           C  
ATOM   2420  O   TRP A 301     -10.808   1.942   9.956  1.00 98.31           O  
ATOM   2421  CG  TRP A 301      -9.421  -1.252   6.814  1.00 98.31           C  
ATOM   2422  CD1 TRP A 301     -10.038  -2.449   6.680  1.00 98.31           C  
ATOM   2423  CD2 TRP A 301      -8.121  -1.401   6.163  1.00 98.31           C  
ATOM   2424  CE2 TRP A 301      -8.029  -2.727   5.647  1.00 98.31           C  
ATOM   2425  CE3 TRP A 301      -6.994  -0.565   5.985  1.00 98.31           C  
ATOM   2426  NE1 TRP A 301      -9.243  -3.299   5.936  1.00 98.31           N  
ATOM   2427  CH2 TRP A 301      -5.768  -2.368   4.881  1.00 98.31           C  
ATOM   2428  CZ2 TRP A 301      -6.883  -3.210   5.008  1.00 98.31           C  
ATOM   2429  CZ3 TRP A 301      -5.829  -1.045   5.356  1.00 98.31           C  
ATOM   2430  N   LYS A 302      -8.779   2.440   9.130  1.00 97.56           N  
ATOM   2431  CA  LYS A 302      -8.833   3.898   9.294  1.00 97.56           C  
ATOM   2432  C   LYS A 302      -7.858   4.565   8.317  1.00 97.56           C  
ATOM   2433  CB  LYS A 302      -8.525   4.238  10.768  1.00 97.56           C  
ATOM   2434  O   LYS A 302      -6.854   3.967   7.942  1.00 97.56           O  
ATOM   2435  CG  LYS A 302      -8.590   5.742  11.060  1.00 97.56           C  
ATOM   2436  CD  LYS A 302      -8.323   6.097  12.525  1.00 97.56           C  
ATOM   2437  CE  LYS A 302      -8.361   7.628  12.639  1.00 97.56           C  
ATOM   2438  NZ  LYS A 302      -7.884   8.115  13.956  1.00 97.56           N  
ATOM   2439  N   ILE A 303      -8.126   5.813   7.936  1.00 98.12           N  
ATOM   2440  CA  ILE A 303      -7.151   6.679   7.259  1.00 98.12           C  
ATOM   2441  C   ILE A 303      -6.578   7.671   8.275  1.00 98.12           C  
ATOM   2442  CB  ILE A 303      -7.773   7.365   6.024  1.00 98.12           C  
ATOM   2443  O   ILE A 303      -7.320   8.247   9.071  1.00 98.12           O  
ATOM   2444  CG1 ILE A 303      -8.128   6.296   4.965  1.00 98.12           C  
ATOM   2445  CG2 ILE A 303      -6.794   8.389   5.425  1.00 98.12           C  
ATOM   2446  CD1 ILE A 303      -8.956   6.833   3.792  1.00 98.12           C  
ATOM   2447  N   ILE A 304      -5.260   7.840   8.247  1.00 97.81           N  
ATOM   2448  CA  ILE A 304      -4.514   8.821   9.033  1.00 97.81           C  
ATOM   2449  C   ILE A 304      -3.971   9.866   8.061  1.00 97.81           C  
ATOM   2450  CB  ILE A 304      -3.400   8.111   9.828  1.00 97.81           C  
ATOM   2451  O   ILE A 304      -3.239   9.520   7.135  1.00 97.81           O  
ATOM   2452  CG1 ILE A 304      -4.018   7.179  10.896  1.00 97.81           C  
ATOM   2453  CG2 ILE A 304      -2.447   9.127  10.469  1.00 97.81           C  
ATOM   2454  CD1 ILE A 304      -2.998   6.323  11.654  1.00 97.81           C  
ATOM   2455  N   ASN A 305      -4.343  11.128   8.258  1.00 97.00           N  
ATOM   2456  CA  ASN A 305      -4.061  12.221   7.324  1.00 97.00           C  
ATOM   2457  C   ASN A 305      -2.890  13.106   7.751  1.00 97.00           C  
ATOM   2458  CB  ASN A 305      -5.319  13.081   7.159  1.00 97.00           C  
ATOM   2459  O   ASN A 305      -2.402  13.893   6.944  1.00 97.00           O  
ATOM   2460  CG  ASN A 305      -6.502  12.277   6.678  1.00 97.00           C  
ATOM   2461  ND2 ASN A 305      -7.445  12.023   7.553  1.00 97.00           N  
ATOM   2462  OD1 ASN A 305      -6.575  11.841   5.539  1.00 97.00           O  
ATOM   2463  N   THR A 306      -2.452  13.014   9.005  1.00 96.69           N  
ATOM   2464  CA  THR A 306      -1.395  13.871   9.547  1.00 96.69           C  
ATOM   2465  C   THR A 306      -0.507  13.115  10.526  1.00 96.69           C  
ATOM   2466  CB  THR A 306      -1.964  15.124  10.242  1.00 96.69           C  
ATOM   2467  O   THR A 306      -0.868  12.056  11.048  1.00 96.69           O  
ATOM   2468  CG2 THR A 306      -2.968  15.913   9.402  1.00 96.69           C  
ATOM   2469  OG1 THR A 306      -2.601  14.774  11.446  1.00 96.69           O  
ATOM   2470  N   ILE A 307       0.655  13.701  10.814  1.00 95.25           N  
ATOM   2471  CA  ILE A 307       1.584  13.166  11.809  1.00 95.25           C  
ATOM   2472  C   ILE A 307       1.000  13.190  13.230  1.00 95.25           C  
ATOM   2473  CB  ILE A 307       2.939  13.896  11.694  1.00 95.25           C  
ATOM   2474  O   ILE A 307       1.219  12.252  13.993  1.00 95.25           O  
ATOM   2475  CG1 ILE A 307       4.051  13.195  12.501  1.00 95.25           C  
ATOM   2476  CG2 ILE A 307       2.837  15.389  12.061  1.00 95.25           C  
ATOM   2477  CD1 ILE A 307       4.315  11.769  12.001  1.00 95.25           C  
ATOM   2478  N   ASP A 308       0.185  14.194  13.559  1.00 95.81           N  
ATOM   2479  CA  ASP A 308      -0.483  14.294  14.862  1.00 95.81           C  
ATOM   2480  C   ASP A 308      -1.550  13.202  15.023  1.00 95.81           C  
ATOM   2481  CB  ASP A 308      -1.130  15.678  15.014  1.00 95.81           C  
ATOM   2482  O   ASP A 308      -1.644  12.553  16.067  1.00 95.81           O  
ATOM   2483  CG  ASP A 308      -0.130  16.826  14.871  1.00 95.81           C  
ATOM   2484  OD1 ASP A 308       0.977  16.716  15.435  1.00 95.81           O  
ATOM   2485  OD2 ASP A 308      -0.476  17.780  14.141  1.00 95.81           O  
ATOM   2486  N   GLU A 309      -2.323  12.929  13.963  1.00 97.12           N  
ATOM   2487  CA  GLU A 309      -3.267  11.809  13.943  1.00 97.12           C  
ATOM   2488  C   GLU A 309      -2.545  10.462  14.079  1.00 97.12           C  
ATOM   2489  CB  GLU A 309      -4.080  11.801  12.642  1.00 97.12           C  
ATOM   2490  O   GLU A 309      -3.059   9.551  14.739  1.00 97.12           O  
ATOM   2491  CG  GLU A 309      -5.187  12.858  12.563  1.00 97.12           C  
ATOM   2492  CD  GLU A 309      -5.966  12.770  11.236  1.00 97.12           C  
ATOM   2493  OE1 GLU A 309      -6.729  13.707  10.928  1.00 97.12           O  
ATOM   2494  OE2 GLU A 309      -5.857  11.737  10.530  1.00 97.12           O  
ATOM   2495  N   LEU A 310      -1.349  10.336  13.491  1.00 97.06           N  
ATOM   2496  CA  LEU A 310      -0.508   9.158  13.657  1.00 97.06           C  
ATOM   2497  C   LEU A 310      -0.054   9.020  15.115  1.00 97.06           C  
ATOM   2498  CB  LEU A 310       0.674   9.203  12.669  1.00 97.06           C  
ATOM   2499  O   LEU A 310      -0.220   7.953  15.697  1.00 97.06           O  
ATOM   2500  CG  LEU A 310       1.458   7.881  12.606  1.00 97.06           C  
ATOM   2501  CD1 LEU A 310       0.625   6.728  12.060  1.00 97.06           C  
ATOM   2502  CD2 LEU A 310       2.713   8.033  11.749  1.00 97.06           C  
ATOM   2503  N   GLN A 311       0.452  10.082  15.745  1.00 96.25           N  
ATOM   2504  CA  GLN A 311       0.874  10.050  17.151  1.00 96.25           C  
ATOM   2505  C   GLN A 311      -0.289   9.677  18.080  1.00 96.25           C  
ATOM   2506  CB  GLN A 311       1.486  11.407  17.526  1.00 96.25           C  
ATOM   2507  O   GLN A 311      -0.141   8.804  18.941  1.00 96.25           O  
ATOM   2508  CG  GLN A 311       2.096  11.414  18.941  1.00 96.25           C  
ATOM   2509  CD  GLN A 311       2.760  12.750  19.277  1.00 96.25           C  
ATOM   2510  NE2 GLN A 311       3.707  12.777  20.192  1.00 96.25           N  
ATOM   2511  OE1 GLN A 311       2.444  13.776  18.710  1.00 96.25           O  
ATOM   2512  N   ALA A 312      -1.469  10.267  17.866  1.00 96.81           N  
ATOM   2513  CA  ALA A 312      -2.685   9.922  18.597  1.00 96.81           C  
ATOM   2514  C   ALA A 312      -3.071   8.446  18.406  1.00 96.81           C  
ATOM   2515  CB  ALA A 312      -3.809  10.855  18.133  1.00 96.81           C  
ATOM   2516  O   ALA A 312      -3.488   7.779  19.356  1.00 96.81           O  
ATOM   2517  N   PHE A 313      -2.888   7.907  17.197  1.00 97.25           N  
ATOM   2518  CA  PHE A 313      -3.147   6.502  16.917  1.00 97.25           C  
ATOM   2519  C   PHE A 313      -2.208   5.566  17.696  1.00 97.25           C  
ATOM   2520  CB  PHE A 313      -3.109   6.258  15.407  1.00 97.25           C  
ATOM   2521  O   PHE A 313      -2.708   4.646  18.343  1.00 97.25           O  
ATOM   2522  CG  PHE A 313      -3.364   4.817  15.040  1.00 97.25           C  
ATOM   2523  CD1 PHE A 313      -2.288   3.993  14.668  1.00 97.25           C  
ATOM   2524  CD2 PHE A 313      -4.668   4.292  15.098  1.00 97.25           C  
ATOM   2525  CE1 PHE A 313      -2.520   2.651  14.339  1.00 97.25           C  
ATOM   2526  CE2 PHE A 313      -4.902   2.949  14.759  1.00 97.25           C  
ATOM   2527  CZ  PHE A 313      -3.826   2.132  14.374  1.00 97.25           C  
ATOM   2528  N   TYR A 314      -0.892   5.816  17.740  1.00 96.94           N  
ATOM   2529  CA  TYR A 314       0.032   5.000  18.557  1.00 96.94           C  
ATOM   2530  C   TYR A 314      -0.360   5.024  20.031  1.00 96.94           C  
ATOM   2531  CB  TYR A 314       1.493   5.459  18.438  1.00 96.94           C  
ATOM   2532  O   TYR A 314      -0.458   3.965  20.653  1.00 96.94           O  
ATOM   2533  CG  TYR A 314       2.206   4.914  17.227  1.00 96.94           C  
ATOM   2534  CD1 TYR A 314       3.263   3.981  17.330  1.00 96.94           C  
ATOM   2535  CD2 TYR A 314       1.794   5.368  15.972  1.00 96.94           C  
ATOM   2536  CE1 TYR A 314       3.940   3.555  16.164  1.00 96.94           C  
ATOM   2537  CE2 TYR A 314       2.454   4.955  14.824  1.00 96.94           C  
ATOM   2538  OH  TYR A 314       4.110   3.842  13.729  1.00 96.94           O  
ATOM   2539  CZ  TYR A 314       3.531   4.076  14.915  1.00 96.94           C  
ATOM   2540  N   SER A 315      -0.660   6.213  20.559  1.00 95.88           N  
ATOM   2541  CA  SER A 315      -1.117   6.383  21.939  1.00 95.88           C  
ATOM   2542  C   SER A 315      -2.383   5.571  22.224  1.00 95.88           C  
ATOM   2543  CB  SER A 315      -1.366   7.866  22.225  1.00 95.88           C  
ATOM   2544  O   SER A 315      -2.455   4.896  23.248  1.00 95.88           O  
ATOM   2545  OG  SER A 315      -0.152   8.579  22.102  1.00 95.88           O  
ATOM   2546  N   SER A 316      -3.346   5.543  21.294  1.00 96.06           N  
ATOM   2547  CA  SER A 316      -4.574   4.743  21.435  1.00 96.06           C  
ATOM   2548  C   SER A 316      -4.326   3.229  21.462  1.00 96.06           C  
ATOM   2549  CB  SER A 316      -5.574   5.098  20.328  1.00 96.06           C  
ATOM   2550  O   SER A 316      -5.096   2.488  22.070  1.00 96.06           O  
ATOM   2551  OG  SER A 316      -5.270   4.478  19.090  1.00 96.06           O  
ATOM   2552  N   LEU A 317      -3.239   2.759  20.839  1.00 95.44           N  
ATOM   2553  CA  LEU A 317      -2.813   1.359  20.906  1.00 95.44           C  
ATOM   2554  C   LEU A 317      -1.997   1.050  22.170  1.00 95.44           C  
ATOM   2555  CB  LEU A 317      -2.004   0.996  19.644  1.00 95.44           C  
ATOM   2556  O   LEU A 317      -1.732  -0.119  22.443  1.00 95.44           O  
ATOM   2557  CG  LEU A 317      -2.737   1.141  18.298  1.00 95.44           C  
ATOM   2558  CD1 LEU A 317      -1.808   0.655  17.186  1.00 95.44           C  
ATOM   2559  CD2 LEU A 317      -4.041   0.342  18.224  1.00 95.44           C  
ATOM   2560  N   GLY A 318      -1.553   2.066  22.915  1.00 95.25           N  
ATOM   2561  CA  GLY A 318      -0.522   1.921  23.946  1.00 95.25           C  
ATOM   2562  C   GLY A 318       0.879   1.660  23.373  1.00 95.25           C  
ATOM   2563  O   GLY A 318       1.767   1.220  24.102  1.00 95.25           O  
ATOM   2564  N   ALA A 319       1.081   1.905  22.075  1.00 95.38           N  
ATOM   2565  CA  ALA A 319       2.370   1.788  21.403  1.00 95.38           C  
ATOM   2566  C   ALA A 319       3.172   3.092  21.518  1.00 95.38           C  
ATOM   2567  CB  ALA A 319       2.139   1.386  19.940  1.00 95.38           C  
ATOM   2568  O   ALA A 319       2.624   4.166  21.762  1.00 95.38           O  
ATOM   2569  N   VAL A 320       4.485   3.012  21.300  1.00 93.75           N  
ATOM   2570  CA  VAL A 320       5.358   4.193  21.268  1.00 93.75           C  
ATOM   2571  C   VAL A 320       5.810   4.454  19.843  1.00 93.75           C  
ATOM   2572  CB  VAL A 320       6.547   4.056  22.232  1.00 93.75           C  
ATOM   2573  O   VAL A 320       6.459   3.609  19.232  1.00 93.75           O  
ATOM   2574  CG1 VAL A 320       7.488   5.266  22.167  1.00 93.75           C  
ATOM   2575  CG2 VAL A 320       6.030   3.958  23.670  1.00 93.75           C  
ATOM   2576  N   MET A 321       5.483   5.640  19.338  1.00 94.44           N  
ATOM   2577  CA  MET A 321       5.978   6.119  18.053  1.00 94.44           C  
ATOM   2578  C   MET A 321       7.497   6.319  18.098  1.00 94.44           C  
ATOM   2579  CB  MET A 321       5.241   7.411  17.683  1.00 94.44           C  
ATOM   2580  O   MET A 321       8.050   6.774  19.105  1.00 94.44           O  
ATOM   2581  CG  MET A 321       5.735   8.007  16.365  1.00 94.44           C  
ATOM   2582  SD  MET A 321       4.843   9.494  15.888  1.00 94.44           S  
ATOM   2583  CE  MET A 321       3.432   8.704  15.111  1.00 94.44           C  
ATOM   2584  N   LYS A 322       8.164   6.010  16.983  1.00 91.94           N  
ATOM   2585  CA  LYS A 322       9.592   6.267  16.781  1.00 91.94           C  
ATOM   2586  C   LYS A 322       9.921   7.733  17.065  1.00 91.94           C  
ATOM   2587  CB  LYS A 322       9.942   5.888  15.338  1.00 91.94           C  
ATOM   2588  O   LYS A 322       9.273   8.630  16.542  1.00 91.94           O  
ATOM   2589  CG  LYS A 322      11.443   5.980  15.031  1.00 91.94           C  
ATOM   2590  CD  LYS A 322      11.653   5.555  13.576  1.00 91.94           C  
ATOM   2591  CE  LYS A 322      13.126   5.503  13.177  1.00 91.94           C  
ATOM   2592  NZ  LYS A 322      13.229   5.023  11.778  1.00 91.94           N  
ATOM   2593  N   GLU A 323      10.961   7.970  17.862  1.00 91.69           N  
ATOM   2594  CA  GLU A 323      11.308   9.315  18.342  1.00 91.69           C  
ATOM   2595  C   GLU A 323      11.513  10.327  17.210  1.00 91.69           C  
ATOM   2596  CB  GLU A 323      12.578   9.209  19.202  1.00 91.69           C  
ATOM   2597  O   GLU A 323      11.030  11.446  17.303  1.00 91.69           O  
ATOM   2598  CG  GLU A 323      12.994  10.528  19.868  1.00 91.69           C  
ATOM   2599  CD  GLU A 323      11.941  11.096  20.833  1.00 91.69           C  
ATOM   2600  OE1 GLU A 323      12.090  12.290  21.163  1.00 91.69           O  
ATOM   2601  OE2 GLU A 323      11.029  10.336  21.260  1.00 91.69           O  
ATOM   2602  N   SER A 324      12.166   9.920  16.118  1.00 90.94           N  
ATOM   2603  CA  SER A 324      12.426  10.789  14.964  1.00 90.94           C  
ATOM   2604  C   SER A 324      11.193  11.119  14.121  1.00 90.94           C  
ATOM   2605  CB  SER A 324      13.512  10.172  14.082  1.00 90.94           C  
ATOM   2606  O   SER A 324      11.301  11.901  13.180  1.00 90.94           O  
ATOM   2607  OG  SER A 324      13.146   8.899  13.572  1.00 90.94           O  
ATOM   2608  N   TRP A 325      10.050  10.492  14.407  1.00 93.56           N  
ATOM   2609  CA  TRP A 325       8.770  10.755  13.749  1.00 93.56           C  
ATOM   2610  C   TRP A 325       7.824  11.576  14.625  1.00 93.56           C  
ATOM   2611  CB  TRP A 325       8.125   9.423  13.349  1.00 93.56           C  
ATOM   2612  O   TRP A 325       6.842  12.105  14.118  1.00 93.56           O  
ATOM   2613  CG  TRP A 325       8.783   8.649  12.243  1.00 93.56           C  
ATOM   2614  CD1 TRP A 325       9.941   8.946  11.603  1.00 93.56           C  
ATOM   2615  CD2 TRP A 325       8.243   7.485  11.554  1.00 93.56           C  
ATOM   2616  CE2 TRP A 325       9.118   7.150  10.478  1.00 93.56           C  
ATOM   2617  CE3 TRP A 325       7.076   6.707  11.708  1.00 93.56           C  
ATOM   2618  NE1 TRP A 325      10.161   8.043  10.581  1.00 93.56           N  
ATOM   2619  CH2 TRP A 325       7.636   5.400   9.722  1.00 93.56           C  
ATOM   2620  CZ2 TRP A 325       8.820   6.139   9.558  1.00 93.56           C  
ATOM   2621  CZ3 TRP A 325       6.791   5.658  10.815  1.00 93.56           C  
ATOM   2622  N   LYS A 326       8.103  11.712  15.926  1.00 92.38           N  
ATOM   2623  CA  LYS A 326       7.247  12.499  16.812  1.00 92.38           C  
ATOM   2624  C   LYS A 326       7.331  13.991  16.455  1.00 92.38           C  
ATOM   2625  CB  LYS A 326       7.645  12.297  18.268  1.00 92.38           C  
ATOM   2626  O   LYS A 326       8.446  14.509  16.358  1.00 92.38           O  
ATOM   2627  CG  LYS A 326       7.346  10.886  18.776  1.00 92.38           C  
ATOM   2628  CD  LYS A 326       7.746  10.868  20.246  1.00 92.38           C  
ATOM   2629  CE  LYS A 326       7.733   9.462  20.826  1.00 92.38           C  
ATOM   2630  NZ  LYS A 326       8.523   9.480  22.074  1.00 92.38           N  
ATOM   2631  N   PRO A 327       6.199  14.706  16.340  1.00 87.94           N  
ATOM   2632  CA  PRO A 327       6.184  16.159  16.117  1.00 87.94           C  
ATOM   2633  C   PRO A 327       6.974  16.944  17.180  1.00 87.94           C  
ATOM   2634  CB  PRO A 327       4.696  16.543  16.152  1.00 87.94           C  
ATOM   2635  O   PRO A 327       7.714  17.892  16.885  1.00 87.94           O  
ATOM   2636  CG  PRO A 327       3.970  15.258  15.769  1.00 87.94           C  
ATOM   2637  CD  PRO A 327       4.846  14.172  16.368  1.00 87.94           C  
ATOM   2638  N   ASP A 328       6.847  16.497  18.428  1.00 87.50           N  
ATOM   2639  CA  ASP A 328       7.494  17.016  19.631  1.00 87.50           C  
ATOM   2640  C   ASP A 328       8.772  16.248  20.013  1.00 87.50           C  
ATOM   2641  CB  ASP A 328       6.459  17.038  20.770  1.00 87.50           C  
ATOM   2642  O   ASP A 328       9.341  16.471  21.080  1.00 87.50           O  
ATOM   2643  CG  ASP A 328       5.959  15.649  21.208  1.00 87.50           C  
ATOM   2644  OD1 ASP A 328       5.903  14.717  20.366  1.00 87.50           O  
ATOM   2645  OD2 ASP A 328       5.587  15.513  22.391  1.00 87.50           O  
ATOM   2646  N   GLY A 329       9.250  15.360  19.135  1.00 87.06           N  
ATOM   2647  CA  GLY A 329      10.449  14.565  19.366  1.00 87.06           C  
ATOM   2648  C   GLY A 329      11.705  15.422  19.520  1.00 87.06           C  
ATOM   2649  O   GLY A 329      11.899  16.436  18.844  1.00 87.06           O  
ATOM   2650  N   VAL A 330      12.617  14.967  20.381  1.00 89.69           N  
ATOM   2651  CA  VAL A 330      13.922  15.617  20.598  1.00 89.69           C  
ATOM   2652  C   VAL A 330      14.867  15.349  19.422  1.00 89.69           C  
ATOM   2653  CB  VAL A 330      14.556  15.161  21.929  1.00 89.69           C  
ATOM   2654  O   VAL A 330      15.884  16.023  19.262  1.00 89.69           O  
ATOM   2655  CG1 VAL A 330      15.767  16.024  22.321  1.00 89.69           C  
ATOM   2656  CG2 VAL A 330      13.562  15.229  23.096  1.00 89.69           C  
ATOM   2657  N   ARG A 331      14.557  14.355  18.583  1.00 90.12           N  
ATOM   2658  CA  ARG A 331      15.316  14.023  17.373  1.00 90.12           C  
ATOM   2659  C   ARG A 331      14.504  14.320  16.124  1.00 90.12           C  
ATOM   2660  CB  ARG A 331      15.762  12.559  17.387  1.00 90.12           C  
ATOM   2661  O   ARG A 331      13.325  14.001  16.066  1.00 90.12           O  
ATOM   2662  CG  ARG A 331      16.779  12.270  18.496  1.00 90.12           C  
ATOM   2663  CD  ARG A 331      17.253  10.819  18.374  1.00 90.12           C  
ATOM   2664  NE  ARG A 331      18.330  10.502  19.333  1.00 90.12           N  
ATOM   2665  NH1 ARG A 331      20.128  10.846  17.934  1.00 90.12           N  
ATOM   2666  NH2 ARG A 331      20.464  10.071  19.999  1.00 90.12           N  
ATOM   2667  CZ  ARG A 331      19.629  10.477  19.082  1.00 90.12           C  
ATOM   2668  N   ASN A 332      15.170  14.846  15.106  1.00 88.69           N  
ATOM   2669  CA  ASN A 332      14.589  15.087  13.792  1.00 88.69           C  
ATOM   2670  C   ASN A 332      15.600  14.777  12.684  1.00 88.69           C  
ATOM   2671  CB  ASN A 332      14.038  16.525  13.714  1.00 88.69           C  
ATOM   2672  O   ASN A 332      16.798  14.619  12.931  1.00 88.69           O  
ATOM   2673  CG  ASN A 332      15.080  17.635  13.784  1.00 88.69           C  
ATOM   2674  ND2 ASN A 332      14.715  18.821  13.361  1.00 88.69           N  
ATOM   2675  OD1 ASN A 332      16.209  17.481  14.229  1.00 88.69           O  
ATOM   2676  N   TYR A 333      15.100  14.673  11.459  1.00 90.12           N  
ATOM   2677  CA  TYR A 333      15.934  14.602  10.268  1.00 90.12           C  
ATOM   2678  C   TYR A 333      16.307  16.021   9.818  1.00 90.12           C  
ATOM   2679  CB  TYR A 333      15.200  13.781   9.206  1.00 90.12           C  
ATOM   2680  O   TYR A 333      15.459  16.911   9.808  1.00 90.12           O  
ATOM   2681  CG  TYR A 333      15.078  12.312   9.581  1.00 90.12           C  
ATOM   2682  CD1 TYR A 333      16.202  11.464   9.520  1.00 90.12           C  
ATOM   2683  CD2 TYR A 333      13.848  11.810  10.044  1.00 90.12           C  
ATOM   2684  CE1 TYR A 333      16.096  10.118   9.925  1.00 90.12           C  
ATOM   2685  CE2 TYR A 333      13.731  10.467  10.436  1.00 90.12           C  
ATOM   2686  OH  TYR A 333      14.751   8.345  10.844  1.00 90.12           O  
ATOM   2687  CZ  TYR A 333      14.855   9.622  10.388  1.00 90.12           C  
ATOM   2688  N   GLN A 334      17.588  16.242   9.516  1.00 89.06           N  
ATOM   2689  CA  GLN A 334      18.167  17.546   9.172  1.00 89.06           C  
ATOM   2690  C   GLN A 334      18.901  17.483   7.825  1.00 89.06           C  
ATOM   2691  CB  GLN A 334      19.133  18.008  10.280  1.00 89.06           C  
ATOM   2692  O   GLN A 334      19.497  16.455   7.493  1.00 89.06           O  
ATOM   2693  CG  GLN A 334      18.444  18.166  11.644  1.00 89.06           C  
ATOM   2694  CD  GLN A 334      19.375  18.621  12.763  1.00 89.06           C  
ATOM   2695  NE2 GLN A 334      18.857  18.675  13.969  1.00 89.06           N  
ATOM   2696  OE1 GLN A 334      20.551  18.895  12.598  1.00 89.06           O  
ATOM   2697  N   GLY A 335      18.879  18.590   7.075  1.00 84.19           N  
ATOM   2698  CA  GLY A 335      19.516  18.761   5.761  1.00 84.19           C  
ATOM   2699  C   GLY A 335      18.568  19.401   4.741  1.00 84.19           C  
ATOM   2700  O   GLY A 335      17.356  19.379   4.943  1.00 84.19           O  
ATOM   2701  N   ASP A 336      19.098  19.912   3.626  1.00 72.88           N  
ATOM   2702  CA  ASP A 336      18.329  20.648   2.596  1.00 72.88           C  
ATOM   2703  C   ASP A 336      18.178  19.886   1.263  1.00 72.88           C  
ATOM   2704  CB  ASP A 336      18.906  22.064   2.417  1.00 72.88           C  
ATOM   2705  O   ASP A 336      17.819  20.454   0.236  1.00 72.88           O  
ATOM   2706  CG  ASP A 336      18.712  22.932   3.664  1.00 72.88           C  
ATOM   2707  OD1 ASP A 336      17.677  22.751   4.345  1.00 72.88           O  
ATOM   2708  OD2 ASP A 336      19.621  23.742   3.940  1.00 72.88           O  
ATOM   2709  N   GLY A 337      18.419  18.571   1.262  1.00 83.56           N  
ATOM   2710  CA  GLY A 337      18.344  17.744   0.054  1.00 83.56           C  
ATOM   2711  C   GLY A 337      17.618  16.410   0.222  1.00 83.56           C  
ATOM   2712  O   GLY A 337      16.949  16.140   1.222  1.00 83.56           O  
ATOM   2713  N   ASN A 338      17.790  15.543  -0.780  1.00 87.31           N  
ATOM   2714  CA  ASN A 338      17.212  14.194  -0.797  1.00 87.31           C  
ATOM   2715  C   ASN A 338      17.746  13.295   0.323  1.00 87.31           C  
ATOM   2716  CB  ASN A 338      17.491  13.539  -2.159  1.00 87.31           C  
ATOM   2717  O   ASN A 338      17.081  12.321   0.666  1.00 87.31           O  
ATOM   2718  CG  ASN A 338      16.682  14.154  -3.282  1.00 87.31           C  
ATOM   2719  ND2 ASN A 338      17.226  14.212  -4.474  1.00 87.31           N  
ATOM   2720  OD1 ASN A 338      15.554  14.580  -3.119  1.00 87.31           O  
ATOM   2721  N   TYR A 339      18.909  13.619   0.884  1.00 90.75           N  
ATOM   2722  CA  TYR A 339      19.511  12.903   1.998  1.00 90.75           C  
ATOM   2723  C   TYR A 339      19.476  13.750   3.269  1.00 90.75           C  
ATOM   2724  CB  TYR A 339      20.916  12.428   1.631  1.00 90.75           C  
ATOM   2725  O   TYR A 339      19.630  14.972   3.219  1.00 90.75           O  
ATOM   2726  CG  TYR A 339      20.914  11.453   0.472  1.00 90.75           C  
ATOM   2727  CD1 TYR A 339      20.774  10.077   0.730  1.00 90.75           C  
ATOM   2728  CD2 TYR A 339      21.086  11.911  -0.850  1.00 90.75           C  
ATOM   2729  CE1 TYR A 339      20.874   9.151  -0.322  1.00 90.75           C  
ATOM   2730  CE2 TYR A 339      21.173  10.984  -1.909  1.00 90.75           C  
ATOM   2731  OH  TYR A 339      21.286   8.687  -2.620  1.00 90.75           O  
ATOM   2732  CZ  TYR A 339      21.103   9.600  -1.635  1.00 90.75           C  
ATOM   2733  N   VAL A 340      19.224  13.092   4.397  1.00 91.44           N  
ATOM   2734  CA  VAL A 340      19.053  13.710   5.713  1.00 91.44           C  
ATOM   2735  C   VAL A 340      19.810  12.947   6.785  1.00 91.44           C  
ATOM   2736  CB  VAL A 340      17.575  13.821   6.126  1.00 91.44           C  
ATOM   2737  O   VAL A 340      19.912  11.722   6.751  1.00 91.44           O  
ATOM   2738  CG1 VAL A 340      16.858  14.890   5.305  1.00 91.44           C  
ATOM   2739  CG2 VAL A 340      16.801  12.496   6.020  1.00 91.44           C  
ATOM   2740  N   ASN A 341      20.286  13.672   7.789  1.00 90.75           N  
ATOM   2741  CA  ASN A 341      20.965  13.102   8.942  1.00 90.75           C  
ATOM   2742  C   ASN A 341      20.079  13.175  10.182  1.00 90.75           C  
ATOM   2743  CB  ASN A 341      22.331  13.779   9.104  1.00 90.75           C  
ATOM   2744  O   ASN A 341      19.305  14.115  10.358  1.00 90.75           O  
ATOM   2745  CG  ASN A 341      23.262  13.278   8.017  1.00 90.75           C  
ATOM   2746  ND2 ASN A 341      23.551  14.066   7.010  1.00 90.75           N  
ATOM   2747  OD1 ASN A 341      23.666  12.129   8.051  1.00 90.75           O  
ATOM   2748  N   LEU A 342      20.179  12.166  11.048  1.00 89.44           N  
ATOM   2749  CA  LEU A 342      19.441  12.150  12.306  1.00 89.44           C  
ATOM   2750  C   LEU A 342      20.144  13.057  13.323  1.00 89.44           C  
ATOM   2751  CB  LEU A 342      19.301  10.701  12.798  1.00 89.44           C  
ATOM   2752  O   LEU A 342      21.188  12.695  13.864  1.00 89.44           O  
ATOM   2753  CG  LEU A 342      18.467  10.581  14.086  1.00 89.44           C  
ATOM   2754  CD1 LEU A 342      17.005  10.966  13.865  1.00 89.44           C  
ATOM   2755  CD2 LEU A 342      18.504   9.141  14.597  1.00 89.44           C  
ATOM   2756  N   GLY A 343      19.549  14.211  13.608  1.00 87.44           N  
ATOM   2757  CA  GLY A 343      20.055  15.195  14.559  1.00 87.44           C  
ATOM   2758  C   GLY A 343      19.220  15.287  15.835  1.00 87.44           C  
ATOM   2759  O   GLY A 343      18.231  14.571  16.020  1.00 87.44           O  
ATOM   2760  N   ARG A 344      19.634  16.183  16.737  1.00 86.69           N  
ATOM   2761  CA  ARG A 344      18.788  16.681  17.831  1.00 86.69           C  
ATOM   2762  C   ARG A 344      18.150  17.997  17.405  1.00 86.69           C  
ATOM   2763  CB  ARG A 344      19.579  16.877  19.133  1.00 86.69           C  
ATOM   2764  O   ARG A 344      18.833  18.839  16.823  1.00 86.69           O  
ATOM   2765  CG  ARG A 344      19.869  15.554  19.852  1.00 86.69           C  
ATOM   2766  CD  ARG A 344      20.505  15.845  21.217  1.00 86.69           C  
ATOM   2767  NE  ARG A 344      20.761  14.613  21.991  1.00 86.69           N  
ATOM   2768  NH1 ARG A 344      21.513  15.646  23.901  1.00 86.69           N  
ATOM   2769  NH2 ARG A 344      21.410  13.424  23.831  1.00 86.69           N  
ATOM   2770  CZ  ARG A 344      21.224  14.567  23.230  1.00 86.69           C  
ATOM   2771  N   LYS A 345      16.870  18.175  17.721  1.00 78.62           N  
ATOM   2772  CA  LYS A 345      16.163  19.439  17.526  1.00 78.62           C  
ATOM   2773  C   LYS A 345      16.870  20.512  18.375  1.00 78.62           C  
ATOM   2774  CB  LYS A 345      14.683  19.243  17.902  1.00 78.62           C  
ATOM   2775  O   LYS A 345      17.141  20.233  19.547  1.00 78.62           O  
ATOM   2776  CG  LYS A 345      13.735  20.245  17.223  1.00 78.62           C  
ATOM   2777  CD  LYS A 345      12.276  19.849  17.517  1.00 78.62           C  
ATOM   2778  CE  LYS A 345      11.253  20.710  16.762  1.00 78.62           C  
ATOM   2779  NZ  LYS A 345       9.861  20.230  17.004  1.00 78.62           N  
ATOM   2780  N   PRO A 346      17.219  21.683  17.815  1.00 71.00           N  
ATOM   2781  CA  PRO A 346      17.763  22.779  18.609  1.00 71.00           C  
ATOM   2782  C   PRO A 346      16.781  23.122  19.733  1.00 71.00           C  
ATOM   2783  CB  PRO A 346      17.963  23.950  17.637  1.00 71.00           C  
ATOM   2784  O   PRO A 346      15.574  23.181  19.490  1.00 71.00           O  
ATOM   2785  CG  PRO A 346      18.021  23.283  16.264  1.00 71.00           C  
ATOM   2786  CD  PRO A 346      17.112  22.067  16.418  1.00 71.00           C  
ATOM   2787  N   SER A 347      17.276  23.301  20.957  1.00 67.81           N  
ATOM   2788  CA  SER A 347      16.466  23.869  22.036  1.00 67.81           C  
ATOM   2789  C   SER A 347      16.074  25.292  21.640  1.00 67.81           C  
ATOM   2790  CB  SER A 347      17.249  23.866  23.355  1.00 67.81           C  
ATOM   2791  O   SER A 347      16.963  26.069  21.287  1.00 67.81           O  
ATOM   2792  OG  SER A 347      18.551  24.385  23.158  1.00 67.81           O  
ATOM   2793  N   LEU A 348      14.767  25.580  21.646  1.00 53.94           N  
ATOM   2794  CA  LEU A 348      14.229  26.931  21.460  1.00 53.94           C  
ATOM   2795  C   LEU A 348      14.737  27.888  22.538  1.00 53.94           C  
ATOM   2796  CB  LEU A 348      12.685  26.892  21.443  1.00 53.94           C  
ATOM   2797  O   LEU A 348      14.873  27.429  23.698  1.00 53.94           O  
ATOM   2798  CG  LEU A 348      12.061  26.403  20.130  1.00 53.94           C  
ATOM   2799  CD1 LEU A 348      10.570  26.144  20.344  1.00 53.94           C  
ATOM   2800  CD2 LEU A 348      12.207  27.441  19.016  1.00 53.94           C  
ATOM   2801  OXT LEU A 348      14.926  29.056  22.142  1.00 53.94           O  
TER    2802      LEU A 348                                                      
ENDMDL                                                                          
END                                                                             
