# Supplementary material for: The RIX domain defines a class of polymorphic T6SS effectors and secreted adaptors
Source: Nat Commun. 2023 Aug 17;14:4983. doi: 10.1038/s41467-023-40659-2 (PMC10435454; doi:10.1038/s41467-023-40659-2)
Supplement: Supplementary file 6 — Supplementary Data S3 [file 41467_2023_40659_MOESM6_ESM.zip › AlphaFold2 PDB files used in this study/WP_152430150.1 DUF3289.pdb]

HEADER                                            01-JUN-22                     
TITLE     ALPHAFOLD MONOMER V2.0 PREDICTION FOR UNCHARACTERIZED PROTEIN         
TITLE    2 (A0A5P9CIT8)                                                         
COMPND    MOL_ID: 1;                                                            
COMPND   2 MOLECULE: UNCHARACTERIZED PROTEIN;                                   
COMPND   3 CHAIN: A                                                             
SOURCE    MOL_ID: 1;                                                            
SOURCE   2 ORGANISM_SCIENTIFIC: VIBRIO AQUIMARIS;                               
SOURCE   3 ORGANISM_TAXID: 2587862                                              
REMARK   1                                                                      
REMARK   1 REFERENCE 1                                                          
REMARK   1  AUTH   JOHN JUMPER, RICHARD EVANS, ALEXANDER PRITZEL, TIM GREEN,    
REMARK   1  AUTH 2 MICHAEL FIGURNOV, OLAF RONNEBERGER, KATHRYN TUNYASUVUNAKOOL, 
REMARK   1  AUTH 3 RUSS BATES, AUGUSTIN ZIDEK, ANNA POTAPENKO, ALEX BRIDGLAND,  
REMARK   1  AUTH 4 CLEMENS MEYER, SIMON A A KOHL, ANDREW J BALLARD,             
REMARK   1  AUTH 5 ANDREW COWIE, BERNARDINO ROMERA-PAREDES, STANISLAV NIKOLOV,  
REMARK   1  AUTH 6 RISHUB JAIN, JONAS ADLER, TREVOR BACK, STIG PETERSEN,        
REMARK   1  AUTH 7 DAVID REIMAN, ELLEN CLANCY, MICHAL ZIELINSKI,                
REMARK   1  AUTH 8 MARTIN STEINEGGER, MICHALINA PACHOLSKA, TAMAS BERGHAMMER,    
REMARK   1  AUTH 9 DAVID SILVER, ORIOL VINYALS, ANDREW W SENIOR,                
REMARK   1  AUTH10 KORAY KAVUKCUOGLU, PUSHMEET KOHLI, DEMIS HASSABIS            
REMARK   1  TITL   HIGHLY ACCURATE PROTEIN STRUCTURE PREDICTION WITH ALPHAFOLD  
REMARK   1  REF    NATURE                        V. 596   583 2021              
REMARK   1  REFN                   ISSN 0028-0836                               
REMARK   1  PMID   34265844                                                     
REMARK   1  DOI    10.1038/s41586-021-03819-2                                   
REMARK   1                                                                      
REMARK   1 DISCLAIMERS                                                          
REMARK   1 ALPHAFOLD DATA, COPYRIGHT (2021) DEEPMIND TECHNOLOGIES LIMITED. THE  
REMARK   1 INFORMATION PROVIDED IS THEORETICAL MODELLING ONLY AND CAUTION SHOULD
REMARK   1 BE EXERCISED IN ITS USE. IT IS PROVIDED "AS-IS" WITHOUT ANY WARRANTY 
REMARK   1 OF ANY KIND, WHETHER EXPRESSED OR IMPLIED. NO WARRANTY IS GIVEN THAT 
REMARK   1 USE OF THE INFORMATION SHALL NOT INFRINGE THE RIGHTS OF ANY THIRD    
REMARK   1 PARTY. THE INFORMATION IS NOT INTENDED TO BE A SUBSTITUTE FOR        
REMARK   1 PROFESSIONAL MEDICAL ADVICE, DIAGNOSIS, OR TREATMENT, AND DOES NOT   
REMARK   1 CONSTITUTE MEDICAL OR OTHER PROFESSIONAL ADVICE. IT IS AVAILABLE FOR 
REMARK   1 ACADEMIC AND COMMERCIAL PURPOSES, UNDER CC-BY 4.0 LICENCE.           
DBREF  XXXX A    1   332  UNP    A0A5P9CIT8 A0A5P9CIT8_9VIBR     1    332       
SEQRES   1 A  332  MET ARG TYR GLU SER PHE PRO TYR VAL PRO GLU GLU ARG          
SEQRES   2 A  332  GLN GLU THR THR ARG GLU ARG ALA ALA ARG GLN ARG GLN          
SEQRES   3 A  332  GLU ARG ARG ALA GLU LEU THR TYR THR ALA LYS ASP GLN          
SEQRES   4 A  332  LYS ARG TRP ALA GLU ASN ARG GLU ARG VAL LEU ALA GLU          
SEQRES   5 A  332  ARG LYS LEU ALA GLU GLU TRP LYS PRO VAL GLU GLY ASN          
SEQRES   6 A  332  PHE PRO LEU LEU VAL TYR GLN THR GLN ASN LYS MET ASP          
SEQRES   7 A  332  ASP PHE ASP ALA PRO ASP MET THR PHE GLY ASP GLU THR          
SEQRES   8 A  332  LYS GLU GLU ILE GLU GLN TYR GLY LEU MET THR PRO PHE          
SEQRES   9 A  332  GLU ASP ASP SER ILE ASN LEU PRO PHE THR ASP ILE ALA          
SEQRES  10 A  332  VAL PHE GLY GLU ASP GLN PHE THR LEU PRO VAL SER GLU          
SEQRES  11 A  332  HIS PHE GLU ARG MET ARG SER LEU ALA ASN ASP VAL ALA          
SEQRES  12 A  332  LEU GLY ILE GLY PHE SER THR LYS GLY GLU THR LYS ASP          
SEQRES  13 A  332  ILE PHE PHE GLU MET VAL ASP LYS PHE GLU ARG ASN GLU          
SEQRES  14 A  332  GLY GLY TYR TYR SER ASN PRO SER LEU THR SER ALA LEU          
SEQRES  15 A  332  LYS GLU HIS GLU THR THR ALA ASN PHE HIS GLN ALA LEU          
SEQRES  16 A  332  LYS LYS CYS LEU GLU GLU SER LEU LYS ASN GLY LYS LEU          
SEQRES  17 A  332  PRO SER ASP ILE VAL SER VAL SER SER GLN TYR MET LYS          
SEQRES  18 A  332  SER SER LYS GLY LYS PRO LEU PRO GLN PHE LEU VAL GLY          
SEQRES  19 A  332  ASP ILE LEU ASP PRO HIS LYS ASN LEU PHE ASP GLY THR          
SEQRES  20 A  332  VAL LEU ASN VAL HIS GLY ILE TRP SER MET ARG VAL TYR          
SEQRES  21 A  332  VAL GLU GLN LEU GLU TYR LYS GLY SER GLN ILE ARG GLY          
SEQRES  22 A  332  LEU PHE LYS TYR GLU VAL GLN ASP HIS PHE GLY LEU ASP          
SEQRES  23 A  332  LYS LYS ASP ILE ASN ASN ASN PRO MET ASN GLY ASP LYS          
SEQRES  24 A  332  PRO PHE GLU LEU ILE SER GLY PHE ARG SER TRP TYR LEU          
SEQRES  25 A  332  LEU GLN HIS TYR LYS GLU TYR ALA TYR LYS PRO PHE ILE          
SEQRES  26 A  332  THR LYS MET ASP PHE SER LEU                                  
CRYST1    1.000    1.000    1.000  90.00  90.00  90.00 P 1           1          
ORIGX1      1.000000  0.000000  0.000000        0.00000                         
ORIGX2      0.000000  1.000000  0.000000        0.00000                         
ORIGX3      0.000000  0.000000  1.000000        0.00000                         
SCALE1      1.000000  0.000000  0.000000        0.00000                         
SCALE2      0.000000  1.000000  0.000000        0.00000                         
SCALE3      0.000000  0.000000  1.000000        0.00000                         
MODEL        1                                                                  
ATOM      1  N   MET A   1     -61.488  12.823 115.917  1.00 42.44           N  
ATOM      2  CA  MET A   1     -60.209  13.028 115.205  1.00 42.44           C  
ATOM      3  C   MET A   1     -60.195  12.151 113.963  1.00 42.44           C  
ATOM      4  CB  MET A   1     -59.006  12.670 116.094  1.00 42.44           C  
ATOM      5  O   MET A   1     -60.174  10.936 114.099  1.00 42.44           O  
ATOM      6  CG  MET A   1     -58.726  13.706 117.183  1.00 42.44           C  
ATOM      7  SD  MET A   1     -57.393  13.183 118.285  1.00 42.44           S  
ATOM      8  CE  MET A   1     -57.622  14.354 119.648  1.00 42.44           C  
ATOM      9  N   ARG A   2     -60.267  12.747 112.772  1.00 42.03           N  
ATOM     10  CA  ARG A   2     -59.916  12.114 111.493  1.00 42.03           C  
ATOM     11  C   ARG A   2     -58.977  13.100 110.799  1.00 42.03           C  
ATOM     12  CB  ARG A   2     -61.159  11.827 110.623  1.00 42.03           C  
ATOM     13  O   ARG A   2     -59.346  14.260 110.670  1.00 42.03           O  
ATOM     14  CG  ARG A   2     -61.971  10.603 111.082  1.00 42.03           C  
ATOM     15  CD  ARG A   2     -63.097  10.291 110.081  1.00 42.03           C  
ATOM     16  NE  ARG A   2     -63.934   9.154 110.521  1.00 42.03           N  
ATOM     17  NH1 ARG A   2     -65.234   8.987 108.630  1.00 42.03           N  
ATOM     18  NH2 ARG A   2     -65.596   7.601 110.338  1.00 42.03           N  
ATOM     19  CZ  ARG A   2     -64.913   8.589 109.830  1.00 42.03           C  
ATOM     20  N   TYR A   3     -57.763  12.668 110.477  1.00 45.22           N  
ATOM     21  CA  TYR A   3     -56.800  13.465 109.718  1.00 45.22           C  
ATOM     22  C   TYR A   3     -57.094  13.286 108.226  1.00 45.22           C  
ATOM     23  CB  TYR A   3     -55.362  13.036 110.070  1.00 45.22           C  
ATOM     24  O   TYR A   3     -57.119  12.156 107.743  1.00 45.22           O  
ATOM     25  CG  TYR A   3     -54.754  13.760 111.260  1.00 45.22           C  
ATOM     26  CD1 TYR A   3     -53.995  14.925 111.037  1.00 45.22           C  
ATOM     27  CD2 TYR A   3     -54.923  13.275 112.574  1.00 45.22           C  
ATOM     28  CE1 TYR A   3     -53.406  15.610 112.117  1.00 45.22           C  
ATOM     29  CE2 TYR A   3     -54.343  13.963 113.659  1.00 45.22           C  
ATOM     30  OH  TYR A   3     -53.023  15.786 114.481  1.00 45.22           O  
ATOM     31  CZ  TYR A   3     -53.582  15.130 113.432  1.00 45.22           C  
ATOM     32  N   GLU A   4     -57.328  14.389 107.519  1.00 50.06           N  
ATOM     33  CA  GLU A   4     -57.279  14.447 106.057  1.00 50.06           C  
ATOM     34  C   GLU A   4     -55.813  14.600 105.627  1.00 50.06           C  
ATOM     35  CB  GLU A   4     -58.129  15.617 105.531  1.00 50.06           C  
ATOM     36  O   GLU A   4     -55.090  15.450 106.146  1.00 50.06           O  
ATOM     37  CG  GLU A   4     -59.638  15.359 105.678  1.00 50.06           C  
ATOM     38  CD  GLU A   4     -60.515  16.493 105.120  1.00 50.06           C  
ATOM     39  OE1 GLU A   4     -61.716  16.215 104.900  1.00 50.06           O  
ATOM     40  OE2 GLU A   4     -60.002  17.622 104.960  1.00 50.06           O  
ATOM     41  N   SER A   5     -55.349  13.752 104.711  1.00 51.47           N  
ATOM     42  CA  SER A   5     -54.008  13.832 104.122  1.00 51.47           C  
ATOM     43  C   SER A   5     -54.009  14.711 102.868  1.00 51.47           C  
ATOM     44  CB  SER A   5     -53.495  12.427 103.791  1.00 51.47           C  
ATOM     45  O   SER A   5     -54.858  14.536 101.995  1.00 51.47           O  
ATOM     46  OG  SER A   5     -54.474  11.723 103.050  1.00 51.47           O  
ATOM     47  N   PHE A   6     -53.025  15.610 102.772  1.00 54.38           N  
ATOM     48  CA  PHE A   6     -52.757  16.489 101.625  1.00 54.38           C  
ATOM     49  C   PHE A   6     -52.395  15.713 100.335  1.00 54.38           C  
ATOM     50  CB  PHE A   6     -51.608  17.444 102.000  1.00 54.38           C  
ATOM     51  O   PHE A   6     -51.823  14.624 100.425  1.00 54.38           O  
ATOM     52  CG  PHE A   6     -52.036  18.691 102.750  1.00 54.38           C  
ATOM     53  CD1 PHE A   6     -52.291  19.876 102.033  1.00 54.38           C  
ATOM     54  CD2 PHE A   6     -52.171  18.685 104.152  1.00 54.38           C  
ATOM     55  CE1 PHE A   6     -52.685  21.044 102.708  1.00 54.38           C  
ATOM     56  CE2 PHE A   6     -52.563  19.855 104.828  1.00 54.38           C  
ATOM     57  CZ  PHE A   6     -52.822  21.033 104.106  1.00 54.38           C  
ATOM     58  N   PRO A   7     -52.678  16.266  99.135  1.00 54.50           N  
ATOM     59  CA  PRO A   7     -52.414  15.599  97.861  1.00 54.50           C  
ATOM     60  C   PRO A   7     -50.916  15.572  97.511  1.00 54.50           C  
ATOM     61  CB  PRO A   7     -53.252  16.353  96.824  1.00 54.50           C  
ATOM     62  O   PRO A   7     -50.208  16.571  97.626  1.00 54.50           O  
ATOM     63  CG  PRO A   7     -53.313  17.770  97.391  1.00 54.50           C  
ATOM     64  CD  PRO A   7     -53.333  17.546  98.902  1.00 54.50           C  
ATOM     65  N   TYR A   8     -50.452  14.407  97.055  1.00 56.03           N  
ATOM     66  CA  TYR A   8     -49.092  14.145  96.583  1.00 56.03           C  
ATOM     67  C   TYR A   8     -48.872  14.747  95.186  1.00 56.03           C  
ATOM     68  CB  TYR A   8     -48.891  12.619  96.587  1.00 56.03           C  
ATOM     69  O   TYR A   8     -49.568  14.383  94.238  1.00 56.03           O  
ATOM     70  CG  TYR A   8     -47.559  12.118  96.061  1.00 56.03           C  
ATOM     71  CD1 TYR A   8     -47.454  11.648  94.736  1.00 56.03           C  
ATOM     72  CD2 TYR A   8     -46.433  12.090  96.906  1.00 56.03           C  
ATOM     73  CE1 TYR A   8     -46.228  11.143  94.261  1.00 56.03           C  
ATOM     74  CE2 TYR A   8     -45.201  11.598  96.430  1.00 56.03           C  
ATOM     75  OH  TYR A   8     -43.915  10.649  94.635  1.00 56.03           O  
ATOM     76  CZ  TYR A   8     -45.099  11.121  95.105  1.00 56.03           C  
ATOM     77  N   VAL A   9     -47.893  15.645  95.058  1.00 60.09           N  
ATOM     78  CA  VAL A   9     -47.384  16.140  93.769  1.00 60.09           C  
ATOM     79  C   VAL A   9     -46.146  15.306  93.413  1.00 60.09           C  
ATOM     80  CB  VAL A   9     -47.046  17.644  93.831  1.00 60.09           C  
ATOM     81  O   VAL A   9     -45.214  15.281  94.218  1.00 60.09           O  
ATOM     82  CG1 VAL A   9     -46.580  18.166  92.465  1.00 60.09           C  
ATOM     83  CG2 VAL A   9     -48.267  18.474  94.257  1.00 60.09           C  
ATOM     84  N   PRO A  10     -46.099  14.604  92.264  1.00 51.88           N  
ATOM     85  CA  PRO A  10     -44.923  13.823  91.888  1.00 51.88           C  
ATOM     86  C   PRO A  10     -43.741  14.754  91.585  1.00 51.88           C  
ATOM     87  CB  PRO A  10     -45.329  12.988  90.664  1.00 51.88           C  
ATOM     88  O   PRO A  10     -43.842  15.620  90.718  1.00 51.88           O  
ATOM     89  CG  PRO A  10     -46.853  13.092  90.612  1.00 51.88           C  
ATOM     90  CD  PRO A  10     -47.151  14.431  91.277  1.00 51.88           C  
ATOM     91  N   GLU A  11     -42.617  14.572  92.280  1.00 57.66           N  
ATOM     92  CA  GLU A  11     -41.350  15.226  91.937  1.00 57.66           C  
ATOM     93  C   GLU A  11     -40.828  14.674  90.600  1.00 57.66           C  
ATOM     94  CB  GLU A  11     -40.296  15.010  93.043  1.00 57.66           C  
ATOM     95  O   GLU A  11     -40.443  13.506  90.500  1.00 57.66           O  
ATOM     96  CG  GLU A  11     -40.456  15.947  94.251  1.00 57.66           C  
ATOM     97  CD  GLU A  11     -39.356  15.741  95.312  1.00 57.66           C  
ATOM     98  OE1 GLU A  11     -39.019  16.732  96.000  1.00 57.66           O  
ATOM     99  OE2 GLU A  11     -38.863  14.596  95.446  1.00 57.66           O  
ATOM    100  N   GLU A  12     -40.783  15.512  89.562  1.00 59.00           N  
ATOM    101  CA  GLU A  12     -40.034  15.204  88.343  1.00 59.00           C  
ATOM    102  C   GLU A  12     -38.534  15.174  88.660  1.00 59.00           C  
ATOM    103  CB  GLU A  12     -40.334  16.199  87.211  1.00 59.00           C  
ATOM    104  O   GLU A  12     -37.882  16.196  88.892  1.00 59.00           O  
ATOM    105  CG  GLU A  12     -41.512  15.742  86.336  1.00 59.00           C  
ATOM    106  CD  GLU A  12     -41.735  16.651  85.114  1.00 59.00           C  
ATOM    107  OE1 GLU A  12     -42.405  16.178  84.168  1.00 59.00           O  
ATOM    108  OE2 GLU A  12     -41.229  17.796  85.118  1.00 59.00           O  
ATOM    109  N   ARG A  13     -37.970  13.965  88.681  1.00 61.06           N  
ATOM    110  CA  ARG A  13     -36.549  13.729  88.932  1.00 61.06           C  
ATOM    111  C   ARG A  13     -35.716  14.294  87.774  1.00 61.06           C  
ATOM    112  CB  ARG A  13     -36.354  12.219  89.142  1.00 61.06           C  
ATOM    113  O   ARG A  13     -35.745  13.756  86.669  1.00 61.06           O  
ATOM    114  CG  ARG A  13     -35.059  11.886  89.887  1.00 61.06           C  
ATOM    115  CD  ARG A  13     -34.919  10.364  89.982  1.00 61.06           C  
ATOM    116  NE  ARG A  13     -33.827   9.973  90.891  1.00 61.06           N  
ATOM    117  NH1 ARG A  13     -33.230   8.018  89.841  1.00 61.06           N  
ATOM    118  NH2 ARG A  13     -32.180   8.633  91.710  1.00 61.06           N  
ATOM    119  CZ  ARG A  13     -33.089   8.880  90.808  1.00 61.06           C  
ATOM    120  N   GLN A  14     -34.949  15.356  88.024  1.00 62.91           N  
ATOM    121  CA  GLN A  14     -34.035  15.925  87.028  1.00 62.91           C  
ATOM    122  C   GLN A  14     -32.857  14.973  86.758  1.00 62.91           C  
ATOM    123  CB  GLN A  14     -33.540  17.315  87.463  1.00 62.91           C  
ATOM    124  O   GLN A  14     -32.163  14.556  87.685  1.00 62.91           O  
ATOM    125  CG  GLN A  14     -34.662  18.368  87.454  1.00 62.91           C  
ATOM    126  CD  GLN A  14     -34.162  19.791  87.705  1.00 62.91           C  
ATOM    127  NE2 GLN A  14     -35.026  20.776  87.603  1.00 62.91           N  
ATOM    128  OE1 GLN A  14     -33.001  20.054  87.975  1.00 62.91           O  
ATOM    129  N   GLU A  15     -32.628  14.637  85.485  1.00 69.25           N  
ATOM    130  CA  GLU A  15     -31.520  13.771  85.057  1.00 69.25           C  
ATOM    131  C   GLU A  15     -30.150  14.334  85.456  1.00 69.25           C  
ATOM    132  CB  GLU A  15     -31.507  13.600  83.532  1.00 69.25           C  
ATOM    133  O   GLU A  15     -29.826  15.502  85.220  1.00 69.25           O  
ATOM    134  CG  GLU A  15     -32.412  12.490  82.980  1.00 69.25           C  
ATOM    135  CD  GLU A  15     -32.282  12.402  81.447  1.00 69.25           C  
ATOM    136  OE1 GLU A  15     -32.700  11.391  80.839  1.00 69.25           O  
ATOM    137  OE2 GLU A  15     -31.765  13.369  80.826  1.00 69.25           O  
ATOM    138  N   THR A  16     -29.294  13.455  85.969  1.00 81.06           N  
ATOM    139  CA  THR A  16     -27.901  13.767  86.289  1.00 81.06           C  
ATOM    140  C   THR A  16     -27.039  13.905  85.025  1.00 81.06           C  
ATOM    141  CB  THR A  16     -27.301  12.709  87.227  1.00 81.06           C  
ATOM    142  O   THR A  16     -27.318  13.331  83.969  1.00 81.06           O  
ATOM    143  CG2 THR A  16     -28.085  12.535  88.528  1.00 81.06           C  
ATOM    144  OG1 THR A  16     -27.240  11.462  86.578  1.00 81.06           O  
ATOM    145  N   THR A  17     -25.908  14.613  85.119  1.00 77.00           N  
ATOM    146  CA  THR A  17     -24.965  14.807  83.997  1.00 77.00           C  
ATOM    147  C   THR A  17     -24.457  13.482  83.407  1.00 77.00           C  
ATOM    148  CB  THR A  17     -23.753  15.646  84.449  1.00 77.00           C  
ATOM    149  O   THR A  17     -24.205  13.389  82.205  1.00 77.00           O  
ATOM    150  CG2 THR A  17     -23.134  16.441  83.301  1.00 77.00           C  
ATOM    151  OG1 THR A  17     -24.130  16.572  85.442  1.00 77.00           O  
ATOM    152  N   ARG A  18     -24.334  12.433  84.238  1.00 79.62           N  
ATOM    153  CA  ARG A  18     -23.961  11.075  83.803  1.00 79.62           C  
ATOM    154  C   ARG A  18     -25.074  10.391  83.010  1.00 79.62           C  
ATOM    155  CB  ARG A  18     -23.571  10.204  85.010  1.00 79.62           C  
ATOM    156  O   ARG A  18     -24.771   9.763  81.999  1.00 79.62           O  
ATOM    157  CG  ARG A  18     -22.106  10.395  85.429  1.00 79.62           C  
ATOM    158  CD  ARG A  18     -21.757   9.407  86.552  1.00 79.62           C  
ATOM    159  NE  ARG A  18     -20.316   9.418  86.878  1.00 79.62           N  
ATOM    160  NH1 ARG A  18     -20.391   7.869  88.576  1.00 79.62           N  
ATOM    161  NH2 ARG A  18     -18.437   8.774  88.005  1.00 79.62           N  
ATOM    162  CZ  ARG A  18     -19.724   8.690  87.813  1.00 79.62           C  
ATOM    163  N   GLU A  19     -26.327  10.532  83.430  1.00 81.25           N  
ATOM    164  CA  GLU A  19     -27.487   9.970  82.725  1.00 81.25           C  
ATOM    165  C   GLU A  19     -27.679  10.643  81.361  1.00 81.25           C  
ATOM    166  CB  GLU A  19     -28.739  10.105  83.603  1.00 81.25           C  
ATOM    167  O   GLU A  19     -27.813   9.951  80.353  1.00 81.25           O  
ATOM    168  CG  GLU A  19     -28.703   9.107  84.779  1.00 81.25           C  
ATOM    169  CD  GLU A  19     -29.666   9.467  85.919  1.00 81.25           C  
ATOM    170  OE1 GLU A  19     -30.048   8.552  86.680  1.00 81.25           O  
ATOM    171  OE2 GLU A  19     -29.883  10.685  86.121  1.00 81.25           O  
ATOM    172  N   ARG A  20     -27.527  11.973  81.284  1.00 79.94           N  
ATOM    173  CA  ARG A  20     -27.564  12.710  80.009  1.00 79.94           C  
ATOM    174  C   ARG A  20     -26.465  12.254  79.041  1.00 79.94           C  
ATOM    175  CB  ARG A  20     -27.488  14.216  80.300  1.00 79.94           C  
ATOM    176  O   ARG A  20     -26.718  12.060  77.852  1.00 79.94           O  
ATOM    177  CG  ARG A  20     -27.823  15.051  79.053  1.00 79.94           C  
ATOM    178  CD  ARG A  20     -27.700  16.557  79.316  1.00 79.94           C  
ATOM    179  NE  ARG A  20     -28.690  17.034  80.300  1.00 79.94           N  
ATOM    180  NH1 ARG A  20     -28.197  19.277  80.173  1.00 79.94           N  
ATOM    181  NH2 ARG A  20     -29.793  18.570  81.566  1.00 79.94           N  
ATOM    182  CZ  ARG A  20     -28.888  18.288  80.673  1.00 79.94           C  
ATOM    183  N   ALA A  21     -25.247  12.044  79.544  1.00 81.25           N  
ATOM    184  CA  ALA A  21     -24.136  11.540  78.738  1.00 81.25           C  
ATOM    185  C   ALA A  21     -24.356  10.088  78.271  1.00 81.25           C  
ATOM    186  CB  ALA A  21     -22.841  11.676  79.548  1.00 81.25           C  
ATOM    187  O   ALA A  21     -23.958   9.737  77.159  1.00 81.25           O  
ATOM    188  N   ALA A  22     -24.985   9.244  79.095  1.00 82.31           N  
ATOM    189  CA  ALA A  22     -25.343   7.874  78.733  1.00 82.31           C  
ATOM    190  C   ALA A  22     -26.436   7.839  77.654  1.00 82.31           C  
ATOM    191  CB  ALA A  22     -25.756   7.116  80.000  1.00 82.31           C  
ATOM    192  O   ALA A  22     -26.277   7.122  76.663  1.00 82.31           O  
ATOM    193  N   ARG A  23     -27.470   8.681  77.780  1.00 83.25           N  
ATOM    194  CA  ARG A  23     -28.533   8.821  76.778  1.00 83.25           C  
ATOM    195  C   ARG A  23     -27.982   9.274  75.429  1.00 83.25           C  
ATOM    196  CB  ARG A  23     -29.619   9.772  77.304  1.00 83.25           C  
ATOM    197  O   ARG A  23     -28.188   8.591  74.437  1.00 83.25           O  
ATOM    198  CG  ARG A  23     -30.874   9.676  76.424  1.00 83.25           C  
ATOM    199  CD  ARG A  23     -31.980  10.627  76.880  1.00 83.25           C  
ATOM    200  NE  ARG A  23     -31.633  12.032  76.614  1.00 83.25           N  
ATOM    201  NH1 ARG A  23     -32.757  12.932  78.398  1.00 83.25           N  
ATOM    202  NH2 ARG A  23     -31.572  14.262  77.106  1.00 83.25           N  
ATOM    203  CZ  ARG A  23     -31.979  13.056  77.371  1.00 83.25           C  
ATOM    204  N   GLN A  24     -27.146  10.314  75.402  1.00 83.44           N  
ATOM    205  CA  GLN A  24     -26.490  10.769  74.166  1.00 83.44           C  
ATOM    206  C   GLN A  24     -25.561   9.717  73.538  1.00 83.44           C  
ATOM    207  CB  GLN A  24     -25.653  12.017  74.460  1.00 83.44           C  
ATOM    208  O   GLN A  24     -25.307   9.730  72.333  1.00 83.44           O  
ATOM    209  CG  GLN A  24     -26.499  13.279  74.648  1.00 83.44           C  
ATOM    210  CD  GLN A  24     -25.629  14.506  74.900  1.00 83.44           C  
ATOM    211  NE2 GLN A  24     -26.218  15.679  74.961  1.00 83.44           N  
ATOM    212  OE1 GLN A  24     -24.414  14.441  75.041  1.00 83.44           O  
ATOM    213  N   ARG A  25     -24.971   8.812  74.333  1.00 82.25           N  
ATOM    214  CA  ARG A  25     -24.207   7.674  73.790  1.00 82.25           C  
ATOM    215  C   ARG A  25     -25.128   6.613  73.193  1.00 82.25           C  
ATOM    216  CB  ARG A  25     -23.307   7.044  74.859  1.00 82.25           C  
ATOM    217  O   ARG A  25     -24.760   6.038  72.175  1.00 82.25           O  
ATOM    218  CG  ARG A  25     -22.064   7.883  75.171  1.00 82.25           C  
ATOM    219  CD  ARG A  25     -21.285   7.199  76.300  1.00 82.25           C  
ATOM    220  NE  ARG A  25     -20.354   8.123  76.967  1.00 82.25           N  
ATOM    221  NH1 ARG A  25     -19.202   6.548  78.182  1.00 82.25           N  
ATOM    222  NH2 ARG A  25     -18.722   8.711  78.443  1.00 82.25           N  
ATOM    223  CZ  ARG A  25     -19.434   7.791  77.856  1.00 82.25           C  
ATOM    224  N   GLN A  26     -26.285   6.356  73.803  1.00 78.38           N  
ATOM    225  CA  GLN A  26     -27.297   5.443  73.267  1.00 78.38           C  
ATOM    226  C   GLN A  26     -27.959   5.989  72.002  1.00 78.38           C  
ATOM    227  CB  GLN A  26     -28.357   5.133  74.331  1.00 78.38           C  
ATOM    228  O   GLN A  26     -28.072   5.239  71.043  1.00 78.38           O  
ATOM    229  CG  GLN A  26     -27.973   3.909  75.171  1.00 78.38           C  
ATOM    230  CD  GLN A  26     -29.022   3.598  76.234  1.00 78.38           C  
ATOM    231  NE2 GLN A  26     -29.200   2.351  76.612  1.00 78.38           N  
ATOM    232  OE1 GLN A  26     -29.686   4.465  76.766  1.00 78.38           O  
ATOM    233  N   GLU A  27     -28.311   7.274  71.965  1.00 79.62           N  
ATOM    234  CA  GLU A  27     -28.869   7.956  70.788  1.00 79.62           C  
ATOM    235  C   GLU A  27     -27.892   7.879  69.609  1.00 79.62           C  
ATOM    236  CB  GLU A  27     -29.193   9.417  71.146  1.00 79.62           C  
ATOM    237  O   GLU A  27     -28.247   7.359  68.556  1.00 79.62           O  
ATOM    238  CG  GLU A  27     -30.434   9.549  72.054  1.00 79.62           C  
ATOM    239  CD  GLU A  27     -30.589  10.941  72.704  1.00 79.62           C  
ATOM    240  OE1 GLU A  27     -31.594  11.149  73.423  1.00 79.62           O  
ATOM    241  OE2 GLU A  27     -29.646  11.763  72.624  1.00 79.62           O  
ATOM    242  N   ARG A  28     -26.614   8.232  69.818  1.00 78.88           N  
ATOM    243  CA  ARG A  28     -25.576   8.077  68.780  1.00 78.88           C  
ATOM    244  C   ARG A  28     -25.358   6.628  68.361  1.00 78.88           C  
ATOM    245  CB  ARG A  28     -24.248   8.674  69.250  1.00 78.88           C  
ATOM    246  O   ARG A  28     -25.102   6.358  67.193  1.00 78.88           O  
ATOM    247  CG  ARG A  28     -24.283  10.202  69.152  1.00 78.88           C  
ATOM    248  CD  ARG A  28     -22.936  10.811  69.547  1.00 78.88           C  
ATOM    249  NE  ARG A  28     -22.702  10.680  70.997  1.00 78.88           N  
ATOM    250  NH1 ARG A  28     -21.482  12.606  71.274  1.00 78.88           N  
ATOM    251  NH2 ARG A  28     -22.001  11.360  73.050  1.00 78.88           N  
ATOM    252  CZ  ARG A  28     -22.053  11.539  71.760  1.00 78.88           C  
ATOM    253  N   ARG A  29     -25.437   5.676  69.298  1.00 75.44           N  
ATOM    254  CA  ARG A  29     -25.378   4.249  68.954  1.00 75.44           C  
ATOM    255  C   ARG A  29     -26.563   3.856  68.086  1.00 75.44           C  
ATOM    256  CB  ARG A  29     -25.303   3.357  70.203  1.00 75.44           C  
ATOM    257  O   ARG A  29     -26.344   3.163  67.105  1.00 75.44           O  
ATOM    258  CG  ARG A  29     -23.906   2.754  70.373  1.00 75.44           C  
ATOM    259  CD  ARG A  29     -23.883   1.850  71.610  1.00 75.44           C  
ATOM    260  NE  ARG A  29     -22.684   0.991  71.638  1.00 75.44           N  
ATOM    261  NH1 ARG A  29     -23.188  -0.145  73.568  1.00 75.44           N  
ATOM    262  NH2 ARG A  29     -21.372  -0.710  72.400  1.00 75.44           N  
ATOM    263  CZ  ARG A  29     -22.419   0.055  72.533  1.00 75.44           C  
ATOM    264  N   ALA A  30     -27.773   4.293  68.418  1.00 73.38           N  
ATOM    265  CA  ALA A  30     -28.979   3.993  67.657  1.00 73.38           C  
ATOM    266  C   ALA A  30     -28.934   4.610  66.249  1.00 73.38           C  
ATOM    267  CB  ALA A  30     -30.193   4.465  68.464  1.00 73.38           C  
ATOM    268  O   ALA A  30     -29.267   3.922  65.293  1.00 73.38           O  
ATOM    269  N   GLU A  31     -28.429   5.839  66.106  1.00 72.56           N  
ATOM    270  CA  GLU A  31     -28.200   6.489  64.803  1.00 72.56           C  
ATOM    271  C   GLU A  31     -27.174   5.744  63.935  1.00 72.56           C  
ATOM    272  CB  GLU A  31     -27.692   7.920  65.029  1.00 72.56           C  
ATOM    273  O   GLU A  31     -27.309   5.687  62.716  1.00 72.56           O  
ATOM    274  CG  GLU A  31     -28.786   8.879  65.518  1.00 72.56           C  
ATOM    275  CD  GLU A  31     -28.249  10.290  65.814  1.00 72.56           C  
ATOM    276  OE1 GLU A  31     -29.093  11.193  65.998  1.00 72.56           O  
ATOM    277  OE2 GLU A  31     -27.007  10.463  65.889  1.00 72.56           O  
ATOM    278  N   LEU A  32     -26.153   5.153  64.561  1.00 75.06           N  
ATOM    279  CA  LEU A  32     -25.107   4.381  63.884  1.00 75.06           C  
ATOM    280  C   LEU A  32     -25.457   2.893  63.722  1.00 75.06           C  
ATOM    281  CB  LEU A  32     -23.787   4.568  64.654  1.00 75.06           C  
ATOM    282  O   LEU A  32     -24.686   2.146  63.116  1.00 75.06           O  
ATOM    283  CG  LEU A  32     -23.210   5.995  64.583  1.00 75.06           C  
ATOM    284  CD1 LEU A  32     -22.092   6.143  65.619  1.00 75.06           C  
ATOM    285  CD2 LEU A  32     -22.620   6.307  63.206  1.00 75.06           C  
ATOM    286  N   THR A  33     -26.586   2.434  64.273  1.00 81.38           N  
ATOM    287  CA  THR A  33     -26.997   1.031  64.184  1.00 81.38           C  
ATOM    288  C   THR A  33     -27.858   0.842  62.949  1.00 81.38           C  
ATOM    289  CB  THR A  33     -27.726   0.530  65.438  1.00 81.38           C  
ATOM    290  O   THR A  33     -29.013   1.254  62.899  1.00 81.38           O  
ATOM    291  CG2 THR A  33     -27.960  -0.980  65.384  1.00 81.38           C  
ATOM    292  OG1 THR A  33     -26.926   0.717  66.577  1.00 81.38           O  
ATOM    293  N   TYR A  34     -27.292   0.181  61.946  1.00 84.62           N  
ATOM    294  CA  TYR A  34     -28.008  -0.131  60.717  1.00 84.62           C  
ATOM    295  C   TYR A  34     -29.201  -1.046  60.978  1.00 84.62           C  
ATOM    296  CB  TYR A  34     -27.041  -0.757  59.714  1.00 84.62           C  
ATOM    297  O   TYR A  34     -29.091  -2.061  61.670  1.00 84.62           O  
ATOM    298  CG  TYR A  34     -25.791   0.070  59.503  1.00 84.62           C  
ATOM    299  CD1 TYR A  34     -25.904   1.433  59.158  1.00 84.62           C  
ATOM    300  CD2 TYR A  34     -24.520  -0.518  59.648  1.00 84.62           C  
ATOM    301  CE1 TYR A  34     -24.747   2.189  58.892  1.00 84.62           C  
ATOM    302  CE2 TYR A  34     -23.360   0.239  59.393  1.00 84.62           C  
ATOM    303  OH  TYR A  34     -22.367   2.308  58.682  1.00 84.62           O  
ATOM    304  CZ  TYR A  34     -23.476   1.588  58.992  1.00 84.62           C  
ATOM    305  N   THR A  35     -30.340  -0.705  60.385  1.00 86.69           N  
ATOM    306  CA  THR A  35     -31.562  -1.495  60.510  1.00 86.69           C  
ATOM    307  C   THR A  35     -31.589  -2.636  59.489  1.00 86.69           C  
ATOM    308  CB  THR A  35     -32.811  -0.611  60.384  1.00 86.69           C  
ATOM    309  O   THR A  35     -30.901  -2.609  58.466  1.00 86.69           O  
ATOM    310  CG2 THR A  35     -32.805   0.585  61.336  1.00 86.69           C  
ATOM    311  OG1 THR A  35     -32.965  -0.147  59.063  1.00 86.69           O  
ATOM    312  N   ALA A  36     -32.454  -3.631  59.706  1.00 86.00           N  
ATOM    313  CA  ALA A  36     -32.709  -4.680  58.713  1.00 86.00           C  
ATOM    314  C   ALA A  36     -33.191  -4.108  57.360  1.00 86.00           C  
ATOM    315  CB  ALA A  36     -33.740  -5.652  59.301  1.00 86.00           C  
ATOM    316  O   ALA A  36     -32.914  -4.672  56.302  1.00 86.00           O  
ATOM    317  N   LYS A  37     -33.878  -2.956  57.380  1.00 86.19           N  
ATOM    318  CA  LYS A  37     -34.320  -2.243  56.174  1.00 86.19           C  
ATOM    319  C   LYS A  37     -33.143  -1.625  55.414  1.00 86.19           C  
ATOM    320  CB  LYS A  37     -35.367  -1.194  56.581  1.00 86.19           C  
ATOM    321  O   LYS A  37     -33.126  -1.697  54.187  1.00 86.19           O  
ATOM    322  CG  LYS A  37     -36.055  -0.545  55.371  1.00 86.19           C  
ATOM    323  CD  LYS A  37     -37.097   0.479  55.837  1.00 86.19           C  
ATOM    324  CE  LYS A  37     -37.755   1.158  54.631  1.00 86.19           C  
ATOM    325  NZ  LYS A  37     -38.742   2.184  55.055  1.00 86.19           N  
ATOM    326  N   ASP A  38     -32.155  -1.073  56.120  1.00 86.56           N  
ATOM    327  CA  ASP A  38     -30.928  -0.540  55.508  1.00 86.56           C  
ATOM    328  C   ASP A  38     -30.114  -1.656  54.853  1.00 86.56           C  
ATOM    329  CB  ASP A  38     -30.067   0.198  56.542  1.00 86.56           C  
ATOM    330  O   ASP A  38     -29.713  -1.530  53.696  1.00 86.56           O  
ATOM    331  CG  ASP A  38     -30.815   1.375  57.154  1.00 86.56           C  
ATOM    332  OD1 ASP A  38     -31.346   2.191  56.366  1.00 86.56           O  
ATOM    333  OD2 ASP A  38     -30.920   1.386  58.402  1.00 86.56           O  
ATOM    334  N   GLN A  39     -29.964  -2.788  55.549  1.00 88.44           N  
ATOM    335  CA  GLN A  39     -29.302  -3.977  55.010  1.00 88.44           C  
ATOM    336  C   GLN A  39     -29.999  -4.496  53.747  1.00 88.44           C  
ATOM    337  CB  GLN A  39     -29.243  -5.077  56.075  1.00 88.44           C  
ATOM    338  O   GLN A  39     -29.328  -4.764  52.750  1.00 88.44           O  
ATOM    339  CG  GLN A  39     -28.305  -4.722  57.239  1.00 88.44           C  
ATOM    340  CD  GLN A  39     -28.256  -5.817  58.300  1.00 88.44           C  
ATOM    341  NE2 GLN A  39     -27.526  -5.616  59.373  1.00 88.44           N  
ATOM    342  OE1 GLN A  39     -28.868  -6.866  58.199  1.00 88.44           O  
ATOM    343  N   LYS A  40     -31.338  -4.572  53.749  1.00 91.94           N  
ATOM    344  CA  LYS A  40     -32.121  -4.974  52.572  1.00 91.94           C  
ATOM    345  C   LYS A  40     -31.920  -4.011  51.397  1.00 91.94           C  
ATOM    346  CB  LYS A  40     -33.601  -5.119  52.960  1.00 91.94           C  
ATOM    347  O   LYS A  40     -31.615  -4.458  50.297  1.00 91.94           O  
ATOM    348  CG  LYS A  40     -34.394  -5.778  51.826  1.00 91.94           C  
ATOM    349  CD  LYS A  40     -35.880  -5.929  52.167  1.00 91.94           C  
ATOM    350  CE  LYS A  40     -36.545  -6.643  50.988  1.00 91.94           C  
ATOM    351  NZ  LYS A  40     -38.022  -6.642  51.067  1.00 91.94           N  
ATOM    352  N   ARG A  41     -31.996  -2.695  51.635  1.00 90.44           N  
ATOM    353  CA  ARG A  41     -31.766  -1.667  50.601  1.00 90.44           C  
ATOM    354  C   ARG A  41     -30.366  -1.772  49.994  1.00 90.44           C  
ATOM    355  CB  ARG A  41     -31.983  -0.274  51.216  1.00 90.44           C  
ATOM    356  O   ARG A  41     -30.191  -1.594  48.790  1.00 90.44           O  
ATOM    357  CG  ARG A  41     -31.989   0.833  50.149  1.00 90.44           C  
ATOM    358  CD  ARG A  41     -32.099   2.230  50.773  1.00 90.44           C  
ATOM    359  NE  ARG A  41     -30.799   2.724  51.274  1.00 90.44           N  
ATOM    360  NH1 ARG A  41     -31.584   4.554  52.425  1.00 90.44           N  
ATOM    361  NH2 ARG A  41     -29.393   4.199  52.300  1.00 90.44           N  
ATOM    362  CZ  ARG A  41     -30.600   3.818  51.993  1.00 90.44           C  
ATOM    363  N   TRP A  42     -29.349  -2.023  50.816  1.00 90.38           N  
ATOM    364  CA  TRP A  42     -27.982  -2.205  50.330  1.00 90.38           C  
ATOM    365  C   TRP A  42     -27.802  -3.498  49.545  1.00 90.38           C  
ATOM    366  CB  TRP A  42     -27.004  -2.172  51.496  1.00 90.38           C  
ATOM    367  O   TRP A  42     -27.105  -3.474  48.535  1.00 90.38           O  
ATOM    368  CG  TRP A  42     -26.916  -0.886  52.244  1.00 90.38           C  
ATOM    369  CD1 TRP A  42     -27.025   0.366  51.737  1.00 90.38           C  
ATOM    370  CD2 TRP A  42     -26.576  -0.729  53.645  1.00 90.38           C  
ATOM    371  CE2 TRP A  42     -26.474   0.665  53.923  1.00 90.38           C  
ATOM    372  CE3 TRP A  42     -26.261  -1.637  54.676  1.00 90.38           C  
ATOM    373  NE1 TRP A  42     -26.775   1.289  52.734  1.00 90.38           N  
ATOM    374  CH2 TRP A  42     -25.660   0.206  56.130  1.00 90.38           C  
ATOM    375  CZ2 TRP A  42     -26.030   1.142  55.157  1.00 90.38           C  
ATOM    376  CZ3 TRP A  42     -25.809  -1.171  55.919  1.00 90.38           C  
ATOM    377  N   ALA A  43     -28.436  -4.594  49.968  1.00 91.19           N  
ATOM    378  CA  ALA A  43     -28.426  -5.853  49.231  1.00 91.19           C  
ATOM    379  C   ALA A  43     -29.071  -5.691  47.845  1.00 91.19           C  
ATOM    380  CB  ALA A  43     -29.116  -6.930  50.075  1.00 91.19           C  
ATOM    381  O   ALA A  43     -28.437  -6.019  46.847  1.00 91.19           O  
ATOM    382  N   GLU A  44     -30.254  -5.075  47.770  1.00 91.44           N  
ATOM    383  CA  GLU A  44     -30.949  -4.778  46.508  1.00 91.44           C  
ATOM    384  C   GLU A  44     -30.114  -3.861  45.596  1.00 91.44           C  
ATOM    385  CB  GLU A  44     -32.297  -4.103  46.819  1.00 91.44           C  
ATOM    386  O   GLU A  44     -29.953  -4.130  44.406  1.00 91.44           O  
ATOM    387  CG  GLU A  44     -33.340  -5.056  47.437  1.00 91.44           C  
ATOM    388  CD  GLU A  44     -34.593  -4.333  47.972  1.00 91.44           C  
ATOM    389  OE1 GLU A  44     -35.516  -5.037  48.456  1.00 91.44           O  
ATOM    390  OE2 GLU A  44     -34.623  -3.080  47.980  1.00 91.44           O  
ATOM    391  N   ASN A  45     -29.513  -2.796  46.145  1.00 90.25           N  
ATOM    392  CA  ASN A  45     -28.609  -1.930  45.380  1.00 90.25           C  
ATOM    393  C   ASN A  45     -27.365  -2.684  44.890  1.00 90.25           C  
ATOM    394  CB  ASN A  45     -28.188  -0.721  46.235  1.00 90.25           C  
ATOM    395  O   ASN A  45     -26.918  -2.451  43.769  1.00 90.25           O  
ATOM    396  CG  ASN A  45     -29.176   0.431  46.239  1.00 90.25           C  
ATOM    397  ND2 ASN A  45     -28.965   1.399  47.099  1.00 90.25           N  
ATOM    398  OD1 ASN A  45     -30.075   0.567  45.425  1.00 90.25           O  
ATOM    399  N   ARG A  46     -26.795  -3.576  45.707  1.00 89.06           N  
ATOM    400  CA  ARG A  46     -25.640  -4.397  45.328  1.00 89.06           C  
ATOM    401  C   ARG A  46     -26.001  -5.351  44.196  1.00 89.06           C  
ATOM    402  CB  ARG A  46     -25.107  -5.134  46.566  1.00 89.06           C  
ATOM    403  O   ARG A  46     -25.237  -5.445  43.243  1.00 89.06           O  
ATOM    404  CG  ARG A  46     -23.901  -6.028  46.247  1.00 89.06           C  
ATOM    405  CD  ARG A  46     -23.391  -6.704  47.524  1.00 89.06           C  
ATOM    406  NE  ARG A  46     -22.247  -7.597  47.246  1.00 89.06           N  
ATOM    407  NH1 ARG A  46     -23.385  -9.598  47.143  1.00 89.06           N  
ATOM    408  NH2 ARG A  46     -21.172  -9.568  46.872  1.00 89.06           N  
ATOM    409  CZ  ARG A  46     -22.277  -8.911  47.090  1.00 89.06           C  
ATOM    410  N   GLU A  47     -27.142  -6.028  44.278  1.00 89.69           N  
ATOM    411  CA  GLU A  47     -27.630  -6.912  43.216  1.00 89.69           C  
ATOM    412  C   GLU A  47     -27.891  -6.149  41.919  1.00 89.69           C  
ATOM    413  CB  GLU A  47     -28.898  -7.645  43.665  1.00 89.69           C  
ATOM    414  O   GLU A  47     -27.416  -6.581  40.869  1.00 89.69           O  
ATOM    415  CG  GLU A  47     -28.561  -8.767  44.654  1.00 89.69           C  
ATOM    416  CD  GLU A  47     -29.786  -9.593  45.069  1.00 89.69           C  
ATOM    417  OE1 GLU A  47     -29.553 -10.614  45.753  1.00 89.69           O  
ATOM    418  OE2 GLU A  47     -30.922  -9.201  44.721  1.00 89.69           O  
ATOM    419  N   ARG A  48     -28.535  -4.975  41.988  1.00 89.56           N  
ATOM    420  CA  ARG A  48     -28.732  -4.103  40.820  1.00 89.56           C  
ATOM    421  C   ARG A  48     -27.402  -3.722  40.172  1.00 89.56           C  
ATOM    422  CB  ARG A  48     -29.547  -2.860  41.212  1.00 89.56           C  
ATOM    423  O   ARG A  48     -27.238  -3.912  38.974  1.00 89.56           O  
ATOM    424  CG  ARG A  48     -29.883  -2.021  39.965  1.00 89.56           C  
ATOM    425  CD  ARG A  48     -30.674  -0.747  40.277  1.00 89.56           C  
ATOM    426  NE  ARG A  48     -29.853   0.228  41.018  1.00 89.56           N  
ATOM    427  NH1 ARG A  48     -31.208   0.515  42.853  1.00 89.56           N  
ATOM    428  NH2 ARG A  48     -29.214   1.472  42.814  1.00 89.56           N  
ATOM    429  CZ  ARG A  48     -30.099   0.738  42.209  1.00 89.56           C  
ATOM    430  N   VAL A  49     -26.433  -3.250  40.959  1.00 85.56           N  
ATOM    431  CA  VAL A  49     -25.109  -2.858  40.446  1.00 85.56           C  
ATOM    432  C   VAL A  49     -24.358  -4.056  39.856  1.00 85.56           C  
ATOM    433  CB  VAL A  49     -24.287  -2.168  41.553  1.00 85.56           C  
ATOM    434  O   VAL A  49     -23.680  -3.912  38.844  1.00 85.56           O  
ATOM    435  CG1 VAL A  49     -22.822  -1.925  41.157  1.00 85.56           C  
ATOM    436  CG2 VAL A  49     -24.883  -0.794  41.894  1.00 85.56           C  
ATOM    437  N   LEU A  50     -24.470  -5.247  40.451  1.00 83.19           N  
ATOM    438  CA  LEU A  50     -23.868  -6.468  39.903  1.00 83.19           C  
ATOM    439  C   LEU A  50     -24.526  -6.893  38.581  1.00 83.19           C  
ATOM    440  CB  LEU A  50     -23.950  -7.602  40.941  1.00 83.19           C  
ATOM    441  O   LEU A  50     -23.817  -7.312  37.669  1.00 83.19           O  
ATOM    442  CG  LEU A  50     -22.984  -7.458  42.131  1.00 83.19           C  
ATOM    443  CD1 LEU A  50     -23.330  -8.498  43.201  1.00 83.19           C  
ATOM    444  CD2 LEU A  50     -21.523  -7.668  41.725  1.00 83.19           C  
ATOM    445  N   ALA A  51     -25.848  -6.767  38.458  1.00 78.88           N  
ATOM    446  CA  ALA A  51     -26.577  -7.055  37.224  1.00 78.88           C  
ATOM    447  C   ALA A  51     -26.254  -6.041  36.112  1.00 78.88           C  
ATOM    448  CB  ALA A  51     -28.075  -7.097  37.544  1.00 78.88           C  
ATOM    449  O   ALA A  51     -25.979  -6.439  34.983  1.00 78.88           O  
ATOM    450  N   GLU A  52     -26.206  -4.745  36.436  1.00 77.50           N  
ATOM    451  CA  GLU A  52     -25.782  -3.681  35.513  1.00 77.50           C  
ATOM    452  C   GLU A  52     -24.340  -3.893  35.036  1.00 77.50           C  
ATOM    453  CB  GLU A  52     -25.902  -2.312  36.204  1.00 77.50           C  
ATOM    454  O   GLU A  52     -24.058  -3.750  33.848  1.00 77.50           O  
ATOM    455  CG  GLU A  52     -27.353  -1.812  36.319  1.00 77.50           C  
ATOM    456  CD  GLU A  52     -27.499  -0.554  37.200  1.00 77.50           C  
ATOM    457  OE1 GLU A  52     -28.654  -0.106  37.391  1.00 77.50           O  
ATOM    458  OE2 GLU A  52     -26.486  -0.074  37.761  1.00 77.50           O  
ATOM    459  N   ARG A  53     -23.431  -4.299  35.935  1.00 75.88           N  
ATOM    460  CA  ARG A  53     -22.049  -4.652  35.573  1.00 75.88           C  
ATOM    461  C   ARG A  53     -21.987  -5.867  34.657  1.00 75.88           C  
ATOM    462  CB  ARG A  53     -21.198  -4.879  36.825  1.00 75.88           C  
ATOM    463  O   ARG A  53     -21.298  -5.796  33.650  1.00 75.88           O  
ATOM    464  CG  ARG A  53     -20.810  -3.548  37.475  1.00 75.88           C  
ATOM    465  CD  ARG A  53     -20.065  -3.827  38.780  1.00 75.88           C  
ATOM    466  NE  ARG A  53     -19.716  -2.576  39.474  1.00 75.88           N  
ATOM    467  NH1 ARG A  53     -18.285  -3.495  41.010  1.00 75.88           N  
ATOM    468  NH2 ARG A  53     -18.662  -1.289  41.022  1.00 75.88           N  
ATOM    469  CZ  ARG A  53     -18.892  -2.459  40.497  1.00 75.88           C  
ATOM    470  N   LYS A  54     -22.748  -6.929  34.940  1.00 74.62           N  
ATOM    471  CA  LYS A  54     -22.839  -8.101  34.052  1.00 74.62           C  
ATOM    472  C   LYS A  54     -23.346  -7.734  32.654  1.00 74.62           C  
ATOM    473  CB  LYS A  54     -23.733  -9.179  34.672  1.00 74.62           C  
ATOM    474  O   LYS A  54     -22.751  -8.141  31.669  1.00 74.62           O  
ATOM    475  CG  LYS A  54     -22.965 -10.066  35.657  1.00 74.62           C  
ATOM    476  CD  LYS A  54     -23.886 -11.190  36.139  1.00 74.62           C  
ATOM    477  CE  LYS A  54     -23.102 -12.205  36.971  1.00 74.62           C  
ATOM    478  NZ  LYS A  54     -23.951 -13.376  37.300  1.00 74.62           N  
ATOM    479  N   LEU A  55     -24.386  -6.904  32.554  1.00 67.88           N  
ATOM    480  CA  LEU A  55     -24.911  -6.420  31.266  1.00 67.88           C  
ATOM    481  C   LEU A  55     -23.947  -5.477  30.525  1.00 67.88           C  
ATOM    482  CB  LEU A  55     -26.241  -5.692  31.524  1.00 67.88           C  
ATOM    483  O   LEU A  55     -24.036  -5.334  29.303  1.00 67.88           O  
ATOM    484  CG  LEU A  55     -27.430  -6.634  31.771  1.00 67.88           C  
ATOM    485  CD1 LEU A  55     -28.599  -5.825  32.337  1.00 67.88           C  
ATOM    486  CD2 LEU A  55     -27.897  -7.302  30.476  1.00 67.88           C  
ATOM    487  N   ALA A  56     -23.057  -4.799  31.252  1.00 69.38           N  
ATOM    488  CA  ALA A  56     -21.963  -4.012  30.685  1.00 69.38           C  
ATOM    489  C   ALA A  56     -20.742  -4.874  30.300  1.00 69.38           C  
ATOM    490  CB  ALA A  56     -21.594  -2.911  31.687  1.00 69.38           C  
ATOM    491  O   ALA A  56     -19.871  -4.403  29.570  1.00 69.38           O  
ATOM    492  N   GLU A  57     -20.677  -6.123  30.772  1.00 73.88           N  
ATOM    493  CA  GLU A  57     -19.620  -7.094  30.468  1.00 73.88           C  
ATOM    494  C   GLU A  57     -19.912  -7.945  29.219  1.00 73.88           C  
ATOM    495  CB  GLU A  57     -19.349  -7.989  31.690  1.00 73.88           C  
ATOM    496  O   GLU A  57     -19.031  -8.674  28.755  1.00 73.88           O  
ATOM    497  CG  GLU A  57     -18.488  -7.288  32.752  1.00 73.88           C  
ATOM    498  CD  GLU A  57     -18.356  -8.088  34.062  1.00 73.88           C  
ATOM    499  OE1 GLU A  57     -17.730  -7.541  35.001  1.00 73.88           O  
ATOM    500  OE2 GLU A  57     -18.862  -9.232  34.145  1.00 73.88           O  
ATOM    501  N   GLU A  58     -21.106  -7.836  28.642  1.00 88.00           N  
ATOM    502  CA  GLU A  58     -21.476  -8.539  27.414  1.00 88.00           C  
ATOM    503  C   GLU A  58     -21.098  -7.739  26.162  1.00 88.00           C  
ATOM    504  CB  GLU A  58     -22.964  -8.911  27.432  1.00 88.00           C  
ATOM    505  O   GLU A  58     -21.252  -6.516  26.102  1.00 88.00           O  
ATOM    506  CG  GLU A  58     -23.242 -10.022  28.461  1.00 88.00           C  
ATOM    507  CD  GLU A  58     -24.722 -10.421  28.559  1.00 88.00           C  
ATOM    508  OE1 GLU A  58     -25.017 -11.306  29.396  1.00 88.00           O  
ATOM    509  OE2 GLU A  58     -25.555  -9.828  27.835  1.00 88.00           O  
ATOM    510  N   TRP A  59     -20.609  -8.452  25.147  1.00 93.12           N  
ATOM    511  CA  TRP A  59     -20.383  -7.898  23.815  1.00 93.12           C  
ATOM    512  C   TRP A  59     -21.721  -7.708  23.108  1.00 93.12           C  
ATOM    513  CB  TRP A  59     -19.458  -8.820  23.015  1.00 93.12           C  
ATOM    514  O   TRP A  59     -22.538  -8.625  23.059  1.00 93.12           O  
ATOM    515  CG  TRP A  59     -18.033  -8.795  23.467  1.00 93.12           C  
ATOM    516  CD1 TRP A  59     -17.441  -9.671  24.308  1.00 93.12           C  
ATOM    517  CD2 TRP A  59     -17.006  -7.827  23.115  1.00 93.12           C  
ATOM    518  CE2 TRP A  59     -15.797  -8.176  23.785  1.00 93.12           C  
ATOM    519  CE3 TRP A  59     -16.985  -6.682  22.300  1.00 93.12           C  
ATOM    520  NE1 TRP A  59     -16.113  -9.324  24.481  1.00 93.12           N  
ATOM    521  CH2 TRP A  59     -14.634  -6.280  22.835  1.00 93.12           C  
ATOM    522  CZ2 TRP A  59     -14.619  -7.424  23.651  1.00 93.12           C  
ATOM    523  CZ3 TRP A  59     -15.817  -5.914  22.172  1.00 93.12           C  
ATOM    524  N   LYS A  60     -21.941  -6.513  22.565  1.00 93.56           N  
ATOM    525  CA  LYS A  60     -23.149  -6.162  21.817  1.00 93.56           C  
ATOM    526  C   LYS A  60     -22.775  -5.876  20.368  1.00 93.56           C  
ATOM    527  CB  LYS A  60     -23.842  -4.959  22.470  1.00 93.56           C  
ATOM    528  O   LYS A  60     -21.744  -5.236  20.150  1.00 93.56           O  
ATOM    529  CG  LYS A  60     -24.329  -5.330  23.875  1.00 93.56           C  
ATOM    530  CD  LYS A  60     -24.954  -4.144  24.609  1.00 93.56           C  
ATOM    531  CE  LYS A  60     -25.201  -4.625  26.041  1.00 93.56           C  
ATOM    532  NZ  LYS A  60     -25.717  -3.559  26.923  1.00 93.56           N  
ATOM    533  N   PRO A  61     -23.576  -6.306  19.384  1.00 95.62           N  
ATOM    534  CA  PRO A  61     -23.322  -5.958  17.995  1.00 95.62           C  
ATOM    535  C   PRO A  61     -23.457  -4.445  17.810  1.00 95.62           C  
ATOM    536  CB  PRO A  61     -24.349  -6.748  17.181  1.00 95.62           C  
ATOM    537  O   PRO A  61     -24.353  -3.815  18.374  1.00 95.62           O  
ATOM    538  CG  PRO A  61     -25.519  -6.909  18.154  1.00 95.62           C  
ATOM    539  CD  PRO A  61     -24.830  -7.034  19.512  1.00 95.62           C  
ATOM    540  N   VAL A  62     -22.558  -3.858  17.026  1.00 95.31           N  
ATOM    541  CA  VAL A  62     -22.705  -2.480  16.552  1.00 95.31           C  
ATOM    542  C   VAL A  62     -23.841  -2.453  15.532  1.00 95.31           C  
ATOM    543  CB  VAL A  62     -21.380  -1.965  15.966  1.00 95.31           C  
ATOM    544  O   VAL A  62     -23.903  -3.290  14.636  1.00 95.31           O  
ATOM    545  CG1 VAL A  62     -21.494  -0.593  15.290  1.00 95.31           C  
ATOM    546  CG2 VAL A  62     -20.321  -1.864  17.077  1.00 95.31           C  
ATOM    547  N   GLU A  63     -24.756  -1.500  15.667  1.00 93.31           N  
ATOM    548  CA  GLU A  63     -25.858  -1.324  14.726  1.00 93.31           C  
ATOM    549  C   GLU A  63     -25.341  -0.742  13.401  1.00 93.31           C  
ATOM    550  CB  GLU A  63     -26.934  -0.407  15.328  1.00 93.31           C  
ATOM    551  O   GLU A  63     -24.686   0.303  13.380  1.00 93.31           O  
ATOM    552  CG  GLU A  63     -27.779  -1.043  16.443  1.00 93.31           C  
ATOM    553  CD  GLU A  63     -28.884  -0.088  16.936  1.00 93.31           C  
ATOM    554  OE1 GLU A  63     -29.049   0.077  18.161  1.00 93.31           O  
ATOM    555  OE2 GLU A  63     -29.566   0.543  16.088  1.00 93.31           O  
ATOM    556  N   GLY A  64     -25.677  -1.387  12.284  1.00 89.62           N  
ATOM    557  CA  GLY A  64     -25.300  -0.935  10.948  1.00 89.62           C  
ATOM    558  C   GLY A  64     -25.486  -2.017   9.889  1.00 89.62           C  
ATOM    559  O   GLY A  64     -25.757  -3.175  10.204  1.00 89.62           O  
ATOM    560  N   ASN A  65     -25.332  -1.623   8.625  1.00 92.69           N  
ATOM    561  CA  ASN A  65     -25.264  -2.561   7.511  1.00 92.69           C  
ATOM    562  C   ASN A  65     -23.801  -2.947   7.293  1.00 92.69           C  
ATOM    563  CB  ASN A  65     -25.879  -1.929   6.253  1.00 92.69           C  
ATOM    564  O   ASN A  65     -22.968  -2.074   7.054  1.00 92.69           O  
ATOM    565  CG  ASN A  65     -27.372  -1.686   6.374  1.00 92.69           C  
ATOM    566  ND2 ASN A  65     -27.889  -0.710   5.667  1.00 92.69           N  
ATOM    567  OD1 ASN A  65     -28.101  -2.357   7.081  1.00 92.69           O  
ATOM    568  N   PHE A  66     -23.513  -4.243   7.366  1.00 94.69           N  
ATOM    569  CA  PHE A  66     -22.198  -4.805   7.078  1.00 94.69           C  
ATOM    570  C   PHE A  66     -22.238  -5.608   5.760  1.00 94.69           C  
ATOM    571  CB  PHE A  66     -21.724  -5.646   8.267  1.00 94.69           C  
ATOM    572  O   PHE A  66     -23.290  -6.172   5.443  1.00 94.69           O  
ATOM    573  CG  PHE A  66     -21.494  -4.862   9.548  1.00 94.69           C  
ATOM    574  CD1 PHE A  66     -20.272  -4.202   9.760  1.00 94.69           C  
ATOM    575  CD2 PHE A  66     -22.497  -4.775  10.528  1.00 94.69           C  
ATOM    576  CE1 PHE A  66     -20.032  -3.479  10.940  1.00 94.69           C  
ATOM    577  CE2 PHE A  66     -22.267  -4.044  11.707  1.00 94.69           C  
ATOM    578  CZ  PHE A  66     -21.036  -3.400  11.917  1.00 94.69           C  
ATOM    579  N   PRO A  67     -21.133  -5.681   4.991  1.00 96.75           N  
ATOM    580  CA  PRO A  67     -19.825  -5.085   5.273  1.00 96.75           C  
ATOM    581  C   PRO A  67     -19.834  -3.554   5.148  1.00 96.75           C  
ATOM    582  CB  PRO A  67     -18.860  -5.730   4.275  1.00 96.75           C  
ATOM    583  O   PRO A  67     -20.446  -2.992   4.242  1.00 96.75           O  
ATOM    584  CG  PRO A  67     -19.756  -6.029   3.074  1.00 96.75           C  
ATOM    585  CD  PRO A  67     -21.091  -6.395   3.723  1.00 96.75           C  
ATOM    586  N   LEU A  68     -19.152  -2.880   6.074  1.00 97.56           N  
ATOM    587  CA  LEU A  68     -19.080  -1.422   6.150  1.00 97.56           C  
ATOM    588  C   LEU A  68     -17.672  -0.956   5.787  1.00 97.56           C  
ATOM    589  CB  LEU A  68     -19.485  -0.970   7.566  1.00 97.56           C  
ATOM    590  O   LEU A  68     -16.716  -1.321   6.468  1.00 97.56           O  
ATOM    591  CG  LEU A  68     -19.443   0.557   7.781  1.00 97.56           C  
ATOM    592  CD1 LEU A  68     -20.470   1.293   6.917  1.00 97.56           C  
ATOM    593  CD2 LEU A  68     -19.729   0.874   9.249  1.00 97.56           C  
ATOM    594  N   LEU A  69     -17.538  -0.123   4.753  1.00 98.25           N  
ATOM    595  CA  LEU A  69     -16.274   0.553   4.455  1.00 98.25           C  
ATOM    596  C   LEU A  69     -15.973   1.557   5.574  1.00 98.25           C  
ATOM    597  CB  LEU A  69     -16.363   1.238   3.079  1.00 98.25           C  
ATOM    598  O   LEU A  69     -16.757   2.476   5.810  1.00 98.25           O  
ATOM    599  CG  LEU A  69     -15.059   1.929   2.631  1.00 98.25           C  
ATOM    600  CD1 LEU A  69     -13.936   0.932   2.345  1.00 98.25           C  
ATOM    601  CD2 LEU A  69     -15.311   2.719   1.349  1.00 98.25           C  
ATOM    602  N   VAL A  70     -14.843   1.383   6.255  1.00 98.25           N  
ATOM    603  CA  VAL A  70     -14.428   2.256   7.365  1.00 98.25           C  
ATOM    604  C   VAL A  70     -13.196   3.085   7.046  1.00 98.25           C  
ATOM    605  CB  VAL A  70     -14.219   1.476   8.670  1.00 98.25           C  
ATOM    606  O   VAL A  70     -12.969   4.098   7.692  1.00 98.25           O  
ATOM    607  CG1 VAL A  70     -15.547   0.907   9.183  1.00 98.25           C  
ATOM    608  CG2 VAL A  70     -13.173   0.361   8.548  1.00 98.25           C  
ATOM    609  N   TYR A  71     -12.406   2.699   6.047  1.00 98.31           N  
ATOM    610  CA  TYR A  71     -11.237   3.459   5.624  1.00 98.31           C  
ATOM    611  C   TYR A  71     -10.970   3.247   4.138  1.00 98.31           C  
ATOM    612  CB  TYR A  71     -10.023   3.027   6.458  1.00 98.31           C  
ATOM    613  O   TYR A  71     -11.066   2.121   3.648  1.00 98.31           O  
ATOM    614  CG  TYR A  71      -8.740   3.740   6.091  1.00 98.31           C  
ATOM    615  CD1 TYR A  71      -7.889   3.201   5.105  1.00 98.31           C  
ATOM    616  CD2 TYR A  71      -8.418   4.962   6.709  1.00 98.31           C  
ATOM    617  CE1 TYR A  71      -6.712   3.880   4.744  1.00 98.31           C  
ATOM    618  CE2 TYR A  71      -7.235   5.637   6.357  1.00 98.31           C  
ATOM    619  OH  TYR A  71      -5.224   5.729   5.049  1.00 98.31           O  
ATOM    620  CZ  TYR A  71      -6.375   5.091   5.379  1.00 98.31           C  
ATOM    621  N   GLN A  72     -10.572   4.315   3.446  1.00 97.06           N  
ATOM    622  CA  GLN A  72      -9.928   4.213   2.142  1.00 97.06           C  
ATOM    623  C   GLN A  72      -8.809   5.247   1.989  1.00 97.06           C  
ATOM    624  CB  GLN A  72     -10.943   4.294   0.990  1.00 97.06           C  
ATOM    625  O   GLN A  72      -8.862   6.341   2.567  1.00 97.06           O  
ATOM    626  CG  GLN A  72     -11.527   5.696   0.769  1.00 97.06           C  
ATOM    627  CD  GLN A  72     -12.383   5.758  -0.485  1.00 97.06           C  
ATOM    628  NE2 GLN A  72     -11.980   6.517  -1.480  1.00 97.06           N  
ATOM    629  OE1 GLN A  72     -13.414   5.117  -0.601  1.00 97.06           O  
ATOM    630  N   THR A  73      -7.821   4.909   1.168  1.00 94.88           N  
ATOM    631  CA  THR A  73      -6.814   5.844   0.657  1.00 94.88           C  
ATOM    632  C   THR A  73      -7.419   6.857  -0.318  1.00 94.88           C  
ATOM    633  CB  THR A  73      -5.673   5.079  -0.027  1.00 94.88           C  
ATOM    634  O   THR A  73      -8.551   6.714  -0.788  1.00 94.88           O  
ATOM    635  CG2 THR A  73      -4.869   4.303   1.012  1.00 94.88           C  
ATOM    636  OG1 THR A  73      -6.217   4.158  -0.938  1.00 94.88           O  
ATOM    637  N   GLN A  74      -6.657   7.915  -0.613  1.00 93.00           N  
ATOM    638  CA  GLN A  74      -7.036   8.898  -1.636  1.00 93.00           C  
ATOM    639  C   GLN A  74      -6.883   8.329  -3.046  1.00 93.00           C  
ATOM    640  CB  GLN A  74      -6.187  10.165  -1.486  1.00 93.00           C  
ATOM    641  O   GLN A  74      -7.770   8.519  -3.874  1.00 93.00           O  
ATOM    642  CG  GLN A  74      -6.554  10.919  -0.205  1.00 93.00           C  
ATOM    643  CD  GLN A  74      -5.812  12.240  -0.077  1.00 93.00           C  
ATOM    644  NE2 GLN A  74      -6.418  13.258   0.491  1.00 93.00           N  
ATOM    645  OE1 GLN A  74      -4.664  12.413  -0.407  1.00 93.00           O  
ATOM    646  N   ASN A  75      -5.787   7.608  -3.278  1.00 92.25           N  
ATOM    647  CA  ASN A  75      -5.531   6.902  -4.523  1.00 92.25           C  
ATOM    648  C   ASN A  75      -6.588   5.825  -4.765  1.00 92.25           C  
ATOM    649  CB  ASN A  75      -4.144   6.276  -4.447  1.00 92.25           C  
ATOM    650  O   ASN A  75      -7.021   5.115  -3.841  1.00 92.25           O  
ATOM    651  CG  ASN A  75      -3.005   7.274  -4.470  1.00 92.25           C  
ATOM    652  ND2 ASN A  75      -1.817   6.816  -4.175  1.00 92.25           N  
ATOM    653  OD1 ASN A  75      -3.193   8.465  -4.673  1.00 92.25           O  
ATOM    654  N   LYS A  76      -6.999   5.727  -6.026  1.00 93.94           N  
ATOM    655  CA  LYS A  76      -8.066   4.847  -6.483  1.00 93.94           C  
ATOM    656  C   LYS A  76      -7.596   3.386  -6.459  1.00 93.94           C  
ATOM    657  CB  LYS A  76      -8.493   5.363  -7.865  1.00 93.94           C  
ATOM    658  O   LYS A  76      -6.432   3.087  -6.682  1.00 93.94           O  
ATOM    659  CG  LYS A  76      -9.586   4.541  -8.553  1.00 93.94           C  
ATOM    660  CD  LYS A  76      -9.855   5.112  -9.949  1.00 93.94           C  
ATOM    661  CE  LYS A  76     -10.516   4.074 -10.862  1.00 93.94           C  
ATOM    662  NZ  LYS A  76     -10.049   4.279 -12.259  1.00 93.94           N  
ATOM    663  N   MET A  77      -8.525   2.487  -6.142  1.00 95.31           N  
ATOM    664  CA  MET A  77      -8.328   1.039  -6.258  1.00 95.31           C  
ATOM    665  C   MET A  77      -8.512   0.630  -7.723  1.00 95.31           C  
ATOM    666  CB  MET A  77      -9.351   0.326  -5.358  1.00 95.31           C  
ATOM    667  O   MET A  77      -9.419   1.155  -8.373  1.00 95.31           O  
ATOM    668  CG  MET A  77      -9.060  -1.161  -5.147  1.00 95.31           C  
ATOM    669  SD  MET A  77      -7.597  -1.496  -4.135  1.00 95.31           S  
ATOM    670  CE  MET A  77      -8.126  -1.048  -2.476  1.00 95.31           C  
ATOM    671  N   ASP A  78      -7.718  -0.319  -8.209  1.00 96.88           N  
ATOM    672  CA  ASP A  78      -7.695  -0.770  -9.604  1.00 96.88           C  
ATOM    673  C   ASP A  78      -7.394   0.388 -10.579  1.00 96.88           C  
ATOM    674  CB  ASP A  78      -8.963  -1.577  -9.944  1.00 96.88           C  
ATOM    675  O   ASP A  78      -8.104   0.606 -11.565  1.00 96.88           O  
ATOM    676  CG  ASP A  78      -9.227  -2.735  -8.974  1.00 96.88           C  
ATOM    677  OD1 ASP A  78      -8.424  -3.704  -8.952  1.00 96.88           O  
ATOM    678  OD2 ASP A  78     -10.263  -2.718  -8.276  1.00 96.88           O  
ATOM    679  N   ASP A  79      -6.368   1.183 -10.259  1.00 96.00           N  
ATOM    680  CA  ASP A  79      -6.024   2.405 -10.988  1.00 96.00           C  
ATOM    681  C   ASP A  79      -4.991   2.167 -12.094  1.00 96.00           C  
ATOM    682  CB  ASP A  79      -5.616   3.512 -10.008  1.00 96.00           C  
ATOM    683  O   ASP A  79      -3.848   2.599 -12.017  1.00 96.00           O  
ATOM    684  CG  ASP A  79      -5.783   4.918 -10.590  1.00 96.00           C  
ATOM    685  OD1 ASP A  79      -6.561   5.048 -11.571  1.00 96.00           O  
ATOM    686  OD2 ASP A  79      -5.357   5.869  -9.898  1.00 96.00           O  
ATOM    687  N   PHE A  80      -5.417   1.486 -13.157  1.00 95.94           N  
ATOM    688  CA  PHE A  80      -4.581   1.238 -14.341  1.00 95.94           C  
ATOM    689  C   PHE A  80      -4.217   2.504 -15.138  1.00 95.94           C  
ATOM    690  CB  PHE A  80      -5.289   0.229 -15.252  1.00 95.94           C  
ATOM    691  O   PHE A  80      -3.419   2.416 -16.064  1.00 95.94           O  
ATOM    692  CG  PHE A  80      -5.385  -1.161 -14.663  1.00 95.94           C  
ATOM    693  CD1 PHE A  80      -4.284  -2.031 -14.758  1.00 95.94           C  
ATOM    694  CD2 PHE A  80      -6.558  -1.584 -14.012  1.00 95.94           C  
ATOM    695  CE1 PHE A  80      -4.352  -3.320 -14.205  1.00 95.94           C  
ATOM    696  CE2 PHE A  80      -6.631  -2.879 -13.473  1.00 95.94           C  
ATOM    697  CZ  PHE A  80      -5.528  -3.748 -13.567  1.00 95.94           C  
ATOM    698  N   ASP A  81      -4.798   3.654 -14.790  1.00 95.31           N  
ATOM    699  CA  ASP A  81      -4.511   4.955 -15.404  1.00 95.31           C  
ATOM    700  C   ASP A  81      -3.500   5.778 -14.573  1.00 95.31           C  
ATOM    701  CB  ASP A  81      -5.827   5.731 -15.603  1.00 95.31           C  
ATOM    702  O   ASP A  81      -3.275   6.957 -14.858  1.00 95.31           O  
ATOM    703  CG  ASP A  81      -6.912   4.978 -16.387  1.00 95.31           C  
ATOM    704  OD1 ASP A  81      -6.634   4.511 -17.513  1.00 95.31           O  
ATOM    705  OD2 ASP A  81      -8.060   4.913 -15.871  1.00 95.31           O  
ATOM    706  N   ALA A  82      -2.931   5.194 -13.510  1.00 94.12           N  
ATOM    707  CA  ALA A  82      -1.940   5.857 -12.671  1.00 94.12           C  
ATOM    708  C   ALA A  82      -0.630   6.141 -13.440  1.00 94.12           C  
ATOM    709  CB  ALA A  82      -1.699   5.009 -11.423  1.00 94.12           C  
ATOM    710  O   ALA A  82      -0.318   5.435 -14.401  1.00 94.12           O  
ATOM    711  N   PRO A  83       0.154   7.163 -13.039  1.00 92.31           N  
ATOM    712  CA  PRO A  83       1.386   7.536 -13.741  1.00 92.31           C  
ATOM    713  C   PRO A  83       2.414   6.405 -13.870  1.00 92.31           C  
ATOM    714  CB  PRO A  83       1.974   8.698 -12.935  1.00 92.31           C  
ATOM    715  O   PRO A  83       3.075   6.305 -14.892  1.00 92.31           O  
ATOM    716  CG  PRO A  83       0.751   9.324 -12.272  1.00 92.31           C  
ATOM    717  CD  PRO A  83      -0.121   8.111 -11.967  1.00 92.31           C  
ATOM    718  N   ASP A  84       2.514   5.548 -12.857  1.00 91.31           N  
ATOM    719  CA  ASP A  84       3.395   4.376 -12.797  1.00 91.31           C  
ATOM    720  C   ASP A  84       2.808   3.134 -13.492  1.00 91.31           C  
ATOM    721  CB  ASP A  84       3.764   4.092 -11.326  1.00 91.31           C  
ATOM    722  O   ASP A  84       3.409   2.061 -13.491  1.00 91.31           O  
ATOM    723  CG  ASP A  84       2.556   3.887 -10.398  1.00 91.31           C  
ATOM    724  OD1 ASP A  84       1.395   4.133 -10.813  1.00 91.31           O  
ATOM    725  OD2 ASP A  84       2.755   3.524  -9.224  1.00 91.31           O  
ATOM    726  N   MET A  85       1.628   3.271 -14.102  1.00 95.94           N  
ATOM    727  CA  MET A  85       0.935   2.223 -14.850  1.00 95.94           C  
ATOM    728  C   MET A  85       0.914   2.484 -16.366  1.00 95.94           C  
ATOM    729  CB  MET A  85      -0.476   2.025 -14.274  1.00 95.94           C  
ATOM    730  O   MET A  85       0.385   1.659 -17.119  1.00 95.94           O  
ATOM    731  CG  MET A  85      -0.443   1.446 -12.852  1.00 95.94           C  
ATOM    732  SD  MET A  85       0.209  -0.246 -12.684  1.00 95.94           S  
ATOM    733  CE  MET A  85      -0.977  -1.143 -13.703  1.00 95.94           C  
ATOM    734  N   THR A  86       1.493   3.595 -16.839  1.00 96.56           N  
ATOM    735  CA  THR A  86       1.644   3.868 -18.277  1.00 96.56           C  
ATOM    736  C   THR A  86       2.797   3.059 -18.877  1.00 96.56           C  
ATOM    737  CB  THR A  86       1.778   5.366 -18.605  1.00 96.56           C  
ATOM    738  O   THR A  86       3.685   2.590 -18.168  1.00 96.56           O  
ATOM    739  CG2 THR A  86       0.690   6.212 -17.938  1.00 96.56           C  
ATOM    740  OG1 THR A  86       3.015   5.892 -18.220  1.00 96.56           O  
ATOM    741  N   PHE A  87       2.751   2.814 -20.187  1.00 97.81           N  
ATOM    742  CA  PHE A  87       3.760   2.031 -20.902  1.00 97.81           C  
ATOM    743  C   PHE A  87       3.749   2.356 -22.397  1.00 97.81           C  
ATOM    744  CB  PHE A  87       3.521   0.526 -20.683  1.00 97.81           C  
ATOM    745  O   PHE A  87       2.704   2.701 -22.957  1.00 97.81           O  
ATOM    746  CG  PHE A  87       2.184   0.001 -21.179  1.00 97.81           C  
ATOM    747  CD1 PHE A  87       1.037   0.101 -20.371  1.00 97.81           C  
ATOM    748  CD2 PHE A  87       2.079  -0.556 -22.467  1.00 97.81           C  
ATOM    749  CE1 PHE A  87      -0.210  -0.330 -20.853  1.00 97.81           C  
ATOM    750  CE2 PHE A  87       0.831  -0.979 -22.958  1.00 97.81           C  
ATOM    751  CZ  PHE A  87      -0.317  -0.860 -22.152  1.00 97.81           C  
ATOM    752  N   GLY A  88       4.898   2.190 -23.057  1.00 97.56           N  
ATOM    753  CA  GLY A  88       5.065   2.440 -24.493  1.00 97.56           C  
ATOM    754  C   GLY A  88       4.695   3.864 -24.922  1.00 97.56           C  
ATOM    755  O   GLY A  88       4.238   4.079 -26.046  1.00 97.56           O  
ATOM    756  N   ASP A  89       4.821   4.825 -24.016  1.00 97.31           N  
ATOM    757  CA  ASP A  89       4.342   6.195 -24.142  1.00 97.31           C  
ATOM    758  C   ASP A  89       5.444   7.191 -24.527  1.00 97.31           C  
ATOM    759  CB  ASP A  89       3.547   6.593 -22.880  1.00 97.31           C  
ATOM    760  O   ASP A  89       5.130   8.283 -25.009  1.00 97.31           O  
ATOM    761  CG  ASP A  89       4.221   6.347 -21.519  1.00 97.31           C  
ATOM    762  OD1 ASP A  89       5.056   5.422 -21.404  1.00 97.31           O  
ATOM    763  OD2 ASP A  89       3.790   7.001 -20.545  1.00 97.31           O  
ATOM    764  N   GLU A  90       6.716   6.785 -24.482  1.00 97.38           N  
ATOM    765  CA  GLU A  90       7.865   7.681 -24.654  1.00 97.38           C  
ATOM    766  C   GLU A  90       8.819   7.272 -25.792  1.00 97.38           C  
ATOM    767  CB  GLU A  90       8.609   7.812 -23.327  1.00 97.38           C  
ATOM    768  O   GLU A  90       9.032   6.090 -26.074  1.00 97.38           O  
ATOM    769  CG  GLU A  90       7.683   8.359 -22.227  1.00 97.38           C  
ATOM    770  CD  GLU A  90       8.486   8.961 -21.086  1.00 97.38           C  
ATOM    771  OE1 GLU A  90       8.205   8.698 -19.902  1.00 97.38           O  
ATOM    772  OE2 GLU A  90       9.381   9.774 -21.385  1.00 97.38           O  
ATOM    773  N   THR A  91       9.373   8.259 -26.508  1.00 96.94           N  
ATOM    774  CA  THR A  91      10.431   8.058 -27.516  1.00 96.94           C  
ATOM    775  C   THR A  91      11.822   8.023 -26.877  1.00 96.94           C  
ATOM    776  CB  THR A  91      10.422   9.100 -28.655  1.00 96.94           C  
ATOM    777  O   THR A  91      11.998   8.398 -25.719  1.00 96.94           O  
ATOM    778  CG2 THR A  91       9.058   9.404 -29.270  1.00 96.94           C  
ATOM    779  OG1 THR A  91      10.974  10.331 -28.276  1.00 96.94           O  
ATOM    780  N   LYS A  92      12.835   7.607 -27.651  1.00 94.62           N  
ATOM    781  CA  LYS A  92      14.243   7.654 -27.227  1.00 94.62           C  
ATOM    782  C   LYS A  92      14.647   9.075 -26.813  1.00 94.62           C  
ATOM    783  CB  LYS A  92      15.138   7.075 -28.347  1.00 94.62           C  
ATOM    784  O   LYS A  92      15.168   9.262 -25.720  1.00 94.62           O  
ATOM    785  CG  LYS A  92      16.638   7.262 -28.062  1.00 94.62           C  
ATOM    786  CD  LYS A  92      17.572   6.427 -28.960  1.00 94.62           C  
ATOM    787  CE  LYS A  92      19.017   6.786 -28.570  1.00 94.62           C  
ATOM    788  NZ  LYS A  92      20.089   5.878 -29.068  1.00 94.62           N  
ATOM    789  N   GLU A  93      14.297  10.069 -27.629  1.00 93.31           N  
ATOM    790  CA  GLU A  93      14.649  11.476 -27.404  1.00 93.31           C  
ATOM    791  C   GLU A  93      13.987  12.071 -26.151  1.00 93.31           C  
ATOM    792  CB  GLU A  93      14.224  12.343 -28.606  1.00 93.31           C  
ATOM    793  O   GLU A  93      14.498  13.036 -25.584  1.00 93.31           O  
ATOM    794  CG  GLU A  93      14.760  11.905 -29.981  1.00 93.31           C  
ATOM    795  CD  GLU A  93      14.032  10.699 -30.603  1.00 93.31           C  
ATOM    796  OE1 GLU A  93      14.544  10.170 -31.612  1.00 93.31           O  
ATOM    797  OE2 GLU A  93      12.945  10.316 -30.098  1.00 93.31           O  
ATOM    798  N   GLU A  94      12.830  11.541 -25.740  1.00 94.31           N  
ATOM    799  CA  GLU A  94      12.159  11.933 -24.495  1.00 94.31           C  
ATOM    800  C   GLU A  94      12.906  11.367 -23.278  1.00 94.31           C  
ATOM    801  CB  GLU A  94      10.673  11.499 -24.519  1.00 94.31           C  
ATOM    802  O   GLU A  94      13.189  12.112 -22.339  1.00 94.31           O  
ATOM    803  CG  GLU A  94       9.849  12.307 -25.543  1.00 94.31           C  
ATOM    804  CD  GLU A  94       8.387  11.840 -25.725  1.00 94.31           C  
ATOM    805  OE1 GLU A  94       7.488  12.712 -25.663  1.00 94.31           O  
ATOM    806  OE2 GLU A  94       8.137  10.653 -26.058  1.00 94.31           O  
ATOM    807  N   ILE A  95      13.285  10.084 -23.324  1.00 94.06           N  
ATOM    808  CA  ILE A  95      13.938   9.372 -22.214  1.00 94.06           C  
ATOM    809  C   ILE A  95      15.387   9.836 -21.998  1.00 94.06           C  
ATOM    810  CB  ILE A  95      13.841   7.843 -22.431  1.00 94.06           C  
ATOM    811  O   ILE A  95      15.829   9.952 -20.857  1.00 94.06           O  
ATOM    812  CG1 ILE A  95      12.361   7.393 -22.456  1.00 94.06           C  
ATOM    813  CG2 ILE A  95      14.615   7.077 -21.338  1.00 94.06           C  
ATOM    814  CD1 ILE A  95      12.141   5.908 -22.779  1.00 94.06           C  
ATOM    815  N   GLU A  96      16.122  10.149 -23.068  1.00 91.25           N  
ATOM    816  CA  GLU A  96      17.504  10.657 -22.998  1.00 91.25           C  
ATOM    817  C   GLU A  96      17.632  11.936 -22.151  1.00 91.25           C  
ATOM    818  CB  GLU A  96      18.022  10.887 -24.427  1.00 91.25           C  
ATOM    819  O   GLU A  96      18.648  12.158 -21.497  1.00 91.25           O  
ATOM    820  CG  GLU A  96      18.467   9.560 -25.064  1.00 91.25           C  
ATOM    821  CD  GLU A  96      18.948   9.704 -26.516  1.00 91.25           C  
ATOM    822  OE1 GLU A  96      19.828   8.903 -26.914  1.00 91.25           O  
ATOM    823  OE2 GLU A  96      18.384  10.530 -27.270  1.00 91.25           O  
ATOM    824  N   GLN A  97      16.565  12.737 -22.069  1.00 89.31           N  
ATOM    825  CA  GLN A  97      16.542  13.983 -21.296  1.00 89.31           C  
ATOM    826  C   GLN A  97      16.394  13.774 -19.782  1.00 89.31           C  
ATOM    827  CB  GLN A  97      15.399  14.873 -21.803  1.00 89.31           C  
ATOM    828  O   GLN A  97      16.389  14.755 -19.031  1.00 89.31           O  
ATOM    829  CG  GLN A  97      15.604  15.303 -23.257  1.00 89.31           C  
ATOM    830  CD  GLN A  97      14.397  16.038 -23.821  1.00 89.31           C  
ATOM    831  NE2 GLN A  97      14.142  15.884 -25.097  1.00 89.31           N  
ATOM    832  OE1 GLN A  97      13.665  16.763 -23.156  1.00 89.31           O  
ATOM    833  N   TYR A  98      16.192  12.540 -19.319  1.00 88.81           N  
ATOM    834  CA  TYR A  98      15.918  12.254 -17.915  1.00 88.81           C  
ATOM    835  C   TYR A  98      17.163  11.956 -17.112  1.00 88.81           C  
ATOM    836  CB  TYR A  98      14.926  11.101 -17.784  1.00 88.81           C  
ATOM    837  O   TYR A  98      18.123  11.383 -17.614  1.00 88.81           O  
ATOM    838  CG  TYR A  98      13.577  11.338 -18.423  1.00 88.81           C  
ATOM    839  CD1 TYR A  98      13.096  12.643 -18.648  1.00 88.81           C  
ATOM    840  CD2 TYR A  98      12.817  10.234 -18.835  1.00 88.81           C  
ATOM    841  CE1 TYR A  98      11.877  12.830 -19.307  1.00 88.81           C  
ATOM    842  CE2 TYR A  98      11.545  10.418 -19.393  1.00 88.81           C  
ATOM    843  OH  TYR A  98       9.874  11.946 -20.227  1.00 88.81           O  
ATOM    844  CZ  TYR A  98      11.080  11.722 -19.648  1.00 88.81           C  
ATOM    845  N   GLY A  99      17.078  12.272 -15.823  1.00 79.75           N  
ATOM    846  CA  GLY A  99      18.055  11.864 -14.830  1.00 79.75           C  
ATOM    847  C   GLY A  99      19.254  12.800 -14.727  1.00 79.75           C  
ATOM    848  O   GLY A  99      19.574  13.595 -15.614  1.00 79.75           O  
ATOM    849  N   LEU A 100      19.937  12.719 -13.590  1.00 73.44           N  
ATOM    850  CA  LEU A 100      21.128  13.516 -13.334  1.00 73.44           C  
ATOM    851  C   LEU A 100      22.284  13.087 -14.250  1.00 73.44           C  
ATOM    852  CB  LEU A 100      21.480  13.347 -11.849  1.00 73.44           C  
ATOM    853  O   LEU A 100      22.693  11.932 -14.205  1.00 73.44           O  
ATOM    854  CG  LEU A 100      22.680  14.190 -11.398  1.00 73.44           C  
ATOM    855  CD1 LEU A 100      22.386  15.693 -11.462  1.00 73.44           C  
ATOM    856  CD2 LEU A 100      23.069  13.819  -9.969  1.00 73.44           C  
ATOM    857  N   MET A 101      22.874  14.034 -14.992  1.00 74.44           N  
ATOM    858  CA  MET A 101      23.950  13.778 -15.972  1.00 74.44           C  
ATOM    859  C   MET A 101      23.514  12.896 -17.153  1.00 74.44           C  
ATOM    860  CB  MET A 101      25.227  13.220 -15.301  1.00 74.44           C  
ATOM    861  O   MET A 101      24.343  12.154 -17.671  1.00 74.44           O  
ATOM    862  CG  MET A 101      25.792  14.078 -14.166  1.00 74.44           C  
ATOM    863  SD  MET A 101      26.536  15.659 -14.646  1.00 74.44           S  
ATOM    864  CE  MET A 101      27.912  15.053 -15.663  1.00 74.44           C  
ATOM    865  N   THR A 102      22.225  12.953 -17.517  1.00 79.06           N  
ATOM    866  CA  THR A 102      21.660  12.276 -18.698  1.00 79.06           C  
ATOM    867  C   THR A 102      22.100  10.807 -18.826  1.00 79.06           C  
ATOM    868  CB  THR A 102      21.890  13.094 -19.984  1.00 79.06           C  
ATOM    869  O   THR A 102      22.636  10.385 -19.844  1.00 79.06           O  
ATOM    870  CG2 THR A 102      21.085  14.394 -19.957  1.00 79.06           C  
ATOM    871  OG1 THR A 102      23.231  13.482 -20.170  1.00 79.06           O  
ATOM    872  N   PRO A 103      21.868   9.962 -17.800  1.00 80.56           N  
ATOM    873  CA  PRO A 103      22.394   8.597 -17.726  1.00 80.56           C  
ATOM    874  C   PRO A 103      21.769   7.628 -18.739  1.00 80.56           C  
ATOM    875  CB  PRO A 103      22.103   8.157 -16.286  1.00 80.56           C  
ATOM    876  O   PRO A 103      22.094   6.437 -18.704  1.00 80.56           O  
ATOM    877  CG  PRO A 103      20.793   8.876 -15.977  1.00 80.56           C  
ATOM    878  CD  PRO A 103      21.058  10.228 -16.627  1.00 80.56           C  
ATOM    879  N   PHE A 104      20.840   8.105 -19.570  1.00 84.00           N  
ATOM    880  CA  PHE A 104      20.257   7.405 -20.711  1.00 84.00           C  
ATOM    881  C   PHE A 104      20.913   7.794 -22.044  1.00 84.00           C  
ATOM    882  CB  PHE A 104      18.749   7.674 -20.745  1.00 84.00           C  
ATOM    883  O   PHE A 104      20.810   7.011 -22.983  1.00 84.00           O  
ATOM    884  CG  PHE A 104      17.985   7.090 -19.574  1.00 84.00           C  
ATOM    885  CD1 PHE A 104      17.593   5.738 -19.588  1.00 84.00           C  
ATOM    886  CD2 PHE A 104      17.632   7.910 -18.487  1.00 84.00           C  
ATOM    887  CE1 PHE A 104      16.825   5.218 -18.531  1.00 84.00           C  
ATOM    888  CE2 PHE A 104      16.880   7.387 -17.422  1.00 84.00           C  
ATOM    889  CZ  PHE A 104      16.460   6.046 -17.453  1.00 84.00           C  
ATOM    890  N   GLU A 105      21.589   8.946 -22.125  1.00 77.94           N  
ATOM    891  CA  GLU A 105      22.298   9.375 -23.333  1.00 77.94           C  
ATOM    892  C   GLU A 105      23.492   8.457 -23.621  1.00 77.94           C  
ATOM    893  CB  GLU A 105      22.744  10.855 -23.249  1.00 77.94           C  
ATOM    894  O   GLU A 105      24.240   8.047 -22.725  1.00 77.94           O  
ATOM    895  CG  GLU A 105      21.572  11.822 -23.499  1.00 77.94           C  
ATOM    896  CD  GLU A 105      21.914  13.323 -23.365  1.00 77.94           C  
ATOM    897  OE1 GLU A 105      21.065  14.163 -23.750  1.00 77.94           O  
ATOM    898  OE2 GLU A 105      22.984  13.660 -22.809  1.00 77.94           O  
ATOM    899  N   ASP A 106      23.675   8.153 -24.905  1.00 67.50           N  
ATOM    900  CA  ASP A 106      24.873   7.508 -25.443  1.00 67.50           C  
ATOM    901  C   ASP A 106      26.024   8.523 -25.498  1.00 67.50           C  
ATOM    902  CB  ASP A 106      24.554   6.883 -26.812  1.00 67.50           C  
ATOM    903  O   ASP A 106      26.449   8.969 -26.564  1.00 67.50           O  
ATOM    904  CG  ASP A 106      25.750   6.132 -27.421  1.00 67.50           C  
ATOM    905  OD1 ASP A 106      26.608   5.648 -26.645  1.00 67.50           O  
ATOM    906  OD2 ASP A 106      25.771   5.981 -28.666  1.00 67.50           O  
ATOM    907  N   ASP A 107      26.484   8.964 -24.328  1.00 59.81           N  
ATOM    908  CA  ASP A 107      27.485  10.018 -24.244  1.00 59.81           C  
ATOM    909  C   ASP A 107      28.875   9.442 -23.970  1.00 59.81           C  
ATOM    910  CB  ASP A 107      27.032  11.143 -23.291  1.00 59.81           C  
ATOM    911  O   ASP A 107      29.166   8.805 -22.952  1.00 59.81           O  
ATOM    912  CG  ASP A 107      26.707  12.471 -24.005  1.00 59.81           C  
ATOM    913  OD1 ASP A 107      26.534  12.485 -25.247  1.00 59.81           O  
ATOM    914  OD2 ASP A 107      26.799  13.509 -23.314  1.00 59.81           O  
ATOM    915  N   SER A 108      29.783   9.684 -24.916  1.00 55.72           N  
ATOM    916  CA  SER A 108      31.205   9.447 -24.715  1.00 55.72           C  
ATOM    917  C   SER A 108      31.768  10.512 -23.774  1.00 55.72           C  
ATOM    918  CB  SER A 108      31.956   9.413 -26.051  1.00 55.72           C  
ATOM    919  O   SER A 108      31.868  11.687 -24.142  1.00 55.72           O  
ATOM    920  OG  SER A 108      31.899  10.668 -26.703  1.00 55.72           O  
ATOM    921  N   ILE A 109      32.202  10.123 -22.578  1.00 54.16           N  
ATOM    922  CA  ILE A 109      32.940  11.028 -21.698  1.00 54.16           C  
ATOM    923  C   ILE A 109      34.380  11.092 -22.208  1.00 54.16           C  
ATOM    924  CB  ILE A 109      32.841  10.622 -20.212  1.00 54.16           C  
ATOM    925  O   ILE A 109      35.150  10.135 -22.092  1.00 54.16           O  
ATOM    926  CG1 ILE A 109      31.362  10.545 -19.766  1.00 54.16           C  
ATOM    927  CG2 ILE A 109      33.620  11.639 -19.348  1.00 54.16           C  
ATOM    928  CD1 ILE A 109      31.163  10.064 -18.323  1.00 54.16           C  
ATOM    929  N   ASN A 110      34.773  12.245 -22.748  1.00 49.06           N  
ATOM    930  CA  ASN A 110      36.185  12.542 -22.968  1.00 49.06           C  
ATOM    931  C   ASN A 110      36.828  12.851 -21.616  1.00 49.06           C  
ATOM    932  CB  ASN A 110      36.338  13.695 -23.969  1.00 49.06           C  
ATOM    933  O   ASN A 110      36.519  13.867 -20.988  1.00 49.06           O  
ATOM    934  CG  ASN A 110      36.023  13.247 -25.383  1.00 49.06           C  
ATOM    935  ND2 ASN A 110      35.205  13.977 -26.104  1.00 49.06           N  
ATOM    936  OD1 ASN A 110      36.511  12.240 -25.862  1.00 49.06           O  
ATOM    937  N   LEU A 111      37.718  11.974 -21.150  1.00 48.75           N  
ATOM    938  CA  LEU A 111      38.426  12.202 -19.895  1.00 48.75           C  
ATOM    939  C   LEU A 111      39.331  13.440 -20.041  1.00 48.75           C  
ATOM    940  CB  LEU A 111      39.231  10.953 -19.514  1.00 48.75           C  
ATOM    941  O   LEU A 111      40.197  13.457 -20.926  1.00 48.75           O  
ATOM    942  CG  LEU A 111      38.405   9.758 -19.018  1.00 48.75           C  
ATOM    943  CD1 LEU A 111      39.350   8.574 -18.799  1.00 48.75           C  
ATOM    944  CD2 LEU A 111      37.689  10.049 -17.697  1.00 48.75           C  
ATOM    945  N   PRO A 112      39.174  14.478 -19.192  1.00 46.09           N  
ATOM    946  CA  PRO A 112      39.972  15.689 -19.313  1.00 46.09           C  
ATOM    947  C   PRO A 112      41.463  15.352 -19.182  1.00 46.09           C  
ATOM    948  CB  PRO A 112      39.449  16.652 -18.238  1.00 46.09           C  
ATOM    949  O   PRO A 112      41.864  14.596 -18.299  1.00 46.09           O  
ATOM    950  CG  PRO A 112      38.770  15.740 -17.217  1.00 46.09           C  
ATOM    951  CD  PRO A 112      38.263  14.574 -18.061  1.00 46.09           C  
ATOM    952  N   PHE A 113      42.279  15.940 -20.064  1.00 54.53           N  
ATOM    953  CA  PHE A 113      43.735  15.741 -20.165  1.00 54.53           C  
ATOM    954  C   PHE A 113      44.201  14.376 -20.712  1.00 54.53           C  
ATOM    955  CB  PHE A 113      44.443  16.142 -18.855  1.00 54.53           C  
ATOM    956  O   PHE A 113      45.369  14.022 -20.541  1.00 54.53           O  
ATOM    957  CG  PHE A 113      43.956  17.445 -18.251  1.00 54.53           C  
ATOM    958  CD1 PHE A 113      44.381  18.670 -18.796  1.00 54.53           C  
ATOM    959  CD2 PHE A 113      43.052  17.438 -17.171  1.00 54.53           C  
ATOM    960  CE1 PHE A 113      43.904  19.881 -18.266  1.00 54.53           C  
ATOM    961  CE2 PHE A 113      42.566  18.648 -16.648  1.00 54.53           C  
ATOM    962  CZ  PHE A 113      42.993  19.870 -17.195  1.00 54.53           C  
ATOM    963  N   THR A 114      43.336  13.635 -21.415  1.00 52.81           N  
ATOM    964  CA  THR A 114      43.714  12.419 -22.162  1.00 52.81           C  
ATOM    965  C   THR A 114      43.046  12.373 -23.543  1.00 52.81           C  
ATOM    966  CB  THR A 114      43.360  11.143 -21.381  1.00 52.81           C  
ATOM    967  O   THR A 114      41.985  12.961 -23.719  1.00 52.81           O  
ATOM    968  CG2 THR A 114      43.865  11.112 -19.937  1.00 52.81           C  
ATOM    969  OG1 THR A 114      41.973  10.951 -21.340  1.00 52.81           O  
ATOM    970  N   ASP A 115      43.622  11.629 -24.496  1.00 53.38           N  
ATOM    971  CA  ASP A 115      42.989  11.296 -25.791  1.00 53.38           C  
ATOM    972  C   ASP A 115      42.077  10.048 -25.690  1.00 53.38           C  
ATOM    973  CB  ASP A 115      44.062  11.120 -26.887  1.00 53.38           C  
ATOM    974  O   ASP A 115      41.857   9.334 -26.669  1.00 53.38           O  
ATOM    975  CG  ASP A 115      44.846  12.393 -27.223  1.00 53.38           C  
ATOM    976  OD1 ASP A 115      44.235  13.483 -27.255  1.00 53.38           O  
ATOM    977  OD2 ASP A 115      46.069  12.260 -27.460  1.00 53.38           O  
ATOM    978  N   ILE A 116      41.592   9.723 -24.484  1.00 49.44           N  
ATOM    979  CA  ILE A 116      40.757   8.547 -24.222  1.00 49.44           C  
ATOM    980  C   ILE A 116      39.293   8.988 -24.162  1.00 49.44           C  
ATOM    981  CB  ILE A 116      41.210   7.797 -22.946  1.00 49.44           C  
ATOM    982  O   ILE A 116      38.871   9.654 -23.213  1.00 49.44           O  
ATOM    983  CG1 ILE A 116      42.682   7.332 -23.078  1.00 49.44           C  
ATOM    984  CG2 ILE A 116      40.282   6.594 -22.676  1.00 49.44           C  
ATOM    985  CD1 ILE A 116      43.265   6.714 -21.800  1.00 49.44           C  
ATOM    986  N   ALA A 117      38.520   8.564 -25.161  1.00 49.88           N  
ATOM    987  CA  ALA A 117      37.065   8.589 -25.115  1.00 49.88           C  
ATOM    988  C   ALA A 117      36.576   7.339 -24.367  1.00 49.88           C  
ATOM    989  CB  ALA A 117      36.521   8.671 -26.546  1.00 49.88           C  
ATOM    990  O   ALA A 117      36.842   6.212 -24.791  1.00 49.88           O  
ATOM    991  N   VAL A 118      35.883   7.529 -23.243  1.00 51.34           N  
ATOM    992  CA  VAL A 118      35.116   6.460 -22.597  1.00 51.34           C  
ATOM    993  C   VAL A 118      33.732   6.498 -23.220  1.00 51.34           C  
ATOM    994  CB  VAL A 118      35.053   6.632 -21.067  1.00 51.34           C  
ATOM    995  O   VAL A 118      32.967   7.414 -22.943  1.00 51.34           O  
ATOM    996  CG1 VAL A 118      34.237   5.507 -20.414  1.00 51.34           C  
ATOM    997  CG2 VAL A 118      36.464   6.599 -20.461  1.00 51.34           C  
ATOM    998  N   PHE A 119      33.435   5.547 -24.099  1.00 54.78           N  
ATOM    999  CA  PHE A 119      32.103   5.425 -24.680  1.00 54.78           C  
ATOM   1000  C   PHE A 119      31.122   4.970 -23.598  1.00 54.78           C  
ATOM   1001  CB  PHE A 119      32.139   4.478 -25.887  1.00 54.78           C  
ATOM   1002  O   PHE A 119      31.384   3.980 -22.907  1.00 54.78           O  
ATOM   1003  CG  PHE A 119      33.040   4.981 -27.000  1.00 54.78           C  
ATOM   1004  CD1 PHE A 119      32.559   5.940 -27.910  1.00 54.78           C  
ATOM   1005  CD2 PHE A 119      34.375   4.541 -27.093  1.00 54.78           C  
ATOM   1006  CE1 PHE A 119      33.408   6.461 -28.902  1.00 54.78           C  
ATOM   1007  CE2 PHE A 119      35.225   5.062 -28.085  1.00 54.78           C  
ATOM   1008  CZ  PHE A 119      34.741   6.024 -28.990  1.00 54.78           C  
ATOM   1009  N   GLY A 120      30.023   5.710 -23.449  1.00 63.56           N  
ATOM   1010  CA  GLY A 120      28.820   5.185 -22.822  1.00 63.56           C  
ATOM   1011  C   GLY A 120      28.322   3.957 -23.589  1.00 63.56           C  
ATOM   1012  O   GLY A 120      28.714   3.699 -24.725  1.00 63.56           O  
ATOM   1013  N   GLU A 121      27.515   3.140 -22.930  1.00 75.31           N  
ATOM   1014  CA  GLU A 121      26.804   2.052 -23.592  1.00 75.31           C  
ATOM   1015  C   GLU A 121      25.459   2.596 -24.084  1.00 75.31           C  
ATOM   1016  CB  GLU A 121      26.644   0.915 -22.575  1.00 75.31           C  
ATOM   1017  O   GLU A 121      24.673   3.069 -23.260  1.00 75.31           O  
ATOM   1018  CG  GLU A 121      25.878  -0.301 -23.105  1.00 75.31           C  
ATOM   1019  CD  GLU A 121      25.651  -1.299 -21.969  1.00 75.31           C  
ATOM   1020  OE1 GLU A 121      25.932  -2.505 -22.122  1.00 75.31           O  
ATOM   1021  OE2 GLU A 121      25.153  -0.889 -20.894  1.00 75.31           O  
ATOM   1022  N   ASP A 122      25.171   2.506 -25.389  1.00 84.81           N  
ATOM   1023  CA  ASP A 122      23.846   2.858 -25.917  1.00 84.81           C  
ATOM   1024  C   ASP A 122      22.802   1.854 -25.412  1.00 84.81           C  
ATOM   1025  CB  ASP A 122      23.819   2.973 -27.455  1.00 84.81           C  
ATOM   1026  O   ASP A 122      22.582   0.782 -25.991  1.00 84.81           O  
ATOM   1027  CG  ASP A 122      22.465   3.501 -27.991  1.00 84.81           C  
ATOM   1028  OD1 ASP A 122      21.471   3.582 -27.228  1.00 84.81           O  
ATOM   1029  OD2 ASP A 122      22.343   3.804 -29.200  1.00 84.81           O  
ATOM   1030  N   GLN A 123      22.135   2.226 -24.322  1.00 88.25           N  
ATOM   1031  CA  GLN A 123      21.138   1.399 -23.653  1.00 88.25           C  
ATOM   1032  C   GLN A 123      19.940   1.070 -24.548  1.00 88.25           C  
ATOM   1033  CB  GLN A 123      20.667   2.098 -22.374  1.00 88.25           C  
ATOM   1034  O   GLN A 123      19.310   0.042 -24.334  1.00 88.25           O  
ATOM   1035  CG  GLN A 123      21.746   2.065 -21.288  1.00 88.25           C  
ATOM   1036  CD  GLN A 123      21.337   2.910 -20.098  1.00 88.25           C  
ATOM   1037  NE2 GLN A 123      21.636   4.184 -20.164  1.00 88.25           N  
ATOM   1038  OE1 GLN A 123      20.771   2.439 -19.120  1.00 88.25           O  
ATOM   1039  N   PHE A 124      19.642   1.876 -25.570  1.00 91.44           N  
ATOM   1040  CA  PHE A 124      18.524   1.624 -26.484  1.00 91.44           C  
ATOM   1041  C   PHE A 124      18.844   0.560 -27.541  1.00 91.44           C  
ATOM   1042  CB  PHE A 124      18.107   2.936 -27.154  1.00 91.44           C  
ATOM   1043  O   PHE A 124      17.942   0.098 -28.239  1.00 91.44           O  
ATOM   1044  CG  PHE A 124      17.613   3.992 -26.189  1.00 91.44           C  
ATOM   1045  CD1 PHE A 124      16.239   4.089 -25.902  1.00 91.44           C  
ATOM   1046  CD2 PHE A 124      18.519   4.886 -25.587  1.00 91.44           C  
ATOM   1047  CE1 PHE A 124      15.768   5.083 -25.029  1.00 91.44           C  
ATOM   1048  CE2 PHE A 124      18.046   5.876 -24.712  1.00 91.44           C  
ATOM   1049  CZ  PHE A 124      16.674   5.978 -24.434  1.00 91.44           C  
ATOM   1050  N   THR A 125      20.116   0.171 -27.677  1.00 88.75           N  
ATOM   1051  CA  THR A 125      20.558  -0.887 -28.606  1.00 88.75           C  
ATOM   1052  C   THR A 125      20.743  -2.241 -27.932  1.00 88.75           C  
ATOM   1053  CB  THR A 125      21.851  -0.510 -29.337  1.00 88.75           C  
ATOM   1054  O   THR A 125      20.958  -3.247 -28.616  1.00 88.75           O  
ATOM   1055  CG2 THR A 125      21.705   0.777 -30.143  1.00 88.75           C  
ATOM   1056  OG1 THR A 125      22.957  -0.420 -28.468  1.00 88.75           O  
ATOM   1057  N   LEU A 126      20.658  -2.284 -26.601  1.00 90.06           N  
ATOM   1058  CA  LEU A 126      20.802  -3.516 -25.845  1.00 90.06           C  
ATOM   1059  C   LEU A 126      19.650  -4.474 -26.141  1.00 90.06           C  
ATOM   1060  CB  LEU A 126      20.894  -3.219 -24.344  1.00 90.06           C  
ATOM   1061  O   LEU A 126      18.509  -4.052 -26.329  1.00 90.06           O  
ATOM   1062  CG  LEU A 126      22.146  -2.426 -23.953  1.00 90.06           C  
ATOM   1063  CD1 LEU A 126      22.090  -2.148 -22.455  1.00 90.06           C  
ATOM   1064  CD2 LEU A 126      23.433  -3.185 -24.287  1.00 90.06           C  
ATOM   1065  N   PRO A 127      19.914  -5.790 -26.167  1.00 94.56           N  
ATOM   1066  CA  PRO A 127      18.837  -6.747 -26.305  1.00 94.56           C  
ATOM   1067  C   PRO A 127      17.924  -6.666 -25.079  1.00 94.56           C  
ATOM   1068  CB  PRO A 127      19.521  -8.105 -26.460  1.00 94.56           C  
ATOM   1069  O   PRO A 127      18.378  -6.529 -23.947  1.00 94.56           O  
ATOM   1070  CG  PRO A 127      20.837  -7.929 -25.702  1.00 94.56           C  
ATOM   1071  CD  PRO A 127      21.184  -6.456 -25.918  1.00 94.56           C  
ATOM   1072  N   VAL A 128      16.624  -6.848 -25.293  1.00 96.56           N  
ATOM   1073  CA  VAL A 128      15.619  -6.863 -24.219  1.00 96.56           C  
ATOM   1074  C   VAL A 128      15.989  -7.818 -23.071  1.00 96.56           C  
ATOM   1075  CB  VAL A 128      14.264  -7.236 -24.834  1.00 96.56           C  
ATOM   1076  O   VAL A 128      15.756  -7.501 -21.907  1.00 96.56           O  
ATOM   1077  CG1 VAL A 128      13.205  -7.510 -23.781  1.00 96.56           C  
ATOM   1078  CG2 VAL A 128      13.739  -6.114 -25.740  1.00 96.56           C  
ATOM   1079  N   SER A 129      16.622  -8.957 -23.374  1.00 96.88           N  
ATOM   1080  CA  SER A 129      17.100  -9.906 -22.360  1.00 96.88           C  
ATOM   1081  C   SER A 129      18.132  -9.297 -21.405  1.00 96.88           C  
ATOM   1082  CB  SER A 129      17.694 -11.143 -23.040  1.00 96.88           C  
ATOM   1083  O   SER A 129      18.078  -9.567 -20.212  1.00 96.88           O  
ATOM   1084  OG  SER A 129      18.742 -10.789 -23.929  1.00 96.88           O  
ATOM   1085  N   GLU A 130      19.028  -8.438 -21.900  1.00 95.44           N  
ATOM   1086  CA  GLU A 130      20.017  -7.730 -21.074  1.00 95.44           C  
ATOM   1087  C   GLU A 130      19.320  -6.771 -20.099  1.00 95.44           C  
ATOM   1088  CB  GLU A 130      20.981  -6.973 -22.004  1.00 95.44           C  
ATOM   1089  O   GLU A 130      19.677  -6.699 -18.923  1.00 95.44           O  
ATOM   1090  CG  GLU A 130      22.026  -6.098 -21.308  1.00 95.44           C  
ATOM   1091  CD  GLU A 130      23.054  -6.874 -20.482  1.00 95.44           C  
ATOM   1092  OE1 GLU A 130      23.618  -6.224 -19.564  1.00 95.44           O  
ATOM   1093  OE2 GLU A 130      23.311  -8.049 -20.819  1.00 95.44           O  
ATOM   1094  N   HIS A 131      18.267  -6.079 -20.544  1.00 96.31           N  
ATOM   1095  CA  HIS A 131      17.476  -5.232 -19.652  1.00 96.31           C  
ATOM   1096  C   HIS A 131      16.786  -6.034 -18.545  1.00 96.31           C  
ATOM   1097  CB  HIS A 131      16.445  -4.432 -20.446  1.00 96.31           C  
ATOM   1098  O   HIS A 131      16.782  -5.600 -17.392  1.00 96.31           O  
ATOM   1099  CG  HIS A 131      17.052  -3.346 -21.279  1.00 96.31           C  
ATOM   1100  CD2 HIS A 131      16.887  -3.176 -22.624  1.00 96.31           C  
ATOM   1101  ND1 HIS A 131      17.831  -2.306 -20.819  1.00 96.31           N  
ATOM   1102  CE1 HIS A 131      18.121  -1.523 -21.871  1.00 96.31           C  
ATOM   1103  NE2 HIS A 131      17.555  -2.010 -22.985  1.00 96.31           N  
ATOM   1104  N   PHE A 132      16.248  -7.217 -18.855  1.00 96.88           N  
ATOM   1105  CA  PHE A 132      15.682  -8.096 -17.830  1.00 96.88           C  
ATOM   1106  C   PHE A 132      16.747  -8.642 -16.874  1.00 96.88           C  
ATOM   1107  CB  PHE A 132      14.868  -9.225 -18.473  1.00 96.88           C  
ATOM   1108  O   PHE A 132      16.491  -8.710 -15.673  1.00 96.88           O  
ATOM   1109  CG  PHE A 132      13.488  -8.777 -18.901  1.00 96.88           C  
ATOM   1110  CD1 PHE A 132      12.540  -8.426 -17.922  1.00 96.88           C  
ATOM   1111  CD2 PHE A 132      13.145  -8.698 -20.261  1.00 96.88           C  
ATOM   1112  CE1 PHE A 132      11.273  -7.959 -18.303  1.00 96.88           C  
ATOM   1113  CE2 PHE A 132      11.879  -8.219 -20.640  1.00 96.88           C  
ATOM   1114  CZ  PHE A 132      10.957  -7.818 -19.662  1.00 96.88           C  
ATOM   1115  N   GLU A 133      17.951  -8.972 -17.346  1.00 93.94           N  
ATOM   1116  CA  GLU A 133      19.064  -9.370 -16.473  1.00 93.94           C  
ATOM   1117  C   GLU A 133      19.447  -8.249 -15.492  1.00 93.94           C  
ATOM   1118  CB  GLU A 133      20.278  -9.815 -17.307  1.00 93.94           C  
ATOM   1119  O   GLU A 133      19.562  -8.490 -14.285  1.00 93.94           O  
ATOM   1120  CG  GLU A 133      20.062 -11.209 -17.922  1.00 93.94           C  
ATOM   1121  CD  GLU A 133      21.278 -11.751 -18.694  1.00 93.94           C  
ATOM   1122  OE1 GLU A 133      21.099 -12.777 -19.394  1.00 93.94           O  
ATOM   1123  OE2 GLU A 133      22.394 -11.223 -18.507  1.00 93.94           O  
ATOM   1124  N   ARG A 134      19.534  -7.004 -15.972  1.00 91.19           N  
ATOM   1125  CA  ARG A 134      19.778  -5.814 -15.135  1.00 91.19           C  
ATOM   1126  C   ARG A 134      18.637  -5.535 -14.165  1.00 91.19           C  
ATOM   1127  CB  ARG A 134      19.987  -4.597 -16.041  1.00 91.19           C  
ATOM   1128  O   ARG A 134      18.867  -5.182 -13.012  1.00 91.19           O  
ATOM   1129  CG  ARG A 134      21.305  -4.688 -16.806  1.00 91.19           C  
ATOM   1130  CD  ARG A 134      21.395  -3.567 -17.837  1.00 91.19           C  
ATOM   1131  NE  ARG A 134      22.603  -3.761 -18.631  1.00 91.19           N  
ATOM   1132  NH1 ARG A 134      23.065  -1.608 -19.324  1.00 91.19           N  
ATOM   1133  NH2 ARG A 134      24.354  -3.342 -19.905  1.00 91.19           N  
ATOM   1134  CZ  ARG A 134      23.325  -2.883 -19.277  1.00 91.19           C  
ATOM   1135  N   MET A 135      17.392  -5.704 -14.595  1.00 90.25           N  
ATOM   1136  CA  MET A 135      16.239  -5.562 -13.709  1.00 90.25           C  
ATOM   1137  C   MET A 135      16.266  -6.623 -12.601  1.00 90.25           C  
ATOM   1138  CB  MET A 135      14.963  -5.632 -14.548  1.00 90.25           C  
ATOM   1139  O   MET A 135      16.042  -6.308 -11.437  1.00 90.25           O  
ATOM   1140  CG  MET A 135      13.715  -5.343 -13.719  1.00 90.25           C  
ATOM   1141  SD  MET A 135      12.247  -5.239 -14.766  1.00 90.25           S  
ATOM   1142  CE  MET A 135      10.997  -4.921 -13.508  1.00 90.25           C  
ATOM   1143  N   ARG A 136      16.629  -7.871 -12.918  1.00 89.69           N  
ATOM   1144  CA  ARG A 136      16.781  -8.952 -11.927  1.00 89.69           C  
ATOM   1145  C   ARG A 136      17.922  -8.702 -10.951  1.00 89.69           C  
ATOM   1146  CB  ARG A 136      16.987 -10.289 -12.642  1.00 89.69           C  
ATOM   1147  O   ARG A 136      17.817  -9.113  -9.795  1.00 89.69           O  
ATOM   1148  CG  ARG A 136      15.679 -10.727 -13.294  1.00 89.69           C  
ATOM   1149  CD  ARG A 136      15.881 -11.958 -14.176  1.00 89.69           C  
ATOM   1150  NE  ARG A 136      14.736 -12.147 -15.082  1.00 89.69           N  
ATOM   1151  NH1 ARG A 136      13.122 -12.572 -13.513  1.00 89.69           N  
ATOM   1152  NH2 ARG A 136      12.582 -12.626 -15.630  1.00 89.69           N  
ATOM   1153  CZ  ARG A 136      13.498 -12.429 -14.746  1.00 89.69           C  
ATOM   1154  N   SER A 137      18.985  -8.010 -11.367  1.00 85.31           N  
ATOM   1155  CA  SER A 137      20.077  -7.668 -10.452  1.00 85.31           C  
ATOM   1156  C   SER A 137      19.648  -6.712  -9.336  1.00 85.31           C  
ATOM   1157  CB  SER A 137      21.328  -7.172 -11.187  1.00 85.31           C  
ATOM   1158  O   SER A 137      20.304  -6.709  -8.296  1.00 85.31           O  
ATOM   1159  OG  SER A 137      21.220  -5.864 -11.700  1.00 85.31           O  
ATOM   1160  N   LEU A 138      18.521  -5.992  -9.485  1.00 80.69           N  
ATOM   1161  CA  LEU A 138      17.937  -5.161  -8.419  1.00 80.69           C  
ATOM   1162  C   LEU A 138      17.618  -5.956  -7.148  1.00 80.69           C  
ATOM   1163  CB  LEU A 138      16.638  -4.485  -8.896  1.00 80.69           C  
ATOM   1164  O   LEU A 138      17.669  -5.397  -6.057  1.00 80.69           O  
ATOM   1165  CG  LEU A 138      16.788  -3.453 -10.022  1.00 80.69           C  
ATOM   1166  CD1 LEU A 138      15.410  -2.966 -10.472  1.00 80.69           C  
ATOM   1167  CD2 LEU A 138      17.592  -2.244  -9.541  1.00 80.69           C  
ATOM   1168  N   ALA A 139      17.350  -7.262  -7.249  1.00 76.62           N  
ATOM   1169  CA  ALA A 139      17.170  -8.109  -6.070  1.00 76.62           C  
ATOM   1170  C   ALA A 139      18.389  -8.061  -5.135  1.00 76.62           C  
ATOM   1171  CB  ALA A 139      16.926  -9.545  -6.537  1.00 76.62           C  
ATOM   1172  O   ALA A 139      18.252  -8.073  -3.916  1.00 76.62           O  
ATOM   1173  N   ASN A 140      19.590  -7.976  -5.710  1.00 68.94           N  
ATOM   1174  CA  ASN A 140      20.857  -8.037  -4.988  1.00 68.94           C  
ATOM   1175  C   ASN A 140      21.537  -6.668  -4.855  1.00 68.94           C  
ATOM   1176  CB  ASN A 140      21.764  -9.059  -5.688  1.00 68.94           C  
ATOM   1177  O   ASN A 140      22.665  -6.606  -4.359  1.00 68.94           O  
ATOM   1178  CG  ASN A 140      21.166 -10.452  -5.698  1.00 68.94           C  
ATOM   1179  ND2 ASN A 140      21.059 -11.067  -6.852  1.00 68.94           N  
ATOM   1180  OD1 ASN A 140      20.807 -11.018  -4.680  1.00 68.94           O  
ATOM   1181  N   ASP A 141      20.899  -5.588  -5.311  1.00 63.16           N  
ATOM   1182  CA  ASP A 141      21.517  -4.269  -5.311  1.00 63.16           C  
ATOM   1183  C   ASP A 141      21.440  -3.627  -3.918  1.00 63.16           C  
ATOM   1184  CB  ASP A 141      20.966  -3.380  -6.433  1.00 63.16           C  
ATOM   1185  O   ASP A 141      20.408  -3.149  -3.446  1.00 63.16           O  
ATOM   1186  CG  ASP A 141      21.931  -2.226  -6.729  1.00 63.16           C  
ATOM   1187  OD1 ASP A 141      22.733  -1.879  -5.825  1.00 63.16           O  
ATOM   1188  OD2 ASP A 141      21.902  -1.731  -7.874  1.00 63.16           O  
ATOM   1189  N   VAL A 142      22.578  -3.644  -3.225  1.00 53.69           N  
ATOM   1190  CA  VAL A 142      22.733  -3.080  -1.878  1.00 53.69           C  
ATOM   1191  C   VAL A 142      23.118  -1.595  -1.937  1.00 53.69           C  
ATOM   1192  CB  VAL A 142      23.738  -3.908  -1.041  1.00 53.69           C  
ATOM   1193  O   VAL A 142      23.119  -0.932  -0.900  1.00 53.69           O  
ATOM   1194  CG1 VAL A 142      23.602  -3.651   0.469  1.00 53.69           C  
ATOM   1195  CG2 VAL A 142      23.559  -5.424  -1.228  1.00 53.69           C  
ATOM   1196  N   ALA A 143      23.429  -1.041  -3.120  1.00 48.34           N  
ATOM   1197  CA  ALA A 143      24.084   0.263  -3.264  1.00 48.34           C  
ATOM   1198  C   ALA A 143      23.267   1.441  -2.704  1.00 48.34           C  
ATOM   1199  CB  ALA A 143      24.447   0.477  -4.739  1.00 48.34           C  
ATOM   1200  O   ALA A 143      23.849   2.458  -2.334  1.00 48.34           O  
ATOM   1201  N   LEU A 144      21.945   1.289  -2.560  1.00 51.31           N  
ATOM   1202  CA  LEU A 144      21.051   2.271  -1.925  1.00 51.31           C  
ATOM   1203  C   LEU A 144      20.161   1.667  -0.819  1.00 51.31           C  
ATOM   1204  CB  LEU A 144      20.227   2.964  -3.025  1.00 51.31           C  
ATOM   1205  O   LEU A 144      19.150   2.259  -0.433  1.00 51.31           O  
ATOM   1206  CG  LEU A 144      21.002   3.852  -4.014  1.00 51.31           C  
ATOM   1207  CD1 LEU A 144      20.015   4.507  -4.984  1.00 51.31           C  
ATOM   1208  CD2 LEU A 144      21.748   4.994  -3.320  1.00 51.31           C  
ATOM   1209  N   GLY A 145      20.501   0.471  -0.327  1.00 50.41           N  
ATOM   1210  CA  GLY A 145      19.655  -0.281   0.605  1.00 50.41           C  
ATOM   1211  C   GLY A 145      18.346  -0.789  -0.016  1.00 50.41           C  
ATOM   1212  O   GLY A 145      17.441  -1.161   0.716  1.00 50.41           O  
ATOM   1213  N   ILE A 146      18.223  -0.811  -1.346  1.00 53.88           N  
ATOM   1214  CA  ILE A 146      17.013  -1.206  -2.087  1.00 53.88           C  
ATOM   1215  C   ILE A 146      17.127  -2.685  -2.483  1.00 53.88           C  
ATOM   1216  CB  ILE A 146      16.767  -0.297  -3.317  1.00 53.88           C  
ATOM   1217  O   ILE A 146      17.115  -3.040  -3.654  1.00 53.88           O  
ATOM   1218  CG1 ILE A 146      16.932   1.211  -3.029  1.00 53.88           C  
ATOM   1219  CG2 ILE A 146      15.349  -0.527  -3.883  1.00 53.88           C  
ATOM   1220  CD1 ILE A 146      17.195   1.972  -4.328  1.00 53.88           C  
ATOM   1221  N   GLY A 147      17.301  -3.570  -1.503  1.00 53.47           N  
ATOM   1222  CA  GLY A 147      17.260  -5.003  -1.779  1.00 53.47           C  
ATOM   1223  C   GLY A 147      15.809  -5.454  -1.891  1.00 53.47           C  
ATOM   1224  O   GLY A 147      15.127  -5.524  -0.867  1.00 53.47           O  
ATOM   1225  N   PHE A 148      15.331  -5.783  -3.093  1.00 62.41           N  
ATOM   1226  CA  PHE A 148      14.052  -6.482  -3.225  1.00 62.41           C  
ATOM   1227  C   PHE A 148      14.219  -7.903  -2.681  1.00 62.41           C  
ATOM   1228  CB  PHE A 148      13.547  -6.495  -4.672  1.00 62.41           C  
ATOM   1229  O   PHE A 148      14.825  -8.743  -3.335  1.00 62.41           O  
ATOM   1230  CG  PHE A 148      13.139  -5.146  -5.219  1.00 62.41           C  
ATOM   1231  CD1 PHE A 148      11.831  -4.666  -5.015  1.00 62.41           C  
ATOM   1232  CD2 PHE A 148      14.059  -4.379  -5.954  1.00 62.41           C  
ATOM   1233  CE1 PHE A 148      11.448  -3.425  -5.552  1.00 62.41           C  
ATOM   1234  CE2 PHE A 148      13.676  -3.136  -6.488  1.00 62.41           C  
ATOM   1235  CZ  PHE A 148      12.370  -2.658  -6.286  1.00 62.41           C  
ATOM   1236  N   SER A 149      13.712  -8.138  -1.465  1.00 60.47           N  
ATOM   1237  CA  SER A 149      13.541  -9.439  -0.805  1.00 60.47           C  
ATOM   1238  C   SER A 149      14.560 -10.533  -1.181  1.00 60.47           C  
ATOM   1239  CB  SER A 149      12.126  -9.926  -1.090  1.00 60.47           C  
ATOM   1240  O   SER A 149      14.360 -11.291  -2.122  1.00 60.47           O  
ATOM   1241  OG  SER A 149      11.846 -11.037  -0.278  1.00 60.47           O  
ATOM   1242  N   THR A 150      15.636 -10.686  -0.404  1.00 55.22           N  
ATOM   1243  CA  THR A 150      16.685 -11.704  -0.661  1.00 55.22           C  
ATOM   1244  C   THR A 150      16.660 -12.894   0.304  1.00 55.22           C  
ATOM   1245  CB  THR A 150      18.082 -11.071  -0.667  1.00 55.22           C  
ATOM   1246  O   THR A 150      17.544 -13.754   0.267  1.00 55.22           O  
ATOM   1247  CG2 THR A 150      18.248 -10.091  -1.815  1.00 55.22           C  
ATOM   1248  OG1 THR A 150      18.314 -10.346   0.522  1.00 55.22           O  
ATOM   1249  N   LYS A 151      15.680 -12.955   1.217  1.00 55.84           N  
ATOM   1250  CA  LYS A 151      15.618 -13.943   2.309  1.00 55.84           C  
ATOM   1251  C   LYS A 151      14.181 -14.385   2.588  1.00 55.84           C  
ATOM   1252  CB  LYS A 151      16.267 -13.365   3.583  1.00 55.84           C  
ATOM   1253  O   LYS A 151      13.239 -13.726   2.179  1.00 55.84           O  
ATOM   1254  CG  LYS A 151      17.754 -13.033   3.383  1.00 55.84           C  
ATOM   1255  CD  LYS A 151      18.441 -12.685   4.704  1.00 55.84           C  
ATOM   1256  CE  LYS A 151      19.902 -12.335   4.405  1.00 55.84           C  
ATOM   1257  NZ  LYS A 151      20.664 -12.059   5.647  1.00 55.84           N  
ATOM   1258  N   GLY A 152      14.029 -15.499   3.302  1.00 67.19           N  
ATOM   1259  CA  GLY A 152      12.719 -15.988   3.744  1.00 67.19           C  
ATOM   1260  C   GLY A 152      11.855 -16.577   2.626  1.00 67.19           C  
ATOM   1261  O   GLY A 152      12.350 -16.941   1.559  1.00 67.19           O  
ATOM   1262  N   GLU A 153      10.558 -16.702   2.903  1.00 71.38           N  
ATOM   1263  CA  GLU A 153       9.548 -17.274   1.993  1.00 71.38           C  
ATOM   1264  C   GLU A 153       9.192 -16.347   0.821  1.00 71.38           C  
ATOM   1265  CB  GLU A 153       8.275 -17.605   2.787  1.00 71.38           C  
ATOM   1266  O   GLU A 153       8.494 -16.738  -0.109  1.00 71.38           O  
ATOM   1267  CG  GLU A 153       8.527 -18.647   3.889  1.00 71.38           C  
ATOM   1268  CD  GLU A 153       7.242 -19.114   4.590  1.00 71.38           C  
ATOM   1269  OE1 GLU A 153       7.328 -20.159   5.276  1.00 71.38           O  
ATOM   1270  OE2 GLU A 153       6.197 -18.446   4.435  1.00 71.38           O  
ATOM   1271  N   THR A 154       9.677 -15.114   0.866  1.00 72.12           N  
ATOM   1272  CA  THR A 154       9.391 -14.026  -0.070  1.00 72.12           C  
ATOM   1273  C   THR A 154      10.553 -13.737  -1.018  1.00 72.12           C  
ATOM   1274  CB  THR A 154       9.094 -12.763   0.737  1.00 72.12           C  
ATOM   1275  O   THR A 154      10.446 -12.845  -1.861  1.00 72.12           O  
ATOM   1276  CG2 THR A 154       7.781 -12.812   1.515  1.00 72.12           C  
ATOM   1277  OG1 THR A 154      10.137 -12.694   1.668  1.00 72.12           O  
ATOM   1278  N   LYS A 155      11.674 -14.457  -0.886  1.00 74.31           N  
ATOM   1279  CA  LYS A 155      12.920 -14.206  -1.630  1.00 74.31           C  
ATOM   1280  C   LYS A 155      12.770 -14.301  -3.156  1.00 74.31           C  
ATOM   1281  CB  LYS A 155      14.015 -15.158  -1.123  1.00 74.31           C  
ATOM   1282  O   LYS A 155      13.521 -13.683  -3.898  1.00 74.31           O  
ATOM   1283  CG  LYS A 155      13.724 -16.596  -1.558  1.00 74.31           C  
ATOM   1284  CD  LYS A 155      14.756 -17.615  -1.101  1.00 74.31           C  
ATOM   1285  CE  LYS A 155      14.331 -18.895  -1.819  1.00 74.31           C  
ATOM   1286  NZ  LYS A 155      15.356 -19.948  -1.744  1.00 74.31           N  
ATOM   1287  N   ASP A 156      11.809 -15.103  -3.614  1.00 82.69           N  
ATOM   1288  CA  ASP A 156      11.614 -15.391  -5.036  1.00 82.69           C  
ATOM   1289  C   ASP A 156      10.555 -14.467  -5.668  1.00 82.69           C  
ATOM   1290  CB  ASP A 156      11.328 -16.893  -5.228  1.00 82.69           C  
ATOM   1291  O   ASP A 156      10.460 -14.367  -6.888  1.00 82.69           O  
ATOM   1292  CG  ASP A 156      12.488 -17.797  -4.760  1.00 82.69           C  
ATOM   1293  OD1 ASP A 156      13.670 -17.485  -5.035  1.00 82.69           O  
ATOM   1294  OD2 ASP A 156      12.238 -18.797  -4.043  1.00 82.69           O  
ATOM   1295  N   ILE A 157       9.800 -13.713  -4.856  1.00 85.19           N  
ATOM   1296  CA  ILE A 157       8.626 -12.956  -5.319  1.00 85.19           C  
ATOM   1297  C   ILE A 157       9.019 -11.823  -6.272  1.00 85.19           C  
ATOM   1298  CB  ILE A 157       7.810 -12.422  -4.122  1.00 85.19           C  
ATOM   1299  O   ILE A 157       8.296 -11.562  -7.231  1.00 85.19           O  
ATOM   1300  CG1 ILE A 157       7.358 -13.586  -3.213  1.00 85.19           C  
ATOM   1301  CG2 ILE A 157       6.553 -11.663  -4.583  1.00 85.19           C  
ATOM   1302  CD1 ILE A 157       6.529 -13.159  -1.997  1.00 85.19           C  
ATOM   1303  N   PHE A 158      10.163 -11.163  -6.056  1.00 85.88           N  
ATOM   1304  CA  PHE A 158      10.643 -10.159  -7.008  1.00 85.88           C  
ATOM   1305  C   PHE A 158      10.948 -10.785  -8.373  1.00 85.88           C  
ATOM   1306  CB  PHE A 158      11.861  -9.423  -6.448  1.00 85.88           C  
ATOM   1307  O   PHE A 158      10.504 -10.266  -9.393  1.00 85.88           O  
ATOM   1308  CG  PHE A 158      12.406  -8.388  -7.415  1.00 85.88           C  
ATOM   1309  CD1 PHE A 158      13.580  -8.654  -8.142  1.00 85.88           C  
ATOM   1310  CD2 PHE A 158      11.716  -7.179  -7.628  1.00 85.88           C  
ATOM   1311  CE1 PHE A 158      14.082  -7.705  -9.049  1.00 85.88           C  
ATOM   1312  CE2 PHE A 158      12.203  -6.240  -8.555  1.00 85.88           C  
ATOM   1313  CZ  PHE A 158      13.387  -6.503  -9.264  1.00 85.88           C  
ATOM   1314  N   PHE A 159      11.624 -11.937  -8.403  1.00 88.88           N  
ATOM   1315  CA  PHE A 159      11.897 -12.645  -9.652  1.00 88.88           C  
ATOM   1316  C   PHE A 159      10.605 -13.106 -10.338  1.00 88.88           C  
ATOM   1317  CB  PHE A 159      12.848 -13.821  -9.401  1.00 88.88           C  
ATOM   1318  O   PHE A 159      10.483 -12.922 -11.544  1.00 88.88           O  
ATOM   1319  CG  PHE A 159      14.192 -13.419  -8.820  1.00 88.88           C  
ATOM   1320  CD1 PHE A 159      15.146 -12.764  -9.622  1.00 88.88           C  
ATOM   1321  CD2 PHE A 159      14.489 -13.687  -7.472  1.00 88.88           C  
ATOM   1322  CE1 PHE A 159      16.389 -12.390  -9.079  1.00 88.88           C  
ATOM   1323  CE2 PHE A 159      15.728 -13.315  -6.927  1.00 88.88           C  
ATOM   1324  CZ  PHE A 159      16.682 -12.673  -7.734  1.00 88.88           C  
ATOM   1325  N   GLU A 160       9.616 -13.601  -9.586  1.00 91.56           N  
ATOM   1326  CA  GLU A 160       8.290 -13.962 -10.117  1.00 91.56           C  
ATOM   1327  C   GLU A 160       7.565 -12.763 -10.756  1.00 91.56           C  
ATOM   1328  CB  GLU A 160       7.398 -14.518  -8.991  1.00 91.56           C  
ATOM   1329  O   GLU A 160       6.935 -12.897 -11.811  1.00 91.56           O  
ATOM   1330  CG  GLU A 160       7.791 -15.916  -8.492  1.00 91.56           C  
ATOM   1331  CD  GLU A 160       6.942 -16.379  -7.288  1.00 91.56           C  
ATOM   1332  OE1 GLU A 160       7.445 -17.207  -6.497  1.00 91.56           O  
ATOM   1333  OE2 GLU A 160       5.773 -15.942  -7.146  1.00 91.56           O  
ATOM   1334  N   MET A 161       7.662 -11.582 -10.137  1.00 91.81           N  
ATOM   1335  CA  MET A 161       7.100 -10.337 -10.665  1.00 91.81           C  
ATOM   1336  C   MET A 161       7.818  -9.883 -11.938  1.00 91.81           C  
ATOM   1337  CB  MET A 161       7.151  -9.243  -9.591  1.00 91.81           C  
ATOM   1338  O   MET A 161       7.151  -9.538 -12.914  1.00 91.81           O  
ATOM   1339  CG  MET A 161       6.059  -9.453  -8.537  1.00 91.81           C  
ATOM   1340  SD  MET A 161       5.830  -8.085  -7.369  1.00 91.81           S  
ATOM   1341  CE  MET A 161       7.511  -7.903  -6.727  1.00 91.81           C  
ATOM   1342  N   VAL A 162       9.153  -9.956 -11.976  1.00 94.00           N  
ATOM   1343  CA  VAL A 162       9.924  -9.672 -13.195  1.00 94.00           C  
ATOM   1344  C   VAL A 162       9.597 -10.691 -14.294  1.00 94.00           C  
ATOM   1345  CB  VAL A 162      11.439  -9.618 -12.924  1.00 94.00           C  
ATOM   1346  O   VAL A 162       9.396 -10.293 -15.434  1.00 94.00           O  
ATOM   1347  CG1 VAL A 162      12.204  -9.278 -14.209  1.00 94.00           C  
ATOM   1348  CG2 VAL A 162      11.845  -8.544 -11.906  1.00 94.00           C  
ATOM   1349  N   ASP A 163       9.434 -11.981 -13.978  1.00 95.88           N  
ATOM   1350  CA  ASP A 163       9.022 -12.997 -14.960  1.00 95.88           C  
ATOM   1351  C   ASP A 163       7.638 -12.687 -15.540  1.00 95.88           C  
ATOM   1352  CB  ASP A 163       8.942 -14.403 -14.334  1.00 95.88           C  
ATOM   1353  O   ASP A 163       7.386 -12.895 -16.726  1.00 95.88           O  
ATOM   1354  CG  ASP A 163      10.244 -15.017 -13.851  1.00 95.88           C  
ATOM   1355  OD1 ASP A 163      11.308 -14.462 -14.181  1.00 95.88           O  
ATOM   1356  OD2 ASP A 163      10.160 -16.087 -13.217  1.00 95.88           O  
ATOM   1357  N   LYS A 164       6.706 -12.213 -14.705  1.00 96.62           N  
ATOM   1358  CA  LYS A 164       5.386 -11.775 -15.167  1.00 96.62           C  
ATOM   1359  C   LYS A 164       5.487 -10.555 -16.078  1.00 96.62           C  
ATOM   1360  CB  LYS A 164       4.479 -11.515 -13.958  1.00 96.62           C  
ATOM   1361  O   LYS A 164       4.788 -10.509 -17.093  1.00 96.62           O  
ATOM   1362  CG  LYS A 164       3.107 -11.037 -14.437  1.00 96.62           C  
ATOM   1363  CD  LYS A 164       2.122 -10.856 -13.287  1.00 96.62           C  
ATOM   1364  CE  LYS A 164       0.874 -10.149 -13.819  1.00 96.62           C  
ATOM   1365  NZ  LYS A 164       0.108 -10.982 -14.781  1.00 96.62           N  
ATOM   1366  N   PHE A 165       6.335  -9.597 -15.715  1.00 97.25           N  
ATOM   1367  CA  PHE A 165       6.609  -8.422 -16.531  1.00 97.25           C  
ATOM   1368  C   PHE A 165       7.201  -8.829 -17.886  1.00 97.25           C  
ATOM   1369  CB  PHE A 165       7.524  -7.467 -15.752  1.00 97.25           C  
ATOM   1370  O   PHE A 165       6.685  -8.410 -18.914  1.00 97.25           O  
ATOM   1371  CG  PHE A 165       7.681  -6.101 -16.383  1.00 97.25           C  
ATOM   1372  CD1 PHE A 165       8.967  -5.580 -16.612  1.00 97.25           C  
ATOM   1373  CD2 PHE A 165       6.551  -5.327 -16.707  1.00 97.25           C  
ATOM   1374  CE1 PHE A 165       9.124  -4.321 -17.209  1.00 97.25           C  
ATOM   1375  CE2 PHE A 165       6.710  -4.061 -17.296  1.00 97.25           C  
ATOM   1376  CZ  PHE A 165       7.995  -3.568 -17.565  1.00 97.25           C  
ATOM   1377  N   GLU A 166       8.164  -9.754 -17.905  1.00 98.19           N  
ATOM   1378  CA  GLU A 166       8.784 -10.312 -19.117  1.00 98.19           C  
ATOM   1379  C   GLU A 166       7.796 -11.063 -20.017  1.00 98.19           C  
ATOM   1380  CB  GLU A 166       9.966 -11.206 -18.700  1.00 98.19           C  
ATOM   1381  O   GLU A 166       7.881 -10.993 -21.241  1.00 98.19           O  
ATOM   1382  CG  GLU A 166      10.790 -11.699 -19.901  1.00 98.19           C  
ATOM   1383  CD  GLU A 166      12.098 -12.407 -19.506  1.00 98.19           C  
ATOM   1384  OE1 GLU A 166      12.874 -12.740 -20.429  1.00 98.19           O  
ATOM   1385  OE2 GLU A 166      12.319 -12.665 -18.298  1.00 98.19           O  
ATOM   1386  N   ARG A 167       6.782 -11.717 -19.441  1.00 98.19           N  
ATOM   1387  CA  ARG A 167       5.673 -12.302 -20.218  1.00 98.19           C  
ATOM   1388  C   ARG A 167       4.703 -11.258 -20.791  1.00 98.19           C  
ATOM   1389  CB  ARG A 167       4.945 -13.359 -19.379  1.00 98.19           C  
ATOM   1390  O   ARG A 167       3.798 -11.627 -21.538  1.00 98.19           O  
ATOM   1391  CG  ARG A 167       5.822 -14.598 -19.145  1.00 98.19           C  
ATOM   1392  CD  ARG A 167       5.059 -15.717 -18.426  1.00 98.19           C  
ATOM   1393  NE  ARG A 167       4.474 -15.288 -17.145  1.00 98.19           N  
ATOM   1394  NH1 ARG A 167       6.282 -15.650 -15.791  1.00 98.19           N  
ATOM   1395  NH2 ARG A 167       4.375 -14.910 -14.909  1.00 98.19           N  
ATOM   1396  CZ  ARG A 167       5.048 -15.283 -15.958  1.00 98.19           C  
ATOM   1397  N   ASN A 168       4.878  -9.978 -20.458  1.00 97.81           N  
ATOM   1398  CA  ASN A 168       4.088  -8.838 -20.926  1.00 97.81           C  
ATOM   1399  C   ASN A 168       2.567  -8.993 -20.702  1.00 97.81           C  
ATOM   1400  CB  ASN A 168       4.495  -8.493 -22.372  1.00 97.81           C  
ATOM   1401  O   ASN A 168       1.731  -8.617 -21.530  1.00 97.81           O  
ATOM   1402  CG  ASN A 168       4.100  -7.081 -22.756  1.00 97.81           C  
ATOM   1403  ND2 ASN A 168       4.285  -6.682 -23.990  1.00 97.81           N  
ATOM   1404  OD1 ASN A 168       3.632  -6.298 -21.953  1.00 97.81           O  
ATOM   1405  N   GLU A 169       2.191  -9.607 -19.579  1.00 96.19           N  
ATOM   1406  CA  GLU A 169       0.794  -9.943 -19.283  1.00 96.19           C  
ATOM   1407  C   GLU A 169      -0.013  -8.745 -18.760  1.00 96.19           C  
ATOM   1408  CB  GLU A 169       0.755 -11.057 -18.233  1.00 96.19           C  
ATOM   1409  O   GLU A 169      -1.227  -8.685 -18.966  1.00 96.19           O  
ATOM   1410  CG  GLU A 169       1.269 -12.417 -18.731  1.00 96.19           C  
ATOM   1411  CD  GLU A 169       1.367 -13.437 -17.585  1.00 96.19           C  
ATOM   1412  OE1 GLU A 169       1.919 -14.537 -17.812  1.00 96.19           O  
ATOM   1413  OE2 GLU A 169       0.936 -13.115 -16.446  1.00 96.19           O  
ATOM   1414  N   GLY A 170       0.638  -7.814 -18.054  1.00 96.38           N  
ATOM   1415  CA  GLY A 170      -0.032  -6.769 -17.279  1.00 96.38           C  
ATOM   1416  C   GLY A 170      -1.040  -7.333 -16.262  1.00 96.38           C  
ATOM   1417  O   GLY A 170      -0.915  -8.464 -15.770  1.00 96.38           O  
ATOM   1418  N   GLY A 171      -2.077  -6.550 -15.960  1.00 97.38           N  
ATOM   1419  CA  GLY A 171      -3.224  -6.990 -15.162  1.00 97.38           C  
ATOM   1420  C   GLY A 171      -2.924  -7.065 -13.666  1.00 97.38           C  
ATOM   1421  O   GLY A 171      -2.464  -6.089 -13.082  1.00 97.38           O  
ATOM   1422  N   TYR A 172      -3.221  -8.207 -13.042  1.00 97.25           N  
ATOM   1423  CA  TYR A 172      -3.037  -8.408 -11.604  1.00 97.25           C  
ATOM   1424  C   TYR A 172      -1.979  -9.465 -11.296  1.00 97.25           C  
ATOM   1425  CB  TYR A 172      -4.362  -8.764 -10.924  1.00 97.25           C  
ATOM   1426  O   TYR A 172      -1.846 -10.466 -12.005  1.00 97.25           O  
ATOM   1427  CG  TYR A 172      -5.427  -7.697 -11.057  1.00 97.25           C  
ATOM   1428  CD1 TYR A 172      -5.319  -6.505 -10.318  1.00 97.25           C  
ATOM   1429  CD2 TYR A 172      -6.507  -7.886 -11.939  1.00 97.25           C  
ATOM   1430  CE1 TYR A 172      -6.306  -5.509 -10.440  1.00 97.25           C  
ATOM   1431  CE2 TYR A 172      -7.500  -6.897 -12.055  1.00 97.25           C  
ATOM   1432  OH  TYR A 172      -8.447  -4.853 -11.300  1.00 97.25           O  
ATOM   1433  CZ  TYR A 172      -7.410  -5.718 -11.292  1.00 97.25           C  
ATOM   1434  N   TYR A 173      -1.285  -9.260 -10.184  1.00 95.06           N  
ATOM   1435  CA  TYR A 173      -0.400 -10.217  -9.545  1.00 95.06           C  
ATOM   1436  C   TYR A 173      -0.805 -10.396  -8.082  1.00 95.06           C  
ATOM   1437  CB  TYR A 173       1.037  -9.712  -9.653  1.00 95.06           C  
ATOM   1438  O   TYR A 173      -1.121  -9.428  -7.398  1.00 95.06           O  
ATOM   1439  CG  TYR A 173       2.033 -10.611  -8.962  1.00 95.06           C  
ATOM   1440  CD1 TYR A 173       2.551 -10.256  -7.700  1.00 95.06           C  
ATOM   1441  CD2 TYR A 173       2.416 -11.819  -9.572  1.00 95.06           C  
ATOM   1442  CE1 TYR A 173       3.487 -11.092  -7.065  1.00 95.06           C  
ATOM   1443  CE2 TYR A 173       3.337 -12.663  -8.933  1.00 95.06           C  
ATOM   1444  OH  TYR A 173       4.808 -13.098  -7.134  1.00 95.06           O  
ATOM   1445  CZ  TYR A 173       3.886 -12.290  -7.693  1.00 95.06           C  
ATOM   1446  N   SER A 174      -0.786 -11.627  -7.585  1.00 92.88           N  
ATOM   1447  CA  SER A 174      -1.018 -11.924  -6.171  1.00 92.88           C  
ATOM   1448  C   SER A 174      -0.204 -13.144  -5.783  1.00 92.88           C  
ATOM   1449  CB  SER A 174      -2.502 -12.188  -5.889  1.00 92.88           C  
ATOM   1450  O   SER A 174      -0.231 -14.144  -6.501  1.00 92.88           O  
ATOM   1451  OG  SER A 174      -2.961 -13.322  -6.607  1.00 92.88           O  
ATOM   1452  N   ASN A 175       0.454 -13.088  -4.633  1.00 90.19           N  
ATOM   1453  CA  ASN A 175       1.218 -14.203  -4.093  1.00 90.19           C  
ATOM   1454  C   ASN A 175       0.861 -14.367  -2.600  1.00 90.19           C  
ATOM   1455  CB  ASN A 175       2.710 -13.952  -4.380  1.00 90.19           C  
ATOM   1456  O   ASN A 175       0.892 -13.378  -1.866  1.00 90.19           O  
ATOM   1457  CG  ASN A 175       3.594 -15.065  -3.851  1.00 90.19           C  
ATOM   1458  ND2 ASN A 175       4.336 -15.762  -4.678  1.00 90.19           N  
ATOM   1459  OD1 ASN A 175       3.591 -15.327  -2.660  1.00 90.19           O  
ATOM   1460  N   PRO A 176       0.506 -15.577  -2.123  1.00 90.38           N  
ATOM   1461  CA  PRO A 176       0.134 -15.787  -0.724  1.00 90.38           C  
ATOM   1462  C   PRO A 176       1.211 -15.365   0.279  1.00 90.38           C  
ATOM   1463  CB  PRO A 176      -0.164 -17.283  -0.599  1.00 90.38           C  
ATOM   1464  O   PRO A 176       0.874 -14.796   1.312  1.00 90.38           O  
ATOM   1465  CG  PRO A 176      -0.596 -17.674  -2.009  1.00 90.38           C  
ATOM   1466  CD  PRO A 176       0.284 -16.793  -2.891  1.00 90.38           C  
ATOM   1467  N   SER A 177       2.490 -15.591  -0.028  1.00 85.50           N  
ATOM   1468  CA  SER A 177       3.603 -15.198   0.842  1.00 85.50           C  
ATOM   1469  C   SER A 177       3.749 -13.679   0.911  1.00 85.50           C  
ATOM   1470  CB  SER A 177       4.910 -15.841   0.368  1.00 85.50           C  
ATOM   1471  O   SER A 177       4.028 -13.147   1.980  1.00 85.50           O  
ATOM   1472  OG  SER A 177       4.787 -17.248   0.392  1.00 85.50           O  
ATOM   1473  N   LEU A 178       3.468 -12.967  -0.187  1.00 84.56           N  
ATOM   1474  CA  LEU A 178       3.418 -11.501  -0.196  1.00 84.56           C  
ATOM   1475  C   LEU A 178       2.306 -10.971   0.715  1.00 84.56           C  
ATOM   1476  CB  LEU A 178       3.193 -11.010  -1.639  1.00 84.56           C  
ATOM   1477  O   LEU A 178       2.528 -10.090   1.545  1.00 84.56           O  
ATOM   1478  CG  LEU A 178       3.331  -9.491  -1.799  1.00 84.56           C  
ATOM   1479  CD1 LEU A 178       4.727  -9.065  -1.371  1.00 84.56           C  
ATOM   1480  CD2 LEU A 178       3.097  -9.105  -3.260  1.00 84.56           C  
ATOM   1481  N   THR A 179       1.110 -11.542   0.575  1.00 89.25           N  
ATOM   1482  CA  THR A 179      -0.053 -11.191   1.393  1.00 89.25           C  
ATOM   1483  C   THR A 179       0.204 -11.463   2.872  1.00 89.25           C  
ATOM   1484  CB  THR A 179      -1.276 -11.986   0.927  1.00 89.25           C  
ATOM   1485  O   THR A 179      -0.086 -10.608   3.708  1.00 89.25           O  
ATOM   1486  CG2 THR A 179      -2.533 -11.673   1.729  1.00 89.25           C  
ATOM   1487  OG1 THR A 179      -1.574 -11.671  -0.410  1.00 89.25           O  
ATOM   1488  N   SER A 180       0.756 -12.632   3.209  1.00 87.62           N  
ATOM   1489  CA  SER A 180       1.094 -12.991   4.589  1.00 87.62           C  
ATOM   1490  C   SER A 180       2.161 -12.066   5.164  1.00 87.62           C  
ATOM   1491  CB  SER A 180       1.570 -14.441   4.677  1.00 87.62           C  
ATOM   1492  O   SER A 180       1.981 -11.569   6.273  1.00 87.62           O  
ATOM   1493  OG  SER A 180       0.516 -15.319   4.327  1.00 87.62           O  
ATOM   1494  N   ALA A 181       3.206 -11.752   4.393  1.00 83.06           N  
ATOM   1495  CA  ALA A 181       4.248 -10.826   4.819  1.00 83.06           C  
ATOM   1496  C   ALA A 181       3.667  -9.448   5.160  1.00 83.06           C  
ATOM   1497  CB  ALA A 181       5.324 -10.741   3.733  1.00 83.06           C  
ATOM   1498  O   ALA A 181       3.926  -8.931   6.243  1.00 83.06           O  
ATOM   1499  N   LEU A 182       2.804  -8.885   4.303  1.00 85.75           N  
ATOM   1500  CA  LEU A 182       2.137  -7.620   4.611  1.00 85.75           C  
ATOM   1501  C   LEU A 182       1.233  -7.737   5.844  1.00 85.75           C  
ATOM   1502  CB  LEU A 182       1.320  -7.134   3.399  1.00 85.75           C  
ATOM   1503  O   LEU A 182       1.266  -6.875   6.721  1.00 85.75           O  
ATOM   1504  CG  LEU A 182       0.717  -5.737   3.640  1.00 85.75           C  
ATOM   1505  CD1 LEU A 182       1.759  -4.633   3.812  1.00 85.75           C  
ATOM   1506  CD2 LEU A 182      -0.178  -5.321   2.484  1.00 85.75           C  
ATOM   1507  N   LYS A 183       0.421  -8.794   5.919  1.00 90.69           N  
ATOM   1508  CA  LYS A 183      -0.532  -9.023   7.012  1.00 90.69           C  
ATOM   1509  C   LYS A 183       0.158  -9.084   8.377  1.00 90.69           C  
ATOM   1510  CB  LYS A 183      -1.279 -10.330   6.718  1.00 90.69           C  
ATOM   1511  O   LYS A 183      -0.366  -8.544   9.351  1.00 90.69           O  
ATOM   1512  CG  LYS A 183      -2.297 -10.672   7.808  1.00 90.69           C  
ATOM   1513  CD  LYS A 183      -2.888 -12.058   7.568  1.00 90.69           C  
ATOM   1514  CE  LYS A 183      -3.898 -12.318   8.681  1.00 90.69           C  
ATOM   1515  NZ  LYS A 183      -4.570 -13.621   8.505  1.00 90.69           N  
ATOM   1516  N   GLU A 184       1.296  -9.765   8.448  1.00 87.94           N  
ATOM   1517  CA  GLU A 184       2.024 -10.048   9.688  1.00 87.94           C  
ATOM   1518  C   GLU A 184       3.011  -8.936  10.071  1.00 87.94           C  
ATOM   1519  CB  GLU A 184       2.707 -11.422   9.565  1.00 87.94           C  
ATOM   1520  O   GLU A 184       3.506  -8.910  11.199  1.00 87.94           O  
ATOM   1521  CG  GLU A 184       1.656 -12.545   9.466  1.00 87.94           C  
ATOM   1522  CD  GLU A 184       2.242 -13.947   9.250  1.00 87.94           C  
ATOM   1523  OE1 GLU A 184       1.408 -14.858   9.023  1.00 87.94           O  
ATOM   1524  OE2 GLU A 184       3.472 -14.122   9.385  1.00 87.94           O  
ATOM   1525  N   HIS A 185       3.252  -7.979   9.170  1.00 84.56           N  
ATOM   1526  CA  HIS A 185       4.195  -6.890   9.388  1.00 84.56           C  
ATOM   1527  C   HIS A 185       3.759  -5.937  10.518  1.00 84.56           C  
ATOM   1528  CB  HIS A 185       4.429  -6.152   8.065  1.00 84.56           C  
ATOM   1529  O   HIS A 185       2.582  -5.591  10.682  1.00 84.56           O  
ATOM   1530  CG  HIS A 185       5.641  -5.268   8.100  1.00 84.56           C  
ATOM   1531  CD2 HIS A 185       6.938  -5.619   7.831  1.00 84.56           C  
ATOM   1532  ND1 HIS A 185       5.633  -3.929   8.383  1.00 84.56           N  
ATOM   1533  CE1 HIS A 185       6.892  -3.474   8.292  1.00 84.56           C  
ATOM   1534  NE2 HIS A 185       7.715  -4.463   7.955  1.00 84.56           N  
ATOM   1535  N   GLU A 186       4.728  -5.428  11.287  1.00 84.88           N  
ATOM   1536  CA  GLU A 186       4.460  -4.572  12.451  1.00 84.88           C  
ATOM   1537  C   GLU A 186       3.743  -3.259  12.093  1.00 84.88           C  
ATOM   1538  CB  GLU A 186       5.756  -4.277  13.222  1.00 84.88           C  
ATOM   1539  O   GLU A 186       2.918  -2.760  12.863  1.00 84.88           O  
ATOM   1540  CG  GLU A 186       6.866  -3.603  12.391  1.00 84.88           C  
ATOM   1541  CD  GLU A 186       7.947  -2.945  13.263  1.00 84.88           C  
ATOM   1542  OE1 GLU A 186       8.577  -1.989  12.758  1.00 84.88           O  
ATOM   1543  OE2 GLU A 186       8.046  -3.292  14.464  1.00 84.88           O  
ATOM   1544  N   THR A 187       4.007  -2.698  10.908  1.00 87.12           N  
ATOM   1545  CA  THR A 187       3.331  -1.478  10.439  1.00 87.12           C  
ATOM   1546  C   THR A 187       1.849  -1.733  10.156  1.00 87.12           C  
ATOM   1547  CB  THR A 187       4.032  -0.814   9.241  1.00 87.12           C  
ATOM   1548  O   THR A 187       1.028  -0.872  10.478  1.00 87.12           O  
ATOM   1549  CG2 THR A 187       5.461  -0.390   9.575  1.00 87.12           C  
ATOM   1550  OG1 THR A 187       4.088  -1.669   8.131  1.00 87.12           O  
ATOM   1551  N   THR A 188       1.479  -2.936   9.698  1.00 90.56           N  
ATOM   1552  CA  THR A 188       0.079  -3.374   9.564  1.00 90.56           C  
ATOM   1553  C   THR A 188      -0.599  -3.482  10.920  1.00 90.56           C  
ATOM   1554  CB  THR A 188      -0.025  -4.710   8.814  1.00 90.56           C  
ATOM   1555  O   THR A 188      -1.686  -2.930  11.106  1.00 90.56           O  
ATOM   1556  CG2 THR A 188      -1.468  -5.159   8.598  1.00 90.56           C  
ATOM   1557  OG1 THR A 188       0.533  -4.523   7.546  1.00 90.56           O  
ATOM   1558  N   ALA A 189       0.056  -4.105  11.903  1.00 92.56           N  
ATOM   1559  CA  ALA A 189      -0.474  -4.188  13.263  1.00 92.56           C  
ATOM   1560  C   ALA A 189      -0.689  -2.791  13.878  1.00 92.56           C  
ATOM   1561  CB  ALA A 189       0.477  -5.045  14.106  1.00 92.56           C  
ATOM   1562  O   ALA A 189      -1.744  -2.514  14.455  1.00 92.56           O  
ATOM   1563  N   ASN A 190       0.275  -1.883  13.702  1.00 93.56           N  
ATOM   1564  CA  ASN A 190       0.191  -0.500  14.173  1.00 93.56           C  
ATOM   1565  C   ASN A 190      -0.945   0.280  13.492  1.00 93.56           C  
ATOM   1566  CB  ASN A 190       1.552   0.178  13.935  1.00 93.56           C  
ATOM   1567  O   ASN A 190      -1.721   0.958  14.173  1.00 93.56           O  
ATOM   1568  CG  ASN A 190       2.621  -0.283  14.911  1.00 93.56           C  
ATOM   1569  ND2 ASN A 190       3.866  -0.323  14.500  1.00 93.56           N  
ATOM   1570  OD1 ASN A 190       2.359  -0.521  16.076  1.00 93.56           O  
ATOM   1571  N   PHE A 191      -1.068   0.172  12.165  1.00 95.81           N  
ATOM   1572  CA  PHE A 191      -2.158   0.782  11.405  1.00 95.81           C  
ATOM   1573  C   PHE A 191      -3.520   0.255  11.871  1.00 95.81           C  
ATOM   1574  CB  PHE A 191      -1.945   0.544   9.900  1.00 95.81           C  
ATOM   1575  O   PHE A 191      -4.417   1.042  12.181  1.00 95.81           O  
ATOM   1576  CG  PHE A 191      -3.053   1.142   9.056  1.00 95.81           C  
ATOM   1577  CD1 PHE A 191      -4.246   0.424   8.847  1.00 95.81           C  
ATOM   1578  CD2 PHE A 191      -2.928   2.443   8.538  1.00 95.81           C  
ATOM   1579  CE1 PHE A 191      -5.332   1.037   8.200  1.00 95.81           C  
ATOM   1580  CE2 PHE A 191      -3.997   3.041   7.849  1.00 95.81           C  
ATOM   1581  CZ  PHE A 191      -5.214   2.354   7.722  1.00 95.81           C  
ATOM   1582  N   HIS A 192      -3.662  -1.069  11.987  1.00 97.69           N  
ATOM   1583  CA  HIS A 192      -4.894  -1.721  12.424  1.00 97.69           C  
ATOM   1584  C   HIS A 192      -5.311  -1.269  13.829  1.00 97.69           C  
ATOM   1585  CB  HIS A 192      -4.715  -3.244  12.358  1.00 97.69           C  
ATOM   1586  O   HIS A 192      -6.469  -0.915  14.045  1.00 97.69           O  
ATOM   1587  CG  HIS A 192      -5.950  -3.987  12.797  1.00 97.69           C  
ATOM   1588  CD2 HIS A 192      -6.197  -4.508  14.037  1.00 97.69           C  
ATOM   1589  ND1 HIS A 192      -7.064  -4.232  12.035  1.00 97.69           N  
ATOM   1590  CE1 HIS A 192      -7.955  -4.894  12.788  1.00 97.69           C  
ATOM   1591  NE2 HIS A 192      -7.482  -5.056  14.035  1.00 97.69           N  
ATOM   1592  N   GLN A 193      -4.374  -1.202  14.779  1.00 97.44           N  
ATOM   1593  CA  GLN A 193      -4.655  -0.719  16.135  1.00 97.44           C  
ATOM   1594  C   GLN A 193      -5.114   0.745  16.156  1.00 97.44           C  
ATOM   1595  CB  GLN A 193      -3.409  -0.877  17.011  1.00 97.44           C  
ATOM   1596  O   GLN A 193      -6.051   1.081  16.884  1.00 97.44           O  
ATOM   1597  CG  GLN A 193      -3.135  -2.336  17.400  1.00 97.44           C  
ATOM   1598  CD  GLN A 193      -1.829  -2.482  18.174  1.00 97.44           C  
ATOM   1599  NE2 GLN A 193      -1.293  -3.677  18.280  1.00 97.44           N  
ATOM   1600  OE1 GLN A 193      -1.287  -1.541  18.731  1.00 97.44           O  
ATOM   1601  N   ALA A 194      -4.495   1.618  15.356  1.00 98.00           N  
ATOM   1602  CA  ALA A 194      -4.898   3.019  15.259  1.00 98.00           C  
ATOM   1603  C   ALA A 194      -6.292   3.177  14.631  1.00 98.00           C  
ATOM   1604  CB  ALA A 194      -3.824   3.782  14.481  1.00 98.00           C  
ATOM   1605  O   ALA A 194      -7.118   3.925  15.159  1.00 98.00           O  
ATOM   1606  N   LEU A 195      -6.590   2.422  13.568  1.00 98.25           N  
ATOM   1607  CA  LEU A 195      -7.920   2.398  12.960  1.00 98.25           C  
ATOM   1608  C   LEU A 195      -8.969   1.886  13.954  1.00 98.25           C  
ATOM   1609  CB  LEU A 195      -7.884   1.541  11.683  1.00 98.25           C  
ATOM   1610  O   LEU A 195     -10.008   2.516  14.138  1.00 98.25           O  
ATOM   1611  CG  LEU A 195      -9.249   1.431  10.974  1.00 98.25           C  
ATOM   1612  CD1 LEU A 195      -9.782   2.793  10.522  1.00 98.25           C  
ATOM   1613  CD2 LEU A 195      -9.115   0.535   9.747  1.00 98.25           C  
ATOM   1614  N   LYS A 196      -8.678   0.790  14.658  1.00 97.75           N  
ATOM   1615  CA  LYS A 196      -9.555   0.245  15.695  1.00 97.75           C  
ATOM   1616  C   LYS A 196      -9.848   1.288  16.777  1.00 97.75           C  
ATOM   1617  CB  LYS A 196      -8.905  -1.021  16.261  1.00 97.75           C  
ATOM   1618  O   LYS A 196     -11.007   1.511  17.109  1.00 97.75           O  
ATOM   1619  CG  LYS A 196      -9.862  -1.743  17.203  1.00 97.75           C  
ATOM   1620  CD  LYS A 196      -9.188  -2.948  17.849  1.00 97.75           C  
ATOM   1621  CE  LYS A 196     -10.186  -3.465  18.873  1.00 97.75           C  
ATOM   1622  NZ  LYS A 196      -9.714  -4.677  19.567  1.00 97.75           N  
ATOM   1623  N   LYS A 197      -8.825   1.995  17.260  1.00 97.69           N  
ATOM   1624  CA  LYS A 197      -8.982   3.074  18.244  1.00 97.69           C  
ATOM   1625  C   LYS A 197      -9.825   4.238  17.715  1.00 97.69           C  
ATOM   1626  CB  LYS A 197      -7.590   3.536  18.673  1.00 97.69           C  
ATOM   1627  O   LYS A 197     -10.646   4.781  18.450  1.00 97.69           O  
ATOM   1628  CG  LYS A 197      -7.677   4.492  19.863  1.00 97.69           C  
ATOM   1629  CD  LYS A 197      -6.267   4.878  20.298  1.00 97.69           C  
ATOM   1630  CE  LYS A 197      -6.365   5.842  21.474  1.00 97.69           C  
ATOM   1631  NZ  LYS A 197      -5.013   6.236  21.923  1.00 97.69           N  
ATOM   1632  N   CYS A 198      -9.675   4.600  16.440  1.00 97.88           N  
ATOM   1633  CA  CYS A 198     -10.555   5.574  15.792  1.00 97.88           C  
ATOM   1634  C   CYS A 198     -12.022   5.131  15.860  1.00 97.88           C  
ATOM   1635  CB  CYS A 198     -10.121   5.769  14.334  1.00 97.88           C  
ATOM   1636  O   CYS A 198     -12.889   5.935  16.205  1.00 97.88           O  
ATOM   1637  SG  CYS A 198     -11.235   6.940  13.504  1.00 97.88           S  
ATOM   1638  N   LEU A 199     -12.308   3.864  15.546  1.00 97.56           N  
ATOM   1639  CA  LEU A 199     -13.666   3.321  15.605  1.00 97.56           C  
ATOM   1640  C   LEU A 199     -14.204   3.290  17.045  1.00 97.56           C  
ATOM   1641  CB  LEU A 199     -13.700   1.922  14.969  1.00 97.56           C  
ATOM   1642  O   LEU A 199     -15.357   3.654  17.258  1.00 97.56           O  
ATOM   1643  CG  LEU A 199     -13.325   1.823  13.482  1.00 97.56           C  
ATOM   1644  CD1 LEU A 199     -13.582   0.400  12.994  1.00 97.56           C  
ATOM   1645  CD2 LEU A 199     -14.105   2.795  12.610  1.00 97.56           C  
ATOM   1646  N   GLU A 200     -13.369   2.937  18.029  1.00 96.19           N  
ATOM   1647  CA  GLU A 200     -13.709   2.982  19.462  1.00 96.19           C  
ATOM   1648  C   GLU A 200     -14.093   4.400  19.910  1.00 96.19           C  
ATOM   1649  CB  GLU A 200     -12.532   2.469  20.322  1.00 96.19           C  
ATOM   1650  O   GLU A 200     -15.132   4.591  20.539  1.00 96.19           O  
ATOM   1651  CG  GLU A 200     -12.326   0.954  20.188  1.00 96.19           C  
ATOM   1652  CD  GLU A 200     -11.148   0.356  20.972  1.00 96.19           C  
ATOM   1653  OE1 GLU A 200     -11.134  -0.899  21.099  1.00 96.19           O  
ATOM   1654  OE2 GLU A 200     -10.256   1.114  21.417  1.00 96.19           O  
ATOM   1655  N   GLU A 201     -13.293   5.410  19.547  1.00 96.19           N  
ATOM   1656  CA  GLU A 201     -13.557   6.823  19.868  1.00 96.19           C  
ATOM   1657  C   GLU A 201     -14.788   7.380  19.122  1.00 96.19           C  
ATOM   1658  CB  GLU A 201     -12.303   7.681  19.558  1.00 96.19           C  
ATOM   1659  O   GLU A 201     -15.445   8.308  19.603  1.00 96.19           O  
ATOM   1660  CG  GLU A 201     -11.121   7.466  20.530  1.00 96.19           C  
ATOM   1661  CD  GLU A 201      -9.857   8.313  20.215  1.00 96.19           C  
ATOM   1662  OE1 GLU A 201      -8.718   7.866  20.496  1.00 96.19           O  
ATOM   1663  OE2 GLU A 201      -9.943   9.483  19.762  1.00 96.19           O  
ATOM   1664  N   SER A 202     -15.109   6.821  17.951  1.00 95.75           N  
ATOM   1665  CA  SER A 202     -16.222   7.271  17.102  1.00 95.75           C  
ATOM   1666  C   SER A 202     -17.563   6.634  17.468  1.00 95.75           C  
ATOM   1667  CB  SER A 202     -15.918   6.990  15.630  1.00 95.75           C  
ATOM   1668  O   SER A 202     -18.613   7.181  17.123  1.00 95.75           O  
ATOM   1669  OG  SER A 202     -14.729   7.649  15.251  1.00 95.75           O  
ATOM   1670  N   LEU A 203     -17.549   5.491  18.157  1.00 94.81           N  
ATOM   1671  CA  LEU A 203     -18.748   4.736  18.497  1.00 94.81           C  
ATOM   1672  C   LEU A 203     -19.599   5.487  19.532  1.00 94.81           C  
ATOM   1673  CB  LEU A 203     -18.329   3.343  18.998  1.00 94.81           C  
ATOM   1674  O   LEU A 203     -19.174   5.741  20.659  1.00 94.81           O  
ATOM   1675  CG  LEU A 203     -19.515   2.376  19.140  1.00 94.81           C  
ATOM   1676  CD1 LEU A 203     -19.977   1.844  17.783  1.00 94.81           C  
ATOM   1677  CD2 LEU A 203     -19.122   1.178  19.992  1.00 94.81           C  
ATOM   1678  N   LYS A 204     -20.849   5.800  19.176  1.00 91.88           N  
ATOM   1679  CA  LYS A 204     -21.814   6.449  20.077  1.00 91.88           C  
ATOM   1680  C   LYS A 204     -23.119   5.676  20.085  1.00 91.88           C  
ATOM   1681  CB  LYS A 204     -22.034   7.910  19.662  1.00 91.88           C  
ATOM   1682  O   LYS A 204     -23.708   5.442  19.036  1.00 91.88           O  
ATOM   1683  CG  LYS A 204     -20.774   8.756  19.892  1.00 91.88           C  
ATOM   1684  CD  LYS A 204     -21.011  10.213  19.487  1.00 91.88           C  
ATOM   1685  CE  LYS A 204     -19.702  10.987  19.655  1.00 91.88           C  
ATOM   1686  NZ  LYS A 204     -19.815  12.371  19.137  1.00 91.88           N  
ATOM   1687  N   ASN A 205     -23.583   5.292  21.275  1.00 88.50           N  
ATOM   1688  CA  ASN A 205     -24.828   4.535  21.460  1.00 88.50           C  
ATOM   1689  C   ASN A 205     -24.914   3.288  20.555  1.00 88.50           C  
ATOM   1690  CB  ASN A 205     -26.032   5.485  21.311  1.00 88.50           C  
ATOM   1691  O   ASN A 205     -25.954   3.025  19.963  1.00 88.50           O  
ATOM   1692  CG  ASN A 205     -25.990   6.651  22.277  1.00 88.50           C  
ATOM   1693  ND2 ASN A 205     -26.464   7.805  21.871  1.00 88.50           N  
ATOM   1694  OD1 ASN A 205     -25.523   6.552  23.399  1.00 88.50           O  
ATOM   1695  N   GLY A 206     -23.800   2.557  20.411  1.00 90.81           N  
ATOM   1696  CA  GLY A 206     -23.731   1.348  19.585  1.00 90.81           C  
ATOM   1697  C   GLY A 206     -23.744   1.592  18.073  1.00 90.81           C  
ATOM   1698  O   GLY A 206     -23.923   0.637  17.329  1.00 90.81           O  
ATOM   1699  N   LYS A 207     -23.549   2.834  17.608  1.00 94.38           N  
ATOM   1700  CA  LYS A 207     -23.525   3.203  16.184  1.00 94.38           C  
ATOM   1701  C   LYS A 207     -22.247   3.930  15.813  1.00 94.38           C  
ATOM   1702  CB  LYS A 207     -24.734   4.083  15.837  1.00 94.38           C  
ATOM   1703  O   LYS A 207     -21.773   4.792  16.558  1.00 94.38           O  
ATOM   1704  CG  LYS A 207     -25.994   3.233  15.877  1.00 94.38           C  
ATOM   1705  CD  LYS A 207     -27.284   3.999  15.577  1.00 94.38           C  
ATOM   1706  CE  LYS A 207     -28.325   2.936  15.881  1.00 94.38           C  
ATOM   1707  NZ  LYS A 207     -29.703   3.180  15.419  1.00 94.38           N  
ATOM   1708  N   LEU A 208     -21.723   3.601  14.637  1.00 96.00           N  
ATOM   1709  CA  LEU A 208     -20.705   4.405  13.971  1.00 96.00           C  
ATOM   1710  C   LEU A 208     -21.373   5.563  13.209  1.00 96.00           C  
ATOM   1711  CB  LEU A 208     -19.853   3.512  13.051  1.00 96.00           C  
ATOM   1712  O   LEU A 208     -22.522   5.433  12.777  1.00 96.00           O  
ATOM   1713  CG  LEU A 208     -18.932   2.535  13.808  1.00 96.00           C  
ATOM   1714  CD1 LEU A 208     -18.268   1.590  12.808  1.00 96.00           C  
ATOM   1715  CD2 LEU A 208     -17.830   3.255  14.592  1.00 96.00           C  
ATOM   1716  N   PRO A 209     -20.687   6.706  13.055  1.00 96.12           N  
ATOM   1717  CA  PRO A 209     -21.195   7.822  12.267  1.00 96.12           C  
ATOM   1718  C   PRO A 209     -21.293   7.456  10.775  1.00 96.12           C  
ATOM   1719  CB  PRO A 209     -20.215   8.960  12.547  1.00 96.12           C  
ATOM   1720  O   PRO A 209     -20.543   6.620  10.276  1.00 96.12           O  
ATOM   1721  CG  PRO A 209     -18.892   8.240  12.799  1.00 96.12           C  
ATOM   1722  CD  PRO A 209     -19.349   6.994  13.553  1.00 96.12           C  
ATOM   1723  N   SER A 210     -22.212   8.089  10.040  1.00 94.81           N  
ATOM   1724  CA  SER A 210     -22.431   7.800   8.611  1.00 94.81           C  
ATOM   1725  C   SER A 210     -21.253   8.195   7.717  1.00 94.81           C  
ATOM   1726  CB  SER A 210     -23.694   8.515   8.123  1.00 94.81           C  
ATOM   1727  O   SER A 210     -21.091   7.647   6.633  1.00 94.81           O  
ATOM   1728  OG  SER A 210     -23.650   9.898   8.437  1.00 94.81           O  
ATOM   1729  N   ASP A 211     -20.432   9.144   8.161  1.00 96.62           N  
ATOM   1730  CA  ASP A 211     -19.229   9.636   7.491  1.00 96.62           C  
ATOM   1731  C   ASP A 211     -17.944   8.983   8.034  1.00 96.62           C  
ATOM   1732  CB  ASP A 211     -19.200  11.174   7.559  1.00 96.62           C  
ATOM   1733  O   ASP A 211     -16.861   9.563   7.927  1.00 96.62           O  
ATOM   1734  CG  ASP A 211     -19.054  11.735   8.981  1.00 96.62           C  
ATOM   1735  OD1 ASP A 211     -19.586  11.099   9.920  1.00 96.62           O  
ATOM   1736  OD2 ASP A 211     -18.463  12.827   9.114  1.00 96.62           O  
ATOM   1737  N   ILE A 212     -18.042   7.767   8.596  1.00 97.56           N  
ATOM   1738  CA  ILE A 212     -16.923   7.071   9.252  1.00 97.56           C  
ATOM   1739  C   ILE A 212     -15.662   6.990   8.387  1.00 97.56           C  
ATOM   1740  CB  ILE A 212     -17.349   5.673   9.755  1.00 97.56           C  
ATOM   1741  O   ILE A 212     -14.571   7.173   8.911  1.00 97.56           O  
ATOM   1742  CG1 ILE A 212     -16.287   4.999  10.651  1.00 97.56           C  
ATOM   1743  CG2 ILE A 212     -17.747   4.718   8.614  1.00 97.56           C  
ATOM   1744  CD1 ILE A 212     -15.880   5.866  11.852  1.00 97.56           C  
ATOM   1745  N   VAL A 213     -15.795   6.828   7.066  1.00 97.88           N  
ATOM   1746  CA  VAL A 213     -14.651   6.825   6.140  1.00 97.88           C  
ATOM   1747  C   VAL A 213     -13.865   8.135   6.230  1.00 97.88           C  
ATOM   1748  CB  VAL A 213     -15.111   6.573   4.692  1.00 97.88           C  
ATOM   1749  O   VAL A 213     -12.650   8.113   6.395  1.00 97.88           O  
ATOM   1750  CG1 VAL A 213     -13.935   6.560   3.709  1.00 97.88           C  
ATOM   1751  CG2 VAL A 213     -15.822   5.222   4.571  1.00 97.88           C  
ATOM   1752  N   SER A 214     -14.553   9.281   6.192  1.00 97.56           N  
ATOM   1753  CA  SER A 214     -13.919  10.600   6.316  1.00 97.56           C  
ATOM   1754  C   SER A 214     -13.304  10.793   7.702  1.00 97.56           C  
ATOM   1755  CB  SER A 214     -14.946  11.701   6.027  1.00 97.56           C  
ATOM   1756  O   SER A 214     -12.167  11.254   7.814  1.00 97.56           O  
ATOM   1757  OG  SER A 214     -14.372  12.986   6.184  1.00 97.56           O  
ATOM   1758  N   VAL A 215     -14.023  10.388   8.756  1.00 97.81           N  
ATOM   1759  CA  VAL A 215     -13.537  10.450  10.143  1.00 97.81           C  
ATOM   1760  C   VAL A 215     -12.246   9.646  10.300  1.00 97.81           C  
ATOM   1761  CB  VAL A 215     -14.616   9.955  11.127  1.00 97.81           C  
ATOM   1762  O   VAL A 215     -11.253  10.172  10.802  1.00 97.81           O  
ATOM   1763  CG1 VAL A 215     -14.101   9.879  12.569  1.00 97.81           C  
ATOM   1764  CG2 VAL A 215     -15.835  10.886  11.117  1.00 97.81           C  
ATOM   1765  N   SER A 216     -12.218   8.403   9.820  1.00 97.75           N  
ATOM   1766  CA  SER A 216     -11.039   7.543   9.875  1.00 97.75           C  
ATOM   1767  C   SER A 216      -9.900   8.081   9.018  1.00 97.75           C  
ATOM   1768  CB  SER A 216     -11.408   6.114   9.478  1.00 97.75           C  
ATOM   1769  O   SER A 216      -8.773   8.145   9.500  1.00 97.75           O  
ATOM   1770  OG  SER A 216     -12.264   5.567  10.463  1.00 97.75           O  
ATOM   1771  N   SER A 217     -10.154   8.562   7.799  1.00 96.12           N  
ATOM   1772  CA  SER A 217      -9.112   9.186   6.974  1.00 96.12           C  
ATOM   1773  C   SER A 217      -8.487  10.413   7.653  1.00 96.12           C  
ATOM   1774  CB  SER A 217      -9.672   9.583   5.606  1.00 96.12           C  
ATOM   1775  O   SER A 217      -7.269  10.581   7.602  1.00 96.12           O  
ATOM   1776  OG  SER A 217     -10.089   8.451   4.868  1.00 96.12           O  
ATOM   1777  N   GLN A 218      -9.281  11.257   8.322  1.00 96.94           N  
ATOM   1778  CA  GLN A 218      -8.768  12.398   9.090  1.00 96.94           C  
ATOM   1779  C   GLN A 218      -8.005  11.950  10.343  1.00 96.94           C  
ATOM   1780  CB  GLN A 218      -9.921  13.325   9.490  1.00 96.94           C  
ATOM   1781  O   GLN A 218      -6.938  12.489  10.636  1.00 96.94           O  
ATOM   1782  CG  GLN A 218     -10.510  14.090   8.295  1.00 96.94           C  
ATOM   1783  CD  GLN A 218     -11.713  14.944   8.686  1.00 96.94           C  
ATOM   1784  NE2 GLN A 218     -12.461  15.449   7.731  1.00 96.94           N  
ATOM   1785  OE1 GLN A 218     -11.996  15.202   9.844  1.00 96.94           O  
ATOM   1786  N   TYR A 219      -8.508  10.938  11.055  1.00 97.81           N  
ATOM   1787  CA  TYR A 219      -7.837  10.366  12.221  1.00 97.81           C  
ATOM   1788  C   TYR A 219      -6.454   9.825  11.854  1.00 97.81           C  
ATOM   1789  CB  TYR A 219      -8.701   9.259  12.833  1.00 97.81           C  
ATOM   1790  O   TYR A 219      -5.475  10.153  12.526  1.00 97.81           O  
ATOM   1791  CG  TYR A 219      -8.215   8.775  14.187  1.00 97.81           C  
ATOM   1792  CD1 TYR A 219      -7.139   7.867  14.296  1.00 97.81           C  
ATOM   1793  CD2 TYR A 219      -8.879   9.209  15.349  1.00 97.81           C  
ATOM   1794  CE1 TYR A 219      -6.733   7.399  15.564  1.00 97.81           C  
ATOM   1795  CE2 TYR A 219      -8.488   8.729  16.612  1.00 97.81           C  
ATOM   1796  OH  TYR A 219      -7.062   7.358  17.960  1.00 97.81           O  
ATOM   1797  CZ  TYR A 219      -7.417   7.820  16.726  1.00 97.81           C  
ATOM   1798  N   MET A 220      -6.355   9.064  10.759  1.00 95.25           N  
ATOM   1799  CA  MET A 220      -5.095   8.463  10.311  1.00 95.25           C  
ATOM   1800  C   MET A 220      -4.057   9.500   9.862  1.00 95.25           C  
ATOM   1801  CB  MET A 220      -5.345   7.414   9.215  1.00 95.25           C  
ATOM   1802  O   MET A 220      -2.866   9.239   9.975  1.00 95.25           O  
ATOM   1803  CG  MET A 220      -6.168   6.208   9.705  1.00 95.25           C  
ATOM   1804  SD  MET A 220      -5.642   5.470  11.276  1.00 95.25           S  
ATOM   1805  CE  MET A 220      -4.273   4.459  10.678  1.00 95.25           C  
ATOM   1806  N   LYS A 221      -4.491  10.693   9.427  1.00 93.69           N  
ATOM   1807  CA  LYS A 221      -3.614  11.838   9.109  1.00 93.69           C  
ATOM   1808  C   LYS A 221      -3.225  12.690  10.323  1.00 93.69           C  
ATOM   1809  CB  LYS A 221      -4.300  12.720   8.057  1.00 93.69           C  
ATOM   1810  O   LYS A 221      -2.377  13.570  10.209  1.00 93.69           O  
ATOM   1811  CG  LYS A 221      -4.372  12.033   6.688  1.00 93.69           C  
ATOM   1812  CD  LYS A 221      -5.112  12.929   5.691  1.00 93.69           C  
ATOM   1813  CE  LYS A 221      -5.173  12.249   4.322  1.00 93.69           C  
ATOM   1814  NZ  LYS A 221      -5.679  13.184   3.291  1.00 93.69           N  
ATOM   1815  N   SER A 222      -3.872  12.485  11.468  1.00 95.38           N  
ATOM   1816  CA  SER A 222      -3.601  13.236  12.696  1.00 95.38           C  
ATOM   1817  C   SER A 222      -2.419  12.648  13.474  1.00 95.38           C  
ATOM   1818  CB  SER A 222      -4.865  13.293  13.561  1.00 95.38           C  
ATOM   1819  O   SER A 222      -1.952  11.549  13.188  1.00 95.38           O  
ATOM   1820  OG  SER A 222      -5.028  12.102  14.311  1.00 95.38           O  
ATOM   1821  N   SER A 223      -1.994  13.320  14.546  1.00 93.06           N  
ATOM   1822  CA  SER A 223      -0.955  12.805  15.452  1.00 93.06           C  
ATOM   1823  C   SER A 223      -1.333  11.508  16.184  1.00 93.06           C  
ATOM   1824  CB  SER A 223      -0.600  13.876  16.485  1.00 93.06           C  
ATOM   1825  O   SER A 223      -0.458  10.851  16.745  1.00 93.06           O  
ATOM   1826  OG  SER A 223      -1.752  14.271  17.214  1.00 93.06           O  
ATOM   1827  N   LYS A 224      -2.620  11.131  16.198  1.00 94.06           N  
ATOM   1828  CA  LYS A 224      -3.099   9.853  16.754  1.00 94.06           C  
ATOM   1829  C   LYS A 224      -3.028   8.698  15.751  1.00 94.06           C  
ATOM   1830  CB  LYS A 224      -4.554   9.992  17.214  1.00 94.06           C  
ATOM   1831  O   LYS A 224      -3.117   7.541  16.160  1.00 94.06           O  
ATOM   1832  CG  LYS A 224      -4.806  11.017  18.329  1.00 94.06           C  
ATOM   1833  CD  LYS A 224      -6.309  10.981  18.630  1.00 94.06           C  
ATOM   1834  CE  LYS A 224      -6.746  11.848  19.808  1.00 94.06           C  
ATOM   1835  NZ  LYS A 224      -8.209  11.672  20.025  1.00 94.06           N  
ATOM   1836  N   GLY A 225      -2.938   9.020  14.463  1.00 93.56           N  
ATOM   1837  CA  GLY A 225      -2.936   8.062  13.373  1.00 93.56           C  
ATOM   1838  C   GLY A 225      -1.618   7.311  13.231  1.00 93.56           C  
ATOM   1839  O   GLY A 225      -0.640   7.554  13.945  1.00 93.56           O  
ATOM   1840  N   LYS A 226      -1.600   6.385  12.276  1.00 92.19           N  
ATOM   1841  CA  LYS A 226      -0.394   5.695  11.817  1.00 92.19           C  
ATOM   1842  C   LYS A 226      -0.345   5.739  10.288  1.00 92.19           C  
ATOM   1843  CB  LYS A 226      -0.361   4.255  12.362  1.00 92.19           C  
ATOM   1844  O   LYS A 226      -1.414   5.715   9.673  1.00 92.19           O  
ATOM   1845  CG  LYS A 226      -0.145   4.176  13.882  1.00 92.19           C  
ATOM   1846  CD  LYS A 226       1.234   4.690  14.310  1.00 92.19           C  
ATOM   1847  CE  LYS A 226       1.393   4.568  15.825  1.00 92.19           C  
ATOM   1848  NZ  LYS A 226       2.714   5.090  16.248  1.00 92.19           N  
ATOM   1849  N   PRO A 227       0.856   5.836   9.688  1.00 88.75           N  
ATOM   1850  CA  PRO A 227       1.005   5.786   8.238  1.00 88.75           C  
ATOM   1851  C   PRO A 227       0.494   4.451   7.695  1.00 88.75           C  
ATOM   1852  CB  PRO A 227       2.501   5.976   7.967  1.00 88.75           C  
ATOM   1853  O   PRO A 227       0.300   3.500   8.460  1.00 88.75           O  
ATOM   1854  CG  PRO A 227       3.152   5.401   9.222  1.00 88.75           C  
ATOM   1855  CD  PRO A 227       2.169   5.795  10.323  1.00 88.75           C  
ATOM   1856  N   LEU A 228       0.281   4.395   6.378  1.00 88.50           N  
ATOM   1857  CA  LEU A 228      -0.035   3.141   5.704  1.00 88.50           C  
ATOM   1858  C   LEU A 228       1.016   2.076   6.038  1.00 88.50           C  
ATOM   1859  CB  LEU A 228      -0.110   3.345   4.181  1.00 88.50           C  
ATOM   1860  O   LEU A 228       2.178   2.421   6.294  1.00 88.50           O  
ATOM   1861  CG  LEU A 228      -1.296   4.196   3.707  1.00 88.50           C  
ATOM   1862  CD1 LEU A 228      -1.242   4.347   2.189  1.00 88.50           C  
ATOM   1863  CD2 LEU A 228      -2.633   3.554   4.070  1.00 88.50           C  
ATOM   1864  N   PRO A 229       0.619   0.794   6.049  1.00 84.94           N  
ATOM   1865  CA  PRO A 229       1.587  -0.277   6.120  1.00 84.94           C  
ATOM   1866  C   PRO A 229       2.643  -0.089   5.036  1.00 84.94           C  
ATOM   1867  CB  PRO A 229       0.798  -1.565   5.940  1.00 84.94           C  
ATOM   1868  O   PRO A 229       2.345   0.220   3.887  1.00 84.94           O  
ATOM   1869  CG  PRO A 229      -0.613  -1.190   6.380  1.00 84.94           C  
ATOM   1870  CD  PRO A 229      -0.727   0.255   5.911  1.00 84.94           C  
ATOM   1871  N   GLN A 230       3.891  -0.214   5.436  1.00 73.25           N  
ATOM   1872  CA  GLN A 230       5.028  -0.056   4.551  1.00 73.25           C  
ATOM   1873  C   GLN A 230       6.119  -0.996   5.022  1.00 73.25           C  
ATOM   1874  CB  GLN A 230       5.477   1.418   4.499  1.00 73.25           C  
ATOM   1875  O   GLN A 230       6.289  -1.198   6.234  1.00 73.25           O  
ATOM   1876  CG  GLN A 230       5.996   1.950   5.844  1.00 73.25           C  
ATOM   1877  CD  GLN A 230       6.266   3.451   5.852  1.00 73.25           C  
ATOM   1878  NE2 GLN A 230       6.974   3.951   6.834  1.00 73.25           N  
ATOM   1879  OE1 GLN A 230       5.837   4.231   5.026  1.00 73.25           O  
ATOM   1880  N   PHE A 231       6.852  -1.530   4.059  1.00 63.84           N  
ATOM   1881  CA  PHE A 231       8.096  -2.232   4.296  1.00 63.84           C  
ATOM   1882  C   PHE A 231       9.163  -1.156   4.367  1.00 63.84           C  
ATOM   1883  CB  PHE A 231       8.309  -3.263   3.192  1.00 63.84           C  
ATOM   1884  O   PHE A 231       9.529  -0.533   3.374  1.00 63.84           O  
ATOM   1885  CG  PHE A 231       7.091  -4.147   3.058  1.00 63.84           C  
ATOM   1886  CD1 PHE A 231       6.762  -5.054   4.080  1.00 63.84           C  
ATOM   1887  CD2 PHE A 231       6.186  -3.926   2.011  1.00 63.84           C  
ATOM   1888  CE1 PHE A 231       5.588  -5.822   3.988  1.00 63.84           C  
ATOM   1889  CE2 PHE A 231       5.015  -4.686   1.931  1.00 63.84           C  
ATOM   1890  CZ  PHE A 231       4.759  -5.694   2.867  1.00 63.84           C  
ATOM   1891  N   LEU A 232       9.547  -0.803   5.589  1.00 51.59           N  
ATOM   1892  CA  LEU A 232      10.534   0.242   5.788  1.00 51.59           C  
ATOM   1893  C   LEU A 232      11.877  -0.256   5.260  1.00 51.59           C  
ATOM   1894  CB  LEU A 232      10.605   0.594   7.281  1.00 51.59           C  
ATOM   1895  O   LEU A 232      12.450  -1.183   5.815  1.00 51.59           O  
ATOM   1896  CG  LEU A 232       9.542   1.598   7.743  1.00 51.59           C  
ATOM   1897  CD1 LEU A 232       9.592   1.760   9.262  1.00 51.59           C  
ATOM   1898  CD2 LEU A 232       9.796   2.965   7.102  1.00 51.59           C  
ATOM   1899  N   VAL A 233      12.422   0.402   4.244  1.00 46.41           N  
ATOM   1900  CA  VAL A 233      13.844   0.274   3.928  1.00 46.41           C  
ATOM   1901  C   VAL A 233      14.620   0.923   5.077  1.00 46.41           C  
ATOM   1902  CB  VAL A 233      14.150   0.891   2.553  1.00 46.41           C  
ATOM   1903  O   VAL A 233      14.289   2.034   5.496  1.00 46.41           O  
ATOM   1904  CG1 VAL A 233      15.639   0.815   2.231  1.00 46.41           C  
ATOM   1905  CG2 VAL A 233      13.385   0.144   1.451  1.00 46.41           C  
ATOM   1906  N   GLY A 234      15.597   0.209   5.644  1.00 44.19           N  
ATOM   1907  CA  GLY A 234      16.467   0.757   6.687  1.00 44.19           C  
ATOM   1908  C   GLY A 234      17.132   2.061   6.235  1.00 44.19           C  
ATOM   1909  O   GLY A 234      17.314   2.300   5.042  1.00 44.19           O  
ATOM   1910  N   ASP A 235      17.476   2.918   7.191  1.00 42.78           N  
ATOM   1911  CA  ASP A 235      18.186   4.162   6.900  1.00 42.78           C  
ATOM   1912  C   ASP A 235      19.583   3.841   6.332  1.00 42.78           C  
ATOM   1913  CB  ASP A 235      18.243   5.003   8.190  1.00 42.78           C  
ATOM   1914  O   ASP A 235      20.173   2.824   6.704  1.00 42.78           O  
ATOM   1915  CG  ASP A 235      18.273   6.512   7.938  1.00 42.78           C  
ATOM   1916  OD1 ASP A 235      18.600   6.906   6.796  1.00 42.78           O  
ATOM   1917  OD2 ASP A 235      17.995   7.253   8.907  1.00 42.78           O  
ATOM   1918  N   ILE A 236      20.158   4.702   5.483  1.00 43.38           N  
ATOM   1919  CA  ILE A 236      21.501   4.476   4.889  1.00 43.38           C  
ATOM   1920  C   ILE A 236      22.560   4.282   5.997  1.00 43.38           C  
ATOM   1921  CB  ILE A 236      21.882   5.639   3.929  1.00 43.38           C  
ATOM   1922  O   ILE A 236      23.551   3.574   5.823  1.00 43.38           O  
ATOM   1923  CG1 ILE A 236      20.859   5.745   2.770  1.00 43.38           C  
ATOM   1924  CG2 ILE A 236      23.305   5.462   3.356  1.00 43.38           C  
ATOM   1925  CD1 ILE A 236      21.063   6.936   1.821  1.00 43.38           C  
ATOM   1926  N   LEU A 237      22.322   4.892   7.164  1.00 42.34           N  
ATOM   1927  CA  LEU A 237      23.180   4.830   8.348  1.00 42.34           C  
ATOM   1928  C   LEU A 237      22.818   3.704   9.336  1.00 42.34           C  
ATOM   1929  CB  LEU A 237      23.134   6.205   9.037  1.00 42.34           C  
ATOM   1930  O   LEU A 237      23.620   3.407  10.220  1.00 42.34           O  
ATOM   1931  CG  LEU A 237      23.634   7.379   8.172  1.00 42.34           C  
ATOM   1932  CD1 LEU A 237      23.445   8.689   8.937  1.00 42.34           C  
ATOM   1933  CD2 LEU A 237      25.117   7.246   7.812  1.00 42.34           C  
ATOM   1934  N   ASP A 238      21.645   3.077   9.204  1.00 42.66           N  
ATOM   1935  CA  ASP A 238      21.222   1.912   9.997  1.00 42.66           C  
ATOM   1936  C   ASP A 238      20.404   0.933   9.124  1.00 42.66           C  
ATOM   1937  CB  ASP A 238      20.485   2.341  11.283  1.00 42.66           C  
ATOM   1938  O   ASP A 238      19.182   0.800   9.275  1.00 42.66           O  
ATOM   1939  CG  ASP A 238      20.292   1.183  12.285  1.00 42.66           C  
ATOM   1940  OD1 ASP A 238      20.746   0.046  12.000  1.00 42.66           O  
ATOM   1941  OD2 ASP A 238      19.702   1.427  13.369  1.00 42.66           O  
ATOM   1942  N   PRO A 239      21.070   0.225   8.189  1.00 44.06           N  
ATOM   1943  CA  PRO A 239      20.421  -0.695   7.254  1.00 44.06           C  
ATOM   1944  C   PRO A 239      19.856  -1.957   7.936  1.00 44.06           C  
ATOM   1945  CB  PRO A 239      21.497  -1.015   6.205  1.00 44.06           C  
ATOM   1946  O   PRO A 239      19.302  -2.833   7.274  1.00 44.06           O  
ATOM   1947  CG  PRO A 239      22.820  -0.794   6.937  1.00 44.06           C  
ATOM   1948  CD  PRO A 239      22.494   0.338   7.901  1.00 44.06           C  
ATOM   1949  N   HIS A 240      20.000  -2.098   9.260  1.00 37.28           N  
ATOM   1950  CA  HIS A 240      19.930  -3.391   9.934  1.00 37.28           C  
ATOM   1951  C   HIS A 240      18.593  -3.797  10.550  1.00 37.28           C  
ATOM   1952  CB  HIS A 240      21.106  -3.536  10.909  1.00 37.28           C  
ATOM   1953  O   HIS A 240      18.498  -4.937  11.005  1.00 37.28           O  
ATOM   1954  CG  HIS A 240      22.390  -3.867  10.197  1.00 37.28           C  
ATOM   1955  CD2 HIS A 240      23.470  -3.046  10.023  1.00 37.28           C  
ATOM   1956  ND1 HIS A 240      22.678  -5.058   9.569  1.00 37.28           N  
ATOM   1957  CE1 HIS A 240      23.896  -4.952   9.014  1.00 37.28           C  
ATOM   1958  NE2 HIS A 240      24.426  -3.751   9.281  1.00 37.28           N  
ATOM   1959  N   LYS A 241      17.555  -2.953  10.559  1.00 43.56           N  
ATOM   1960  CA  LYS A 241      16.309  -3.327  11.259  1.00 43.56           C  
ATOM   1961  C   LYS A 241      15.208  -3.951  10.409  1.00 43.56           C  
ATOM   1962  CB  LYS A 241      15.835  -2.200  12.179  1.00 43.56           C  
ATOM   1963  O   LYS A 241      14.514  -4.805  10.939  1.00 43.56           O  
ATOM   1964  CG  LYS A 241      16.672  -2.270  13.464  1.00 43.56           C  
ATOM   1965  CD  LYS A 241      16.246  -1.205  14.464  1.00 43.56           C  
ATOM   1966  CE  LYS A 241      17.098  -1.368  15.721  1.00 43.56           C  
ATOM   1967  NZ  LYS A 241      16.921  -0.199  16.604  1.00 43.56           N  
ATOM   1968  N   ASN A 242      15.104  -3.626   9.120  1.00 42.19           N  
ATOM   1969  CA  ASN A 242      13.907  -3.976   8.335  1.00 42.19           C  
ATOM   1970  C   ASN A 242      14.201  -4.542   6.928  1.00 42.19           C  
ATOM   1971  CB  ASN A 242      13.037  -2.717   8.261  1.00 42.19           C  
ATOM   1972  O   ASN A 242      13.286  -4.821   6.172  1.00 42.19           O  
ATOM   1973  CG  ASN A 242      12.554  -2.169   9.591  1.00 42.19           C  
ATOM   1974  ND2 ASN A 242      12.321  -0.883   9.666  1.00 42.19           N  
ATOM   1975  OD1 ASN A 242      12.422  -2.832  10.599  1.00 42.19           O  
ATOM   1976  N   LEU A 243      15.476  -4.719   6.557  1.00 38.09           N  
ATOM   1977  CA  LEU A 243      15.885  -5.244   5.239  1.00 38.09           C  
ATOM   1978  C   LEU A 243      16.145  -6.762   5.233  1.00 38.09           C  
ATOM   1979  CB  LEU A 243      17.106  -4.437   4.756  1.00 38.09           C  
ATOM   1980  O   LEU A 243      16.536  -7.335   4.218  1.00 38.09           O  
ATOM   1981  CG  LEU A 243      16.695  -3.125   4.066  1.00 38.09           C  
ATOM   1982  CD1 LEU A 243      17.850  -2.124   4.111  1.00 38.09           C  
ATOM   1983  CD2 LEU A 243      16.306  -3.396   2.613  1.00 38.09           C  
ATOM   1984  N   PHE A 244      15.969  -7.424   6.378  1.00 37.22           N  
ATOM   1985  CA  PHE A 244      16.366  -8.820   6.585  1.00 37.22           C  
ATOM   1986  C   PHE A 244      15.204  -9.802   6.741  1.00 37.22           C  
ATOM   1987  CB  PHE A 244      17.352  -8.896   7.760  1.00 37.22           C  
ATOM   1988  O   PHE A 244      15.463 -11.001   6.861  1.00 37.22           O  
ATOM   1989  CG  PHE A 244      18.709  -8.305   7.436  1.00 37.22           C  
ATOM   1990  CD1 PHE A 244      19.525  -8.942   6.484  1.00 37.22           C  
ATOM   1991  CD2 PHE A 244      19.128  -7.094   8.014  1.00 37.22           C  
ATOM   1992  CE1 PHE A 244      20.776  -8.403   6.136  1.00 37.22           C  
ATOM   1993  CE2 PHE A 244      20.360  -6.537   7.628  1.00 37.22           C  
ATOM   1994  CZ  PHE A 244      21.194  -7.196   6.714  1.00 37.22           C  
ATOM   1995  N   ASP A 245      13.960  -9.329   6.712  1.00 43.62           N  
ATOM   1996  CA  ASP A 245      12.759 -10.165   6.795  1.00 43.62           C  
ATOM   1997  C   ASP A 245      12.221 -10.611   5.427  1.00 43.62           C  
ATOM   1998  CB  ASP A 245      11.697  -9.464   7.652  1.00 43.62           C  
ATOM   1999  O   ASP A 245      11.373 -11.497   5.373  1.00 43.62           O  
ATOM   2000  CG  ASP A 245      11.255  -8.092   7.135  1.00 43.62           C  
ATOM   2001  OD1 ASP A 245      11.759  -7.667   6.064  1.00 43.62           O  
ATOM   2002  OD2 ASP A 245      10.479  -7.459   7.879  1.00 43.62           O  
ATOM   2003  N   GLY A 246      12.791 -10.098   4.331  1.00 46.91           N  
ATOM   2004  CA  GLY A 246      12.374 -10.462   2.985  1.00 46.91           C  
ATOM   2005  C   GLY A 246      11.044  -9.807   2.659  1.00 46.91           C  
ATOM   2006  O   GLY A 246       9.990 -10.436   2.730  1.00 46.91           O  
ATOM   2007  N   THR A 247      11.071  -8.537   2.272  1.00 48.81           N  
ATOM   2008  CA  THR A 247       9.829  -7.890   1.870  1.00 48.81           C  
ATOM   2009  C   THR A 247       9.958  -7.065   0.601  1.00 48.81           C  
ATOM   2010  CB  THR A 247       9.099  -7.224   3.051  1.00 48.81           C  
ATOM   2011  O   THR A 247      11.042  -6.630   0.224  1.00 48.81           O  
ATOM   2012  CG2 THR A 247       7.662  -7.747   3.005  1.00 48.81           C  
ATOM   2013  OG1 THR A 247       9.522  -7.630   4.337  1.00 48.81           O  
ATOM   2014  N   VAL A 248       8.858  -7.048  -0.153  1.00 48.03           N  
ATOM   2015  CA  VAL A 248       8.856  -7.114  -1.627  1.00 48.03           C  
ATOM   2016  C   VAL A 248       8.284  -5.862  -2.287  1.00 48.03           C  
ATOM   2017  CB  VAL A 248       8.043  -8.357  -2.020  1.00 48.03           C  
ATOM   2018  O   VAL A 248       8.426  -5.691  -3.492  1.00 48.03           O  
ATOM   2019  CG1 VAL A 248       7.591  -8.447  -3.475  1.00 48.03           C  
ATOM   2020  CG2 VAL A 248       8.792  -9.651  -1.703  1.00 48.03           C  
ATOM   2021  N   LEU A 249       7.657  -4.971  -1.529  1.00 50.28           N  
ATOM   2022  CA  LEU A 249       7.069  -3.760  -2.087  1.00 50.28           C  
ATOM   2023  C   LEU A 249       7.845  -2.577  -1.530  1.00 50.28           C  
ATOM   2024  CB  LEU A 249       5.576  -3.697  -1.740  1.00 50.28           C  
ATOM   2025  O   LEU A 249       7.990  -2.472  -0.320  1.00 50.28           O  
ATOM   2026  CG  LEU A 249       4.784  -4.917  -2.250  1.00 50.28           C  
ATOM   2027  CD1 LEU A 249       4.199  -5.711  -1.093  1.00 50.28           C  
ATOM   2028  CD2 LEU A 249       3.618  -4.489  -3.121  1.00 50.28           C  
ATOM   2029  N   ASN A 250       8.388  -1.641  -2.282  1.00 55.41           N  
ATOM   2030  CA  ASN A 250       8.355  -1.268  -3.689  1.00 55.41           C  
ATOM   2031  C   ASN A 250       9.112   0.081  -3.713  1.00 55.41           C  
ATOM   2032  CB  ASN A 250       6.909  -1.077  -4.198  1.00 55.41           C  
ATOM   2033  O   ASN A 250       9.541   0.595  -2.676  1.00 55.41           O  
ATOM   2034  CG  ASN A 250       6.137  -0.048  -3.402  1.00 55.41           C  
ATOM   2035  ND2 ASN A 250       5.297   0.697  -4.056  1.00 55.41           N  
ATOM   2036  OD1 ASN A 250       6.349   0.145  -2.218  1.00 55.41           O  
ATOM   2037  N   VAL A 251       9.245   0.690  -4.882  1.00 51.81           N  
ATOM   2038  CA  VAL A 251       9.805   2.040  -5.023  1.00 51.81           C  
ATOM   2039  C   VAL A 251       8.944   3.107  -4.301  1.00 51.81           C  
ATOM   2040  CB  VAL A 251       9.967   2.331  -6.527  1.00 51.81           C  
ATOM   2041  O   VAL A 251       9.505   4.061  -3.764  1.00 51.81           O  
ATOM   2042  CG1 VAL A 251      10.655   3.662  -6.795  1.00 51.81           C  
ATOM   2043  CG2 VAL A 251      10.834   1.255  -7.195  1.00 51.81           C  
ATOM   2044  N   HIS A 252       7.615   2.899  -4.187  1.00 58.88           N  
ATOM   2045  CA  HIS A 252       6.607   3.945  -3.882  1.00 58.88           C  
ATOM   2046  C   HIS A 252       5.784   3.826  -2.577  1.00 58.88           C  
ATOM   2047  CB  HIS A 252       5.638   4.003  -5.074  1.00 58.88           C  
ATOM   2048  O   HIS A 252       5.083   4.762  -2.197  1.00 58.88           O  
ATOM   2049  CG  HIS A 252       6.288   4.577  -6.289  1.00 58.88           C  
ATOM   2050  CD2 HIS A 252       6.533   3.935  -7.468  1.00 58.88           C  
ATOM   2051  ND1 HIS A 252       6.723   5.896  -6.354  1.00 58.88           N  
ATOM   2052  CE1 HIS A 252       7.204   6.032  -7.593  1.00 58.88           C  
ATOM   2053  NE2 HIS A 252       7.122   4.877  -8.269  1.00 58.88           N  
ATOM   2054  N   GLY A 253       5.832   2.709  -1.857  1.00 73.44           N  
ATOM   2055  CA  GLY A 253       4.850   2.320  -0.825  1.00 73.44           C  
ATOM   2056  C   GLY A 253       3.496   1.839  -1.386  1.00 73.44           C  
ATOM   2057  O   GLY A 253       3.276   1.842  -2.585  1.00 73.44           O  
ATOM   2058  N   ILE A 254       2.546   1.443  -0.526  1.00 86.81           N  
ATOM   2059  CA  ILE A 254       1.191   1.017  -0.947  1.00 86.81           C  
ATOM   2060  C   ILE A 254       0.472   2.123  -1.740  1.00 86.81           C  
ATOM   2061  CB  ILE A 254       0.346   0.610   0.290  1.00 86.81           C  
ATOM   2062  O   ILE A 254       0.188   3.187  -1.181  1.00 86.81           O  
ATOM   2063  CG1 ILE A 254       0.894  -0.701   0.891  1.00 86.81           C  
ATOM   2064  CG2 ILE A 254      -1.161   0.461  -0.022  1.00 86.81           C  
ATOM   2065  CD1 ILE A 254       0.201  -1.121   2.192  1.00 86.81           C  
ATOM   2066  N   TRP A 255       0.061   1.829  -2.979  1.00 90.62           N  
ATOM   2067  CA  TRP A 255      -0.768   2.730  -3.786  1.00 90.62           C  
ATOM   2068  C   TRP A 255      -2.171   2.929  -3.203  1.00 90.62           C  
ATOM   2069  CB  TRP A 255      -0.875   2.236  -5.234  1.00 90.62           C  
ATOM   2070  O   TRP A 255      -2.577   4.065  -2.956  1.00 90.62           O  
ATOM   2071  CG  TRP A 255      -1.675   3.149  -6.112  1.00 90.62           C  
ATOM   2072  CD1 TRP A 255      -2.913   2.911  -6.604  1.00 90.62           C  
ATOM   2073  CD2 TRP A 255      -1.282   4.449  -6.642  1.00 90.62           C  
ATOM   2074  CE2 TRP A 255      -2.355   4.959  -7.433  1.00 90.62           C  
ATOM   2075  CE3 TRP A 255      -0.111   5.232  -6.564  1.00 90.62           C  
ATOM   2076  NE1 TRP A 255      -3.325   3.983  -7.371  1.00 90.62           N  
ATOM   2077  CH2 TRP A 255      -1.104   6.948  -7.994  1.00 90.62           C  
ATOM   2078  CZ2 TRP A 255      -2.283   6.190  -8.097  1.00 90.62           C  
ATOM   2079  CZ3 TRP A 255      -0.023   6.468  -7.231  1.00 90.62           C  
ATOM   2080  N   SER A 256      -2.931   1.851  -2.969  1.00 94.38           N  
ATOM   2081  CA  SER A 256      -4.332   1.924  -2.534  1.00 94.38           C  
ATOM   2082  C   SER A 256      -4.675   0.904  -1.453  1.00 94.38           C  
ATOM   2083  CB  SER A 256      -5.287   1.769  -3.724  1.00 94.38           C  
ATOM   2084  O   SER A 256      -4.234  -0.242  -1.478  1.00 94.38           O  
ATOM   2085  OG  SER A 256      -6.597   2.195  -3.371  1.00 94.38           O  
ATOM   2086  N   MET A 257      -5.515   1.307  -0.498  1.00 96.25           N  
ATOM   2087  CA  MET A 257      -6.038   0.415   0.532  1.00 96.25           C  
ATOM   2088  C   MET A 257      -7.488   0.749   0.867  1.00 96.25           C  
ATOM   2089  CB  MET A 257      -5.139   0.451   1.774  1.00 96.25           C  
ATOM   2090  O   MET A 257      -7.842   1.911   1.082  1.00 96.25           O  
ATOM   2091  CG  MET A 257      -5.646  -0.467   2.896  1.00 96.25           C  
ATOM   2092  SD  MET A 257      -4.494  -0.645   4.282  1.00 96.25           S  
ATOM   2093  CE  MET A 257      -4.659   0.996   5.001  1.00 96.25           C  
ATOM   2094  N   ARG A 258      -8.317  -0.290   0.988  1.00 98.44           N  
ATOM   2095  CA  ARG A 258      -9.670  -0.231   1.550  1.00 98.44           C  
ATOM   2096  C   ARG A 258      -9.773  -1.173   2.735  1.00 98.44           C  
ATOM   2097  CB  ARG A 258     -10.718  -0.594   0.494  1.00 98.44           C  
ATOM   2098  O   ARG A 258      -9.294  -2.301   2.683  1.00 98.44           O  
ATOM   2099  CG  ARG A 258     -10.869   0.502  -0.561  1.00 98.44           C  
ATOM   2100  CD  ARG A 258     -11.827   0.016  -1.646  1.00 98.44           C  
ATOM   2101  NE  ARG A 258     -12.014   1.038  -2.689  1.00 98.44           N  
ATOM   2102  NH1 ARG A 258     -13.085  -0.320  -4.195  1.00 98.44           N  
ATOM   2103  NH2 ARG A 258     -12.667   1.810  -4.725  1.00 98.44           N  
ATOM   2104  CZ  ARG A 258     -12.593   0.840  -3.858  1.00 98.44           C  
ATOM   2105  N   VAL A 259     -10.428  -0.709   3.793  1.00 98.56           N  
ATOM   2106  CA  VAL A 259     -10.712  -1.533   4.969  1.00 98.56           C  
ATOM   2107  C   VAL A 259     -12.209  -1.583   5.185  1.00 98.56           C  
ATOM   2108  CB  VAL A 259      -9.981  -1.059   6.234  1.00 98.56           C  
ATOM   2109  O   VAL A 259     -12.852  -0.556   5.423  1.00 98.56           O  
ATOM   2110  CG1 VAL A 259     -10.079  -2.138   7.320  1.00 98.56           C  
ATOM   2111  CG2 VAL A 259      -8.500  -0.770   5.962  1.00 98.56           C  
ATOM   2112  N   TYR A 260     -12.749  -2.792   5.124  1.00 98.62           N  
ATOM   2113  CA  TYR A 260     -14.122  -3.095   5.476  1.00 98.62           C  
ATOM   2114  C   TYR A 260     -14.161  -3.743   6.845  1.00 98.62           C  
ATOM   2115  CB  TYR A 260     -14.780  -4.004   4.437  1.00 98.62           C  
ATOM   2116  O   TYR A 260     -13.287  -4.523   7.212  1.00 98.62           O  
ATOM   2117  CG  TYR A 260     -14.782  -3.425   3.043  1.00 98.62           C  
ATOM   2118  CD1 TYR A 260     -15.904  -2.723   2.558  1.00 98.62           C  
ATOM   2119  CD2 TYR A 260     -13.644  -3.590   2.234  1.00 98.62           C  
ATOM   2120  CE1 TYR A 260     -15.892  -2.204   1.247  1.00 98.62           C  
ATOM   2121  CE2 TYR A 260     -13.631  -3.072   0.932  1.00 98.62           C  
ATOM   2122  OH  TYR A 260     -14.737  -1.977  -0.860  1.00 98.62           O  
ATOM   2123  CZ  TYR A 260     -14.758  -2.397   0.429  1.00 98.62           C  
ATOM   2124  N   VAL A 261     -15.216  -3.458   7.586  1.00 98.12           N  
ATOM   2125  CA  VAL A 261     -15.598  -4.254   8.742  1.00 98.12           C  
ATOM   2126  C   VAL A 261     -16.710  -5.181   8.290  1.00 98.12           C  
ATOM   2127  CB  VAL A 261     -16.009  -3.348   9.903  1.00 98.12           C  
ATOM   2128  O   VAL A 261     -17.694  -4.715   7.724  1.00 98.12           O  
ATOM   2129  CG1 VAL A 261     -16.340  -4.185  11.129  1.00 98.12           C  
ATOM   2130  CG2 VAL A 261     -14.859  -2.421  10.302  1.00 98.12           C  
ATOM   2131  N   GLU A 262     -16.559  -6.482   8.501  1.00 97.38           N  
ATOM   2132  CA  GLU A 262     -17.591  -7.472   8.171  1.00 97.38           C  
ATOM   2133  C   GLU A 262     -18.521  -7.723   9.357  1.00 97.38           C  
ATOM   2134  CB  GLU A 262     -16.942  -8.786   7.724  1.00 97.38           C  
ATOM   2135  O   GLU A 262     -19.711  -7.970   9.184  1.00 97.38           O  
ATOM   2136  CG  GLU A 262     -16.107  -8.609   6.447  1.00 97.38           C  
ATOM   2137  CD  GLU A 262     -15.731  -9.952   5.808  1.00 97.38           C  
ATOM   2138  OE1 GLU A 262     -15.623  -9.979   4.560  1.00 97.38           O  
ATOM   2139  OE2 GLU A 262     -15.562 -10.935   6.560  1.00 97.38           O  
ATOM   2140  N   GLN A 263     -17.980  -7.637  10.571  1.00 95.81           N  
ATOM   2141  CA  GLN A 263     -18.716  -7.767  11.824  1.00 95.81           C  
ATOM   2142  C   GLN A 263     -18.044  -6.895  12.878  1.00 95.81           C  
ATOM   2143  CB  GLN A 263     -18.724  -9.231  12.297  1.00 95.81           C  
ATOM   2144  O   GLN A 263     -16.816  -6.891  12.965  1.00 95.81           O  
ATOM   2145  CG  GLN A 263     -19.429 -10.170  11.306  1.00 95.81           C  
ATOM   2146  CD  GLN A 263     -19.494 -11.616  11.769  1.00 95.81           C  
ATOM   2147  NE2 GLN A 263     -20.079 -12.484  10.974  1.00 95.81           N  
ATOM   2148  OE1 GLN A 263     -19.029 -12.005  12.827  1.00 95.81           O  
ATOM   2149  N   LEU A 264     -18.827  -6.185  13.692  1.00 97.00           N  
ATOM   2150  CA  LEU A 264     -18.303  -5.372  14.784  1.00 97.00           C  
ATOM   2151  C   LEU A 264     -19.158  -5.521  16.033  1.00 97.00           C  
ATOM   2152  CB  LEU A 264     -18.221  -3.900  14.349  1.00 97.00           C  
ATOM   2153  O   LEU A 264     -20.379  -5.387  15.993  1.00 97.00           O  
ATOM   2154  CG  LEU A 264     -17.260  -3.023  15.174  1.00 97.00           C  
ATOM   2155  CD1 LEU A 264     -15.800  -3.472  15.068  1.00 97.00           C  
ATOM   2156  CD2 LEU A 264     -17.321  -1.579  14.673  1.00 97.00           C  
ATOM   2157  N   GLU A 265     -18.494  -5.735  17.155  1.00 96.44           N  
ATOM   2158  CA  GLU A 265     -19.094  -5.786  18.475  1.00 96.44           C  
ATOM   2159  C   GLU A 265     -18.376  -4.811  19.402  1.00 96.44           C  
ATOM   2160  CB  GLU A 265     -19.019  -7.201  19.055  1.00 96.44           C  
ATOM   2161  O   GLU A 265     -17.184  -4.535  19.240  1.00 96.44           O  
ATOM   2162  CG  GLU A 265     -19.721  -8.272  18.209  1.00 96.44           C  
ATOM   2163  CD  GLU A 265     -19.620  -9.643  18.889  1.00 96.44           C  
ATOM   2164  OE1 GLU A 265     -20.628 -10.373  18.933  1.00 96.44           O  
ATOM   2165  OE2 GLU A 265     -18.538  -9.956  19.450  1.00 96.44           O  
ATOM   2166  N   TYR A 266     -19.089  -4.323  20.412  1.00 94.56           N  
ATOM   2167  CA  TYR A 266     -18.544  -3.439  21.429  1.00 94.56           C  
ATOM   2168  C   TYR A 266     -18.879  -3.916  22.843  1.00 94.56           C  
ATOM   2169  CB  TYR A 266     -18.993  -1.999  21.172  1.00 94.56           C  
ATOM   2170  O   TYR A 266     -19.937  -4.495  23.096  1.00 94.56           O  
ATOM   2171  CG  TYR A 266     -20.446  -1.713  21.501  1.00 94.56           C  
ATOM   2172  CD1 TYR A 266     -21.466  -2.108  20.614  1.00 94.56           C  
ATOM   2173  CD2 TYR A 266     -20.772  -1.034  22.690  1.00 94.56           C  
ATOM   2174  CE1 TYR A 266     -22.812  -1.838  20.916  1.00 94.56           C  
ATOM   2175  CE2 TYR A 266     -22.118  -0.758  22.997  1.00 94.56           C  
ATOM   2176  OH  TYR A 266     -24.437  -0.897  22.405  1.00 94.56           O  
ATOM   2177  CZ  TYR A 266     -23.139  -1.166  22.109  1.00 94.56           C  
ATOM   2178  N   LYS A 267     -17.962  -3.653  23.775  1.00 91.25           N  
ATOM   2179  CA  LYS A 267     -18.130  -3.872  25.213  1.00 91.25           C  
ATOM   2180  C   LYS A 267     -17.503  -2.706  25.966  1.00 91.25           C  
ATOM   2181  CB  LYS A 267     -17.498  -5.209  25.616  1.00 91.25           C  
ATOM   2182  O   LYS A 267     -16.282  -2.539  25.982  1.00 91.25           O  
ATOM   2183  CG  LYS A 267     -17.749  -5.470  27.106  1.00 91.25           C  
ATOM   2184  CD  LYS A 267     -17.049  -6.725  27.611  1.00 91.25           C  
ATOM   2185  CE  LYS A 267     -15.532  -6.590  27.667  1.00 91.25           C  
ATOM   2186  NZ  LYS A 267     -14.962  -7.724  28.429  1.00 91.25           N  
ATOM   2187  N   GLY A 268     -18.340  -1.885  26.597  1.00 85.94           N  
ATOM   2188  CA  GLY A 268     -17.893  -0.596  27.122  1.00 85.94           C  
ATOM   2189  C   GLY A 268     -17.325   0.264  25.988  1.00 85.94           C  
ATOM   2190  O   GLY A 268     -18.041   0.555  25.035  1.00 85.94           O  
ATOM   2191  N   SER A 269     -16.048   0.639  26.084  1.00 83.88           N  
ATOM   2192  CA  SER A 269     -15.323   1.377  25.037  1.00 83.88           C  
ATOM   2193  C   SER A 269     -14.518   0.486  24.087  1.00 83.88           C  
ATOM   2194  CB  SER A 269     -14.376   2.385  25.693  1.00 83.88           C  
ATOM   2195  O   SER A 269     -13.925   0.997  23.146  1.00 83.88           O  
ATOM   2196  OG  SER A 269     -13.377   1.708  26.437  1.00 83.88           O  
ATOM   2197  N   GLN A 270     -14.425  -0.816  24.359  1.00 90.75           N  
ATOM   2198  CA  GLN A 270     -13.633  -1.736  23.546  1.00 90.75           C  
ATOM   2199  C   GLN A 270     -14.457  -2.223  22.365  1.00 90.75           C  
ATOM   2200  CB  GLN A 270     -13.170  -2.935  24.386  1.00 90.75           C  
ATOM   2201  O   GLN A 270     -15.641  -2.521  22.535  1.00 90.75           O  
ATOM   2202  CG  GLN A 270     -12.284  -2.513  25.562  1.00 90.75           C  
ATOM   2203  CD  GLN A 270     -11.737  -3.710  26.333  1.00 90.75           C  
ATOM   2204  NE2 GLN A 270     -10.466  -3.697  26.670  1.00 90.75           N  
ATOM   2205  OE1 GLN A 270     -12.426  -4.669  26.663  1.00 90.75           O  
ATOM   2206  N   ILE A 271     -13.816  -2.395  21.209  1.00 94.81           N  
ATOM   2207  CA  ILE A 271     -14.420  -3.098  20.073  1.00 94.81           C  
ATOM   2208  C   ILE A 271     -13.675  -4.392  19.743  1.00 94.81           C  
ATOM   2209  CB  ILE A 271     -14.637  -2.190  18.847  1.00 94.81           C  
ATOM   2210  O   ILE A 271     -12.503  -4.584  20.084  1.00 94.81           O  
ATOM   2211  CG1 ILE A 271     -13.296  -1.825  18.187  1.00 94.81           C  
ATOM   2212  CG2 ILE A 271     -15.553  -1.006  19.219  1.00 94.81           C  
ATOM   2213  CD1 ILE A 271     -13.413  -0.772  17.087  1.00 94.81           C  
ATOM   2214  N   ARG A 272     -14.356  -5.298  19.051  1.00 95.56           N  
ATOM   2215  CA  ARG A 272     -13.756  -6.433  18.346  1.00 95.56           C  
ATOM   2216  C   ARG A 272     -14.578  -6.717  17.101  1.00 95.56           C  
ATOM   2217  CB  ARG A 272     -13.649  -7.664  19.259  1.00 95.56           C  
ATOM   2218  O   ARG A 272     -15.765  -6.411  17.072  1.00 95.56           O  
ATOM   2219  CG  ARG A 272     -15.011  -8.304  19.561  1.00 95.56           C  
ATOM   2220  CD  ARG A 272     -14.849  -9.477  20.522  1.00 95.56           C  
ATOM   2221  NE  ARG A 272     -16.147 -10.121  20.737  1.00 95.56           N  
ATOM   2222  NH1 ARG A 272     -15.517 -11.862  22.085  1.00 95.56           N  
ATOM   2223  NH2 ARG A 272     -17.652 -11.634  21.410  1.00 95.56           N  
ATOM   2224  CZ  ARG A 272     -16.429 -11.200  21.426  1.00 95.56           C  
ATOM   2225  N   GLY A 273     -13.958  -7.292  16.090  1.00 96.06           N  
ATOM   2226  CA  GLY A 273     -14.625  -7.520  14.825  1.00 96.06           C  
ATOM   2227  C   GLY A 273     -13.724  -8.233  13.843  1.00 96.06           C  
ATOM   2228  O   GLY A 273     -12.572  -8.508  14.167  1.00 96.06           O  
ATOM   2229  N   LEU A 274     -14.279  -8.499  12.669  1.00 98.00           N  
ATOM   2230  CA  LEU A 274     -13.556  -9.032  11.526  1.00 98.00           C  
ATOM   2231  C   LEU A 274     -13.351  -7.904  10.517  1.00 98.00           C  
ATOM   2232  CB  LEU A 274     -14.350 -10.216  10.954  1.00 98.00           C  
ATOM   2233  O   LEU A 274     -14.324  -7.294  10.062  1.00 98.00           O  
ATOM   2234  CG  LEU A 274     -13.693 -10.893   9.739  1.00 98.00           C  
ATOM   2235  CD1 LEU A 274     -12.316 -11.473  10.070  1.00 98.00           C  
ATOM   2236  CD2 LEU A 274     -14.585 -12.046   9.287  1.00 98.00           C  
ATOM   2237  N   PHE A 275     -12.095  -7.615  10.198  1.00 98.50           N  
ATOM   2238  CA  PHE A 275     -11.705  -6.561   9.273  1.00 98.50           C  
ATOM   2239  C   PHE A 275     -11.171  -7.192   7.996  1.00 98.50           C  
ATOM   2240  CB  PHE A 275     -10.655  -5.651   9.916  1.00 98.50           C  
ATOM   2241  O   PHE A 275     -10.237  -7.985   8.045  1.00 98.50           O  
ATOM   2242  CG  PHE A 275     -11.171  -4.806  11.065  1.00 98.50           C  
ATOM   2243  CD1 PHE A 275     -11.322  -3.417  10.903  1.00 98.50           C  
ATOM   2244  CD2 PHE A 275     -11.474  -5.399  12.306  1.00 98.50           C  
ATOM   2245  CE1 PHE A 275     -11.779  -2.628  11.972  1.00 98.50           C  
ATOM   2246  CE2 PHE A 275     -11.954  -4.613  13.367  1.00 98.50           C  
ATOM   2247  CZ  PHE A 275     -12.111  -3.227  13.200  1.00 98.50           C  
ATOM   2248  N   LYS A 276     -11.728  -6.816   6.847  1.00 98.50           N  
ATOM   2249  CA  LYS A 276     -11.233  -7.210   5.530  1.00 98.50           C  
ATOM   2250  C   LYS A 276     -10.444  -6.056   4.920  1.00 98.50           C  
ATOM   2251  CB  LYS A 276     -12.405  -7.675   4.656  1.00 98.50           C  
ATOM   2252  O   LYS A 276     -10.971  -4.957   4.754  1.00 98.50           O  
ATOM   2253  CG  LYS A 276     -11.903  -8.174   3.296  1.00 98.50           C  
ATOM   2254  CD  LYS A 276     -13.058  -8.508   2.348  1.00 98.50           C  
ATOM   2255  CE  LYS A 276     -12.441  -8.912   1.004  1.00 98.50           C  
ATOM   2256  NZ  LYS A 276     -13.346  -8.658  -0.138  1.00 98.50           N  
ATOM   2257  N   TYR A 277      -9.196  -6.330   4.583  1.00 98.38           N  
ATOM   2258  CA  TYR A 277      -8.275  -5.428   3.915  1.00 98.38           C  
ATOM   2259  C   TYR A 277      -8.202  -5.796   2.438  1.00 98.38           C  
ATOM   2260  CB  TYR A 277      -6.898  -5.516   4.583  1.00 98.38           C  
ATOM   2261  O   TYR A 277      -7.972  -6.955   2.096  1.00 98.38           O  
ATOM   2262  CG  TYR A 277      -6.852  -4.858   5.947  1.00 98.38           C  
ATOM   2263  CD1 TYR A 277      -6.245  -3.598   6.077  1.00 98.38           C  
ATOM   2264  CD2 TYR A 277      -7.429  -5.485   7.071  1.00 98.38           C  
ATOM   2265  CE1 TYR A 277      -6.242  -2.939   7.317  1.00 98.38           C  
ATOM   2266  CE2 TYR A 277      -7.439  -4.825   8.314  1.00 98.38           C  
ATOM   2267  OH  TYR A 277      -6.895  -2.865   9.601  1.00 98.38           O  
ATOM   2268  CZ  TYR A 277      -6.858  -3.544   8.428  1.00 98.38           C  
ATOM   2269  N   GLU A 278      -8.392  -4.800   1.583  1.00 98.06           N  
ATOM   2270  CA  GLU A 278      -8.066  -4.865   0.162  1.00 98.06           C  
ATOM   2271  C   GLU A 278      -6.898  -3.911  -0.061  1.00 98.06           C  
ATOM   2272  CB  GLU A 278      -9.288  -4.514  -0.706  1.00 98.06           C  
ATOM   2273  O   GLU A 278      -7.024  -2.718   0.232  1.00 98.06           O  
ATOM   2274  CG  GLU A 278     -10.411  -5.554  -0.545  1.00 98.06           C  
ATOM   2275  CD  GLU A 278     -11.718  -5.241  -1.296  1.00 98.06           C  
ATOM   2276  OE1 GLU A 278     -12.595  -6.150  -1.265  1.00 98.06           O  
ATOM   2277  OE2 GLU A 278     -11.917  -4.091  -1.774  1.00 98.06           O  
ATOM   2278  N   VAL A 279      -5.756  -4.437  -0.501  1.00 95.38           N  
ATOM   2279  CA  VAL A 279      -4.508  -3.672  -0.618  1.00 95.38           C  
ATOM   2280  C   VAL A 279      -3.927  -3.863  -2.003  1.00 95.38           C  
ATOM   2281  CB  VAL A 279      -3.459  -4.057   0.440  1.00 95.38           C  
ATOM   2282  O   VAL A 279      -3.788  -4.992  -2.477  1.00 95.38           O  
ATOM   2283  CG1 VAL A 279      -2.260  -3.108   0.341  1.00 95.38           C  
ATOM   2284  CG2 VAL A 279      -4.001  -3.984   1.873  1.00 95.38           C  
ATOM   2285  N   GLN A 280      -3.569  -2.746  -2.627  1.00 93.75           N  
ATOM   2286  CA  GLN A 280      -2.966  -2.708  -3.943  1.00 93.75           C  
ATOM   2287  C   GLN A 280      -1.760  -1.794  -3.991  1.00 93.75           C  
ATOM   2288  CB  GLN A 280      -3.984  -2.267  -4.993  1.00 93.75           C  
ATOM   2289  O   GLN A 280      -1.708  -0.753  -3.335  1.00 93.75           O  
ATOM   2290  CG  GLN A 280      -5.013  -3.370  -5.239  1.00 93.75           C  
ATOM   2291  CD  GLN A 280      -6.013  -3.000  -6.321  1.00 93.75           C  
ATOM   2292  NE2 GLN A 280      -7.057  -3.780  -6.482  1.00 93.75           N  
ATOM   2293  OE1 GLN A 280      -5.901  -2.013  -7.024  1.00 93.75           O  
ATOM   2294  N   ASP A 281      -0.828  -2.192  -4.834  1.00 91.31           N  
ATOM   2295  CA  ASP A 281       0.339  -1.418  -5.200  1.00 91.31           C  
ATOM   2296  C   ASP A 281       0.718  -1.714  -6.656  1.00 91.31           C  
ATOM   2297  CB  ASP A 281       1.438  -1.756  -4.201  1.00 91.31           C  
ATOM   2298  O   ASP A 281       0.225  -2.686  -7.235  1.00 91.31           O  
ATOM   2299  CG  ASP A 281       2.684  -0.941  -4.455  1.00 91.31           C  
ATOM   2300  OD1 ASP A 281       2.528   0.219  -4.889  1.00 91.31           O  
ATOM   2301  OD2 ASP A 281       3.767  -1.508  -4.227  1.00 91.31           O  
ATOM   2302  N   HIS A 282       1.558  -0.891  -7.266  1.00 91.38           N  
ATOM   2303  CA  HIS A 282       1.915  -0.995  -8.673  1.00 91.38           C  
ATOM   2304  C   HIS A 282       3.323  -1.560  -8.852  1.00 91.38           C  
ATOM   2305  CB  HIS A 282       1.729   0.369  -9.336  1.00 91.38           C  
ATOM   2306  O   HIS A 282       4.276  -1.181  -8.174  1.00 91.38           O  
ATOM   2307  CG  HIS A 282       0.305   0.880  -9.300  1.00 91.38           C  
ATOM   2308  CD2 HIS A 282      -0.843   0.167  -9.076  1.00 91.38           C  
ATOM   2309  ND1 HIS A 282      -0.077   2.175  -9.520  1.00 91.38           N  
ATOM   2310  CE1 HIS A 282      -1.414   2.234  -9.457  1.00 91.38           C  
ATOM   2311  NE2 HIS A 282      -1.941   1.029  -9.169  1.00 91.38           N  
ATOM   2312  N   PHE A 283       3.446  -2.499  -9.787  1.00 91.69           N  
ATOM   2313  CA  PHE A 283       4.726  -2.937 -10.320  1.00 91.69           C  
ATOM   2314  C   PHE A 283       4.969  -2.202 -11.636  1.00 91.69           C  
ATOM   2315  CB  PHE A 283       4.761  -4.460 -10.452  1.00 91.69           C  
ATOM   2316  O   PHE A 283       4.709  -2.726 -12.722  1.00 91.69           O  
ATOM   2317  CG  PHE A 283       6.163  -4.982 -10.685  1.00 91.69           C  
ATOM   2318  CD1 PHE A 283       6.652  -5.174 -11.991  1.00 91.69           C  
ATOM   2319  CD2 PHE A 283       6.993  -5.246  -9.581  1.00 91.69           C  
ATOM   2320  CE1 PHE A 283       7.955  -5.660 -12.188  1.00 91.69           C  
ATOM   2321  CE2 PHE A 283       8.301  -5.719  -9.779  1.00 91.69           C  
ATOM   2322  CZ  PHE A 283       8.776  -5.940 -11.080  1.00 91.69           C  
ATOM   2323  N   GLY A 284       5.427  -0.966 -11.500  1.00 92.06           N  
ATOM   2324  CA  GLY A 284       5.796  -0.078 -12.587  1.00 92.06           C  
ATOM   2325  C   GLY A 284       6.530   1.139 -12.038  1.00 92.06           C  
ATOM   2326  O   GLY A 284       6.552   1.362 -10.825  1.00 92.06           O  
ATOM   2327  N   LEU A 285       7.184   1.871 -12.930  1.00 91.56           N  
ATOM   2328  CA  LEU A 285       7.844   3.136 -12.630  1.00 91.56           C  
ATOM   2329  C   LEU A 285       7.059   4.279 -13.261  1.00 91.56           C  
ATOM   2330  CB  LEU A 285       9.298   3.100 -13.129  1.00 91.56           C  
ATOM   2331  O   LEU A 285       6.390   4.075 -14.270  1.00 91.56           O  
ATOM   2332  CG  LEU A 285      10.160   2.005 -12.479  1.00 91.56           C  
ATOM   2333  CD1 LEU A 285      11.563   2.035 -13.085  1.00 91.56           C  
ATOM   2334  CD2 LEU A 285      10.304   2.166 -10.966  1.00 91.56           C  
ATOM   2335  N   ASP A 286       7.143   5.469 -12.676  1.00 90.12           N  
ATOM   2336  CA  ASP A 286       6.755   6.713 -13.329  1.00 90.12           C  
ATOM   2337  C   ASP A 286       7.992   7.562 -13.650  1.00 90.12           C  
ATOM   2338  CB  ASP A 286       5.641   7.454 -12.546  1.00 90.12           C  
ATOM   2339  O   ASP A 286       9.115   7.312 -13.207  1.00 90.12           O  
ATOM   2340  CG  ASP A 286       6.049   8.374 -11.382  1.00 90.12           C  
ATOM   2341  OD1 ASP A 286       7.257   8.569 -11.149  1.00 90.12           O  
ATOM   2342  OD2 ASP A 286       5.152   9.075 -10.844  1.00 90.12           O  
ATOM   2343  N   LYS A 287       7.796   8.619 -14.437  1.00 89.88           N  
ATOM   2344  CA  LYS A 287       8.871   9.542 -14.815  1.00 89.88           C  
ATOM   2345  C   LYS A 287       9.622  10.145 -13.623  1.00 89.88           C  
ATOM   2346  CB  LYS A 287       8.247  10.621 -15.702  1.00 89.88           C  
ATOM   2347  O   LYS A 287      10.785  10.518 -13.764  1.00 89.88           O  
ATOM   2348  CG  LYS A 287       9.236  11.725 -16.089  1.00 89.88           C  
ATOM   2349  CD  LYS A 287       8.572  12.640 -17.109  1.00 89.88           C  
ATOM   2350  CE  LYS A 287       9.500  13.805 -17.441  1.00 89.88           C  
ATOM   2351  NZ  LYS A 287       9.185  14.315 -18.793  1.00 89.88           N  
ATOM   2352  N   LYS A 288       8.976  10.321 -12.467  1.00 85.88           N  
ATOM   2353  CA  LYS A 288       9.628  10.927 -11.299  1.00 85.88           C  
ATOM   2354  C   LYS A 288      10.634   9.969 -10.679  1.00 85.88           C  
ATOM   2355  CB  LYS A 288       8.610  11.361 -10.247  1.00 85.88           C  
ATOM   2356  O   LYS A 288      11.616  10.461 -10.147  1.00 85.88           O  
ATOM   2357  CG  LYS A 288       7.624  12.403 -10.783  1.00 85.88           C  
ATOM   2358  CD  LYS A 288       6.532  12.578  -9.738  1.00 85.88           C  
ATOM   2359  CE  LYS A 288       5.449  13.510 -10.261  1.00 85.88           C  
ATOM   2360  NZ  LYS A 288       4.237  13.306  -9.445  1.00 85.88           N  
ATOM   2361  N   ASP A 289      10.458   8.657 -10.828  1.00 82.62           N  
ATOM   2362  CA  ASP A 289      11.406   7.661 -10.315  1.00 82.62           C  
ATOM   2363  C   ASP A 289      12.802   7.782 -10.905  1.00 82.62           C  
ATOM   2364  CB  ASP A 289      10.912   6.247 -10.629  1.00 82.62           C  
ATOM   2365  O   ASP A 289      13.787   7.497 -10.232  1.00 82.62           O  
ATOM   2366  CG  ASP A 289       9.680   5.928  -9.819  1.00 82.62           C  
ATOM   2367  OD1 ASP A 289       9.744   6.226  -8.609  1.00 82.62           O  
ATOM   2368  OD2 ASP A 289       8.731   5.339 -10.382  1.00 82.62           O  
ATOM   2369  N   ILE A 290      12.898   8.197 -12.163  1.00 84.62           N  
ATOM   2370  CA  ILE A 290      14.159   8.230 -12.915  1.00 84.62           C  
ATOM   2371  C   ILE A 290      14.604   9.644 -13.299  1.00 84.62           C  
ATOM   2372  CB  ILE A 290      14.028   7.362 -14.168  1.00 84.62           C  
ATOM   2373  O   ILE A 290      15.658   9.826 -13.904  1.00 84.62           O  
ATOM   2374  CG1 ILE A 290      12.866   7.889 -15.033  1.00 84.62           C  
ATOM   2375  CG2 ILE A 290      13.847   5.877 -13.815  1.00 84.62           C  
ATOM   2376  CD1 ILE A 290      13.268   7.957 -16.492  1.00 84.62           C  
ATOM   2377  N   ASN A 291      13.799  10.659 -12.992  1.00 84.00           N  
ATOM   2378  CA  ASN A 291      14.096  12.048 -13.317  1.00 84.00           C  
ATOM   2379  C   ASN A 291      14.148  12.901 -12.049  1.00 84.00           C  
ATOM   2380  CB  ASN A 291      13.126  12.554 -14.390  1.00 84.00           C  
ATOM   2381  O   ASN A 291      13.424  13.892 -11.897  1.00 84.00           O  
ATOM   2382  CG  ASN A 291      13.618  13.852 -14.994  1.00 84.00           C  
ATOM   2383  ND2 ASN A 291      12.723  14.707 -15.427  1.00 84.00           N  
ATOM   2384  OD1 ASN A 291      14.801  14.123 -15.108  1.00 84.00           O  
ATOM   2385  N   ASN A 292      14.997  12.470 -11.119  1.00 71.19           N  
ATOM   2386  CA  ASN A 292      15.126  13.069  -9.803  1.00 71.19           C  
ATOM   2387  C   ASN A 292      15.957  14.355  -9.837  1.00 71.19           C  
ATOM   2388  CB  ASN A 292      15.709  12.030  -8.840  1.00 71.19           C  
ATOM   2389  O   ASN A 292      16.949  14.477 -10.557  1.00 71.19           O  
ATOM   2390  CG  ASN A 292      14.745  10.877  -8.672  1.00 71.19           C  
ATOM   2391  ND2 ASN A 292      15.112   9.714  -9.142  1.00 71.19           N  
ATOM   2392  OD1 ASN A 292      13.659  11.050  -8.155  1.00 71.19           O  
ATOM   2393  N   ASN A 293      15.584  15.319  -8.992  1.00 67.38           N  
ATOM   2394  CA  ASN A 293      16.434  16.468  -8.699  1.00 67.38           C  
ATOM   2395  C   ASN A 293      17.125  16.239  -7.344  1.00 67.38           C  
ATOM   2396  CB  ASN A 293      15.608  17.761  -8.751  1.00 67.38           C  
ATOM   2397  O   ASN A 293      16.439  16.237  -6.319  1.00 67.38           O  
ATOM   2398  CG  ASN A 293      16.443  19.018  -8.550  1.00 67.38           C  
ATOM   2399  ND2 ASN A 293      15.906  20.159  -8.911  1.00 67.38           N  
ATOM   2400  OD1 ASN A 293      17.566  19.022  -8.066  1.00 67.38           O  
ATOM   2401  N   PRO A 294      18.466  16.122  -7.288  1.00 59.12           N  
ATOM   2402  CA  PRO A 294      19.191  15.830  -6.047  1.00 59.12           C  
ATOM   2403  C   PRO A 294      18.994  16.885  -4.941  1.00 59.12           C  
ATOM   2404  CB  PRO A 294      20.661  15.686  -6.464  1.00 59.12           C  
ATOM   2405  O   PRO A 294      19.291  16.623  -3.778  1.00 59.12           O  
ATOM   2406  CG  PRO A 294      20.757  16.447  -7.785  1.00 59.12           C  
ATOM   2407  CD  PRO A 294      19.387  16.230  -8.409  1.00 59.12           C  
ATOM   2408  N   MET A 295      18.458  18.067  -5.266  1.00 61.97           N  
ATOM   2409  CA  MET A 295      18.109  19.101  -4.285  1.00 61.97           C  
ATOM   2410  C   MET A 295      16.824  18.812  -3.487  1.00 61.97           C  
ATOM   2411  CB  MET A 295      17.994  20.455  -4.999  1.00 61.97           C  
ATOM   2412  O   MET A 295      16.581  19.488  -2.488  1.00 61.97           O  
ATOM   2413  CG  MET A 295      19.321  20.924  -5.607  1.00 61.97           C  
ATOM   2414  SD  MET A 295      20.610  21.298  -4.382  1.00 61.97           S  
ATOM   2415  CE  MET A 295      21.793  22.164  -5.441  1.00 61.97           C  
ATOM   2416  N   ASN A 296      16.011  17.833  -3.895  1.00 61.41           N  
ATOM   2417  CA  ASN A 296      14.714  17.534  -3.273  1.00 61.41           C  
ATOM   2418  C   ASN A 296      14.759  16.392  -2.244  1.00 61.41           C  
ATOM   2419  CB  ASN A 296      13.700  17.242  -4.382  1.00 61.41           C  
ATOM   2420  O   ASN A 296      13.760  16.136  -1.576  1.00 61.41           O  
ATOM   2421  CG  ASN A 296      13.327  18.446  -5.220  1.00 61.41           C  
ATOM   2422  ND2 ASN A 296      12.727  18.183  -6.355  1.00 61.41           N  
ATOM   2423  OD1 ASN A 296      13.532  19.606  -4.885  1.00 61.41           O  
ATOM   2424  N   GLY A 297      15.910  15.730  -2.079  1.00 60.81           N  
ATOM   2425  CA  GLY A 297      16.032  14.545  -1.222  1.00 60.81           C  
ATOM   2426  C   GLY A 297      15.485  13.260  -1.854  1.00 60.81           C  
ATOM   2427  O   GLY A 297      15.395  12.246  -1.163  1.00 60.81           O  
ATOM   2428  N   ASP A 298      15.149  13.300  -3.145  1.00 65.38           N  
ATOM   2429  CA  ASP A 298      14.723  12.135  -3.917  1.00 65.38           C  
ATOM   2430  C   ASP A 298      15.906  11.171  -4.124  1.00 65.38           C  
ATOM   2431  CB  ASP A 298      14.099  12.572  -5.254  1.00 65.38           C  
ATOM   2432  O   ASP A 298      17.064  11.589  -4.250  1.00 65.38           O  
ATOM   2433  CG  ASP A 298      12.904  13.529  -5.113  1.00 65.38           C  
ATOM   2434  OD1 ASP A 298      12.151  13.392  -4.123  1.00 65.38           O  
ATOM   2435  OD2 ASP A 298      12.790  14.465  -5.947  1.00 65.38           O  
ATOM   2436  N   LYS A 299      15.630   9.862  -4.127  1.00 70.44           N  
ATOM   2437  CA  LYS A 299      16.663   8.842  -4.346  1.00 70.44           C  
ATOM   2438  C   LYS A 299      16.999   8.796  -5.838  1.00 70.44           C  
ATOM   2439  CB  LYS A 299      16.187   7.463  -3.878  1.00 70.44           C  
ATOM   2440  O   LYS A 299      16.079   8.598  -6.617  1.00 70.44           O  
ATOM   2441  CG  LYS A 299      16.056   7.360  -2.353  1.00 70.44           C  
ATOM   2442  CD  LYS A 299      15.671   5.927  -1.970  1.00 70.44           C  
ATOM   2443  CE  LYS A 299      15.500   5.781  -0.457  1.00 70.44           C  
ATOM   2444  NZ  LYS A 299      15.179   4.378  -0.095  1.00 70.44           N  
ATOM   2445  N   PRO A 300      18.275   8.906  -6.245  1.00 73.88           N  
ATOM   2446  CA  PRO A 300      18.647   8.951  -7.656  1.00 73.88           C  
ATOM   2447  C   PRO A 300      18.644   7.540  -8.274  1.00 73.88           C  
ATOM   2448  CB  PRO A 300      20.012   9.644  -7.663  1.00 73.88           C  
ATOM   2449  O   PRO A 300      19.704   6.972  -8.557  1.00 73.88           O  
ATOM   2450  CG  PRO A 300      20.643   9.157  -6.359  1.00 73.88           C  
ATOM   2451  CD  PRO A 300      19.448   9.117  -5.407  1.00 73.88           C  
ATOM   2452  N   PHE A 301      17.463   6.926  -8.417  1.00 79.38           N  
ATOM   2453  CA  PHE A 301      17.327   5.561  -8.938  1.00 79.38           C  
ATOM   2454  C   PHE A 301      17.861   5.433 -10.368  1.00 79.38           C  
ATOM   2455  CB  PHE A 301      15.867   5.094  -8.888  1.00 79.38           C  
ATOM   2456  O   PHE A 301      18.337   4.365 -10.746  1.00 79.38           O  
ATOM   2457  CG  PHE A 301      15.193   5.083  -7.528  1.00 79.38           C  
ATOM   2458  CD1 PHE A 301      15.779   4.417  -6.433  1.00 79.38           C  
ATOM   2459  CD2 PHE A 301      13.936   5.691  -7.369  1.00 79.38           C  
ATOM   2460  CE1 PHE A 301      15.095   4.366  -5.200  1.00 79.38           C  
ATOM   2461  CE2 PHE A 301      13.265   5.640  -6.140  1.00 79.38           C  
ATOM   2462  CZ  PHE A 301      13.831   4.953  -5.060  1.00 79.38           C  
ATOM   2463  N   GLU A 302      17.889   6.523 -11.136  1.00 80.94           N  
ATOM   2464  CA  GLU A 302      18.465   6.575 -12.480  1.00 80.94           C  
ATOM   2465  C   GLU A 302      19.956   6.213 -12.539  1.00 80.94           C  
ATOM   2466  CB  GLU A 302      18.226   7.963 -13.085  1.00 80.94           C  
ATOM   2467  O   GLU A 302      20.454   5.807 -13.585  1.00 80.94           O  
ATOM   2468  CG  GLU A 302      19.020   9.135 -12.467  1.00 80.94           C  
ATOM   2469  CD  GLU A 302      18.395   9.806 -11.234  1.00 80.94           C  
ATOM   2470  OE1 GLU A 302      18.869  10.914 -10.899  1.00 80.94           O  
ATOM   2471  OE2 GLU A 302      17.482   9.229 -10.597  1.00 80.94           O  
ATOM   2472  N   LEU A 303      20.687   6.304 -11.424  1.00 78.31           N  
ATOM   2473  CA  LEU A 303      22.095   5.903 -11.376  1.00 78.31           C  
ATOM   2474  C   LEU A 303      22.268   4.375 -11.352  1.00 78.31           C  
ATOM   2475  CB  LEU A 303      22.781   6.584 -10.181  1.00 78.31           C  
ATOM   2476  O   LEU A 303      23.359   3.867 -11.616  1.00 78.31           O  
ATOM   2477  CG  LEU A 303      22.765   8.124 -10.238  1.00 78.31           C  
ATOM   2478  CD1 LEU A 303      23.475   8.680  -9.002  1.00 78.31           C  
ATOM   2479  CD2 LEU A 303      23.466   8.684 -11.479  1.00 78.31           C  
ATOM   2480  N   ILE A 304      21.198   3.624 -11.079  1.00 79.00           N  
ATOM   2481  CA  ILE A 304      21.199   2.163 -11.036  1.00 79.00           C  
ATOM   2482  C   ILE A 304      20.756   1.615 -12.397  1.00 79.00           C  
ATOM   2483  CB  ILE A 304      20.323   1.669  -9.872  1.00 79.00           C  
ATOM   2484  O   ILE A 304      19.680   1.928 -12.909  1.00 79.00           O  
ATOM   2485  CG1 ILE A 304      20.891   2.132  -8.510  1.00 79.00           C  
ATOM   2486  CG2 ILE A 304      20.201   0.136  -9.921  1.00 79.00           C  
ATOM   2487  CD1 ILE A 304      19.970   1.856  -7.316  1.00 79.00           C  
ATOM   2488  N   SER A 305      21.580   0.752 -12.999  1.00 85.50           N  
ATOM   2489  CA  SER A 305      21.311   0.158 -14.321  1.00 85.50           C  
ATOM   2490  C   SER A 305      20.016  -0.658 -14.373  1.00 85.50           C  
ATOM   2491  CB  SER A 305      22.479  -0.738 -14.742  1.00 85.50           C  
ATOM   2492  O   SER A 305      19.346  -0.676 -15.407  1.00 85.50           O  
ATOM   2493  OG  SER A 305      22.719  -1.710 -13.744  1.00 85.50           O  
ATOM   2494  N   GLY A 306      19.641  -1.306 -13.269  1.00 87.06           N  
ATOM   2495  CA  GLY A 306      18.393  -2.058 -13.168  1.00 87.06           C  
ATOM   2496  C   GLY A 306      17.145  -1.179 -13.247  1.00 87.06           C  
ATOM   2497  O   GLY A 306      16.209  -1.538 -13.953  1.00 87.06           O  
ATOM   2498  N   PHE A 307      17.146  -0.003 -12.608  1.00 88.38           N  
ATOM   2499  CA  PHE A 307      16.028   0.947 -12.682  1.00 88.38           C  
ATOM   2500  C   PHE A 307      15.930   1.605 -14.057  1.00 88.38           C  
ATOM   2501  CB  PHE A 307      16.160   2.001 -11.578  1.00 88.38           C  
ATOM   2502  O   PHE A 307      14.837   1.695 -14.609  1.00 88.38           O  
ATOM   2503  CG  PHE A 307      15.627   1.529 -10.243  1.00 88.38           C  
ATOM   2504  CD1 PHE A 307      14.252   1.287 -10.106  1.00 88.38           C  
ATOM   2505  CD2 PHE A 307      16.480   1.306  -9.147  1.00 88.38           C  
ATOM   2506  CE1 PHE A 307      13.748   0.779  -8.903  1.00 88.38           C  
ATOM   2507  CE2 PHE A 307      15.969   0.838  -7.925  1.00 88.38           C  
ATOM   2508  CZ  PHE A 307      14.596   0.570  -7.804  1.00 88.38           C  
ATOM   2509  N   ARG A 308      17.068   1.965 -14.665  1.00 91.38           N  
ATOM   2510  CA  ARG A 308      17.096   2.422 -16.065  1.00 91.38           C  
ATOM   2511  C   ARG A 308      16.524   1.375 -17.016  1.00 91.38           C  
ATOM   2512  CB  ARG A 308      18.524   2.784 -16.487  1.00 91.38           C  
ATOM   2513  O   ARG A 308      15.693   1.694 -17.858  1.00 91.38           O  
ATOM   2514  CG  ARG A 308      19.012   4.058 -15.792  1.00 91.38           C  
ATOM   2515  CD  ARG A 308      20.390   4.463 -16.315  1.00 91.38           C  
ATOM   2516  NE  ARG A 308      21.453   3.659 -15.690  1.00 91.38           N  
ATOM   2517  NH1 ARG A 308      23.115   4.108 -17.220  1.00 91.38           N  
ATOM   2518  NH2 ARG A 308      23.522   2.747 -15.501  1.00 91.38           N  
ATOM   2519  CZ  ARG A 308      22.679   3.504 -16.149  1.00 91.38           C  
ATOM   2520  N   SER A 309      16.925   0.116 -16.847  1.00 94.88           N  
ATOM   2521  CA  SER A 309      16.428  -0.990 -17.670  1.00 94.88           C  
ATOM   2522  C   SER A 309      14.938  -1.238 -17.464  1.00 94.88           C  
ATOM   2523  CB  SER A 309      17.207  -2.268 -17.383  1.00 94.88           C  
ATOM   2524  O   SER A 309      14.225  -1.420 -18.443  1.00 94.88           O  
ATOM   2525  OG  SER A 309      18.559  -2.063 -17.745  1.00 94.88           O  
ATOM   2526  N   TRP A 310      14.450  -1.191 -16.222  1.00 94.94           N  
ATOM   2527  CA  TRP A 310      13.019  -1.282 -15.930  1.00 94.94           C  
ATOM   2528  C   TRP A 310      12.244  -0.156 -16.628  1.00 94.94           C  
ATOM   2529  CB  TRP A 310      12.823  -1.277 -14.409  1.00 94.94           C  
ATOM   2530  O   TRP A 310      11.284  -0.434 -17.346  1.00 94.94           O  
ATOM   2531  CG  TRP A 310      11.436  -1.509 -13.883  1.00 94.94           C  
ATOM   2532  CD1 TRP A 310      10.291  -1.639 -14.599  1.00 94.94           C  
ATOM   2533  CD2 TRP A 310      11.034  -1.667 -12.488  1.00 94.94           C  
ATOM   2534  CE2 TRP A 310       9.627  -1.904 -12.444  1.00 94.94           C  
ATOM   2535  CE3 TRP A 310      11.724  -1.664 -11.255  1.00 94.94           C  
ATOM   2536  NE1 TRP A 310       9.221  -1.831 -13.755  1.00 94.94           N  
ATOM   2537  CH2 TRP A 310       9.656  -2.135 -10.039  1.00 94.94           C  
ATOM   2538  CZ2 TRP A 310       8.941  -2.140 -11.247  1.00 94.94           C  
ATOM   2539  CZ3 TRP A 310      11.043  -1.896 -10.044  1.00 94.94           C  
ATOM   2540  N   TYR A 311      12.705   1.093 -16.517  1.00 95.69           N  
ATOM   2541  CA  TYR A 311      12.044   2.226 -17.166  1.00 95.69           C  
ATOM   2542  C   TYR A 311      12.005   2.085 -18.689  1.00 95.69           C  
ATOM   2543  CB  TYR A 311      12.744   3.529 -16.783  1.00 95.69           C  
ATOM   2544  O   TYR A 311      10.957   2.280 -19.299  1.00 95.69           O  
ATOM   2545  CG  TYR A 311      11.885   4.732 -17.095  1.00 95.69           C  
ATOM   2546  CD1 TYR A 311      11.952   5.392 -18.343  1.00 95.69           C  
ATOM   2547  CD2 TYR A 311      10.956   5.150 -16.130  1.00 95.69           C  
ATOM   2548  CE1 TYR A 311      11.100   6.489 -18.605  1.00 95.69           C  
ATOM   2549  CE2 TYR A 311      10.127   6.251 -16.388  1.00 95.69           C  
ATOM   2550  OH  TYR A 311       9.427   8.043 -17.762  1.00 95.69           O  
ATOM   2551  CZ  TYR A 311      10.200   6.936 -17.612  1.00 95.69           C  
ATOM   2552  N   LEU A 312      13.126   1.686 -19.302  1.00 97.12           N  
ATOM   2553  CA  LEU A 312      13.195   1.436 -20.741  1.00 97.12           C  
ATOM   2554  C   LEU A 312      12.232   0.326 -21.160  1.00 97.12           C  
ATOM   2555  CB  LEU A 312      14.638   1.087 -21.152  1.00 97.12           C  
ATOM   2556  O   LEU A 312      11.466   0.520 -22.100  1.00 97.12           O  
ATOM   2557  CG  LEU A 312      15.594   2.290 -21.153  1.00 97.12           C  
ATOM   2558  CD1 LEU A 312      17.029   1.807 -21.356  1.00 97.12           C  
ATOM   2559  CD2 LEU A 312      15.270   3.278 -22.271  1.00 97.12           C  
ATOM   2560  N   LEU A 313      12.227  -0.813 -20.460  1.00 98.25           N  
ATOM   2561  CA  LEU A 313      11.305  -1.918 -20.739  1.00 98.25           C  
ATOM   2562  C   LEU A 313       9.844  -1.447 -20.727  1.00 98.25           C  
ATOM   2563  CB  LEU A 313      11.514  -3.040 -19.705  1.00 98.25           C  
ATOM   2564  O   LEU A 313       9.073  -1.844 -21.598  1.00 98.25           O  
ATOM   2565  CG  LEU A 313      12.794  -3.870 -19.897  1.00 98.25           C  
ATOM   2566  CD1 LEU A 313      13.049  -4.714 -18.645  1.00 98.25           C  
ATOM   2567  CD2 LEU A 313      12.681  -4.801 -21.103  1.00 98.25           C  
ATOM   2568  N   GLN A 314       9.469  -0.592 -19.775  1.00 97.94           N  
ATOM   2569  CA  GLN A 314       8.102  -0.105 -19.613  1.00 97.94           C  
ATOM   2570  C   GLN A 314       7.724   0.990 -20.625  1.00 97.94           C  
ATOM   2571  CB  GLN A 314       7.937   0.360 -18.159  1.00 97.94           C  
ATOM   2572  O   GLN A 314       6.761   0.834 -21.375  1.00 97.94           O  
ATOM   2573  CG  GLN A 314       6.494   0.759 -17.826  1.00 97.94           C  
ATOM   2574  CD  GLN A 314       6.314   1.082 -16.346  1.00 97.94           C  
ATOM   2575  NE2 GLN A 314       5.384   1.942 -16.016  1.00 97.94           N  
ATOM   2576  OE1 GLN A 314       6.979   0.529 -15.477  1.00 97.94           O  
ATOM   2577  N   HIS A 315       8.462   2.100 -20.659  1.00 98.06           N  
ATOM   2578  CA  HIS A 315       8.034   3.339 -21.319  1.00 98.06           C  
ATOM   2579  C   HIS A 315       8.532   3.496 -22.751  1.00 98.06           C  
ATOM   2580  CB  HIS A 315       8.482   4.537 -20.482  1.00 98.06           C  
ATOM   2581  O   HIS A 315       7.871   4.161 -23.552  1.00 98.06           O  
ATOM   2582  CG  HIS A 315       7.729   4.614 -19.191  1.00 98.06           C  
ATOM   2583  CD2 HIS A 315       8.174   4.216 -17.965  1.00 98.06           C  
ATOM   2584  ND1 HIS A 315       6.438   5.057 -19.039  1.00 98.06           N  
ATOM   2585  CE1 HIS A 315       6.115   4.950 -17.742  1.00 98.06           C  
ATOM   2586  NE2 HIS A 315       7.144   4.433 -17.056  1.00 98.06           N  
ATOM   2587  N   TYR A 316       9.667   2.885 -23.107  1.00 97.56           N  
ATOM   2588  CA  TYR A 316      10.199   3.036 -24.456  1.00 97.56           C  
ATOM   2589  C   TYR A 316       9.248   2.389 -25.468  1.00 97.56           C  
ATOM   2590  CB  TYR A 316      11.619   2.465 -24.564  1.00 97.56           C  
ATOM   2591  O   TYR A 316       8.937   1.199 -25.371  1.00 97.56           O  
ATOM   2592  CG  TYR A 316      12.295   2.659 -25.909  1.00 97.56           C  
ATOM   2593  CD1 TYR A 316      13.113   1.633 -26.421  1.00 97.56           C  
ATOM   2594  CD2 TYR A 316      12.130   3.855 -26.641  1.00 97.56           C  
ATOM   2595  CE1 TYR A 316      13.768   1.795 -27.657  1.00 97.56           C  
ATOM   2596  CE2 TYR A 316      12.757   4.005 -27.890  1.00 97.56           C  
ATOM   2597  OH  TYR A 316      14.214   3.153 -29.585  1.00 97.56           O  
ATOM   2598  CZ  TYR A 316      13.583   2.982 -28.396  1.00 97.56           C  
ATOM   2599  N   LYS A 317       8.793   3.176 -26.451  1.00 97.06           N  
ATOM   2600  CA  LYS A 317       7.805   2.780 -27.473  1.00 97.06           C  
ATOM   2601  C   LYS A 317       8.120   1.467 -28.189  1.00 97.06           C  
ATOM   2602  CB  LYS A 317       7.670   3.926 -28.492  1.00 97.06           C  
ATOM   2603  O   LYS A 317       7.194   0.738 -28.531  1.00 97.06           O  
ATOM   2604  CG  LYS A 317       6.665   4.964 -27.979  1.00 97.06           C  
ATOM   2605  CD  LYS A 317       6.805   6.337 -28.644  1.00 97.06           C  
ATOM   2606  CE  LYS A 317       5.800   7.269 -27.952  1.00 97.06           C  
ATOM   2607  NZ  LYS A 317       6.252   8.677 -27.830  1.00 97.06           N  
ATOM   2608  N   GLU A 318       9.398   1.155 -28.389  1.00 96.19           N  
ATOM   2609  CA  GLU A 318       9.820  -0.079 -29.064  1.00 96.19           C  
ATOM   2610  C   GLU A 318       9.746  -1.326 -28.160  1.00 96.19           C  
ATOM   2611  CB  GLU A 318      11.241   0.096 -29.624  1.00 96.19           C  
ATOM   2612  O   GLU A 318       9.713  -2.447 -28.668  1.00 96.19           O  
ATOM   2613  CG  GLU A 318      11.411   1.282 -30.594  1.00 96.19           C  
ATOM   2614  CD  GLU A 318      10.524   1.201 -31.850  1.00 96.19           C  
ATOM   2615  OE1 GLU A 318      10.173   2.276 -32.389  1.00 96.19           O  
ATOM   2616  OE2 GLU A 318      10.207   0.071 -32.289  1.00 96.19           O  
ATOM   2617  N   TYR A 319       9.703  -1.161 -26.830  1.00 97.00           N  
ATOM   2618  CA  TYR A 319       9.613  -2.262 -25.860  1.00 97.00           C  
ATOM   2619  C   TYR A 319       8.198  -2.421 -25.289  1.00 97.00           C  
ATOM   2620  CB  TYR A 319      10.661  -2.075 -24.750  1.00 97.00           C  
ATOM   2621  O   TYR A 319       7.609  -3.495 -25.420  1.00 97.00           O  
ATOM   2622  CG  TYR A 319      12.126  -2.129 -25.157  1.00 97.00           C  
ATOM   2623  CD1 TYR A 319      12.547  -2.687 -26.385  1.00 97.00           C  
ATOM   2624  CD2 TYR A 319      13.090  -1.621 -24.266  1.00 97.00           C  
ATOM   2625  CE1 TYR A 319      13.915  -2.717 -26.713  1.00 97.00           C  
ATOM   2626  CE2 TYR A 319      14.458  -1.651 -24.589  1.00 97.00           C  
ATOM   2627  OH  TYR A 319      16.184  -2.259 -26.144  1.00 97.00           O  
ATOM   2628  CZ  TYR A 319      14.872  -2.204 -25.816  1.00 97.00           C  
ATOM   2629  N   ALA A 320       7.639  -1.355 -24.706  1.00 97.31           N  
ATOM   2630  CA  ALA A 320       6.246  -1.267 -24.257  1.00 97.31           C  
ATOM   2631  C   ALA A 320       5.747  -2.456 -23.394  1.00 97.31           C  
ATOM   2632  CB  ALA A 320       5.368  -0.972 -25.483  1.00 97.31           C  
ATOM   2633  O   ALA A 320       4.637  -2.970 -23.600  1.00 97.31           O  
ATOM   2634  N   TYR A 321       6.556  -2.916 -22.433  1.00 98.50           N  
ATOM   2635  CA  TYR A 321       6.154  -3.950 -21.475  1.00 98.50           C  
ATOM   2636  C   TYR A 321       5.151  -3.401 -20.455  1.00 98.50           C  
ATOM   2637  CB  TYR A 321       7.362  -4.589 -20.777  1.00 98.50           C  
ATOM   2638  O   TYR A 321       5.316  -2.317 -19.901  1.00 98.50           O  
ATOM   2639  CG  TYR A 321       8.128  -5.557 -21.654  1.00 98.50           C  
ATOM   2640  CD1 TYR A 321       7.803  -6.923 -21.620  1.00 98.50           C  
ATOM   2641  CD2 TYR A 321       9.129  -5.100 -22.529  1.00 98.50           C  
ATOM   2642  CE1 TYR A 321       8.459  -7.830 -22.466  1.00 98.50           C  
ATOM   2643  CE2 TYR A 321       9.782  -5.998 -23.394  1.00 98.50           C  
ATOM   2644  OH  TYR A 321       9.967  -8.238 -24.255  1.00 98.50           O  
ATOM   2645  CZ  TYR A 321       9.428  -7.365 -23.371  1.00 98.50           C  
ATOM   2646  N   LYS A 322       4.089  -4.167 -20.198  1.00 98.25           N  
ATOM   2647  CA  LYS A 322       2.940  -3.732 -19.401  1.00 98.25           C  
ATOM   2648  C   LYS A 322       3.193  -3.877 -17.899  1.00 98.25           C  
ATOM   2649  CB  LYS A 322       1.702  -4.541 -19.780  1.00 98.25           C  
ATOM   2650  O   LYS A 322       3.355  -5.017 -17.443  1.00 98.25           O  
ATOM   2651  CG  LYS A 322       1.228  -4.203 -21.191  1.00 98.25           C  
ATOM   2652  CD  LYS A 322       0.151  -5.200 -21.595  1.00 98.25           C  
ATOM   2653  CE  LYS A 322      -0.170  -4.995 -23.067  1.00 98.25           C  
ATOM   2654  NZ  LYS A 322      -1.039  -6.092 -23.536  1.00 98.25           N  
ATOM   2655  N   PRO A 323       3.121  -2.785 -17.119  1.00 97.00           N  
ATOM   2656  CA  PRO A 323       3.112  -2.865 -15.666  1.00 97.00           C  
ATOM   2657  C   PRO A 323       1.828  -3.551 -15.180  1.00 97.00           C  
ATOM   2658  CB  PRO A 323       3.239  -1.417 -15.180  1.00 97.00           C  
ATOM   2659  O   PRO A 323       0.880  -3.804 -15.939  1.00 97.00           O  
ATOM   2660  CG  PRO A 323       2.544  -0.626 -16.278  1.00 97.00           C  
ATOM   2661  CD  PRO A 323       2.900  -1.406 -17.536  1.00 97.00           C  
ATOM   2662  N   PHE A 324       1.792  -3.904 -13.900  1.00 97.00           N  
ATOM   2663  CA  PHE A 324       0.651  -4.603 -13.311  1.00 97.00           C  
ATOM   2664  C   PHE A 324       0.420  -4.216 -11.855  1.00 97.00           C  
ATOM   2665  CB  PHE A 324       0.820  -6.119 -13.474  1.00 97.00           C  
ATOM   2666  O   PHE A 324       1.316  -3.768 -11.149  1.00 97.00           O  
ATOM   2667  CG  PHE A 324       2.079  -6.695 -12.880  1.00 97.00           C  
ATOM   2668  CD1 PHE A 324       3.193  -6.921 -13.707  1.00 97.00           C  
ATOM   2669  CD2 PHE A 324       2.138  -7.003 -11.508  1.00 97.00           C  
ATOM   2670  CE1 PHE A 324       4.360  -7.471 -13.162  1.00 97.00           C  
ATOM   2671  CE2 PHE A 324       3.315  -7.543 -10.964  1.00 97.00           C  
ATOM   2672  CZ  PHE A 324       4.419  -7.778 -11.796  1.00 97.00           C  
ATOM   2673  N   ILE A 325      -0.802  -4.457 -11.390  1.00 95.56           N  
ATOM   2674  CA  ILE A 325      -1.205  -4.205 -10.010  1.00 95.56           C  
ATOM   2675  C   ILE A 325      -0.912  -5.445  -9.167  1.00 95.56           C  
ATOM   2676  CB  ILE A 325      -2.688  -3.787  -9.960  1.00 95.56           C  
ATOM   2677  O   ILE A 325      -1.385  -6.545  -9.461  1.00 95.56           O  
ATOM   2678  CG1 ILE A 325      -2.906  -2.501 -10.792  1.00 95.56           C  
ATOM   2679  CG2 ILE A 325      -3.152  -3.621  -8.503  1.00 95.56           C  
ATOM   2680  CD1 ILE A 325      -4.318  -1.913 -10.733  1.00 95.56           C  
ATOM   2681  N   THR A 326      -0.178  -5.271  -8.079  1.00 92.19           N  
ATOM   2682  CA  THR A 326      -0.007  -6.280  -7.032  1.00 92.19           C  
ATOM   2683  C   THR A 326      -1.173  -6.211  -6.040  1.00 92.19           C  
ATOM   2684  CB  THR A 326       1.342  -6.141  -6.318  1.00 92.19           C  
ATOM   2685  O   THR A 326      -1.620  -5.130  -5.667  1.00 92.19           O  
ATOM   2686  CG2 THR A 326       2.534  -6.176  -7.273  1.00 92.19           C  
ATOM   2687  OG1 THR A 326       1.402  -4.942  -5.605  1.00 92.19           O  
ATOM   2688  N   LYS A 327      -1.707  -7.368  -5.634  1.00 94.69           N  
ATOM   2689  CA  LYS A 327      -2.854  -7.510  -4.724  1.00 94.69           C  
ATOM   2690  C   LYS A 327      -2.471  -8.297  -3.480  1.00 94.69           C  
ATOM   2691  CB  LYS A 327      -4.030  -8.191  -5.445  1.00 94.69           C  
ATOM   2692  O   LYS A 327      -1.915  -9.391  -3.588  1.00 94.69           O  
ATOM   2693  CG  LYS A 327      -4.795  -7.186  -6.305  1.00 94.69           C  
ATOM   2694  CD  LYS A 327      -5.992  -7.811  -7.036  1.00 94.69           C  
ATOM   2695  CE  LYS A 327      -6.859  -6.635  -7.487  1.00 94.69           C  
ATOM   2696  NZ  LYS A 327      -7.956  -6.983  -8.415  1.00 94.69           N  
ATOM   2697  N   MET A 328      -2.822  -7.758  -2.315  1.00 93.00           N  
ATOM   2698  CA  MET A 328      -2.493  -8.315  -0.999  1.00 93.00           C  
ATOM   2699  C   MET A 328      -3.704  -8.267  -0.064  1.00 93.00           C  
ATOM   2700  CB  MET A 328      -1.308  -7.564  -0.395  1.00 93.00           C  
ATOM   2701  O   MET A 328      -3.690  -7.609   0.975  1.00 93.00           O  
ATOM   2702  CG  MET A 328      -0.020  -7.705  -1.193  1.00 93.00           C  
ATOM   2703  SD  MET A 328       1.060  -6.312  -0.853  1.00 93.00           S  
ATOM   2704  CE  MET A 328       0.342  -5.052  -1.947  1.00 93.00           C  
ATOM   2705  N   ASP A 329      -4.777  -8.953  -0.445  1.00 96.12           N  
ATOM   2706  CA  ASP A 329      -6.028  -8.938   0.315  1.00 96.12           C  
ATOM   2707  C   ASP A 329      -5.968  -9.918   1.497  1.00 96.12           C  
ATOM   2708  CB  ASP A 329      -7.219  -9.248  -0.604  1.00 96.12           C  
ATOM   2709  O   ASP A 329      -5.626 -11.091   1.331  1.00 96.12           O  
ATOM   2710  CG  ASP A 329      -7.384  -8.281  -1.786  1.00 96.12           C  
ATOM   2711  OD1 ASP A 329      -6.808  -7.169  -1.756  1.00 96.12           O  
ATOM   2712  OD2 ASP A 329      -8.110  -8.671  -2.729  1.00 96.12           O  
ATOM   2713  N   PHE A 330      -6.334  -9.468   2.699  1.00 96.81           N  
ATOM   2714  CA  PHE A 330      -6.323 -10.298   3.909  1.00 96.81           C  
ATOM   2715  C   PHE A 330      -7.400  -9.890   4.919  1.00 96.81           C  
ATOM   2716  CB  PHE A 330      -4.923 -10.284   4.553  1.00 96.81           C  
ATOM   2717  O   PHE A 330      -8.051  -8.856   4.786  1.00 96.81           O  
ATOM   2718  CG  PHE A 330      -4.408  -8.922   4.979  1.00 96.81           C  
ATOM   2719  CD1 PHE A 330      -3.567  -8.198   4.117  1.00 96.81           C  
ATOM   2720  CD2 PHE A 330      -4.755  -8.376   6.229  1.00 96.81           C  
ATOM   2721  CE1 PHE A 330      -3.102  -6.926   4.484  1.00 96.81           C  
ATOM   2722  CE2 PHE A 330      -4.272  -7.109   6.603  1.00 96.81           C  
ATOM   2723  CZ  PHE A 330      -3.451  -6.380   5.727  1.00 96.81           C  
ATOM   2724  N   SER A 331      -7.582 -10.701   5.965  1.00 97.81           N  
ATOM   2725  CA  SER A 331      -8.479 -10.385   7.083  1.00 97.81           C  
ATOM   2726  C   SER A 331      -7.764 -10.425   8.434  1.00 97.81           C  
ATOM   2727  CB  SER A 331      -9.716 -11.290   7.102  1.00 97.81           C  
ATOM   2728  O   SER A 331      -6.883 -11.273   8.635  1.00 97.81           O  
ATOM   2729  OG  SER A 331     -10.342 -11.333   5.835  1.00 97.81           O  
ATOM   2730  N   LEU A 332      -8.162  -9.521   9.338  1.00 95.50           N  
ATOM   2731  CA  LEU A 332      -7.673  -9.375  10.717  1.00 95.50           C  
ATOM   2732  C   LEU A 332      -8.804  -9.414  11.746  1.00 95.50           C  
ATOM   2733  CB  LEU A 332      -6.846  -8.077  10.867  1.00 95.50           C  
ATOM   2734  O   LEU A 332      -9.908  -8.901  11.437  1.00 95.50           O  
ATOM   2735  CG  LEU A 332      -5.503  -8.045  10.129  1.00 95.50           C  
ATOM   2736  CD1 LEU A 332      -4.826  -6.701  10.389  1.00 95.50           C  
ATOM   2737  CD2 LEU A 332      -4.556  -9.149  10.598  1.00 95.50           C  
ATOM   2738  OXT LEU A 332      -8.494  -9.946  12.833  1.00 95.50           O  
TER    2739      LEU A 332                                                      
ENDMDL                                                                          
END                                                                             
