# Supplementary material for: The RIX domain defines a class of polymorphic T6SS effectors and secreted adaptors
Source: Nat Commun. 2023 Aug 17;14:4983. doi: 10.1038/s41467-023-40659-2 (PMC10435454; doi:10.1038/s41467-023-40659-2)
Supplement: Supplementary file 6 — Supplementary Data S3 [file 41467_2023_40659_MOESM6_ESM.zip › AlphaFold2 PDB files used in this study/WP_152436132.1+WP_050566696.1 Tether (TRR_2) + TseH.pdb]

MODEL     1                                                                     
ATOM      1  N   MET B   1      46.056 -72.402 -23.500  1.00 19.17           N  
ATOM      2  CA  MET B   1      45.552 -73.050 -24.707  1.00 19.17           C  
ATOM      3  C   MET B   1      44.667 -74.242 -24.357  1.00 19.17           C  
ATOM      4  CB  MET B   1      46.710 -73.504 -25.598  1.00 19.17           C  
ATOM      5  O   MET B   1      44.692 -74.727 -23.224  1.00 19.17           O  
ATOM      6  CG  MET B   1      47.280 -72.399 -26.473  1.00 19.17           C  
ATOM      7  SD  MET B   1      48.669 -72.979 -27.522  1.00 19.17           S  
ATOM      8  CE  MET B   1      48.164 -72.300 -29.127  1.00 19.17           C  
ATOM      9  N   SER B   2      44.641 -75.464 -24.918  1.00 17.11           N  
ATOM     10  CA  SER B   2      43.566 -76.204 -25.571  1.00 17.11           C  
ATOM     11  C   SER B   2      42.814 -77.080 -24.575  1.00 17.11           C  
ATOM     12  CB  SER B   2      44.122 -77.068 -26.704  1.00 17.11           C  
ATOM     13  O   SER B   2      41.581 -77.097 -24.563  1.00 17.11           O  
ATOM     14  OG  SER B   2      45.203 -76.417 -27.349  1.00 17.11           O  
ATOM     15  N   ASP B   3      43.250 -78.232 -24.136  1.00 18.74           N  
ATOM     16  CA  ASP B   3      42.709 -79.540 -24.490  1.00 18.74           C  
ATOM     17  C   ASP B   3      41.920 -80.141 -23.329  1.00 18.74           C  
ATOM     18  CB  ASP B   3      43.833 -80.491 -24.910  1.00 18.74           C  
ATOM     19  O   ASP B   3      41.363 -81.234 -23.450  1.00 18.74           O  
ATOM     20  CG  ASP B   3      43.963 -80.627 -26.416  1.00 18.74           C  
ATOM     21  OD1 ASP B   3      43.069 -80.154 -27.151  1.00 18.74           O  
ATOM     22  OD2 ASP B   3      44.967 -81.215 -26.873  1.00 18.74           O  
ATOM     23  N   TYR B   4      42.176 -79.890 -22.073  1.00 19.60           N  
ATOM     24  CA  TYR B   4      42.152 -81.118 -21.286  1.00 19.60           C  
ATOM     25  C   TYR B   4      40.722 -81.526 -20.955  1.00 19.60           C  
ATOM     26  CB  TYR B   4      42.958 -80.946 -19.996  1.00 19.60           C  
ATOM     27  O   TYR B   4      39.989 -80.774 -20.307  1.00 19.60           O  
ATOM     28  CG  TYR B   4      44.452 -80.999 -20.201  1.00 19.60           C  
ATOM     29  CD1 TYR B   4      45.126 -82.218 -20.248  1.00 19.60           C  
ATOM     30  CD2 TYR B   4      45.194 -79.832 -20.348  1.00 19.60           C  
ATOM     31  CE1 TYR B   4      46.503 -82.272 -20.436  1.00 19.60           C  
ATOM     32  CE2 TYR B   4      46.572 -79.874 -20.536  1.00 19.60           C  
ATOM     33  OH  TYR B   4      48.580 -81.144 -20.765  1.00 19.60           O  
ATOM     34  CZ  TYR B   4      47.216 -81.096 -20.579  1.00 19.60           C  
ATOM     35  N   PHE B   5      39.895 -82.460 -21.877  1.00 20.93           N  
ATOM     36  CA  PHE B   5      38.534 -82.682 -22.352  1.00 20.93           C  
ATOM     37  C   PHE B   5      37.711 -83.427 -21.307  1.00 20.93           C  
ATOM     38  CB  PHE B   5      38.543 -83.466 -23.668  1.00 20.93           C  
ATOM     39  O   PHE B   5      36.493 -83.555 -21.445  1.00 20.93           O  
ATOM     40  CG  PHE B   5      38.535 -82.593 -24.894  1.00 20.93           C  
ATOM     41  CD1 PHE B   5      37.343 -82.077 -25.389  1.00 20.93           C  
ATOM     42  CD2 PHE B   5      39.720 -82.288 -25.552  1.00 20.93           C  
ATOM     43  CE1 PHE B   5      37.333 -81.269 -26.524  1.00 20.93           C  
ATOM     44  CE2 PHE B   5      39.717 -81.481 -26.686  1.00 20.93           C  
ATOM     45  CZ  PHE B   5      38.522 -80.973 -27.171  1.00 20.93           C  
ATOM     46  N   GLY B   6      38.240 -84.209 -20.349  1.00 18.80           N  
ATOM     47  CA  GLY B   6      37.699 -85.556 -20.445  1.00 18.80           C  
ATOM     48  C   GLY B   6      36.304 -85.681 -19.862  1.00 18.80           C  
ATOM     49  O   GLY B   6      35.403 -86.222 -20.506  1.00 18.80           O  
ATOM     50  N   LYS B   7      36.030 -85.994 -18.591  1.00 19.56           N  
ATOM     51  CA  LYS B   7      35.482 -87.305 -18.257  1.00 19.56           C  
ATOM     52  C   LYS B   7      33.964 -87.247 -18.113  1.00 19.56           C  
ATOM     53  CB  LYS B   7      36.111 -87.837 -16.968  1.00 19.56           C  
ATOM     54  O   LYS B   7      33.385 -86.162 -18.023  1.00 19.56           O  
ATOM     55  CG  LYS B   7      37.400 -88.615 -17.184  1.00 19.56           C  
ATOM     56  CD  LYS B   7      37.915 -89.215 -15.882  1.00 19.56           C  
ATOM     57  CE  LYS B   7      39.245 -89.930 -16.082  1.00 19.56           C  
ATOM     58  NZ  LYS B   7      39.733 -90.557 -14.817  1.00 19.56           N  
ATOM     59  N   ARG B   8      33.270 -87.969 -17.155  1.00 19.03           N  
ATOM     60  CA  ARG B   8      32.326 -89.082 -17.181  1.00 19.03           C  
ATOM     61  C   ARG B   8      30.891 -88.585 -17.049  1.00 19.03           C  
ATOM     62  CB  ARG B   8      32.640 -90.080 -16.065  1.00 19.03           C  
ATOM     63  O   ARG B   8      30.658 -87.440 -16.656  1.00 19.03           O  
ATOM     64  CG  ARG B   8      33.580 -91.199 -16.486  1.00 19.03           C  
ATOM     65  CD  ARG B   8      33.721 -92.256 -15.399  1.00 19.03           C  
ATOM     66  NE  ARG B   8      34.871 -93.123 -15.637  1.00 19.03           N  
ATOM     67  NH1 ARG B   8      34.540 -94.424 -13.757  1.00 19.03           N  
ATOM     68  NH2 ARG B   8      36.298 -94.859 -15.163  1.00 19.03           N  
ATOM     69  CZ  ARG B   8      35.234 -94.134 -14.852  1.00 19.03           C  
ATOM     70  N   SER B   9      29.904 -89.473 -16.475  1.00 19.43           N  
ATOM     71  CA  SER B   9      28.665 -90.093 -16.934  1.00 19.43           C  
ATOM     72  C   SER B   9      27.444 -89.364 -16.381  1.00 19.43           C  
ATOM     73  CB  SER B   9      28.619 -91.566 -16.524  1.00 19.43           C  
ATOM     74  O   SER B   9      26.307 -89.738 -16.675  1.00 19.43           O  
ATOM     75  OG  SER B   9      28.702 -91.698 -15.115  1.00 19.43           O  
ATOM     76  N   LYS B  10      27.466 -88.609 -15.376  1.00 17.74           N  
ATOM     77  CA  LYS B  10      26.481 -88.924 -14.346  1.00 17.74           C  
ATOM     78  C   LYS B  10      25.094 -88.425 -14.741  1.00 17.74           C  
ATOM     79  CB  LYS B  10      26.894 -88.317 -13.004  1.00 17.74           C  
ATOM     80  O   LYS B  10      24.204 -88.316 -13.895  1.00 17.74           O  
ATOM     81  CG  LYS B  10      27.699 -89.258 -12.120  1.00 17.74           C  
ATOM     82  CD  LYS B  10      28.007 -88.628 -10.768  1.00 17.74           C  
ATOM     83  CE  LYS B  10      28.831 -89.561  -9.891  1.00 17.74           C  
ATOM     84  NZ  LYS B  10      29.215 -88.913  -8.601  1.00 17.74           N  
ATOM     85  N   PRO B  11      24.709 -88.297 -16.102  1.00 16.83           N  
ATOM     86  CA  PRO B  11      23.911 -87.070 -16.160  1.00 16.83           C  
ATOM     87  C   PRO B  11      22.508 -87.251 -15.583  1.00 16.83           C  
ATOM     88  CB  PRO B  11      23.850 -86.760 -17.657  1.00 16.83           C  
ATOM     89  O   PRO B  11      21.908 -86.290 -15.096  1.00 16.83           O  
ATOM     90  CG  PRO B  11      24.419 -87.971 -18.322  1.00 16.83           C  
ATOM     91  CD  PRO B  11      24.818 -88.955 -17.260  1.00 16.83           C  
ATOM     92  N   ALA B  12      21.663 -88.446 -15.871  1.00 17.60           N  
ATOM     93  CA  ALA B  12      20.626 -88.080 -16.833  1.00 17.60           C  
ATOM     94  C   ALA B  12      19.398 -87.515 -16.126  1.00 17.60           C  
ATOM     95  CB  ALA B  12      20.239 -89.288 -17.683  1.00 17.60           C  
ATOM     96  O   ALA B  12      19.043 -86.350 -16.320  1.00 17.60           O  
ATOM     97  N   ARG B  13      18.090 -88.293 -16.183  1.00 16.66           N  
ATOM     98  CA  ARG B  13      16.976 -87.894 -17.036  1.00 16.66           C  
ATOM     99  C   ARG B  13      15.862 -87.251 -16.216  1.00 16.66           C  
ATOM    100  CB  ARG B  13      16.431 -89.097 -17.809  1.00 16.66           C  
ATOM    101  O   ARG B  13      15.420 -86.142 -16.522  1.00 16.66           O  
ATOM    102  CG  ARG B  13      16.166 -88.816 -19.279  1.00 16.66           C  
ATOM    103  CD  ARG B  13      15.743 -90.073 -20.026  1.00 16.66           C  
ATOM    104  NE  ARG B  13      15.791 -89.882 -21.473  1.00 16.66           N  
ATOM    105  NH1 ARG B  13      14.199 -91.488 -21.946  1.00 16.66           N  
ATOM    106  NH2 ARG B  13      15.180 -90.305 -23.646  1.00 16.66           N  
ATOM    107  CZ  ARG B  13      15.057 -90.559 -22.352  1.00 16.66           C  
ATOM    108  N   SER B  14      14.567 -87.925 -16.111  1.00 16.70           N  
ATOM    109  CA  SER B  14      13.394 -87.539 -16.888  1.00 16.70           C  
ATOM    110  C   SER B  14      12.349 -86.857 -16.011  1.00 16.70           C  
ATOM    111  CB  SER B  14      12.778 -88.760 -17.573  1.00 16.70           C  
ATOM    112  O   SER B  14      11.776 -85.837 -16.398  1.00 16.70           O  
ATOM    113  OG  SER B  14      11.558 -89.124 -16.950  1.00 16.70           O  
ATOM    114  N   LEU B  15      11.578 -87.614 -15.115  1.00 16.79           N  
ATOM    115  CA  LEU B  15      10.195 -87.831 -15.527  1.00 16.79           C  
ATOM    116  C   LEU B  15       9.313 -86.661 -15.105  1.00 16.79           C  
ATOM    117  CB  LEU B  15       9.656 -89.133 -14.929  1.00 16.79           C  
ATOM    118  O   LEU B  15       9.666 -85.908 -14.195  1.00 16.79           O  
ATOM    119  CG  LEU B  15       9.771 -90.380 -15.807  1.00 16.79           C  
ATOM    120  CD1 LEU B  15      10.263 -91.565 -14.982  1.00 16.79           C  
ATOM    121  CD2 LEU B  15       8.432 -90.698 -16.464  1.00 16.79           C  
ATOM    122  N   GLY B  16       7.974 -86.634 -15.410  1.00 16.07           N  
ATOM    123  CA  GLY B  16       6.906 -85.853 -16.014  1.00 16.07           C  
ATOM    124  C   GLY B  16       6.132 -85.022 -15.008  1.00 16.07           C  
ATOM    125  O   GLY B  16       6.713 -84.477 -14.067  1.00 16.07           O  
ATOM    126  N   GLY B  17       4.897 -85.451 -14.596  1.00 15.91           N  
ATOM    127  CA  GLY B  17       3.666 -84.813 -15.034  1.00 15.91           C  
ATOM    128  C   GLY B  17       3.162 -83.759 -14.065  1.00 15.91           C  
ATOM    129  O   GLY B  17       3.825 -83.455 -13.071  1.00 15.91           O  
ATOM    130  N   GLY B  18       1.864 -83.845 -13.505  1.00 16.92           N  
ATOM    131  CA  GLY B  18       0.660 -83.099 -13.832  1.00 16.92           C  
ATOM    132  C   GLY B  18       0.351 -81.998 -12.835  1.00 16.92           C  
ATOM    133  O   GLY B  18       1.015 -81.884 -11.803  1.00 16.92           O  
ATOM    134  N   TYR B  19      -0.795 -81.301 -12.998  1.00 16.71           N  
ATOM    135  CA  TYR B  19      -1.375 -79.966 -13.087  1.00 16.71           C  
ATOM    136  C   TYR B  19      -1.897 -79.506 -11.731  1.00 16.71           C  
ATOM    137  CB  TYR B  19      -2.508 -79.940 -14.118  1.00 16.71           C  
ATOM    138  O   TYR B  19      -2.417 -78.395 -11.603  1.00 16.71           O  
ATOM    139  CG  TYR B  19      -2.130 -79.276 -15.419  1.00 16.71           C  
ATOM    140  CD1 TYR B  19      -2.274 -77.901 -15.590  1.00 16.71           C  
ATOM    141  CD2 TYR B  19      -1.629 -80.021 -16.481  1.00 16.71           C  
ATOM    142  CE1 TYR B  19      -1.928 -77.285 -16.788  1.00 16.71           C  
ATOM    143  CE2 TYR B  19      -1.280 -79.416 -17.684  1.00 16.71           C  
ATOM    144  OH  TYR B  19      -1.089 -77.444 -19.016  1.00 16.71           O  
ATOM    145  CZ  TYR B  19      -1.433 -78.049 -17.827  1.00 16.71           C  
ATOM    146  N   LYS B  20      -1.824 -80.266 -10.613  1.00 20.34           N  
ATOM    147  CA  LYS B  20      -3.137 -80.056 -10.010  1.00 20.34           C  
ATOM    148  C   LYS B  20      -3.269 -78.640  -9.458  1.00 20.34           C  
ATOM    149  CB  LYS B  20      -3.388 -81.078  -8.900  1.00 20.34           C  
ATOM    150  O   LYS B  20      -2.469 -78.218  -8.620  1.00 20.34           O  
ATOM    151  CG  LYS B  20      -4.004 -82.381  -9.385  1.00 20.34           C  
ATOM    152  CD  LYS B  20      -4.294 -83.328  -8.227  1.00 20.34           C  
ATOM    153  CE  LYS B  20      -4.807 -84.674  -8.719  1.00 20.34           C  
ATOM    154  NZ  LYS B  20      -5.004 -85.637  -7.594  1.00 20.34           N  
ATOM    155  N   PRO B  21      -3.899 -77.626 -10.232  1.00 18.69           N  
ATOM    156  CA  PRO B  21      -3.820 -76.169 -10.102  1.00 18.69           C  
ATOM    157  C   PRO B  21      -4.489 -75.653  -8.831  1.00 18.69           C  
ATOM    158  CB  PRO B  21      -4.552 -75.664 -11.348  1.00 18.69           C  
ATOM    159  O   PRO B  21      -4.484 -74.446  -8.573  1.00 18.69           O  
ATOM    160  CG  PRO B  21      -5.038 -76.901 -12.033  1.00 18.69           C  
ATOM    161  CD  PRO B  21      -4.623 -78.092 -11.218  1.00 18.69           C  
ATOM    162  N   LEU B  22      -4.962 -76.458  -7.887  1.00 20.71           N  
ATOM    163  CA  LEU B  22      -6.239 -75.943  -7.406  1.00 20.71           C  
ATOM    164  C   LEU B  22      -6.048 -74.624  -6.664  1.00 20.71           C  
ATOM    165  CB  LEU B  22      -6.918 -76.963  -6.489  1.00 20.71           C  
ATOM    166  O   LEU B  22      -5.494 -74.601  -5.562  1.00 20.71           O  
ATOM    167  CG  LEU B  22      -8.231 -77.562  -6.996  1.00 20.71           C  
ATOM    168  CD1 LEU B  22      -8.087 -79.067  -7.191  1.00 20.71           C  
ATOM    169  CD2 LEU B  22      -9.369 -77.249  -6.031  1.00 20.71           C  
ATOM    170  N   HIS B  23      -5.216 -73.638  -7.268  1.00 24.98           N  
ATOM    171  CA  HIS B  23      -4.735 -72.514  -6.472  1.00 24.98           C  
ATOM    172  C   HIS B  23      -5.891 -71.634  -6.007  1.00 24.98           C  
ATOM    173  CB  HIS B  23      -3.730 -71.682  -7.270  1.00 24.98           C  
ATOM    174  O   HIS B  23      -6.584 -71.028  -6.828  1.00 24.98           O  
ATOM    175  CG  HIS B  23      -2.429 -72.380  -7.509  1.00 24.98           C  
ATOM    176  CD2 HIS B  23      -1.869 -72.851  -8.648  1.00 24.98           C  
ATOM    177  ND1 HIS B  23      -1.542 -72.667  -6.495  1.00 24.98           N  
ATOM    178  CE1 HIS B  23      -0.488 -73.286  -7.002  1.00 24.98           C  
ATOM    179  NE2 HIS B  23      -0.662 -73.410  -8.306  1.00 24.98           N  
ATOM    180  N   ASP B  24      -6.835 -72.208  -5.220  1.00 24.30           N  
ATOM    181  CA  ASP B  24      -8.032 -71.409  -4.975  1.00 24.30           C  
ATOM    182  C   ASP B  24      -7.668 -70.025  -4.443  1.00 24.30           C  
ATOM    183  CB  ASP B  24      -8.963 -72.123  -3.993  1.00 24.30           C  
ATOM    184  O   ASP B  24      -7.026 -69.905  -3.397  1.00 24.30           O  
ATOM    185  CG  ASP B  24      -9.854 -73.154  -4.663  1.00 24.30           C  
ATOM    186  OD1 ASP B  24     -10.136 -73.022  -5.874  1.00 24.30           O  
ATOM    187  OD2 ASP B  24     -10.281 -74.105  -3.973  1.00 24.30           O  
ATOM    188  N   VAL B  25      -7.259 -69.058  -5.344  1.00 28.42           N  
ATOM    189  CA  VAL B  25      -6.795 -67.685  -5.169  1.00 28.42           C  
ATOM    190  C   VAL B  25      -7.849 -66.874  -4.419  1.00 28.42           C  
ATOM    191  CB  VAL B  25      -6.473 -67.018  -6.525  1.00 28.42           C  
ATOM    192  O   VAL B  25      -8.992 -66.763  -4.870  1.00 28.42           O  
ATOM    193  CG1 VAL B  25      -5.929 -65.605  -6.315  1.00 28.42           C  
ATOM    194  CG2 VAL B  25      -5.476 -67.866  -7.313  1.00 28.42           C  
ATOM    195  N   GLU B  26      -7.935 -67.082  -3.109  1.00 32.27           N  
ATOM    196  CA  GLU B  26      -8.870 -66.270  -2.337  1.00 32.27           C  
ATOM    197  C   GLU B  26      -8.708 -64.787  -2.656  1.00 32.27           C  
ATOM    198  CB  GLU B  26      -8.679 -66.509  -0.837  1.00 32.27           C  
ATOM    199  O   GLU B  26      -7.597 -64.254  -2.606  1.00 32.27           O  
ATOM    200  CG  GLU B  26      -9.497 -67.671  -0.290  1.00 32.27           C  
ATOM    201  CD  GLU B  26      -9.335 -67.865   1.209  1.00 32.27           C  
ATOM    202  OE1 GLU B  26     -10.054 -68.707   1.793  1.00 32.27           O  
ATOM    203  OE2 GLU B  26      -8.484 -67.168   1.805  1.00 32.27           O  
ATOM    204  N   ASN B  27      -9.397 -64.311  -3.707  1.00 31.19           N  
ATOM    205  CA  ASN B  27      -9.483 -62.963  -4.260  1.00 31.19           C  
ATOM    206  C   ASN B  27      -9.725 -61.924  -3.169  1.00 31.19           C  
ATOM    207  CB  ASN B  27     -10.585 -62.887  -5.319  1.00 31.19           C  
ATOM    208  O   ASN B  27     -10.831 -61.825  -2.634  1.00 31.19           O  
ATOM    209  CG  ASN B  27     -10.101 -62.280  -6.622  1.00 31.19           C  
ATOM    210  ND2 ASN B  27     -10.940 -62.338  -7.650  1.00 31.19           N  
ATOM    211  OD1 ASN B  27      -8.984 -61.764  -6.703  1.00 31.19           O  
ATOM    212  N   VAL B  28      -8.918 -61.864  -2.135  1.00 33.70           N  
ATOM    213  CA  VAL B  28      -9.121 -60.777  -1.183  1.00 33.70           C  
ATOM    214  C   VAL B  28      -9.291 -59.457  -1.932  1.00 33.70           C  
ATOM    215  CB  VAL B  28      -7.948 -60.673  -0.181  1.00 33.70           C  
ATOM    216  O   VAL B  28      -8.456 -59.098  -2.766  1.00 33.70           O  
ATOM    217  CG1 VAL B  28      -8.238 -59.616   0.882  1.00 33.70           C  
ATOM    218  CG2 VAL B  28      -7.681 -62.030   0.468  1.00 33.70           C  
ATOM    219  N   LYS B  29     -10.463 -59.147  -2.301  1.00 36.33           N  
ATOM    220  CA  LYS B  29     -10.810 -57.866  -2.908  1.00 36.33           C  
ATOM    221  C   LYS B  29     -10.096 -56.714  -2.207  1.00 36.33           C  
ATOM    222  CB  LYS B  29     -12.323 -57.646  -2.868  1.00 36.33           C  
ATOM    223  O   LYS B  29     -10.217 -56.549  -0.991  1.00 36.33           O  
ATOM    224  CG  LYS B  29     -13.082 -58.362  -3.976  1.00 36.33           C  
ATOM    225  CD  LYS B  29     -14.563 -58.008  -3.958  1.00 36.33           C  
ATOM    226  CE  LYS B  29     -15.334 -58.772  -5.026  1.00 36.33           C  
ATOM    227  NZ  LYS B  29     -16.794 -58.458  -4.986  1.00 36.33           N  
ATOM    228  N   LYS B  30      -8.838 -56.455  -2.382  1.00 38.73           N  
ATOM    229  CA  LYS B  30      -8.175 -55.247  -1.902  1.00 38.73           C  
ATOM    230  C   LYS B  30      -9.103 -54.038  -1.990  1.00 38.73           C  
ATOM    231  CB  LYS B  30      -6.895 -54.984  -2.699  1.00 38.73           C  
ATOM    232  O   LYS B  30      -9.889 -53.920  -2.932  1.00 38.73           O  
ATOM    233  CG  LYS B  30      -5.654 -55.636  -2.109  1.00 38.73           C  
ATOM    234  CD  LYS B  30      -4.408 -55.301  -2.918  1.00 38.73           C  
ATOM    235  CE  LYS B  30      -3.187 -56.052  -2.404  1.00 38.73           C  
ATOM    236  NZ  LYS B  30      -1.961 -55.719  -3.188  1.00 38.73           N  
ATOM    237  N   PRO B  31      -9.441 -53.473  -0.871  1.00 37.48           N  
ATOM    238  CA  PRO B  31     -10.251 -52.258  -0.996  1.00 37.48           C  
ATOM    239  C   PRO B  31      -9.845 -51.400  -2.192  1.00 37.48           C  
ATOM    240  CB  PRO B  31      -9.987 -51.522   0.319  1.00 37.48           C  
ATOM    241  O   PRO B  31      -8.657 -51.296  -2.507  1.00 37.48           O  
ATOM    242  CG  PRO B  31      -9.039 -52.403   1.067  1.00 37.48           C  
ATOM    243  CD  PRO B  31      -8.651 -53.549   0.178  1.00 37.48           C  
ATOM    244  N   VAL B  32     -10.463 -51.489  -3.319  1.00 40.27           N  
ATOM    245  CA  VAL B  32     -10.285 -50.571  -4.439  1.00 40.27           C  
ATOM    246  C   VAL B  32     -10.012 -49.163  -3.915  1.00 40.27           C  
ATOM    247  CB  VAL B  32     -11.519 -50.564  -5.369  1.00 40.27           C  
ATOM    248  O   VAL B  32     -10.864 -48.563  -3.256  1.00 40.27           O  
ATOM    249  CG1 VAL B  32     -11.268 -49.684  -6.592  1.00 40.27           C  
ATOM    250  CG2 VAL B  32     -11.874 -51.987  -5.795  1.00 40.27           C  
ATOM    251  N   GLU B  33      -8.942 -48.899  -3.135  1.00 43.91           N  
ATOM    252  CA  GLU B  33      -8.593 -47.493  -2.949  1.00 43.91           C  
ATOM    253  C   GLU B  33      -8.891 -46.681  -4.206  1.00 43.91           C  
ATOM    254  CB  GLU B  33      -7.117 -47.351  -2.569  1.00 43.91           C  
ATOM    255  O   GLU B  33      -8.434 -47.026  -5.298  1.00 43.91           O  
ATOM    256  CG  GLU B  33      -6.891 -46.992  -1.107  1.00 43.91           C  
ATOM    257  CD  GLU B  33      -5.426 -46.778  -0.761  1.00 43.91           C  
ATOM    258  OE1 GLU B  33      -5.125 -46.382   0.387  1.00 43.91           O  
ATOM    259  OE2 GLU B  33      -4.573 -47.008  -1.647  1.00 43.91           O  
ATOM    260  N   ARG B  34     -10.127 -46.301  -4.297  1.00 50.41           N  
ATOM    261  CA  ARG B  34     -10.495 -45.406  -5.389  1.00 50.41           C  
ATOM    262  C   ARG B  34      -9.341 -44.477  -5.749  1.00 50.41           C  
ATOM    263  CB  ARG B  34     -11.732 -44.585  -5.018  1.00 50.41           C  
ATOM    264  O   ARG B  34      -8.754 -43.839  -4.872  1.00 50.41           O  
ATOM    265  CG  ARG B  34     -12.781 -44.520  -6.117  1.00 50.41           C  
ATOM    266  CD  ARG B  34     -13.964 -43.649  -5.718  1.00 50.41           C  
ATOM    267  NE  ARG B  34     -15.138 -43.922  -6.542  1.00 50.41           N  
ATOM    268  NH1 ARG B  34     -16.473 -42.330  -5.532  1.00 50.41           N  
ATOM    269  NH2 ARG B  34     -17.306 -43.618  -7.236  1.00 50.41           N  
ATOM    270  CZ  ARG B  34     -16.303 -43.290  -6.435  1.00 50.41           C  
ATOM    271  N   ILE B  35      -8.476 -44.859  -6.672  1.00 53.06           N  
ATOM    272  CA  ILE B  35      -7.432 -43.983  -7.191  1.00 53.06           C  
ATOM    273  C   ILE B  35      -8.020 -42.608  -7.502  1.00 53.06           C  
ATOM    274  CB  ILE B  35      -6.768 -44.580  -8.452  1.00 53.06           C  
ATOM    275  O   ILE B  35      -9.012 -42.500  -8.227  1.00 53.06           O  
ATOM    276  CG1 ILE B  35      -6.174 -45.958  -8.141  1.00 53.06           C  
ATOM    277  CG2 ILE B  35      -5.697 -43.632  -8.998  1.00 53.06           C  
ATOM    278  CD1 ILE B  35      -5.694 -46.717  -9.370  1.00 53.06           C  
ATOM    279  N   GLU B  36      -7.936 -41.836  -6.578  1.00 62.96           N  
ATOM    280  CA  GLU B  36      -8.323 -40.454  -6.846  1.00 62.96           C  
ATOM    281  C   GLU B  36      -7.759 -39.972  -8.180  1.00 62.96           C  
ATOM    282  CB  GLU B  36      -7.855 -39.535  -5.714  1.00 62.96           C  
ATOM    283  O   GLU B  36      -6.571 -40.146  -8.457  1.00 62.96           O  
ATOM    284  CG  GLU B  36      -8.579 -38.197  -5.669  1.00 62.96           C  
ATOM    285  CD  GLU B  36      -8.137 -37.314  -4.513  1.00 62.96           C  
ATOM    286  OE1 GLU B  36      -8.687 -36.201  -4.355  1.00 62.96           O  
ATOM    287  OE2 GLU B  36      -7.232 -37.739  -3.760  1.00 62.96           O  
ATOM    288  N   THR B  37      -8.582 -39.658  -9.102  1.00 63.15           N  
ATOM    289  CA  THR B  37      -8.151 -39.127 -10.391  1.00 63.15           C  
ATOM    290  C   THR B  37      -7.464 -37.776 -10.217  1.00 63.15           C  
ATOM    291  CB  THR B  37      -9.340 -38.981 -11.359  1.00 63.15           C  
ATOM    292  O   THR B  37      -7.638 -37.112  -9.194  1.00 63.15           O  
ATOM    293  CG2 THR B  37     -10.045 -40.317 -11.570  1.00 63.15           C  
ATOM    294  OG1 THR B  37     -10.275 -38.039 -10.820  1.00 63.15           O  
ATOM    295  N   ALA B  38      -6.467 -37.523 -10.977  1.00 59.05           N  
ATOM    296  CA  ALA B  38      -5.786 -36.232 -11.012  1.00 59.05           C  
ATOM    297  C   ALA B  38      -6.788 -35.082 -10.954  1.00 59.05           C  
ATOM    298  CB  ALA B  38      -4.924 -36.119 -12.267  1.00 59.05           C  
ATOM    299  O   ALA B  38      -6.554 -34.080 -10.275  1.00 59.05           O  
ATOM    300  N   ARG B  39      -7.949 -35.227 -11.688  1.00 62.65           N  
ATOM    301  CA  ARG B  39      -8.994 -34.209 -11.689  1.00 62.65           C  
ATOM    302  C   ARG B  39      -9.604 -34.049 -10.300  1.00 62.65           C  
ATOM    303  CB  ARG B  39     -10.086 -34.560 -12.703  1.00 62.65           C  
ATOM    304  O   ARG B  39      -9.876 -32.929  -9.862  1.00 62.65           O  
ATOM    305  CG  ARG B  39      -9.712 -34.246 -14.143  1.00 62.65           C  
ATOM    306  CD  ARG B  39     -10.862 -34.532 -15.099  1.00 62.65           C  
ATOM    307  NE  ARG B  39     -10.485 -34.280 -16.487  1.00 62.65           N  
ATOM    308  NH1 ARG B  39     -12.499 -34.978 -17.377  1.00 62.65           N  
ATOM    309  NH2 ARG B  39     -10.827 -34.234 -18.757  1.00 62.65           N  
ATOM    310  CZ  ARG B  39     -11.271 -34.498 -17.537  1.00 62.65           C  
ATOM    311  N   GLU B  40      -9.802 -35.155  -9.689  1.00 72.64           N  
ATOM    312  CA  GLU B  40     -10.380 -35.115  -8.349  1.00 72.64           C  
ATOM    313  C   GLU B  40      -9.410 -34.494  -7.348  1.00 72.64           C  
ATOM    314  CB  GLU B  40     -10.779 -36.520  -7.892  1.00 72.64           C  
ATOM    315  O   GLU B  40      -9.820 -33.734  -6.468  1.00 72.64           O  
ATOM    316  CG  GLU B  40     -12.235 -36.638  -7.464  1.00 72.64           C  
ATOM    317  CD  GLU B  40     -12.669 -38.071  -7.200  1.00 72.64           C  
ATOM    318  OE1 GLU B  40     -13.819 -38.284  -6.753  1.00 72.64           O  
ATOM    319  OE2 GLU B  40     -11.852 -38.987  -7.442  1.00 72.64           O  
ATOM    320  N   ARG B  41      -8.174 -34.773  -7.562  1.00 71.75           N  
ATOM    321  CA  ARG B  41      -7.160 -34.192  -6.688  1.00 71.75           C  
ATOM    322  C   ARG B  41      -7.071 -32.682  -6.881  1.00 71.75           C  
ATOM    323  CB  ARG B  41      -5.795 -34.835  -6.944  1.00 71.75           C  
ATOM    324  O   ARG B  41      -6.993 -31.930  -5.907  1.00 71.75           O  
ATOM    325  CG  ARG B  41      -4.818 -34.688  -5.789  1.00 71.75           C  
ATOM    326  CD  ARG B  41      -3.476 -35.336  -6.100  1.00 71.75           C  
ATOM    327  NE  ARG B  41      -3.400 -36.697  -5.576  1.00 71.75           N  
ATOM    328  NH1 ARG B  41      -1.615 -37.328  -6.901  1.00 71.75           N  
ATOM    329  NH2 ARG B  41      -2.538 -38.820  -5.425  1.00 71.75           N  
ATOM    330  CZ  ARG B  41      -2.518 -37.612  -5.969  1.00 71.75           C  
ATOM    331  N   ALA B  42      -7.026 -32.195  -8.197  1.00 68.69           N  
ATOM    332  CA  ALA B  42      -6.989 -30.765  -8.491  1.00 68.69           C  
ATOM    333  C   ALA B  42      -8.224 -30.059  -7.938  1.00 68.69           C  
ATOM    334  CB  ALA B  42      -6.878 -30.533  -9.996  1.00 68.69           C  
ATOM    335  O   ALA B  42      -8.123 -28.967  -7.374  1.00 68.69           O  
ATOM    336  N   ALA B  43      -9.375 -30.649  -8.111  1.00 73.29           N  
ATOM    337  CA  ALA B  43     -10.611 -30.081  -7.579  1.00 73.29           C  
ATOM    338  C   ALA B  43     -10.568 -30.005  -6.055  1.00 73.29           C  
ATOM    339  CB  ALA B  43     -11.814 -30.902  -8.034  1.00 73.29           C  
ATOM    340  O   ALA B  43     -11.017 -29.020  -5.464  1.00 73.29           O  
ATOM    341  N   GLN B  44     -10.017 -31.045  -5.460  1.00 78.96           N  
ATOM    342  CA  GLN B  44      -9.904 -31.060  -4.005  1.00 78.96           C  
ATOM    343  C   GLN B  44      -8.957 -29.969  -3.515  1.00 78.96           C  
ATOM    344  CB  GLN B  44      -9.425 -32.429  -3.519  1.00 78.96           C  
ATOM    345  O   GLN B  44      -9.237 -29.298  -2.520  1.00 78.96           O  
ATOM    346  CG  GLN B  44     -10.494 -33.512  -3.578  1.00 78.96           C  
ATOM    347  CD  GLN B  44      -9.993 -34.859  -3.094  1.00 78.96           C  
ATOM    348  NE2 GLN B  44     -10.874 -35.853  -3.089  1.00 78.96           N  
ATOM    349  OE1 GLN B  44      -8.822 -35.005  -2.727  1.00 78.96           O  
ATOM    350  N   GLN B  45      -7.845 -29.785  -4.258  1.00 73.42           N  
ATOM    351  CA  GLN B  45      -6.881 -28.752  -3.896  1.00 73.42           C  
ATOM    352  C   GLN B  45      -7.493 -27.360  -4.022  1.00 73.42           C  
ATOM    353  CB  GLN B  45      -5.629 -28.856  -4.769  1.00 73.42           C  
ATOM    354  O   GLN B  45      -7.285 -26.505  -3.159  1.00 73.42           O  
ATOM    355  CG  GLN B  45      -4.494 -27.943  -4.327  1.00 73.42           C  
ATOM    356  CD  GLN B  45      -3.221 -28.161  -5.125  1.00 73.42           C  
ATOM    357  NE2 GLN B  45      -2.177 -27.409  -4.792  1.00 73.42           N  
ATOM    358  OE1 GLN B  45      -3.177 -28.998  -6.032  1.00 73.42           O  
ATOM    359  N   CYS B  46      -8.190 -27.188  -5.163  1.00 73.69           N  
ATOM    360  CA  CYS B  46      -8.868 -25.914  -5.371  1.00 73.69           C  
ATOM    361  C   CYS B  46      -9.869 -25.641  -4.255  1.00 73.69           C  
ATOM    362  CB  CYS B  46      -9.582 -25.901  -6.723  1.00 73.69           C  
ATOM    363  O   CYS B  46      -9.915 -24.535  -3.713  1.00 73.69           O  
ATOM    364  SG  CYS B  46      -8.468 -25.710  -8.132  1.00 73.69           S  
ATOM    365  N   ARG B  47     -10.573 -26.637  -3.869  1.00 82.54           N  
ATOM    366  CA  ARG B  47     -11.555 -26.494  -2.799  1.00 82.54           C  
ATOM    367  C   ARG B  47     -10.875 -26.189  -1.468  1.00 82.54           C  
ATOM    368  CB  ARG B  47     -12.404 -27.761  -2.675  1.00 82.54           C  
ATOM    369  O   ARG B  47     -11.329 -25.323  -0.717  1.00 82.54           O  
ATOM    370  CG  ARG B  47     -13.632 -27.596  -1.795  1.00 82.54           C  
ATOM    371  CD  ARG B  47     -14.440 -28.883  -1.705  1.00 82.54           C  
ATOM    372  NE  ARG B  47     -14.775 -29.402  -3.028  1.00 82.54           N  
ATOM    373  NH1 ARG B  47     -14.453 -31.620  -2.467  1.00 82.54           N  
ATOM    374  NH2 ARG B  47     -15.095 -31.052  -4.593  1.00 82.54           N  
ATOM    375  CZ  ARG B  47     -14.774 -30.690  -3.360  1.00 82.54           C  
ATOM    376  N   LYS B  48      -9.845 -26.924  -1.291  1.00 81.98           N  
ATOM    377  CA  LYS B  48      -9.104 -26.723  -0.049  1.00 81.98           C  
ATOM    378  C   LYS B  48      -8.548 -25.305   0.036  1.00 81.98           C  
ATOM    379  CB  LYS B  48      -7.968 -27.740   0.069  1.00 81.98           C  
ATOM    380  O   LYS B  48      -8.616 -24.668   1.089  1.00 81.98           O  
ATOM    381  CG  LYS B  48      -7.290 -27.755   1.431  1.00 81.98           C  
ATOM    382  CD  LYS B  48      -6.224 -28.840   1.513  1.00 81.98           C  
ATOM    383  CE  LYS B  48      -5.492 -28.807   2.847  1.00 81.98           C  
ATOM    384  NZ  LYS B  48      -4.457 -29.880   2.939  1.00 81.98           N  
ATOM    385  N   ARG B  49      -8.027 -24.816  -1.104  1.00 78.20           N  
ATOM    386  CA  ARG B  49      -7.485 -23.461  -1.131  1.00 78.20           C  
ATOM    387  C   ARG B  49      -8.586 -22.426  -0.924  1.00 78.20           C  
ATOM    388  CB  ARG B  49      -6.761 -23.198  -2.454  1.00 78.20           C  
ATOM    389  O   ARG B  49      -8.417 -21.478  -0.156  1.00 78.20           O  
ATOM    390  CG  ARG B  49      -6.085 -21.838  -2.525  1.00 78.20           C  
ATOM    391  CD  ARG B  49      -4.991 -21.696  -1.476  1.00 78.20           C  
ATOM    392  NE  ARG B  49      -4.307 -20.410  -1.580  1.00 78.20           N  
ATOM    393  NH1 ARG B  49      -3.353 -20.513   0.521  1.00 78.20           N  
ATOM    394  NH2 ARG B  49      -2.970 -18.701  -0.829  1.00 78.20           N  
ATOM    395  CZ  ARG B  49      -3.545 -19.878  -0.629  1.00 78.20           C  
ATOM    396  N   GLN B  50      -9.682 -22.715  -1.554  1.00 82.00           N  
ATOM    397  CA  GLN B  50     -10.819 -21.816  -1.383  1.00 82.00           C  
ATOM    398  C   GLN B  50     -11.278 -21.780   0.072  1.00 82.00           C  
ATOM    399  CB  GLN B  50     -11.978 -22.236  -2.289  1.00 82.00           C  
ATOM    400  O   GLN B  50     -11.612 -20.716   0.597  1.00 82.00           O  
ATOM    401  CG  GLN B  50     -11.773 -21.878  -3.754  1.00 82.00           C  
ATOM    402  CD  GLN B  50     -12.960 -22.255  -4.621  1.00 82.00           C  
ATOM    403  NE2 GLN B  50     -12.913 -21.868  -5.892  1.00 82.00           N  
ATOM    404  OE1 GLN B  50     -13.911 -22.889  -4.154  1.00 82.00           O  
ATOM    405  N   GLU B  51     -11.204 -22.845   0.634  1.00 85.73           N  
ATOM    406  CA  GLU B  51     -11.574 -22.913   2.044  1.00 85.73           C  
ATOM    407  C   GLU B  51     -10.568 -22.169   2.916  1.00 85.73           C  
ATOM    408  CB  GLU B  51     -11.689 -24.370   2.500  1.00 85.73           C  
ATOM    409  O   GLU B  51     -10.950 -21.477   3.863  1.00 85.73           O  
ATOM    410  CG  GLU B  51     -12.965 -25.060   2.039  1.00 85.73           C  
ATOM    411  CD  GLU B  51     -13.019 -26.533   2.412  1.00 85.73           C  
ATOM    412  OE1 GLU B  51     -14.039 -27.196   2.120  1.00 85.73           O  
ATOM    413  OE2 GLU B  51     -12.033 -27.027   3.003  1.00 85.73           O  
ATOM    414  N   GLU B  52      -9.304 -22.339   2.496  1.00 85.28           N  
ATOM    415  CA  GLU B  52      -8.246 -21.665   3.243  1.00 85.28           C  
ATOM    416  C   GLU B  52      -8.377 -20.149   3.138  1.00 85.28           C  
ATOM    417  CB  GLU B  52      -6.869 -22.110   2.745  1.00 85.28           C  
ATOM    418  O   GLU B  52      -8.053 -19.425   4.082  1.00 85.28           O  
ATOM    419  CG  GLU B  52      -5.711 -21.562   3.567  1.00 85.28           C  
ATOM    420  CD  GLU B  52      -4.349 -21.982   3.039  1.00 85.28           C  
ATOM    421  OE1 GLU B  52      -3.320 -21.500   3.565  1.00 85.28           O  
ATOM    422  OE2 GLU B  52      -4.310 -22.797   2.091  1.00 85.28           O  
ATOM    423  N   LEU B  53      -8.963 -19.677   2.009  1.00 86.25           N  
ATOM    424  CA  LEU B  53      -9.030 -18.245   1.742  1.00 86.25           C  
ATOM    425  C   LEU B  53     -10.306 -17.643   2.321  1.00 86.25           C  
ATOM    426  CB  LEU B  53      -8.963 -17.977   0.236  1.00 86.25           C  
ATOM    427  O   LEU B  53     -10.447 -16.420   2.385  1.00 86.25           O  
ATOM    428  CG  LEU B  53      -7.608 -18.208  -0.434  1.00 86.25           C  
ATOM    429  CD1 LEU B  53      -7.732 -18.056  -1.947  1.00 86.25           C  
ATOM    430  CD2 LEU B  53      -6.565 -17.244   0.122  1.00 86.25           C  
ATOM    431  N   ARG B  54     -11.149 -18.487   2.763  1.00 89.99           N  
ATOM    432  CA  ARG B  54     -12.375 -17.997   3.386  1.00 89.99           C  
ATOM    433  C   ARG B  54     -12.078 -17.315   4.718  1.00 89.99           C  
ATOM    434  CB  ARG B  54     -13.367 -19.143   3.595  1.00 89.99           C  
ATOM    435  O   ARG B  54     -11.364 -17.867   5.558  1.00 89.99           O  
ATOM    436  CG  ARG B  54     -14.769 -18.685   3.965  1.00 89.99           C  
ATOM    437  CD  ARG B  54     -15.733 -19.857   4.082  1.00 89.99           C  
ATOM    438  NE  ARG B  54     -17.064 -19.421   4.494  1.00 89.99           N  
ATOM    439  NH1 ARG B  54     -18.041 -21.502   4.273  1.00 89.99           N  
ATOM    440  NH2 ARG B  54     -19.294 -19.711   4.963  1.00 89.99           N  
ATOM    441  CZ  ARG B  54     -18.130 -20.212   4.576  1.00 89.99           C  
ATOM    442  N   TYR B  55     -12.566 -16.102   4.775  1.00 89.74           N  
ATOM    443  CA  TYR B  55     -12.366 -15.390   6.033  1.00 89.74           C  
ATOM    444  C   TYR B  55     -13.097 -16.086   7.175  1.00 89.74           C  
ATOM    445  CB  TYR B  55     -12.846 -13.941   5.912  1.00 89.74           C  
ATOM    446  O   TYR B  55     -14.262 -16.467   7.034  1.00 89.74           O  
ATOM    447  CG  TYR B  55     -11.994 -13.093   5.000  1.00 89.74           C  
ATOM    448  CD1 TYR B  55     -10.625 -13.325   4.879  1.00 89.74           C  
ATOM    449  CD2 TYR B  55     -12.553 -12.058   4.259  1.00 89.74           C  
ATOM    450  CE1 TYR B  55      -9.835 -12.545   4.041  1.00 89.74           C  
ATOM    451  CE2 TYR B  55     -11.773 -11.271   3.418  1.00 89.74           C  
ATOM    452  OH  TYR B  55      -9.639 -10.747   2.485  1.00 89.74           O  
ATOM    453  CZ  TYR B  55     -10.417 -11.522   3.316  1.00 89.74           C  
ATOM    454  N   THR B  56     -12.406 -16.190   8.278  1.00 92.79           N  
ATOM    455  CA  THR B  56     -12.944 -16.841   9.468  1.00 92.79           C  
ATOM    456  C   THR B  56     -13.217 -15.818  10.567  1.00 92.79           C  
ATOM    457  CB  THR B  56     -11.983 -17.922   9.996  1.00 92.79           C  
ATOM    458  O   THR B  56     -12.886 -14.639  10.421  1.00 92.79           O  
ATOM    459  CG2 THR B  56     -11.642 -18.934   8.908  1.00 92.79           C  
ATOM    460  OG1 THR B  56     -10.775 -17.299  10.450  1.00 92.79           O  
ATOM    461  N   LYS B  57     -13.938 -16.264  11.531  1.00 93.74           N  
ATOM    462  CA  LYS B  57     -14.176 -15.423  12.700  1.00 93.74           C  
ATOM    463  C   LYS B  57     -12.861 -14.985  13.339  1.00 93.74           C  
ATOM    464  CB  LYS B  57     -15.037 -16.160  13.726  1.00 93.74           C  
ATOM    465  O   LYS B  57     -12.763 -13.879  13.874  1.00 93.74           O  
ATOM    466  CG  LYS B  57     -16.507 -16.260  13.343  1.00 93.74           C  
ATOM    467  CD  LYS B  57     -17.336 -16.870  14.466  1.00 93.74           C  
ATOM    468  CE  LYS B  57     -18.805 -16.982  14.079  1.00 93.74           C  
ATOM    469  NZ  LYS B  57     -19.619 -17.598  15.169  1.00 93.74           N  
ATOM    470  N   GLU B  58     -11.905 -15.847  13.238  1.00 92.01           N  
ATOM    471  CA  GLU B  58     -10.591 -15.515  13.779  1.00 92.01           C  
ATOM    472  C   GLU B  58      -9.944 -14.374  12.999  1.00 92.01           C  
ATOM    473  CB  GLU B  58      -9.678 -16.744  13.767  1.00 92.01           C  
ATOM    474  O   GLU B  58      -9.254 -13.532  13.577  1.00 92.01           O  
ATOM    475  CG  GLU B  58     -10.053 -17.799  14.798  1.00 92.01           C  
ATOM    476  CD  GLU B  58      -9.362 -19.134  14.569  1.00 92.01           C  
ATOM    477  OE1 GLU B  58      -9.606 -20.084  15.346  1.00 92.01           O  
ATOM    478  OE2 GLU B  58      -8.568 -19.229  13.606  1.00 92.01           O  
ATOM    479  N   ASP B  59     -10.188 -14.421  11.688  1.00 89.98           N  
ATOM    480  CA  ASP B  59      -9.694 -13.324  10.862  1.00 89.98           C  
ATOM    481  C   ASP B  59     -10.341 -12.000  11.263  1.00 89.98           C  
ATOM    482  CB  ASP B  59      -9.953 -13.608   9.381  1.00 89.98           C  
ATOM    483  O   ASP B  59      -9.651 -10.993  11.435  1.00 89.98           O  
ATOM    484  CG  ASP B  59      -9.121 -14.759   8.844  1.00 89.98           C  
ATOM    485  OD1 ASP B  59      -7.982 -14.961   9.317  1.00 89.98           O  
ATOM    486  OD2 ASP B  59      -9.608 -15.468   7.937  1.00 89.98           O  
ATOM    487  N   GLU B  60     -11.601 -12.089  11.506  1.00 91.41           N  
ATOM    488  CA  GLU B  60     -12.332 -10.891  11.906  1.00 91.41           C  
ATOM    489  C   GLU B  60     -11.837 -10.365  13.251  1.00 91.41           C  
ATOM    490  CB  GLU B  60     -13.835 -11.176  11.975  1.00 91.41           C  
ATOM    491  O   GLU B  60     -11.691  -9.155  13.434  1.00 91.41           O  
ATOM    492  CG  GLU B  60     -14.480 -11.408  10.616  1.00 91.41           C  
ATOM    493  CD  GLU B  60     -15.956 -11.761  10.704  1.00 91.41           C  
ATOM    494  OE1 GLU B  60     -16.576 -12.045   9.655  1.00 91.41           O  
ATOM    495  OE2 GLU B  60     -16.497 -11.752  11.833  1.00 91.41           O  
ATOM    496  N   ALA B  61     -11.623 -11.258  14.116  1.00 93.33           N  
ATOM    497  CA  ALA B  61     -11.120 -10.878  15.433  1.00 93.33           C  
ATOM    498  C   ALA B  61      -9.732 -10.252  15.330  1.00 93.33           C  
ATOM    499  CB  ALA B  61     -11.085 -12.091  16.359  1.00 93.33           C  
ATOM    500  O   ALA B  61      -9.435  -9.270  16.015  1.00 93.33           O  
ATOM    501  N   ARG B  62      -8.900 -10.835  14.548  1.00 90.84           N  
ATOM    502  CA  ARG B  62      -7.561 -10.295  14.337  1.00 90.84           C  
ATOM    503  C   ARG B  62      -7.624  -8.868  13.803  1.00 90.84           C  
ATOM    504  CB  ARG B  62      -6.770 -11.181  13.373  1.00 90.84           C  
ATOM    505  O   ARG B  62      -6.918  -7.985  14.292  1.00 90.84           O  
ATOM    506  CG  ARG B  62      -5.331 -10.735  13.166  1.00 90.84           C  
ATOM    507  CD  ARG B  62      -4.601 -11.628  12.172  1.00 90.84           C  
ATOM    508  NE  ARG B  62      -5.225 -11.588  10.853  1.00 90.84           N  
ATOM    509  NH1 ARG B  62      -5.169 -13.875  10.530  1.00 90.84           N  
ATOM    510  NH2 ARG B  62      -6.052 -12.506   8.917  1.00 90.84           N  
ATOM    511  CZ  ARG B  62      -5.481 -12.657  10.103  1.00 90.84           C  
ATOM    512  N   TRP B  63      -8.479  -8.681  12.803  1.00 89.77           N  
ATOM    513  CA  TRP B  63      -8.632  -7.350  12.225  1.00 89.77           C  
ATOM    514  C   TRP B  63      -9.126  -6.356  13.271  1.00 89.77           C  
ATOM    515  CB  TRP B  63      -9.600  -7.386  11.039  1.00 89.77           C  
ATOM    516  O   TRP B  63      -8.662  -5.214  13.319  1.00 89.77           O  
ATOM    517  CG  TRP B  63      -9.073  -8.126   9.846  1.00 89.77           C  
ATOM    518  CD1 TRP B  63      -7.764  -8.266   9.475  1.00 89.77           C  
ATOM    519  CD2 TRP B  63      -9.845  -8.822   8.863  1.00 89.77           C  
ATOM    520  CE2 TRP B  63      -8.939  -9.363   7.925  1.00 89.77           C  
ATOM    521  CE3 TRP B  63     -11.218  -9.043   8.686  1.00 89.77           C  
ATOM    522  NE1 TRP B  63      -7.677  -9.009   8.321  1.00 89.77           N  
ATOM    523  CH2 TRP B  63     -10.709 -10.312   6.674  1.00 89.77           C  
ATOM    524  CZ2 TRP B  63      -9.361 -10.111   6.824  1.00 89.77           C  
ATOM    525  CZ3 TRP B  63     -11.636  -9.788   7.589  1.00 89.77           C  
ATOM    526  N   ALA B  64     -10.068  -6.805  14.041  1.00 91.17           N  
ATOM    527  CA  ALA B  64     -10.594  -5.941  15.095  1.00 91.17           C  
ATOM    528  C   ALA B  64      -9.499  -5.552  16.084  1.00 91.17           C  
ATOM    529  CB  ALA B  64     -11.744  -6.632  15.825  1.00 91.17           C  
ATOM    530  O   ALA B  64      -9.394  -4.388  16.477  1.00 91.17           O  
ATOM    531  N   ARG B  65      -8.677  -6.489  16.427  1.00 91.96           N  
ATOM    532  CA  ARG B  65      -7.569  -6.215  17.337  1.00 91.96           C  
ATOM    533  C   ARG B  65      -6.576  -5.240  16.714  1.00 91.96           C  
ATOM    534  CB  ARG B  65      -6.857  -7.513  17.724  1.00 91.96           C  
ATOM    535  O   ARG B  65      -6.076  -4.339  17.390  1.00 91.96           O  
ATOM    536  CG  ARG B  65      -7.632  -8.371  18.711  1.00 91.96           C  
ATOM    537  CD  ARG B  65      -6.758  -9.459  19.320  1.00 91.96           C  
ATOM    538  NE  ARG B  65      -6.213 -10.347  18.297  1.00 91.96           N  
ATOM    539  NH1 ARG B  65      -8.007 -11.803  18.311  1.00 91.96           N  
ATOM    540  NH2 ARG B  65      -6.232 -12.177  16.908  1.00 91.96           N  
ATOM    541  CZ  ARG B  65      -6.818 -11.440  17.841  1.00 91.96           C  
ATOM    542  N   ASN B  66      -6.298  -5.499  15.477  1.00 86.96           N  
ATOM    543  CA  ASN B  66      -5.378  -4.611  14.774  1.00 86.96           C  
ATOM    544  C   ASN B  66      -5.915  -3.184  14.710  1.00 86.96           C  
ATOM    545  CB  ASN B  66      -5.097  -5.136  13.364  1.00 86.96           C  
ATOM    546  O   ASN B  66      -5.158  -2.224  14.860  1.00 86.96           O  
ATOM    547  CG  ASN B  66      -4.198  -6.357  13.364  1.00 86.96           C  
ATOM    548  ND2 ASN B  66      -4.043  -6.979  12.202  1.00 86.96           N  
ATOM    549  OD1 ASN B  66      -3.649  -6.739  14.401  1.00 86.96           O  
ATOM    550  N   ARG B  67      -7.180  -3.113  14.530  1.00 83.83           N  
ATOM    551  CA  ARG B  67      -7.809  -1.796  14.491  1.00 83.83           C  
ATOM    552  C   ARG B  67      -7.675  -1.086  15.834  1.00 83.83           C  
ATOM    553  CB  ARG B  67      -9.285  -1.917  14.106  1.00 83.83           C  
ATOM    554  O   ARG B  67      -7.338   0.099  15.885  1.00 83.83           O  
ATOM    555  CG  ARG B  67      -9.984  -0.579  13.920  1.00 83.83           C  
ATOM    556  CD  ARG B  67     -11.424  -0.755  13.461  1.00 83.83           C  
ATOM    557  NE  ARG B  67     -12.040   0.523  13.117  1.00 83.83           N  
ATOM    558  NH1 ARG B  67     -14.143  -0.356  12.741  1.00 83.83           N  
ATOM    559  NH2 ARG B  67     -13.774   1.892  12.487  1.00 83.83           N  
ATOM    560  CZ  ARG B  67     -13.318   0.683  12.782  1.00 83.83           C  
ATOM    561  N   GLU B  68      -7.949  -1.738  16.806  1.00 86.54           N  
ATOM    562  CA  GLU B  68      -7.820  -1.170  18.144  1.00 86.54           C  
ATOM    563  C   GLU B  68      -6.393  -0.700  18.410  1.00 86.54           C  
ATOM    564  CB  GLU B  68      -8.245  -2.188  19.205  1.00 86.54           C  
ATOM    565  O   GLU B  68      -6.181   0.387  18.951  1.00 86.54           O  
ATOM    566  CG  GLU B  68      -8.266  -1.630  20.621  1.00 86.54           C  
ATOM    567  CD  GLU B  68      -8.762  -2.630  21.653  1.00 86.54           C  
ATOM    568  OE1 GLU B  68      -8.990  -2.236  22.819  1.00 86.54           O  
ATOM    569  OE2 GLU B  68      -8.922  -3.818  21.293  1.00 86.54           O  
ATOM    570  N   ARG B  69      -5.465  -1.516  18.079  1.00 84.96           N  
ATOM    571  CA  ARG B  69      -4.059  -1.155  18.226  1.00 84.96           C  
ATOM    572  C   ARG B  69      -3.736   0.119  17.453  1.00 84.96           C  
ATOM    573  CB  ARG B  69      -3.158  -2.298  17.752  1.00 84.96           C  
ATOM    574  O   ARG B  69      -3.111   1.036  17.991  1.00 84.96           O  
ATOM    575  CG  ARG B  69      -1.673  -1.981  17.821  1.00 84.96           C  
ATOM    576  CD  ARG B  69      -0.834  -3.057  17.144  1.00 84.96           C  
ATOM    577  NE  ARG B  69      -1.141  -3.163  15.721  1.00 84.96           N  
ATOM    578  NH1 ARG B  69      -0.427  -5.350  15.518  1.00 84.96           N  
ATOM    579  NH2 ARG B  69      -1.256  -4.237  13.694  1.00 84.96           N  
ATOM    580  CZ  ARG B  69      -0.940  -4.250  14.981  1.00 84.96           C  
ATOM    581  N   ALA B  70      -4.179   0.154  16.191  1.00 77.74           N  
ATOM    582  CA  ALA B  70      -3.888   1.304  15.339  1.00 77.74           C  
ATOM    583  C   ALA B  70      -4.482   2.583  15.922  1.00 77.74           C  
ATOM    584  CB  ALA B  70      -4.421   1.069  13.928  1.00 77.74           C  
ATOM    585  O   ALA B  70      -3.840   3.636  15.907  1.00 77.74           O  
ATOM    586  N   LEU B  71      -5.644   2.417  16.441  1.00 75.42           N  
ATOM    587  CA  LEU B  71      -6.306   3.575  17.034  1.00 75.42           C  
ATOM    588  C   LEU B  71      -5.574   4.034  18.291  1.00 75.42           C  
ATOM    589  CB  LEU B  71      -7.763   3.246  17.370  1.00 75.42           C  
ATOM    590  O   LEU B  71      -5.444   5.236  18.533  1.00 75.42           O  
ATOM    591  CG  LEU B  71      -8.716   3.099  16.182  1.00 75.42           C  
ATOM    592  CD1 LEU B  71     -10.089   2.639  16.658  1.00 75.42           C  
ATOM    593  CD2 LEU B  71      -8.822   4.413  15.416  1.00 75.42           C  
ATOM    594  N   SER B  72      -5.214   3.079  19.040  1.00 76.36           N  
ATOM    595  CA  SER B  72      -4.533   3.401  20.290  1.00 76.36           C  
ATOM    596  C   SER B  72      -3.156   4.003  20.030  1.00 76.36           C  
ATOM    597  CB  SER B  72      -4.397   2.152  21.163  1.00 76.36           C  
ATOM    598  O   SER B  72      -2.660   4.798  20.831  1.00 76.36           O  
ATOM    599  OG  SER B  72      -3.422   1.271  20.632  1.00 76.36           O  
ATOM    600  N   GLU B  73      -2.492   3.515  19.000  1.00 71.98           N  
ATOM    601  CA  GLU B  73      -1.147   3.975  18.670  1.00 71.98           C  
ATOM    602  C   GLU B  73      -1.185   5.312  17.937  1.00 71.98           C  
ATOM    603  CB  GLU B  73      -0.414   2.931  17.823  1.00 71.98           C  
ATOM    604  O   GLU B  73      -0.143   5.923  17.692  1.00 71.98           O  
ATOM    605  CG  GLU B  73      -0.020   1.680  18.594  1.00 71.98           C  
ATOM    606  CD  GLU B  73       0.614   0.611  17.719  1.00 71.98           C  
ATOM    607  OE1 GLU B  73       1.065  -0.426  18.257  1.00 71.98           O  
ATOM    608  OE2 GLU B  73       0.661   0.811  16.485  1.00 71.98           O  
ATOM    609  N   ARG B  74      -2.417   5.661  17.399  1.00 61.66           N  
ATOM    610  CA  ARG B  74      -2.557   6.940  16.711  1.00 61.66           C  
ATOM    611  C   ARG B  74      -1.932   8.070  17.523  1.00 61.66           C  
ATOM    612  CB  ARG B  74      -4.031   7.245  16.436  1.00 61.66           C  
ATOM    613  O   ARG B  74      -2.301   8.287  18.680  1.00 61.66           O  
ATOM    614  CG  ARG B  74      -4.264   8.090  15.193  1.00 61.66           C  
ATOM    615  CD  ARG B  74      -5.745   8.341  14.951  1.00 61.66           C  
ATOM    616  NE  ARG B  74      -6.068   8.333  13.527  1.00 61.66           N  
ATOM    617  NH1 ARG B  74      -8.130   9.346  13.778  1.00 61.66           N  
ATOM    618  NH2 ARG B  74      -7.384   8.753  11.693  1.00 61.66           N  
ATOM    619  CZ  ARG B  74      -7.193   8.811  13.003  1.00 61.66           C  
ATOM    620  N   LYS B  75      -0.680   7.892  17.746  1.00 54.40           N  
ATOM    621  CA  LYS B  75       0.042   8.962  18.429  1.00 54.40           C  
ATOM    622  C   LYS B  75       0.073  10.231  17.583  1.00 54.40           C  
ATOM    623  CB  LYS B  75       1.467   8.520  18.764  1.00 54.40           C  
ATOM    624  O   LYS B  75      -0.033  10.169  16.356  1.00 54.40           O  
ATOM    625  CG  LYS B  75       1.542   7.384  19.773  1.00 54.40           C  
ATOM    626  CD  LYS B  75       2.983   7.070  20.155  1.00 54.40           C  
ATOM    627  CE  LYS B  75       3.061   5.921  21.151  1.00 54.40           C  
ATOM    628  NZ  LYS B  75       4.473   5.588  21.504  1.00 54.40           N  
ATOM    629  N   VAL B  76      -0.071  11.398  18.258  1.00 49.14           N  
ATOM    630  CA  VAL B  76       0.200  12.706  17.670  1.00 49.14           C  
ATOM    631  C   VAL B  76       1.480  12.645  16.840  1.00 49.14           C  
ATOM    632  CB  VAL B  76       0.319  13.801  18.753  1.00 49.14           C  
ATOM    633  O   VAL B  76       1.711  13.498  15.980  1.00 49.14           O  
ATOM    634  CG1 VAL B  76       0.108  15.187  18.146  1.00 49.14           C  
ATOM    635  CG2 VAL B  76      -0.684  13.550  19.878  1.00 49.14           C  
ATOM    636  N   ASP B  77       2.189  11.645  17.135  1.00 43.76           N  
ATOM    637  CA  ASP B  77       3.547  11.618  16.600  1.00 43.76           C  
ATOM    638  C   ASP B  77       3.557  11.135  15.151  1.00 43.76           C  
ATOM    639  CB  ASP B  77       4.445  10.725  17.458  1.00 43.76           C  
ATOM    640  O   ASP B  77       4.622  10.913  14.573  1.00 43.76           O  
ATOM    641  CG  ASP B  77       4.828  11.366  18.780  1.00 43.76           C  
ATOM    642  OD1 ASP B  77       4.736  12.606  18.907  1.00 43.76           O  
ATOM    643  OD2 ASP B  77       5.230  10.625  19.703  1.00 43.76           O  
ATOM    644  N   GLU B  78       2.405  10.924  14.591  1.00 49.41           N  
ATOM    645  CA  GLU B  78       2.583  10.601  13.178  1.00 49.41           C  
ATOM    646  C   GLU B  78       3.362  11.697  12.456  1.00 49.41           C  
ATOM    647  CB  GLU B  78       1.227  10.386  12.501  1.00 49.41           C  
ATOM    648  O   GLU B  78       3.241  12.877  12.793  1.00 49.41           O  
ATOM    649  CG  GLU B  78       0.635   9.005  12.736  1.00 49.41           C  
ATOM    650  CD  GLU B  78      -0.675   8.780  11.997  1.00 49.41           C  
ATOM    651  OE1 GLU B  78      -1.244   7.669  12.093  1.00 49.41           O  
ATOM    652  OE2 GLU B  78      -1.137   9.723  11.316  1.00 49.41           O  
ATOM    653  N   ALA B  79       4.632  11.403  12.151  1.00 48.55           N  
ATOM    654  CA  ALA B  79       5.636  12.186  11.435  1.00 48.55           C  
ATOM    655  C   ALA B  79       4.989  13.059  10.363  1.00 48.55           C  
ATOM    656  CB  ALA B  79       6.682  11.267  10.808  1.00 48.55           C  
ATOM    657  O   ALA B  79       4.823  12.628   9.220  1.00 48.55           O  
ATOM    658  N   PHE B  80       3.875  13.697  10.773  1.00 58.29           N  
ATOM    659  CA  PHE B  80       3.436  14.621   9.734  1.00 58.29           C  
ATOM    660  C   PHE B  80       4.270  15.896   9.755  1.00 58.29           C  
ATOM    661  CB  PHE B  80       1.952  14.960   9.907  1.00 58.29           C  
ATOM    662  O   PHE B  80       4.737  16.321  10.814  1.00 58.29           O  
ATOM    663  CG  PHE B  80       1.043  13.763   9.841  1.00 58.29           C  
ATOM    664  CD1 PHE B  80       0.815  13.112   8.635  1.00 58.29           C  
ATOM    665  CD2 PHE B  80       0.418  13.287  10.986  1.00 58.29           C  
ATOM    666  CE1 PHE B  80      -0.026  12.004   8.570  1.00 58.29           C  
ATOM    667  CE2 PHE B  80      -0.424  12.180  10.930  1.00 58.29           C  
ATOM    668  CZ  PHE B  80      -0.645  11.540   9.721  1.00 58.29           C  
ATOM    669  N   ASN B  81       4.728  16.168   8.503  1.00 60.92           N  
ATOM    670  CA  ASN B  81       5.321  17.494   8.358  1.00 60.92           C  
ATOM    671  C   ASN B  81       4.260  18.590   8.401  1.00 60.92           C  
ATOM    672  CB  ASN B  81       6.125  17.583   7.059  1.00 60.92           C  
ATOM    673  O   ASN B  81       3.305  18.566   7.623  1.00 60.92           O  
ATOM    674  CG  ASN B  81       7.492  16.937   7.172  1.00 60.92           C  
ATOM    675  ND2 ASN B  81       8.090  16.611   6.033  1.00 60.92           N  
ATOM    676  OD1 ASN B  81       8.005  16.733   8.275  1.00 60.92           O  
ATOM    677  N   ILE B  82       4.346  19.286   9.484  1.00 63.59           N  
ATOM    678  CA  ILE B  82       3.377  20.370   9.606  1.00 63.59           C  
ATOM    679  C   ILE B  82       4.050  21.703   9.290  1.00 63.59           C  
ATOM    680  CB  ILE B  82       2.748  20.408  11.017  1.00 63.59           C  
ATOM    681  O   ILE B  82       5.132  21.997   9.804  1.00 63.59           O  
ATOM    682  CG1 ILE B  82       2.074  19.069  11.338  1.00 63.59           C  
ATOM    683  CG2 ILE B  82       1.751  21.564  11.133  1.00 63.59           C  
ATOM    684  CD1 ILE B  82       1.577  18.954  12.773  1.00 63.59           C  
ATOM    685  N   LYS B  83       3.511  22.325   8.296  1.00 66.74           N  
ATOM    686  CA  LYS B  83       3.951  23.683   7.991  1.00 66.74           C  
ATOM    687  C   LYS B  83       2.904  24.708   8.417  1.00 66.74           C  
ATOM    688  CB  LYS B  83       4.250  23.828   6.499  1.00 66.74           C  
ATOM    689  O   LYS B  83       1.704  24.490   8.236  1.00 66.74           O  
ATOM    690  CG  LYS B  83       5.410  22.972   6.013  1.00 66.74           C  
ATOM    691  CD  LYS B  83       5.693  23.200   4.534  1.00 66.74           C  
ATOM    692  CE  LYS B  83       6.800  22.284   4.028  1.00 66.74           C  
ATOM    693  NZ  LYS B  83       7.081  22.505   2.578  1.00 66.74           N  
ATOM    694  N   VAL B  84       3.436  25.716   9.049  1.00 68.20           N  
ATOM    695  CA  VAL B  84       2.550  26.783   9.503  1.00 68.20           C  
ATOM    696  C   VAL B  84       2.837  28.062   8.720  1.00 68.20           C  
ATOM    697  CB  VAL B  84       2.702  27.041  11.019  1.00 68.20           C  
ATOM    698  O   VAL B  84       3.991  28.486   8.613  1.00 68.20           O  
ATOM    699  CG1 VAL B  84       1.756  28.150  11.476  1.00 68.20           C  
ATOM    700  CG2 VAL B  84       2.446  25.758  11.806  1.00 68.20           C  
ATOM    701  N   ALA B  85       1.844  28.433   7.994  1.00 69.92           N  
ATOM    702  CA  ALA B  85       1.953  29.707   7.288  1.00 69.92           C  
ATOM    703  C   ALA B  85       1.222  30.815   8.040  1.00 69.92           C  
ATOM    704  CB  ALA B  85       1.404  29.579   5.869  1.00 69.92           C  
ATOM    705  O   ALA B  85       0.111  30.610   8.534  1.00 69.92           O  
ATOM    706  N   LEU B  86       1.881  31.929   8.099  1.00 70.38           N  
ATOM    707  CA  LEU B  86       1.263  33.083   8.744  1.00 70.38           C  
ATOM    708  C   LEU B  86       0.836  34.119   7.710  1.00 70.38           C  
ATOM    709  CB  LEU B  86       2.230  33.716   9.749  1.00 70.38           C  
ATOM    710  O   LEU B  86       1.637  34.527   6.866  1.00 70.38           O  
ATOM    711  CG  LEU B  86       2.489  32.924  11.031  1.00 70.38           C  
ATOM    712  CD1 LEU B  86       3.859  33.273  11.602  1.00 70.38           C  
ATOM    713  CD2 LEU B  86       1.393  33.192  12.056  1.00 70.38           C  
ATOM    714  N   GLN B  87      -0.335  34.409   7.803  1.00 71.36           N  
ATOM    715  CA  GLN B  87      -0.889  35.406   6.894  1.00 71.36           C  
ATOM    716  C   GLN B  87      -1.768  36.405   7.642  1.00 71.36           C  
ATOM    717  CB  GLN B  87      -1.692  34.731   5.780  1.00 71.36           C  
ATOM    718  O   GLN B  87      -2.257  36.112   8.735  1.00 71.36           O  
ATOM    719  CG  GLN B  87      -0.887  33.732   4.961  1.00 71.36           C  
ATOM    720  CD  GLN B  87      -1.727  33.013   3.922  1.00 71.36           C  
ATOM    721  NE2 GLN B  87      -1.066  32.395   2.949  1.00 71.36           N  
ATOM    722  OE1 GLN B  87      -2.960  33.012   3.994  1.00 71.36           O  
ATOM    723  N   THR B  88      -1.765  37.658   7.077  1.00 70.08           N  
ATOM    724  CA  THR B  88      -2.700  38.646   7.605  1.00 70.08           C  
ATOM    725  C   THR B  88      -4.141  38.227   7.332  1.00 70.08           C  
ATOM    726  CB  THR B  88      -2.443  40.038   6.997  1.00 70.08           C  
ATOM    727  O   THR B  88      -4.384  37.237   6.637  1.00 70.08           O  
ATOM    728  CG2 THR B  88      -0.988  40.457   7.177  1.00 70.08           C  
ATOM    729  OG1 THR B  88      -2.750  40.006   5.598  1.00 70.08           O  
ATOM    730  N   LYS B  89      -5.099  38.969   7.987  1.00 67.24           N  
ATOM    731  CA  LYS B  89      -6.520  38.694   7.794  1.00 67.24           C  
ATOM    732  C   LYS B  89      -6.897  38.760   6.317  1.00 67.24           C  
ATOM    733  CB  LYS B  89      -7.372  39.679   8.597  1.00 67.24           C  
ATOM    734  O   LYS B  89      -7.819  38.071   5.874  1.00 67.24           O  
ATOM    735  CG  LYS B  89      -8.819  39.245   8.774  1.00 67.24           C  
ATOM    736  CD  LYS B  89      -9.607  40.251   9.603  1.00 67.24           C  
ATOM    737  CE  LYS B  89     -11.074  39.858   9.714  1.00 67.24           C  
ATOM    738  NZ  LYS B  89     -11.851  40.841  10.527  1.00 67.24           N  
ATOM    739  N   ASP B  90      -6.124  39.482   5.492  1.00 72.68           N  
ATOM    740  CA  ASP B  90      -6.409  39.650   4.070  1.00 72.68           C  
ATOM    741  C   ASP B  90      -5.665  38.609   3.235  1.00 72.68           C  
ATOM    742  CB  ASP B  90      -6.033  41.060   3.610  1.00 72.68           C  
ATOM    743  O   ASP B  90      -5.689  38.662   2.004  1.00 72.68           O  
ATOM    744  CG  ASP B  90      -6.816  42.146   4.327  1.00 72.68           C  
ATOM    745  OD1 ASP B  90      -8.027  41.960   4.578  1.00 72.68           O  
ATOM    746  OD2 ASP B  90      -6.218  43.197   4.641  1.00 72.68           O  
ATOM    747  N   GLY B  91      -5.006  37.651   3.879  1.00 72.59           N  
ATOM    748  CA  GLY B  91      -4.363  36.548   3.184  1.00 72.59           C  
ATOM    749  C   GLY B  91      -2.964  36.881   2.700  1.00 72.59           C  
ATOM    750  O   GLY B  91      -2.444  36.230   1.791  1.00 72.59           O  
ATOM    751  N   ILE B  92      -2.399  37.999   3.250  1.00 76.69           N  
ATOM    752  CA  ILE B  92      -1.057  38.398   2.840  1.00 76.69           C  
ATOM    753  C   ILE B  92      -0.020  37.684   3.704  1.00 76.69           C  
ATOM    754  CB  ILE B  92      -0.870  39.929   2.934  1.00 76.69           C  
ATOM    755  O   ILE B  92      -0.087  37.733   4.934  1.00 76.69           O  
ATOM    756  CG1 ILE B  92      -1.912  40.648   2.068  1.00 76.69           C  
ATOM    757  CG2 ILE B  92       0.551  40.326   2.523  1.00 76.69           C  
ATOM    758  CD1 ILE B  92      -1.833  42.167   2.140  1.00 76.69           C  
ATOM    759  N   ALA B  93       0.906  36.938   2.911  1.00 81.03           N  
ATOM    760  CA  ALA B  93       1.969  36.227   3.616  1.00 81.03           C  
ATOM    761  C   ALA B  93       2.885  37.200   4.353  1.00 81.03           C  
ATOM    762  CB  ALA B  93       2.778  35.376   2.640  1.00 81.03           C  
ATOM    763  O   ALA B  93       3.125  38.314   3.881  1.00 81.03           O  
ATOM    764  N   LEU B  94       3.325  36.838   5.556  1.00 77.47           N  
ATOM    765  CA  LEU B  94       4.268  37.621   6.348  1.00 77.47           C  
ATOM    766  C   LEU B  94       5.640  36.957   6.372  1.00 77.47           C  
ATOM    767  CB  LEU B  94       3.748  37.798   7.777  1.00 77.47           C  
ATOM    768  O   LEU B  94       5.974  36.247   7.324  1.00 77.47           O  
ATOM    769  CG  LEU B  94       2.426  38.552   7.929  1.00 77.47           C  
ATOM    770  CD1 LEU B  94       1.898  38.414   9.353  1.00 77.47           C  
ATOM    771  CD2 LEU B  94       2.602  40.021   7.559  1.00 77.47           C  
ATOM    772  N   PRO B  95       6.535  37.263   5.249  1.00 84.74           N  
ATOM    773  CA  PRO B  95       7.840  36.607   5.134  1.00 84.74           C  
ATOM    774  C   PRO B  95       8.895  37.228   6.046  1.00 84.74           C  
ATOM    775  CB  PRO B  95       8.206  36.807   3.661  1.00 84.74           C  
ATOM    776  O   PRO B  95       8.809  38.413   6.378  1.00 84.74           O  
ATOM    777  CG  PRO B  95       7.450  38.027   3.242  1.00 84.74           C  
ATOM    778  CD  PRO B  95       6.226  38.149   4.103  1.00 84.74           C  
ATOM    779  N   ASN B  96       9.753  36.475   6.425  1.00 83.59           N  
ATOM    780  CA  ASN B  96      10.960  36.895   7.129  1.00 83.59           C  
ATOM    781  C   ASN B  96      10.628  37.715   8.372  1.00 83.59           C  
ATOM    782  CB  ASN B  96      11.876  37.691   6.196  1.00 83.59           C  
ATOM    783  O   ASN B  96      11.214  38.775   8.596  1.00 83.59           O  
ATOM    784  CG  ASN B  96      12.338  36.881   5.001  1.00 83.59           C  
ATOM    785  ND2 ASN B  96      12.363  37.511   3.832  1.00 83.59           N  
ATOM    786  OD1 ASN B  96      12.669  35.699   5.126  1.00 83.59           O  
ATOM    787  N   GLN B  97       9.544  37.200   9.078  1.00 77.61           N  
ATOM    788  CA  GLN B  97       9.129  37.887  10.296  1.00 77.61           C  
ATOM    789  C   GLN B  97       9.195  36.955  11.503  1.00 77.61           C  
ATOM    790  CB  GLN B  97       7.714  38.447  10.142  1.00 77.61           C  
ATOM    791  O   GLN B  97       9.006  35.744  11.370  1.00 77.61           O  
ATOM    792  CG  GLN B  97       7.649  39.740   9.341  1.00 77.61           C  
ATOM    793  CD  GLN B  97       6.286  40.404   9.409  1.00 77.61           C  
ATOM    794  NE2 GLN B  97       6.176  41.593   8.826  1.00 77.61           N  
ATOM    795  OE1 GLN B  97       5.340  39.853   9.979  1.00 77.61           O  
ATOM    796  N   GLU B  98       9.548  37.615  12.614  1.00 77.59           N  
ATOM    797  CA  GLU B  98       9.514  36.890  13.881  1.00 77.59           C  
ATOM    798  C   GLU B  98       8.165  37.053  14.575  1.00 77.59           C  
ATOM    799  CB  GLU B  98      10.640  37.365  14.802  1.00 77.59           C  
ATOM    800  O   GLU B  98       7.598  38.148  14.593  1.00 77.59           O  
ATOM    801  CG  GLU B  98      11.980  36.695  14.532  1.00 77.59           C  
ATOM    802  CD  GLU B  98      13.055  37.076  15.537  1.00 77.59           C  
ATOM    803  OE1 GLU B  98      14.094  36.382  15.608  1.00 77.59           O  
ATOM    804  OE2 GLU B  98      12.856  38.077  16.261  1.00 77.59           O  
ATOM    805  N   PHE B  99       7.654  35.896  14.999  1.00 76.22           N  
ATOM    806  CA  PHE B  99       6.358  35.925  15.666  1.00 76.22           C  
ATOM    807  C   PHE B  99       6.441  35.271  17.039  1.00 76.22           C  
ATOM    808  CB  PHE B  99       5.297  35.223  14.813  1.00 76.22           C  
ATOM    809  O   PHE B  99       7.270  34.386  17.262  1.00 76.22           O  
ATOM    810  CG  PHE B  99       4.999  35.925  13.515  1.00 76.22           C  
ATOM    811  CD1 PHE B  99       3.897  36.763  13.400  1.00 76.22           C  
ATOM    812  CD2 PHE B  99       5.821  35.746  12.411  1.00 76.22           C  
ATOM    813  CE1 PHE B  99       3.618  37.415  12.200  1.00 76.22           C  
ATOM    814  CE2 PHE B  99       5.549  36.393  11.209  1.00 76.22           C  
ATOM    815  CZ  PHE B  99       4.447  37.226  11.105  1.00 76.22           C  
ATOM    816  N   LYS B 100       5.573  35.829  17.905  1.00 72.47           N  
ATOM    817  CA  LYS B 100       5.408  35.229  19.226  1.00 72.47           C  
ATOM    818  C   LYS B 100       4.044  34.559  19.358  1.00 72.47           C  
ATOM    819  CB  LYS B 100       5.583  36.283  20.320  1.00 72.47           C  
ATOM    820  O   LYS B 100       3.011  35.187  19.114  1.00 72.47           O  
ATOM    821  CG  LYS B 100       7.022  36.466  20.779  1.00 72.47           C  
ATOM    822  CD  LYS B 100       7.127  37.505  21.888  1.00 72.47           C  
ATOM    823  CE  LYS B 100       8.566  37.956  22.099  1.00 72.47           C  
ATOM    824  NZ  LYS B 100       8.666  39.016  23.146  1.00 72.47           N  
ATOM    825  N   ALA B 101       4.110  33.211  19.615  1.00 70.27           N  
ATOM    826  CA  ALA B 101       2.875  32.467  19.849  1.00 70.27           C  
ATOM    827  C   ALA B 101       2.601  32.315  21.343  1.00 70.27           C  
ATOM    828  CB  ALA B 101       2.946  31.095  19.182  1.00 70.27           C  
ATOM    829  O   ALA B 101       3.514  32.035  22.123  1.00 70.27           O  
ATOM    830  N   PHE B 102       1.371  32.627  21.681  1.00 66.82           N  
ATOM    831  CA  PHE B 102       0.955  32.505  23.073  1.00 66.82           C  
ATOM    832  C   PHE B 102       0.065  31.284  23.268  1.00 66.82           C  
ATOM    833  CB  PHE B 102       0.219  33.769  23.528  1.00 66.82           C  
ATOM    834  O   PHE B 102      -0.893  31.082  22.519  1.00 66.82           O  
ATOM    835  CG  PHE B 102       1.027  35.030  23.378  1.00 66.82           C  
ATOM    836  CD1 PHE B 102       1.846  35.474  24.409  1.00 66.82           C  
ATOM    837  CD2 PHE B 102       0.967  35.772  22.206  1.00 66.82           C  
ATOM    838  CE1 PHE B 102       2.596  36.640  24.272  1.00 66.82           C  
ATOM    839  CE2 PHE B 102       1.712  36.938  22.062  1.00 66.82           C  
ATOM    840  CZ  PHE B 102       2.525  37.371  23.097  1.00 66.82           C  
ATOM    841  N   PHE B 103       0.486  30.500  24.283  1.00 61.49           N  
ATOM    842  CA  PHE B 103      -0.247  29.267  24.545  1.00 61.49           C  
ATOM    843  C   PHE B 103      -1.091  29.396  25.806  1.00 61.49           C  
ATOM    844  CB  PHE B 103       0.718  28.084  24.677  1.00 61.49           C  
ATOM    845  O   PHE B 103      -0.905  30.328  26.592  1.00 61.49           O  
ATOM    846  CG  PHE B 103       1.551  27.840  23.449  1.00 61.49           C  
ATOM    847  CD1 PHE B 103       1.086  27.020  22.428  1.00 61.49           C  
ATOM    848  CD2 PHE B 103       2.801  28.430  23.314  1.00 61.49           C  
ATOM    849  CE1 PHE B 103       1.855  26.792  21.289  1.00 61.49           C  
ATOM    850  CE2 PHE B 103       3.576  28.207  22.179  1.00 61.49           C  
ATOM    851  CZ  PHE B 103       3.101  27.387  21.169  1.00 61.49           C  
ATOM    852  N   GLU B 104      -2.069  28.520  25.921  1.00 62.47           N  
ATOM    853  CA  GLU B 104      -3.039  28.557  27.011  1.00 62.47           C  
ATOM    854  C   GLU B 104      -2.349  28.451  28.368  1.00 62.47           C  
ATOM    855  CB  GLU B 104      -4.067  27.433  26.855  1.00 62.47           C  
ATOM    856  O   GLU B 104      -2.810  29.032  29.352  1.00 62.47           O  
ATOM    857  CG  GLU B 104      -5.289  27.826  26.038  1.00 62.47           C  
ATOM    858  CD  GLU B 104      -6.317  26.712  25.922  1.00 62.47           C  
ATOM    859  OE1 GLU B 104      -7.354  26.911  25.249  1.00 62.47           O  
ATOM    860  OE2 GLU B 104      -6.085  25.633  26.511  1.00 62.47           O  
ATOM    861  N   ASP B 105      -1.238  27.762  28.385  1.00 64.54           N  
ATOM    862  CA  ASP B 105      -0.531  27.555  29.645  1.00 64.54           C  
ATOM    863  C   ASP B 105       0.334  28.763  29.994  1.00 64.54           C  
ATOM    864  CB  ASP B 105       0.331  26.292  29.576  1.00 64.54           C  
ATOM    865  O   ASP B 105       1.030  28.761  31.012  1.00 64.54           O  
ATOM    866  CG  ASP B 105       1.438  26.386  28.541  1.00 64.54           C  
ATOM    867  OD1 ASP B 105       1.559  27.434  27.870  1.00 64.54           O  
ATOM    868  OD2 ASP B 105       2.195  25.402  28.392  1.00 64.54           O  
ATOM    869  N   GLY B 106       0.252  29.776  29.280  1.00 64.87           N  
ATOM    870  CA  GLY B 106       1.002  30.995  29.534  1.00 64.87           C  
ATOM    871  C   GLY B 106       2.382  30.989  28.905  1.00 64.87           C  
ATOM    872  O   GLY B 106       3.088  31.999  28.933  1.00 64.87           O  
ATOM    873  N   SER B 107       2.695  29.900  28.327  1.00 70.98           N  
ATOM    874  CA  SER B 107       4.002  29.820  27.684  1.00 70.98           C  
ATOM    875  C   SER B 107       3.998  30.529  26.334  1.00 70.98           C  
ATOM    876  CB  SER B 107       4.423  28.361  27.501  1.00 70.98           C  
ATOM    877  O   SER B 107       2.937  30.752  25.747  1.00 70.98           O  
ATOM    878  OG  SER B 107       3.538  27.689  26.621  1.00 70.98           O  
ATOM    879  N   GLU B 108       5.196  31.125  26.110  1.00 69.82           N  
ATOM    880  CA  GLU B 108       5.367  31.807  24.831  1.00 69.82           C  
ATOM    881  C   GLU B 108       6.487  31.173  24.012  1.00 69.82           C  
ATOM    882  CB  GLU B 108       5.653  33.295  25.050  1.00 69.82           C  
ATOM    883  O   GLU B 108       7.447  30.639  24.571  1.00 69.82           O  
ATOM    884  CG  GLU B 108       6.983  33.571  25.736  1.00 69.82           C  
ATOM    885  CD  GLU B 108       7.220  35.047  26.016  1.00 69.82           C  
ATOM    886  OE1 GLU B 108       8.341  35.413  26.434  1.00 69.82           O  
ATOM    887  OE2 GLU B 108       6.275  35.843  25.815  1.00 69.82           O  
ATOM    888  N   GLN B 109       6.203  31.113  22.699  1.00 72.45           N  
ATOM    889  CA  GLN B 109       7.243  30.642  21.790  1.00 72.45           C  
ATOM    890  C   GLN B 109       7.428  31.604  20.620  1.00 72.45           C  
ATOM    891  CB  GLN B 109       6.909  29.242  21.272  1.00 72.45           C  
ATOM    892  O   GLN B 109       6.455  32.155  20.103  1.00 72.45           O  
ATOM    893  CG  GLN B 109       7.642  28.125  22.002  1.00 72.45           C  
ATOM    894  CD  GLN B 109       7.370  26.757  21.404  1.00 72.45           C  
ATOM    895  NE2 GLN B 109       7.698  25.708  22.151  1.00 72.45           N  
ATOM    896  OE1 GLN B 109       6.869  26.644  20.281  1.00 72.45           O  
ATOM    897  N   VAL B 110       8.727  31.816  20.345  1.00 76.19           N  
ATOM    898  CA  VAL B 110       9.047  32.695  19.225  1.00 76.19           C  
ATOM    899  C   VAL B 110       9.420  31.860  18.002  1.00 76.19           C  
ATOM    900  CB  VAL B 110      10.195  33.667  19.576  1.00 76.19           C  
ATOM    901  O   VAL B 110      10.106  30.842  18.123  1.00 76.19           O  
ATOM    902  CG1 VAL B 110      10.515  34.576  18.391  1.00 76.19           C  
ATOM    903  CG2 VAL B 110       9.833  34.496  20.807  1.00 76.19           C  
ATOM    904  N   PHE B 111       8.838  32.182  16.852  1.00 76.32           N  
ATOM    905  CA  PHE B 111       9.200  31.501  15.615  1.00 76.32           C  
ATOM    906  C   PHE B 111       9.349  32.497  14.471  1.00 76.32           C  
ATOM    907  CB  PHE B 111       8.152  30.442  15.256  1.00 76.32           C  
ATOM    908  O   PHE B 111       8.924  33.649  14.585  1.00 76.32           O  
ATOM    909  CG  PHE B 111       6.756  30.989  15.127  1.00 76.32           C  
ATOM    910  CD1 PHE B 111       5.939  31.117  16.243  1.00 76.32           C  
ATOM    911  CD2 PHE B 111       6.262  31.375  13.888  1.00 76.32           C  
ATOM    912  CE1 PHE B 111       4.646  31.623  16.126  1.00 76.32           C  
ATOM    913  CE2 PHE B 111       4.971  31.882  13.763  1.00 76.32           C  
ATOM    914  CZ  PHE B 111       4.165  32.004  14.883  1.00 76.32           C  
ATOM    915  N   GLU B 112      10.047  32.037  13.453  1.00 81.27           N  
ATOM    916  CA  GLU B 112      10.279  32.886  12.289  1.00 81.27           C  
ATOM    917  C   GLU B 112       9.718  32.249  11.021  1.00 81.27           C  
ATOM    918  CB  GLU B 112      11.774  33.168  12.118  1.00 81.27           C  
ATOM    919  O   GLU B 112       9.704  31.024  10.889  1.00 81.27           O  
ATOM    920  CG  GLU B 112      12.362  34.053  13.209  1.00 81.27           C  
ATOM    921  CD  GLU B 112      13.814  34.427  12.960  1.00 81.27           C  
ATOM    922  OE1 GLU B 112      14.372  35.241  13.731  1.00 81.27           O  
ATOM    923  OE2 GLU B 112      14.400  33.902  11.987  1.00 81.27           O  
ATOM    924  N   THR B 113       9.258  33.163  10.123  1.00 81.57           N  
ATOM    925  CA  THR B 113       8.797  32.676   8.828  1.00 81.57           C  
ATOM    926  C   THR B 113       9.878  32.857   7.766  1.00 81.57           C  
ATOM    927  CB  THR B 113       7.512  33.399   8.384  1.00 81.57           C  
ATOM    928  O   THR B 113      10.709  33.762   7.867  1.00 81.57           O  
ATOM    929  CG2 THR B 113       6.367  33.132   9.357  1.00 81.57           C  
ATOM    930  OG1 THR B 113       7.758  34.809   8.330  1.00 81.57           O  
ATOM    931  N   ASP B 114       9.860  31.907   6.851  1.00 86.69           N  
ATOM    932  CA  ASP B 114      10.805  32.004   5.743  1.00 86.69           C  
ATOM    933  C   ASP B 114      10.314  32.992   4.688  1.00 86.69           C  
ATOM    934  CB  ASP B 114      11.034  30.629   5.110  1.00 86.69           C  
ATOM    935  O   ASP B 114       9.432  33.810   4.958  1.00 86.69           O  
ATOM    936  CG  ASP B 114       9.788  30.067   4.448  1.00 86.69           C  
ATOM    937  OD1 ASP B 114       8.832  30.832   4.199  1.00 86.69           O  
ATOM    938  OD2 ASP B 114       9.762  28.847   4.176  1.00 86.69           O  
ATOM    939  N   ASP B 115      10.970  33.008   3.508  1.00 87.76           N  
ATOM    940  CA  ASP B 115      10.695  33.968   2.443  1.00 87.76           C  
ATOM    941  C   ASP B 115       9.265  33.823   1.929  1.00 87.76           C  
ATOM    942  CB  ASP B 115      11.688  33.792   1.292  1.00 87.76           C  
ATOM    943  O   ASP B 115       8.727  34.742   1.307  1.00 87.76           O  
ATOM    944  CG  ASP B 115      13.114  34.139   1.682  1.00 87.76           C  
ATOM    945  OD1 ASP B 115      13.317  34.829   2.704  1.00 87.76           O  
ATOM    946  OD2 ASP B 115      14.044  33.721   0.958  1.00 87.76           O  
ATOM    947  N   ASN B 116       8.698  32.687   2.219  1.00 84.76           N  
ATOM    948  CA  ASN B 116       7.341  32.432   1.746  1.00 84.76           C  
ATOM    949  C   ASN B 116       6.318  32.583   2.869  1.00 84.76           C  
ATOM    950  CB  ASN B 116       7.243  31.037   1.124  1.00 84.76           C  
ATOM    951  O   ASN B 116       5.148  32.237   2.699  1.00 84.76           O  
ATOM    952  CG  ASN B 116       8.060  30.906  -0.147  1.00 84.76           C  
ATOM    953  ND2 ASN B 116       8.575  29.709  -0.399  1.00 84.76           N  
ATOM    954  OD1 ASN B 116       8.228  31.874  -0.894  1.00 84.76           O  
ATOM    955  N   GLY B 117       6.744  33.092   4.008  1.00 79.73           N  
ATOM    956  CA  GLY B 117       5.842  33.266   5.135  1.00 79.73           C  
ATOM    957  C   GLY B 117       5.534  31.969   5.859  1.00 79.73           C  
ATOM    958  O   GLY B 117       4.501  31.851   6.521  1.00 79.73           O  
ATOM    959  N   VAL B 118       6.407  30.907   5.686  1.00 81.29           N  
ATOM    960  CA  VAL B 118       6.175  29.588   6.265  1.00 81.29           C  
ATOM    961  C   VAL B 118       7.198  29.321   7.368  1.00 81.29           C  
ATOM    962  CB  VAL B 118       6.244  28.477   5.194  1.00 81.29           C  
ATOM    963  O   VAL B 118       8.368  29.688   7.240  1.00 81.29           O  
ATOM    964  CG1 VAL B 118       6.084  27.099   5.834  1.00 81.29           C  
ATOM    965  CG2 VAL B 118       5.176  28.701   4.125  1.00 81.29           C  
ATOM    966  N   SER B 119       6.541  28.819   8.547  1.00 76.15           N  
ATOM    967  CA  SER B 119       7.439  28.421   9.626  1.00 76.15           C  
ATOM    968  C   SER B 119       7.342  26.925   9.904  1.00 76.15           C  
ATOM    969  CB  SER B 119       7.126  29.206  10.901  1.00 76.15           C  
ATOM    970  O   SER B 119       6.260  26.412  10.200  1.00 76.15           O  
ATOM    971  OG  SER B 119       7.865  28.698  11.998  1.00 76.15           O  
ATOM    972  N   THR B 120       8.435  26.182   9.911  1.00 72.20           N  
ATOM    973  CA  THR B 120       8.464  24.769  10.272  1.00 72.20           C  
ATOM    974  C   THR B 120       8.731  24.597  11.764  1.00 72.20           C  
ATOM    975  CB  THR B 120       9.533  24.008   9.465  1.00 72.20           C  
ATOM    976  O   THR B 120       8.386  23.567  12.348  1.00 72.20           O  
ATOM    977  CG2 THR B 120       9.106  23.839   8.011  1.00 72.20           C  
ATOM    978  OG1 THR B 120      10.765  24.739   9.508  1.00 72.20           O  
ATOM    979  N   GLU B 121       9.278  25.674  12.315  1.00 70.10           N  
ATOM    980  CA  GLU B 121       9.620  25.646  13.733  1.00 70.10           C  
ATOM    981  C   GLU B 121       8.368  25.680  14.604  1.00 70.10           C  
ATOM    982  CB  GLU B 121      10.540  26.817  14.088  1.00 70.10           C  
ATOM    983  O   GLU B 121       8.315  25.030  15.651  1.00 70.10           O  
ATOM    984  CG  GLU B 121      11.980  26.627  13.636  1.00 70.10           C  
ATOM    985  CD  GLU B 121      12.877  27.807  13.977  1.00 70.10           C  
ATOM    986  OE1 GLU B 121      14.078  27.779  13.624  1.00 70.10           O  
ATOM    987  OE2 GLU B 121      12.374  28.767  14.603  1.00 70.10           O  
ATOM    988  N   PHE B 122       7.394  26.456  14.169  1.00 65.18           N  
ATOM    989  CA  PHE B 122       6.145  26.563  14.914  1.00 65.18           C  
ATOM    990  C   PHE B 122       5.408  25.229  14.929  1.00 65.18           C  
ATOM    991  CB  PHE B 122       5.250  27.650  14.311  1.00 65.18           C  
ATOM    992  O   PHE B 122       4.839  24.840  15.952  1.00 65.18           O  
ATOM    993  CG  PHE B 122       4.016  27.939  15.123  1.00 65.18           C  
ATOM    994  CD1 PHE B 122       2.782  27.421  14.746  1.00 65.18           C  
ATOM    995  CD2 PHE B 122       4.089  28.729  16.262  1.00 65.18           C  
ATOM    996  CE1 PHE B 122       1.639  27.687  15.496  1.00 65.18           C  
ATOM    997  CE2 PHE B 122       2.951  28.999  17.016  1.00 65.18           C  
ATOM    998  CZ  PHE B 122       1.726  28.478  16.631  1.00 65.18           C  
ATOM    999  N   ALA B 123       5.546  24.495  13.864  1.00 59.07           N  
ATOM   1000  CA  ALA B 123       4.891  23.201  13.693  1.00 59.07           C  
ATOM   1001  C   ALA B 123       5.393  22.192  14.723  1.00 59.07           C  
ATOM   1002  CB  ALA B 123       5.121  22.671  12.279  1.00 59.07           C  
ATOM   1003  O   ALA B 123       4.619  21.378  15.231  1.00 59.07           O  
ATOM   1004  N   GLU B 124       6.635  22.385  15.049  1.00 57.85           N  
ATOM   1005  CA  GLU B 124       7.223  21.463  16.015  1.00 57.85           C  
ATOM   1006  C   GLU B 124       6.669  21.705  17.417  1.00 57.85           C  
ATOM   1007  CB  GLU B 124       8.748  21.592  16.023  1.00 57.85           C  
ATOM   1008  O   GLU B 124       6.768  20.838  18.287  1.00 57.85           O  
ATOM   1009  CG  GLU B 124       9.428  20.928  14.834  1.00 57.85           C  
ATOM   1010  CD  GLU B 124      10.943  21.054  14.861  1.00 57.85           C  
ATOM   1011  OE1 GLU B 124      11.613  20.508  13.956  1.00 57.85           O  
ATOM   1012  OE2 GLU B 124      11.463  21.703  15.796  1.00 57.85           O  
ATOM   1013  N   MET B 125       5.824  22.606  17.458  1.00 54.85           N  
ATOM   1014  CA  MET B 125       5.269  22.963  18.761  1.00 54.85           C  
ATOM   1015  C   MET B 125       4.093  22.059  19.117  1.00 54.85           C  
ATOM   1016  CB  MET B 125       4.826  24.427  18.774  1.00 54.85           C  
ATOM   1017  O   MET B 125       3.283  21.718  18.253  1.00 54.85           O  
ATOM   1018  CG  MET B 125       5.962  25.409  19.007  1.00 54.85           C  
ATOM   1019  SD  MET B 125       5.363  27.081  19.470  1.00 54.85           S  
ATOM   1020  CE  MET B 125       3.857  27.170  18.463  1.00 54.85           C  
ATOM   1021  N   THR B 126       4.244  21.301  20.151  1.00 49.46           N  
ATOM   1022  CA  THR B 126       3.340  20.300  20.705  1.00 49.46           C  
ATOM   1023  C   THR B 126       1.889  20.752  20.578  1.00 49.46           C  
ATOM   1024  CB  THR B 126       3.664  20.012  22.183  1.00 49.46           C  
ATOM   1025  O   THR B 126       1.020  19.967  20.193  1.00 49.46           O  
ATOM   1026  CG2 THR B 126       3.325  18.571  22.550  1.00 49.46           C  
ATOM   1027  OG1 THR B 126       5.060  20.236  22.413  1.00 49.46           O  
ATOM   1028  N   ARG B 127       1.658  22.018  20.877  1.00 50.28           N  
ATOM   1029  CA  ARG B 127       0.264  22.444  20.928  1.00 50.28           C  
ATOM   1030  C   ARG B 127      -0.345  22.496  19.531  1.00 50.28           C  
ATOM   1031  CB  ARG B 127       0.143  23.813  21.603  1.00 50.28           C  
ATOM   1032  O   ARG B 127      -1.491  22.087  19.332  1.00 50.28           O  
ATOM   1033  CG  ARG B 127      -0.050  23.742  23.109  1.00 50.28           C  
ATOM   1034  CD  ARG B 127      -0.205  25.126  23.723  1.00 50.28           C  
ATOM   1035  NE  ARG B 127      -1.520  25.300  24.334  1.00 50.28           N  
ATOM   1036  NH1 ARG B 127      -1.038  27.352  25.279  1.00 50.28           N  
ATOM   1037  NH2 ARG B 127      -3.107  26.410  25.568  1.00 50.28           N  
ATOM   1038  CZ  ARG B 127      -1.885  26.354  25.059  1.00 50.28           C  
ATOM   1039  N   VAL B 128       0.358  23.165  18.591  1.00 52.85           N  
ATOM   1040  CA  VAL B 128      -0.155  23.163  17.226  1.00 52.85           C  
ATOM   1041  C   VAL B 128      -0.287  21.727  16.724  1.00 52.85           C  
ATOM   1042  CB  VAL B 128       0.752  23.979  16.277  1.00 52.85           C  
ATOM   1043  O   VAL B 128      -1.278  21.376  16.080  1.00 52.85           O  
ATOM   1044  CG1 VAL B 128       0.278  23.847  14.831  1.00 52.85           C  
ATOM   1045  CG2 VAL B 128       0.785  25.446  16.701  1.00 52.85           C  
ATOM   1046  N   GLN B 129       0.668  21.019  17.232  1.00 53.08           N  
ATOM   1047  CA  GLN B 129       0.635  19.605  16.872  1.00 53.08           C  
ATOM   1048  C   GLN B 129      -0.609  18.924  17.434  1.00 53.08           C  
ATOM   1049  CB  GLN B 129       1.894  18.894  17.371  1.00 53.08           C  
ATOM   1050  O   GLN B 129      -1.244  18.117  16.751  1.00 53.08           O  
ATOM   1051  CG  GLN B 129       3.048  18.917  16.378  1.00 53.08           C  
ATOM   1052  CD  GLN B 129       4.305  18.267  16.925  1.00 53.08           C  
ATOM   1053  NE2 GLN B 129       5.359  18.243  16.116  1.00 53.08           N  
ATOM   1054  OE1 GLN B 129       4.330  17.792  18.065  1.00 53.08           O  
ATOM   1055  N   LYS B 130      -0.811  19.361  18.636  1.00 50.94           N  
ATOM   1056  CA  LYS B 130      -1.979  18.768  19.280  1.00 50.94           C  
ATOM   1057  C   LYS B 130      -3.265  19.166  18.561  1.00 50.94           C  
ATOM   1058  CB  LYS B 130      -2.050  19.183  20.750  1.00 50.94           C  
ATOM   1059  O   LYS B 130      -4.165  18.342  18.387  1.00 50.94           O  
ATOM   1060  CG  LYS B 130      -1.233  18.302  21.683  1.00 50.94           C  
ATOM   1061  CD  LYS B 130      -1.414  18.710  23.139  1.00 50.94           C  
ATOM   1062  CE  LYS B 130      -0.555  17.864  24.069  1.00 50.94           C  
ATOM   1063  NZ  LYS B 130      -0.709  18.278  25.495  1.00 50.94           N  
ATOM   1064  N   VAL B 131      -3.383  20.443  18.226  1.00 47.58           N  
ATOM   1065  CA  VAL B 131      -4.575  20.924  17.534  1.00 47.58           C  
ATOM   1066  C   VAL B 131      -4.674  20.269  16.158  1.00 47.58           C  
ATOM   1067  CB  VAL B 131      -4.567  22.463  17.393  1.00 47.58           C  
ATOM   1068  O   VAL B 131      -5.749  19.823  15.753  1.00 47.58           O  
ATOM   1069  CG1 VAL B 131      -5.721  22.930  16.507  1.00 47.58           C  
ATOM   1070  CG2 VAL B 131      -4.642  23.125  18.767  1.00 47.58           C  
ATOM   1071  N   VAL B 132      -3.543  20.278  15.556  1.00 49.14           N  
ATOM   1072  CA  VAL B 132      -3.510  19.697  14.218  1.00 49.14           C  
ATOM   1073  C   VAL B 132      -3.812  18.202  14.295  1.00 49.14           C  
ATOM   1074  CB  VAL B 132      -2.146  19.931  13.530  1.00 49.14           C  
ATOM   1075  O   VAL B 132      -4.567  17.671  13.478  1.00 49.14           O  
ATOM   1076  CG1 VAL B 132      -2.067  19.161  12.213  1.00 49.14           C  
ATOM   1077  CG2 VAL B 132      -1.916  21.422  13.296  1.00 49.14           C  
ATOM   1078  N   ILE B 133      -3.254  17.626  15.342  1.00 48.60           N  
ATOM   1079  CA  ILE B 133      -3.478  16.201  15.557  1.00 48.60           C  
ATOM   1080  C   ILE B 133      -4.961  15.946  15.821  1.00 48.60           C  
ATOM   1081  CB  ILE B 133      -2.626  15.665  16.729  1.00 48.60           C  
ATOM   1082  O   ILE B 133      -5.532  14.981  15.307  1.00 48.60           O  
ATOM   1083  CG1 ILE B 133      -1.133  15.770  16.396  1.00 48.60           C  
ATOM   1084  CG2 ILE B 133      -3.012  14.221  17.063  1.00 48.60           C  
ATOM   1085  CD1 ILE B 133      -0.213  15.448  17.565  1.00 48.60           C  
ATOM   1086  N   SER B 134      -5.416  16.729  16.736  1.00 44.19           N  
ATOM   1087  CA  SER B 134      -6.833  16.534  17.024  1.00 44.19           C  
ATOM   1088  C   SER B 134      -7.669  16.597  15.750  1.00 44.19           C  
ATOM   1089  CB  SER B 134      -7.327  17.583  18.021  1.00 44.19           C  
ATOM   1090  O   SER B 134      -8.752  16.010  15.683  1.00 44.19           O  
ATOM   1091  OG  SER B 134      -7.382  18.864  17.417  1.00 44.19           O  
ATOM   1092  N   LEU B 135      -7.104  17.379  14.878  1.00 42.33           N  
ATOM   1093  CA  LEU B 135      -7.794  17.438  13.594  1.00 42.33           C  
ATOM   1094  C   LEU B 135      -7.441  16.231  12.731  1.00 42.33           C  
ATOM   1095  CB  LEU B 135      -7.440  18.730  12.854  1.00 42.33           C  
ATOM   1096  O   LEU B 135      -8.057  16.007  11.687  1.00 42.33           O  
ATOM   1097  CG  LEU B 135      -7.946  20.031  13.480  1.00 42.33           C  
ATOM   1098  CD1 LEU B 135      -7.305  21.233  12.796  1.00 42.33           C  
ATOM   1099  CD2 LEU B 135      -9.467  20.109  13.394  1.00 42.33           C  
ATOM   1100  N   ASN B 136      -6.338  15.651  13.109  1.00 46.32           N  
ATOM   1101  CA  ASN B 136      -5.671  14.674  12.255  1.00 46.32           C  
ATOM   1102  C   ASN B 136      -6.473  13.380  12.152  1.00 46.32           C  
ATOM   1103  CB  ASN B 136      -4.260  14.384  12.771  1.00 46.32           C  
ATOM   1104  O   ASN B 136      -6.537  12.606  13.109  1.00 46.32           O  
ATOM   1105  CG  ASN B 136      -3.181  14.941  11.863  1.00 46.32           C  
ATOM   1106  ND2 ASN B 136      -1.950  14.977  12.359  1.00 46.32           N  
ATOM   1107  OD1 ASN B 136      -3.452  15.337  10.727  1.00 46.32           O  
ATOM   1108  N   HIS B 137      -7.554  13.487  11.436  1.00 50.77           N  
ATOM   1109  CA  HIS B 137      -8.306  12.315  11.002  1.00 50.77           C  
ATOM   1110  C   HIS B 137      -7.406  11.322  10.274  1.00 50.77           C  
ATOM   1111  CB  HIS B 137      -9.469  12.729  10.099  1.00 50.77           C  
ATOM   1112  O   HIS B 137      -7.884  10.314   9.749  1.00 50.77           O  
ATOM   1113  CG  HIS B 137     -10.417  13.690  10.744  1.00 50.77           C  
ATOM   1114  CD2 HIS B 137     -11.436  13.486  11.612  1.00 50.77           C  
ATOM   1115  ND1 HIS B 137     -10.373  15.047  10.512  1.00 50.77           N  
ATOM   1116  CE1 HIS B 137     -11.326  15.639  11.213  1.00 50.77           C  
ATOM   1117  NE2 HIS B 137     -11.985  14.713  11.888  1.00 50.77           N  
ATOM   1118  N   GLY B 138      -6.079  11.313  10.549  1.00 66.29           N  
ATOM   1119  CA  GLY B 138      -5.282  10.242   9.971  1.00 66.29           C  
ATOM   1120  C   GLY B 138      -4.739  10.579   8.595  1.00 66.29           C  
ATOM   1121  O   GLY B 138      -4.542  11.751   8.269  1.00 66.29           O  
ATOM   1122  N   TRP B 139      -4.240   9.702   7.804  1.00 79.03           N  
ATOM   1123  CA  TRP B 139      -3.589   9.784   6.501  1.00 79.03           C  
ATOM   1124  C   TRP B 139      -4.619   9.779   5.376  1.00 79.03           C  
ATOM   1125  CB  TRP B 139      -2.607   8.624   6.316  1.00 79.03           C  
ATOM   1126  O   TRP B 139      -4.295  10.090   4.227  1.00 79.03           O  
ATOM   1127  CG  TRP B 139      -3.254   7.271   6.327  1.00 79.03           C  
ATOM   1128  CD1 TRP B 139      -3.509   6.489   7.419  1.00 79.03           C  
ATOM   1129  CD2 TRP B 139      -3.723   6.539   5.191  1.00 79.03           C  
ATOM   1130  CE2 TRP B 139      -4.252   5.320   5.668  1.00 79.03           C  
ATOM   1131  CE3 TRP B 139      -3.747   6.796   3.813  1.00 79.03           C  
ATOM   1132  NE1 TRP B 139      -4.110   5.314   7.030  1.00 79.03           N  
ATOM   1133  CH2 TRP B 139      -4.812   4.636   3.473  1.00 79.03           C  
ATOM   1134  CZ2 TRP B 139      -4.801   4.359   4.816  1.00 79.03           C  
ATOM   1135  CZ3 TRP B 139      -4.294   5.839   2.967  1.00 79.03           C  
ATOM   1136  N   ILE B 140      -5.891   9.574   5.760  1.00 85.59           N  
ATOM   1137  CA  ILE B 140      -6.946   9.467   4.759  1.00 85.59           C  
ATOM   1138  C   ILE B 140      -8.023  10.516   5.030  1.00 85.59           C  
ATOM   1139  CB  ILE B 140      -7.568   8.053   4.742  1.00 85.59           C  
ATOM   1140  O   ILE B 140      -8.383  10.761   6.183  1.00 85.59           O  
ATOM   1141  CG1 ILE B 140      -8.426   7.861   3.485  1.00 85.59           C  
ATOM   1142  CG2 ILE B 140      -8.393   7.810   6.009  1.00 85.59           C  
ATOM   1143  CD1 ILE B 140      -7.655   7.329   2.285  1.00 85.59           C  
ATOM   1144  N   LYS B 141      -8.369  11.235   3.932  1.00 83.24           N  
ATOM   1145  CA  LYS B 141      -9.504  12.149   4.026  1.00 83.24           C  
ATOM   1146  C   LYS B 141     -10.800  11.462   3.604  1.00 83.24           C  
ATOM   1147  CB  LYS B 141      -9.265  13.391   3.166  1.00 83.24           C  
ATOM   1148  O   LYS B 141     -10.982  11.137   2.429  1.00 83.24           O  
ATOM   1149  CG  LYS B 141     -10.348  14.452   3.297  1.00 83.24           C  
ATOM   1150  CD  LYS B 141      -9.993  15.713   2.520  1.00 83.24           C  
ATOM   1151  CE  LYS B 141     -11.049  16.795   2.695  1.00 83.24           C  
ATOM   1152  NZ  LYS B 141     -10.675  18.055   1.985  1.00 83.24           N  
ATOM   1153  N   ARG B 142     -11.758  11.292   4.485  1.00 83.79           N  
ATOM   1154  CA  ARG B 142     -13.023  10.619   4.211  1.00 83.79           C  
ATOM   1155  C   ARG B 142     -13.962  11.520   3.416  1.00 83.79           C  
ATOM   1156  CB  ARG B 142     -13.694  10.184   5.515  1.00 83.79           C  
ATOM   1157  O   ARG B 142     -13.963  12.739   3.598  1.00 83.79           O  
ATOM   1158  CG  ARG B 142     -12.869   9.207   6.337  1.00 83.79           C  
ATOM   1159  CD  ARG B 142     -12.862   7.815   5.720  1.00 83.79           C  
ATOM   1160  NE  ARG B 142     -12.186   6.848   6.580  1.00 83.79           N  
ATOM   1161  NH1 ARG B 142     -12.364   5.090   5.091  1.00 83.79           N  
ATOM   1162  NH2 ARG B 142     -11.341   4.781   7.120  1.00 83.79           N  
ATOM   1163  CZ  ARG B 142     -11.965   5.575   6.262  1.00 83.79           C  
ATOM   1164  N   ASP B 143     -14.653  10.799   2.502  1.00 73.42           N  
ATOM   1165  CA  ASP B 143     -15.629  11.546   1.715  1.00 73.42           C  
ATOM   1166  C   ASP B 143     -16.824  11.959   2.571  1.00 73.42           C  
ATOM   1167  CB  ASP B 143     -16.100  10.718   0.518  1.00 73.42           C  
ATOM   1168  O   ASP B 143     -17.301  11.179   3.398  1.00 73.42           O  
ATOM   1169  CG  ASP B 143     -14.988  10.423  -0.474  1.00 73.42           C  
ATOM   1170  OD1 ASP B 143     -14.181  11.330  -0.773  1.00 73.42           O  
ATOM   1171  OD2 ASP B 143     -14.919   9.275  -0.963  1.00 73.42           O  
ATOM   1172  N   VAL B 144     -17.065  13.189   2.918  1.00 64.47           N  
ATOM   1173  CA  VAL B 144     -18.256  13.632   3.635  1.00 64.47           C  
ATOM   1174  C   VAL B 144     -19.448  13.671   2.682  1.00 64.47           C  
ATOM   1175  CB  VAL B 144     -18.045  15.019   4.282  1.00 64.47           C  
ATOM   1176  O   VAL B 144     -19.285  13.908   1.482  1.00 64.47           O  
ATOM   1177  CG1 VAL B 144     -18.779  15.107   5.620  1.00 64.47           C  
ATOM   1178  CG2 VAL B 144     -16.555  15.300   4.467  1.00 64.47           C  
TER    1179      VAL B 144                                                      
ATOM   1180  N   MET C   1      -7.021  23.346   6.665  1.00 46.03           N  
ATOM   1181  CA  MET C   1      -7.515  23.646   8.006  1.00 46.03           C  
ATOM   1182  C   MET C   1      -6.755  24.820   8.616  1.00 46.03           C  
ATOM   1183  CB  MET C   1      -7.395  22.419   8.910  1.00 46.03           C  
ATOM   1184  O   MET C   1      -5.547  24.955   8.414  1.00 46.03           O  
ATOM   1185  CG  MET C   1      -6.881  22.733  10.306  1.00 46.03           C  
ATOM   1186  SD  MET C   1      -6.699  21.231  11.343  1.00 46.03           S  
ATOM   1187  CE  MET C   1      -4.954  21.380  11.817  1.00 46.03           C  
ATOM   1188  N   THR C   2      -7.537  25.932   8.825  1.00 50.15           N  
ATOM   1189  CA  THR C   2      -6.932  27.126   9.405  1.00 50.15           C  
ATOM   1190  C   THR C   2      -7.116  27.145  10.920  1.00 50.15           C  
ATOM   1191  CB  THR C   2      -7.531  28.408   8.797  1.00 50.15           C  
ATOM   1192  O   THR C   2      -8.215  26.898  11.420  1.00 50.15           O  
ATOM   1193  CG2 THR C   2      -6.622  29.608   9.038  1.00 50.15           C  
ATOM   1194  OG1 THR C   2      -7.699  28.226   7.385  1.00 50.15           O  
ATOM   1195  N   VAL C   3      -6.156  26.801  11.760  1.00 53.05           N  
ATOM   1196  CA  VAL C   3      -6.188  27.027  13.201  1.00 53.05           C  
ATOM   1197  C   VAL C   3      -5.729  28.450  13.511  1.00 53.05           C  
ATOM   1198  CB  VAL C   3      -5.306  26.007  13.955  1.00 53.05           C  
ATOM   1199  O   VAL C   3      -4.798  28.960  12.882  1.00 53.05           O  
ATOM   1200  CG1 VAL C   3      -5.444  26.186  15.466  1.00 53.05           C  
ATOM   1201  CG2 VAL C   3      -5.672  24.581  13.547  1.00 53.05           C  
ATOM   1202  N   GLU C   4      -6.609  29.114  14.155  1.00 54.18           N  
ATOM   1203  CA  GLU C   4      -6.241  30.474  14.538  1.00 54.18           C  
ATOM   1204  C   GLU C   4      -5.425  30.482  15.828  1.00 54.18           C  
ATOM   1205  CB  GLU C   4      -7.489  31.344  14.700  1.00 54.18           C  
ATOM   1206  O   GLU C   4      -5.857  29.934  16.845  1.00 54.18           O  
ATOM   1207  CG  GLU C   4      -7.990  31.951  13.397  1.00 54.18           C  
ATOM   1208  CD  GLU C   4      -9.136  32.930  13.592  1.00 54.18           C  
ATOM   1209  OE1 GLU C   4      -9.521  33.616  12.618  1.00 54.18           O  
ATOM   1210  OE2 GLU C   4      -9.653  33.013  14.729  1.00 54.18           O  
ATOM   1211  N   ILE C   5      -4.253  30.544  15.713  1.00 59.67           N  
ATOM   1212  CA  ILE C   5      -3.387  30.761  16.866  1.00 59.67           C  
ATOM   1213  C   ILE C   5      -3.031  32.242  16.973  1.00 59.67           C  
ATOM   1214  CB  ILE C   5      -2.103  29.907  16.778  1.00 59.67           C  
ATOM   1215  O   ILE C   5      -2.792  32.905  15.961  1.00 59.67           O  
ATOM   1216  CG1 ILE C   5      -2.457  28.429  16.575  1.00 59.67           C  
ATOM   1217  CG2 ILE C   5      -1.240  30.097  18.029  1.00 59.67           C  
ATOM   1218  CD1 ILE C   5      -1.252  27.530  16.337  1.00 59.67           C  
ATOM   1219  N   GLN C   6      -3.280  32.759  18.106  1.00 61.80           N  
ATOM   1220  CA  GLN C   6      -2.941  34.165  18.295  1.00 61.80           C  
ATOM   1221  C   GLN C   6      -1.429  34.370  18.304  1.00 61.80           C  
ATOM   1222  CB  GLN C   6      -3.550  34.695  19.594  1.00 61.80           C  
ATOM   1223  O   GLN C   6      -0.709  33.686  19.034  1.00 61.80           O  
ATOM   1224  CG  GLN C   6      -5.056  34.909  19.525  1.00 61.80           C  
ATOM   1225  CD  GLN C   6      -5.598  35.664  20.724  1.00 61.80           C  
ATOM   1226  NE2 GLN C   6      -6.817  36.177  20.601  1.00 61.80           N  
ATOM   1227  OE1 GLN C   6      -4.925  35.786  21.753  1.00 61.80           O  
ATOM   1228  N   THR C   7      -0.998  34.966  17.280  1.00 65.96           N  
ATOM   1229  CA  THR C   7       0.413  35.337  17.244  1.00 65.96           C  
ATOM   1230  C   THR C   7       0.575  36.810  16.878  1.00 65.96           C  
ATOM   1231  CB  THR C   7       1.194  34.467  16.242  1.00 65.96           C  
ATOM   1232  O   THR C   7      -0.326  37.412  16.290  1.00 65.96           O  
ATOM   1233  CG2 THR C   7       0.913  32.985  16.464  1.00 65.96           C  
ATOM   1234  OG1 THR C   7       0.807  34.821  14.908  1.00 65.96           O  
ATOM   1235  N   THR C   8       1.459  37.536  17.533  1.00 65.95           N  
ATOM   1236  CA  THR C   8       1.733  38.932  17.210  1.00 65.95           C  
ATOM   1237  C   THR C   8       3.176  39.108  16.749  1.00 65.95           C  
ATOM   1238  CB  THR C   8       1.462  39.848  18.418  1.00 65.95           C  
ATOM   1239  O   THR C   8       4.096  38.536  17.338  1.00 65.95           O  
ATOM   1240  CG2 THR C   8       1.180  41.278  17.972  1.00 65.95           C  
ATOM   1241  OG1 THR C   8       0.328  39.353  19.142  1.00 65.95           O  
ATOM   1242  N   PRO C   9       3.285  39.802  15.519  1.00 68.75           N  
ATOM   1243  CA  PRO C   9       4.678  40.141  15.217  1.00 68.75           C  
ATOM   1244  C   PRO C   9       5.395  40.793  16.397  1.00 68.75           C  
ATOM   1245  CB  PRO C   9       4.556  41.118  14.045  1.00 68.75           C  
ATOM   1246  O   PRO C   9       4.773  41.517  17.179  1.00 68.75           O  
ATOM   1247  CG  PRO C   9       3.146  40.974  13.573  1.00 68.75           C  
ATOM   1248  CD  PRO C   9       2.338  40.340  14.668  1.00 68.75           C  
ATOM   1249  N   THR C  10       6.631  40.251  16.635  1.00 66.54           N  
ATOM   1250  CA  THR C  10       7.370  40.846  17.743  1.00 66.54           C  
ATOM   1251  C   THR C  10       7.380  42.368  17.631  1.00 66.54           C  
ATOM   1252  CB  THR C  10       8.818  40.323  17.794  1.00 66.54           C  
ATOM   1253  O   THR C  10       7.307  43.071  18.641  1.00 66.54           O  
ATOM   1254  CG2 THR C  10       9.492  40.697  19.110  1.00 66.54           C  
ATOM   1255  OG1 THR C  10       8.808  38.896  17.663  1.00 66.54           O  
ATOM   1256  N   SER C  11       7.435  42.742  16.394  1.00 65.76           N  
ATOM   1257  CA  SER C  11       7.447  44.187  16.194  1.00 65.76           C  
ATOM   1258  C   SER C  11       6.047  44.776  16.335  1.00 65.76           C  
ATOM   1259  CB  SER C  11       8.019  44.535  14.819  1.00 65.76           C  
ATOM   1260  O   SER C  11       5.888  45.911  16.790  1.00 65.76           O  
ATOM   1261  OG  SER C  11       7.251  43.936  13.789  1.00 65.76           O  
ATOM   1262  N   ASN C  12       5.074  44.082  15.649  1.00 59.38           N  
ATOM   1263  CA  ASN C  12       3.695  44.540  15.519  1.00 59.38           C  
ATOM   1264  C   ASN C  12       2.728  43.628  16.269  1.00 59.38           C  
ATOM   1265  CB  ASN C  12       3.298  44.637  14.044  1.00 59.38           C  
ATOM   1266  O   ASN C  12       2.737  42.412  16.072  1.00 59.38           O  
ATOM   1267  CG  ASN C  12       2.111  45.554  13.818  1.00 59.38           C  
ATOM   1268  ND2 ASN C  12       1.853  45.888  12.559  1.00 59.38           N  
ATOM   1269  OD1 ASN C  12       1.434  45.958  14.766  1.00 59.38           O  
ATOM   1270  N   GLN C  13       1.967  44.079  17.324  1.00 57.87           N  
ATOM   1271  CA  GLN C  13       1.111  43.302  18.214  1.00 57.87           C  
ATOM   1272  C   GLN C  13      -0.215  42.960  17.541  1.00 57.87           C  
ATOM   1273  CB  GLN C  13       0.859  44.063  19.516  1.00 57.87           C  
ATOM   1274  O   GLN C  13      -1.138  42.467  18.193  1.00 57.87           O  
ATOM   1275  CG  GLN C  13       2.106  44.252  20.370  1.00 57.87           C  
ATOM   1276  CD  GLN C  13       1.786  44.686  21.788  1.00 57.87           C  
ATOM   1277  NE2 GLN C  13       2.758  44.549  22.683  1.00 57.87           N  
ATOM   1278  OE1 GLN C  13       0.675  45.143  22.076  1.00 57.87           O  
ATOM   1279  N   GLU C  14      -0.358  43.201  16.182  1.00 60.36           N  
ATOM   1280  CA  GLU C  14      -1.647  42.838  15.600  1.00 60.36           C  
ATOM   1281  C   GLU C  14      -1.768  41.327  15.426  1.00 60.36           C  
ATOM   1282  CB  GLU C  14      -1.847  43.540  14.255  1.00 60.36           C  
ATOM   1283  O   GLU C  14      -0.800  40.660  15.056  1.00 60.36           O  
ATOM   1284  CG  GLU C  14      -2.435  44.939  14.374  1.00 60.36           C  
ATOM   1285  CD  GLU C  14      -2.838  45.536  13.034  1.00 60.36           C  
ATOM   1286  OE1 GLU C  14      -3.420  46.644  13.014  1.00 60.36           O  
ATOM   1287  OE2 GLU C  14      -2.569  44.890  11.997  1.00 60.36           O  
ATOM   1288  N   ALA C  15      -2.914  40.854  15.739  1.00 60.33           N  
ATOM   1289  CA  ALA C  15      -3.181  39.422  15.628  1.00 60.33           C  
ATOM   1290  C   ALA C  15      -3.051  38.950  14.183  1.00 60.33           C  
ATOM   1291  CB  ALA C  15      -4.572  39.097  16.168  1.00 60.33           C  
ATOM   1292  O   ALA C  15      -3.444  39.660  13.254  1.00 60.33           O  
ATOM   1293  N   VAL C  16      -2.287  37.924  13.945  1.00 65.31           N  
ATOM   1294  CA  VAL C  16      -2.132  37.343  12.615  1.00 65.31           C  
ATOM   1295  C   VAL C  16      -2.824  35.983  12.561  1.00 65.31           C  
ATOM   1296  CB  VAL C  16      -0.643  37.199  12.228  1.00 65.31           C  
ATOM   1297  O   VAL C  16      -3.032  35.344  13.595  1.00 65.31           O  
ATOM   1298  CG1 VAL C  16      -0.494  36.988  10.723  1.00 65.31           C  
ATOM   1299  CG2 VAL C  16       0.146  38.427  12.679  1.00 65.31           C  
ATOM   1300  N   VAL C  17      -3.319  35.631  11.336  1.00 65.31           N  
ATOM   1301  CA  VAL C  17      -3.954  34.340  11.091  1.00 65.31           C  
ATOM   1302  C   VAL C  17      -2.892  33.299  10.744  1.00 65.31           C  
ATOM   1303  CB  VAL C  17      -5.003  34.429   9.960  1.00 65.31           C  
ATOM   1304  O   VAL C  17      -1.956  33.584   9.993  1.00 65.31           O  
ATOM   1305  CG1 VAL C  17      -5.667  33.073   9.732  1.00 65.31           C  
ATOM   1306  CG2 VAL C  17      -6.049  35.493  10.287  1.00 65.31           C  
ATOM   1307  N   VAL C  18      -3.046  32.204  11.453  1.00 65.69           N  
ATOM   1308  CA  VAL C  18      -2.115  31.103  11.230  1.00 65.69           C  
ATOM   1309  C   VAL C  18      -2.787  30.018  10.391  1.00 65.69           C  
ATOM   1310  CB  VAL C  18      -1.609  30.508  12.564  1.00 65.69           C  
ATOM   1311  O   VAL C  18      -3.902  29.589  10.699  1.00 65.69           O  
ATOM   1312  CG1 VAL C  18      -0.603  29.388  12.308  1.00 65.69           C  
ATOM   1313  CG2 VAL C  18      -0.988  31.600  13.433  1.00 65.69           C  
ATOM   1314  N   HIS C  19      -2.047  29.860   9.157  1.00 65.50           N  
ATOM   1315  CA  HIS C  19      -2.489  28.735   8.341  1.00 65.50           C  
ATOM   1316  C   HIS C  19      -1.576  27.528   8.524  1.00 65.50           C  
ATOM   1317  CB  HIS C  19      -2.543  29.133   6.864  1.00 65.50           C  
ATOM   1318  O   HIS C  19      -0.355  27.641   8.386  1.00 65.50           O  
ATOM   1319  CG  HIS C  19      -3.592  30.154   6.556  1.00 65.50           C  
ATOM   1320  CD2 HIS C  19      -3.553  31.507   6.588  1.00 65.50           C  
ATOM   1321  ND1 HIS C  19      -4.868  29.814   6.162  1.00 65.50           N  
ATOM   1322  CE1 HIS C  19      -5.570  30.918   5.963  1.00 65.50           C  
ATOM   1323  NE2 HIS C  19      -4.794  31.959   6.215  1.00 65.50           N  
ATOM   1324  N   VAL C  20      -2.209  26.458   8.948  1.00 64.24           N  
ATOM   1325  CA  VAL C  20      -1.449  25.230   9.159  1.00 64.24           C  
ATOM   1326  C   VAL C  20      -1.682  24.271   7.994  1.00 64.24           C  
ATOM   1327  CB  VAL C  20      -1.829  24.549  10.493  1.00 64.24           C  
ATOM   1328  O   VAL C  20      -2.827  23.994   7.629  1.00 64.24           O  
ATOM   1329  CG1 VAL C  20      -0.984  23.297  10.721  1.00 64.24           C  
ATOM   1330  CG2 VAL C  20      -1.665  25.527  11.656  1.00 64.24           C  
ATOM   1331  N   LYS C  21      -0.492  23.982   7.311  1.00 66.85           N  
ATOM   1332  CA  LYS C  21      -0.552  22.974   6.256  1.00 66.85           C  
ATOM   1333  C   LYS C  21       0.058  21.655   6.721  1.00 66.85           C  
ATOM   1334  CB  LYS C  21       0.164  23.469   4.999  1.00 66.85           C  
ATOM   1335  O   LYS C  21       1.160  21.636   7.274  1.00 66.85           O  
ATOM   1336  CG  LYS C  21      -0.045  22.584   3.779  1.00 66.85           C  
ATOM   1337  CD  LYS C  21       0.656  23.151   2.551  1.00 66.85           C  
ATOM   1338  CE  LYS C  21       0.480  22.246   1.338  1.00 66.85           C  
ATOM   1339  NZ  LYS C  21       1.172  22.794   0.134  1.00 66.85           N  
ATOM   1340  N   ILE C  22      -0.706  20.547   6.489  1.00 66.75           N  
ATOM   1341  CA  ILE C  22      -0.253  19.216   6.877  1.00 66.75           C  
ATOM   1342  C   ILE C  22       0.204  18.445   5.640  1.00 66.75           C  
ATOM   1343  CB  ILE C  22      -1.362  18.434   7.616  1.00 66.75           C  
ATOM   1344  O   ILE C  22      -0.518  18.378   4.642  1.00 66.75           O  
ATOM   1345  CG1 ILE C  22      -1.829  19.211   8.852  1.00 66.75           C  
ATOM   1346  CG2 ILE C  22      -0.872  17.035   8.001  1.00 66.75           C  
ATOM   1347  CD1 ILE C  22      -3.054  18.614   9.532  1.00 66.75           C  
ATOM   1348  N   GLU C  23       1.436  18.015   5.743  1.00 70.98           N  
ATOM   1349  CA  GLU C  23       1.931  17.081   4.736  1.00 70.98           C  
ATOM   1350  C   GLU C  23       2.223  15.713   5.347  1.00 70.98           C  
ATOM   1351  CB  GLU C  23       3.189  17.634   4.060  1.00 70.98           C  
ATOM   1352  O   GLU C  23       3.134  15.575   6.167  1.00 70.98           O  
ATOM   1353  CG  GLU C  23       2.939  18.880   3.222  1.00 70.98           C  
ATOM   1354  CD  GLU C  23       4.182  19.376   2.500  1.00 70.98           C  
ATOM   1355  OE1 GLU C  23       4.078  20.335   1.702  1.00 70.98           O  
ATOM   1356  OE2 GLU C  23       5.268  18.800   2.733  1.00 70.98           O  
ATOM   1357  N   VAL C  24       1.473  14.740   4.920  1.00 75.19           N  
ATOM   1358  CA  VAL C  24       1.512  13.411   5.521  1.00 75.19           C  
ATOM   1359  C   VAL C  24       2.702  12.629   4.970  1.00 75.19           C  
ATOM   1360  CB  VAL C  24       0.200  12.634   5.266  1.00 75.19           C  
ATOM   1361  O   VAL C  24       3.389  11.925   5.715  1.00 75.19           O  
ATOM   1362  CG1 VAL C  24       0.280  11.230   5.862  1.00 75.19           C  
ATOM   1363  CG2 VAL C  24      -0.991  13.396   5.844  1.00 75.19           C  
ATOM   1364  N   GLY C  25       3.029  12.844   3.763  1.00 84.15           N  
ATOM   1365  CA  GLY C  25       4.110  12.137   3.095  1.00 84.15           C  
ATOM   1366  C   GLY C  25       3.633  11.264   1.950  1.00 84.15           C  
ATOM   1367  O   GLY C  25       2.457  11.299   1.583  1.00 84.15           O  
ATOM   1368  N   ASP C  26       4.582  10.479   1.421  1.00 93.19           N  
ATOM   1369  CA  ASP C  26       4.310   9.568   0.314  1.00 93.19           C  
ATOM   1370  C   ASP C  26       3.797   8.223   0.822  1.00 93.19           C  
ATOM   1371  CB  ASP C  26       5.567   9.365  -0.535  1.00 93.19           C  
ATOM   1372  O   ASP C  26       3.893   7.927   2.015  1.00 93.19           O  
ATOM   1373  CG  ASP C  26       6.133  10.666  -1.078  1.00 93.19           C  
ATOM   1374  OD1 ASP C  26       5.347  11.562  -1.455  1.00 93.19           O  
ATOM   1375  OD2 ASP C  26       7.375  10.794  -1.131  1.00 93.19           O  
ATOM   1376  N   TYR C  27       3.231   7.515  -0.065  1.00 94.95           N  
ATOM   1377  CA  TYR C  27       2.625   6.242   0.309  1.00 94.95           C  
ATOM   1378  C   TYR C  27       3.249   5.091  -0.472  1.00 94.95           C  
ATOM   1379  CB  TYR C  27       1.112   6.275   0.071  1.00 94.95           C  
ATOM   1380  O   TYR C  27       3.421   5.180  -1.690  1.00 94.95           O  
ATOM   1381  CG  TYR C  27       0.418   7.436   0.740  1.00 94.95           C  
ATOM   1382  CD1 TYR C  27      -0.159   7.295   2.000  1.00 94.95           C  
ATOM   1383  CD2 TYR C  27       0.336   8.675   0.114  1.00 94.95           C  
ATOM   1384  CE1 TYR C  27      -0.802   8.362   2.620  1.00 94.95           C  
ATOM   1385  CE2 TYR C  27      -0.304   9.749   0.724  1.00 94.95           C  
ATOM   1386  OH  TYR C  27      -1.504  10.642   2.584  1.00 94.95           O  
ATOM   1387  CZ  TYR C  27      -0.869   9.582   1.975  1.00 94.95           C  
ATOM   1388  N   VAL C  28       3.659   4.099   0.244  1.00 97.86           N  
ATOM   1389  CA  VAL C  28       3.984   2.797  -0.331  1.00 97.86           C  
ATOM   1390  C   VAL C  28       2.993   1.749   0.168  1.00 97.86           C  
ATOM   1391  CB  VAL C  28       5.429   2.371   0.013  1.00 97.86           C  
ATOM   1392  O   VAL C  28       2.898   1.498   1.372  1.00 97.86           O  
ATOM   1393  CG1 VAL C  28       5.728   0.979  -0.542  1.00 97.86           C  
ATOM   1394  CG2 VAL C  28       6.429   3.391  -0.528  1.00 97.86           C  
ATOM   1395  N   ILE C  29       2.312   1.133  -0.797  1.00 98.46           N  
ATOM   1396  CA  ILE C  29       1.220   0.247  -0.408  1.00 98.46           C  
ATOM   1397  C   ILE C  29       1.427  -1.131  -1.032  1.00 98.46           C  
ATOM   1398  CB  ILE C  29      -0.152   0.823  -0.826  1.00 98.46           C  
ATOM   1399  O   ILE C  29       1.001  -1.378  -2.163  1.00 98.46           O  
ATOM   1400  CG1 ILE C  29      -0.328   2.240  -0.266  1.00 98.46           C  
ATOM   1401  CG2 ILE C  29      -1.287  -0.094  -0.362  1.00 98.46           C  
ATOM   1402  CD1 ILE C  29      -1.605   2.931  -0.723  1.00 98.46           C  
ATOM   1403  N   PRO C  30       2.066  -2.033  -0.262  1.00 98.54           N  
ATOM   1404  CA  PRO C  30       2.079  -3.420  -0.733  1.00 98.54           C  
ATOM   1405  C   PRO C  30       0.677  -4.009  -0.872  1.00 98.54           C  
ATOM   1406  CB  PRO C  30       2.875  -4.153   0.350  1.00 98.54           C  
ATOM   1407  O   PRO C  30      -0.151  -3.860   0.030  1.00 98.54           O  
ATOM   1408  CG  PRO C  30       3.645  -3.080   1.049  1.00 98.54           C  
ATOM   1409  CD  PRO C  30       2.820  -1.825   1.054  1.00 98.54           C  
ATOM   1410  N   ILE C  31       0.477  -4.697  -1.939  1.00 98.63           N  
ATOM   1411  CA  ILE C  31      -0.852  -5.209  -2.256  1.00 98.63           C  
ATOM   1412  C   ILE C  31      -0.773  -6.705  -2.549  1.00 98.63           C  
ATOM   1413  CB  ILE C  31      -1.474  -4.460  -3.456  1.00 98.63           C  
ATOM   1414  O   ILE C  31       0.137  -7.160  -3.247  1.00 98.63           O  
ATOM   1415  CG1 ILE C  31      -1.815  -3.017  -3.067  1.00 98.63           C  
ATOM   1416  CG2 ILE C  31      -2.715  -5.197  -3.968  1.00 98.63           C  
ATOM   1417  CD1 ILE C  31      -2.320  -2.167  -4.224  1.00 98.63           C  
ATOM   1418  N   VAL C  32      -1.723  -7.392  -2.052  1.00 98.05           N  
ATOM   1419  CA  VAL C  32      -1.847  -8.812  -2.365  1.00 98.05           C  
ATOM   1420  C   VAL C  32      -3.249  -9.104  -2.893  1.00 98.05           C  
ATOM   1421  CB  VAL C  32      -1.546  -9.693  -1.132  1.00 98.05           C  
ATOM   1422  O   VAL C  32      -4.232  -8.534  -2.412  1.00 98.05           O  
ATOM   1423  CG1 VAL C  32      -2.064 -11.114  -1.345  1.00 98.05           C  
ATOM   1424  CG2 VAL C  32      -0.048  -9.705  -0.837  1.00 98.05           C  
ATOM   1425  N   TYR C  33      -3.294  -9.970  -3.919  1.00 97.22           N  
ATOM   1426  CA  TYR C  33      -4.528 -10.521  -4.468  1.00 97.22           C  
ATOM   1427  C   TYR C  33      -4.689 -11.987  -4.087  1.00 97.22           C  
ATOM   1428  CB  TYR C  33      -4.552 -10.372  -5.993  1.00 97.22           C  
ATOM   1429  O   TYR C  33      -4.285 -12.878  -4.838  1.00 97.22           O  
ATOM   1430  CG  TYR C  33      -4.220  -8.980  -6.472  1.00 97.22           C  
ATOM   1431  CD1 TYR C  33      -5.185  -7.975  -6.474  1.00 97.22           C  
ATOM   1432  CD2 TYR C  33      -2.943  -8.666  -6.925  1.00 97.22           C  
ATOM   1433  CE1 TYR C  33      -4.885  -6.691  -6.917  1.00 97.22           C  
ATOM   1434  CE2 TYR C  33      -2.632  -7.386  -7.369  1.00 97.22           C  
ATOM   1435  OH  TYR C  33      -3.306  -5.136  -7.801  1.00 97.22           O  
ATOM   1436  CZ  TYR C  33      -3.608  -6.406  -7.361  1.00 97.22           C  
ATOM   1437  N   PRO C  34      -5.386 -12.238  -3.016  1.00 94.59           N  
ATOM   1438  CA  PRO C  34      -5.451 -13.621  -2.536  1.00 94.59           C  
ATOM   1439  C   PRO C  34      -6.192 -14.545  -3.499  1.00 94.59           C  
ATOM   1440  CB  PRO C  34      -6.203 -13.499  -1.209  1.00 94.59           C  
ATOM   1441  O   PRO C  34      -5.890 -15.739  -3.571  1.00 94.59           O  
ATOM   1442  CG  PRO C  34      -6.037 -12.069  -0.806  1.00 94.59           C  
ATOM   1443  CD  PRO C  34      -5.855 -11.242  -2.046  1.00 94.59           C  
ATOM   1444  N   ASP C  35      -7.072 -14.016  -4.300  1.00 91.04           N  
ATOM   1445  CA  ASP C  35      -7.943 -14.820  -5.152  1.00 91.04           C  
ATOM   1446  C   ASP C  35      -7.307 -15.054  -6.521  1.00 91.04           C  
ATOM   1447  CB  ASP C  35      -9.306 -14.145  -5.315  1.00 91.04           C  
ATOM   1448  O   ASP C  35      -7.888 -15.728  -7.374  1.00 91.04           O  
ATOM   1449  CG  ASP C  35     -10.017 -13.918  -3.992  1.00 91.04           C  
ATOM   1450  OD1 ASP C  35     -10.280 -14.900  -3.265  1.00 91.04           O  
ATOM   1451  OD2 ASP C  35     -10.319 -12.747  -3.675  1.00 91.04           O  
ATOM   1452  N   TYR C  36      -6.158 -14.549  -6.753  1.00 92.77           N  
ATOM   1453  CA  TYR C  36      -5.504 -14.640  -8.054  1.00 92.77           C  
ATOM   1454  C   TYR C  36      -5.152 -16.085  -8.387  1.00 92.77           C  
ATOM   1455  CB  TYR C  36      -4.241 -13.775  -8.082  1.00 92.77           C  
ATOM   1456  O   TYR C  36      -4.529 -16.780  -7.582  1.00 92.77           O  
ATOM   1457  CG  TYR C  36      -3.694 -13.545  -9.470  1.00 92.77           C  
ATOM   1458  CD1 TYR C  36      -2.868 -14.487 -10.079  1.00 92.77           C  
ATOM   1459  CD2 TYR C  36      -4.000 -12.385 -10.174  1.00 92.77           C  
ATOM   1460  CE1 TYR C  36      -2.360 -14.278 -11.357  1.00 92.77           C  
ATOM   1461  CE2 TYR C  36      -3.497 -12.166 -11.452  1.00 92.77           C  
ATOM   1462  OH  TYR C  36      -2.180 -12.905 -13.300  1.00 92.77           O  
ATOM   1463  CZ  TYR C  36      -2.680 -13.117 -12.035  1.00 92.77           C  
ATOM   1464  N   LEU C  37      -5.503 -16.423  -9.580  1.00 84.32           N  
ATOM   1465  CA  LEU C  37      -5.215 -17.765 -10.074  1.00 84.32           C  
ATOM   1466  C   LEU C  37      -3.941 -17.774 -10.912  1.00 84.32           C  
ATOM   1467  CB  LEU C  37      -6.389 -18.295 -10.902  1.00 84.32           C  
ATOM   1468  O   LEU C  37      -3.819 -17.010 -11.872  1.00 84.32           O  
ATOM   1469  CG  LEU C  37      -7.735 -18.396 -10.183  1.00 84.32           C  
ATOM   1470  CD1 LEU C  37      -8.839 -18.749 -11.173  1.00 84.32           C  
ATOM   1471  CD2 LEU C  37      -7.665 -19.427  -9.061  1.00 84.32           C  
ATOM   1472  N   VAL C  38      -3.009 -18.572 -10.581  1.00 78.13           N  
ATOM   1473  CA  VAL C  38      -1.753 -18.682 -11.315  1.00 78.13           C  
ATOM   1474  C   VAL C  38      -1.807 -19.884 -12.256  1.00 78.13           C  
ATOM   1475  CB  VAL C  38      -0.545 -18.808 -10.359  1.00 78.13           C  
ATOM   1476  O   VAL C  38      -2.308 -20.948 -11.885  1.00 78.13           O  
ATOM   1477  CG1 VAL C  38       0.764 -18.839 -11.145  1.00 78.13           C  
ATOM   1478  CG2 VAL C  38      -0.541 -17.660  -9.352  1.00 78.13           C  
ATOM   1479  N   ALA C  39      -1.361 -19.585 -13.441  1.00 70.00           N  
ATOM   1480  CA  ALA C  39      -1.304 -20.682 -14.404  1.00 70.00           C  
ATOM   1481  C   ALA C  39      -0.228 -21.693 -14.020  1.00 70.00           C  
ATOM   1482  CB  ALA C  39      -1.047 -20.144 -15.809  1.00 70.00           C  
ATOM   1483  O   ALA C  39       0.891 -21.314 -13.667  1.00 70.00           O  
ATOM   1484  N   ILE C  40      -0.575 -22.877 -14.061  1.00 64.68           N  
ATOM   1485  CA  ILE C  40       0.373 -23.942 -13.751  1.00 64.68           C  
ATOM   1486  C   ILE C  40       0.944 -24.517 -15.045  1.00 64.68           C  
ATOM   1487  CB  ILE C  40      -0.288 -25.060 -12.913  1.00 64.68           C  
ATOM   1488  O   ILE C  40       0.195 -24.957 -15.920  1.00 64.68           O  
ATOM   1489  CG1 ILE C  40      -1.009 -24.462 -11.699  1.00 64.68           C  
ATOM   1490  CG2 ILE C  40       0.753 -26.095 -12.477  1.00 64.68           C  
ATOM   1491  CD1 ILE C  40      -0.079 -23.807 -10.688  1.00 64.68           C  
ATOM   1492  N   PRO C  41       2.229 -24.396 -15.175  1.00 62.31           N  
ATOM   1493  CA  PRO C  41       2.823 -24.968 -16.386  1.00 62.31           C  
ATOM   1494  C   PRO C  41       2.380 -26.407 -16.638  1.00 62.31           C  
ATOM   1495  CB  PRO C  41       4.327 -24.901 -16.105  1.00 62.31           C  
ATOM   1496  O   PRO C  41       2.141 -27.159 -15.689  1.00 62.31           O  
ATOM   1497  CG  PRO C  41       4.453 -24.019 -14.905  1.00 62.31           C  
ATOM   1498  CD  PRO C  41       3.120 -23.957 -14.216  1.00 62.31           C  
ATOM   1499  N   PRO C  42       2.204 -26.719 -18.004  1.00 61.43           N  
ATOM   1500  CA  PRO C  42       1.734 -28.047 -18.404  1.00 61.43           C  
ATOM   1501  C   PRO C  42       2.547 -29.176 -17.773  1.00 61.43           C  
ATOM   1502  CB  PRO C  42       1.902 -28.037 -19.925  1.00 61.43           C  
ATOM   1503  O   PRO C  42       1.993 -30.222 -17.427  1.00 61.43           O  
ATOM   1504  CG  PRO C  42       2.126 -26.602 -20.275  1.00 61.43           C  
ATOM   1505  CD  PRO C  42       2.530 -25.865 -19.031  1.00 61.43           C  
ATOM   1506  N   GLU C  43       3.895 -28.958 -17.653  1.00 57.06           N  
ATOM   1507  CA  GLU C  43       4.788 -29.984 -17.123  1.00 57.06           C  
ATOM   1508  C   GLU C  43       4.377 -30.399 -15.712  1.00 57.06           C  
ATOM   1509  CB  GLU C  43       6.237 -29.490 -17.124  1.00 57.06           C  
ATOM   1510  O   GLU C  43       4.686 -31.507 -15.271  1.00 57.06           O  
ATOM   1511  CG  GLU C  43       6.424 -28.133 -16.461  1.00 57.06           C  
ATOM   1512  CD  GLU C  43       6.351 -26.972 -17.440  1.00 57.06           C  
ATOM   1513  OE1 GLU C  43       7.024 -25.941 -17.210  1.00 57.06           O  
ATOM   1514  OE2 GLU C  43       5.614 -27.093 -18.444  1.00 57.06           O  
ATOM   1515  N   PHE C  44       3.682 -29.403 -15.126  1.00 55.43           N  
ATOM   1516  CA  PHE C  44       3.285 -29.676 -13.750  1.00 55.43           C  
ATOM   1517  C   PHE C  44       1.805 -30.030 -13.673  1.00 55.43           C  
ATOM   1518  CB  PHE C  44       3.583 -28.470 -12.854  1.00 55.43           C  
ATOM   1519  O   PHE C  44       1.296 -30.365 -12.601  1.00 55.43           O  
ATOM   1520  CG  PHE C  44       5.049 -28.152 -12.732  1.00 55.43           C  
ATOM   1521  CD1 PHE C  44       5.905 -29.007 -12.049  1.00 55.43           C  
ATOM   1522  CD2 PHE C  44       5.571 -26.997 -13.300  1.00 55.43           C  
ATOM   1523  CE1 PHE C  44       7.263 -28.715 -11.934  1.00 55.43           C  
ATOM   1524  CE2 PHE C  44       6.926 -26.699 -13.190  1.00 55.43           C  
ATOM   1525  CZ  PHE C  44       7.770 -27.559 -12.505  1.00 55.43           C  
ATOM   1526  N   GLN C  45       1.183 -29.834 -14.864  1.00 57.76           N  
ATOM   1527  CA  GLN C  45      -0.255 -30.075 -14.932  1.00 57.76           C  
ATOM   1528  C   GLN C  45      -0.559 -31.567 -15.028  1.00 57.76           C  
ATOM   1529  CB  GLN C  45      -0.868 -29.336 -16.123  1.00 57.76           C  
ATOM   1530  O   GLN C  45      -1.668 -32.002 -14.711  1.00 57.76           O  
ATOM   1531  CG  GLN C  45      -0.833 -27.820 -15.990  1.00 57.76           C  
ATOM   1532  CD  GLN C  45      -1.434 -27.112 -17.190  1.00 57.76           C  
ATOM   1533  NE2 GLN C  45      -1.125 -25.828 -17.337  1.00 57.76           N  
ATOM   1534  OE1 GLN C  45      -2.169 -27.714 -17.979  1.00 57.76           O  
ATOM   1535  N   GLU C  46       0.385 -32.309 -15.585  1.00 51.98           N  
ATOM   1536  CA  GLU C  46       0.167 -33.725 -15.867  1.00 51.98           C  
ATOM   1537  C   GLU C  46       1.112 -34.602 -15.051  1.00 51.98           C  
ATOM   1538  CB  GLU C  46       0.344 -34.010 -17.361  1.00 51.98           C  
ATOM   1539  O   GLU C  46       2.281 -34.259 -14.865  1.00 51.98           O  
ATOM   1540  CG  GLU C  46      -0.734 -33.389 -18.237  1.00 51.98           C  
ATOM   1541  CD  GLU C  46      -0.598 -33.754 -19.706  1.00 51.98           C  
ATOM   1542  OE1 GLU C  46      -1.449 -33.328 -20.520  1.00 51.98           O  
ATOM   1543  OE2 GLU C  46       0.368 -34.474 -20.047  1.00 51.98           O  
ATOM   1544  N   LEU C  47       0.624 -35.300 -14.058  1.00 46.47           N  
ATOM   1545  CA  LEU C  47       1.400 -36.382 -13.462  1.00 46.47           C  
ATOM   1546  C   LEU C  47       0.978 -37.732 -14.032  1.00 46.47           C  
ATOM   1547  CB  LEU C  47       1.236 -36.385 -11.940  1.00 46.47           C  
ATOM   1548  O   LEU C  47      -0.174 -38.143 -13.877  1.00 46.47           O  
ATOM   1549  CG  LEU C  47       2.489 -36.702 -11.123  1.00 46.47           C  
ATOM   1550  CD1 LEU C  47       3.299 -35.432 -10.880  1.00 46.47           C  
ATOM   1551  CD2 LEU C  47       2.114 -37.363  -9.801  1.00 46.47           C  
ATOM   1552  N   TRP C  48       1.911 -38.493 -14.790  1.00 48.99           N  
ATOM   1553  CA  TRP C  48       1.735 -39.805 -15.404  1.00 48.99           C  
ATOM   1554  C   TRP C  48       0.605 -39.779 -16.428  1.00 48.99           C  
ATOM   1555  CB  TRP C  48       1.450 -40.865 -14.337  1.00 48.99           C  
ATOM   1556  O   TRP C  48      -0.202 -40.709 -16.494  1.00 48.99           O  
ATOM   1557  CG  TRP C  48       2.573 -41.068 -13.365  1.00 48.99           C  
ATOM   1558  CD1 TRP C  48       2.963 -40.218 -12.368  1.00 48.99           C  
ATOM   1559  CD2 TRP C  48       3.454 -42.193 -13.301  1.00 48.99           C  
ATOM   1560  CE2 TRP C  48       4.356 -41.958 -12.239  1.00 48.99           C  
ATOM   1561  CE3 TRP C  48       3.569 -43.379 -14.038  1.00 48.99           C  
ATOM   1562  NE1 TRP C  48       4.035 -40.747 -11.687  1.00 48.99           N  
ATOM   1563  CH2 TRP C  48       5.450 -44.019 -12.634  1.00 48.99           C  
ATOM   1564  CZ2 TRP C  48       5.360 -42.867 -11.896  1.00 48.99           C  
ATOM   1565  CZ3 TRP C  48       4.569 -44.282 -13.696  1.00 48.99           C  
ATOM   1566  N   GLY C  49       0.464 -38.723 -17.230  1.00 49.42           N  
ATOM   1567  CA  GLY C  49      -0.497 -38.632 -18.318  1.00 49.42           C  
ATOM   1568  C   GLY C  49      -1.868 -38.165 -17.866  1.00 49.42           C  
ATOM   1569  O   GLY C  49      -2.799 -38.087 -18.670  1.00 49.42           O  
ATOM   1570  N   VAL C  50      -1.969 -38.080 -16.525  1.00 48.86           N  
ATOM   1571  CA  VAL C  50      -3.252 -37.648 -15.981  1.00 48.86           C  
ATOM   1572  C   VAL C  50      -3.163 -36.187 -15.546  1.00 48.86           C  
ATOM   1573  CB  VAL C  50      -3.691 -38.532 -14.792  1.00 48.86           C  
ATOM   1574  O   VAL C  50      -2.220 -35.795 -14.854  1.00 48.86           O  
ATOM   1575  CG1 VAL C  50      -5.065 -38.104 -14.279  1.00 48.86           C  
ATOM   1576  CG2 VAL C  50      -3.703 -40.004 -15.199  1.00 48.86           C  
ATOM   1577  N   LYS C  51      -3.871 -35.415 -16.134  1.00 52.51           N  
ATOM   1578  CA  LYS C  51      -3.983 -34.015 -15.735  1.00 52.51           C  
ATOM   1579  C   LYS C  51      -4.180 -33.887 -14.228  1.00 52.51           C  
ATOM   1580  CB  LYS C  51      -5.138 -33.337 -16.474  1.00 52.51           C  
ATOM   1581  O   LYS C  51      -5.164 -34.386 -13.680  1.00 52.51           O  
ATOM   1582  CG  LYS C  51      -4.756 -32.030 -17.153  1.00 52.51           C  
ATOM   1583  CD  LYS C  51      -5.924 -31.445 -17.937  1.00 52.51           C  
ATOM   1584  CE  LYS C  51      -5.540 -30.143 -18.626  1.00 52.51           C  
ATOM   1585  NZ  LYS C  51      -6.687 -29.558 -19.383  1.00 52.51           N  
ATOM   1586  N   ILE C  52      -3.103 -33.498 -13.395  1.00 49.42           N  
ATOM   1587  CA  ILE C  52      -3.066 -33.519 -11.937  1.00 49.42           C  
ATOM   1588  C   ILE C  52      -3.482 -32.155 -11.391  1.00 49.42           C  
ATOM   1589  CB  ILE C  52      -1.664 -33.901 -11.412  1.00 49.42           C  
ATOM   1590  O   ILE C  52      -4.102 -32.067 -10.328  1.00 49.42           O  
ATOM   1591  CG1 ILE C  52      -1.150 -35.157 -12.126  1.00 49.42           C  
ATOM   1592  CG2 ILE C  52      -1.692 -34.106  -9.895  1.00 49.42           C  
ATOM   1593  CD1 ILE C  52       0.258 -35.567 -11.720  1.00 49.42           C  
ATOM   1594  N   LEU C  53      -3.134 -31.122 -12.009  1.00 51.35           N  
ATOM   1595  CA  LEU C  53      -3.418 -29.754 -11.591  1.00 51.35           C  
ATOM   1596  C   LEU C  53      -4.230 -29.018 -12.652  1.00 51.35           C  
ATOM   1597  CB  LEU C  53      -2.117 -28.997 -11.312  1.00 51.35           C  
ATOM   1598  O   LEU C  53      -4.138 -29.336 -13.840  1.00 51.35           O  
ATOM   1599  CG  LEU C  53      -1.330 -29.435 -10.075  1.00 51.35           C  
ATOM   1600  CD1 LEU C  53       0.140 -29.057 -10.222  1.00 51.35           C  
ATOM   1601  CD2 LEU C  53      -1.924 -28.815  -8.815  1.00 51.35           C  
ATOM   1602  N   ASP C  54      -5.293 -28.214 -12.117  1.00 55.43           N  
ATOM   1603  CA  ASP C  54      -5.915 -27.312 -13.081  1.00 55.43           C  
ATOM   1604  C   ASP C  54      -4.876 -26.405 -13.736  1.00 55.43           C  
ATOM   1605  CB  ASP C  54      -6.998 -26.469 -12.406  1.00 55.43           C  
ATOM   1606  O   ASP C  54      -3.740 -26.313 -13.265  1.00 55.43           O  
ATOM   1607  CG  ASP C  54      -8.360 -27.142 -12.404  1.00 55.43           C  
ATOM   1608  OD1 ASP C  54      -8.630 -27.974 -13.297  1.00 55.43           O  
ATOM   1609  OD2 ASP C  54      -9.171 -26.835 -11.504  1.00 55.43           O  
ATOM   1610  N   LYS C  55      -5.304 -26.063 -14.765  1.00 61.04           N  
ATOM   1611  CA  LYS C  55      -4.465 -25.148 -15.532  1.00 61.04           C  
ATOM   1612  C   LYS C  55      -4.133 -23.897 -14.723  1.00 61.04           C  
ATOM   1613  CB  LYS C  55      -5.152 -24.757 -16.841  1.00 61.04           C  
ATOM   1614  O   LYS C  55      -3.112 -23.249 -14.963  1.00 61.04           O  
ATOM   1615  CG  LYS C  55      -5.291 -25.903 -17.833  1.00 61.04           C  
ATOM   1616  CD  LYS C  55      -5.913 -25.436 -19.143  1.00 61.04           C  
ATOM   1617  CE  LYS C  55      -6.106 -26.592 -20.115  1.00 61.04           C  
ATOM   1618  NZ  LYS C  55      -6.729 -26.141 -21.395  1.00 61.04           N  
ATOM   1619  N   LYS C  56      -4.965 -23.764 -13.533  1.00 65.44           N  
ATOM   1620  CA  LYS C  56      -4.784 -22.560 -12.727  1.00 65.44           C  
ATOM   1621  C   LYS C  56      -5.004 -22.851 -11.246  1.00 65.44           C  
ATOM   1622  CB  LYS C  56      -5.735 -21.455 -13.191  1.00 65.44           C  
ATOM   1623  O   LYS C  56      -5.872 -23.649 -10.887  1.00 65.44           O  
ATOM   1624  CG  LYS C  56      -5.472 -20.967 -14.608  1.00 65.44           C  
ATOM   1625  CD  LYS C  56      -6.382 -19.803 -14.976  1.00 65.44           C  
ATOM   1626  CE  LYS C  56      -6.109 -19.303 -16.388  1.00 65.44           C  
ATOM   1627  NZ  LYS C  56      -6.993 -18.154 -16.750  1.00 65.44           N  
ATOM   1628  N   GLU C  57      -3.979 -22.417 -10.328  1.00 67.64           N  
ATOM   1629  CA  GLU C  57      -4.112 -22.533  -8.878  1.00 67.64           C  
ATOM   1630  C   GLU C  57      -4.108 -21.160  -8.212  1.00 67.64           C  
ATOM   1631  CB  GLU C  57      -2.988 -23.400  -8.303  1.00 67.64           C  
ATOM   1632  O   GLU C  57      -3.477 -20.225  -8.710  1.00 67.64           O  
ATOM   1633  CG  GLU C  57      -3.030 -24.848  -8.768  1.00 67.64           C  
ATOM   1634  CD  GLU C  57      -4.085 -25.678  -8.054  1.00 67.64           C  
ATOM   1635  OE1 GLU C  57      -4.485 -26.739  -8.585  1.00 67.64           O  
ATOM   1636  OE2 GLU C  57      -4.516 -25.263  -6.955  1.00 67.64           O  
ATOM   1637  N   GLN C  58      -4.903 -21.099  -7.131  1.00 75.53           N  
ATOM   1638  CA  GLN C  58      -5.028 -19.833  -6.416  1.00 75.53           C  
ATOM   1639  C   GLN C  58      -3.825 -19.593  -5.509  1.00 75.53           C  
ATOM   1640  CB  GLN C  58      -6.318 -19.805  -5.595  1.00 75.53           C  
ATOM   1641  O   GLN C  58      -3.951 -19.614  -4.283  1.00 75.53           O  
ATOM   1642  CG  GLN C  58      -6.826 -18.401  -5.296  1.00 75.53           C  
ATOM   1643  CD  GLN C  58      -8.224 -18.395  -4.708  1.00 75.53           C  
ATOM   1644  NE2 GLN C  58      -8.857 -17.227  -4.693  1.00 75.53           N  
ATOM   1645  OE1 GLN C  58      -8.732 -19.433  -4.271  1.00 75.53           O  
ATOM   1646  N   PHE C  59      -2.732 -19.210  -6.025  1.00 78.27           N  
ATOM   1647  CA  PHE C  59      -1.507 -18.955  -5.276  1.00 78.27           C  
ATOM   1648  C   PHE C  59      -1.421 -17.492  -4.859  1.00 78.27           C  
ATOM   1649  CB  PHE C  59      -0.278 -19.337  -6.107  1.00 78.27           C  
ATOM   1650  O   PHE C  59      -0.652 -17.141  -3.963  1.00 78.27           O  
ATOM   1651  CG  PHE C  59       0.087 -20.794  -6.017  1.00 78.27           C  
ATOM   1652  CD1 PHE C  59       0.760 -21.289  -4.907  1.00 78.27           C  
ATOM   1653  CD2 PHE C  59      -0.242 -21.669  -7.044  1.00 78.27           C  
ATOM   1654  CE1 PHE C  59       1.099 -22.637  -4.821  1.00 78.27           C  
ATOM   1655  CE2 PHE C  59       0.093 -23.018  -6.965  1.00 78.27           C  
ATOM   1656  CZ  PHE C  59       0.765 -23.499  -5.854  1.00 78.27           C  
ATOM   1657  N   GLY C  60      -2.262 -16.738  -5.408  1.00 90.29           N  
ATOM   1658  CA  GLY C  60      -2.235 -15.311  -5.130  1.00 90.29           C  
ATOM   1659  C   GLY C  60      -1.193 -14.565  -5.942  1.00 90.29           C  
ATOM   1660  O   GLY C  60      -0.456 -15.171  -6.722  1.00 90.29           O  
ATOM   1661  N   HIS C  61      -1.275 -13.314  -5.856  1.00 94.92           N  
ATOM   1662  CA  HIS C  61      -0.349 -12.404  -6.521  1.00 94.92           C  
ATOM   1663  C   HIS C  61      -0.097 -11.160  -5.676  1.00 94.92           C  
ATOM   1664  CB  HIS C  61      -0.885 -12.006  -7.897  1.00 94.92           C  
ATOM   1665  O   HIS C  61      -0.821 -10.902  -4.712  1.00 94.92           O  
ATOM   1666  CG  HIS C  61       0.132 -11.336  -8.766  1.00 94.92           C  
ATOM   1667  CD2 HIS C  61       0.040 -10.245  -9.562  1.00 94.92           C  
ATOM   1668  ND1 HIS C  61       1.427 -11.791  -8.882  1.00 94.92           N  
ATOM   1669  CE1 HIS C  61       2.090 -11.006  -9.715  1.00 94.92           C  
ATOM   1670  NE2 HIS C  61       1.271 -10.060 -10.142  1.00 94.92           N  
ATOM   1671  N   ALA C  62       1.016 -10.502  -5.987  1.00 97.76           N  
ATOM   1672  CA  ALA C  62       1.370  -9.332  -5.187  1.00 97.76           C  
ATOM   1673  C   ALA C  62       2.004  -8.247  -6.054  1.00 97.76           C  
ATOM   1674  CB  ALA C  62       2.318  -9.727  -4.057  1.00 97.76           C  
ATOM   1675  O   ALA C  62       2.545  -8.535  -7.124  1.00 97.76           O  
ATOM   1676  N   GLY C  63       1.918  -7.080  -5.608  1.00 98.48           N  
ATOM   1677  CA  GLY C  63       2.554  -5.915  -6.202  1.00 98.48           C  
ATOM   1678  C   GLY C  63       2.671  -4.745  -5.243  1.00 98.48           C  
ATOM   1679  O   GLY C  63       2.390  -4.882  -4.051  1.00 98.48           O  
ATOM   1680  N   ALA C  64       3.158  -3.601  -5.826  1.00 98.80           N  
ATOM   1681  CA  ALA C  64       3.383  -2.442  -4.966  1.00 98.80           C  
ATOM   1682  C   ALA C  64       2.831  -1.170  -5.604  1.00 98.80           C  
ATOM   1683  CB  ALA C  64       4.872  -2.281  -4.669  1.00 98.80           C  
ATOM   1684  O   ALA C  64       3.152  -0.854  -6.752  1.00 98.80           O  
ATOM   1685  N   LEU C  65       2.026  -0.479  -4.840  1.00 98.89           N  
ATOM   1686  CA  LEU C  65       1.496   0.828  -5.213  1.00 98.89           C  
ATOM   1687  C   LEU C  65       2.255   1.944  -4.503  1.00 98.89           C  
ATOM   1688  CB  LEU C  65       0.005   0.917  -4.881  1.00 98.89           C  
ATOM   1689  O   LEU C  65       2.452   1.891  -3.287  1.00 98.89           O  
ATOM   1690  CG  LEU C  65      -0.641   2.296  -5.028  1.00 98.89           C  
ATOM   1691  CD1 LEU C  65      -0.609   2.744  -6.485  1.00 98.89           C  
ATOM   1692  CD2 LEU C  65      -2.072   2.276  -4.501  1.00 98.89           C  
ATOM   1693  N   ILE C  66       2.750   2.904  -5.297  1.00 98.83           N  
ATOM   1694  CA  ILE C  66       3.384   4.073  -4.697  1.00 98.83           C  
ATOM   1695  C   ILE C  66       2.618   5.334  -5.092  1.00 98.83           C  
ATOM   1696  CB  ILE C  66       4.865   4.192  -5.120  1.00 98.83           C  
ATOM   1697  O   ILE C  66       2.154   5.456  -6.228  1.00 98.83           O  
ATOM   1698  CG1 ILE C  66       4.979   4.296  -6.645  1.00 98.83           C  
ATOM   1699  CG2 ILE C  66       5.674   3.004  -4.591  1.00 98.83           C  
ATOM   1700  CD1 ILE C  66       6.391   4.573  -7.143  1.00 98.83           C  
ATOM   1701  N   ILE C  67       2.447   6.231  -4.158  1.00 98.57           N  
ATOM   1702  CA  ILE C  67       1.700   7.463  -4.391  1.00 98.57           C  
ATOM   1703  C   ILE C  67       2.481   8.653  -3.838  1.00 98.57           C  
ATOM   1704  CB  ILE C  67       0.294   7.401  -3.753  1.00 98.57           C  
ATOM   1705  O   ILE C  67       2.895   8.646  -2.677  1.00 98.57           O  
ATOM   1706  CG1 ILE C  67      -0.492   6.207  -4.306  1.00 98.57           C  
ATOM   1707  CG2 ILE C  67      -0.463   8.711  -3.987  1.00 98.57           C  
ATOM   1708  CD1 ILE C  67      -1.818   5.959  -3.601  1.00 98.57           C  
ATOM   1709  N   ASN C  68       2.687   9.621  -4.740  1.00 97.48           N  
ATOM   1710  CA  ASN C  68       3.262  10.875  -4.265  1.00 97.48           C  
ATOM   1711  C   ASN C  68       2.279  11.645  -3.387  1.00 97.48           C  
ATOM   1712  CB  ASN C  68       3.712  11.741  -5.444  1.00 97.48           C  
ATOM   1713  O   ASN C  68       1.194  12.014  -3.840  1.00 97.48           O  
ATOM   1714  CG  ASN C  68       4.488  12.967  -5.005  1.00 97.48           C  
ATOM   1715  ND2 ASN C  68       5.723  13.088  -5.479  1.00 97.48           N  
ATOM   1716  OD1 ASN C  68       3.983  13.798  -4.247  1.00 97.48           O  
ATOM   1717  N   GLY C  69       2.654  11.951  -2.182  1.00 92.22           N  
ATOM   1718  CA  GLY C  69       1.761  12.527  -1.188  1.00 92.22           C  
ATOM   1719  C   GLY C  69       1.447  13.989  -1.444  1.00 92.22           C  
ATOM   1720  O   GLY C  69       0.507  14.538  -0.866  1.00 92.22           O  
ATOM   1721  N   LYS C  70       2.102  14.628  -2.345  1.00 89.47           N  
ATOM   1722  CA  LYS C  70       1.872  16.032  -2.673  1.00 89.47           C  
ATOM   1723  C   LYS C  70       1.025  16.171  -3.935  1.00 89.47           C  
ATOM   1724  CB  LYS C  70       3.201  16.767  -2.851  1.00 89.47           C  
ATOM   1725  O   LYS C  70       0.068  16.948  -3.965  1.00 89.47           O  
ATOM   1726  CG  LYS C  70       4.007  16.907  -1.568  1.00 89.47           C  
ATOM   1727  CD  LYS C  70       5.308  17.663  -1.805  1.00 89.47           C  
ATOM   1728  CE  LYS C  70       6.154  17.733  -0.541  1.00 89.47           C  
ATOM   1729  NZ  LYS C  70       7.447  18.442  -0.778  1.00 89.47           N  
ATOM   1730  N   THR C  71       1.301  15.349  -4.934  1.00 96.17           N  
ATOM   1731  CA  THR C  71       0.694  15.532  -6.248  1.00 96.17           C  
ATOM   1732  C   THR C  71      -0.390  14.486  -6.492  1.00 96.17           C  
ATOM   1733  CB  THR C  71       1.749  15.453  -7.367  1.00 96.17           C  
ATOM   1734  O   THR C  71      -1.258  14.672  -7.348  1.00 96.17           O  
ATOM   1735  CG2 THR C  71       2.873  16.456  -7.134  1.00 96.17           C  
ATOM   1736  OG1 THR C  71       2.302  14.131  -7.401  1.00 96.17           O  
ATOM   1737  N   GLY C  72      -0.251  13.381  -5.808  1.00 97.88           N  
ATOM   1738  CA  GLY C  72      -1.179  12.285  -6.035  1.00 97.88           C  
ATOM   1739  C   GLY C  72      -0.731  11.341  -7.134  1.00 97.88           C  
ATOM   1740  O   GLY C  72      -1.398  10.342  -7.412  1.00 97.88           O  
ATOM   1741  N   LEU C  73       0.414  11.680  -7.733  1.00 98.70           N  
ATOM   1742  CA  LEU C  73       0.917  10.794  -8.777  1.00 98.70           C  
ATOM   1743  C   LEU C  73       1.061   9.368  -8.257  1.00 98.70           C  
ATOM   1744  CB  LEU C  73       2.264  11.296  -9.304  1.00 98.70           C  
ATOM   1745  O   LEU C  73       1.756   9.131  -7.266  1.00 98.70           O  
ATOM   1746  CG  LEU C  73       2.880  10.502 -10.456  1.00 98.70           C  
ATOM   1747  CD1 LEU C  73       1.996  10.594 -11.695  1.00 98.70           C  
ATOM   1748  CD2 LEU C  73       4.288  11.004 -10.759  1.00 98.70           C  
ATOM   1749  N   SER C  74       0.438   8.401  -9.045  1.00 98.82           N  
ATOM   1750  CA  SER C  74       0.354   7.019  -8.587  1.00 98.82           C  
ATOM   1751  C   SER C  74       0.934   6.058  -9.619  1.00 98.82           C  
ATOM   1752  CB  SER C  74      -1.096   6.640  -8.284  1.00 98.82           C  
ATOM   1753  O   SER C  74       0.686   6.202 -10.818  1.00 98.82           O  
ATOM   1754  OG  SER C  74      -1.660   7.529  -7.335  1.00 98.82           O  
ATOM   1755  N   LYS C  75       1.719   5.133  -9.148  1.00 98.83           N  
ATOM   1756  CA  LYS C  75       2.295   4.081  -9.981  1.00 98.83           C  
ATOM   1757  C   LYS C  75       2.156   2.715  -9.316  1.00 98.83           C  
ATOM   1758  CB  LYS C  75       3.768   4.374 -10.273  1.00 98.83           C  
ATOM   1759  O   LYS C  75       2.279   2.597  -8.096  1.00 98.83           O  
ATOM   1760  CG  LYS C  75       4.008   5.705 -10.969  1.00 98.83           C  
ATOM   1761  CD  LYS C  75       3.614   5.646 -12.439  1.00 98.83           C  
ATOM   1762  CE  LYS C  75       3.999   6.922 -13.175  1.00 98.83           C  
ATOM   1763  NZ  LYS C  75       3.408   6.972 -14.546  1.00 98.83           N  
ATOM   1764  N   TYR C  76       1.856   1.695 -10.092  1.00 98.84           N  
ATOM   1765  CA  TYR C  76       1.766   0.323  -9.605  1.00 98.84           C  
ATOM   1766  C   TYR C  76       2.709  -0.593 -10.376  1.00 98.84           C  
ATOM   1767  CB  TYR C  76       0.329  -0.194  -9.716  1.00 98.84           C  
ATOM   1768  O   TYR C  76       2.755  -0.551 -11.608  1.00 98.84           O  
ATOM   1769  CG  TYR C  76       0.164  -1.628  -9.274  1.00 98.84           C  
ATOM   1770  CD1 TYR C  76       0.119  -2.663 -10.205  1.00 98.84           C  
ATOM   1771  CD2 TYR C  76       0.051  -1.950  -7.926  1.00 98.84           C  
ATOM   1772  CE1 TYR C  76      -0.035  -3.986  -9.803  1.00 98.84           C  
ATOM   1773  CE2 TYR C  76      -0.103  -3.269  -7.512  1.00 98.84           C  
ATOM   1774  OH  TYR C  76      -0.297  -5.586  -8.053  1.00 98.84           O  
ATOM   1775  CZ  TYR C  76      -0.144  -4.279  -8.457  1.00 98.84           C  
ATOM   1776  N   TYR C  77       3.503  -1.347  -9.665  1.00 98.75           N  
ATOM   1777  CA  TYR C  77       4.425  -2.303 -10.269  1.00 98.75           C  
ATOM   1778  C   TYR C  77       4.257  -3.687  -9.651  1.00 98.75           C  
ATOM   1779  CB  TYR C  77       5.873  -1.831 -10.105  1.00 98.75           C  
ATOM   1780  O   TYR C  77       3.945  -3.810  -8.465  1.00 98.75           O  
ATOM   1781  CG  TYR C  77       6.183  -0.555 -10.850  1.00 98.75           C  
ATOM   1782  CD1 TYR C  77       6.701  -0.589 -12.143  1.00 98.75           C  
ATOM   1783  CD2 TYR C  77       5.959   0.685 -10.263  1.00 98.75           C  
ATOM   1784  CE1 TYR C  77       6.990   0.585 -12.832  1.00 98.75           C  
ATOM   1785  CE2 TYR C  77       6.244   1.865 -10.943  1.00 98.75           C  
ATOM   1786  OH  TYR C  77       7.043   2.969 -12.903  1.00 98.75           O  
ATOM   1787  CZ  TYR C  77       6.758   1.804 -12.225  1.00 98.75           C  
ATOM   1788  N   GLU C  78       4.448  -4.715 -10.444  1.00 98.11           N  
ATOM   1789  CA  GLU C  78       4.403  -6.107 -10.008  1.00 98.11           C  
ATOM   1790  C   GLU C  78       5.437  -6.951 -10.748  1.00 98.11           C  
ATOM   1791  CB  GLU C  78       3.003  -6.690 -10.214  1.00 98.11           C  
ATOM   1792  O   GLU C  78       5.951  -6.539 -11.790  1.00 98.11           O  
ATOM   1793  CG  GLU C  78       2.554  -6.714 -11.668  1.00 98.11           C  
ATOM   1794  CD  GLU C  78       1.089  -7.083 -11.838  1.00 98.11           C  
ATOM   1795  OE1 GLU C  78       0.687  -7.467 -12.960  1.00 98.11           O  
ATOM   1796  OE2 GLU C  78       0.338  -6.987 -10.842  1.00 98.11           O  
ATOM   1797  N   TYR C  79       5.828  -8.043 -10.119  1.00 96.50           N  
ATOM   1798  CA  TYR C  79       6.790  -8.974 -10.698  1.00 96.50           C  
ATOM   1799  C   TYR C  79       6.144 -10.326 -10.973  1.00 96.50           C  
ATOM   1800  CB  TYR C  79       7.995  -9.149  -9.769  1.00 96.50           C  
ATOM   1801  O   TYR C  79       5.396 -10.844 -10.140  1.00 96.50           O  
ATOM   1802  CG  TYR C  79       9.096  -9.999 -10.357  1.00 96.50           C  
ATOM   1803  CD1 TYR C  79       9.302 -11.306  -9.920  1.00 96.50           C  
ATOM   1804  CD2 TYR C  79       9.933  -9.497 -11.348  1.00 96.50           C  
ATOM   1805  CE1 TYR C  79      10.316 -12.092 -10.457  1.00 96.50           C  
ATOM   1806  CE2 TYR C  79      10.950 -10.275 -11.892  1.00 96.50           C  
ATOM   1807  OH  TYR C  79      12.138 -12.343 -11.976  1.00 96.50           O  
ATOM   1808  CZ  TYR C  79      11.133 -11.569 -11.441  1.00 96.50           C  
ATOM   1809  N   GLY C  80       6.370 -10.843 -12.110  1.00 91.90           N  
ATOM   1810  CA  GLY C  80       5.800 -12.138 -12.447  1.00 91.90           C  
ATOM   1811  C   GLY C  80       6.377 -12.732 -13.718  1.00 91.90           C  
ATOM   1812  O   GLY C  80       7.326 -12.189 -14.288  1.00 91.90           O  
ATOM   1813  N   ARG C  81       5.795 -13.854 -13.999  1.00 87.86           N  
ATOM   1814  CA  ARG C  81       6.189 -14.534 -15.229  1.00 87.86           C  
ATOM   1815  C   ARG C  81       5.317 -14.095 -16.401  1.00 87.86           C  
ATOM   1816  CB  ARG C  81       6.106 -16.052 -15.055  1.00 87.86           C  
ATOM   1817  O   ARG C  81       4.196 -14.582 -16.564  1.00 87.86           O  
ATOM   1818  CG  ARG C  81       7.116 -16.615 -14.068  1.00 87.86           C  
ATOM   1819  CD  ARG C  81       7.023 -18.131 -13.968  1.00 87.86           C  
ATOM   1820  NE  ARG C  81       5.776 -18.554 -13.336  1.00 87.86           N  
ATOM   1821  NH1 ARG C  81       6.195 -20.816 -13.547  1.00 87.86           N  
ATOM   1822  NH2 ARG C  81       4.255 -20.091 -12.565  1.00 87.86           N  
ATOM   1823  CZ  ARG C  81       5.412 -19.819 -13.151  1.00 87.86           C  
ATOM   1824  N   TYR C  82       5.753 -13.192 -17.120  1.00 85.94           N  
ATOM   1825  CA  TYR C  82       5.064 -12.689 -18.304  1.00 85.94           C  
ATOM   1826  C   TYR C  82       5.716 -13.214 -19.578  1.00 85.94           C  
ATOM   1827  CB  TYR C  82       5.059 -11.157 -18.312  1.00 85.94           C  
ATOM   1828  O   TYR C  82       6.925 -13.454 -19.611  1.00 85.94           O  
ATOM   1829  CG  TYR C  82       4.540 -10.545 -17.034  1.00 85.94           C  
ATOM   1830  CD1 TYR C  82       3.221 -10.738 -16.632  1.00 85.94           C  
ATOM   1831  CD2 TYR C  82       5.367  -9.771 -16.227  1.00 85.94           C  
ATOM   1832  CE1 TYR C  82       2.737 -10.174 -15.456  1.00 85.94           C  
ATOM   1833  CE2 TYR C  82       4.895  -9.202 -15.049  1.00 85.94           C  
ATOM   1834  OH  TYR C  82       3.107  -8.848 -13.507  1.00 85.94           O  
ATOM   1835  CZ  TYR C  82       3.581  -9.409 -14.672  1.00 85.94           C  
ATOM   1836  N   GLU C  83       4.913 -13.479 -20.489  1.00 78.35           N  
ATOM   1837  CA  GLU C  83       5.340 -14.121 -21.728  1.00 78.35           C  
ATOM   1838  C   GLU C  83       6.560 -13.422 -22.320  1.00 78.35           C  
ATOM   1839  CB  GLU C  83       4.198 -14.138 -22.747  1.00 78.35           C  
ATOM   1840  O   GLU C  83       7.494 -14.079 -22.785  1.00 78.35           O  
ATOM   1841  CG  GLU C  83       3.187 -15.253 -22.520  1.00 78.35           C  
ATOM   1842  CD  GLU C  83       2.107 -15.311 -23.588  1.00 78.35           C  
ATOM   1843  OE1 GLU C  83       1.212 -16.182 -23.499  1.00 78.35           O  
ATOM   1844  OE2 GLU C  83       2.156 -14.479 -24.521  1.00 78.35           O  
ATOM   1845  N   GLN C  84       6.661 -12.138 -22.226  1.00 79.38           N  
ATOM   1846  CA  GLN C  84       7.717 -11.355 -22.860  1.00 79.38           C  
ATOM   1847  C   GLN C  84       9.064 -11.604 -22.189  1.00 79.38           C  
ATOM   1848  CB  GLN C  84       7.378  -9.864 -22.819  1.00 79.38           C  
ATOM   1849  O   GLN C  84      10.114 -11.298 -22.759  1.00 79.38           O  
ATOM   1850  CG  GLN C  84       7.268  -9.296 -21.410  1.00 79.38           C  
ATOM   1851  CD  GLN C  84       5.846  -9.302 -20.884  1.00 79.38           C  
ATOM   1852  NE2 GLN C  84       5.461  -8.228 -20.202  1.00 79.38           N  
ATOM   1853  OE1 GLN C  84       5.098 -10.264 -21.088  1.00 79.38           O  
ATOM   1854  N   PHE C  85       9.068 -12.271 -21.042  1.00 82.89           N  
ATOM   1855  CA  PHE C  85      10.326 -12.434 -20.322  1.00 82.89           C  
ATOM   1856  C   PHE C  85      10.733 -13.902 -20.271  1.00 82.89           C  
ATOM   1857  CB  PHE C  85      10.211 -11.871 -18.902  1.00 82.89           C  
ATOM   1858  O   PHE C  85      11.706 -14.258 -19.603  1.00 82.89           O  
ATOM   1859  CG  PHE C  85       9.936 -10.392 -18.856  1.00 82.89           C  
ATOM   1860  CD1 PHE C  85      10.918  -9.476 -19.213  1.00 82.89           C  
ATOM   1861  CD2 PHE C  85       8.694  -9.917 -18.456  1.00 82.89           C  
ATOM   1862  CE1 PHE C  85      10.666  -8.107 -19.171  1.00 82.89           C  
ATOM   1863  CE2 PHE C  85       8.434  -8.550 -18.411  1.00 82.89           C  
ATOM   1864  CZ  PHE C  85       9.422  -7.647 -18.769  1.00 82.89           C  
ATOM   1865  N   GLY C  86      10.022 -14.732 -20.985  1.00 73.85           N  
ATOM   1866  CA  GLY C  86      10.343 -16.150 -20.958  1.00 73.85           C  
ATOM   1867  C   GLY C  86      10.319 -16.740 -19.561  1.00 73.85           C  
ATOM   1868  O   GLY C  86       9.352 -16.554 -18.819  1.00 73.85           O  
ATOM   1869  N   THR C  87      11.499 -17.401 -19.300  1.00 75.85           N  
ATOM   1870  CA  THR C  87      11.553 -18.051 -17.995  1.00 75.85           C  
ATOM   1871  C   THR C  87      11.982 -17.061 -16.916  1.00 75.85           C  
ATOM   1872  CB  THR C  87      12.517 -19.251 -18.008  1.00 75.85           C  
ATOM   1873  O   THR C  87      11.879 -17.352 -15.723  1.00 75.85           O  
ATOM   1874  CG2 THR C  87      12.016 -20.349 -18.942  1.00 75.85           C  
ATOM   1875  OG1 THR C  87      13.808 -18.815 -18.449  1.00 75.85           O  
ATOM   1876  N   LEU C  88      12.478 -15.940 -17.482  1.00 84.54           N  
ATOM   1877  CA  LEU C  88      12.853 -14.884 -16.547  1.00 84.54           C  
ATOM   1878  C   LEU C  88      11.625 -14.106 -16.085  1.00 84.54           C  
ATOM   1879  CB  LEU C  88      13.862 -13.931 -17.192  1.00 84.54           C  
ATOM   1880  O   LEU C  88      10.621 -14.042 -16.798  1.00 84.54           O  
ATOM   1881  CG  LEU C  88      15.206 -14.539 -17.596  1.00 84.54           C  
ATOM   1882  CD1 LEU C  88      16.070 -13.496 -18.299  1.00 84.54           C  
ATOM   1883  CD2 LEU C  88      15.927 -15.103 -16.377  1.00 84.54           C  
ATOM   1884  N   GLY C  89      11.349 -14.021 -14.823  1.00 89.22           N  
ATOM   1885  CA  GLY C  89      10.357 -13.066 -14.356  1.00 89.22           C  
ATOM   1886  C   GLY C  89      10.664 -11.638 -14.768  1.00 89.22           C  
ATOM   1887  O   GLY C  89      11.741 -11.358 -15.299  1.00 89.22           O  
ATOM   1888  N   GLY C  90       9.682 -10.815 -14.788  1.00 93.46           N  
ATOM   1889  CA  GLY C  90       9.864  -9.411 -15.120  1.00 93.46           C  
ATOM   1890  C   GLY C  90       8.918  -8.493 -14.369  1.00 93.46           C  
ATOM   1891  O   GLY C  90       7.867  -8.930 -13.895  1.00 93.46           O  
ATOM   1892  N   VAL C  91       9.365  -7.241 -14.350  1.00 96.88           N  
ATOM   1893  CA  VAL C  91       8.545  -6.222 -13.702  1.00 96.88           C  
ATOM   1894  C   VAL C  91       7.527  -5.668 -14.697  1.00 96.88           C  
ATOM   1895  CB  VAL C  91       9.409  -5.077 -13.130  1.00 96.88           C  
ATOM   1896  O   VAL C  91       7.876  -5.341 -15.834  1.00 96.88           O  
ATOM   1897  CG1 VAL C  91       8.528  -3.994 -12.508  1.00 96.88           C  
ATOM   1898  CG2 VAL C  91      10.400  -5.619 -12.102  1.00 96.88           C  
ATOM   1899  N   ASN C  92       6.279  -5.687 -14.274  1.00 95.71           N  
ATOM   1900  CA  ASN C  92       5.194  -5.121 -15.068  1.00 95.71           C  
ATOM   1901  C   ASN C  92       4.611  -3.873 -14.412  1.00 95.71           C  
ATOM   1902  CB  ASN C  92       4.097  -6.162 -15.298  1.00 95.71           C  
ATOM   1903  O   ASN C  92       4.446  -3.827 -13.192  1.00 95.71           O  
ATOM   1904  CG  ASN C  92       3.069  -5.712 -16.318  1.00 95.71           C  
ATOM   1905  ND2 ASN C  92       1.812  -6.076 -16.093  1.00 95.71           N  
ATOM   1906  OD1 ASN C  92       3.402  -5.044 -17.300  1.00 95.71           O  
ATOM   1907  N   ASN C  93       4.351  -2.911 -15.271  1.00 95.68           N  
ATOM   1908  CA  ASN C  93       3.659  -1.701 -14.842  1.00 95.68           C  
ATOM   1909  C   ASN C  93       2.207  -1.688 -15.311  1.00 95.68           C  
ATOM   1910  CB  ASN C  93       4.391  -0.456 -15.347  1.00 95.68           C  
ATOM   1911  O   ASN C  93       1.937  -1.782 -16.510  1.00 95.68           O  
ATOM   1912  CG  ASN C  93       3.700   0.832 -14.943  1.00 95.68           C  
ATOM   1913  ND2 ASN C  93       4.472   1.785 -14.434  1.00 95.68           N  
ATOM   1914  OD1 ASN C  93       2.482   0.969 -15.086  1.00 95.68           O  
ATOM   1915  N   VAL C  94       1.279  -1.545 -14.386  1.00 95.93           N  
ATOM   1916  CA  VAL C  94      -0.144  -1.492 -14.704  1.00 95.93           C  
ATOM   1917  C   VAL C  94      -0.641  -0.051 -14.612  1.00 95.93           C  
ATOM   1918  CB  VAL C  94      -0.970  -2.402 -13.767  1.00 95.93           C  
ATOM   1919  O   VAL C  94      -0.451   0.613 -13.591  1.00 95.93           O  
ATOM   1920  CG1 VAL C  94      -2.459  -2.304 -14.093  1.00 95.93           C  
ATOM   1921  CG2 VAL C  94      -0.490  -3.848 -13.870  1.00 95.93           C  
ATOM   1922  N   GLY C  95      -1.213   0.385 -15.726  1.00 96.67           N  
ATOM   1923  CA  GLY C  95      -1.750   1.737 -15.730  1.00 96.67           C  
ATOM   1924  C   GLY C  95      -2.918   1.917 -14.778  1.00 96.67           C  
ATOM   1925  O   GLY C  95      -3.886   1.155 -14.824  1.00 96.67           O  
ATOM   1926  N   ILE C  96      -2.845   2.972 -13.926  1.00 98.09           N  
ATOM   1927  CA  ILE C  96      -3.908   3.292 -12.980  1.00 98.09           C  
ATOM   1928  C   ILE C  96      -4.081   4.806 -12.889  1.00 98.09           C  
ATOM   1929  CB  ILE C  96      -3.617   2.702 -11.582  1.00 98.09           C  
ATOM   1930  O   ILE C  96      -3.214   5.564 -13.332  1.00 98.09           O  
ATOM   1931  CG1 ILE C  96      -2.264   3.200 -11.062  1.00 98.09           C  
ATOM   1932  CG2 ILE C  96      -3.658   1.171 -11.622  1.00 98.09           C  
ATOM   1933  CD1 ILE C  96      -2.018   2.902  -9.590  1.00 98.09           C  
ATOM   1934  N   SER C  97      -5.243   5.187 -12.317  1.00 98.44           N  
ATOM   1935  CA  SER C  97      -5.478   6.608 -12.081  1.00 98.44           C  
ATOM   1936  C   SER C  97      -4.565   7.145 -10.984  1.00 98.44           C  
ATOM   1937  CB  SER C  97      -6.940   6.855 -11.707  1.00 98.44           C  
ATOM   1938  O   SER C  97      -4.013   6.374 -10.196  1.00 98.44           O  
ATOM   1939  OG  SER C  97      -7.807   6.363 -12.714  1.00 98.44           O  
ATOM   1940  N   ASP C  98      -4.439   8.466 -11.027  1.00 98.68           N  
ATOM   1941  CA  ASP C  98      -3.741   9.117  -9.922  1.00 98.68           C  
ATOM   1942  C   ASP C  98      -4.674   9.328  -8.732  1.00 98.68           C  
ATOM   1943  CB  ASP C  98      -3.152  10.455 -10.373  1.00 98.68           C  
ATOM   1944  O   ASP C  98      -5.887   9.465  -8.904  1.00 98.68           O  
ATOM   1945  CG  ASP C  98      -2.015  10.297 -11.367  1.00 98.68           C  
ATOM   1946  OD1 ASP C  98      -1.406   9.207 -11.430  1.00 98.68           O  
ATOM   1947  OD2 ASP C  98      -1.723  11.273 -12.092  1.00 98.68           O  
ATOM   1948  N   ALA C  99      -4.029   9.363  -7.576  1.00 98.28           N  
ATOM   1949  CA  ALA C  99      -4.792   9.677  -6.371  1.00 98.28           C  
ATOM   1950  C   ALA C  99      -5.075  11.173  -6.274  1.00 98.28           C  
ATOM   1951  CB  ALA C  99      -4.045   9.198  -5.128  1.00 98.28           C  
ATOM   1952  O   ALA C  99      -4.354  11.986  -6.857  1.00 98.28           O  
ATOM   1953  N   VAL C 100      -6.129  11.471  -5.546  1.00 97.49           N  
ATOM   1954  CA  VAL C 100      -6.446  12.865  -5.258  1.00 97.49           C  
ATOM   1955  C   VAL C 100      -6.020  13.208  -3.832  1.00 97.49           C  
ATOM   1956  CB  VAL C 100      -7.951  13.157  -5.449  1.00 97.49           C  
ATOM   1957  O   VAL C 100      -6.419  12.534  -2.879  1.00 97.49           O  
ATOM   1958  CG1 VAL C 100      -8.275  14.600  -5.067  1.00 97.49           C  
ATOM   1959  CG2 VAL C 100      -8.369  12.876  -6.891  1.00 97.49           C  
ATOM   1960  N   ILE C 101      -5.228  14.288  -3.754  1.00 91.55           N  
ATOM   1961  CA  ILE C 101      -4.757  14.744  -2.450  1.00 91.55           C  
ATOM   1962  C   ILE C 101      -5.530  15.992  -2.030  1.00 91.55           C  
ATOM   1963  CB  ILE C 101      -3.239  15.033  -2.468  1.00 91.55           C  
ATOM   1964  O   ILE C 101      -5.584  16.975  -2.772  1.00 91.55           O  
ATOM   1965  CG1 ILE C 101      -2.467  13.808  -2.969  1.00 91.55           C  
ATOM   1966  CG2 ILE C 101      -2.754  15.455  -1.077  1.00 91.55           C  
ATOM   1967  CD1 ILE C 101      -2.656  12.564  -2.112  1.00 91.55           C  
ATOM   1968  N   GLU C 102      -6.164  15.941  -0.879  1.00 84.91           N  
ATOM   1969  CA  GLU C 102      -6.847  17.081  -0.275  1.00 84.91           C  
ATOM   1970  C   GLU C 102      -6.389  17.300   1.164  1.00 84.91           C  
ATOM   1971  CB  GLU C 102      -8.364  16.885  -0.320  1.00 84.91           C  
ATOM   1972  O   GLU C 102      -6.388  16.367   1.969  1.00 84.91           O  
ATOM   1973  CG  GLU C 102      -8.948  16.924  -1.725  1.00 84.91           C  
ATOM   1974  CD  GLU C 102     -10.469  16.921  -1.743  1.00 84.91           C  
ATOM   1975  OE1 GLU C 102     -11.063  17.028  -2.839  1.00 84.91           O  
ATOM   1976  OE2 GLU C 102     -11.070  16.813  -0.651  1.00 84.91           O  
ATOM   1977  N   ASP C 103      -5.994  18.509   1.410  1.00 74.52           N  
ATOM   1978  CA  ASP C 103      -5.520  18.885   2.739  1.00 74.52           C  
ATOM   1979  C   ASP C 103      -4.375  17.982   3.190  1.00 74.52           C  
ATOM   1980  CB  ASP C 103      -6.665  18.828   3.752  1.00 74.52           C  
ATOM   1981  O   ASP C 103      -4.348  17.531   4.337  1.00 74.52           O  
ATOM   1982  CG  ASP C 103      -7.770  19.828   3.456  1.00 74.52           C  
ATOM   1983  OD1 ASP C 103      -7.474  20.933   2.952  1.00 74.52           O  
ATOM   1984  OD2 ASP C 103      -8.947  19.508   3.731  1.00 74.52           O  
ATOM   1985  N   GLY C 104      -3.538  17.606   2.171  1.00 76.52           N  
ATOM   1986  CA  GLY C 104      -2.347  16.830   2.479  1.00 76.52           C  
ATOM   1987  C   GLY C 104      -2.629  15.349   2.649  1.00 76.52           C  
ATOM   1988  O   GLY C 104      -1.724  14.572   2.962  1.00 76.52           O  
ATOM   1989  N   ARG C 105      -3.777  14.892   2.426  1.00 84.04           N  
ATOM   1990  CA  ARG C 105      -4.172  13.501   2.620  1.00 84.04           C  
ATOM   1991  C   ARG C 105      -4.770  12.918   1.344  1.00 84.04           C  
ATOM   1992  CB  ARG C 105      -5.175  13.383   3.770  1.00 84.04           C  
ATOM   1993  O   ARG C 105      -5.398  13.635   0.562  1.00 84.04           O  
ATOM   1994  CG  ARG C 105      -4.621  13.818   5.117  1.00 84.04           C  
ATOM   1995  CD  ARG C 105      -5.677  13.745   6.211  1.00 84.04           C  
ATOM   1996  NE  ARG C 105      -6.597  14.877   6.149  1.00 84.04           N  
ATOM   1997  NH1 ARG C 105      -7.884  14.195   7.943  1.00 84.04           N  
ATOM   1998  NH2 ARG C 105      -8.398  16.130   6.827  1.00 84.04           N  
ATOM   1999  CZ  ARG C 105      -7.624  15.065   6.973  1.00 84.04           C  
ATOM   2000  N   ILE C 106      -4.661  11.640   1.252  1.00 90.90           N  
ATOM   2001  CA  ILE C 106      -5.294  10.953   0.131  1.00 90.90           C  
ATOM   2002  C   ILE C 106      -6.798  10.848   0.372  1.00 90.90           C  
ATOM   2003  CB  ILE C 106      -4.687   9.549  -0.086  1.00 90.90           C  
ATOM   2004  O   ILE C 106      -7.235  10.567   1.490  1.00 90.90           O  
ATOM   2005  CG1 ILE C 106      -5.247   8.917  -1.366  1.00 90.90           C  
ATOM   2006  CG2 ILE C 106      -4.950   8.653   1.128  1.00 90.90           C  
ATOM   2007  CD1 ILE C 106      -4.469   7.700  -1.847  1.00 90.90           C  
ATOM   2008  N   THR C 107      -7.577  11.170  -0.675  1.00 92.50           N  
ATOM   2009  CA  THR C 107      -9.020  11.025  -0.514  1.00 92.50           C  
ATOM   2010  C   THR C 107      -9.429   9.558  -0.602  1.00 92.50           C  
ATOM   2011  CB  THR C 107      -9.785  11.840  -1.574  1.00 92.50           C  
ATOM   2012  O   THR C 107      -8.890   8.806  -1.416  1.00 92.50           O  
ATOM   2013  CG2 THR C 107      -9.368  13.306  -1.547  1.00 92.50           C  
ATOM   2014  OG1 THR C 107      -9.509  11.300  -2.872  1.00 92.50           O  
ATOM   2015  N   GLU C 108     -10.385   9.222   0.246  1.00 92.59           N  
ATOM   2016  CA  GLU C 108     -10.857   7.841   0.293  1.00 92.59           C  
ATOM   2017  C   GLU C 108     -11.414   7.402  -1.058  1.00 92.59           C  
ATOM   2018  CB  GLU C 108     -11.920   7.672   1.381  1.00 92.59           C  
ATOM   2019  O   GLU C 108     -11.147   6.288  -1.513  1.00 92.59           O  
ATOM   2020  CG  GLU C 108     -12.410   6.241   1.546  1.00 92.59           C  
ATOM   2021  CD  GLU C 108     -13.399   6.073   2.688  1.00 92.59           C  
ATOM   2022  OE1 GLU C 108     -13.796   4.923   2.984  1.00 92.59           O  
ATOM   2023  OE2 GLU C 108     -13.782   7.100   3.292  1.00 92.59           O  
ATOM   2024  N   SER C 109     -12.129   8.241  -1.692  1.00 94.92           N  
ATOM   2025  CA  SER C 109     -12.767   7.907  -2.961  1.00 94.92           C  
ATOM   2026  C   SER C 109     -11.731   7.621  -4.042  1.00 94.92           C  
ATOM   2027  CB  SER C 109     -13.689   9.040  -3.413  1.00 94.92           C  
ATOM   2028  O   SER C 109     -11.879   6.672  -4.815  1.00 94.92           O  
ATOM   2029  OG  SER C 109     -12.976  10.262  -3.503  1.00 94.92           O  
ATOM   2030  N   SER C 110     -10.735   8.461  -4.068  1.00 97.01           N  
ATOM   2031  CA  SER C 110      -9.714   8.255  -5.090  1.00 97.01           C  
ATOM   2032  C   SER C 110      -8.933   6.969  -4.839  1.00 97.01           C  
ATOM   2033  CB  SER C 110      -8.754   9.444  -5.137  1.00 97.01           C  
ATOM   2034  O   SER C 110      -8.534   6.285  -5.783  1.00 97.01           O  
ATOM   2035  OG  SER C 110      -7.966   9.501  -3.961  1.00 97.01           O  
ATOM   2036  N   LEU C 111      -8.680   6.681  -3.536  1.00 96.81           N  
ATOM   2037  CA  LEU C 111      -8.000   5.433  -3.205  1.00 96.81           C  
ATOM   2038  C   LEU C 111      -8.877   4.231  -3.542  1.00 96.81           C  
ATOM   2039  CB  LEU C 111      -7.624   5.405  -1.722  1.00 96.81           C  
ATOM   2040  O   LEU C 111      -8.389   3.231  -4.073  1.00 96.81           O  
ATOM   2041  CG  LEU C 111      -6.828   4.188  -1.247  1.00 96.81           C  
ATOM   2042  CD1 LEU C 111      -5.550   4.038  -2.065  1.00 96.81           C  
ATOM   2043  CD2 LEU C 111      -6.507   4.305   0.239  1.00 96.81           C  
ATOM   2044  N   ALA C 112     -10.133   4.323  -3.285  1.00 96.46           N  
ATOM   2045  CA  ALA C 112     -11.071   3.256  -3.626  1.00 96.46           C  
ATOM   2046  C   ALA C 112     -11.106   3.017  -5.133  1.00 96.46           C  
ATOM   2047  CB  ALA C 112     -12.468   3.591  -3.111  1.00 96.46           C  
ATOM   2048  O   ALA C 112     -11.176   1.872  -5.585  1.00 96.46           O  
ATOM   2049  N   ASN C 113     -11.091   4.057  -5.829  1.00 97.13           N  
ATOM   2050  CA  ASN C 113     -11.071   3.940  -7.283  1.00 97.13           C  
ATOM   2051  C   ASN C 113      -9.821   3.211  -7.769  1.00 97.13           C  
ATOM   2052  CB  ASN C 113     -11.167   5.321  -7.934  1.00 97.13           C  
ATOM   2053  O   ASN C 113      -9.904   2.339  -8.636  1.00 97.13           O  
ATOM   2054  CG  ASN C 113     -11.276   5.248  -9.445  1.00 97.13           C  
ATOM   2055  ND2 ASN C 113     -10.402   5.968 -10.138  1.00 97.13           N  
ATOM   2056  OD1 ASN C 113     -12.140   4.551  -9.984  1.00 97.13           O  
ATOM   2057  N   ILE C 114      -8.685   3.576  -7.213  1.00 98.46           N  
ATOM   2058  CA  ILE C 114      -7.431   2.919  -7.564  1.00 98.46           C  
ATOM   2059  C   ILE C 114      -7.515   1.433  -7.222  1.00 98.46           C  
ATOM   2060  CB  ILE C 114      -6.231   3.569  -6.841  1.00 98.46           C  
ATOM   2061  O   ILE C 114      -7.128   0.582  -8.027  1.00 98.46           O  
ATOM   2062  CG1 ILE C 114      -5.929   4.948  -7.439  1.00 98.46           C  
ATOM   2063  CG2 ILE C 114      -5.000   2.660  -6.913  1.00 98.46           C  
ATOM   2064  CD1 ILE C 114      -4.950   5.777  -6.621  1.00 98.46           C  
ATOM   2065  N   MET C 115      -8.073   1.085  -6.052  1.00 98.26           N  
ATOM   2066  CA  MET C 115      -8.217  -0.310  -5.646  1.00 98.26           C  
ATOM   2067  C   MET C 115      -9.113  -1.069  -6.618  1.00 98.26           C  
ATOM   2068  CB  MET C 115      -8.785  -0.403  -4.229  1.00 98.26           C  
ATOM   2069  O   MET C 115      -8.827  -2.216  -6.967  1.00 98.26           O  
ATOM   2070  CG  MET C 115      -7.859   0.154  -3.160  1.00 98.26           C  
ATOM   2071  SD  MET C 115      -6.223  -0.677  -3.144  1.00 98.26           S  
ATOM   2072  CE  MET C 115      -5.382   0.297  -1.864  1.00 98.26           C  
ATOM   2073  N   SER C 116     -10.127  -0.456  -7.021  1.00 98.06           N  
ATOM   2074  CA  SER C 116     -11.034  -1.073  -7.982  1.00 98.06           C  
ATOM   2075  C   SER C 116     -10.325  -1.371  -9.299  1.00 98.06           C  
ATOM   2076  CB  SER C 116     -12.242  -0.170  -8.237  1.00 98.06           C  
ATOM   2077  O   SER C 116     -10.460  -2.466  -9.849  1.00 98.06           O  
ATOM   2078  OG  SER C 116     -13.101  -0.741  -9.209  1.00 98.06           O  
ATOM   2079  N   GLU C 117      -9.587  -0.401  -9.789  1.00 98.30           N  
ATOM   2080  CA  GLU C 117      -8.827  -0.594 -11.021  1.00 98.30           C  
ATOM   2081  C   GLU C 117      -7.824  -1.735 -10.878  1.00 98.30           C  
ATOM   2082  CB  GLU C 117      -8.102   0.696 -11.413  1.00 98.30           C  
ATOM   2083  O   GLU C 117      -7.713  -2.586 -11.763  1.00 98.30           O  
ATOM   2084  CG  GLU C 117      -9.034   1.814 -11.857  1.00 98.30           C  
ATOM   2085  CD  GLU C 117      -8.316   3.132 -12.104  1.00 98.30           C  
ATOM   2086  OE1 GLU C 117      -8.957   4.090 -12.591  1.00 98.30           O  
ATOM   2087  OE2 GLU C 117      -7.102   3.205 -11.810  1.00 98.30           O  
ATOM   2088  N   LEU C 118      -7.155  -1.769  -9.761  1.00 98.47           N  
ATOM   2089  CA  LEU C 118      -6.155  -2.805  -9.528  1.00 98.47           C  
ATOM   2090  C   LEU C 118      -6.811  -4.176  -9.399  1.00 98.47           C  
ATOM   2091  CB  LEU C 118      -5.344  -2.494  -8.267  1.00 98.47           C  
ATOM   2092  O   LEU C 118      -6.296  -5.167  -9.922  1.00 98.47           O  
ATOM   2093  CG  LEU C 118      -4.321  -1.363  -8.380  1.00 98.47           C  
ATOM   2094  CD1 LEU C 118      -3.714  -1.058  -7.014  1.00 98.47           C  
ATOM   2095  CD2 LEU C 118      -3.234  -1.724  -9.386  1.00 98.47           C  
ATOM   2096  N   SER C 119      -7.906  -4.242  -8.718  1.00 97.78           N  
ATOM   2097  CA  SER C 119      -8.639  -5.499  -8.611  1.00 97.78           C  
ATOM   2098  C   SER C 119      -8.997  -6.050  -9.987  1.00 97.78           C  
ATOM   2099  CB  SER C 119      -9.910  -5.309  -7.782  1.00 97.78           C  
ATOM   2100  O   SER C 119      -8.793  -7.234 -10.259  1.00 97.78           O  
ATOM   2101  OG  SER C 119     -10.658  -6.512  -7.725  1.00 97.78           O  
ATOM   2102  N   GLN C 120      -9.382  -5.214 -10.873  1.00 96.66           N  
ATOM   2103  CA  GLN C 120      -9.848  -5.615 -12.196  1.00 96.66           C  
ATOM   2104  C   GLN C 120      -8.676  -5.931 -13.120  1.00 96.66           C  
ATOM   2105  CB  GLN C 120     -10.723  -4.522 -12.812  1.00 96.66           C  
ATOM   2106  O   GLN C 120      -8.696  -6.935 -13.837  1.00 96.66           O  
ATOM   2107  CG  GLN C 120     -12.051  -4.320 -12.095  1.00 96.66           C  
ATOM   2108  CD  GLN C 120     -12.905  -5.573 -12.077  1.00 96.66           C  
ATOM   2109  NE2 GLN C 120     -13.663  -5.759 -11.001  1.00 96.66           N  
ATOM   2110  OE1 GLN C 120     -12.884  -6.368 -13.022  1.00 96.66           O  
ATOM   2111  N   ASP C 121      -7.688  -5.094 -13.062  1.00 96.64           N  
ATOM   2112  CA  ASP C 121      -6.667  -5.139 -14.105  1.00 96.64           C  
ATOM   2113  C   ASP C 121      -5.477  -5.992 -13.671  1.00 96.64           C  
ATOM   2114  CB  ASP C 121      -6.200  -3.726 -14.460  1.00 96.64           C  
ATOM   2115  O   ASP C 121      -4.765  -6.547 -14.511  1.00 96.64           O  
ATOM   2116  CG  ASP C 121      -7.291  -2.885 -15.099  1.00 96.64           C  
ATOM   2117  OD1 ASP C 121      -8.241  -3.455 -15.678  1.00 96.64           O  
ATOM   2118  OD2 ASP C 121      -7.198  -1.640 -15.026  1.00 96.64           O  
ATOM   2119  N   ALA C 122      -5.235  -6.057 -12.366  1.00 96.78           N  
ATOM   2120  CA  ALA C 122      -4.061  -6.782 -11.885  1.00 96.78           C  
ATOM   2121  C   ALA C 122      -4.467  -7.964 -11.009  1.00 96.78           C  
ATOM   2122  CB  ALA C 122      -3.135  -5.845 -11.114  1.00 96.78           C  
ATOM   2123  O   ALA C 122      -3.692  -8.905 -10.828  1.00 96.78           O  
ATOM   2124  N   GLY C 123      -5.695  -7.979 -10.548  1.00 96.53           N  
ATOM   2125  CA  GLY C 123      -6.063  -8.936  -9.516  1.00 96.53           C  
ATOM   2126  C   GLY C 123      -7.149  -9.899  -9.955  1.00 96.53           C  
ATOM   2127  O   GLY C 123      -7.714 -10.623  -9.133  1.00 96.53           O  
ATOM   2128  N   GLN C 124      -7.502  -9.836 -11.290  1.00 93.78           N  
ATOM   2129  CA  GLN C 124      -8.509 -10.719 -11.870  1.00 93.78           C  
ATOM   2130  C   GLN C 124      -9.871 -10.504 -11.217  1.00 93.78           C  
ATOM   2131  CB  GLN C 124      -8.084 -12.182 -11.732  1.00 93.78           C  
ATOM   2132  O   GLN C 124     -10.607 -11.463 -10.975  1.00 93.78           O  
ATOM   2133  CG  GLN C 124      -6.796 -12.521 -12.470  1.00 93.78           C  
ATOM   2134  CD  GLN C 124      -6.421 -13.986 -12.352  1.00 93.78           C  
ATOM   2135  NE2 GLN C 124      -5.253 -14.343 -12.876  1.00 93.78           N  
ATOM   2136  OE1 GLN C 124      -7.173 -14.790 -11.794  1.00 93.78           O  
ATOM   2137  N   GLY C 125     -10.087  -9.357 -10.728  1.00 95.50           N  
ATOM   2138  CA  GLY C 125     -11.389  -9.007 -10.182  1.00 95.50           C  
ATOM   2139  C   GLY C 125     -11.587  -9.487  -8.757  1.00 95.50           C  
ATOM   2140  O   GLY C 125     -12.718  -9.558  -8.271  1.00 95.50           O  
ATOM   2141  N   GLY C 126     -10.515  -9.866  -8.107  1.00 94.43           N  
ATOM   2142  CA  GLY C 126     -10.608 -10.429  -6.769  1.00 94.43           C  
ATOM   2143  C   GLY C 126     -10.367  -9.407  -5.674  1.00 94.43           C  
ATOM   2144  O   GLY C 126     -10.228  -8.214  -5.951  1.00 94.43           O  
ATOM   2145  N   ARG C 127     -10.375  -9.914  -4.438  1.00 96.31           N  
ATOM   2146  CA  ARG C 127     -10.168  -9.073  -3.264  1.00 96.31           C  
ATOM   2147  C   ARG C 127      -8.730  -8.569  -3.197  1.00 96.31           C  
ATOM   2148  CB  ARG C 127     -10.515  -9.839  -1.986  1.00 96.31           C  
ATOM   2149  O   ARG C 127      -7.821  -9.199  -3.741  1.00 96.31           O  
ATOM   2150  CG  ARG C 127     -11.965 -10.289  -1.911  1.00 96.31           C  
ATOM   2151  CD  ARG C 127     -12.219 -11.176  -0.701  1.00 96.31           C  
ATOM   2152  NE  ARG C 127     -11.386 -12.375  -0.727  1.00 96.31           N  
ATOM   2153  NH1 ARG C 127     -11.988 -13.090   1.386  1.00 96.31           N  
ATOM   2154  NH2 ARG C 127     -10.507 -14.314   0.135  1.00 96.31           N  
ATOM   2155  CZ  ARG C 127     -11.295 -13.257   0.265  1.00 96.31           C  
ATOM   2156  N   ILE C 128      -8.603  -7.475  -2.453  1.00 97.88           N  
ATOM   2157  CA  ILE C 128      -7.275  -6.927  -2.199  1.00 97.88           C  
ATOM   2158  C   ILE C 128      -7.032  -6.840  -0.694  1.00 97.88           C  
ATOM   2159  CB  ILE C 128      -7.103  -5.537  -2.851  1.00 97.88           C  
ATOM   2160  O   ILE C 128      -7.914  -6.422   0.060  1.00 97.88           O  
ATOM   2161  CG1 ILE C 128      -7.090  -5.662  -4.379  1.00 97.88           C  
ATOM   2162  CG2 ILE C 128      -5.827  -4.858  -2.347  1.00 97.88           C  
ATOM   2163  CD1 ILE C 128      -7.113  -4.326  -5.110  1.00 97.88           C  
ATOM   2164  N   GLU C 129      -5.921  -7.297  -0.313  1.00 97.02           N  
ATOM   2165  CA  GLU C 129      -5.372  -7.052   1.017  1.00 97.02           C  
ATOM   2166  C   GLU C 129      -4.083  -6.239   0.941  1.00 97.02           C  
ATOM   2167  CB  GLU C 129      -5.117  -8.374   1.746  1.00 97.02           C  
ATOM   2168  O   GLU C 129      -3.232  -6.493   0.086  1.00 97.02           O  
ATOM   2169  CG  GLU C 129      -6.349  -9.261   1.859  1.00 97.02           C  
ATOM   2170  CD  GLU C 129      -7.278  -8.856   2.992  1.00 97.02           C  
ATOM   2171  OE1 GLU C 129      -8.391  -9.420   3.095  1.00 97.02           O  
ATOM   2172  OE2 GLU C 129      -6.891  -7.966   3.781  1.00 97.02           O  
ATOM   2173  N   ALA C 130      -3.982  -5.296   1.872  1.00 97.58           N  
ATOM   2174  CA  ALA C 130      -2.826  -4.412   1.756  1.00 97.58           C  
ATOM   2175  C   ALA C 130      -2.453  -3.816   3.110  1.00 97.58           C  
ATOM   2176  CB  ALA C 130      -3.104  -3.300   0.747  1.00 97.58           C  
ATOM   2177  O   ALA C 130      -3.193  -3.965   4.086  1.00 97.58           O  
ATOM   2178  N   VAL C 131      -1.267  -3.280   3.162  1.00 95.33           N  
ATOM   2179  CA  VAL C 131      -0.822  -2.417   4.251  1.00 95.33           C  
ATOM   2180  C   VAL C 131      -0.324  -1.088   3.688  1.00 95.33           C  
ATOM   2181  CB  VAL C 131       0.286  -3.089   5.092  1.00 95.33           C  
ATOM   2182  O   VAL C 131      -0.047  -0.979   2.491  1.00 95.33           O  
ATOM   2183  CG1 VAL C 131      -0.236  -4.362   5.755  1.00 95.33           C  
ATOM   2184  CG2 VAL C 131       1.503  -3.396   4.221  1.00 95.33           C  
ATOM   2185  N   VAL C 132      -0.253  -0.119   4.544  1.00 93.59           N  
ATOM   2186  CA  VAL C 132       0.142   1.203   4.068  1.00 93.59           C  
ATOM   2187  C   VAL C 132       1.339   1.705   4.872  1.00 93.59           C  
ATOM   2188  CB  VAL C 132      -1.024   2.212   4.160  1.00 93.59           C  
ATOM   2189  O   VAL C 132       1.346   1.625   6.103  1.00 93.59           O  
ATOM   2190  CG1 VAL C 132      -0.505   3.646   4.070  1.00 93.59           C  
ATOM   2191  CG2 VAL C 132      -2.051   1.942   3.063  1.00 93.59           C  
ATOM   2192  N   PHE C 133       2.337   2.150   4.163  1.00 91.02           N  
ATOM   2193  CA  PHE C 133       3.483   2.848   4.734  1.00 91.02           C  
ATOM   2194  C   PHE C 133       3.512   4.303   4.280  1.00 91.02           C  
ATOM   2195  CB  PHE C 133       4.789   2.149   4.342  1.00 91.02           C  
ATOM   2196  O   PHE C 133       3.346   4.591   3.093  1.00 91.02           O  
ATOM   2197  CG  PHE C 133       4.842   0.697   4.734  1.00 91.02           C  
ATOM   2198  CD1 PHE C 133       5.309   0.318   5.986  1.00 91.02           C  
ATOM   2199  CD2 PHE C 133       4.424  -0.288   3.850  1.00 91.02           C  
ATOM   2200  CE1 PHE C 133       5.359  -1.025   6.352  1.00 91.02           C  
ATOM   2201  CE2 PHE C 133       4.471  -1.633   4.208  1.00 91.02           C  
ATOM   2202  CZ  PHE C 133       4.940  -1.999   5.459  1.00 91.02           C  
ATOM   2203  N   ILE C 134       3.744   5.145   5.253  1.00 88.75           N  
ATOM   2204  CA  ILE C 134       3.764   6.575   4.964  1.00 88.75           C  
ATOM   2205  C   ILE C 134       5.121   7.160   5.346  1.00 88.75           C  
ATOM   2206  CB  ILE C 134       2.632   7.318   5.709  1.00 88.75           C  
ATOM   2207  O   ILE C 134       5.615   6.928   6.452  1.00 88.75           O  
ATOM   2208  CG1 ILE C 134       1.270   6.709   5.354  1.00 88.75           C  
ATOM   2209  CG2 ILE C 134       2.663   8.814   5.385  1.00 88.75           C  
ATOM   2210  CD1 ILE C 134       0.118   7.233   6.201  1.00 88.75           C  
ATOM   2211  N   GLY C 135       5.722   7.891   4.399  1.00 85.74           N  
ATOM   2212  CA  GLY C 135       7.016   8.526   4.591  1.00 85.74           C  
ATOM   2213  C   GLY C 135       7.560   9.165   3.327  1.00 85.74           C  
ATOM   2214  O   GLY C 135       6.821   9.375   2.363  1.00 85.74           O  
ATOM   2215  N   ASP C 136       8.782   9.563   3.399  1.00 90.27           N  
ATOM   2216  CA  ASP C 136       9.451  10.118   2.226  1.00 90.27           C  
ATOM   2217  C   ASP C 136       9.971   9.009   1.314  1.00 90.27           C  
ATOM   2218  CB  ASP C 136      10.601  11.035   2.648  1.00 90.27           C  
ATOM   2219  O   ASP C 136      11.161   8.689   1.334  1.00 90.27           O  
ATOM   2220  CG  ASP C 136      11.153  11.860   1.499  1.00 90.27           C  
ATOM   2221  OD1 ASP C 136      10.522  11.903   0.420  1.00 90.27           O  
ATOM   2222  OD2 ASP C 136      12.230  12.471   1.673  1.00 90.27           O  
ATOM   2223  N   TYR C 137       9.058   8.387   0.484  1.00 95.37           N  
ATOM   2224  CA  TYR C 137       9.402   7.126  -0.162  1.00 95.37           C  
ATOM   2225  C   TYR C 137       9.306   7.245  -1.678  1.00 95.37           C  
ATOM   2226  CB  TYR C 137       8.488   6.001   0.332  1.00 95.37           C  
ATOM   2227  O   TYR C 137       9.935   6.477  -2.409  1.00 95.37           O  
ATOM   2228  CG  TYR C 137       8.659   5.679   1.797  1.00 95.37           C  
ATOM   2229  CD1 TYR C 137       9.918   5.411   2.329  1.00 95.37           C  
ATOM   2230  CD2 TYR C 137       7.562   5.641   2.651  1.00 95.37           C  
ATOM   2231  CE1 TYR C 137      10.080   5.112   3.677  1.00 95.37           C  
ATOM   2232  CE2 TYR C 137       7.713   5.343   4.002  1.00 95.37           C  
ATOM   2233  OH  TYR C 137       9.128   4.785   5.841  1.00 95.37           O  
ATOM   2234  CZ  TYR C 137       8.974   5.081   4.505  1.00 95.37           C  
ATOM   2235  N   TYR C 138       8.545   8.134  -2.223  1.00 97.90           N  
ATOM   2236  CA  TYR C 138       8.110   8.052  -3.613  1.00 97.90           C  
ATOM   2237  C   TYR C 138       9.305   8.025  -4.558  1.00 97.90           C  
ATOM   2238  CB  TYR C 138       7.196   9.231  -3.960  1.00 97.90           C  
ATOM   2239  O   TYR C 138       9.432   7.117  -5.383  1.00 97.90           O  
ATOM   2240  CG  TYR C 138       6.554   9.122  -5.322  1.00 97.90           C  
ATOM   2241  CD1 TYR C 138       7.185   9.633  -6.454  1.00 97.90           C  
ATOM   2242  CD2 TYR C 138       5.316   8.508  -5.479  1.00 97.90           C  
ATOM   2243  CE1 TYR C 138       6.596   9.536  -7.711  1.00 97.90           C  
ATOM   2244  CE2 TYR C 138       4.718   8.405  -6.731  1.00 97.90           C  
ATOM   2245  OH  TYR C 138       4.778   8.822  -9.081  1.00 97.90           O  
ATOM   2246  CZ  TYR C 138       5.365   8.921  -7.839  1.00 97.90           C  
ATOM   2247  N   ASP C 139      10.157   8.968  -4.428  1.00 98.35           N  
ATOM   2248  CA  ASP C 139      11.270   9.073  -5.367  1.00 98.35           C  
ATOM   2249  C   ASP C 139      12.183   7.853  -5.274  1.00 98.35           C  
ATOM   2250  CB  ASP C 139      12.071  10.351  -5.110  1.00 98.35           C  
ATOM   2251  O   ASP C 139      12.557   7.270  -6.294  1.00 98.35           O  
ATOM   2252  CG  ASP C 139      11.318  11.611  -5.499  1.00 98.35           C  
ATOM   2253  OD1 ASP C 139      10.395  11.536  -6.338  1.00 98.35           O  
ATOM   2254  OD2 ASP C 139      11.652  12.690  -4.963  1.00 98.35           O  
ATOM   2255  N   LYS C 140      12.508   7.486  -4.041  1.00 98.36           N  
ATOM   2256  CA  LYS C 140      13.372   6.328  -3.832  1.00 98.36           C  
ATOM   2257  C   LYS C 140      12.709   5.050  -4.338  1.00 98.36           C  
ATOM   2258  CB  LYS C 140      13.728   6.183  -2.352  1.00 98.36           C  
ATOM   2259  O   LYS C 140      13.361   4.211  -4.963  1.00 98.36           O  
ATOM   2260  CG  LYS C 140      14.643   7.279  -1.826  1.00 98.36           C  
ATOM   2261  CD  LYS C 140      14.958   7.082  -0.348  1.00 98.36           C  
ATOM   2262  CE  LYS C 140      15.735   8.262   0.221  1.00 98.36           C  
ATOM   2263  NZ  LYS C 140      15.977   8.111   1.687  1.00 98.36           N  
ATOM   2264  N   ALA C 141      11.451   4.882  -4.074  1.00 98.72           N  
ATOM   2265  CA  ALA C 141      10.720   3.706  -4.538  1.00 98.72           C  
ATOM   2266  C   ALA C 141      10.684   3.648  -6.062  1.00 98.72           C  
ATOM   2267  CB  ALA C 141       9.300   3.705  -3.975  1.00 98.72           C  
ATOM   2268  O   ALA C 141      10.966   2.605  -6.657  1.00 98.72           O  
ATOM   2269  N   TYR C 142      10.356   4.787  -6.632  1.00 98.74           N  
ATOM   2270  CA  TYR C 142      10.270   4.847  -8.087  1.00 98.74           C  
ATOM   2271  C   TYR C 142      11.610   4.504  -8.727  1.00 98.74           C  
ATOM   2272  CB  TYR C 142       9.814   6.236  -8.541  1.00 98.74           C  
ATOM   2273  O   TYR C 142      11.666   3.739  -9.692  1.00 98.74           O  
ATOM   2274  CG  TYR C 142       9.615   6.352 -10.033  1.00 98.74           C  
ATOM   2275  CD1 TYR C 142      10.535   7.031 -10.828  1.00 98.74           C  
ATOM   2276  CD2 TYR C 142       8.506   5.784 -10.650  1.00 98.74           C  
ATOM   2277  CE1 TYR C 142      10.355   7.142 -12.203  1.00 98.74           C  
ATOM   2278  CE2 TYR C 142       8.315   5.888 -12.024  1.00 98.74           C  
ATOM   2279  OH  TYR C 142       9.060   6.674 -14.152  1.00 98.74           O  
ATOM   2280  CZ  TYR C 142       9.244   6.568 -12.791  1.00 98.74           C  
ATOM   2281  N   GLU C 143      12.610   5.061  -8.191  1.00 98.55           N  
ATOM   2282  CA  GLU C 143      13.948   4.784  -8.704  1.00 98.55           C  
ATOM   2283  C   GLU C 143      14.271   3.294  -8.626  1.00 98.55           C  
ATOM   2284  CB  GLU C 143      14.997   5.590  -7.934  1.00 98.55           C  
ATOM   2285  O   GLU C 143      14.788   2.715  -9.584  1.00 98.55           O  
ATOM   2286  CG  GLU C 143      16.405   5.464  -8.497  1.00 98.55           C  
ATOM   2287  CD  GLU C 143      17.428   6.302  -7.747  1.00 98.55           C  
ATOM   2288  OE1 GLU C 143      18.634   6.225  -8.075  1.00 98.55           O  
ATOM   2289  OE2 GLU C 143      17.021   7.042  -6.824  1.00 98.55           O  
ATOM   2290  N   TRP C 144      13.984   2.657  -7.495  1.00 98.62           N  
ATOM   2291  CA  TRP C 144      14.261   1.240  -7.290  1.00 98.62           C  
ATOM   2292  C   TRP C 144      13.421   0.379  -8.227  1.00 98.62           C  
ATOM   2293  CB  TRP C 144      13.993   0.844  -5.835  1.00 98.62           C  
ATOM   2294  O   TRP C 144      13.927  -0.572  -8.828  1.00 98.62           O  
ATOM   2295  CG  TRP C 144      14.432  -0.547  -5.491  1.00 98.62           C  
ATOM   2296  CD1 TRP C 144      15.652  -0.930  -5.006  1.00 98.62           C  
ATOM   2297  CD2 TRP C 144      13.656  -1.743  -5.612  1.00 98.62           C  
ATOM   2298  CE2 TRP C 144      14.468  -2.815  -5.181  1.00 98.62           C  
ATOM   2299  CE3 TRP C 144      12.349  -2.012  -6.042  1.00 98.62           C  
ATOM   2300  NE1 TRP C 144      15.680  -2.292  -4.817  1.00 98.62           N  
ATOM   2301  CH2 TRP C 144      12.735  -4.372  -5.594  1.00 98.62           C  
ATOM   2302  CZ2 TRP C 144      14.016  -4.136  -5.168  1.00 98.62           C  
ATOM   2303  CZ3 TRP C 144      11.901  -3.328  -6.029  1.00 98.62           C  
ATOM   2304  N   LEU C 145      12.205   0.757  -8.461  1.00 98.40           N  
ATOM   2305  CA  LEU C 145      11.252  -0.026  -9.239  1.00 98.40           C  
ATOM   2306  C   LEU C 145      11.584   0.034 -10.726  1.00 98.40           C  
ATOM   2307  CB  LEU C 145       9.825   0.476  -9.002  1.00 98.40           C  
ATOM   2308  O   LEU C 145      11.251  -0.884 -11.479  1.00 98.40           O  
ATOM   2309  CG  LEU C 145       9.190   0.106  -7.660  1.00 98.40           C  
ATOM   2310  CD1 LEU C 145       7.985   0.998  -7.381  1.00 98.40           C  
ATOM   2311  CD2 LEU C 145       8.788  -1.365  -7.646  1.00 98.40           C  
ATOM   2312  N   THR C 146      12.307   1.085 -11.121  1.00 98.14           N  
ATOM   2313  CA  THR C 146      12.508   1.294 -12.551  1.00 98.14           C  
ATOM   2314  C   THR C 146      13.983   1.156 -12.915  1.00 98.14           C  
ATOM   2315  CB  THR C 146      11.994   2.677 -12.991  1.00 98.14           C  
ATOM   2316  O   THR C 146      14.377   1.441 -14.048  1.00 98.14           O  
ATOM   2317  CG2 THR C 146      10.493   2.807 -12.754  1.00 98.14           C  
ATOM   2318  OG1 THR C 146      12.675   3.693 -12.245  1.00 98.14           O  
ATOM   2319  N   ASP C 147      14.751   0.776 -11.997  1.00 97.95           N  
ATOM   2320  CA  ASP C 147      16.182   0.622 -12.239  1.00 97.95           C  
ATOM   2321  C   ASP C 147      16.457  -0.544 -13.187  1.00 97.95           C  
ATOM   2322  CB  ASP C 147      16.930   0.414 -10.920  1.00 97.95           C  
ATOM   2323  O   ASP C 147      16.275  -1.706 -12.819  1.00 97.95           O  
ATOM   2324  CG  ASP C 147      18.436   0.332 -11.098  1.00 97.95           C  
ATOM   2325  OD1 ASP C 147      18.923   0.470 -12.241  1.00 97.95           O  
ATOM   2326  OD2 ASP C 147      19.141   0.124 -10.088  1.00 97.95           O  
ATOM   2327  N   PRO C 148      17.009  -0.275 -14.351  1.00 96.46           N  
ATOM   2328  CA  PRO C 148      17.261  -1.347 -15.317  1.00 96.46           C  
ATOM   2329  C   PRO C 148      18.328  -2.330 -14.843  1.00 96.46           C  
ATOM   2330  CB  PRO C 148      17.728  -0.593 -16.565  1.00 96.46           C  
ATOM   2331  O   PRO C 148      18.409  -3.451 -15.352  1.00 96.46           O  
ATOM   2332  CG  PRO C 148      18.207   0.728 -16.057  1.00 96.46           C  
ATOM   2333  CD  PRO C 148      17.405   1.090 -14.840  1.00 96.46           C  
ATOM   2334  N   LYS C 149      19.131  -1.908 -13.842  1.00 96.56           N  
ATOM   2335  CA  LYS C 149      20.188  -2.758 -13.303  1.00 96.56           C  
ATOM   2336  C   LYS C 149      19.768  -3.383 -11.976  1.00 96.56           C  
ATOM   2337  CB  LYS C 149      21.480  -1.959 -13.120  1.00 96.56           C  
ATOM   2338  O   LYS C 149      20.578  -4.021 -11.300  1.00 96.56           O  
ATOM   2339  CG  LYS C 149      22.049  -1.399 -14.415  1.00 96.56           C  
ATOM   2340  CD  LYS C 149      23.356  -0.655 -14.175  1.00 96.56           C  
ATOM   2341  CE  LYS C 149      23.934  -0.105 -15.472  1.00 96.56           C  
ATOM   2342  NZ  LYS C 149      25.192   0.665 -15.236  1.00 96.56           N  
ATOM   2343  N   GLY C 150      18.557  -3.209 -11.661  1.00 96.20           N  
ATOM   2344  CA  GLY C 150      18.061  -3.733 -10.399  1.00 96.20           C  
ATOM   2345  C   GLY C 150      17.864  -5.237 -10.412  1.00 96.20           C  
ATOM   2346  O   GLY C 150      17.863  -5.858 -11.477  1.00 96.20           O  
ATOM   2347  N   PRO C 151      17.677  -5.761  -9.257  1.00 95.73           N  
ATOM   2348  CA  PRO C 151      17.608  -7.217  -9.108  1.00 95.73           C  
ATOM   2349  C   PRO C 151      16.446  -7.834  -9.882  1.00 95.73           C  
ATOM   2350  CB  PRO C 151      17.423  -7.409  -7.600  1.00 95.73           C  
ATOM   2351  O   PRO C 151      16.477  -9.025 -10.204  1.00 95.73           O  
ATOM   2352  CG  PRO C 151      16.899  -6.097  -7.110  1.00 95.73           C  
ATOM   2353  CD  PRO C 151      17.463  -5.006  -7.974  1.00 95.73           C  
ATOM   2354  N   TYR C 152      15.508  -6.973 -10.307  1.00 96.31           N  
ATOM   2355  CA  TYR C 152      14.319  -7.557 -10.919  1.00 96.31           C  
ATOM   2356  C   TYR C 152      14.186  -7.123 -12.374  1.00 96.31           C  
ATOM   2357  CB  TYR C 152      13.063  -7.159 -10.139  1.00 96.31           C  
ATOM   2358  O   TYR C 152      13.273  -7.561 -13.077  1.00 96.31           O  
ATOM   2359  CG  TYR C 152      12.964  -7.802  -8.777  1.00 96.31           C  
ATOM   2360  CD1 TYR C 152      12.328  -9.030  -8.610  1.00 96.31           C  
ATOM   2361  CD2 TYR C 152      13.506  -7.185  -7.655  1.00 96.31           C  
ATOM   2362  CE1 TYR C 152      12.232  -9.627  -7.357  1.00 96.31           C  
ATOM   2363  CE2 TYR C 152      13.417  -7.772  -6.397  1.00 96.31           C  
ATOM   2364  OH  TYR C 152      12.689  -9.577  -5.016  1.00 96.31           O  
ATOM   2365  CZ  TYR C 152      12.780  -8.991  -6.258  1.00 96.31           C  
ATOM   2366  N   ARG C 153      15.036  -6.296 -12.876  1.00 95.30           N  
ATOM   2367  CA  ARG C 153      14.928  -5.796 -14.243  1.00 95.30           C  
ATOM   2368  C   ARG C 153      16.202  -6.081 -15.032  1.00 95.30           C  
ATOM   2369  CB  ARG C 153      14.635  -4.295 -14.245  1.00 95.30           C  
ATOM   2370  O   ARG C 153      16.195  -6.051 -16.264  1.00 95.30           O  
ATOM   2371  CG  ARG C 153      13.219  -3.943 -13.820  1.00 95.30           C  
ATOM   2372  CD  ARG C 153      12.963  -2.444 -13.896  1.00 95.30           C  
ATOM   2373  NE  ARG C 153      11.684  -2.147 -14.534  1.00 95.30           N  
ATOM   2374  NH1 ARG C 153      10.446  -2.280 -12.588  1.00 95.30           N  
ATOM   2375  NH2 ARG C 153       9.414  -1.799 -14.578  1.00 95.30           N  
ATOM   2376  CZ  ARG C 153      10.517  -2.076 -13.899  1.00 95.30           C  
ATOM   2377  N   SER C 154      17.261  -6.357 -14.280  1.00 95.21           N  
ATOM   2378  CA  SER C 154      18.526  -6.613 -14.962  1.00 95.21           C  
ATOM   2379  C   SER C 154      18.408  -7.794 -15.920  1.00 95.21           C  
ATOM   2380  CB  SER C 154      19.639  -6.879 -13.948  1.00 95.21           C  
ATOM   2381  O   SER C 154      17.744  -8.786 -15.612  1.00 95.21           O  
ATOM   2382  OG  SER C 154      20.802  -7.365 -14.593  1.00 95.21           O  
ATOM   2383  N   PRO C 155      19.144  -7.702 -17.024  1.00 91.33           N  
ATOM   2384  CA  PRO C 155      19.112  -8.827 -17.961  1.00 91.33           C  
ATOM   2385  C   PRO C 155      19.735 -10.095 -17.382  1.00 91.33           C  
ATOM   2386  CB  PRO C 155      19.923  -8.316 -19.154  1.00 91.33           C  
ATOM   2387  O   PRO C 155      19.469 -11.196 -17.870  1.00 91.33           O  
ATOM   2388  CG  PRO C 155      19.906  -6.827 -19.018  1.00 91.33           C  
ATOM   2389  CD  PRO C 155      19.735  -6.483 -17.567  1.00 91.33           C  
ATOM   2390  N   ASP C 156      20.577  -9.895 -16.337  1.00 90.41           N  
ATOM   2391  CA  ASP C 156      21.267 -11.033 -15.737  1.00 90.41           C  
ATOM   2392  C   ASP C 156      20.603 -11.449 -14.426  1.00 90.41           C  
ATOM   2393  CB  ASP C 156      22.741 -10.703 -15.499  1.00 90.41           C  
ATOM   2394  O   ASP C 156      21.234 -12.084 -13.579  1.00 90.41           O  
ATOM   2395  CG  ASP C 156      22.942  -9.437 -14.684  1.00 90.41           C  
ATOM   2396  OD1 ASP C 156      22.014  -8.602 -14.617  1.00 90.41           O  
ATOM   2397  OD2 ASP C 156      24.038  -9.272 -14.107  1.00 90.41           O  
ATOM   2398  N   ARG C 157      19.375 -11.012 -14.266  1.00 91.52           N  
ATOM   2399  CA  ARG C 157      18.696 -11.329 -13.014  1.00 91.52           C  
ATOM   2400  C   ARG C 157      18.448 -12.828 -12.890  1.00 91.52           C  
ATOM   2401  CB  ARG C 157      17.372 -10.568 -12.912  1.00 91.52           C  
ATOM   2402  O   ARG C 157      18.444 -13.547 -13.892  1.00 91.52           O  
ATOM   2403  CG  ARG C 157      16.334 -10.999 -13.936  1.00 91.52           C  
ATOM   2404  CD  ARG C 157      15.191  -9.998 -14.035  1.00 91.52           C  
ATOM   2405  NE  ARG C 157      14.191 -10.417 -15.013  1.00 91.52           N  
ATOM   2406  NH1 ARG C 157      15.118  -9.242 -16.773  1.00 91.52           N  
ATOM   2407  NH2 ARG C 157      13.221 -10.489 -17.094  1.00 91.52           N  
ATOM   2408  CZ  ARG C 157      14.179 -10.049 -16.291  1.00 91.52           C  
ATOM   2409  N   GLN C 158      18.341 -13.294 -11.735  1.00 89.73           N  
ATOM   2410  CA  GLN C 158      18.031 -14.700 -11.497  1.00 89.73           C  
ATOM   2411  C   GLN C 158      16.669 -15.068 -12.077  1.00 89.73           C  
ATOM   2412  CB  GLN C 158      18.067 -15.012 -10.001  1.00 89.73           C  
ATOM   2413  O   GLN C 158      15.810 -14.202 -12.258  1.00 89.73           O  
ATOM   2414  CG  GLN C 158      16.964 -14.329  -9.203  1.00 89.73           C  
ATOM   2415  CD  GLN C 158      17.053 -14.612  -7.716  1.00 89.73           C  
ATOM   2416  NE2 GLN C 158      16.921 -13.569  -6.904  1.00 89.73           N  
ATOM   2417  OE1 GLN C 158      17.238 -15.760  -7.299  1.00 89.73           O  
ATOM   2418  N   ALA C 159      16.490 -16.389 -12.365  1.00 88.61           N  
ATOM   2419  CA  ALA C 159      15.213 -16.881 -12.878  1.00 88.61           C  
ATOM   2420  C   ALA C 159      14.124 -16.794 -11.812  1.00 88.61           C  
ATOM   2421  CB  ALA C 159      15.357 -18.319 -13.371  1.00 88.61           C  
ATOM   2422  O   ALA C 159      14.409 -16.888 -10.616  1.00 88.61           O  
ATOM   2423  N   TYR C 160      13.014 -16.642 -12.281  1.00 86.69           N  
ATOM   2424  CA  TYR C 160      11.863 -16.649 -11.384  1.00 86.69           C  
ATOM   2425  C   TYR C 160      11.821 -17.931 -10.561  1.00 86.69           C  
ATOM   2426  CB  TYR C 160      10.562 -16.494 -12.177  1.00 86.69           C  
ATOM   2427  O   TYR C 160      12.081 -19.019 -11.082  1.00 86.69           O  
ATOM   2428  CG  TYR C 160       9.332 -16.379 -11.310  1.00 86.69           C  
ATOM   2429  CD1 TYR C 160       8.677 -17.515 -10.842  1.00 86.69           C  
ATOM   2430  CD2 TYR C 160       8.823 -15.133 -10.957  1.00 86.69           C  
ATOM   2431  CE1 TYR C 160       7.542 -17.413 -10.044  1.00 86.69           C  
ATOM   2432  CE2 TYR C 160       7.690 -15.020 -10.159  1.00 86.69           C  
ATOM   2433  OH  TYR C 160       5.934 -16.057  -8.918  1.00 86.69           O  
ATOM   2434  CZ  TYR C 160       7.057 -16.164  -9.708  1.00 86.69           C  
ATOM   2435  N   ASP C 161      11.495 -17.752  -9.320  1.00 80.85           N  
ATOM   2436  CA  ASP C 161      11.354 -18.880  -8.404  1.00 80.85           C  
ATOM   2437  C   ASP C 161      10.118 -18.719  -7.522  1.00 80.85           C  
ATOM   2438  CB  ASP C 161      12.605 -19.025  -7.535  1.00 80.85           C  
ATOM   2439  O   ASP C 161      10.004 -17.745  -6.774  1.00 80.85           O  
ATOM   2440  CG  ASP C 161      12.603 -20.294  -6.701  1.00 80.85           C  
ATOM   2441  OD1 ASP C 161      11.521 -20.725  -6.249  1.00 80.85           O  
ATOM   2442  OD2 ASP C 161      13.695 -20.866  -6.492  1.00 80.85           O  
ATOM   2443  N   VAL C 162       9.291 -19.742  -7.470  1.00 76.76           N  
ATOM   2444  CA  VAL C 162       7.999 -19.657  -6.797  1.00 76.76           C  
ATOM   2445  C   VAL C 162       8.206 -19.618  -5.284  1.00 76.76           C  
ATOM   2446  CB  VAL C 162       7.081 -20.839  -7.179  1.00 76.76           C  
ATOM   2447  O   VAL C 162       7.309 -19.218  -4.538  1.00 76.76           O  
ATOM   2448  CG1 VAL C 162       6.633 -20.725  -8.635  1.00 76.76           C  
ATOM   2449  CG2 VAL C 162       7.794 -22.168  -6.938  1.00 76.76           C  
ATOM   2450  N   THR C 163       9.413 -19.948  -4.920  1.00 77.15           N  
ATOM   2451  CA  THR C 163       9.621 -20.066  -3.481  1.00 77.15           C  
ATOM   2452  C   THR C 163      10.206 -18.777  -2.911  1.00 77.15           C  
ATOM   2453  CB  THR C 163      10.550 -21.247  -3.147  1.00 77.15           C  
ATOM   2454  O   THR C 163       9.784 -18.315  -1.849  1.00 77.15           O  
ATOM   2455  CG2 THR C 163       9.930 -22.574  -3.574  1.00 77.15           C  
ATOM   2456  OG1 THR C 163      11.798 -21.074  -3.829  1.00 77.15           O  
ATOM   2457  N   ASP C 164      11.221 -18.159  -3.676  1.00 83.59           N  
ATOM   2458  CA  ASP C 164      11.885 -17.071  -2.964  1.00 83.59           C  
ATOM   2459  C   ASP C 164      12.281 -15.950  -3.922  1.00 83.59           C  
ATOM   2460  CB  ASP C 164      13.118 -17.588  -2.221  1.00 83.59           C  
ATOM   2461  O   ASP C 164      13.027 -15.042  -3.549  1.00 83.59           O  
ATOM   2462  CG  ASP C 164      14.139 -18.231  -3.142  1.00 83.59           C  
ATOM   2463  OD1 ASP C 164      13.891 -18.315  -4.364  1.00 83.59           O  
ATOM   2464  OD2 ASP C 164      15.201 -18.661  -2.641  1.00 83.59           O  
ATOM   2465  N   PHE C 165      12.064 -15.954  -5.140  1.00 91.69           N  
ATOM   2466  CA  PHE C 165      12.249 -14.890  -6.119  1.00 91.69           C  
ATOM   2467  C   PHE C 165      11.007 -14.731  -6.987  1.00 91.69           C  
ATOM   2468  CB  PHE C 165      13.471 -15.172  -6.998  1.00 91.69           C  
ATOM   2469  O   PHE C 165      11.012 -15.102  -8.162  1.00 91.69           O  
ATOM   2470  CG  PHE C 165      14.078 -13.938  -7.609  1.00 91.69           C  
ATOM   2471  CD1 PHE C 165      13.947 -13.682  -8.969  1.00 91.69           C  
ATOM   2472  CD2 PHE C 165      14.780 -13.033  -6.824  1.00 91.69           C  
ATOM   2473  CE1 PHE C 165      14.507 -12.541  -9.537  1.00 91.69           C  
ATOM   2474  CE2 PHE C 165      15.343 -11.890  -7.384  1.00 91.69           C  
ATOM   2475  CZ  PHE C 165      15.206 -11.647  -8.741  1.00 91.69           C  
ATOM   2476  N   ASN C 166       9.943 -14.257  -6.349  1.00 91.72           N  
ATOM   2477  CA  ASN C 166       8.609 -14.165  -6.934  1.00 91.72           C  
ATOM   2478  C   ASN C 166       7.967 -12.809  -6.655  1.00 91.72           C  
ATOM   2479  CB  ASN C 166       7.715 -15.292  -6.414  1.00 91.72           C  
ATOM   2480  O   ASN C 166       8.645 -11.873  -6.226  1.00 91.72           O  
ATOM   2481  CG  ASN C 166       7.593 -15.291  -4.903  1.00 91.72           C  
ATOM   2482  ND2 ASN C 166       7.593 -16.478  -4.307  1.00 91.72           N  
ATOM   2483  OD1 ASN C 166       7.499 -14.232  -4.276  1.00 91.72           O  
ATOM   2484  N   CYS C 167       6.732 -12.703  -6.924  1.00 95.15           N  
ATOM   2485  CA  CYS C 167       6.022 -11.431  -6.868  1.00 95.15           C  
ATOM   2486  C   CYS C 167       6.070 -10.841  -5.463  1.00 95.15           C  
ATOM   2487  CB  CYS C 167       4.568 -11.608  -7.307  1.00 95.15           C  
ATOM   2488  O   CYS C 167       6.295  -9.642  -5.296  1.00 95.15           O  
ATOM   2489  SG  CYS C 167       3.700 -12.930  -6.434  1.00 95.15           S  
ATOM   2490  N   MET C 168       5.828 -11.694  -4.439  1.00 95.74           N  
ATOM   2491  CA  MET C 168       5.795 -11.194  -3.068  1.00 95.74           C  
ATOM   2492  C   MET C 168       7.198 -10.844  -2.583  1.00 95.74           C  
ATOM   2493  CB  MET C 168       5.161 -12.225  -2.134  1.00 95.74           C  
ATOM   2494  O   MET C 168       7.377  -9.886  -1.829  1.00 95.74           O  
ATOM   2495  CG  MET C 168       4.929 -11.713  -0.721  1.00 95.74           C  
ATOM   2496  SD  MET C 168       3.787 -10.277  -0.673  1.00 95.74           S  
ATOM   2497  CE  MET C 168       4.334  -9.484   0.864  1.00 95.74           C  
ATOM   2498  N   GLN C 169       8.205 -11.662  -2.942  1.00 95.47           N  
ATOM   2499  CA  GLN C 169       9.577 -11.301  -2.600  1.00 95.47           C  
ATOM   2500  C   GLN C 169       9.963  -9.959  -3.216  1.00 95.47           C  
ATOM   2501  CB  GLN C 169      10.549 -12.389  -3.058  1.00 95.47           C  
ATOM   2502  O   GLN C 169      10.713  -9.187  -2.614  1.00 95.47           O  
ATOM   2503  CG  GLN C 169      11.970 -12.201  -2.543  1.00 95.47           C  
ATOM   2504  CD  GLN C 169      12.057 -12.261  -1.029  1.00 95.47           C  
ATOM   2505  NE2 GLN C 169      12.599 -11.209  -0.425  1.00 95.47           N  
ATOM   2506  OE1 GLN C 169      11.641 -13.244  -0.408  1.00 95.47           O  
ATOM   2507  N   PHE C 170       9.541  -9.732  -4.410  1.00 97.17           N  
ATOM   2508  CA  PHE C 170       9.713  -8.446  -5.074  1.00 97.17           C  
ATOM   2509  C   PHE C 170       9.225  -7.308  -4.185  1.00 97.17           C  
ATOM   2510  CB  PHE C 170       8.965  -8.425  -6.411  1.00 97.17           C  
ATOM   2511  O   PHE C 170       9.936  -6.322  -3.984  1.00 97.17           O  
ATOM   2512  CG  PHE C 170       8.815  -7.049  -7.001  1.00 97.17           C  
ATOM   2513  CD1 PHE C 170       7.586  -6.401  -6.985  1.00 97.17           C  
ATOM   2514  CD2 PHE C 170       9.903  -6.403  -7.573  1.00 97.17           C  
ATOM   2515  CE1 PHE C 170       7.444  -5.127  -7.530  1.00 97.17           C  
ATOM   2516  CE2 PHE C 170       9.769  -5.130  -8.120  1.00 97.17           C  
ATOM   2517  CZ  PHE C 170       8.538  -4.494  -8.099  1.00 97.17           C  
ATOM   2518  N   VAL C 171       8.096  -7.424  -3.629  1.00 98.05           N  
ATOM   2519  CA  VAL C 171       7.500  -6.426  -2.747  1.00 98.05           C  
ATOM   2520  C   VAL C 171       8.346  -6.280  -1.485  1.00 98.05           C  
ATOM   2521  CB  VAL C 171       6.046  -6.794  -2.375  1.00 98.05           C  
ATOM   2522  O   VAL C 171       8.679  -5.164  -1.078  1.00 98.05           O  
ATOM   2523  CG1 VAL C 171       5.523  -5.876  -1.272  1.00 98.05           C  
ATOM   2524  CG2 VAL C 171       5.146  -6.722  -3.607  1.00 98.05           C  
ATOM   2525  N   LEU C 172       8.713  -7.328  -0.904  1.00 96.90           N  
ATOM   2526  CA  LEU C 172       9.501  -7.313   0.323  1.00 96.90           C  
ATOM   2527  C   LEU C 172      10.872  -6.690   0.082  1.00 96.90           C  
ATOM   2528  CB  LEU C 172       9.661  -8.732   0.874  1.00 96.90           C  
ATOM   2529  O   LEU C 172      11.385  -5.961   0.934  1.00 96.90           O  
ATOM   2530  CG  LEU C 172       8.388  -9.411   1.382  1.00 96.90           C  
ATOM   2531  CD1 LEU C 172       8.679 -10.854   1.780  1.00 96.90           C  
ATOM   2532  CD2 LEU C 172       7.800  -8.635   2.556  1.00 96.90           C  
ATOM   2533  N   ASP C 173      11.464  -7.008  -1.047  1.00 97.06           N  
ATOM   2534  CA  ASP C 173      12.759  -6.421  -1.376  1.00 97.06           C  
ATOM   2535  C   ASP C 173      12.647  -4.910  -1.563  1.00 97.06           C  
ATOM   2536  CB  ASP C 173      13.335  -7.066  -2.639  1.00 97.06           C  
ATOM   2537  O   ASP C 173      13.575  -4.168  -1.236  1.00 97.06           O  
ATOM   2538  CG  ASP C 173      13.892  -8.458  -2.393  1.00 97.06           C  
ATOM   2539  OD1 ASP C 173      14.071  -8.844  -1.218  1.00 97.06           O  
ATOM   2540  OD2 ASP C 173      14.156  -9.173  -3.384  1.00 97.06           O  
ATOM   2541  N   LEU C 174      11.536  -4.491  -2.129  1.00 98.43           N  
ATOM   2542  CA  LEU C 174      11.301  -3.053  -2.214  1.00 98.43           C  
ATOM   2543  C   LEU C 174      11.255  -2.427  -0.824  1.00 98.43           C  
ATOM   2544  CB  LEU C 174       9.996  -2.766  -2.960  1.00 98.43           C  
ATOM   2545  O   LEU C 174      11.902  -1.407  -0.577  1.00 98.43           O  
ATOM   2546  CG  LEU C 174       9.511  -1.316  -2.944  1.00 98.43           C  
ATOM   2547  CD1 LEU C 174      10.517  -0.413  -3.649  1.00 98.43           C  
ATOM   2548  CD2 LEU C 174       8.136  -1.204  -3.594  1.00 98.43           C  
ATOM   2549  N   LEU C 175      10.469  -3.003   0.038  1.00 97.75           N  
ATOM   2550  CA  LEU C 175      10.361  -2.481   1.396  1.00 97.75           C  
ATOM   2551  C   LEU C 175      11.727  -2.435   2.071  1.00 97.75           C  
ATOM   2552  CB  LEU C 175       9.398  -3.337   2.223  1.00 97.75           C  
ATOM   2553  O   LEU C 175      12.052  -1.465   2.759  1.00 97.75           O  
ATOM   2554  CG  LEU C 175       7.944  -3.371   1.751  1.00 97.75           C  
ATOM   2555  CD1 LEU C 175       7.099  -4.218   2.696  1.00 97.75           C  
ATOM   2556  CD2 LEU C 175       7.382  -1.957   1.646  1.00 97.75           C  
ATOM   2557  N   ASN C 176      12.475  -3.464   1.864  1.00 97.06           N  
ATOM   2558  CA  ASN C 176      13.833  -3.488   2.396  1.00 97.06           C  
ATOM   2559  C   ASN C 176      14.678  -2.351   1.829  1.00 97.06           C  
ATOM   2560  CB  ASN C 176      14.497  -4.836   2.111  1.00 97.06           C  
ATOM   2561  O   ASN C 176      15.397  -1.677   2.568  1.00 97.06           O  
ATOM   2562  CG  ASN C 176      15.846  -4.978   2.790  1.00 97.06           C  
ATOM   2563  ND2 ASN C 176      16.848  -5.409   2.033  1.00 97.06           N  
ATOM   2564  OD1 ASN C 176      15.985  -4.704   3.984  1.00 97.06           O  
ATOM   2565  N   ALA C 177      14.589  -2.146   0.547  1.00 97.56           N  
ATOM   2566  CA  ALA C 177      15.342  -1.080  -0.108  1.00 97.56           C  
ATOM   2567  C   ALA C 177      14.956   0.287   0.449  1.00 97.56           C  
ATOM   2568  CB  ALA C 177      15.116  -1.119  -1.618  1.00 97.56           C  
ATOM   2569  O   ALA C 177      15.744   1.234   0.390  1.00 97.56           O  
ATOM   2570  N   LEU C 178      13.783   0.390   0.934  1.00 97.25           N  
ATOM   2571  CA  LEU C 178      13.287   1.641   1.496  1.00 97.25           C  
ATOM   2572  C   LEU C 178      13.525   1.692   3.002  1.00 97.25           C  
ATOM   2573  CB  LEU C 178      11.795   1.809   1.197  1.00 97.25           C  
ATOM   2574  O   LEU C 178      13.025   2.590   3.683  1.00 97.25           O  
ATOM   2575  CG  LEU C 178      11.408   1.928  -0.278  1.00 97.25           C  
ATOM   2576  CD1 LEU C 178       9.890   1.949  -0.427  1.00 97.25           C  
ATOM   2577  CD2 LEU C 178      12.029   3.176  -0.896  1.00 97.25           C  
ATOM   2578  N   ASP C 179      14.232   0.749   3.558  1.00 96.04           N  
ATOM   2579  CA  ASP C 179      14.588   0.644   4.970  1.00 96.04           C  
ATOM   2580  C   ASP C 179      13.342   0.487   5.840  1.00 96.04           C  
ATOM   2581  CB  ASP C 179      15.388   1.870   5.415  1.00 96.04           C  
ATOM   2582  O   ASP C 179      13.255   1.075   6.920  1.00 96.04           O  
ATOM   2583  CG  ASP C 179      16.769   1.937   4.786  1.00 96.04           C  
ATOM   2584  OD1 ASP C 179      17.454   0.895   4.707  1.00 96.04           O  
ATOM   2585  OD2 ASP C 179      17.176   3.042   4.368  1.00 96.04           O  
ATOM   2586  N   ILE C 180      12.334  -0.137   5.268  1.00 93.86           N  
ATOM   2587  CA  ILE C 180      11.139  -0.486   6.028  1.00 93.86           C  
ATOM   2588  C   ILE C 180      11.283  -1.896   6.598  1.00 93.86           C  
ATOM   2589  CB  ILE C 180       9.866  -0.388   5.157  1.00 93.86           C  
ATOM   2590  O   ILE C 180      11.419  -2.865   5.847  1.00 93.86           O  
ATOM   2591  CG1 ILE C 180       9.650   1.055   4.688  1.00 93.86           C  
ATOM   2592  CG2 ILE C 180       8.645  -0.903   5.925  1.00 93.86           C  
ATOM   2593  CD1 ILE C 180       8.594   1.202   3.602  1.00 93.86           C  
ATOM   2594  N   GLU C 181      11.208  -1.953   7.885  1.00 91.04           N  
ATOM   2595  CA  GLU C 181      11.420  -3.231   8.558  1.00 91.04           C  
ATOM   2596  C   GLU C 181      10.210  -4.147   8.396  1.00 91.04           C  
ATOM   2597  CB  GLU C 181      11.721  -3.014  10.043  1.00 91.04           C  
ATOM   2598  O   GLU C 181       9.075  -3.734   8.639  1.00 91.04           O  
ATOM   2599  CG  GLU C 181      12.253  -4.252  10.750  1.00 91.04           C  
ATOM   2600  CD  GLU C 181      12.642  -3.996  12.197  1.00 91.04           C  
ATOM   2601  OE1 GLU C 181      13.063  -4.950  12.891  1.00 91.04           O  
ATOM   2602  OE2 GLU C 181      12.523  -2.832  12.642  1.00 91.04           O  
ATOM   2603  N   THR C 182      10.477  -5.363   7.975  1.00 89.15           N  
ATOM   2604  CA  THR C 182       9.435  -6.378   7.863  1.00 89.15           C  
ATOM   2605  C   THR C 182       9.817  -7.632   8.643  1.00 89.15           C  
ATOM   2606  CB  THR C 182       9.170  -6.746   6.391  1.00 89.15           C  
ATOM   2607  O   THR C 182      10.883  -7.687   9.259  1.00 89.15           O  
ATOM   2608  CG2 THR C 182       8.780  -5.515   5.579  1.00 89.15           C  
ATOM   2609  OG1 THR C 182      10.356  -7.321   5.828  1.00 89.15           O  
ATOM   2610  N   HIS C 183       9.010  -8.607   8.679  1.00 83.42           N  
ATOM   2611  CA  HIS C 183       9.268  -9.884   9.335  1.00 83.42           C  
ATOM   2612  C   HIS C 183      10.205 -10.752   8.502  1.00 83.42           C  
ATOM   2613  CB  HIS C 183       7.957 -10.627   9.596  1.00 83.42           C  
ATOM   2614  O   HIS C 183      10.413 -10.487   7.316  1.00 83.42           O  
ATOM   2615  CG  HIS C 183       7.214 -10.990   8.349  1.00 83.42           C  
ATOM   2616  CD2 HIS C 183       6.894 -12.196   7.825  1.00 83.42           C  
ATOM   2617  ND1 HIS C 183       6.711 -10.046   7.481  1.00 83.42           N  
ATOM   2618  CE1 HIS C 183       6.111 -10.657   6.474  1.00 83.42           C  
ATOM   2619  NE2 HIS C 183       6.207 -11.963   6.659  1.00 83.42           N  
ATOM   2620  N   TRP C 184      10.797 -11.643   9.229  1.00 77.48           N  
ATOM   2621  CA  TRP C 184      11.562 -12.643   8.491  1.00 77.48           C  
ATOM   2622  C   TRP C 184      10.644 -13.501   7.626  1.00 77.48           C  
ATOM   2623  CB  TRP C 184      12.356 -13.531   9.452  1.00 77.48           C  
ATOM   2624  O   TRP C 184       9.571 -13.916   8.071  1.00 77.48           O  
ATOM   2625  CG  TRP C 184      13.324 -14.452   8.771  1.00 77.48           C  
ATOM   2626  CD1 TRP C 184      13.040 -15.646   8.168  1.00 77.48           C  
ATOM   2627  CD2 TRP C 184      14.734 -14.256   8.629  1.00 77.48           C  
ATOM   2628  CE2 TRP C 184      15.242 -15.371   7.928  1.00 77.48           C  
ATOM   2629  CE3 TRP C 184      15.618 -13.243   9.027  1.00 77.48           C  
ATOM   2630  NE1 TRP C 184      14.189 -16.203   7.659  1.00 77.48           N  
ATOM   2631  CH2 TRP C 184      17.440 -14.498   8.015  1.00 77.48           C  
ATOM   2632  CZ2 TRP C 184      16.598 -15.502   7.615  1.00 77.48           C  
ATOM   2633  CZ3 TRP C 184      16.966 -13.376   8.714  1.00 77.48           C  
ATOM   2634  N   THR C 185      11.164 -13.678   6.450  1.00 75.68           N  
ATOM   2635  CA  THR C 185      10.310 -14.462   5.565  1.00 75.68           C  
ATOM   2636  C   THR C 185      10.476 -15.954   5.835  1.00 75.68           C  
ATOM   2637  CB  THR C 185      10.618 -14.167   4.086  1.00 75.68           C  
ATOM   2638  O   THR C 185      11.529 -16.392   6.304  1.00 75.68           O  
ATOM   2639  CG2 THR C 185      10.310 -12.714   3.738  1.00 75.68           C  
ATOM   2640  OG1 THR C 185      12.005 -14.423   3.833  1.00 75.68           O  
ATOM   2641  N   GLY C 186       9.389 -16.641   5.609  1.00 71.86           N  
ATOM   2642  CA  GLY C 186       9.469 -18.092   5.646  1.00 71.86           C  
ATOM   2643  C   GLY C 186      10.251 -18.676   4.484  1.00 71.86           C  
ATOM   2644  O   GLY C 186      10.756 -17.937   3.636  1.00 71.86           O  
ATOM   2645  N   PHE C 187      10.376 -20.027   4.490  1.00 71.64           N  
ATOM   2646  CA  PHE C 187      11.079 -20.740   3.430  1.00 71.64           C  
ATOM   2647  C   PHE C 187      10.365 -20.565   2.095  1.00 71.64           C  
ATOM   2648  CB  PHE C 187      11.199 -22.229   3.770  1.00 71.64           C  
ATOM   2649  O   PHE C 187      11.010 -20.417   1.055  1.00 71.64           O  
ATOM   2650  CG  PHE C 187      12.360 -22.554   4.670  1.00 71.64           C  
ATOM   2651  CD1 PHE C 187      13.636 -22.724   4.147  1.00 71.64           C  
ATOM   2652  CD2 PHE C 187      12.175 -22.691   6.040  1.00 71.64           C  
ATOM   2653  CE1 PHE C 187      14.713 -23.025   4.978  1.00 71.64           C  
ATOM   2654  CE2 PHE C 187      13.246 -22.991   6.876  1.00 71.64           C  
ATOM   2655  CZ  PHE C 187      14.514 -23.159   6.344  1.00 71.64           C  
ATOM   2656  N   ILE C 188       8.990 -20.555   2.061  1.00 74.32           N  
ATOM   2657  CA  ILE C 188       8.157 -20.279   0.895  1.00 74.32           C  
ATOM   2658  C   ILE C 188       7.437 -18.945   1.080  1.00 74.32           C  
ATOM   2659  CB  ILE C 188       7.134 -21.411   0.650  1.00 74.32           C  
ATOM   2660  O   ILE C 188       6.685 -18.766   2.042  1.00 74.32           O  
ATOM   2661  CG1 ILE C 188       7.856 -22.748   0.444  1.00 74.32           C  
ATOM   2662  CG2 ILE C 188       6.240 -21.081  -0.548  1.00 74.32           C  
ATOM   2663  CD1 ILE C 188       6.922 -23.944   0.322  1.00 74.32           C  
ATOM   2664  N   VAL C 189       7.756 -18.050   0.206  1.00 86.73           N  
ATOM   2665  CA  VAL C 189       7.177 -16.714   0.292  1.00 86.73           C  
ATOM   2666  C   VAL C 189       5.848 -16.678  -0.459  1.00 86.73           C  
ATOM   2667  CB  VAL C 189       8.137 -15.642  -0.271  1.00 86.73           C  
ATOM   2668  O   VAL C 189       5.824 -16.566  -1.687  1.00 86.73           O  
ATOM   2669  CG1 VAL C 189       7.540 -14.245  -0.111  1.00 86.73           C  
ATOM   2670  CG2 VAL C 189       9.496 -15.728   0.420  1.00 86.73           C  
ATOM   2671  N   LYS C 190       4.773 -16.781   0.250  1.00 86.64           N  
ATOM   2672  CA  LYS C 190       3.421 -16.734  -0.298  1.00 86.64           C  
ATOM   2673  C   LYS C 190       2.758 -15.390  -0.012  1.00 86.64           C  
ATOM   2674  CB  LYS C 190       2.571 -17.871   0.272  1.00 86.64           C  
ATOM   2675  O   LYS C 190       2.749 -14.927   1.131  1.00 86.64           O  
ATOM   2676  CG  LYS C 190       3.021 -19.258  -0.160  1.00 86.64           C  
ATOM   2677  CD  LYS C 190       2.113 -20.342   0.406  1.00 86.64           C  
ATOM   2678  CE  LYS C 190       2.575 -21.733  -0.010  1.00 86.64           C  
ATOM   2679  NZ  LYS C 190       1.707 -22.801   0.569  1.00 86.64           N  
ATOM   2680  N   PRO C 191       2.109 -14.857  -0.996  1.00 93.44           N  
ATOM   2681  CA  PRO C 191       1.565 -13.503  -0.863  1.00 93.44           C  
ATOM   2682  C   PRO C 191       0.620 -13.362   0.328  1.00 93.44           C  
ATOM   2683  CB  PRO C 191       0.817 -13.293  -2.182  1.00 93.44           C  
ATOM   2684  O   PRO C 191       0.808 -12.480   1.169  1.00 93.44           O  
ATOM   2685  CG  PRO C 191       1.572 -14.105  -3.183  1.00 93.44           C  
ATOM   2686  CD  PRO C 191       2.040 -15.368  -2.518  1.00 93.44           C  
ATOM   2687  N   ASP C 192      -0.359 -14.215   0.475  1.00 90.07           N  
ATOM   2688  CA  ASP C 192      -1.371 -14.050   1.514  1.00 90.07           C  
ATOM   2689  C   ASP C 192      -0.770 -14.246   2.903  1.00 90.07           C  
ATOM   2690  CB  ASP C 192      -2.526 -15.030   1.297  1.00 90.07           C  
ATOM   2691  O   ASP C 192      -1.108 -13.519   3.840  1.00 90.07           O  
ATOM   2692  CG  ASP C 192      -2.063 -16.467   1.137  1.00 90.07           C  
ATOM   2693  OD1 ASP C 192      -1.006 -16.701   0.512  1.00 90.07           O  
ATOM   2694  OD2 ASP C 192      -2.762 -17.374   1.637  1.00 90.07           O  
ATOM   2695  N   ASP C 193       0.196 -15.199   3.024  1.00 88.54           N  
ATOM   2696  CA  ASP C 193       0.838 -15.439   4.313  1.00 88.54           C  
ATOM   2697  C   ASP C 193       1.679 -14.238   4.739  1.00 88.54           C  
ATOM   2698  CB  ASP C 193       1.708 -16.696   4.254  1.00 88.54           C  
ATOM   2699  O   ASP C 193       1.615 -13.806   5.892  1.00 88.54           O  
ATOM   2700  CG  ASP C 193       0.897 -17.974   4.137  1.00 88.54           C  
ATOM   2701  OD1 ASP C 193      -0.337 -17.934   4.336  1.00 88.54           O  
ATOM   2702  OD2 ASP C 193       1.496 -19.032   3.845  1.00 88.54           O  
ATOM   2703  N   GLU C 194       2.460 -13.794   3.856  1.00 93.36           N  
ATOM   2704  CA  GLU C 194       3.326 -12.660   4.164  1.00 93.36           C  
ATOM   2705  C   GLU C 194       2.510 -11.409   4.473  1.00 93.36           C  
ATOM   2706  CB  GLU C 194       4.289 -12.387   3.005  1.00 93.36           C  
ATOM   2707  O   GLU C 194       2.863 -10.635   5.366  1.00 93.36           O  
ATOM   2708  CG  GLU C 194       5.235 -13.541   2.707  1.00 93.36           C  
ATOM   2709  CD  GLU C 194       6.045 -13.981   3.916  1.00 93.36           C  
ATOM   2710  OE1 GLU C 194       6.415 -15.174   3.998  1.00 93.36           O  
ATOM   2711  OE2 GLU C 194       6.311 -13.125   4.790  1.00 93.36           O  
ATOM   2712  N   MET C 195       1.442 -11.198   3.771  1.00 94.69           N  
ATOM   2713  CA  MET C 195       0.594 -10.035   4.015  1.00 94.69           C  
ATOM   2714  C   MET C 195      -0.053 -10.113   5.393  1.00 94.69           C  
ATOM   2715  CB  MET C 195      -0.484  -9.918   2.936  1.00 94.69           C  
ATOM   2716  O   MET C 195      -0.178  -9.101   6.084  1.00 94.69           O  
ATOM   2717  CG  MET C 195      -1.352  -8.678   3.069  1.00 94.69           C  
ATOM   2718  SD  MET C 195      -0.370  -7.128   3.058  1.00 94.69           S  
ATOM   2719  CE  MET C 195       0.106  -7.063   1.309  1.00 94.69           C  
ATOM   2720  N   GLU C 196      -0.502 -11.270   5.748  1.00 92.00           N  
ATOM   2721  CA  GLU C 196      -1.069 -11.446   7.082  1.00 92.00           C  
ATOM   2722  C   GLU C 196      -0.077 -11.029   8.163  1.00 92.00           C  
ATOM   2723  CB  GLU C 196      -1.499 -12.900   7.295  1.00 92.00           C  
ATOM   2724  O   GLU C 196      -0.455 -10.386   9.145  1.00 92.00           O  
ATOM   2725  CG  GLU C 196      -2.257 -13.133   8.594  1.00 92.00           C  
ATOM   2726  CD  GLU C 196      -2.773 -14.556   8.741  1.00 92.00           C  
ATOM   2727  OE1 GLU C 196      -3.090 -14.972   9.878  1.00 92.00           O  
ATOM   2728  OE2 GLU C 196      -2.861 -15.259   7.710  1.00 92.00           O  
ATOM   2729  N   GLU C 197       1.187 -11.392   7.941  1.00 91.28           N  
ATOM   2730  CA  GLU C 197       2.224 -11.003   8.891  1.00 91.28           C  
ATOM   2731  C   GLU C 197       2.416  -9.489   8.909  1.00 91.28           C  
ATOM   2732  CB  GLU C 197       3.547 -11.697   8.558  1.00 91.28           C  
ATOM   2733  O   GLU C 197       2.547  -8.887   9.977  1.00 91.28           O  
ATOM   2734  CG  GLU C 197       3.515 -13.206   8.751  1.00 91.28           C  
ATOM   2735  CD  GLU C 197       3.343 -13.622  10.203  1.00 91.28           C  
ATOM   2736  OE1 GLU C 197       2.687 -14.656  10.465  1.00 91.28           O  
ATOM   2737  OE2 GLU C 197       3.867 -12.908  11.087  1.00 91.28           O  
ATOM   2738  N   LEU C 198       2.437  -8.872   7.782  1.00 93.59           N  
ATOM   2739  CA  LEU C 198       2.573  -7.422   7.696  1.00 93.59           C  
ATOM   2740  C   LEU C 198       1.406  -6.724   8.386  1.00 93.59           C  
ATOM   2741  CB  LEU C 198       2.657  -6.976   6.234  1.00 93.59           C  
ATOM   2742  O   LEU C 198       1.601  -5.745   9.109  1.00 93.59           O  
ATOM   2743  CG  LEU C 198       3.963  -7.291   5.503  1.00 93.59           C  
ATOM   2744  CD1 LEU C 198       3.840  -6.942   4.024  1.00 93.59           C  
ATOM   2745  CD2 LEU C 198       5.127  -6.540   6.140  1.00 93.59           C  
ATOM   2746  N   GLN C 199       0.258  -7.247   8.239  1.00 92.78           N  
ATOM   2747  CA  GLN C 199      -0.957  -6.632   8.763  1.00 92.78           C  
ATOM   2748  C   GLN C 199      -0.984  -6.679  10.288  1.00 92.78           C  
ATOM   2749  CB  GLN C 199      -2.198  -7.324   8.195  1.00 92.78           C  
ATOM   2750  O   GLN C 199      -1.688  -5.894  10.927  1.00 92.78           O  
ATOM   2751  CG  GLN C 199      -2.471  -6.993   6.734  1.00 92.78           C  
ATOM   2752  CD  GLN C 199      -3.643  -7.770   6.166  1.00 92.78           C  
ATOM   2753  NE2 GLN C 199      -4.314  -7.192   5.175  1.00 92.78           N  
ATOM   2754  OE1 GLN C 199      -3.943  -8.882   6.612  1.00 92.78           O  
ATOM   2755  N   GLU C 200      -0.228  -7.560  10.826  1.00 88.57           N  
ATOM   2756  CA  GLU C 200      -0.141  -7.641  12.281  1.00 88.57           C  
ATOM   2757  C   GLU C 200       0.596  -6.436  12.858  1.00 88.57           C  
ATOM   2758  CB  GLU C 200       0.554  -8.937  12.707  1.00 88.57           C  
ATOM   2759  O   GLU C 200       0.382  -6.066  14.014  1.00 88.57           O  
ATOM   2760  CG  GLU C 200      -0.276 -10.189  12.463  1.00 88.57           C  
ATOM   2761  CD  GLU C 200       0.402 -11.461  12.947  1.00 88.57           C  
ATOM   2762  OE1 GLU C 200      -0.171 -12.560  12.767  1.00 88.57           O  
ATOM   2763  OE2 GLU C 200       1.514 -11.359  13.510  1.00 88.57           O  
ATOM   2764  N   ASP C 201       1.445  -5.851  11.988  1.00 86.87           N  
ATOM   2765  CA  ASP C 201       2.336  -4.831  12.533  1.00 86.87           C  
ATOM   2766  C   ASP C 201       2.026  -3.459  11.940  1.00 86.87           C  
ATOM   2767  CB  ASP C 201       3.797  -5.200  12.270  1.00 86.87           C  
ATOM   2768  O   ASP C 201       2.407  -2.432  12.506  1.00 86.87           O  
ATOM   2769  CG  ASP C 201       4.230  -6.462  12.995  1.00 86.87           C  
ATOM   2770  OD1 ASP C 201       3.776  -6.697  14.135  1.00 86.87           O  
ATOM   2771  OD2 ASP C 201       5.036  -7.227  12.422  1.00 86.87           O  
ATOM   2772  N   TYR C 202       1.381  -3.492  10.867  1.00 88.42           N  
ATOM   2773  CA  TYR C 202       1.194  -2.220  10.179  1.00 88.42           C  
ATOM   2774  C   TYR C 202      -0.278  -1.979   9.869  1.00 88.42           C  
ATOM   2775  CB  TYR C 202       2.012  -2.184   8.884  1.00 88.42           C  
ATOM   2776  O   TYR C 202      -1.099  -2.893   9.975  1.00 88.42           O  
ATOM   2777  CG  TYR C 202       3.498  -2.342   9.100  1.00 88.42           C  
ATOM   2778  CD1 TYR C 202       4.278  -1.268   9.522  1.00 88.42           C  
ATOM   2779  CD2 TYR C 202       4.124  -3.565   8.883  1.00 88.42           C  
ATOM   2780  CE1 TYR C 202       5.648  -1.408   9.720  1.00 88.42           C  
ATOM   2781  CE2 TYR C 202       5.493  -3.717   9.078  1.00 88.42           C  
ATOM   2782  OH  TYR C 202       7.600  -2.779   9.692  1.00 88.42           O  
ATOM   2783  CZ  TYR C 202       6.245  -2.635   9.497  1.00 88.42           C  
ATOM   2784  N   LYS C 203      -0.569  -0.712   9.499  1.00 87.90           N  
ATOM   2785  CA  LYS C 203      -1.941  -0.352   9.155  1.00 87.90           C  
ATOM   2786  C   LYS C 203      -2.398  -1.073   7.889  1.00 87.90           C  
ATOM   2787  CB  LYS C 203      -2.070   1.160   8.972  1.00 87.90           C  
ATOM   2788  O   LYS C 203      -1.723  -1.017   6.859  1.00 87.90           O  
ATOM   2789  CG  LYS C 203      -1.809   1.962  10.239  1.00 87.90           C  
ATOM   2790  CD  LYS C 203      -1.918   3.460   9.985  1.00 87.90           C  
ATOM   2791  CE  LYS C 203      -1.511   4.266  11.211  1.00 87.90           C  
ATOM   2792  NZ  LYS C 203      -1.577   5.736  10.954  1.00 87.90           N  
ATOM   2793  N   ASP C 204      -3.546  -1.731   8.031  1.00 90.76           N  
ATOM   2794  CA  ASP C 204      -3.968  -2.545   6.895  1.00 90.76           C  
ATOM   2795  C   ASP C 204      -5.194  -1.942   6.213  1.00 90.76           C  
ATOM   2796  CB  ASP C 204      -4.266  -3.977   7.343  1.00 90.76           C  
ATOM   2797  O   ASP C 204      -5.856  -1.066   6.774  1.00 90.76           O  
ATOM   2798  CG  ASP C 204      -5.390  -4.059   8.360  1.00 90.76           C  
ATOM   2799  OD1 ASP C 204      -5.822  -3.007   8.878  1.00 90.76           O  
ATOM   2800  OD2 ASP C 204      -5.846  -5.186   8.649  1.00 90.76           O  
ATOM   2801  N   LEU C 205      -5.335  -2.242   5.003  1.00 92.81           N  
ATOM   2802  CA  LEU C 205      -6.520  -1.916   4.217  1.00 92.81           C  
ATOM   2803  C   LEU C 205      -6.984  -3.122   3.407  1.00 92.81           C  
ATOM   2804  CB  LEU C 205      -6.236  -0.738   3.281  1.00 92.81           C  
ATOM   2805  O   LEU C 205      -6.174  -3.976   3.038  1.00 92.81           O  
ATOM   2806  CG  LEU C 205      -5.108  -0.934   2.267  1.00 92.81           C  
ATOM   2807  CD1 LEU C 205      -5.663  -1.488   0.959  1.00 92.81           C  
ATOM   2808  CD2 LEU C 205      -4.370   0.378   2.027  1.00 92.81           C  
ATOM   2809  N   ARG C 206      -8.333  -3.178   3.251  1.00 95.33           N  
ATOM   2810  CA  ARG C 206      -8.952  -4.276   2.516  1.00 95.33           C  
ATOM   2811  C   ARG C 206      -9.990  -3.757   1.526  1.00 95.33           C  
ATOM   2812  CB  ARG C 206      -9.599  -5.272   3.480  1.00 95.33           C  
ATOM   2813  O   ARG C 206     -10.792  -2.883   1.862  1.00 95.33           O  
ATOM   2814  CG  ARG C 206      -8.615  -5.946   4.422  1.00 95.33           C  
ATOM   2815  CD  ARG C 206      -9.320  -6.855   5.419  1.00 95.33           C  
ATOM   2816  NE  ARG C 206     -10.095  -6.090   6.392  1.00 95.33           N  
ATOM   2817  NH1 ARG C 206     -10.893  -7.941   7.520  1.00 95.33           N  
ATOM   2818  NH2 ARG C 206     -11.490  -5.834   8.198  1.00 95.33           N  
ATOM   2819  CZ  ARG C 206     -10.824  -6.624   7.368  1.00 95.33           C  
ATOM   2820  N   TYR C 207      -9.860  -4.304   0.339  1.00 97.08           N  
ATOM   2821  CA  TYR C 207     -10.841  -3.970  -0.687  1.00 97.08           C  
ATOM   2822  C   TYR C 207     -11.618  -5.207  -1.122  1.00 97.08           C  
ATOM   2823  CB  TYR C 207     -10.156  -3.331  -1.899  1.00 97.08           C  
ATOM   2824  O   TYR C 207     -11.026  -6.249  -1.412  1.00 97.08           O  
ATOM   2825  CG  TYR C 207     -11.093  -3.054  -3.049  1.00 97.08           C  
ATOM   2826  CD1 TYR C 207     -11.161  -3.917  -4.141  1.00 97.08           C  
ATOM   2827  CD2 TYR C 207     -11.910  -1.929  -3.048  1.00 97.08           C  
ATOM   2828  CE1 TYR C 207     -12.021  -3.665  -5.204  1.00 97.08           C  
ATOM   2829  CE2 TYR C 207     -12.774  -1.666  -4.106  1.00 97.08           C  
ATOM   2830  OH  TYR C 207     -13.676  -2.284  -6.228  1.00 97.08           O  
ATOM   2831  CZ  TYR C 207     -12.823  -2.539  -5.178  1.00 97.08           C  
ATOM   2832  N   THR C 208     -12.884  -5.038  -1.098  1.00 95.26           N  
ATOM   2833  CA  THR C 208     -13.784  -6.080  -1.578  1.00 95.26           C  
ATOM   2834  C   THR C 208     -14.511  -5.627  -2.841  1.00 95.26           C  
ATOM   2835  CB  THR C 208     -14.814  -6.468  -0.501  1.00 95.26           C  
ATOM   2836  O   THR C 208     -15.309  -4.688  -2.801  1.00 95.26           O  
ATOM   2837  CG2 THR C 208     -15.640  -7.673  -0.939  1.00 95.26           C  
ATOM   2838  OG1 THR C 208     -14.127  -6.790   0.715  1.00 95.26           O  
ATOM   2839  N   PRO C 209     -14.309  -6.186  -4.064  1.00 92.55           N  
ATOM   2840  CA  PRO C 209     -14.828  -5.723  -5.353  1.00 92.55           C  
ATOM   2841  C   PRO C 209     -16.353  -5.751  -5.420  1.00 92.55           C  
ATOM   2842  CB  PRO C 209     -14.219  -6.710  -6.353  1.00 92.55           C  
ATOM   2843  O   PRO C 209     -16.960  -4.916  -6.096  1.00 92.55           O  
ATOM   2844  CG  PRO C 209     -13.838  -7.900  -5.532  1.00 92.55           C  
ATOM   2845  CD  PRO C 209     -13.525  -7.436  -4.138  1.00 92.55           C  
ATOM   2846  N   GLY C 210     -17.146  -6.808  -4.999  1.00 83.22           N  
ATOM   2847  CA  GLY C 210     -18.591  -6.926  -5.107  1.00 83.22           C  
ATOM   2848  C   GLY C 210     -19.324  -5.654  -4.724  1.00 83.22           C  
ATOM   2849  O   GLY C 210     -20.118  -5.130  -5.508  1.00 83.22           O  
ATOM   2850  N   ASN C 211     -18.945  -4.925  -3.645  1.00 81.80           N  
ATOM   2851  CA  ASN C 211     -19.577  -3.708  -3.146  1.00 81.80           C  
ATOM   2852  C   ASN C 211     -18.625  -2.517  -3.206  1.00 81.80           C  
ATOM   2853  CB  ASN C 211     -20.083  -3.913  -1.717  1.00 81.80           C  
ATOM   2854  O   ASN C 211     -18.962  -1.425  -2.746  1.00 81.80           O  
ATOM   2855  CG  ASN C 211     -18.981  -4.327  -0.761  1.00 81.80           C  
ATOM   2856  ND2 ASN C 211     -19.349  -4.603   0.485  1.00 81.80           N  
ATOM   2857  OD1 ASN C 211     -17.809  -4.397  -1.139  1.00 81.80           O  
ATOM   2858  N   ARG C 212     -17.497  -2.766  -3.916  1.00 88.47           N  
ATOM   2859  CA  ARG C 212     -16.470  -1.731  -3.969  1.00 88.47           C  
ATOM   2860  C   ARG C 212     -16.243  -1.112  -2.594  1.00 88.47           C  
ATOM   2861  CB  ARG C 212     -16.853  -0.644  -4.976  1.00 88.47           C  
ATOM   2862  O   ARG C 212     -16.213   0.112  -2.455  1.00 88.47           O  
ATOM   2863  CG  ARG C 212     -16.924  -1.133  -6.414  1.00 88.47           C  
ATOM   2864  CD  ARG C 212     -17.094   0.019  -7.394  1.00 88.47           C  
ATOM   2865  NE  ARG C 212     -16.642  -0.341  -8.734  1.00 88.47           N  
ATOM   2866  NH1 ARG C 212     -18.162   1.006  -9.835  1.00 88.47           N  
ATOM   2867  NH2 ARG C 212     -16.671  -0.261 -11.029  1.00 88.47           N  
ATOM   2868  CZ  ARG C 212     -17.159   0.135  -9.863  1.00 88.47           C  
ATOM   2869  N   THR C 213     -16.131  -1.994  -1.637  1.00 91.07           N  
ATOM   2870  CA  THR C 213     -15.943  -1.541  -0.263  1.00 91.07           C  
ATOM   2871  C   THR C 213     -14.462  -1.523   0.103  1.00 91.07           C  
ATOM   2872  CB  THR C 213     -16.709  -2.435   0.730  1.00 91.07           C  
ATOM   2873  O   THR C 213     -13.752  -2.508  -0.109  1.00 91.07           O  
ATOM   2874  CG2 THR C 213     -16.564  -1.920   2.158  1.00 91.07           C  
ATOM   2875  OG1 THR C 213     -18.098  -2.450   0.378  1.00 91.07           O  
ATOM   2876  N   LEU C 214     -14.027  -0.364   0.560  1.00 93.52           N  
ATOM   2877  CA  LEU C 214     -12.672  -0.185   1.070  1.00 93.52           C  
ATOM   2878  C   LEU C 214     -12.680  -0.009   2.585  1.00 93.52           C  
ATOM   2879  CB  LEU C 214     -12.004   1.023   0.407  1.00 93.52           C  
ATOM   2880  O   LEU C 214     -13.250   0.957   3.098  1.00 93.52           O  
ATOM   2881  CG  LEU C 214     -10.571   1.329   0.844  1.00 93.52           C  
ATOM   2882  CD1 LEU C 214      -9.641   0.187   0.450  1.00 93.52           C  
ATOM   2883  CD2 LEU C 214     -10.097   2.645   0.237  1.00 93.52           C  
ATOM   2884  N   GLU C 215     -12.100  -0.948   3.305  1.00 92.16           N  
ATOM   2885  CA  GLU C 215     -11.980  -0.876   4.758  1.00 92.16           C  
ATOM   2886  C   GLU C 215     -10.574  -0.458   5.176  1.00 92.16           C  
ATOM   2887  CB  GLU C 215     -12.340  -2.221   5.395  1.00 92.16           C  
ATOM   2888  O   GLU C 215      -9.591  -1.099   4.797  1.00 92.16           O  
ATOM   2889  CG  GLU C 215     -13.777  -2.655   5.144  1.00 92.16           C  
ATOM   2890  CD  GLU C 215     -14.082  -4.050   5.668  1.00 92.16           C  
ATOM   2891  OE1 GLU C 215     -14.737  -4.170   6.728  1.00 92.16           O  
ATOM   2892  OE2 GLU C 215     -13.663  -5.030   5.013  1.00 92.16           O  
ATOM   2893  N   ILE C 216     -10.493   0.538   6.011  1.00 88.97           N  
ATOM   2894  CA  ILE C 216      -9.219   1.073   6.479  1.00 88.97           C  
ATOM   2895  C   ILE C 216      -9.130   0.937   7.998  1.00 88.97           C  
ATOM   2896  CB  ILE C 216      -9.038   2.549   6.062  1.00 88.97           C  
ATOM   2897  O   ILE C 216     -10.042   1.348   8.719  1.00 88.97           O  
ATOM   2898  CG1 ILE C 216      -9.138   2.690   4.538  1.00 88.97           C  
ATOM   2899  CG2 ILE C 216      -7.703   3.096   6.576  1.00 88.97           C  
ATOM   2900  CD1 ILE C 216      -9.198   4.131   4.052  1.00 88.97           C  
ATOM   2901  N   GLU C 217      -8.003   0.297   8.515  1.00 79.51           N  
ATOM   2902  CA  GLU C 217      -7.825  -0.004   9.933  1.00 79.51           C  
ATOM   2903  C   GLU C 217      -7.852   1.268  10.775  1.00 79.51           C  
ATOM   2904  CB  GLU C 217      -6.512  -0.758  10.161  1.00 79.51           C  
ATOM   2905  O   GLU C 217      -8.250   1.238  11.941  1.00 79.51           O  
ATOM   2906  CG  GLU C 217      -6.370  -1.335  11.562  1.00 79.51           C  
ATOM   2907  CD  GLU C 217      -5.091  -2.133  11.755  1.00 79.51           C  
ATOM   2908  OE1 GLU C 217      -4.851  -2.633  12.878  1.00 79.51           O  
ATOM   2909  OE2 GLU C 217      -4.322  -2.259  10.777  1.00 79.51           O  
ATOM   2910  N   ASP C 218      -7.499   2.444  10.353  1.00 69.00           N  
ATOM   2911  CA  ASP C 218      -7.418   3.671  11.139  1.00 69.00           C  
ATOM   2912  C   ASP C 218      -8.786   4.340  11.254  1.00 69.00           C  
ATOM   2913  CB  ASP C 218      -6.409   4.640  10.521  1.00 69.00           C  
ATOM   2914  O   ASP C 218      -8.880   5.515  11.615  1.00 69.00           O  
ATOM   2915  CG  ASP C 218      -5.681   5.478  11.557  1.00 69.00           C  
ATOM   2916  OD1 ASP C 218      -5.718   5.133  12.757  1.00 69.00           O  
ATOM   2917  OD2 ASP C 218      -5.066   6.495  11.169  1.00 69.00           O  
ATOM   2918  N   GLU C 219      -9.821   3.551  10.954  1.00 63.30           N  
ATOM   2919  CA  GLU C 219     -11.181   4.062  11.097  1.00 63.30           C  
ATOM   2920  C   GLU C 219     -11.985   3.223  12.086  1.00 63.30           C  
ATOM   2921  CB  GLU C 219     -11.888   4.096   9.740  1.00 63.30           C  
ATOM   2922  O   GLU C 219     -11.659   2.059  12.329  1.00 63.30           O  
ATOM   2923  CG  GLU C 219     -11.227   5.017   8.725  1.00 63.30           C  
ATOM   2924  CD  GLU C 219     -12.161   5.446   7.605  1.00 63.30           C  
ATOM   2925  OE1 GLU C 219     -11.854   6.436   6.903  1.00 63.30           O  
ATOM   2926  OE2 GLU C 219     -13.210   4.786   7.428  1.00 63.30           O  
TER    2927      GLU C 219                                                      
ENDMDL                                                                          
END                                                                             
