# Supplementary material for: The RIX domain defines a class of polymorphic T6SS effectors and secreted adaptors
Source: Nat Commun. 2023 Aug 17;14:4983. doi: 10.1038/s41467-023-40659-2 (PMC10435454; doi:10.1038/s41467-023-40659-2)
Supplement: Supplementary file 6 — Supplementary Data S3 [file 41467_2023_40659_MOESM6_ESM.zip › AlphaFold2 PDB files used in this study/WP_157622110.1 Tether (TTR_1).pdb]

MODEL     1                                                                     
ATOM      1  N   MET A   1      11.035  14.696 -66.270  1.00 35.57           N  
ATOM      2  CA  MET A   1      10.919  16.121 -65.972  1.00 35.57           C  
ATOM      3  C   MET A   1      12.257  16.692 -65.515  1.00 35.57           C  
ATOM      4  CB  MET A   1       9.854  16.361 -64.900  1.00 35.57           C  
ATOM      5  O   MET A   1      12.858  16.190 -64.564  1.00 35.57           O  
ATOM      6  CG  MET A   1       9.219  17.741 -64.966  1.00 35.57           C  
ATOM      7  SD  MET A   1       7.482  17.744 -64.373  1.00 35.57           S  
ATOM      8  CE  MET A   1       7.109  19.516 -64.485  1.00 35.57           C  
ATOM      9  N   THR A   2      13.213  16.918 -66.451  1.00 27.64           N  
ATOM     10  CA  THR A   2      14.549  17.493 -66.560  1.00 27.64           C  
ATOM     11  C   THR A   2      14.532  18.975 -66.196  1.00 27.64           C  
ATOM     12  CB  THR A   2      15.119  17.317 -67.980  1.00 27.64           C  
ATOM     13  O   THR A   2      13.744  19.746 -66.749  1.00 27.64           O  
ATOM     14  CG2 THR A   2      16.605  17.658 -68.023  1.00 27.64           C  
ATOM     15  OG1 THR A   2      14.940  15.957 -68.395  1.00 27.64           O  
ATOM     16  N   ILE A   3      14.856  19.319 -65.025  1.00 31.65           N  
ATOM     17  CA  ILE A   3      15.022  20.654 -64.462  1.00 31.65           C  
ATOM     18  C   ILE A   3      16.454  21.135 -64.688  1.00 31.65           C  
ATOM     19  CB  ILE A   3      14.679  20.680 -62.956  1.00 31.65           C  
ATOM     20  O   ILE A   3      17.411  20.429 -64.363  1.00 31.65           O  
ATOM     21  CG1 ILE A   3      13.506  19.739 -62.659  1.00 31.65           C  
ATOM     22  CG2 ILE A   3      14.366  22.107 -62.497  1.00 31.65           C  
ATOM     23  CD1 ILE A   3      13.197  19.583 -61.177  1.00 31.65           C  
ATOM     24  N   TYR A   4      16.731  21.945 -65.751  1.00 26.75           N  
ATOM     25  CA  TYR A   4      17.707  22.950 -66.157  1.00 26.75           C  
ATOM     26  C   TYR A   4      17.747  24.104 -65.162  1.00 26.75           C  
ATOM     27  CB  TYR A   4      17.384  23.479 -67.557  1.00 26.75           C  
ATOM     28  O   TYR A   4      16.713  24.701 -64.853  1.00 26.75           O  
ATOM     29  CG  TYR A   4      17.916  22.610 -68.672  1.00 26.75           C  
ATOM     30  CD1 TYR A   4      19.209  22.784 -69.160  1.00 26.75           C  
ATOM     31  CD2 TYR A   4      17.126  21.615 -69.239  1.00 26.75           C  
ATOM     32  CE1 TYR A   4      19.702  21.987 -70.188  1.00 26.75           C  
ATOM     33  CE2 TYR A   4      17.609  20.813 -70.267  1.00 26.75           C  
ATOM     34  OH  TYR A   4      19.380  20.214 -71.751  1.00 26.75           O  
ATOM     35  CZ  TYR A   4      18.897  21.005 -70.734  1.00 26.75           C  
ATOM     36  N   ASN A   5      18.696  24.085 -64.301  1.00 41.14           N  
ATOM     37  CA  ASN A   5      18.989  25.236 -63.453  1.00 41.14           C  
ATOM     38  C   ASN A   5      20.151  26.057 -64.005  1.00 41.14           C  
ATOM     39  CB  ASN A   5      19.291  24.785 -62.023  1.00 41.14           C  
ATOM     40  O   ASN A   5      21.272  25.558 -64.117  1.00 41.14           O  
ATOM     41  CG  ASN A   5      19.342  25.942 -61.044  1.00 41.14           C  
ATOM     42  ND2 ASN A   5      19.282  25.632 -59.755  1.00 41.14           N  
ATOM     43  OD1 ASN A   5      19.434  27.106 -61.445  1.00 41.14           O  
ATOM     44  N   LYS A   6      19.994  27.104 -64.873  1.00 36.48           N  
ATOM     45  CA  LYS A   6      20.574  28.328 -65.420  1.00 36.48           C  
ATOM     46  C   LYS A   6      20.733  29.392 -64.338  1.00 36.48           C  
ATOM     47  CB  LYS A   6      19.711  28.867 -66.562  1.00 36.48           C  
ATOM     48  O   LYS A   6      19.753  30.015 -63.923  1.00 36.48           O  
ATOM     49  CG  LYS A   6      19.868  28.105 -67.870  1.00 36.48           C  
ATOM     50  CD  LYS A   6      19.046  28.735 -68.987  1.00 36.48           C  
ATOM     51  CE  LYS A   6      19.118  27.914 -70.267  1.00 36.48           C  
ATOM     52  NZ  LYS A   6      18.333  28.541 -71.372  1.00 36.48           N  
ATOM     53  N   ASN A   7      21.577  29.265 -63.400  1.00 38.49           N  
ATOM     54  CA  ASN A   7      21.993  30.455 -62.666  1.00 38.49           C  
ATOM     55  C   ASN A   7      23.428  30.848 -63.002  1.00 38.49           C  
ATOM     56  CB  ASN A   7      21.841  30.236 -61.159  1.00 38.49           C  
ATOM     57  O   ASN A   7      24.372  30.153 -62.623  1.00 38.49           O  
ATOM     58  CG  ASN A   7      20.733  31.077 -60.555  1.00 38.49           C  
ATOM     59  ND2 ASN A   7      20.523  30.933 -59.252  1.00 38.49           N  
ATOM     60  OD1 ASN A   7      20.071  31.848 -61.254  1.00 38.49           O  
ATOM     61  N   LYS A   8      23.664  31.386 -64.149  1.00 38.77           N  
ATOM     62  CA  LYS A   8      24.799  32.166 -64.635  1.00 38.77           C  
ATOM     63  C   LYS A   8      24.701  33.620 -64.184  1.00 38.77           C  
ATOM     64  CB  LYS A   8      24.885  32.095 -66.161  1.00 38.77           C  
ATOM     65  O   LYS A   8      23.837  34.364 -64.653  1.00 38.77           O  
ATOM     66  CG  LYS A   8      25.705  30.923 -66.681  1.00 38.77           C  
ATOM     67  CD  LYS A   8      25.856  30.975 -68.196  1.00 38.77           C  
ATOM     68  CE  LYS A   8      26.547  29.729 -68.733  1.00 38.77           C  
ATOM     69  NZ  LYS A   8      26.715  29.784 -70.216  1.00 38.77           N  
ATOM     70  N   ARG A   9      24.933  33.959 -63.032  1.00 40.53           N  
ATOM     71  CA  ARG A   9      25.268  35.277 -62.505  1.00 40.53           C  
ATOM     72  C   ARG A   9      26.778  35.485 -62.467  1.00 40.53           C  
ATOM     73  CB  ARG A   9      24.679  35.462 -61.104  1.00 40.53           C  
ATOM     74  O   ARG A   9      27.508  34.668 -61.901  1.00 40.53           O  
ATOM     75  CG  ARG A   9      23.172  35.662 -61.092  1.00 40.53           C  
ATOM     76  CD  ARG A   9      22.654  35.959 -59.692  1.00 40.53           C  
ATOM     77  NE  ARG A   9      21.200  36.098 -59.673  1.00 40.53           N  
ATOM     78  NH1 ARG A   9      21.027  36.136 -57.369  1.00 40.53           N  
ATOM     79  NH2 ARG A   9      19.145  36.303 -58.668  1.00 40.53           N  
ATOM     80  CZ  ARG A   9      20.461  36.179 -58.570  1.00 40.53           C  
ATOM     81  N   GLN A  10      27.456  35.940 -63.524  1.00 34.74           N  
ATOM     82  CA  GLN A  10      28.598  36.761 -63.914  1.00 34.74           C  
ATOM     83  C   GLN A  10      28.721  37.991 -63.020  1.00 34.74           C  
ATOM     84  CB  GLN A  10      28.478  37.186 -65.378  1.00 34.74           C  
ATOM     85  O   GLN A  10      27.788  38.790 -62.921  1.00 34.74           O  
ATOM     86  CG  GLN A  10      29.334  36.361 -66.330  1.00 34.74           C  
ATOM     87  CD  GLN A  10      29.393  36.950 -67.727  1.00 34.74           C  
ATOM     88  NE2 GLN A  10      30.266  36.401 -68.565  1.00 34.74           N  
ATOM     89  OE1 GLN A  10      28.661  37.891 -68.050  1.00 34.74           O  
ATOM     90  N   ILE A  11      29.531  37.989 -61.904  1.00 35.53           N  
ATOM     91  CA  ILE A  11      30.111  39.157 -61.251  1.00 35.53           C  
ATOM     92  C   ILE A  11      31.565  38.873 -60.882  1.00 35.53           C  
ATOM     93  CB  ILE A  11      29.308  39.558 -59.993  1.00 35.53           C  
ATOM     94  O   ILE A  11      31.869  37.845 -60.273  1.00 35.53           O  
ATOM     95  CG1 ILE A  11      27.804  39.405 -60.249  1.00 35.53           C  
ATOM     96  CG2 ILE A  11      29.649  40.989 -59.568  1.00 35.53           C  
ATOM     97  CD1 ILE A  11      26.929  39.866 -59.091  1.00 35.53           C  
ATOM     98  N   GLY A  12      32.670  39.055 -61.781  1.00 30.74           N  
ATOM     99  CA  GLY A  12      33.844  39.912 -61.814  1.00 30.74           C  
ATOM    100  C   GLY A  12      34.786  39.681 -60.648  1.00 30.74           C  
ATOM    101  O   GLY A  12      34.441  39.964 -59.499  1.00 30.74           O  
ATOM    102  N   ALA A  13      35.572  38.665 -60.556  1.00 37.53           N  
ATOM    103  CA  ALA A  13      36.886  38.607 -59.922  1.00 37.53           C  
ATOM    104  C   ALA A  13      37.792  37.603 -60.629  1.00 37.53           C  
ATOM    105  CB  ALA A  13      36.750  38.247 -58.445  1.00 37.53           C  
ATOM    106  O   ALA A  13      37.410  36.448 -60.833  1.00 37.53           O  
ATOM    107  N   GLY A  14      38.262  37.892 -61.830  1.00 33.35           N  
ATOM    108  CA  GLY A  14      39.451  37.571 -62.604  1.00 33.35           C  
ATOM    109  C   GLY A  14      40.226  36.393 -62.046  1.00 33.35           C  
ATOM    110  O   GLY A  14      40.820  36.487 -60.970  1.00 33.35           O  
ATOM    111  N   TYR A  15      39.682  35.216 -61.983  1.00 44.45           N  
ATOM    112  CA  TYR A  15      40.426  33.980 -61.766  1.00 44.45           C  
ATOM    113  C   TYR A  15      41.172  33.564 -63.028  1.00 44.45           C  
ATOM    114  CB  TYR A  15      39.485  32.857 -61.322  1.00 44.45           C  
ATOM    115  O   TYR A  15      40.594  33.536 -64.118  1.00 44.45           O  
ATOM    116  CG  TYR A  15      40.069  31.963 -60.254  1.00 44.45           C  
ATOM    117  CD1 TYR A  15      40.727  30.782 -60.591  1.00 44.45           C  
ATOM    118  CD2 TYR A  15      39.963  32.296 -58.909  1.00 44.45           C  
ATOM    119  CE1 TYR A  15      41.264  29.954 -59.611  1.00 44.45           C  
ATOM    120  CE2 TYR A  15      40.497  31.476 -57.920  1.00 44.45           C  
ATOM    121  OH  TYR A  15      41.676  29.493 -57.306  1.00 44.45           O  
ATOM    122  CZ  TYR A  15      41.145  30.309 -58.281  1.00 44.45           C  
ATOM    123  N   LYS A  16      42.395  33.932 -63.231  1.00 46.12           N  
ATOM    124  CA  LYS A  16      43.333  33.426 -64.229  1.00 46.12           C  
ATOM    125  C   LYS A  16      43.722  31.980 -63.934  1.00 46.12           C  
ATOM    126  CB  LYS A  16      44.584  34.305 -64.283  1.00 46.12           C  
ATOM    127  O   LYS A  16      44.276  31.684 -62.874  1.00 46.12           O  
ATOM    128  CG  LYS A  16      44.457  35.506 -65.207  1.00 46.12           C  
ATOM    129  CD  LYS A  16      45.703  36.381 -65.161  1.00 46.12           C  
ATOM    130  CE  LYS A  16      45.556  37.612 -66.045  1.00 46.12           C  
ATOM    131  NZ  LYS A  16      46.807  38.427 -66.073  1.00 46.12           N  
ATOM    132  N   PRO A  17      42.936  30.918 -64.406  1.00 49.28           N  
ATOM    133  CA  PRO A  17      43.284  29.524 -64.124  1.00 49.28           C  
ATOM    134  C   PRO A  17      44.760  29.223 -64.372  1.00 49.28           C  
ATOM    135  CB  PRO A  17      42.397  28.736 -65.092  1.00 49.28           C  
ATOM    136  O   PRO A  17      45.341  29.716 -65.342  1.00 49.28           O  
ATOM    137  CG  PRO A  17      41.716  29.778 -65.919  1.00 49.28           C  
ATOM    138  CD  PRO A  17      42.174  31.131 -65.456  1.00 49.28           C  
ATOM    139  N   LEU A  18      45.663  29.157 -63.416  1.00 49.50           N  
ATOM    140  CA  LEU A  18      46.990  28.562 -63.299  1.00 49.50           C  
ATOM    141  C   LEU A  18      47.078  27.265 -64.096  1.00 49.50           C  
ATOM    142  CB  LEU A  18      47.331  28.296 -61.830  1.00 49.50           C  
ATOM    143  O   LEU A  18      46.185  26.419 -64.011  1.00 49.50           O  
ATOM    144  CG  LEU A  18      48.813  28.110 -61.500  1.00 49.50           C  
ATOM    145  CD1 LEU A  18      49.558  29.432 -61.647  1.00 49.50           C  
ATOM    146  CD2 LEU A  18      48.981  27.549 -60.093  1.00 49.50           C  
ATOM    147  N   HIS A  19      47.402  27.325 -65.458  1.00 38.72           N  
ATOM    148  CA  HIS A  19      48.072  26.336 -66.294  1.00 38.72           C  
ATOM    149  C   HIS A  19      47.763  24.918 -65.825  1.00 38.72           C  
ATOM    150  CB  HIS A  19      49.583  26.571 -66.296  1.00 38.72           C  
ATOM    151  O   HIS A  19      47.764  24.644 -64.622  1.00 38.72           O  
ATOM    152  CG  HIS A  19      50.069  27.341 -67.483  1.00 38.72           C  
ATOM    153  CD2 HIS A  19      50.767  26.946 -68.574  1.00 38.72           C  
ATOM    154  ND1 HIS A  19      49.849  28.693 -67.633  1.00 38.72           N  
ATOM    155  CE1 HIS A  19      50.391  29.097 -68.770  1.00 38.72           C  
ATOM    156  NE2 HIS A  19      50.955  28.057 -69.359  1.00 38.72           N  
ATOM    157  N   ASP A  20      46.676  24.348 -66.372  1.00 48.86           N  
ATOM    158  CA  ASP A  20      46.236  22.957 -66.426  1.00 48.86           C  
ATOM    159  C   ASP A  20      47.273  22.028 -65.798  1.00 48.86           C  
ATOM    160  CB  ASP A  20      45.960  22.537 -67.871  1.00 48.86           C  
ATOM    161  O   ASP A  20      47.945  21.273 -66.504  1.00 48.86           O  
ATOM    162  CG  ASP A  20      44.720  23.192 -68.453  1.00 48.86           C  
ATOM    163  OD1 ASP A  20      43.814  23.576 -67.682  1.00 48.86           O  
ATOM    164  OD2 ASP A  20      44.646  23.323 -69.694  1.00 48.86           O  
ATOM    165  N   GLU A  21      47.892  22.473 -64.665  1.00 49.59           N  
ATOM    166  CA  GLU A  21      48.638  21.404 -64.008  1.00 49.59           C  
ATOM    167  C   GLU A  21      47.709  20.492 -63.211  1.00 49.59           C  
ATOM    168  CB  GLU A  21      49.718  21.985 -63.093  1.00 49.59           C  
ATOM    169  O   GLU A  21      46.913  20.967 -62.398  1.00 49.59           O  
ATOM    170  CG  GLU A  21      51.085  22.100 -63.751  1.00 49.59           C  
ATOM    171  CD  GLU A  21      52.170  22.584 -62.801  1.00 49.59           C  
ATOM    172  OE1 GLU A  21      53.353  22.634 -63.206  1.00 49.59           O  
ATOM    173  OE2 GLU A  21      51.833  22.913 -61.641  1.00 49.59           O  
ATOM    174  N   GLU A  22      46.910  19.734 -63.835  1.00 49.84           N  
ATOM    175  CA  GLU A  22      46.256  18.604 -63.182  1.00 49.84           C  
ATOM    176  C   GLU A  22      46.807  18.385 -61.776  1.00 49.84           C  
ATOM    177  CB  GLU A  22      46.422  17.331 -64.016  1.00 49.84           C  
ATOM    178  O   GLU A  22      47.996  18.107 -61.605  1.00 49.84           O  
ATOM    179  CG  GLU A  22      45.125  16.567 -64.237  1.00 49.84           C  
ATOM    180  CD  GLU A  22      45.290  15.350 -65.133  1.00 49.84           C  
ATOM    181  OE1 GLU A  22      44.289  14.644 -65.389  1.00 49.84           O  
ATOM    182  OE2 GLU A  22      46.431  15.100 -65.582  1.00 49.84           O  
ATOM    183  N   VAL A  23      46.752  19.297 -60.925  1.00 51.92           N  
ATOM    184  CA  VAL A  23      47.137  18.993 -59.551  1.00 51.92           C  
ATOM    185  C   VAL A  23      46.472  17.693 -59.104  1.00 51.92           C  
ATOM    186  CB  VAL A  23      46.763  20.142 -58.588  1.00 51.92           C  
ATOM    187  O   VAL A  23      45.248  17.559 -59.173  1.00 51.92           O  
ATOM    188  CG1 VAL A  23      47.197  19.814 -57.161  1.00 51.92           C  
ATOM    189  CG2 VAL A  23      47.392  21.453 -59.053  1.00 51.92           C  
ATOM    190  N   ALA A  24      46.925  16.527 -59.489  1.00 53.15           N  
ATOM    191  CA  ALA A  24      46.538  15.241 -58.916  1.00 53.15           C  
ATOM    192  C   ALA A  24      45.930  15.420 -57.528  1.00 53.15           C  
ATOM    193  CB  ALA A  24      47.741  14.304 -58.849  1.00 53.15           C  
ATOM    194  O   ALA A  24      46.541  16.034 -56.650  1.00 53.15           O  
ATOM    195  N   LEU A  25      44.744  15.767 -57.358  1.00 54.79           N  
ATOM    196  CA  LEU A  25      44.068  15.582 -56.078  1.00 54.79           C  
ATOM    197  C   LEU A  25      44.732  14.475 -55.267  1.00 54.79           C  
ATOM    198  CB  LEU A  25      42.589  15.254 -56.296  1.00 54.79           C  
ATOM    199  O   LEU A  25      45.082  13.425 -55.812  1.00 54.79           O  
ATOM    200  CG  LEU A  25      41.684  16.426 -56.683  1.00 54.79           C  
ATOM    201  CD1 LEU A  25      40.607  15.963 -57.658  1.00 54.79           C  
ATOM    202  CD2 LEU A  25      41.057  17.051 -55.442  1.00 54.79           C  
ATOM    203  N   PRO A  26      45.584  14.833 -54.223  1.00 54.26           N  
ATOM    204  CA  PRO A  26      46.169  13.761 -53.414  1.00 54.26           C  
ATOM    205  C   PRO A  26      45.233  12.566 -53.253  1.00 54.26           C  
ATOM    206  CB  PRO A  26      46.429  14.438 -52.066  1.00 54.26           C  
ATOM    207  O   PRO A  26      44.015  12.738 -53.170  1.00 54.26           O  
ATOM    208  CG  PRO A  26      45.643  15.709 -52.119  1.00 54.26           C  
ATOM    209  CD  PRO A  26      45.246  15.965 -53.545  1.00 54.26           C  
ATOM    210  N   LYS A  27      45.581  11.466 -53.858  1.00 58.29           N  
ATOM    211  CA  LYS A  27      44.948  10.160 -53.700  1.00 58.29           C  
ATOM    212  C   LYS A  27      44.430   9.969 -52.277  1.00 58.29           C  
ATOM    213  CB  LYS A  27      45.928   9.041 -54.055  1.00 58.29           C  
ATOM    214  O   LYS A  27      45.186  10.103 -51.312  1.00 58.29           O  
ATOM    215  CG  LYS A  27      46.403   9.070 -55.500  1.00 58.29           C  
ATOM    216  CD  LYS A  27      47.292   7.875 -55.820  1.00 58.29           C  
ATOM    217  CE  LYS A  27      47.813   7.932 -57.250  1.00 58.29           C  
ATOM    218  NZ  LYS A  27      48.639   6.734 -57.587  1.00 58.29           N  
ATOM    219  N   ALA A  28      43.395  10.536 -51.841  1.00 56.40           N  
ATOM    220  CA  ALA A  28      42.691  10.164 -50.617  1.00 56.40           C  
ATOM    221  C   ALA A  28      42.902   8.689 -50.289  1.00 56.40           C  
ATOM    222  CB  ALA A  28      41.201  10.469 -50.746  1.00 56.40           C  
ATOM    223  O   ALA A  28      42.721   7.823 -51.149  1.00 56.40           O  
ATOM    224  N   HIS A  29      43.992   8.248 -49.813  1.00 60.52           N  
ATOM    225  CA  HIS A  29      44.252   6.865 -49.432  1.00 60.52           C  
ATOM    226  C   HIS A  29      43.015   6.220 -48.817  1.00 60.52           C  
ATOM    227  CB  HIS A  29      45.425   6.790 -48.453  1.00 60.52           C  
ATOM    228  O   HIS A  29      42.472   6.725 -47.831  1.00 60.52           O  
ATOM    229  CG  HIS A  29      45.055   6.231 -47.116  1.00 60.52           C  
ATOM    230  CD2 HIS A  29      45.154   4.976 -46.619  1.00 60.52           C  
ATOM    231  ND1 HIS A  29      44.507   7.002 -46.113  1.00 60.52           N  
ATOM    232  CE1 HIS A  29      44.285   6.241 -45.054  1.00 60.52           C  
ATOM    233  NE2 HIS A  29      44.668   5.008 -45.335  1.00 60.52           N  
ATOM    234  N   ASP A  30      41.942   5.971 -49.479  1.00 61.39           N  
ATOM    235  CA  ASP A  30      40.827   5.113 -49.088  1.00 61.39           C  
ATOM    236  C   ASP A  30      41.135   4.369 -47.791  1.00 61.39           C  
ATOM    237  CB  ASP A  30      40.502   4.116 -50.202  1.00 61.39           C  
ATOM    238  O   ASP A  30      40.251   4.180 -46.953  1.00 61.39           O  
ATOM    239  CG  ASP A  30      39.660   4.721 -51.312  1.00 61.39           C  
ATOM    240  OD1 ASP A  30      39.187   5.868 -51.163  1.00 61.39           O  
ATOM    241  OD2 ASP A  30      39.466   4.043 -52.344  1.00 61.39           O  
ATOM    242  N   GLN A  31      42.489   4.061 -47.468  1.00 59.25           N  
ATOM    243  CA  GLN A  31      42.852   3.384 -46.228  1.00 59.25           C  
ATOM    244  C   GLN A  31      42.698   4.314 -45.028  1.00 59.25           C  
ATOM    245  CB  GLN A  31      44.286   2.857 -46.303  1.00 59.25           C  
ATOM    246  O   GLN A  31      42.286   3.881 -43.949  1.00 59.25           O  
ATOM    247  CG  GLN A  31      44.476   1.735 -47.315  1.00 59.25           C  
ATOM    248  CD  GLN A  31      45.869   1.136 -47.272  1.00 59.25           C  
ATOM    249  NE2 GLN A  31      46.133   0.183 -48.159  1.00 59.25           N  
ATOM    250  OE1 GLN A  31      46.702   1.527 -46.448  1.00 59.25           O  
ATOM    251  N   THR A  32      42.758   5.592 -45.402  1.00 72.20           N  
ATOM    252  CA  THR A  32      42.669   6.568 -44.321  1.00 72.20           C  
ATOM    253  C   THR A  32      41.235   6.683 -43.813  1.00 72.20           C  
ATOM    254  CB  THR A  32      43.169   7.952 -44.776  1.00 72.20           C  
ATOM    255  O   THR A  32      41.003   6.750 -42.605  1.00 72.20           O  
ATOM    256  CG2 THR A  32      43.206   8.933 -43.609  1.00 72.20           C  
ATOM    257  OG1 THR A  32      44.488   7.822 -45.319  1.00 72.20           O  
ATOM    258  N   ALA A  33      40.237   6.552 -44.706  1.00 77.70           N  
ATOM    259  CA  ALA A  33      38.835   6.662 -44.310  1.00 77.70           C  
ATOM    260  C   ALA A  33      38.409   5.465 -43.464  1.00 77.70           C  
ATOM    261  CB  ALA A  33      37.942   6.783 -45.542  1.00 77.70           C  
ATOM    262  O   ALA A  33      37.685   5.621 -42.478  1.00 77.70           O  
ATOM    263  N   LYS A  34      38.856   4.243 -43.923  1.00 80.32           N  
ATOM    264  CA  LYS A  34      38.527   3.026 -43.187  1.00 80.32           C  
ATOM    265  C   LYS A  34      39.098   3.069 -41.772  1.00 80.32           C  
ATOM    266  CB  LYS A  34      39.050   1.793 -43.925  1.00 80.32           C  
ATOM    267  O   LYS A  34      38.428   2.676 -40.815  1.00 80.32           O  
ATOM    268  CG  LYS A  34      38.277   1.456 -45.191  1.00 80.32           C  
ATOM    269  CD  LYS A  34      38.802   0.184 -45.845  1.00 80.32           C  
ATOM    270  CE  LYS A  34      38.068  -0.122 -47.144  1.00 80.32           C  
ATOM    271  NZ  LYS A  34      38.638  -1.317 -47.834  1.00 80.32           N  
ATOM    272  N   GLN A  35      40.234   3.492 -41.652  1.00 85.25           N  
ATOM    273  CA  GLN A  35      40.903   3.611 -40.361  1.00 85.25           C  
ATOM    274  C   GLN A  35      40.175   4.598 -39.453  1.00 85.25           C  
ATOM    275  CB  GLN A  35      42.358   4.044 -40.547  1.00 85.25           C  
ATOM    276  O   GLN A  35      40.023   4.351 -38.255  1.00 85.25           O  
ATOM    277  CG  GLN A  35      43.246   2.968 -41.159  1.00 85.25           C  
ATOM    278  CD  GLN A  35      44.671   3.439 -41.379  1.00 85.25           C  
ATOM    279  NE2 GLN A  35      45.558   2.508 -41.715  1.00 85.25           N  
ATOM    280  OE1 GLN A  35      44.973   4.629 -41.249  1.00 85.25           O  
ATOM    281  N   ARG A  36      39.719   5.704 -40.087  1.00 84.17           N  
ATOM    282  CA  ARG A  36      38.993   6.716 -39.326  1.00 84.17           C  
ATOM    283  C   ARG A  36      37.686   6.156 -38.776  1.00 84.17           C  
ATOM    284  CB  ARG A  36      38.712   7.944 -40.196  1.00 84.17           C  
ATOM    285  O   ARG A  36      37.311   6.444 -37.638  1.00 84.17           O  
ATOM    286  CG  ARG A  36      39.934   8.813 -40.448  1.00 84.17           C  
ATOM    287  CD  ARG A  36      39.587  10.049 -41.266  1.00 84.17           C  
ATOM    288  NE  ARG A  36      40.780  10.815 -41.616  1.00 84.17           N  
ATOM    289  NH1 ARG A  36      39.738  12.089 -43.238  1.00 84.17           N  
ATOM    290  NH2 ARG A  36      41.963  12.401 -42.783  1.00 84.17           N  
ATOM    291  CZ  ARG A  36      40.824  11.767 -42.545  1.00 84.17           C  
ATOM    292  N   LEU A  37      37.159   5.340 -39.594  1.00 87.15           N  
ATOM    293  CA  LEU A  37      35.884   4.752 -39.197  1.00 87.15           C  
ATOM    294  C   LEU A  37      36.069   3.791 -38.027  1.00 87.15           C  
ATOM    295  CB  LEU A  37      35.242   4.019 -40.378  1.00 87.15           C  
ATOM    296  O   LEU A  37      35.281   3.803 -37.079  1.00 87.15           O  
ATOM    297  CG  LEU A  37      33.847   3.438 -40.138  1.00 87.15           C  
ATOM    298  CD1 LEU A  37      32.829   4.560 -39.960  1.00 87.15           C  
ATOM    299  CD2 LEU A  37      33.444   2.521 -41.287  1.00 87.15           C  
ATOM    300  N   VAL A  38      37.103   2.999 -38.109  1.00 88.48           N  
ATOM    301  CA  VAL A  38      37.407   2.023 -37.067  1.00 88.48           C  
ATOM    302  C   VAL A  38      37.697   2.744 -35.753  1.00 88.48           C  
ATOM    303  CB  VAL A  38      38.604   1.128 -37.460  1.00 88.48           C  
ATOM    304  O   VAL A  38      37.220   2.332 -34.693  1.00 88.48           O  
ATOM    305  CG1 VAL A  38      39.057   0.281 -36.272  1.00 88.48           C  
ATOM    306  CG2 VAL A  38      38.238   0.239 -38.646  1.00 88.48           C  
ATOM    307  N   LYS A  39      38.428   3.718 -35.798  1.00 86.91           N  
ATOM    308  CA  LYS A  39      38.757   4.509 -34.615  1.00 86.91           C  
ATOM    309  C   LYS A  39      37.507   5.145 -34.014  1.00 86.91           C  
ATOM    310  CB  LYS A  39      39.781   5.591 -34.960  1.00 86.91           C  
ATOM    311  O   LYS A  39      37.327   5.140 -32.794  1.00 86.91           O  
ATOM    312  CG  LYS A  39      40.302   6.358 -33.753  1.00 86.91           C  
ATOM    313  CD  LYS A  39      41.403   7.335 -34.145  1.00 86.91           C  
ATOM    314  CE  LYS A  39      41.924   8.103 -32.938  1.00 86.91           C  
ATOM    315  NZ  LYS A  39      43.027   9.039 -33.311  1.00 86.91           N  
ATOM    316  N   GLN A  40      36.715   5.683 -34.936  1.00 86.95           N  
ATOM    317  CA  GLN A  40      35.463   6.273 -34.474  1.00 86.95           C  
ATOM    318  C   GLN A  40      34.600   5.240 -33.756  1.00 86.95           C  
ATOM    319  CB  GLN A  40      34.690   6.879 -35.647  1.00 86.95           C  
ATOM    320  O   GLN A  40      34.044   5.521 -32.692  1.00 86.95           O  
ATOM    321  CG  GLN A  40      33.451   7.659 -35.229  1.00 86.95           C  
ATOM    322  CD  GLN A  40      32.729   8.288 -36.406  1.00 86.95           C  
ATOM    323  NE2 GLN A  40      31.906   9.294 -36.128  1.00 86.95           N  
ATOM    324  OE1 GLN A  40      32.910   7.875 -37.556  1.00 86.95           O  
ATOM    325  N   ARG A  41      34.464   4.118 -34.305  1.00 86.88           N  
ATOM    326  CA  ARG A  41      33.677   3.037 -33.720  1.00 86.88           C  
ATOM    327  C   ARG A  41      34.201   2.666 -32.336  1.00 86.88           C  
ATOM    328  CB  ARG A  41      33.689   1.809 -34.632  1.00 86.88           C  
ATOM    329  O   ARG A  41      33.420   2.475 -31.402  1.00 86.88           O  
ATOM    330  CG  ARG A  41      32.751   1.917 -35.823  1.00 86.88           C  
ATOM    331  CD  ARG A  41      32.769   0.654 -36.673  1.00 86.88           C  
ATOM    332  NE  ARG A  41      31.923   0.787 -37.855  1.00 86.88           N  
ATOM    333  NH1 ARG A  41      32.476  -1.275 -38.737  1.00 86.88           N  
ATOM    334  NH2 ARG A  41      31.004   0.091 -39.842  1.00 86.88           N  
ATOM    335  CZ  ARG A  41      31.803  -0.133 -38.809  1.00 86.88           C  
ATOM    336  N   GLN A  42      35.548   2.603 -32.301  1.00 86.35           N  
ATOM    337  CA  GLN A  42      36.175   2.255 -31.031  1.00 86.35           C  
ATOM    338  C   GLN A  42      35.927   3.333 -29.980  1.00 86.35           C  
ATOM    339  CB  GLN A  42      37.678   2.037 -31.216  1.00 86.35           C  
ATOM    340  O   GLN A  42      35.615   3.025 -28.828  1.00 86.35           O  
ATOM    341  CG  GLN A  42      38.346   1.328 -30.045  1.00 86.35           C  
ATOM    342  CD  GLN A  42      38.166  -0.177 -30.092  1.00 86.35           C  
ATOM    343  NE2 GLN A  42      38.874  -0.886 -29.218  1.00 86.35           N  
ATOM    344  OE1 GLN A  42      37.398  -0.700 -30.905  1.00 86.35           O  
ATOM    345  N   ASP A  43      36.092   4.544 -30.405  1.00 84.69           N  
ATOM    346  CA  ASP A  43      35.859   5.660 -29.493  1.00 84.69           C  
ATOM    347  C   ASP A  43      34.413   5.677 -29.004  1.00 84.69           C  
ATOM    348  CB  ASP A  43      36.201   6.988 -30.172  1.00 84.69           C  
ATOM    349  O   ASP A  43      34.154   5.926 -27.824  1.00 84.69           O  
ATOM    350  CG  ASP A  43      37.696   7.208 -30.325  1.00 84.69           C  
ATOM    351  OD1 ASP A  43      38.488   6.491 -29.676  1.00 84.69           O  
ATOM    352  OD2 ASP A  43      38.085   8.109 -31.100  1.00 84.69           O  
ATOM    353  N   ARG A  44      33.411   5.336 -29.865  1.00 85.36           N  
ATOM    354  CA  ARG A  44      32.001   5.339 -29.489  1.00 85.36           C  
ATOM    355  C   ARG A  44      31.695   4.217 -28.502  1.00 85.36           C  
ATOM    356  CB  ARG A  44      31.114   5.202 -30.728  1.00 85.36           C  
ATOM    357  O   ARG A  44      30.894   4.394 -27.582  1.00 85.36           O  
ATOM    358  CG  ARG A  44      31.104   6.436 -31.617  1.00 85.36           C  
ATOM    359  CD  ARG A  44      30.355   7.592 -30.969  1.00 85.36           C  
ATOM    360  NE  ARG A  44      28.913   7.481 -31.170  1.00 85.36           N  
ATOM    361  NH1 ARG A  44      28.369   9.187 -29.711  1.00 85.36           N  
ATOM    362  NH2 ARG A  44      26.716   8.054 -30.824  1.00 85.36           N  
ATOM    363  CZ  ARG A  44      28.003   8.241 -30.568  1.00 85.36           C  
ATOM    364  N   LYS A  45      32.454   3.123 -28.768  1.00 82.68           N  
ATOM    365  CA  LYS A  45      32.261   1.982 -27.878  1.00 82.68           C  
ATOM    366  C   LYS A  45      32.651   2.330 -26.444  1.00 82.68           C  
ATOM    367  CB  LYS A  45      33.072   0.779 -28.364  1.00 82.68           C  
ATOM    368  O   LYS A  45      31.962   1.946 -25.497  1.00 82.68           O  
ATOM    369  CG  LYS A  45      32.681  -0.537 -27.707  1.00 82.68           C  
ATOM    370  CD  LYS A  45      33.434  -1.712 -28.317  1.00 82.68           C  
ATOM    371  CE  LYS A  45      33.112  -3.016 -27.601  1.00 82.68           C  
ATOM    372  NZ  LYS A  45      33.846  -4.172 -28.198  1.00 82.68           N  
ATOM    373  N   GLN A  46      33.682   3.095 -26.265  1.00 76.69           N  
ATOM    374  CA  GLN A  46      34.149   3.440 -24.927  1.00 76.69           C  
ATOM    375  C   GLN A  46      33.225   4.461 -24.269  1.00 76.69           C  
ATOM    376  CB  GLN A  46      35.578   3.983 -24.980  1.00 76.69           C  
ATOM    377  O   GLN A  46      33.045   4.448 -23.049  1.00 76.69           O  
ATOM    378  CG  GLN A  46      36.612   2.951 -25.408  1.00 76.69           C  
ATOM    379  CD  GLN A  46      38.026   3.500 -25.403  1.00 76.69           C  
ATOM    380  NE2 GLN A  46      39.005   2.615 -25.249  1.00 76.69           N  
ATOM    381  OE1 GLN A  46      38.237   4.710 -25.537  1.00 76.69           O  
ATOM    382  N   GLU A  47      32.715   5.326 -25.168  1.00 78.82           N  
ATOM    383  CA  GLU A  47      31.773   6.319 -24.661  1.00 78.82           C  
ATOM    384  C   GLU A  47      30.465   5.667 -24.224  1.00 78.82           C  
ATOM    385  CB  GLU A  47      31.498   7.389 -25.721  1.00 78.82           C  
ATOM    386  O   GLU A  47      29.812   6.137 -23.290  1.00 78.82           O  
ATOM    387  CG  GLU A  47      32.681   8.309 -25.988  1.00 78.82           C  
ATOM    388  CD  GLU A  47      32.404   9.347 -27.063  1.00 78.82           C  
ATOM    389  OE1 GLU A  47      33.305  10.160 -27.369  1.00 78.82           O  
ATOM    390  OE2 GLU A  47      31.275   9.348 -27.604  1.00 78.82           O  
ATOM    391  N   LEU A  48      30.180   4.508 -24.830  1.00 80.48           N  
ATOM    392  CA  LEU A  48      28.882   3.889 -24.584  1.00 80.48           C  
ATOM    393  C   LEU A  48      28.965   2.892 -23.433  1.00 80.48           C  
ATOM    394  CB  LEU A  48      28.375   3.188 -25.846  1.00 80.48           C  
ATOM    395  O   LEU A  48      27.937   2.449 -22.915  1.00 80.48           O  
ATOM    396  CG  LEU A  48      27.964   4.095 -27.007  1.00 80.48           C  
ATOM    397  CD1 LEU A  48      27.768   3.274 -28.278  1.00 80.48           C  
ATOM    398  CD2 LEU A  48      26.694   4.865 -26.661  1.00 80.48           C  
ATOM    399  N   ALA A  49      30.204   2.591 -23.034  1.00 85.30           N  
ATOM    400  CA  ALA A  49      30.319   1.663 -21.912  1.00 85.30           C  
ATOM    401  C   ALA A  49      29.952   2.343 -20.597  1.00 85.30           C  
ATOM    402  CB  ALA A  49      31.734   1.093 -21.837  1.00 85.30           C  
ATOM    403  O   ALA A  49      30.390   3.464 -20.327  1.00 85.30           O  
ATOM    404  N   TYR A  50      28.859   1.963 -20.075  1.00 86.58           N  
ATOM    405  CA  TYR A  50      28.493   2.564 -18.798  1.00 86.58           C  
ATOM    406  C   TYR A  50      29.474   2.160 -17.703  1.00 86.58           C  
ATOM    407  CB  TYR A  50      27.071   2.158 -18.400  1.00 86.58           C  
ATOM    408  O   TYR A  50      30.092   1.096 -17.778  1.00 86.58           O  
ATOM    409  CG  TYR A  50      26.944   0.708 -17.998  1.00 86.58           C  
ATOM    410  CD1 TYR A  50      26.609  -0.268 -18.934  1.00 86.58           C  
ATOM    411  CD2 TYR A  50      27.157   0.312 -16.682  1.00 86.58           C  
ATOM    412  CE1 TYR A  50      26.489  -1.604 -18.567  1.00 86.58           C  
ATOM    413  CE2 TYR A  50      27.040  -1.021 -16.304  1.00 86.58           C  
ATOM    414  OH  TYR A  50      26.589  -3.292 -16.884  1.00 86.58           O  
ATOM    415  CZ  TYR A  50      26.707  -1.971 -17.252  1.00 86.58           C  
ATOM    416  N   THR A  51      29.741   3.101 -16.825  1.00 91.76           N  
ATOM    417  CA  THR A  51      30.642   2.953 -15.687  1.00 91.76           C  
ATOM    418  C   THR A  51      29.878   2.492 -14.449  1.00 91.76           C  
ATOM    419  CB  THR A  51      31.375   4.272 -15.380  1.00 91.76           C  
ATOM    420  O   THR A  51      28.652   2.371 -14.479  1.00 91.76           O  
ATOM    421  CG2 THR A  51      32.110   4.792 -16.611  1.00 91.76           C  
ATOM    422  OG1 THR A  51      30.422   5.254 -14.955  1.00 91.76           O  
ATOM    423  N   GLN A  52      30.524   2.065 -13.437  1.00 93.29           N  
ATOM    424  CA  GLN A  52      29.945   1.711 -12.146  1.00 93.29           C  
ATOM    425  C   GLN A  52      29.196   2.893 -11.536  1.00 93.29           C  
ATOM    426  CB  GLN A  52      31.031   1.226 -11.185  1.00 93.29           C  
ATOM    427  O   GLN A  52      28.156   2.714 -10.899  1.00 93.29           O  
ATOM    428  CG  GLN A  52      31.556  -0.168 -11.503  1.00 93.29           C  
ATOM    429  CD  GLN A  52      32.452  -0.721 -10.411  1.00 93.29           C  
ATOM    430  NE2 GLN A  52      32.741  -2.016 -10.481  1.00 93.29           N  
ATOM    431  OE1 GLN A  52      32.882   0.009  -9.513  1.00 93.29           O  
ATOM    432  N   GLU A  53      29.734   4.086 -11.750  1.00 92.89           N  
ATOM    433  CA  GLU A  53      29.078   5.308 -11.294  1.00 92.89           C  
ATOM    434  C   GLU A  53      27.709   5.476 -11.946  1.00 92.89           C  
ATOM    435  CB  GLU A  53      29.953   6.530 -11.587  1.00 92.89           C  
ATOM    436  O   GLU A  53      26.744   5.867 -11.285  1.00 92.89           O  
ATOM    437  CG  GLU A  53      31.213   6.602 -10.736  1.00 92.89           C  
ATOM    438  CD  GLU A  53      32.115   7.772 -11.097  1.00 92.89           C  
ATOM    439  OE1 GLU A  53      33.208   7.902 -10.501  1.00 92.89           O  
ATOM    440  OE2 GLU A  53      31.724   8.565 -11.983  1.00 92.89           O  
ATOM    441  N   ASP A  54      27.660   5.240 -13.247  1.00 92.99           N  
ATOM    442  CA  ASP A  54      26.385   5.265 -13.957  1.00 92.99           C  
ATOM    443  C   ASP A  54      25.395   4.276 -13.345  1.00 92.99           C  
ATOM    444  CB  ASP A  54      26.592   4.951 -15.441  1.00 92.99           C  
ATOM    445  O   ASP A  54      24.226   4.607 -13.140  1.00 92.99           O  
ATOM    446  CG  ASP A  54      27.313   6.060 -16.187  1.00 92.99           C  
ATOM    447  OD1 ASP A  54      27.140   7.246 -15.832  1.00 92.99           O  
ATOM    448  OD2 ASP A  54      28.059   5.744 -17.139  1.00 92.99           O  
ATOM    449  N   GLU A  55      25.856   3.123 -13.066  1.00 92.86           N  
ATOM    450  CA  GLU A  55      25.003   2.099 -12.468  1.00 92.86           C  
ATOM    451  C   GLU A  55      24.456   2.556 -11.119  1.00 92.86           C  
ATOM    452  CB  GLU A  55      25.772   0.785 -12.307  1.00 92.86           C  
ATOM    453  O   GLU A  55      23.278   2.352 -10.820  1.00 92.86           O  
ATOM    454  CG  GLU A  55      24.905  -0.385 -11.865  1.00 92.86           C  
ATOM    455  CD  GLU A  55      25.624  -1.723 -11.931  1.00 92.86           C  
ATOM    456  OE1 GLU A  55      24.983  -2.769 -11.683  1.00 92.86           O  
ATOM    457  OE2 GLU A  55      26.839  -1.725 -12.232  1.00 92.86           O  
ATOM    458  N   GLN A  56      25.259   3.115 -10.321  1.00 96.08           N  
ATOM    459  CA  GLN A  56      24.843   3.599  -9.009  1.00 96.08           C  
ATOM    460  C   GLN A  56      23.776   4.683  -9.134  1.00 96.08           C  
ATOM    461  CB  GLN A  56      26.045   4.133  -8.228  1.00 96.08           C  
ATOM    462  O   GLN A  56      22.794   4.683  -8.389  1.00 96.08           O  
ATOM    463  CG  GLN A  56      27.004   3.048  -7.756  1.00 96.08           C  
ATOM    464  CD  GLN A  56      28.202   3.607  -7.012  1.00 96.08           C  
ATOM    465  NE2 GLN A  56      29.054   2.720  -6.509  1.00 96.08           N  
ATOM    466  OE1 GLN A  56      28.362   4.826  -6.892  1.00 96.08           O  
ATOM    467  N   ARG A  57      24.010   5.577 -10.029  1.00 96.62           N  
ATOM    468  CA  ARG A  57      23.043   6.639 -10.289  1.00 96.62           C  
ATOM    469  C   ARG A  57      21.694   6.061 -10.704  1.00 96.62           C  
ATOM    470  CB  ARG A  57      23.563   7.587 -11.372  1.00 96.62           C  
ATOM    471  O   ARG A  57      20.651   6.484 -10.202  1.00 96.62           O  
ATOM    472  CG  ARG A  57      22.649   8.771 -11.644  1.00 96.62           C  
ATOM    473  CD  ARG A  57      23.237   9.708 -12.690  1.00 96.62           C  
ATOM    474  NE  ARG A  57      23.335   9.065 -13.997  1.00 96.62           N  
ATOM    475  NH1 ARG A  57      24.371  10.852 -15.030  1.00 96.62           N  
ATOM    476  NH2 ARG A  57      23.910   8.947 -16.217  1.00 96.62           N  
ATOM    477  CZ  ARG A  57      23.872   9.623 -15.078  1.00 96.62           C  
ATOM    478  N   TRP A  58      21.702   5.130 -11.616  1.00 95.70           N  
ATOM    479  CA  TRP A  58      20.479   4.468 -12.060  1.00 95.70           C  
ATOM    480  C   TRP A  58      19.813   3.726 -10.906  1.00 95.70           C  
ATOM    481  CB  TRP A  58      20.779   3.494 -13.203  1.00 95.70           C  
ATOM    482  O   TRP A  58      18.588   3.763 -10.762  1.00 95.70           O  
ATOM    483  CG  TRP A  58      21.256   4.159 -14.460  1.00 95.70           C  
ATOM    484  CD1 TRP A  58      21.034   5.453 -14.843  1.00 95.70           C  
ATOM    485  CD2 TRP A  58      22.033   3.560 -15.501  1.00 95.70           C  
ATOM    486  CE2 TRP A  58      22.247   4.550 -16.486  1.00 95.70           C  
ATOM    487  CE3 TRP A  58      22.571   2.281 -15.696  1.00 95.70           C  
ATOM    488  NE1 TRP A  58      21.627   5.694 -16.060  1.00 95.70           N  
ATOM    489  CH2 TRP A  58      23.492   3.040 -17.817  1.00 95.70           C  
ATOM    490  CZ2 TRP A  58      22.976   4.299 -17.650  1.00 95.70           C  
ATOM    491  CZ3 TRP A  58      23.297   2.034 -16.856  1.00 95.70           C  
ATOM    492  N   ALA A  59      20.657   2.999 -10.132  1.00 96.31           N  
ATOM    493  CA  ALA A  59      20.131   2.281  -8.974  1.00 96.31           C  
ATOM    494  C   ALA A  59      19.456   3.238  -7.996  1.00 96.31           C  
ATOM    495  CB  ALA A  59      21.247   1.510  -8.275  1.00 96.31           C  
ATOM    496  O   ALA A  59      18.377   2.945  -7.475  1.00 96.31           O  
ATOM    497  N   ALA A  60      20.071   4.326  -7.715  1.00 95.79           N  
ATOM    498  CA  ALA A  60      19.493   5.334  -6.831  1.00 95.79           C  
ATOM    499  C   ALA A  60      18.167   5.851  -7.381  1.00 95.79           C  
ATOM    500  CB  ALA A  60      20.470   6.490  -6.631  1.00 95.79           C  
ATOM    501  O   ALA A  60      17.206   6.035  -6.630  1.00 95.79           O  
ATOM    502  N   ASN A  61      18.202   6.034  -8.690  1.00 96.30           N  
ATOM    503  CA  ASN A  61      16.977   6.499  -9.333  1.00 96.30           C  
ATOM    504  C   ASN A  61      15.867   5.455  -9.245  1.00 96.30           C  
ATOM    505  CB  ASN A  61      17.244   6.868 -10.794  1.00 96.30           C  
ATOM    506  O   ASN A  61      14.712   5.792  -8.978  1.00 96.30           O  
ATOM    507  CG  ASN A  61      16.061   7.554 -11.448  1.00 96.30           C  
ATOM    508  ND2 ASN A  61      15.908   7.357 -12.752  1.00 96.30           N  
ATOM    509  OD1 ASN A  61      15.291   8.257 -10.787  1.00 96.30           O  
ATOM    510  N   ARG A  62      16.170   4.253  -9.436  1.00 95.01           N  
ATOM    511  CA  ARG A  62      15.186   3.183  -9.311  1.00 95.01           C  
ATOM    512  C   ARG A  62      14.596   3.142  -7.905  1.00 95.01           C  
ATOM    513  CB  ARG A  62      15.815   1.831  -9.655  1.00 95.01           C  
ATOM    514  O   ARG A  62      13.381   3.021  -7.739  1.00 95.01           O  
ATOM    515  CG  ARG A  62      16.040   1.617 -11.143  1.00 95.01           C  
ATOM    516  CD  ARG A  62      16.347   0.161 -11.464  1.00 95.01           C  
ATOM    517  NE  ARG A  62      17.592  -0.278 -10.840  1.00 95.01           N  
ATOM    518  NH1 ARG A  62      18.945   0.398 -12.586  1.00 95.01           N  
ATOM    519  NH2 ARG A  62      19.865  -0.588 -10.732  1.00 95.01           N  
ATOM    520  CZ  ARG A  62      18.798  -0.155 -11.387  1.00 95.01           C  
ATOM    521  N   ALA A  63      15.476   3.245  -6.920  1.00 94.14           N  
ATOM    522  CA  ALA A  63      15.031   3.223  -5.529  1.00 94.14           C  
ATOM    523  C   ALA A  63      14.098   4.394  -5.234  1.00 94.14           C  
ATOM    524  CB  ALA A  63      16.231   3.252  -4.585  1.00 94.14           C  
ATOM    525  O   ALA A  63      13.082   4.230  -4.553  1.00 94.14           O  
ATOM    526  N   ARG A  64      14.455   5.438  -5.756  1.00 95.03           N  
ATOM    527  CA  ARG A  64      13.653   6.641  -5.564  1.00 95.03           C  
ATOM    528  C   ARG A  64      12.266   6.479  -6.178  1.00 95.03           C  
ATOM    529  CB  ARG A  64      14.355   7.858  -6.171  1.00 95.03           C  
ATOM    530  O   ARG A  64      11.262   6.836  -5.559  1.00 95.03           O  
ATOM    531  CG  ARG A  64      13.628   9.172  -5.930  1.00 95.03           C  
ATOM    532  CD  ARG A  64      14.336  10.340  -6.603  1.00 95.03           C  
ATOM    533  NE  ARG A  64      14.290  10.232  -8.058  1.00 95.03           N  
ATOM    534  NH1 ARG A  64      13.041  12.150  -8.368  1.00 95.03           N  
ATOM    535  NH2 ARG A  64      13.697  10.900 -10.174  1.00 95.03           N  
ATOM    536  CZ  ARG A  64      13.676  11.094  -8.863  1.00 95.03           C  
ATOM    537  N   VAL A  65      12.276   6.007  -7.344  1.00 91.48           N  
ATOM    538  CA  VAL A  65      11.017   5.831  -8.061  1.00 91.48           C  
ATOM    539  C   VAL A  65      10.131   4.837  -7.314  1.00 91.48           C  
ATOM    540  CB  VAL A  65      11.253   5.349  -9.511  1.00 91.48           C  
ATOM    541  O   VAL A  65       8.932   5.070  -7.144  1.00 91.48           O  
ATOM    542  CG1 VAL A  65       9.940   4.902 -10.151  1.00 91.48           C  
ATOM    543  CG2 VAL A  65      11.906   6.454 -10.340  1.00 91.48           C  
ATOM    544  N   LEU A  66      10.681   3.706  -6.870  1.00 89.96           N  
ATOM    545  CA  LEU A  66       9.923   2.715  -6.113  1.00 89.96           C  
ATOM    546  C   LEU A  66       9.379   3.318  -4.822  1.00 89.96           C  
ATOM    547  CB  LEU A  66      10.798   1.500  -5.793  1.00 89.96           C  
ATOM    548  O   LEU A  66       8.235   3.057  -4.444  1.00 89.96           O  
ATOM    549  CG  LEU A  66      11.135   0.580  -6.967  1.00 89.96           C  
ATOM    550  CD1 LEU A  66      12.145  -0.479  -6.538  1.00 89.96           C  
ATOM    551  CD2 LEU A  66       9.871  -0.071  -7.517  1.00 89.96           C  
ATOM    552  N   ALA A  67      10.164   4.098  -4.135  1.00 89.48           N  
ATOM    553  CA  ALA A  67       9.744   4.734  -2.889  1.00 89.48           C  
ATOM    554  C   ALA A  67       8.593   5.706  -3.130  1.00 89.48           C  
ATOM    555  CB  ALA A  67      10.920   5.457  -2.238  1.00 89.48           C  
ATOM    556  O   ALA A  67       7.656   5.780  -2.332  1.00 89.48           O  
ATOM    557  N   SER A  68       8.701   6.422  -4.199  1.00 89.71           N  
ATOM    558  CA  SER A  68       7.665   7.400  -4.512  1.00 89.71           C  
ATOM    559  C   SER A  68       6.344   6.717  -4.851  1.00 89.71           C  
ATOM    560  CB  SER A  68       8.101   8.289  -5.677  1.00 89.71           C  
ATOM    561  O   SER A  68       5.271   7.272  -4.604  1.00 89.71           O  
ATOM    562  OG  SER A  68       7.988   7.597  -6.909  1.00 89.71           O  
ATOM    563  N   ARG A  69       6.396   5.510  -5.270  1.00 88.46           N  
ATOM    564  CA  ARG A  69       5.201   4.794  -5.704  1.00 88.46           C  
ATOM    565  C   ARG A  69       4.580   4.015  -4.550  1.00 88.46           C  
ATOM    566  CB  ARG A  69       5.532   3.846  -6.859  1.00 88.46           C  
ATOM    567  O   ARG A  69       3.414   3.620  -4.617  1.00 88.46           O  
ATOM    568  CG  ARG A  69       5.876   4.554  -8.159  1.00 88.46           C  
ATOM    569  CD  ARG A  69       6.196   3.566  -9.272  1.00 88.46           C  
ATOM    570  NE  ARG A  69       6.584   4.249 -10.503  1.00 88.46           N  
ATOM    571  NH1 ARG A  69       6.715   2.323 -11.773  1.00 88.46           N  
ATOM    572  NH2 ARG A  69       7.168   4.361 -12.722  1.00 88.46           N  
ATOM    573  CZ  ARG A  69       6.821   3.643 -11.663  1.00 88.46           C  
ATOM    574  N   MET A  70       5.387   3.722  -3.545  1.00 90.53           N  
ATOM    575  CA  MET A  70       4.900   2.966  -2.394  1.00 90.53           C  
ATOM    576  C   MET A  70       3.822   3.745  -1.649  1.00 90.53           C  
ATOM    577  CB  MET A  70       6.051   2.628  -1.446  1.00 90.53           C  
ATOM    578  O   MET A  70       3.911   4.968  -1.519  1.00 90.53           O  
ATOM    579  CG  MET A  70       6.959   1.520  -1.955  1.00 90.53           C  
ATOM    580  SD  MET A  70       8.377   1.203  -0.835  1.00 90.53           S  
ATOM    581  CE  MET A  70       7.515   0.433   0.564  1.00 90.53           C  
ATOM    582  N   VAL A  71       2.792   3.054  -1.389  1.00 90.60           N  
ATOM    583  CA  VAL A  71       1.685   3.642  -0.642  1.00 90.60           C  
ATOM    584  C   VAL A  71       1.604   3.009   0.745  1.00 90.60           C  
ATOM    585  CB  VAL A  71       0.343   3.469  -1.386  1.00 90.60           C  
ATOM    586  O   VAL A  71       1.645   1.783   0.879  1.00 90.60           O  
ATOM    587  CG1 VAL A  71      -0.806   4.063  -0.573  1.00 90.60           C  
ATOM    588  CG2 VAL A  71       0.413   4.114  -2.769  1.00 90.60           C  
ATOM    589  N   ASP A  72       1.616   3.878   1.693  1.00 92.43           N  
ATOM    590  CA  ASP A  72       1.445   3.484   3.088  1.00 92.43           C  
ATOM    591  C   ASP A  72       0.246   4.191   3.715  1.00 92.43           C  
ATOM    592  CB  ASP A  72       2.713   3.786   3.890  1.00 92.43           C  
ATOM    593  O   ASP A  72       0.328   5.369   4.067  1.00 92.43           O  
ATOM    594  CG  ASP A  72       2.662   3.240   5.306  1.00 92.43           C  
ATOM    595  OD1 ASP A  72       1.707   2.509   5.644  1.00 92.43           O  
ATOM    596  OD2 ASP A  72       3.585   3.547   6.092  1.00 92.43           O  
ATOM    597  N   GLN A  73      -0.890   3.419   3.907  1.00 92.70           N  
ATOM    598  CA  GLN A  73      -2.135   4.042   4.344  1.00 92.70           C  
ATOM    599  C   GLN A  73      -2.669   3.376   5.609  1.00 92.70           C  
ATOM    600  CB  GLN A  73      -3.185   3.981   3.235  1.00 92.70           C  
ATOM    601  O   GLN A  73      -2.357   2.216   5.885  1.00 92.70           O  
ATOM    602  CG  GLN A  73      -2.816   4.781   1.993  1.00 92.70           C  
ATOM    603  CD  GLN A  73      -3.914   4.781   0.946  1.00 92.70           C  
ATOM    604  NE2 GLN A  73      -4.045   5.888   0.223  1.00 92.70           N  
ATOM    605  OE1 GLN A  73      -4.639   3.793   0.788  1.00 92.70           O  
ATOM    606  N   GLN A  74      -3.355   4.178   6.376  1.00 95.25           N  
ATOM    607  CA  GLN A  74      -4.073   3.697   7.552  1.00 95.25           C  
ATOM    608  C   GLN A  74      -5.536   4.127   7.517  1.00 95.25           C  
ATOM    609  CB  GLN A  74      -3.407   4.203   8.833  1.00 95.25           C  
ATOM    610  O   GLN A  74      -5.840   5.295   7.265  1.00 95.25           O  
ATOM    611  CG  GLN A  74      -3.904   3.515  10.097  1.00 95.25           C  
ATOM    612  CD  GLN A  74      -3.157   3.960  11.340  1.00 95.25           C  
ATOM    613  NE2 GLN A  74      -3.001   3.051  12.296  1.00 95.25           N  
ATOM    614  OE1 GLN A  74      -2.721   5.112  11.439  1.00 95.25           O  
ATOM    615  N   MET A  75      -6.291   3.163   7.711  1.00 95.67           N  
ATOM    616  CA  MET A  75      -7.729   3.414   7.670  1.00 95.67           C  
ATOM    617  C   MET A  75      -8.297   3.552   9.079  1.00 95.67           C  
ATOM    618  CB  MET A  75      -8.451   2.292   6.923  1.00 95.67           C  
ATOM    619  O   MET A  75      -7.729   3.024  10.036  1.00 95.67           O  
ATOM    620  CG  MET A  75      -8.090   2.206   5.448  1.00 95.67           C  
ATOM    621  SD  MET A  75      -8.775   0.706   4.643  1.00 95.67           S  
ATOM    622  CE  MET A  75      -7.528  -0.518   5.134  1.00 95.67           C  
ATOM    623  N   ARG A  76      -9.338   4.328   9.163  1.00 97.60           N  
ATOM    624  CA  ARG A  76     -10.034   4.512  10.433  1.00 97.60           C  
ATOM    625  C   ARG A  76     -11.530   4.258  10.279  1.00 97.60           C  
ATOM    626  CB  ARG A  76      -9.795   5.922  10.977  1.00 97.60           C  
ATOM    627  O   ARG A  76     -12.159   4.768   9.350  1.00 97.60           O  
ATOM    628  CG  ARG A  76     -10.369   6.151  12.367  1.00 97.60           C  
ATOM    629  CD  ARG A  76     -10.159   7.584  12.834  1.00 97.60           C  
ATOM    630  NE  ARG A  76     -10.593   7.770  14.216  1.00 97.60           N  
ATOM    631  NH1 ARG A  76     -10.257  10.055  14.233  1.00 97.60           N  
ATOM    632  NH2 ARG A  76     -11.043   8.994  16.106  1.00 97.60           N  
ATOM    633  CZ  ARG A  76     -10.630   8.939  14.848  1.00 97.60           C  
ATOM    634  N   LEU A  77     -12.042   3.428  11.164  1.00 97.37           N  
ATOM    635  CA  LEU A  77     -13.472   3.137  11.171  1.00 97.37           C  
ATOM    636  C   LEU A  77     -14.240   4.204  11.943  1.00 97.37           C  
ATOM    637  CB  LEU A  77     -13.734   1.758  11.784  1.00 97.37           C  
ATOM    638  O   LEU A  77     -13.964   4.444  13.121  1.00 97.37           O  
ATOM    639  CG  LEU A  77     -13.102   0.566  11.066  1.00 97.37           C  
ATOM    640  CD1 LEU A  77     -13.455  -0.733  11.783  1.00 97.37           C  
ATOM    641  CD2 LEU A  77     -13.551   0.517   9.610  1.00 97.37           C  
ATOM    642  N   VAL A  78     -15.196   4.797  11.236  1.00 97.66           N  
ATOM    643  CA  VAL A  78     -15.987   5.831  11.895  1.00 97.66           C  
ATOM    644  C   VAL A  78     -17.469   5.621  11.590  1.00 97.66           C  
ATOM    645  CB  VAL A  78     -15.549   7.246  11.459  1.00 97.66           C  
ATOM    646  O   VAL A  78     -17.821   5.030  10.566  1.00 97.66           O  
ATOM    647  CG1 VAL A  78     -14.126   7.541  11.932  1.00 97.66           C  
ATOM    648  CG2 VAL A  78     -15.652   7.393   9.942  1.00 97.66           C  
ATOM    649  N   SER A  79     -18.338   5.945  12.505  1.00 96.51           N  
ATOM    650  CA  SER A  79     -19.782   5.902  12.301  1.00 96.51           C  
ATOM    651  C   SER A  79     -20.240   7.005  11.353  1.00 96.51           C  
ATOM    652  CB  SER A  79     -20.517   6.027  13.636  1.00 96.51           C  
ATOM    653  O   SER A  79     -19.434   7.827  10.912  1.00 96.51           O  
ATOM    654  OG  SER A  79     -20.474   7.362  14.110  1.00 96.51           O  
ATOM    655  N   SER A  80     -21.502   7.033  11.050  1.00 96.71           N  
ATOM    656  CA  SER A  80     -22.067   8.039  10.157  1.00 96.71           C  
ATOM    657  C   SER A  80     -21.956   9.436  10.757  1.00 96.71           C  
ATOM    658  CB  SER A  80     -23.531   7.722   9.849  1.00 96.71           C  
ATOM    659  O   SER A  80     -21.958  10.432  10.030  1.00 96.71           O  
ATOM    660  OG  SER A  80     -24.302   7.701  11.039  1.00 96.71           O  
ATOM    661  N   ARG A  81     -21.817   9.530  12.023  1.00 97.22           N  
ATOM    662  CA  ARG A  81     -21.691  10.804  12.724  1.00 97.22           C  
ATOM    663  C   ARG A  81     -20.226  11.173  12.928  1.00 97.22           C  
ATOM    664  CB  ARG A  81     -22.410  10.749  14.073  1.00 97.22           C  
ATOM    665  O   ARG A  81     -19.918  12.197  13.542  1.00 97.22           O  
ATOM    666  CG  ARG A  81     -23.916  10.568  13.962  1.00 97.22           C  
ATOM    667  CD  ARG A  81     -24.596  10.649  15.322  1.00 97.22           C  
ATOM    668  NE  ARG A  81     -26.016  10.320  15.234  1.00 97.22           N  
ATOM    669  NH1 ARG A  81     -26.314  10.090  17.514  1.00 97.22           N  
ATOM    670  NH2 ARG A  81     -28.078   9.774  16.084  1.00 97.22           N  
ATOM    671  CZ  ARG A  81     -26.799  10.062  16.278  1.00 97.22           C  
ATOM    672  N   GLY A  82     -19.307  10.327  12.463  1.00 97.06           N  
ATOM    673  CA  GLY A  82     -17.888  10.632  12.554  1.00 97.06           C  
ATOM    674  C   GLY A  82     -17.254  10.146  13.844  1.00 97.06           C  
ATOM    675  O   GLY A  82     -16.149  10.564  14.194  1.00 97.06           O  
ATOM    676  N   VAL A  83     -17.917   9.303  14.566  1.00 97.73           N  
ATOM    677  CA  VAL A  83     -17.408   8.768  15.825  1.00 97.73           C  
ATOM    678  C   VAL A  83     -16.632   7.479  15.563  1.00 97.73           C  
ATOM    679  CB  VAL A  83     -18.550   8.508  16.833  1.00 97.73           C  
ATOM    680  O   VAL A  83     -17.123   6.581  14.875  1.00 97.73           O  
ATOM    681  CG1 VAL A  83     -17.999   7.922  18.133  1.00 97.73           C  
ATOM    682  CG2 VAL A  83     -19.322   9.797  17.109  1.00 97.73           C  
ATOM    683  N   PRO A  84     -15.386   7.385  16.171  1.00 98.16           N  
ATOM    684  CA  PRO A  84     -14.581   6.180  15.956  1.00 98.16           C  
ATOM    685  C   PRO A  84     -15.240   4.923  16.519  1.00 98.16           C  
ATOM    686  CB  PRO A  84     -13.277   6.490  16.695  1.00 98.16           C  
ATOM    687  O   PRO A  84     -15.781   4.948  17.628  1.00 98.16           O  
ATOM    688  CG  PRO A  84     -13.251   7.980  16.814  1.00 98.16           C  
ATOM    689  CD  PRO A  84     -14.666   8.480  16.862  1.00 98.16           C  
ATOM    690  N   ILE A  85     -15.115   3.910  15.675  1.00 98.13           N  
ATOM    691  CA  ILE A  85     -15.638   2.616  16.098  1.00 98.13           C  
ATOM    692  C   ILE A  85     -14.493   1.732  16.589  1.00 98.13           C  
ATOM    693  CB  ILE A  85     -16.404   1.914  14.954  1.00 98.13           C  
ATOM    694  O   ILE A  85     -13.711   1.216  15.786  1.00 98.13           O  
ATOM    695  CG1 ILE A  85     -17.563   2.794  14.470  1.00 98.13           C  
ATOM    696  CG2 ILE A  85     -16.911   0.541  15.406  1.00 98.13           C  
ATOM    697  CD1 ILE A  85     -18.229   2.294  13.196  1.00 98.13           C  
ATOM    698  N   ALA A  86     -14.503   1.505  17.859  1.00 97.96           N  
ATOM    699  CA  ALA A  86     -13.459   0.712  18.502  1.00 97.96           C  
ATOM    700  C   ALA A  86     -13.878  -0.751  18.624  1.00 97.96           C  
ATOM    701  CB  ALA A  86     -13.128   1.284  19.879  1.00 97.96           C  
ATOM    702  O   ALA A  86     -15.069  -1.068  18.582  1.00 97.96           O  
ATOM    703  N   ASN A  87     -12.880  -1.646  18.660  1.00 97.92           N  
ATOM    704  CA  ASN A  87     -13.042  -3.066  18.954  1.00 97.92           C  
ATOM    705  C   ASN A  87     -13.919  -3.757  17.914  1.00 97.92           C  
ATOM    706  CB  ASN A  87     -13.626  -3.260  20.355  1.00 97.92           C  
ATOM    707  O   ASN A  87     -14.760  -4.588  18.260  1.00 97.92           O  
ATOM    708  CG  ASN A  87     -12.665  -2.844  21.452  1.00 97.92           C  
ATOM    709  ND2 ASN A  87     -13.190  -2.202  22.488  1.00 97.92           N  
ATOM    710  OD1 ASN A  87     -11.460  -3.098  21.367  1.00 97.92           O  
ATOM    711  N   SER A  88     -13.880  -3.244  16.725  1.00 98.06           N  
ATOM    712  CA  SER A  88     -14.574  -3.882  15.612  1.00 98.06           C  
ATOM    713  C   SER A  88     -13.632  -4.779  14.815  1.00 98.06           C  
ATOM    714  CB  SER A  88     -15.191  -2.830  14.690  1.00 98.06           C  
ATOM    715  O   SER A  88     -12.540  -4.355  14.431  1.00 98.06           O  
ATOM    716  OG  SER A  88     -15.946  -3.444  13.660  1.00 98.06           O  
ATOM    717  N   PRO A  89     -14.008  -6.096  14.631  1.00 98.18           N  
ATOM    718  CA  PRO A  89     -13.164  -6.985  13.830  1.00 98.18           C  
ATOM    719  C   PRO A  89     -12.998  -6.503  12.390  1.00 98.18           C  
ATOM    720  CB  PRO A  89     -13.914  -8.319  13.876  1.00 98.18           C  
ATOM    721  O   PRO A  89     -13.934  -5.946  11.810  1.00 98.18           O  
ATOM    722  CG  PRO A  89     -14.876  -8.177  15.010  1.00 98.18           C  
ATOM    723  CD  PRO A  89     -15.163  -6.717  15.212  1.00 98.18           C  
ATOM    724  N   TYR A  90     -11.831  -6.738  11.898  1.00 98.10           N  
ATOM    725  CA  TYR A  90     -11.574  -6.402  10.502  1.00 98.10           C  
ATOM    726  C   TYR A  90     -10.818  -7.525   9.801  1.00 98.10           C  
ATOM    727  CB  TYR A  90     -10.780  -5.096  10.400  1.00 98.10           C  
ATOM    728  O   TYR A  90     -10.160  -8.339  10.452  1.00 98.10           O  
ATOM    729  CG  TYR A  90      -9.363  -5.206  10.907  1.00 98.10           C  
ATOM    730  CD1 TYR A  90      -9.042  -4.853  12.216  1.00 98.10           C  
ATOM    731  CD2 TYR A  90      -8.343  -5.661  10.079  1.00 98.10           C  
ATOM    732  CE1 TYR A  90      -7.736  -4.951  12.688  1.00 98.10           C  
ATOM    733  CE2 TYR A  90      -7.034  -5.763  10.540  1.00 98.10           C  
ATOM    734  OH  TYR A  90      -5.448  -5.505  12.305  1.00 98.10           O  
ATOM    735  CZ  TYR A  90      -6.741  -5.407  11.843  1.00 98.10           C  
ATOM    736  N   PHE A  91     -10.971  -7.654   8.524  1.00 97.89           N  
ATOM    737  CA  PHE A  91     -10.230  -8.510   7.605  1.00 97.89           C  
ATOM    738  C   PHE A  91      -9.927  -7.774   6.305  1.00 97.89           C  
ATOM    739  CB  PHE A  91     -11.014  -9.792   7.312  1.00 97.89           C  
ATOM    740  O   PHE A  91     -10.842  -7.399   5.570  1.00 97.89           O  
ATOM    741  CG  PHE A  91     -10.215 -10.839   6.584  1.00 97.89           C  
ATOM    742  CD1 PHE A  91     -10.326 -10.986   5.206  1.00 97.89           C  
ATOM    743  CD2 PHE A  91      -9.351 -11.677   7.277  1.00 97.89           C  
ATOM    744  CE1 PHE A  91      -9.588 -11.954   4.530  1.00 97.89           C  
ATOM    745  CE2 PHE A  91      -8.610 -12.647   6.608  1.00 97.89           C  
ATOM    746  CZ  PHE A  91      -8.731 -12.784   5.234  1.00 97.89           C  
ATOM    747  N   ILE A  92      -8.598  -7.541   6.059  1.00 97.07           N  
ATOM    748  CA  ILE A  92      -8.167  -6.784   4.889  1.00 97.07           C  
ATOM    749  C   ILE A  92      -7.397  -7.698   3.938  1.00 97.07           C  
ATOM    750  CB  ILE A  92      -7.297  -5.571   5.289  1.00 97.07           C  
ATOM    751  O   ILE A  92      -6.495  -8.425   4.361  1.00 97.07           O  
ATOM    752  CG1 ILE A  92      -8.044  -4.686   6.293  1.00 97.07           C  
ATOM    753  CG2 ILE A  92      -6.887  -4.769   4.050  1.00 97.07           C  
ATOM    754  CD1 ILE A  92      -7.168  -3.639   6.966  1.00 97.07           C  
ATOM    755  N   VAL A  93      -7.794  -7.615   2.655  1.00 95.29           N  
ATOM    756  CA  VAL A  93      -7.107  -8.409   1.641  1.00 95.29           C  
ATOM    757  C   VAL A  93      -6.362  -7.486   0.679  1.00 95.29           C  
ATOM    758  CB  VAL A  93      -8.093  -9.308   0.861  1.00 95.29           C  
ATOM    759  O   VAL A  93      -6.976  -6.659   0.001  1.00 95.29           O  
ATOM    760  CG1 VAL A  93      -7.351 -10.153  -0.173  1.00 95.29           C  
ATOM    761  CG2 VAL A  93      -8.875 -10.201   1.823  1.00 95.29           C  
ATOM    762  N   SER A  94      -5.050  -7.710   0.815  1.00 92.36           N  
ATOM    763  CA  SER A  94      -4.175  -7.118  -0.192  1.00 92.36           C  
ATOM    764  C   SER A  94      -3.638  -8.177  -1.149  1.00 92.36           C  
ATOM    765  CB  SER A  94      -3.010  -6.385   0.474  1.00 92.36           C  
ATOM    766  O   SER A  94      -3.728  -9.375  -0.871  1.00 92.36           O  
ATOM    767  OG  SER A  94      -2.115  -7.304   1.077  1.00 92.36           O  
ATOM    768  N   PRO A  95      -3.169  -7.828  -2.351  1.00 88.38           N  
ATOM    769  CA  PRO A  95      -2.635  -8.831  -3.275  1.00 88.38           C  
ATOM    770  C   PRO A  95      -1.531  -9.681  -2.651  1.00 88.38           C  
ATOM    771  CB  PRO A  95      -2.088  -7.990  -4.431  1.00 88.38           C  
ATOM    772  O   PRO A  95      -1.437 -10.879  -2.930  1.00 88.38           O  
ATOM    773  CG  PRO A  95      -2.898  -6.734  -4.406  1.00 88.38           C  
ATOM    774  CD  PRO A  95      -3.257  -6.426  -2.980  1.00 88.38           C  
ATOM    775  N   ASP A  96      -0.800  -9.117  -1.767  1.00 87.94           N  
ATOM    776  CA  ASP A  96       0.391  -9.801  -1.273  1.00 87.94           C  
ATOM    777  C   ASP A  96       0.177 -10.318   0.148  1.00 87.94           C  
ATOM    778  CB  ASP A  96       1.603  -8.868  -1.316  1.00 87.94           C  
ATOM    779  O   ASP A  96       0.799 -11.301   0.557  1.00 87.94           O  
ATOM    780  CG  ASP A  96       1.311  -7.547  -2.006  1.00 87.94           C  
ATOM    781  OD1 ASP A  96       0.314  -7.458  -2.755  1.00 87.94           O  
ATOM    782  OD2 ASP A  96       2.085  -6.588  -1.801  1.00 87.94           O  
ATOM    783  N   LYS A  97      -0.710  -9.637   0.834  1.00 91.74           N  
ATOM    784  CA  LYS A  97      -0.840  -9.953   2.253  1.00 91.74           C  
ATOM    785  C   LYS A  97      -2.279  -9.772   2.727  1.00 91.74           C  
ATOM    786  CB  LYS A  97       0.099  -9.078   3.086  1.00 91.74           C  
ATOM    787  O   LYS A  97      -3.062  -9.061   2.095  1.00 91.74           O  
ATOM    788  CG  LYS A  97       0.194  -9.489   4.548  1.00 91.74           C  
ATOM    789  CD  LYS A  97       1.202  -8.633   5.304  1.00 91.74           C  
ATOM    790  CE  LYS A  97       1.306  -9.050   6.765  1.00 91.74           C  
ATOM    791  NZ  LYS A  97       2.315  -8.234   7.504  1.00 91.74           N  
ATOM    792  N   THR A  98      -2.602 -10.555   3.755  1.00 95.11           N  
ATOM    793  CA  THR A  98      -3.870 -10.341   4.445  1.00 95.11           C  
ATOM    794  C   THR A  98      -3.634  -9.903   5.888  1.00 95.11           C  
ATOM    795  CB  THR A  98      -4.738 -11.613   4.427  1.00 95.11           C  
ATOM    796  O   THR A  98      -2.603 -10.230   6.480  1.00 95.11           O  
ATOM    797  CG2 THR A  98      -5.048 -12.047   2.998  1.00 95.11           C  
ATOM    798  OG1 THR A  98      -4.039 -12.671   5.095  1.00 95.11           O  
ATOM    799  N   TYR A  99      -4.568  -9.013   6.346  1.00 95.98           N  
ATOM    800  CA  TYR A  99      -4.534  -8.485   7.706  1.00 95.98           C  
ATOM    801  C   TYR A  99      -5.829  -8.800   8.446  1.00 95.98           C  
ATOM    802  CB  TYR A  99      -4.296  -6.972   7.690  1.00 95.98           C  
ATOM    803  O   TYR A  99      -6.920  -8.646   7.893  1.00 95.98           O  
ATOM    804  CG  TYR A  99      -3.080  -6.557   6.898  1.00 95.98           C  
ATOM    805  CD1 TYR A  99      -1.879  -6.256   7.536  1.00 95.98           C  
ATOM    806  CD2 TYR A  99      -3.130  -6.465   5.511  1.00 95.98           C  
ATOM    807  CE1 TYR A  99      -0.756  -5.871   6.810  1.00 95.98           C  
ATOM    808  CE2 TYR A  99      -2.013  -6.081   4.776  1.00 95.98           C  
ATOM    809  OH  TYR A  99       0.276  -5.407   4.710  1.00 95.98           O  
ATOM    810  CZ  TYR A  99      -0.833  -5.787   5.433  1.00 95.98           C  
ATOM    811  N   GLN A 100      -5.664  -9.281   9.680  1.00 97.19           N  
ATOM    812  CA  GLN A 100      -6.844  -9.521  10.504  1.00 97.19           C  
ATOM    813  C   GLN A 100      -6.604  -9.090  11.948  1.00 97.19           C  
ATOM    814  CB  GLN A 100      -7.242 -10.996  10.455  1.00 97.19           C  
ATOM    815  O   GLN A 100      -5.477  -9.162  12.443  1.00 97.19           O  
ATOM    816  CG  GLN A 100      -6.219 -11.931  11.087  1.00 97.19           C  
ATOM    817  CD  GLN A 100      -6.599 -13.393  10.955  1.00 97.19           C  
ATOM    818  NE2 GLN A 100      -6.447 -14.146  12.040  1.00 97.19           N  
ATOM    819  OE1 GLN A 100      -7.028 -13.843   9.888  1.00 97.19           O  
ATOM    820  N   GLY A 101      -7.670  -8.584  12.650  1.00 97.55           N  
ATOM    821  CA  GLY A 101      -7.623  -8.091  14.017  1.00 97.55           C  
ATOM    822  C   GLY A 101      -8.833  -7.257  14.393  1.00 97.55           C  
ATOM    823  O   GLY A 101      -9.898  -7.391  13.788  1.00 97.55           O  
ATOM    824  N   VAL A 102      -8.629  -6.481  15.406  1.00 98.20           N  
ATOM    825  CA  VAL A 102      -9.692  -5.598  15.876  1.00 98.20           C  
ATOM    826  C   VAL A 102      -9.192  -4.156  15.903  1.00 98.20           C  
ATOM    827  CB  VAL A 102     -10.196  -6.014  17.277  1.00 98.20           C  
ATOM    828  O   VAL A 102      -8.020  -3.903  16.193  1.00 98.20           O  
ATOM    829  CG1 VAL A 102     -11.344  -5.112  17.726  1.00 98.20           C  
ATOM    830  CG2 VAL A 102     -10.633  -7.478  17.273  1.00 98.20           C  
ATOM    831  N   SER A 103     -10.180  -3.223  15.524  1.00 98.30           N  
ATOM    832  CA  SER A 103      -9.813  -1.811  15.500  1.00 98.30           C  
ATOM    833  C   SER A 103      -9.460  -1.308  16.896  1.00 98.30           C  
ATOM    834  CB  SER A 103     -10.951  -0.971  14.919  1.00 98.30           C  
ATOM    835  O   SER A 103      -9.967  -1.823  17.894  1.00 98.30           O  
ATOM    836  OG  SER A 103     -12.119  -1.088  15.713  1.00 98.30           O  
ATOM    837  N   ASP A 104      -8.543  -0.350  16.989  1.00 98.38           N  
ATOM    838  CA  ASP A 104      -8.098   0.164  18.280  1.00 98.38           C  
ATOM    839  C   ASP A 104      -9.121   1.134  18.867  1.00 98.38           C  
ATOM    840  CB  ASP A 104      -6.738   0.852  18.144  1.00 98.38           C  
ATOM    841  O   ASP A 104     -10.231   1.263  18.347  1.00 98.38           O  
ATOM    842  CG  ASP A 104      -6.796   2.121  17.311  1.00 98.38           C  
ATOM    843  OD1 ASP A 104      -7.908   2.633  17.057  1.00 98.38           O  
ATOM    844  OD2 ASP A 104      -5.721   2.610  16.902  1.00 98.38           O  
ATOM    845  N   SER A 105      -8.772   1.748  19.984  1.00 97.97           N  
ATOM    846  CA  SER A 105      -9.699   2.588  20.734  1.00 97.97           C  
ATOM    847  C   SER A 105     -10.105   3.818  19.929  1.00 97.97           C  
ATOM    848  CB  SER A 105      -9.077   3.021  22.062  1.00 97.97           C  
ATOM    849  O   SER A 105     -11.170   4.395  20.161  1.00 97.97           O  
ATOM    850  OG  SER A 105      -7.889   3.763  21.843  1.00 97.97           O  
ATOM    851  N   GLU A 106      -9.375   4.142  18.954  1.00 98.11           N  
ATOM    852  CA  GLU A 106      -9.671   5.311  18.132  1.00 98.11           C  
ATOM    853  C   GLU A 106     -10.213   4.902  16.765  1.00 98.11           C  
ATOM    854  CB  GLU A 106      -8.422   6.180  17.964  1.00 98.11           C  
ATOM    855  O   GLU A 106     -10.394   5.747  15.886  1.00 98.11           O  
ATOM    856  CG  GLU A 106      -7.940   6.822  19.257  1.00 98.11           C  
ATOM    857  CD  GLU A 106      -8.939   7.804  19.848  1.00 98.11           C  
ATOM    858  OE1 GLU A 106      -9.256   7.696  21.054  1.00 98.11           O  
ATOM    859  OE2 GLU A 106      -9.409   8.689  19.098  1.00 98.11           O  
ATOM    860  N   GLY A 107     -10.408   3.577  16.547  1.00 97.97           N  
ATOM    861  CA  GLY A 107     -11.008   3.052  15.331  1.00 97.97           C  
ATOM    862  C   GLY A 107      -9.998   2.796  14.229  1.00 97.97           C  
ATOM    863  O   GLY A 107     -10.372   2.573  13.075  1.00 97.97           O  
ATOM    864  N   PHE A 108      -8.732   2.879  14.584  1.00 98.17           N  
ATOM    865  CA  PHE A 108      -7.700   2.691  13.571  1.00 98.17           C  
ATOM    866  C   PHE A 108      -7.492   1.211  13.278  1.00 98.17           C  
ATOM    867  CB  PHE A 108      -6.382   3.328  14.021  1.00 98.17           C  
ATOM    868  O   PHE A 108      -7.476   0.387  14.195  1.00 98.17           O  
ATOM    869  CG  PHE A 108      -6.334   4.821  13.835  1.00 98.17           C  
ATOM    870  CD1 PHE A 108      -6.345   5.377  12.562  1.00 98.17           C  
ATOM    871  CD2 PHE A 108      -6.278   5.668  14.934  1.00 98.17           C  
ATOM    872  CE1 PHE A 108      -6.301   6.758  12.386  1.00 98.17           C  
ATOM    873  CE2 PHE A 108      -6.233   7.049  14.767  1.00 98.17           C  
ATOM    874  CZ  PHE A 108      -6.244   7.592  13.492  1.00 98.17           C  
ATOM    875  N   LEU A 109      -7.304   0.996  11.962  1.00 97.73           N  
ATOM    876  CA  LEU A 109      -6.842  -0.302  11.485  1.00 97.73           C  
ATOM    877  C   LEU A 109      -5.336  -0.288  11.243  1.00 97.73           C  
ATOM    878  CB  LEU A 109      -7.574  -0.692  10.198  1.00 97.73           C  
ATOM    879  O   LEU A 109      -4.702   0.767  11.313  1.00 97.73           O  
ATOM    880  CG  LEU A 109      -9.099  -0.765  10.281  1.00 97.73           C  
ATOM    881  CD1 LEU A 109      -9.689  -1.092   8.914  1.00 97.73           C  
ATOM    882  CD2 LEU A 109      -9.530  -1.799  11.316  1.00 97.73           C  
ATOM    883  N   PRO A 110      -4.735  -1.450  11.098  1.00 96.21           N  
ATOM    884  CA  PRO A 110      -3.292  -1.434  10.848  1.00 96.21           C  
ATOM    885  C   PRO A 110      -2.923  -0.680   9.573  1.00 96.21           C  
ATOM    886  CB  PRO A 110      -2.939  -2.919  10.725  1.00 96.21           C  
ATOM    887  O   PRO A 110      -3.744  -0.565   8.659  1.00 96.21           O  
ATOM    888  CG  PRO A 110      -4.203  -3.576  10.273  1.00 96.21           C  
ATOM    889  CD  PRO A 110      -5.365  -2.839  10.875  1.00 96.21           C  
ATOM    890  N   ARG A 111      -1.739  -0.233   9.593  1.00 95.63           N  
ATOM    891  CA  ARG A 111      -1.234   0.387   8.372  1.00 95.63           C  
ATOM    892  C   ARG A 111      -0.979  -0.660   7.293  1.00 95.63           C  
ATOM    893  CB  ARG A 111       0.049   1.169   8.657  1.00 95.63           C  
ATOM    894  O   ARG A 111      -0.444  -1.734   7.576  1.00 95.63           O  
ATOM    895  CG  ARG A 111       0.487   2.072   7.515  1.00 95.63           C  
ATOM    896  CD  ARG A 111       1.603   3.017   7.939  1.00 95.63           C  
ATOM    897  NE  ARG A 111       1.075   4.244   8.530  1.00 95.63           N  
ATOM    898  NH1 ARG A 111       1.735   5.612   6.789  1.00 95.63           N  
ATOM    899  NH2 ARG A 111       0.636   6.497   8.595  1.00 95.63           N  
ATOM    900  CZ  ARG A 111       1.150   5.448   7.970  1.00 95.63           C  
ATOM    901  N   VAL A 112      -1.404  -0.350   6.077  1.00 94.18           N  
ATOM    902  CA  VAL A 112      -1.213  -1.255   4.948  1.00 94.18           C  
ATOM    903  C   VAL A 112      -0.310  -0.598   3.906  1.00 94.18           C  
ATOM    904  CB  VAL A 112      -2.561  -1.657   4.309  1.00 94.18           C  
ATOM    905  O   VAL A 112      -0.632   0.472   3.383  1.00 94.18           O  
ATOM    906  CG1 VAL A 112      -2.337  -2.586   3.117  1.00 94.18           C  
ATOM    907  CG2 VAL A 112      -3.466  -2.320   5.345  1.00 94.18           C  
ATOM    908  N   SER A 113       0.811  -1.271   3.666  1.00 92.17           N  
ATOM    909  CA  SER A 113       1.762  -0.764   2.682  1.00 92.17           C  
ATOM    910  C   SER A 113       1.717  -1.585   1.397  1.00 92.17           C  
ATOM    911  CB  SER A 113       3.180  -0.772   3.253  1.00 92.17           C  
ATOM    912  O   SER A 113       1.731  -2.817   1.441  1.00 92.17           O  
ATOM    913  OG  SER A 113       3.258   0.031   4.418  1.00 92.17           O  
ATOM    914  N   THR A 114       1.587  -0.790   0.274  1.00 91.47           N  
ATOM    915  CA  THR A 114       1.604  -1.440  -1.032  1.00 91.47           C  
ATOM    916  C   THR A 114       2.628  -0.780  -1.951  1.00 91.47           C  
ATOM    917  CB  THR A 114       0.214  -1.398  -1.694  1.00 91.47           C  
ATOM    918  O   THR A 114       3.031   0.362  -1.722  1.00 91.47           O  
ATOM    919  CG2 THR A 114      -0.825  -2.114  -0.837  1.00 91.47           C  
ATOM    920  OG1 THR A 114      -0.186  -0.033  -1.867  1.00 91.47           O  
ATOM    921  N   THR A 115       3.195  -1.556  -2.885  1.00 88.24           N  
ATOM    922  CA  THR A 115       4.223  -1.069  -3.799  1.00 88.24           C  
ATOM    923  C   THR A 115       3.644  -0.036  -4.762  1.00 88.24           C  
ATOM    924  CB  THR A 115       4.853  -2.224  -4.598  1.00 88.24           C  
ATOM    925  O   THR A 115       4.349   0.877  -5.197  1.00 88.24           O  
ATOM    926  CG2 THR A 115       5.732  -3.095  -3.707  1.00 88.24           C  
ATOM    927  OG1 THR A 115       3.812  -3.032  -5.160  1.00 88.24           O  
ATOM    928  N   HIS A 116       2.418  -0.091  -5.096  1.00 87.10           N  
ATOM    929  CA  HIS A 116       1.673   0.840  -5.935  1.00 87.10           C  
ATOM    930  C   HIS A 116       0.234   0.988  -5.451  1.00 87.10           C  
ATOM    931  CB  HIS A 116       1.691   0.380  -7.394  1.00 87.10           C  
ATOM    932  O   HIS A 116      -0.230   0.203  -4.622  1.00 87.10           O  
ATOM    933  CG  HIS A 116       1.126  -0.990  -7.598  1.00 87.10           C  
ATOM    934  CD2 HIS A 116       1.733  -2.177  -7.833  1.00 87.10           C  
ATOM    935  ND1 HIS A 116      -0.228  -1.247  -7.572  1.00 87.10           N  
ATOM    936  CE1 HIS A 116      -0.429  -2.537  -7.783  1.00 87.10           C  
ATOM    937  NE2 HIS A 116       0.745  -3.124  -7.945  1.00 87.10           N  
ATOM    938  N   PRO A 117      -0.395   2.117  -5.819  1.00 87.69           N  
ATOM    939  CA  PRO A 117      -1.801   2.279  -5.439  1.00 87.69           C  
ATOM    940  C   PRO A 117      -2.674   1.115  -5.901  1.00 87.69           C  
ATOM    941  CB  PRO A 117      -2.207   3.579  -6.139  1.00 87.69           C  
ATOM    942  O   PRO A 117      -2.663   0.761  -7.083  1.00 87.69           O  
ATOM    943  CG  PRO A 117      -0.922   4.305  -6.372  1.00 87.69           C  
ATOM    944  CD  PRO A 117       0.164   3.293  -6.597  1.00 87.69           C  
ATOM    945  N   GLU A 118      -3.244   0.459  -4.934  1.00 89.10           N  
ATOM    946  CA  GLU A 118      -4.072  -0.707  -5.223  1.00 89.10           C  
ATOM    947  C   GLU A 118      -5.389  -0.655  -4.453  1.00 89.10           C  
ATOM    948  CB  GLU A 118      -3.319  -1.998  -4.890  1.00 89.10           C  
ATOM    949  O   GLU A 118      -5.491   0.033  -3.435  1.00 89.10           O  
ATOM    950  CG  GLU A 118      -2.069  -2.215  -5.731  1.00 89.10           C  
ATOM    951  CD  GLU A 118      -1.352  -3.517  -5.415  1.00 89.10           C  
ATOM    952  OE1 GLU A 118      -0.391  -3.872  -6.135  1.00 89.10           O  
ATOM    953  OE2 GLU A 118      -1.755  -4.190  -4.439  1.00 89.10           O  
ATOM    954  N   GLU A 119      -6.305  -1.509  -5.062  1.00 91.49           N  
ATOM    955  CA  GLU A 119      -7.589  -1.645  -4.381  1.00 91.49           C  
ATOM    956  C   GLU A 119      -7.538  -2.740  -3.319  1.00 91.49           C  
ATOM    957  CB  GLU A 119      -8.703  -1.940  -5.388  1.00 91.49           C  
ATOM    958  O   GLU A 119      -7.039  -3.838  -3.576  1.00 91.49           O  
ATOM    959  CG  GLU A 119      -9.091  -0.744  -6.245  1.00 91.49           C  
ATOM    960  CD  GLU A 119     -10.246  -1.032  -7.191  1.00 91.49           C  
ATOM    961  OE1 GLU A 119     -10.655  -0.120  -7.945  1.00 91.49           O  
ATOM    962  OE2 GLU A 119     -10.746  -2.178  -7.177  1.00 91.49           O  
ATOM    963  N   LEU A 120      -7.999  -2.346  -2.118  1.00 93.30           N  
ATOM    964  CA  LEU A 120      -8.067  -3.303  -1.019  1.00 93.30           C  
ATOM    965  C   LEU A 120      -9.505  -3.752  -0.778  1.00 93.30           C  
ATOM    966  CB  LEU A 120      -7.489  -2.693   0.260  1.00 93.30           C  
ATOM    967  O   LEU A 120     -10.437  -2.955  -0.904  1.00 93.30           O  
ATOM    968  CG  LEU A 120      -6.058  -2.160   0.170  1.00 93.30           C  
ATOM    969  CD1 LEU A 120      -5.643  -1.532   1.496  1.00 93.30           C  
ATOM    970  CD2 LEU A 120      -5.096  -3.275  -0.224  1.00 93.30           C  
ATOM    971  N   GLU A 121      -9.639  -5.094  -0.540  1.00 96.02           N  
ATOM    972  CA  GLU A 121     -10.911  -5.587  -0.020  1.00 96.02           C  
ATOM    973  C   GLU A 121     -10.928  -5.571   1.506  1.00 96.02           C  
ATOM    974  CB  GLU A 121     -11.189  -7.002  -0.535  1.00 96.02           C  
ATOM    975  O   GLU A 121     -10.077  -6.191   2.147  1.00 96.02           O  
ATOM    976  CG  GLU A 121     -11.347  -7.087  -2.046  1.00 96.02           C  
ATOM    977  CD  GLU A 121     -11.582  -8.503  -2.546  1.00 96.02           C  
ATOM    978  OE1 GLU A 121     -11.447  -8.746  -3.767  1.00 96.02           O  
ATOM    979  OE2 GLU A 121     -11.904  -9.377  -1.710  1.00 96.02           O  
ATOM    980  N   VAL A 122     -11.944  -4.851   2.001  1.00 96.70           N  
ATOM    981  CA  VAL A 122     -11.996  -4.685   3.450  1.00 96.70           C  
ATOM    982  C   VAL A 122     -13.326  -5.213   3.983  1.00 96.70           C  
ATOM    983  CB  VAL A 122     -11.806  -3.207   3.859  1.00 96.70           C  
ATOM    984  O   VAL A 122     -14.393  -4.835   3.493  1.00 96.70           O  
ATOM    985  CG1 VAL A 122     -11.776  -3.068   5.380  1.00 96.70           C  
ATOM    986  CG2 VAL A 122     -10.528  -2.643   3.242  1.00 96.70           C  
ATOM    987  N   TYR A 123     -13.279  -6.084   4.917  1.00 97.60           N  
ATOM    988  CA  TYR A 123     -14.446  -6.591   5.631  1.00 97.60           C  
ATOM    989  C   TYR A 123     -14.432  -6.140   7.087  1.00 97.60           C  
ATOM    990  CB  TYR A 123     -14.499  -8.120   5.558  1.00 97.60           C  
ATOM    991  O   TYR A 123     -13.394  -6.195   7.751  1.00 97.60           O  
ATOM    992  CG  TYR A 123     -14.475  -8.662   4.150  1.00 97.60           C  
ATOM    993  CD1 TYR A 123     -15.658  -8.938   3.469  1.00 97.60           C  
ATOM    994  CD2 TYR A 123     -13.270  -8.898   3.497  1.00 97.60           C  
ATOM    995  CE1 TYR A 123     -15.641  -9.440   2.171  1.00 97.60           C  
ATOM    996  CE2 TYR A 123     -13.241  -9.399   2.200  1.00 97.60           C  
ATOM    997  OH  TYR A 123     -14.407 -10.162   0.262  1.00 97.60           O  
ATOM    998  CZ  TYR A 123     -14.430  -9.666   1.546  1.00 97.60           C  
ATOM    999  N   ILE A 124     -15.625  -5.742   7.540  1.00 97.51           N  
ATOM   1000  CA  ILE A 124     -15.715  -5.244   8.908  1.00 97.51           C  
ATOM   1001  C   ILE A 124     -16.792  -6.015   9.667  1.00 97.51           C  
ATOM   1002  CB  ILE A 124     -16.016  -3.729   8.939  1.00 97.51           C  
ATOM   1003  O   ILE A 124     -17.732  -6.539   9.064  1.00 97.51           O  
ATOM   1004  CG1 ILE A 124     -14.944  -2.955   8.164  1.00 97.51           C  
ATOM   1005  CG2 ILE A 124     -16.117  -3.229  10.383  1.00 97.51           C  
ATOM   1006  CD1 ILE A 124     -13.550  -3.055   8.768  1.00 97.51           C  
ATOM   1007  N   GLY A 125     -16.663  -6.131  10.949  1.00 96.79           N  
ATOM   1008  CA  GLY A 125     -17.692  -6.730  11.784  1.00 96.79           C  
ATOM   1009  C   GLY A 125     -17.898  -8.208  11.509  1.00 96.79           C  
ATOM   1010  O   GLY A 125     -16.931  -8.963  11.389  1.00 96.79           O  
ATOM   1011  N   VAL A 126     -19.168  -8.581  11.330  1.00 97.01           N  
ATOM   1012  CA  VAL A 126     -19.528  -9.989  11.195  1.00 97.01           C  
ATOM   1013  C   VAL A 126     -18.946 -10.549   9.900  1.00 97.01           C  
ATOM   1014  CB  VAL A 126     -21.060 -10.187  11.221  1.00 97.01           C  
ATOM   1015  O   VAL A 126     -18.461 -11.683   9.869  1.00 97.01           O  
ATOM   1016  CG1 VAL A 126     -21.420 -11.648  10.957  1.00 97.01           C  
ATOM   1017  CG2 VAL A 126     -21.635  -9.725  12.558  1.00 97.01           C  
ATOM   1018  N   LEU A 127     -18.900  -9.687   8.881  1.00 97.21           N  
ATOM   1019  CA  LEU A 127     -18.334 -10.108   7.604  1.00 97.21           C  
ATOM   1020  C   LEU A 127     -16.847 -10.413   7.742  1.00 97.21           C  
ATOM   1021  CB  LEU A 127     -18.549  -9.028   6.540  1.00 97.21           C  
ATOM   1022  O   LEU A 127     -16.333 -11.327   7.094  1.00 97.21           O  
ATOM   1023  CG  LEU A 127     -19.999  -8.750   6.140  1.00 97.21           C  
ATOM   1024  CD1 LEU A 127     -20.067  -7.559   5.189  1.00 97.21           C  
ATOM   1025  CD2 LEU A 127     -20.624  -9.986   5.502  1.00 97.21           C  
ATOM   1026  N   ALA A 128     -16.213  -9.685   8.577  1.00 97.55           N  
ATOM   1027  CA  ALA A 128     -14.805  -9.962   8.848  1.00 97.55           C  
ATOM   1028  C   ALA A 128     -14.640 -11.277   9.605  1.00 97.55           C  
ATOM   1029  CB  ALA A 128     -14.179  -8.815   9.639  1.00 97.55           C  
ATOM   1030  O   ALA A 128     -13.768 -12.085   9.276  1.00 97.55           O  
ATOM   1031  N   LEU A 129     -15.447 -11.505  10.512  1.00 97.32           N  
ATOM   1032  CA  LEU A 129     -15.368 -12.699  11.347  1.00 97.32           C  
ATOM   1033  C   LEU A 129     -15.564 -13.960  10.511  1.00 97.32           C  
ATOM   1034  CB  LEU A 129     -16.415 -12.644  12.462  1.00 97.32           C  
ATOM   1035  O   LEU A 129     -14.945 -14.991  10.781  1.00 97.32           O  
ATOM   1036  CG  LEU A 129     -16.144 -11.656  13.598  1.00 97.32           C  
ATOM   1037  CD1 LEU A 129     -17.339 -11.595  14.544  1.00 97.32           C  
ATOM   1038  CD2 LEU A 129     -14.877 -12.043  14.353  1.00 97.32           C  
ATOM   1039  N   GLU A 130     -16.383 -13.841   9.532  1.00 96.51           N  
ATOM   1040  CA  GLU A 130     -16.632 -14.976   8.648  1.00 96.51           C  
ATOM   1041  C   GLU A 130     -15.372 -15.364   7.880  1.00 96.51           C  
ATOM   1042  CB  GLU A 130     -17.767 -14.657   7.671  1.00 96.51           C  
ATOM   1043  O   GLU A 130     -15.197 -16.527   7.512  1.00 96.51           O  
ATOM   1044  CG  GLU A 130     -19.136 -14.562   8.329  1.00 96.51           C  
ATOM   1045  CD  GLU A 130     -20.237 -14.150   7.365  1.00 96.51           C  
ATOM   1046  OE1 GLU A 130     -21.421 -14.118   7.773  1.00 96.51           O  
ATOM   1047  OE2 GLU A 130     -19.914 -13.857   6.192  1.00 96.51           O  
ATOM   1048  N   ARG A 131     -14.450 -14.507   7.814  1.00 95.71           N  
ATOM   1049  CA  ARG A 131     -13.259 -14.722   6.999  1.00 95.71           C  
ATOM   1050  C   ARG A 131     -12.080 -15.167   7.858  1.00 95.71           C  
ATOM   1051  CB  ARG A 131     -12.896 -13.450   6.230  1.00 95.71           C  
ATOM   1052  O   ARG A 131     -11.080 -15.667   7.339  1.00 95.71           O  
ATOM   1053  CG  ARG A 131     -13.917 -13.055   5.175  1.00 95.71           C  
ATOM   1054  CD  ARG A 131     -13.821 -13.936   3.938  1.00 95.71           C  
ATOM   1055  NE  ARG A 131     -14.680 -13.451   2.862  1.00 95.71           N  
ATOM   1056  NH1 ARG A 131     -12.941 -12.841   1.469  1.00 95.71           N  
ATOM   1057  NH2 ARG A 131     -15.112 -12.529   0.803  1.00 95.71           N  
ATOM   1058  CZ  ARG A 131     -14.243 -12.942   1.714  1.00 95.71           C  
ATOM   1059  N   TRP A 132     -12.129 -14.998   9.114  1.00 93.79           N  
ATOM   1060  CA  TRP A 132     -11.030 -15.392   9.990  1.00 93.79           C  
ATOM   1061  C   TRP A 132     -10.781 -16.894   9.909  1.00 93.79           C  
ATOM   1062  CB  TRP A 132     -11.325 -14.987  11.438  1.00 93.79           C  
ATOM   1063  O   TRP A 132      -9.644 -17.349  10.054  1.00 93.79           O  
ATOM   1064  CG  TRP A 132     -11.064 -13.540  11.731  1.00 93.79           C  
ATOM   1065  CD1 TRP A 132     -10.853 -12.541  10.822  1.00 93.79           C  
ATOM   1066  CD2 TRP A 132     -10.983 -12.932  13.023  1.00 93.79           C  
ATOM   1067  CE2 TRP A 132     -10.721 -11.559  12.823  1.00 93.79           C  
ATOM   1068  CE3 TRP A 132     -11.109 -13.415  14.333  1.00 93.79           C  
ATOM   1069  NE1 TRP A 132     -10.646 -11.346  11.473  1.00 93.79           N  
ATOM   1070  CH2 TRP A 132     -10.708 -11.161  15.156  1.00 93.79           C  
ATOM   1071  CZ2 TRP A 132     -10.581 -10.663  13.886  1.00 93.79           C  
ATOM   1072  CZ3 TRP A 132     -10.969 -12.522  15.389  1.00 93.79           C  
ATOM   1073  N   HIS A 133     -11.770 -17.612   9.547  1.00 86.48           N  
ATOM   1074  CA  HIS A 133     -11.642 -19.064   9.546  1.00 86.48           C  
ATOM   1075  C   HIS A 133     -11.302 -19.587   8.154  1.00 86.48           C  
ATOM   1076  CB  HIS A 133     -12.930 -19.716  10.051  1.00 86.48           C  
ATOM   1077  O   HIS A 133     -11.131 -20.793   7.964  1.00 86.48           O  
ATOM   1078  CG  HIS A 133     -13.272 -19.354  11.462  1.00 86.48           C  
ATOM   1079  CD2 HIS A 133     -14.275 -18.597  11.967  1.00 86.48           C  
ATOM   1080  ND1 HIS A 133     -12.533 -19.788  12.541  1.00 86.48           N  
ATOM   1081  CE1 HIS A 133     -13.068 -19.312  13.653  1.00 86.48           C  
ATOM   1082  NE2 HIS A 133     -14.126 -18.586  13.332  1.00 86.48           N  
ATOM   1083  N   ASP A 134     -11.093 -18.775   7.224  1.00 67.73           N  
ATOM   1084  CA  ASP A 134     -10.723 -19.303   5.914  1.00 67.73           C  
ATOM   1085  C   ASP A 134      -9.251 -19.709   5.881  1.00 67.73           C  
ATOM   1086  CB  ASP A 134     -11.009 -18.273   4.820  1.00 67.73           C  
ATOM   1087  O   ASP A 134      -8.899 -20.739   5.304  1.00 67.73           O  
ATOM   1088  CG  ASP A 134     -12.490 -18.112   4.529  1.00 67.73           C  
ATOM   1089  OD1 ASP A 134     -13.285 -19.002   4.902  1.00 67.73           O  
ATOM   1090  OD2 ASP A 134     -12.866 -17.087   3.919  1.00 67.73           O  
TER    1091      ASP A 134                                                      
ENDMDL                                                                          
END                                                                             
