# Supplementary material for: The RIX domain defines a class of polymorphic T6SS effectors and secreted adaptors
Source: Nat Commun. 2023 Aug 17;14:4983. doi: 10.1038/s41467-023-40659-2 (PMC10435454; doi:10.1038/s41467-023-40659-2)
Supplement: Supplementary file 6 — Supplementary Data S3 [file 41467_2023_40659_MOESM6_ESM.zip › AlphaFold2 PDB files used in this study/WP_157622110+WP_006958655 Tether (TRR_1)+Rte1.pdb]

MODEL     1                                                                     
ATOM      1  N   MET B   1      93.231  17.975   6.413  1.00 22.88           N  
ATOM      2  CA  MET B   1      94.085  18.070   5.232  1.00 22.88           C  
ATOM      3  C   MET B   1      93.717  19.289   4.392  1.00 22.88           C  
ATOM      4  CB  MET B   1      93.976  16.800   4.386  1.00 22.88           C  
ATOM      5  O   MET B   1      94.585  20.090   4.041  1.00 22.88           O  
ATOM      6  CG  MET B   1      95.132  15.832   4.583  1.00 22.88           C  
ATOM      7  SD  MET B   1      95.002  14.353   3.504  1.00 22.88           S  
ATOM      8  CE  MET B   1      96.592  13.556   3.862  1.00 22.88           C  
ATOM      9  N   THR B   2      92.718  19.163   3.204  1.00 19.70           N  
ATOM     10  CA  THR B   2      92.586  18.828   1.791  1.00 19.70           C  
ATOM     11  C   THR B   2      91.562  19.734   1.113  1.00 19.70           C  
ATOM     12  CB  THR B   2      92.177  17.355   1.601  1.00 19.70           C  
ATOM     13  O   THR B   2      90.392  19.755   1.500  1.00 19.70           O  
ATOM     14  CG2 THR B   2      92.375  16.911   0.156  1.00 19.70           C  
ATOM     15  OG1 THR B   2      92.976  16.529   2.457  1.00 19.70           O  
ATOM     16  N   ILE B   3      91.919  20.910   0.249  1.00 25.67           N  
ATOM     17  CA  ILE B   3      91.663  22.336   0.420  1.00 25.67           C  
ATOM     18  C   ILE B   3      90.688  22.817  -0.652  1.00 25.67           C  
ATOM     19  CB  ILE B   3      92.971  23.156   0.361  1.00 25.67           C  
ATOM     20  O   ILE B   3      89.941  23.774  -0.436  1.00 25.67           O  
ATOM     21  CG1 ILE B   3      93.968  22.646   1.408  1.00 25.67           C  
ATOM     22  CG2 ILE B   3      92.683  24.647   0.559  1.00 25.67           C  
ATOM     23  CD1 ILE B   3      95.255  23.456   1.483  1.00 25.67           C  
ATOM     24  N   TYR B   4      90.634  21.944  -1.786  1.00 20.52           N  
ATOM     25  CA  TYR B   4      90.810  22.840  -2.923  1.00 20.52           C  
ATOM     26  C   TYR B   4      89.544  23.647  -3.182  1.00 20.52           C  
ATOM     27  CB  TYR B   4      91.191  22.049  -4.178  1.00 20.52           C  
ATOM     28  O   TYR B   4      88.503  23.395  -2.570  1.00 20.52           O  
ATOM     29  CG  TYR B   4      92.664  22.101  -4.504  1.00 20.52           C  
ATOM     30  CD1 TYR B   4      93.185  23.116  -5.303  1.00 20.52           C  
ATOM     31  CD2 TYR B   4      93.537  21.135  -4.016  1.00 20.52           C  
ATOM     32  CE1 TYR B   4      94.541  23.167  -5.609  1.00 20.52           C  
ATOM     33  CE2 TYR B   4      94.895  21.176  -4.314  1.00 20.52           C  
ATOM     34  OH  TYR B   4      96.730  22.239  -5.409  1.00 20.52           O  
ATOM     35  CZ  TYR B   4      95.387  22.194  -5.110  1.00 20.52           C  
ATOM     36  N   ASN B   5      88.856  23.427  -4.535  1.00 18.19           N  
ATOM     37  CA  ASN B   5      88.642  24.303  -5.682  1.00 18.19           C  
ATOM     38  C   ASN B   5      87.184  24.739  -5.791  1.00 18.19           C  
ATOM     39  CB  ASN B   5      89.089  23.615  -6.974  1.00 18.19           C  
ATOM     40  O   ASN B   5      86.305  23.917  -6.056  1.00 18.19           O  
ATOM     41  CG  ASN B   5      89.628  24.593  -8.000  1.00 18.19           C  
ATOM     42  ND2 ASN B   5      90.263  24.069  -9.041  1.00 18.19           N  
ATOM     43  OD1 ASN B   5      89.474  25.809  -7.858  1.00 18.19           O  
ATOM     44  N   LYS B   6      86.524  25.723  -5.145  1.00 20.97           N  
ATOM     45  CA  LYS B   6      85.116  25.643  -4.766  1.00 20.97           C  
ATOM     46  C   LYS B   6      84.209  25.860  -5.973  1.00 20.97           C  
ATOM     47  CB  LYS B   6      84.794  26.669  -3.678  1.00 20.97           C  
ATOM     48  O   LYS B   6      84.165  26.956  -6.535  1.00 20.97           O  
ATOM     49  CG  LYS B   6      84.767  26.091  -2.271  1.00 20.97           C  
ATOM     50  CD  LYS B   6      84.464  27.163  -1.232  1.00 20.97           C  
ATOM     51  CE  LYS B   6      84.530  26.605   0.184  1.00 20.97           C  
ATOM     52  NZ  LYS B   6      84.450  27.688   1.210  1.00 20.97           N  
ATOM     53  N   ASN B   7      84.135  24.926  -7.014  1.00 18.06           N  
ATOM     54  CA  ASN B   7      84.016  25.132  -8.453  1.00 18.06           C  
ATOM     55  C   ASN B   7      82.758  25.921  -8.804  1.00 18.06           C  
ATOM     56  CB  ASN B   7      84.023  23.790  -9.189  1.00 18.06           C  
ATOM     57  O   ASN B   7      81.788  25.922  -8.045  1.00 18.06           O  
ATOM     58  CG  ASN B   7      85.352  23.498  -9.857  1.00 18.06           C  
ATOM     59  ND2 ASN B   7      85.613  22.225 -10.129  1.00 18.06           N  
ATOM     60  OD1 ASN B   7      86.139  24.410 -10.126  1.00 18.06           O  
ATOM     61  N   LYS B   8      82.500  26.272 -10.215  1.00 18.55           N  
ATOM     62  CA  LYS B   8      82.046  27.433 -10.976  1.00 18.55           C  
ATOM     63  C   LYS B   8      80.528  27.427 -11.134  1.00 18.55           C  
ATOM     64  CB  LYS B   8      82.716  27.468 -12.351  1.00 18.55           C  
ATOM     65  O   LYS B   8      79.901  28.487 -11.190  1.00 18.55           O  
ATOM     66  CG  LYS B   8      84.096  28.109 -12.351  1.00 18.55           C  
ATOM     67  CD  LYS B   8      84.621  28.305 -13.768  1.00 18.55           C  
ATOM     68  CE  LYS B   8      86.010  28.929 -13.768  1.00 18.55           C  
ATOM     69  NZ  LYS B   8      86.507  29.173 -15.155  1.00 18.55           N  
ATOM     70  N   ARG B   9      79.847  26.319 -11.486  1.00 18.81           N  
ATOM     71  CA  ARG B   9      79.200  26.398 -12.792  1.00 18.81           C  
ATOM     72  C   ARG B   9      77.857  27.113 -12.695  1.00 18.81           C  
ATOM     73  CB  ARG B   9      79.008  24.999 -13.382  1.00 18.81           C  
ATOM     74  O   ARG B   9      77.066  26.840 -11.790  1.00 18.81           O  
ATOM     75  CG  ARG B   9      80.239  24.455 -14.090  1.00 18.81           C  
ATOM     76  CD  ARG B   9      79.950  23.133 -14.787  1.00 18.81           C  
ATOM     77  NE  ARG B   9      81.168  22.522 -15.311  1.00 18.81           N  
ATOM     78  NH1 ARG B   9      80.160  20.531 -15.908  1.00 18.81           N  
ATOM     79  NH2 ARG B   9      82.401  20.843 -16.279  1.00 18.81           N  
ATOM     80  CZ  ARG B   9      81.240  21.300 -15.831  1.00 18.81           C  
ATOM     81  N   GLN B  10      77.515  27.987 -13.635  1.00 19.89           N  
ATOM     82  CA  GLN B  10      76.751  29.225 -13.742  1.00 19.89           C  
ATOM     83  C   GLN B  10      75.252  28.956 -13.643  1.00 19.89           C  
ATOM     84  CB  GLN B  10      77.070  29.943 -15.055  1.00 19.89           C  
ATOM     85  O   GLN B  10      74.816  27.805 -13.715  1.00 19.89           O  
ATOM     86  CG  GLN B  10      78.263  30.885 -14.966  1.00 19.89           C  
ATOM     87  CD  GLN B  10      78.414  31.758 -16.197  1.00 19.89           C  
ATOM     88  NE2 GLN B  10      79.388  32.661 -16.168  1.00 19.89           N  
ATOM     89  OE1 GLN B  10      77.661  31.623 -17.167  1.00 19.89           O  
ATOM     90  N   ILE B  11      74.242  29.775 -14.486  1.00 19.10           N  
ATOM     91  CA  ILE B  11      73.431  30.897 -14.025  1.00 19.10           C  
ATOM     92  C   ILE B  11      71.963  30.481 -13.963  1.00 19.10           C  
ATOM     93  CB  ILE B  11      73.600  32.130 -14.941  1.00 19.10           C  
ATOM     94  O   ILE B  11      71.317  30.616 -12.921  1.00 19.10           O  
ATOM     95  CG1 ILE B  11      75.074  32.546 -15.010  1.00 19.10           C  
ATOM     96  CG2 ILE B  11      72.726  33.289 -14.453  1.00 19.10           C  
ATOM     97  CD1 ILE B  11      75.352  33.680 -15.986  1.00 19.10           C  
ATOM     98  N   GLY B  12      71.110  30.857 -15.109  1.00 17.63           N  
ATOM     99  CA  GLY B  12      69.926  31.701 -15.165  1.00 17.63           C  
ATOM    100  C   GLY B  12      68.639  30.914 -15.326  1.00 17.63           C  
ATOM    101  O   GLY B  12      67.622  31.459 -15.759  1.00 17.63           O  
ATOM    102  N   ALA B  13      68.425  29.824 -14.721  1.00 17.97           N  
ATOM    103  CA  ALA B  13      67.478  28.894 -15.332  1.00 17.97           C  
ATOM    104  C   ALA B  13      66.067  29.475 -15.342  1.00 17.97           C  
ATOM    105  CB  ALA B  13      67.495  27.558 -14.595  1.00 17.97           C  
ATOM    106  O   ALA B  13      65.571  29.936 -14.311  1.00 17.97           O  
ATOM    107  N   GLY B  14      65.571  29.961 -16.614  1.00 17.57           N  
ATOM    108  CA  GLY B  14      64.443  30.776 -17.037  1.00 17.57           C  
ATOM    109  C   GLY B  14      63.100  30.178 -16.662  1.00 17.57           C  
ATOM    110  O   GLY B  14      62.984  28.964 -16.480  1.00 17.57           O  
ATOM    111  N   TYR B  15      62.246  30.856 -15.906  1.00 19.67           N  
ATOM    112  CA  TYR B  15      61.022  30.548 -15.175  1.00 19.67           C  
ATOM    113  C   TYR B  15      59.879  30.236 -16.134  1.00 19.67           C  
ATOM    114  CB  TYR B  15      60.633  31.714 -14.262  1.00 19.67           C  
ATOM    115  O   TYR B  15      58.715  30.191 -15.728  1.00 19.67           O  
ATOM    116  CG  TYR B  15      60.889  31.450 -12.798  1.00 19.67           C  
ATOM    117  CD1 TYR B  15      59.901  30.895 -11.987  1.00 19.67           C  
ATOM    118  CD2 TYR B  15      62.117  31.755 -12.222  1.00 19.67           C  
ATOM    119  CE1 TYR B  15      60.132  30.651 -10.637  1.00 19.67           C  
ATOM    120  CE2 TYR B  15      62.359  31.516 -10.874  1.00 19.67           C  
ATOM    121  OH  TYR B  15      61.596  30.725  -8.755  1.00 19.67           O  
ATOM    122  CZ  TYR B  15      61.362  30.964 -10.090  1.00 19.67           C  
ATOM    123  N   LYS B  16      60.192  29.641 -17.389  1.00 20.50           N  
ATOM    124  CA  LYS B  16      59.139  30.048 -18.315  1.00 20.50           C  
ATOM    125  C   LYS B  16      57.776  29.540 -17.854  1.00 20.50           C  
ATOM    126  CB  LYS B  16      59.438  29.540 -19.726  1.00 20.50           C  
ATOM    127  O   LYS B  16      57.687  28.517 -17.172  1.00 20.50           O  
ATOM    128  CG  LYS B  16      59.669  30.645 -20.746  1.00 20.50           C  
ATOM    129  CD  LYS B  16      60.018  30.077 -22.115  1.00 20.50           C  
ATOM    130  CE  LYS B  16      60.421  31.175 -23.091  1.00 20.50           C  
ATOM    131  NZ  LYS B  16      60.855  30.616 -24.406  1.00 20.50           N  
ATOM    132  N   PRO B  17      56.570  30.146 -18.408  1.00 18.92           N  
ATOM    133  CA  PRO B  17      55.127  30.237 -18.173  1.00 18.92           C  
ATOM    134  C   PRO B  17      54.395  28.935 -18.491  1.00 18.92           C  
ATOM    135  CB  PRO B  17      54.685  31.357 -19.118  1.00 18.92           C  
ATOM    136  O   PRO B  17      54.567  28.375 -19.576  1.00 18.92           O  
ATOM    137  CG  PRO B  17      55.914  31.709 -19.893  1.00 18.92           C  
ATOM    138  CD  PRO B  17      57.034  30.815 -19.444  1.00 18.92           C  
ATOM    139  N   LEU B  18      54.398  27.967 -17.639  1.00 21.71           N  
ATOM    140  CA  LEU B  18      53.877  26.680 -18.087  1.00 21.71           C  
ATOM    141  C   LEU B  18      52.513  26.847 -18.748  1.00 21.71           C  
ATOM    142  CB  LEU B  18      53.772  25.705 -16.912  1.00 21.71           C  
ATOM    143  O   LEU B  18      51.717  27.692 -18.334  1.00 21.71           O  
ATOM    144  CG  LEU B  18      54.913  24.697 -16.763  1.00 21.71           C  
ATOM    145  CD1 LEU B  18      55.404  24.662 -15.320  1.00 21.71           C  
ATOM    146  CD2 LEU B  18      54.464  23.311 -17.214  1.00 21.71           C  
ATOM    147  N   HIS B  19      52.267  26.231 -19.970  1.00 22.18           N  
ATOM    148  CA  HIS B  19      51.221  26.248 -20.986  1.00 22.18           C  
ATOM    149  C   HIS B  19      49.860  25.921 -20.381  1.00 22.18           C  
ATOM    150  CB  HIS B  19      51.548  25.260 -22.108  1.00 22.18           C  
ATOM    151  O   HIS B  19      49.779  25.246 -19.352  1.00 22.18           O  
ATOM    152  CG  HIS B  19      52.368  25.853 -23.209  1.00 22.18           C  
ATOM    153  CD2 HIS B  19      52.049  26.158 -24.489  1.00 22.18           C  
ATOM    154  ND1 HIS B  19      53.692  26.199 -23.048  1.00 22.18           N  
ATOM    155  CE1 HIS B  19      54.153  26.693 -24.184  1.00 22.18           C  
ATOM    156  NE2 HIS B  19      53.176  26.679 -25.075  1.00 22.18           N  
ATOM    157  N   ASP B  20      48.777  26.514 -20.848  1.00 22.72           N  
ATOM    158  CA  ASP B  20      47.327  26.650 -20.745  1.00 22.72           C  
ATOM    159  C   ASP B  20      46.637  25.296 -20.890  1.00 22.72           C  
ATOM    160  CB  ASP B  20      46.803  27.624 -21.802  1.00 22.72           C  
ATOM    161  O   ASP B  20      45.482  25.225 -21.315  1.00 22.72           O  
ATOM    162  CG  ASP B  20      47.048  29.079 -21.443  1.00 22.72           C  
ATOM    163  OD1 ASP B  20      47.249  29.386 -20.248  1.00 22.72           O  
ATOM    164  OD2 ASP B  20      47.036  29.926 -22.362  1.00 22.72           O  
ATOM    165  N   GLU B  21      47.136  24.225 -20.231  1.00 27.32           N  
ATOM    166  CA  GLU B  21      46.531  22.960 -20.635  1.00 27.32           C  
ATOM    167  C   GLU B  21      45.017  22.986 -20.443  1.00 27.32           C  
ATOM    168  CB  GLU B  21      47.141  21.797 -19.848  1.00 27.32           C  
ATOM    169  O   GLU B  21      44.527  23.391 -19.387  1.00 27.32           O  
ATOM    170  CG  GLU B  21      48.415  21.238 -20.464  1.00 27.32           C  
ATOM    171  CD  GLU B  21      48.909  19.974 -19.779  1.00 27.32           C  
ATOM    172  OE1 GLU B  21      49.831  19.315 -20.313  1.00 27.32           O  
ATOM    173  OE2 GLU B  21      48.370  19.640 -18.701  1.00 27.32           O  
ATOM    174  N   GLU B  22      44.258  23.071 -21.579  1.00 29.59           N  
ATOM    175  CA  GLU B  22      42.817  23.059 -21.811  1.00 29.59           C  
ATOM    176  C   GLU B  22      42.152  21.886 -21.095  1.00 29.59           C  
ATOM    177  CB  GLU B  22      42.513  23.001 -23.310  1.00 29.59           C  
ATOM    178  O   GLU B  22      42.490  20.728 -21.346  1.00 29.59           O  
ATOM    179  CG  GLU B  22      41.358  23.894 -23.739  1.00 29.59           C  
ATOM    180  CD  GLU B  22      41.114  23.880 -25.240  1.00 29.59           C  
ATOM    181  OE1 GLU B  22      40.112  24.475 -25.697  1.00 29.59           O  
ATOM    182  OE2 GLU B  22      41.931  23.269 -25.964  1.00 29.59           O  
ATOM    183  N   VAL B  23      41.893  21.956 -19.795  1.00 28.92           N  
ATOM    184  CA  VAL B  23      41.231  20.910 -19.023  1.00 28.92           C  
ATOM    185  C   VAL B  23      39.960  20.462 -19.741  1.00 28.92           C  
ATOM    186  CB  VAL B  23      40.895  21.387 -17.592  1.00 28.92           C  
ATOM    187  O   VAL B  23      39.054  21.267 -19.971  1.00 28.92           O  
ATOM    188  CG1 VAL B  23      40.289  20.249 -16.772  1.00 28.92           C  
ATOM    189  CG2 VAL B  23      42.144  21.938 -16.907  1.00 28.92           C  
ATOM    190  N   ALA B  24      40.105  19.561 -20.707  1.00 31.84           N  
ATOM    191  CA  ALA B  24      39.012  19.012 -21.505  1.00 31.84           C  
ATOM    192  C   ALA B  24      37.877  18.517 -20.614  1.00 31.84           C  
ATOM    193  CB  ALA B  24      39.520  17.878 -22.393  1.00 31.84           C  
ATOM    194  O   ALA B  24      38.116  17.840 -19.611  1.00 31.84           O  
ATOM    195  N   LEU B  25      36.800  19.228 -20.463  1.00 29.28           N  
ATOM    196  CA  LEU B  25      35.571  18.909 -19.746  1.00 29.28           C  
ATOM    197  C   LEU B  25      35.106  17.492 -20.066  1.00 29.28           C  
ATOM    198  CB  LEU B  25      34.468  19.912 -20.099  1.00 29.28           C  
ATOM    199  O   LEU B  25      35.026  17.110 -21.236  1.00 29.28           O  
ATOM    200  CG  LEU B  25      34.061  20.889 -18.995  1.00 29.28           C  
ATOM    201  CD1 LEU B  25      34.526  22.300 -19.338  1.00 29.28           C  
ATOM    202  CD2 LEU B  25      32.552  20.854 -18.780  1.00 29.28           C  
ATOM    203  N   PRO B  26      35.350  16.529 -19.161  1.00 30.53           N  
ATOM    204  CA  PRO B  26      34.908  15.170 -19.481  1.00 30.53           C  
ATOM    205  C   PRO B  26      33.549  15.140 -20.177  1.00 30.53           C  
ATOM    206  CB  PRO B  26      34.835  14.490 -18.111  1.00 30.53           C  
ATOM    207  O   PRO B  26      32.699  15.995 -19.915  1.00 30.53           O  
ATOM    208  CG  PRO B  26      35.223  15.554 -17.136  1.00 30.53           C  
ATOM    209  CD  PRO B  26      35.442  16.835 -17.889  1.00 30.53           C  
ATOM    210  N   LYS B  27      33.468  14.779 -21.396  1.00 33.88           N  
ATOM    211  CA  LYS B  27      32.254  14.559 -22.176  1.00 33.88           C  
ATOM    212  C   LYS B  27      31.216  13.784 -21.369  1.00 33.88           C  
ATOM    213  CB  LYS B  27      32.575  13.813 -23.471  1.00 33.88           C  
ATOM    214  O   LYS B  27      31.521  12.733 -20.802  1.00 33.88           O  
ATOM    215  CG  LYS B  27      32.963  14.722 -24.629  1.00 33.88           C  
ATOM    216  CD  LYS B  27      33.265  13.922 -25.890  1.00 33.88           C  
ATOM    217  CE  LYS B  27      33.768  14.818 -27.014  1.00 33.88           C  
ATOM    218  NZ  LYS B  27      34.114  14.032 -28.236  1.00 33.88           N  
ATOM    219  N   ALA B  28      30.350  14.389 -20.543  1.00 38.86           N  
ATOM    220  CA  ALA B  28      29.215  13.814 -19.825  1.00 38.86           C  
ATOM    221  C   ALA B  28      28.511  12.756 -20.669  1.00 38.86           C  
ATOM    222  CB  ALA B  28      28.231  14.909 -19.421  1.00 38.86           C  
ATOM    223  O   ALA B  28      27.999  13.055 -21.751  1.00 38.86           O  
ATOM    224  N   HIS B  29      29.134  11.591 -20.864  1.00 41.13           N  
ATOM    225  CA  HIS B  29      28.417  10.531 -21.563  1.00 41.13           C  
ATOM    226  C   HIS B  29      26.989  10.396 -21.045  1.00 41.13           C  
ATOM    227  CB  HIS B  29      29.156   9.200 -21.420  1.00 41.13           C  
ATOM    228  O   HIS B  29      26.777  10.045 -19.882  1.00 41.13           O  
ATOM    229  CG  HIS B  29      29.855   8.764 -22.668  1.00 41.13           C  
ATOM    230  CD2 HIS B  29      29.554   8.967 -23.973  1.00 41.13           C  
ATOM    231  ND1 HIS B  29      31.014   8.019 -22.651  1.00 41.13           N  
ATOM    232  CE1 HIS B  29      31.398   7.783 -23.894  1.00 41.13           C  
ATOM    233  NE2 HIS B  29      30.529   8.348 -24.715  1.00 41.13           N  
ATOM    234  N   ASP B  30      26.135  11.299 -21.223  1.00 39.26           N  
ATOM    235  CA  ASP B  30      24.716  11.329 -20.882  1.00 39.26           C  
ATOM    236  C   ASP B  30      24.019  10.043 -21.322  1.00 39.26           C  
ATOM    237  CB  ASP B  30      24.035  12.541 -21.521  1.00 39.26           C  
ATOM    238  O   ASP B  30      23.601   9.921 -22.475  1.00 39.26           O  
ATOM    239  CG  ASP B  30      23.958  13.737 -20.588  1.00 39.26           C  
ATOM    240  OD1 ASP B  30      24.214  13.582 -19.375  1.00 39.26           O  
ATOM    241  OD2 ASP B  30      23.634  14.844 -21.070  1.00 39.26           O  
ATOM    242  N   GLN B  31      24.519   8.909 -21.073  1.00 48.65           N  
ATOM    243  CA  GLN B  31      23.633   7.802 -21.415  1.00 48.65           C  
ATOM    244  C   GLN B  31      22.272   7.959 -20.743  1.00 48.65           C  
ATOM    245  CB  GLN B  31      24.263   6.466 -21.018  1.00 48.65           C  
ATOM    246  O   GLN B  31      22.193   8.285 -19.557  1.00 48.65           O  
ATOM    247  CG  GLN B  31      25.093   5.825 -22.122  1.00 48.65           C  
ATOM    248  CD  GLN B  31      25.696   4.496 -21.706  1.00 48.65           C  
ATOM    249  NE2 GLN B  31      26.460   3.885 -22.605  1.00 48.65           N  
ATOM    250  OE1 GLN B  31      25.478   4.023 -20.587  1.00 48.65           O  
ATOM    251  N   THR B  32      21.221   8.157 -21.471  1.00 50.14           N  
ATOM    252  CA  THR B  32      19.868   8.367 -20.970  1.00 50.14           C  
ATOM    253  C   THR B  32      19.437   7.209 -20.074  1.00 50.14           C  
ATOM    254  CB  THR B  32      18.863   8.526 -22.126  1.00 50.14           C  
ATOM    255  O   THR B  32      19.959   6.098 -20.193  1.00 50.14           O  
ATOM    256  CG2 THR B  32      17.653   9.349 -21.693  1.00 50.14           C  
ATOM    257  OG1 THR B  32      19.506   9.185 -23.224  1.00 50.14           O  
ATOM    258  N   ALA B  33      18.836   7.473 -18.976  1.00 43.45           N  
ATOM    259  CA  ALA B  33      18.225   6.478 -18.099  1.00 43.45           C  
ATOM    260  C   ALA B  33      17.674   5.303 -18.902  1.00 43.45           C  
ATOM    261  CB  ALA B  33      17.117   7.114 -17.264  1.00 43.45           C  
ATOM    262  O   ALA B  33      17.839   4.145 -18.513  1.00 43.45           O  
ATOM    263  N   LYS B  34      17.157   5.613 -20.012  1.00 45.92           N  
ATOM    264  CA  LYS B  34      16.590   4.583 -20.878  1.00 45.92           C  
ATOM    265  C   LYS B  34      17.681   3.682 -21.449  1.00 45.92           C  
ATOM    266  CB  LYS B  34      15.788   5.219 -22.015  1.00 45.92           C  
ATOM    267  O   LYS B  34      17.515   2.462 -21.516  1.00 45.92           O  
ATOM    268  CG  LYS B  34      14.351   5.558 -21.645  1.00 45.92           C  
ATOM    269  CD  LYS B  34      13.571   6.072 -22.848  1.00 45.92           C  
ATOM    270  CE  LYS B  34      12.145   6.451 -22.469  1.00 45.92           C  
ATOM    271  NZ  LYS B  34      11.371   6.941 -23.649  1.00 45.92           N  
ATOM    272  N   GLN B  35      18.737   4.300 -21.749  1.00 55.96           N  
ATOM    273  CA  GLN B  35      19.837   3.541 -22.334  1.00 55.96           C  
ATOM    274  C   GLN B  35      20.482   2.623 -21.300  1.00 55.96           C  
ATOM    275  CB  GLN B  35      20.886   4.484 -22.925  1.00 55.96           C  
ATOM    276  O   GLN B  35      20.839   1.484 -21.610  1.00 55.96           O  
ATOM    277  CG  GLN B  35      20.525   5.017 -24.306  1.00 55.96           C  
ATOM    278  CD  GLN B  35      21.525   6.035 -24.822  1.00 55.96           C  
ATOM    279  NE2 GLN B  35      21.295   6.531 -26.033  1.00 55.96           N  
ATOM    280  OE1 GLN B  35      22.496   6.373 -24.137  1.00 55.96           O  
ATOM    281  N   ARG B  36      20.520   3.079 -20.101  1.00 48.99           N  
ATOM    282  CA  ARG B  36      21.074   2.259 -19.029  1.00 48.99           C  
ATOM    283  C   ARG B  36      20.185   1.053 -18.746  1.00 48.99           C  
ATOM    284  CB  ARG B  36      21.253   3.088 -17.755  1.00 48.99           C  
ATOM    285  O   ARG B  36      20.681  -0.056 -18.539  1.00 48.99           O  
ATOM    286  CG  ARG B  36      22.539   3.898 -17.723  1.00 48.99           C  
ATOM    287  CD  ARG B  36      22.747   4.575 -16.375  1.00 48.99           C  
ATOM    288  NE  ARG B  36      22.884   6.022 -16.514  1.00 48.99           N  
ATOM    289  NH1 ARG B  36      23.470   6.385 -14.309  1.00 48.99           N  
ATOM    290  NH2 ARG B  36      23.321   8.149 -15.766  1.00 48.99           N  
ATOM    291  CZ  ARG B  36      23.225   6.849 -15.529  1.00 48.99           C  
ATOM    292  N   LEU B  37      18.890   1.235 -18.780  1.00 47.58           N  
ATOM    293  CA  LEU B  37      17.943   0.157 -18.521  1.00 47.58           C  
ATOM    294  C   LEU B  37      18.008  -0.900 -19.618  1.00 47.58           C  
ATOM    295  CB  LEU B  37      16.519   0.709 -18.412  1.00 47.58           C  
ATOM    296  O   LEU B  37      17.987  -2.100 -19.332  1.00 47.58           O  
ATOM    297  CG  LEU B  37      15.487  -0.203 -17.745  1.00 47.58           C  
ATOM    298  CD1 LEU B  37      15.540  -0.043 -16.229  1.00 47.58           C  
ATOM    299  CD2 LEU B  37      14.088   0.098 -18.271  1.00 47.58           C  
ATOM    300  N   VAL B  38      18.076  -0.505 -20.820  1.00 55.63           N  
ATOM    301  CA  VAL B  38      18.172  -1.428 -21.946  1.00 55.63           C  
ATOM    302  C   VAL B  38      19.470  -2.226 -21.852  1.00 55.63           C  
ATOM    303  CB  VAL B  38      18.101  -0.683 -23.298  1.00 55.63           C  
ATOM    304  O   VAL B  38      19.479  -3.439 -22.076  1.00 55.63           O  
ATOM    305  CG1 VAL B  38      18.357  -1.643 -24.458  1.00 55.63           C  
ATOM    306  CG2 VAL B  38      16.746   0.004 -23.458  1.00 55.63           C  
ATOM    307  N   LYS B  39      20.508  -1.554 -21.403  1.00 56.81           N  
ATOM    308  CA  LYS B  39      21.799  -2.221 -21.263  1.00 56.81           C  
ATOM    309  C   LYS B  39      21.760  -3.265 -20.150  1.00 56.81           C  
ATOM    310  CB  LYS B  39      22.904  -1.201 -20.987  1.00 56.81           C  
ATOM    311  O   LYS B  39      22.288  -4.368 -20.308  1.00 56.81           O  
ATOM    312  CG  LYS B  39      24.309  -1.785 -21.025  1.00 56.81           C  
ATOM    313  CD  LYS B  39      25.369  -0.694 -20.947  1.00 56.81           C  
ATOM    314  CE  LYS B  39      26.773  -1.282 -20.890  1.00 56.81           C  
ATOM    315  NZ  LYS B  39      27.794  -0.331 -21.423  1.00 56.81           N  
ATOM    316  N   GLN B  40      21.170  -2.868 -19.072  1.00 46.86           N  
ATOM    317  CA  GLN B  40      21.044  -3.800 -17.957  1.00 46.86           C  
ATOM    318  C   GLN B  40      20.240  -5.034 -18.358  1.00 46.86           C  
ATOM    319  CB  GLN B  40      20.389  -3.115 -16.756  1.00 46.86           C  
ATOM    320  O   GLN B  40      20.599  -6.158 -18.001  1.00 46.86           O  
ATOM    321  CG  GLN B  40      20.840  -3.669 -15.411  1.00 46.86           C  
ATOM    322  CD  GLN B  40      20.215  -2.940 -14.236  1.00 46.86           C  
ATOM    323  NE2 GLN B  40      20.789  -3.121 -13.052  1.00 46.86           N  
ATOM    324  OE1 GLN B  40      19.225  -2.218 -14.392  1.00 46.86           O  
ATOM    325  N   ARG B  41      19.178  -4.819 -19.137  1.00 43.96           N  
ATOM    326  CA  ARG B  41      18.342  -5.918 -19.608  1.00 43.96           C  
ATOM    327  C   ARG B  41      19.126  -6.844 -20.532  1.00 43.96           C  
ATOM    328  CB  ARG B  41      17.105  -5.381 -20.331  1.00 43.96           C  
ATOM    329  O   ARG B  41      19.027  -8.068 -20.423  1.00 43.96           O  
ATOM    330  CG  ARG B  41      15.921  -5.119 -19.414  1.00 43.96           C  
ATOM    331  CD  ARG B  41      14.686  -4.691 -20.195  1.00 43.96           C  
ATOM    332  NE  ARG B  41      13.539  -4.479 -19.317  1.00 43.96           N  
ATOM    333  NH1 ARG B  41      12.082  -3.904 -21.015  1.00 43.96           N  
ATOM    334  NH2 ARG B  41      11.357  -3.945 -18.841  1.00 43.96           N  
ATOM    335  CZ  ARG B  41      12.329  -4.110 -19.726  1.00 43.96           C  
ATOM    336  N   GLN B  42      19.845  -6.210 -21.327  1.00 52.46           N  
ATOM    337  CA  GLN B  42      20.659  -6.982 -22.259  1.00 52.46           C  
ATOM    338  C   GLN B  42      21.736  -7.775 -21.523  1.00 52.46           C  
ATOM    339  CB  GLN B  42      21.303  -6.063 -23.299  1.00 52.46           C  
ATOM    340  O   GLN B  42      21.994  -8.935 -21.852  1.00 52.46           O  
ATOM    341  CG  GLN B  42      20.833  -6.322 -24.724  1.00 52.46           C  
ATOM    342  CD  GLN B  42      21.284  -5.247 -25.695  1.00 52.46           C  
ATOM    343  NE2 GLN B  42      20.986  -5.442 -26.975  1.00 52.46           N  
ATOM    344  OE1 GLN B  42      21.894  -4.250 -25.298  1.00 52.46           O  
ATOM    345  N   ASP B  43      22.266  -7.093 -20.565  1.00 48.92           N  
ATOM    346  CA  ASP B  43      23.315  -7.748 -19.790  1.00 48.92           C  
ATOM    347  C   ASP B  43      22.762  -8.945 -19.020  1.00 48.92           C  
ATOM    348  CB  ASP B  43      23.968  -6.758 -18.824  1.00 48.92           C  
ATOM    349  O   ASP B  43      23.405  -9.994 -18.946  1.00 48.92           O  
ATOM    350  CG  ASP B  43      24.861  -5.749 -19.524  1.00 48.92           C  
ATOM    351  OD1 ASP B  43      25.178  -5.940 -20.718  1.00 48.92           O  
ATOM    352  OD2 ASP B  43      25.254  -4.755 -18.874  1.00 48.92           O  
ATOM    353  N   ARG B  44      21.587  -8.812 -18.522  1.00 41.62           N  
ATOM    354  CA  ARG B  44      20.954  -9.890 -17.771  1.00 41.62           C  
ATOM    355  C   ARG B  44      20.608 -11.063 -18.683  1.00 41.62           C  
ATOM    356  CB  ARG B  44      19.694  -9.386 -17.064  1.00 41.62           C  
ATOM    357  O   ARG B  44      20.804 -12.222 -18.313  1.00 41.62           O  
ATOM    358  CG  ARG B  44      19.470 -10.000 -15.692  1.00 41.62           C  
ATOM    359  CD  ARG B  44      18.363  -9.287 -14.929  1.00 41.62           C  
ATOM    360  NE  ARG B  44      18.858  -8.092 -14.252  1.00 41.62           N  
ATOM    361  NH1 ARG B  44      16.766  -7.310 -13.658  1.00 41.62           N  
ATOM    362  NH2 ARG B  44      18.644  -6.131 -13.076  1.00 41.62           N  
ATOM    363  CZ  ARG B  44      18.088  -7.180 -13.663  1.00 41.62           C  
ATOM    364  N   LYS B  45      20.120 -10.745 -19.830  1.00 44.01           N  
ATOM    365  CA  LYS B  45      19.796 -11.769 -20.819  1.00 44.01           C  
ATOM    366  C   LYS B  45      21.028 -12.593 -21.181  1.00 44.01           C  
ATOM    367  CB  LYS B  45      19.204 -11.131 -22.077  1.00 44.01           C  
ATOM    368  O   LYS B  45      20.948 -13.817 -21.304  1.00 44.01           O  
ATOM    369  CG  LYS B  45      17.708 -11.354 -22.238  1.00 44.01           C  
ATOM    370  CD  LYS B  45      17.190 -10.753 -23.539  1.00 44.01           C  
ATOM    371  CE  LYS B  45      15.686 -10.938 -23.682  1.00 44.01           C  
ATOM    372  NZ  LYS B  45      15.174 -10.351 -24.956  1.00 44.01           N  
ATOM    373  N   GLN B  46      22.060 -11.891 -21.264  1.00 51.51           N  
ATOM    374  CA  GLN B  46      23.307 -12.556 -21.627  1.00 51.51           C  
ATOM    375  C   GLN B  46      23.813 -13.436 -20.487  1.00 51.51           C  
ATOM    376  CB  GLN B  46      24.373 -11.529 -22.010  1.00 51.51           C  
ATOM    377  O   GLN B  46      24.324 -14.533 -20.722  1.00 51.51           O  
ATOM    378  CG  GLN B  46      24.308 -11.089 -23.467  1.00 51.51           C  
ATOM    379  CD  GLN B  46      25.337 -10.027 -23.806  1.00 51.51           C  
ATOM    380  NE2 GLN B  46      25.228  -9.457 -25.001  1.00 51.51           N  
ATOM    381  OE1 GLN B  46      26.221  -9.721 -23.000  1.00 51.51           O  
ATOM    382  N   GLU B  47      23.591 -12.904 -19.310  1.00 45.06           N  
ATOM    383  CA  GLU B  47      24.033 -13.649 -18.135  1.00 45.06           C  
ATOM    384  C   GLU B  47      23.234 -14.938 -17.966  1.00 45.06           C  
ATOM    385  CB  GLU B  47      23.912 -12.787 -16.875  1.00 45.06           C  
ATOM    386  O   GLU B  47      23.777 -15.960 -17.540  1.00 45.06           O  
ATOM    387  CG  GLU B  47      24.766 -13.273 -15.713  1.00 45.06           C  
ATOM    388  CD  GLU B  47      24.596 -12.439 -14.454  1.00 45.06           C  
ATOM    389  OE1 GLU B  47      25.191 -12.788 -13.409  1.00 45.06           O  
ATOM    390  OE2 GLU B  47      23.861 -11.428 -14.512  1.00 45.06           O  
ATOM    391  N   LEU B  48      21.948 -14.909 -18.356  1.00 40.98           N  
ATOM    392  CA  LEU B  48      21.042 -16.028 -18.120  1.00 40.98           C  
ATOM    393  C   LEU B  48      21.068 -17.004 -19.291  1.00 40.98           C  
ATOM    394  CB  LEU B  48      19.615 -15.523 -17.893  1.00 40.98           C  
ATOM    395  O   LEU B  48      20.422 -18.053 -19.245  1.00 40.98           O  
ATOM    396  CG  LEU B  48      19.353 -14.803 -16.569  1.00 40.98           C  
ATOM    397  CD1 LEU B  48      17.977 -14.145 -16.587  1.00 40.98           C  
ATOM    398  CD2 LEU B  48      19.472 -15.774 -15.400  1.00 40.98           C  
ATOM    399  N   ALA B  49      21.842 -16.610 -20.297  1.00 45.27           N  
ATOM    400  CA  ALA B  49      21.932 -17.481 -21.466  1.00 45.27           C  
ATOM    401  C   ALA B  49      22.763 -18.724 -21.161  1.00 45.27           C  
ATOM    402  CB  ALA B  49      22.529 -16.723 -22.649  1.00 45.27           C  
ATOM    403  O   ALA B  49      23.783 -18.643 -20.473  1.00 45.27           O  
ATOM    404  N   TYR B  50      22.191 -19.826 -21.410  1.00 42.58           N  
ATOM    405  CA  TYR B  50      22.925 -21.066 -21.187  1.00 42.58           C  
ATOM    406  C   TYR B  50      24.002 -21.261 -22.248  1.00 42.58           C  
ATOM    407  CB  TYR B  50      21.970 -22.264 -21.187  1.00 42.58           C  
ATOM    408  O   TYR B  50      23.775 -20.990 -23.429  1.00 42.58           O  
ATOM    409  CG  TYR B  50      20.859 -22.154 -20.171  1.00 42.58           C  
ATOM    410  CD1 TYR B  50      21.123 -22.252 -18.807  1.00 42.58           C  
ATOM    411  CD2 TYR B  50      19.543 -21.952 -20.573  1.00 42.58           C  
ATOM    412  CE1 TYR B  50      20.103 -22.154 -17.867  1.00 42.58           C  
ATOM    413  CE2 TYR B  50      18.514 -21.852 -19.642  1.00 42.58           C  
ATOM    414  OH  TYR B  50      17.789 -21.855 -17.368  1.00 42.58           O  
ATOM    415  CZ  TYR B  50      18.803 -21.953 -18.294  1.00 42.58           C  
ATOM    416  N   THR B  51      25.145 -21.543 -21.733  1.00 50.55           N  
ATOM    417  CA  THR B  51      26.283 -21.786 -22.612  1.00 50.55           C  
ATOM    418  C   THR B  51      26.294 -23.233 -23.096  1.00 50.55           C  
ATOM    419  CB  THR B  51      27.613 -21.469 -21.904  1.00 50.55           C  
ATOM    420  O   THR B  51      25.545 -24.069 -22.587  1.00 50.55           O  
ATOM    421  CG2 THR B  51      27.691 -19.997 -21.513  1.00 50.55           C  
ATOM    422  OG1 THR B  51      27.722 -22.272 -20.722  1.00 50.55           O  
ATOM    423  N   GLN B  52      26.957 -23.527 -24.139  1.00 57.48           N  
ATOM    424  CA  GLN B  52      27.176 -24.878 -24.645  1.00 57.48           C  
ATOM    425  C   GLN B  52      27.745 -25.787 -23.560  1.00 57.48           C  
ATOM    426  CB  GLN B  52      28.114 -24.854 -25.854  1.00 57.48           C  
ATOM    427  O   GLN B  52      27.398 -26.968 -23.486  1.00 57.48           O  
ATOM    428  CG  GLN B  52      27.734 -25.845 -26.946  1.00 57.48           C  
ATOM    429  CD  GLN B  52      28.679 -25.800 -28.133  1.00 57.48           C  
ATOM    430  NE2 GLN B  52      28.463 -26.689 -29.096  1.00 57.48           N  
ATOM    431  OE1 GLN B  52      29.593 -24.971 -28.184  1.00 57.48           O  
ATOM    432  N   GLU B  53      28.535 -25.124 -22.752  1.00 56.01           N  
ATOM    433  CA  GLU B  53      29.131 -25.872 -21.649  1.00 56.01           C  
ATOM    434  C   GLU B  53      28.070 -26.317 -20.646  1.00 56.01           C  
ATOM    435  CB  GLU B  53      30.200 -25.032 -20.945  1.00 56.01           C  
ATOM    436  O   GLU B  53      28.130 -27.432 -20.124  1.00 56.01           O  
ATOM    437  CG  GLU B  53      31.577 -25.126 -21.586  1.00 56.01           C  
ATOM    438  CD  GLU B  53      32.623 -24.270 -20.890  1.00 56.01           C  
ATOM    439  OE1 GLU B  53      33.797 -24.275 -21.323  1.00 56.01           O  
ATOM    440  OE2 GLU B  53      32.265 -23.590 -19.903  1.00 56.01           O  
ATOM    441  N   ASP B  54      27.006 -25.470 -20.418  1.00 47.15           N  
ATOM    442  CA  ASP B  54      25.894 -25.811 -19.536  1.00 47.15           C  
ATOM    443  C   ASP B  54      25.104 -26.998 -20.082  1.00 47.15           C  
ATOM    444  CB  ASP B  54      24.970 -24.606 -19.347  1.00 47.15           C  
ATOM    445  O   ASP B  54      24.780 -27.928 -19.341  1.00 47.15           O  
ATOM    446  CG  ASP B  54      25.609 -23.490 -18.540  1.00 47.15           C  
ATOM    447  OD1 ASP B  54      26.527 -23.765 -17.738  1.00 47.15           O  
ATOM    448  OD2 ASP B  54      25.188 -22.324 -18.705  1.00 47.15           O  
ATOM    449  N   GLU B  55      24.925 -26.919 -21.315  1.00 50.62           N  
ATOM    450  CA  GLU B  55      24.170 -27.979 -21.977  1.00 50.62           C  
ATOM    451  C   GLU B  55      24.903 -29.315 -21.891  1.00 50.62           C  
ATOM    452  CB  GLU B  55      23.905 -27.617 -23.440  1.00 50.62           C  
ATOM    453  O   GLU B  55      24.283 -30.354 -21.656  1.00 50.62           O  
ATOM    454  CG  GLU B  55      22.655 -26.775 -23.649  1.00 50.62           C  
ATOM    455  CD  GLU B  55      22.413 -26.413 -25.106  1.00 50.62           C  
ATOM    456  OE1 GLU B  55      21.453 -25.661 -25.393  1.00 50.62           O  
ATOM    457  OE2 GLU B  55      23.188 -26.884 -25.967  1.00 50.62           O  
ATOM    458  N   GLN B  56      26.236 -29.289 -22.078  1.00 58.68           N  
ATOM    459  CA  GLN B  56      27.039 -30.506 -22.018  1.00 58.68           C  
ATOM    460  C   GLN B  56      27.045 -31.092 -20.609  1.00 58.68           C  
ATOM    461  CB  GLN B  56      28.471 -30.229 -22.476  1.00 58.68           C  
ATOM    462  O   GLN B  56      26.944 -32.309 -20.436  1.00 58.68           O  
ATOM    463  CG  GLN B  56      28.605 -30.014 -23.978  1.00 58.68           C  
ATOM    464  CD  GLN B  56      30.018 -29.652 -24.395  1.00 58.68           C  
ATOM    465  NE2 GLN B  56      30.223 -29.463 -25.694  1.00 58.68           N  
ATOM    466  OE1 GLN B  56      30.919 -29.542 -23.557  1.00 58.68           O  
ATOM    467  N   ARG B  57      27.138 -30.213 -19.605  1.00 51.95           N  
ATOM    468  CA  ARG B  57      27.114 -30.648 -18.213  1.00 51.95           C  
ATOM    469  C   ARG B  57      25.795 -31.337 -17.877  1.00 51.95           C  
ATOM    470  CB  ARG B  57      27.338 -29.460 -17.274  1.00 51.95           C  
ATOM    471  O   ARG B  57      25.785 -32.397 -17.246  1.00 51.95           O  
ATOM    472  CG  ARG B  57      27.620 -29.858 -15.834  1.00 51.95           C  
ATOM    473  CD  ARG B  57      27.843 -28.641 -14.947  1.00 51.95           C  
ATOM    474  NE  ARG B  57      26.721 -27.710 -15.017  1.00 51.95           N  
ATOM    475  NH1 ARG B  57      27.987 -25.828 -14.575  1.00 51.95           N  
ATOM    476  NH2 ARG B  57      25.729 -25.640 -14.924  1.00 51.95           N  
ATOM    477  CZ  ARG B  57      26.815 -26.395 -14.838  1.00 51.95           C  
ATOM    478  N   TRP B  58      24.715 -30.839 -18.376  1.00 46.12           N  
ATOM    479  CA  TRP B  58      23.392 -31.403 -18.129  1.00 46.12           C  
ATOM    480  C   TRP B  58      23.245 -32.764 -18.802  1.00 46.12           C  
ATOM    481  CB  TRP B  58      22.300 -30.452 -18.629  1.00 46.12           C  
ATOM    482  O   TRP B  58      22.704 -33.700 -18.210  1.00 46.12           O  
ATOM    483  CG  TRP B  58      22.187 -29.184 -17.837  1.00 46.12           C  
ATOM    484  CD1 TRP B  58      22.599 -28.977 -16.550  1.00 46.12           C  
ATOM    485  CD2 TRP B  58      21.620 -27.948 -18.281  1.00 46.12           C  
ATOM    486  CE2 TRP B  58      21.722 -27.033 -17.210  1.00 46.12           C  
ATOM    487  CE3 TRP B  58      21.035 -27.524 -19.482  1.00 46.12           C  
ATOM    488  NE1 TRP B  58      22.322 -27.685 -16.167  1.00 46.12           N  
ATOM    489  CH2 TRP B  58      20.692 -25.330 -18.490  1.00 46.12           C  
ATOM    490  CZ2 TRP B  58      21.260 -25.718 -17.304  1.00 46.12           C  
ATOM    491  CZ3 TRP B  58      20.576 -26.216 -19.574  1.00 46.12           C  
ATOM    492  N   ALA B  59      23.810 -32.841 -20.006  1.00 52.19           N  
ATOM    493  CA  ALA B  59      23.749 -34.090 -20.760  1.00 52.19           C  
ATOM    494  C   ALA B  59      24.536 -35.193 -20.059  1.00 52.19           C  
ATOM    495  CB  ALA B  59      24.277 -33.882 -22.177  1.00 52.19           C  
ATOM    496  O   ALA B  59      24.080 -36.336 -19.979  1.00 52.19           O  
ATOM    497  N   ALA B  60      25.795 -34.906 -19.635  1.00 55.86           N  
ATOM    498  CA  ALA B  60      26.628 -35.887 -18.944  1.00 55.86           C  
ATOM    499  C   ALA B  60      25.950 -36.381 -17.669  1.00 55.86           C  
ATOM    500  CB  ALA B  60      27.995 -35.289 -18.618  1.00 55.86           C  
ATOM    501  O   ALA B  60      25.979 -37.577 -17.367  1.00 55.86           O  
ATOM    502  N   ASN B  61      25.244 -35.503 -16.907  1.00 44.53           N  
ATOM    503  CA  ASN B  61      24.520 -35.869 -15.694  1.00 44.53           C  
ATOM    504  C   ASN B  61      23.347 -36.797 -16.000  1.00 44.53           C  
ATOM    505  CB  ASN B  61      24.030 -34.618 -14.962  1.00 44.53           C  
ATOM    506  O   ASN B  61      23.120 -37.774 -15.285  1.00 44.53           O  
ATOM    507  CG  ASN B  61      25.028 -34.112 -13.939  1.00 44.53           C  
ATOM    508  ND2 ASN B  61      24.865 -32.862 -13.521  1.00 44.53           N  
ATOM    509  OD1 ASN B  61      25.937 -34.838 -13.529  1.00 44.53           O  
ATOM    510  N   ARG B  62      22.792 -36.478 -17.066  1.00 44.89           N  
ATOM    511  CA  ARG B  62      21.669 -37.296 -17.515  1.00 44.89           C  
ATOM    512  C   ARG B  62      22.121 -38.717 -17.834  1.00 44.89           C  
ATOM    513  CB  ARG B  62      21.004 -36.669 -18.742  1.00 44.89           C  
ATOM    514  O   ARG B  62      21.461 -39.685 -17.449  1.00 44.89           O  
ATOM    515  CG  ARG B  62      19.865 -35.720 -18.408  1.00 44.89           C  
ATOM    516  CD  ARG B  62      19.068 -35.337 -19.647  1.00 44.89           C  
ATOM    517  NE  ARG B  62      19.860 -34.529 -20.569  1.00 44.89           N  
ATOM    518  NH1 ARG B  62      18.872 -32.523 -19.987  1.00 44.89           N  
ATOM    519  NH2 ARG B  62      20.521 -32.575 -21.579  1.00 44.89           N  
ATOM    520  CZ  ARG B  62      19.749 -33.211 -20.710  1.00 44.89           C  
ATOM    521  N   ALA B  63      23.214 -38.866 -18.549  1.00 52.04           N  
ATOM    522  CA  ALA B  63      23.759 -40.166 -18.932  1.00 52.04           C  
ATOM    523  C   ALA B  63      24.141 -40.984 -17.702  1.00 52.04           C  
ATOM    524  CB  ALA B  63      24.969 -39.988 -19.846  1.00 52.04           C  
ATOM    525  O   ALA B  63      23.898 -42.193 -17.653  1.00 52.04           O  
ATOM    526  N   ARG B  64      24.755 -40.474 -16.663  1.00 47.02           N  
ATOM    527  CA  ARG B  64      25.174 -41.142 -15.435  1.00 47.02           C  
ATOM    528  C   ARG B  64      23.975 -41.719 -14.689  1.00 47.02           C  
ATOM    529  CB  ARG B  64      25.938 -40.174 -14.529  1.00 47.02           C  
ATOM    530  O   ARG B  64      24.014 -42.863 -14.231  1.00 47.02           O  
ATOM    531  CG  ARG B  64      26.607 -40.841 -13.338  1.00 47.02           C  
ATOM    532  CD  ARG B  64      27.366 -39.838 -12.482  1.00 47.02           C  
ATOM    533  NE  ARG B  64      26.488 -38.783 -11.981  1.00 47.02           N  
ATOM    534  NH1 ARG B  64      27.620 -38.503  -9.986  1.00 47.02           N  
ATOM    535  NH2 ARG B  64      25.773 -37.227 -10.451  1.00 47.02           N  
ATOM    536  CZ  ARG B  64      26.629 -38.174 -10.807  1.00 47.02           C  
ATOM    537  N   VAL B  65      22.921 -40.914 -14.658  1.00 45.85           N  
ATOM    538  CA  VAL B  65      21.717 -41.336 -13.949  1.00 45.85           C  
ATOM    539  C   VAL B  65      21.079 -42.519 -14.673  1.00 45.85           C  
ATOM    540  CB  VAL B  65      20.700 -40.179 -13.820  1.00 45.85           C  
ATOM    541  O   VAL B  65      20.641 -43.481 -14.037  1.00 45.85           O  
ATOM    542  CG1 VAL B  65      19.364 -40.693 -13.286  1.00 45.85           C  
ATOM    543  CG2 VAL B  65      21.255 -39.081 -12.914  1.00 45.85           C  
ATOM    544  N   LEU B  66      21.169 -42.497 -15.988  1.00 46.76           N  
ATOM    545  CA  LEU B  66      20.554 -43.533 -16.810  1.00 46.76           C  
ATOM    546  C   LEU B  66      21.312 -44.850 -16.681  1.00 46.76           C  
ATOM    547  CB  LEU B  66      20.509 -43.098 -18.277  1.00 46.76           C  
ATOM    548  O   LEU B  66      20.708 -45.925 -16.711  1.00 46.76           O  
ATOM    549  CG  LEU B  66      19.395 -42.124 -18.662  1.00 46.76           C  
ATOM    550  CD1 LEU B  66      19.705 -41.466 -20.003  1.00 46.76           C  
ATOM    551  CD2 LEU B  66      18.050 -42.841 -18.710  1.00 46.76           C  
ATOM    552  N   ALA B  67      22.601 -44.938 -16.515  1.00 54.14           N  
ATOM    553  CA  ALA B  67      23.425 -46.140 -16.419  1.00 54.14           C  
ATOM    554  C   ALA B  67      23.203 -46.853 -15.088  1.00 54.14           C  
ATOM    555  CB  ALA B  67      24.901 -45.788 -16.590  1.00 54.14           C  
ATOM    556  O   ALA B  67      23.420 -48.062 -14.980  1.00 54.14           O  
ATOM    557  N   SER B  68      22.768 -46.255 -13.997  1.00 49.36           N  
ATOM    558  CA  SER B  68      22.479 -46.919 -12.730  1.00 49.36           C  
ATOM    559  C   SER B  68      21.030 -47.393 -12.671  1.00 49.36           C  
ATOM    560  CB  SER B  68      22.764 -45.981 -11.556  1.00 49.36           C  
ATOM    561  O   SER B  68      20.134 -46.734 -13.204  1.00 49.36           O  
ATOM    562  OG  SER B  68      21.786 -44.958 -11.480  1.00 49.36           O  
ATOM    563  N   ARG B  69      20.710 -48.769 -12.896  1.00 56.46           N  
ATOM    564  CA  ARG B  69      19.353 -49.305 -12.854  1.00 56.46           C  
ATOM    565  C   ARG B  69      18.509 -48.575 -11.815  1.00 56.46           C  
ATOM    566  CB  ARG B  69      19.375 -50.805 -12.553  1.00 56.46           C  
ATOM    567  O   ARG B  69      18.414 -49.013 -10.666  1.00 56.46           O  
ATOM    568  CG  ARG B  69      19.295 -51.683 -13.791  1.00 56.46           C  
ATOM    569  CD  ARG B  69      19.219 -53.160 -13.431  1.00 56.46           C  
ATOM    570  NE  ARG B  69      19.092 -53.999 -14.619  1.00 56.46           N  
ATOM    571  NH1 ARG B  69      18.528 -55.916 -13.459  1.00 56.46           N  
ATOM    572  NH2 ARG B  69      18.679 -55.957 -15.746  1.00 56.46           N  
ATOM    573  CZ  ARG B  69      18.767 -55.289 -14.605  1.00 56.46           C  
ATOM    574  N   MET B  70      18.205 -47.316 -11.993  1.00 63.91           N  
ATOM    575  CA  MET B  70      17.499 -46.498 -11.010  1.00 63.91           C  
ATOM    576  C   MET B  70      16.002 -46.472 -11.299  1.00 63.91           C  
ATOM    577  CB  MET B  70      18.054 -45.073 -10.997  1.00 63.91           C  
ATOM    578  O   MET B  70      15.589 -46.480 -12.460  1.00 63.91           O  
ATOM    579  CG  MET B  70      19.097 -44.831  -9.917  1.00 63.91           C  
ATOM    580  SD  MET B  70      19.821 -43.147 -10.005  1.00 63.91           S  
ATOM    581  CE  MET B  70      18.731 -42.269  -8.850  1.00 63.91           C  
ATOM    582  N   VAL B  71      15.212 -47.209 -10.307  1.00 83.23           N  
ATOM    583  CA  VAL B  71      13.763 -47.042 -10.337  1.00 83.23           C  
ATOM    584  C   VAL B  71      13.411 -45.562 -10.203  1.00 83.23           C  
ATOM    585  CB  VAL B  71      13.075 -47.857  -9.219  1.00 83.23           C  
ATOM    586  O   VAL B  71      13.655 -44.952  -9.160  1.00 83.23           O  
ATOM    587  CG1 VAL B  71      11.556 -47.728  -9.313  1.00 83.23           C  
ATOM    588  CG2 VAL B  71      13.495 -49.324  -9.293  1.00 83.23           C  
ATOM    589  N   ASP B  72      13.023 -45.031 -11.436  1.00 85.84           N  
ATOM    590  CA  ASP B  72      12.717 -43.604 -11.436  1.00 85.84           C  
ATOM    591  C   ASP B  72      11.661 -43.270 -12.488  1.00 85.84           C  
ATOM    592  CB  ASP B  72      13.984 -42.783 -11.684  1.00 85.84           C  
ATOM    593  O   ASP B  72      11.247 -44.139 -13.258  1.00 85.84           O  
ATOM    594  CG  ASP B  72      14.567 -42.995 -13.070  1.00 85.84           C  
ATOM    595  OD1 ASP B  72      13.819 -43.384 -13.993  1.00 85.84           O  
ATOM    596  OD2 ASP B  72      15.786 -42.775 -13.240  1.00 85.84           O  
ATOM    597  N   GLN B  73      11.113 -42.064 -12.396  1.00 90.16           N  
ATOM    598  CA  GLN B  73      10.161 -41.560 -13.380  1.00 90.16           C  
ATOM    599  C   GLN B  73      10.167 -40.035 -13.421  1.00 90.16           C  
ATOM    600  CB  GLN B  73       8.752 -42.072 -13.077  1.00 90.16           C  
ATOM    601  O   GLN B  73      10.515 -39.384 -12.433  1.00 90.16           O  
ATOM    602  CG  GLN B  73       7.749 -41.811 -14.192  1.00 90.16           C  
ATOM    603  CD  GLN B  73       8.137 -42.478 -15.499  1.00 90.16           C  
ATOM    604  NE2 GLN B  73       7.580 -43.657 -15.751  1.00 90.16           N  
ATOM    605  OE1 GLN B  73       8.931 -41.937 -16.275  1.00 90.16           O  
ATOM    606  N   GLN B  74       9.846 -39.481 -14.628  1.00 91.46           N  
ATOM    607  CA  GLN B  74       9.739 -38.038 -14.817  1.00 91.46           C  
ATOM    608  C   GLN B  74       8.454 -37.674 -15.556  1.00 91.46           C  
ATOM    609  CB  GLN B  74      10.952 -37.505 -15.579  1.00 91.46           C  
ATOM    610  O   GLN B  74       8.021 -38.399 -16.454  1.00 91.46           O  
ATOM    611  CG  GLN B  74      11.093 -35.989 -15.528  1.00 91.46           C  
ATOM    612  CD  GLN B  74      12.347 -35.492 -16.223  1.00 91.46           C  
ATOM    613  NE2 GLN B  74      12.877 -34.367 -15.757  1.00 91.46           N  
ATOM    614  OE1 GLN B  74      12.834 -36.115 -17.172  1.00 91.46           O  
ATOM    615  N   MET B  75       7.857 -36.681 -15.059  1.00 92.44           N  
ATOM    616  CA  MET B  75       6.630 -36.207 -15.693  1.00 92.44           C  
ATOM    617  C   MET B  75       6.868 -34.891 -16.424  1.00 92.44           C  
ATOM    618  CB  MET B  75       5.520 -36.035 -14.655  1.00 92.44           C  
ATOM    619  O   MET B  75       7.630 -34.044 -15.954  1.00 92.44           O  
ATOM    620  CG  MET B  75       4.215 -35.512 -15.233  1.00 92.44           C  
ATOM    621  SD  MET B  75       2.896 -35.356 -13.967  1.00 92.44           S  
ATOM    622  CE  MET B  75       2.537 -37.109 -13.662  1.00 92.44           C  
ATOM    623  N   ARG B  76       6.237 -34.753 -17.610  1.00 91.45           N  
ATOM    624  CA  ARG B  76       6.237 -33.522 -18.393  1.00 91.45           C  
ATOM    625  C   ARG B  76       4.819 -32.994 -18.584  1.00 91.45           C  
ATOM    626  CB  ARG B  76       6.899 -33.750 -19.754  1.00 91.45           C  
ATOM    627  O   ARG B  76       3.916 -33.746 -18.955  1.00 91.45           O  
ATOM    628  CG  ARG B  76       7.044 -32.487 -20.588  1.00 91.45           C  
ATOM    629  CD  ARG B  76       7.680 -32.775 -21.941  1.00 91.45           C  
ATOM    630  NE  ARG B  76       7.453 -31.685 -22.886  1.00 91.45           N  
ATOM    631  NH1 ARG B  76       8.210 -32.851 -24.731  1.00 91.45           N  
ATOM    632  NH2 ARG B  76       7.466 -30.695 -24.958  1.00 91.45           N  
ATOM    633  CZ  ARG B  76       7.710 -31.746 -24.189  1.00 91.45           C  
ATOM    634  N   LEU B  77       4.638 -31.713 -18.305  1.00 84.78           N  
ATOM    635  CA  LEU B  77       3.335 -31.087 -18.503  1.00 84.78           C  
ATOM    636  C   LEU B  77       3.201 -30.549 -19.924  1.00 84.78           C  
ATOM    637  CB  LEU B  77       3.126 -29.954 -17.495  1.00 84.78           C  
ATOM    638  O   LEU B  77       4.065 -29.806 -20.395  1.00 84.78           O  
ATOM    639  CG  LEU B  77       3.230 -30.334 -16.017  1.00 84.78           C  
ATOM    640  CD1 LEU B  77       3.011 -29.108 -15.137  1.00 84.78           C  
ATOM    641  CD2 LEU B  77       2.228 -31.431 -15.674  1.00 84.78           C  
ATOM    642  N   VAL B  78       2.133 -30.906 -20.532  1.00 85.19           N  
ATOM    643  CA  VAL B  78       1.905 -30.463 -21.904  1.00 85.19           C  
ATOM    644  C   VAL B  78       0.452 -30.026 -22.072  1.00 85.19           C  
ATOM    645  CB  VAL B  78       2.250 -31.571 -22.923  1.00 85.19           C  
ATOM    646  O   VAL B  78      -0.432 -30.499 -21.352  1.00 85.19           O  
ATOM    647  CG1 VAL B  78       3.749 -31.866 -22.914  1.00 85.19           C  
ATOM    648  CG2 VAL B  78       1.452 -32.838 -22.624  1.00 85.19           C  
ATOM    649  N   SER B  79       0.223 -29.068 -22.898  1.00 75.55           N  
ATOM    650  CA  SER B  79      -1.135 -28.664 -23.249  1.00 75.55           C  
ATOM    651  C   SER B  79      -1.821 -29.721 -24.108  1.00 75.55           C  
ATOM    652  CB  SER B  79      -1.121 -27.325 -23.988  1.00 75.55           C  
ATOM    653  O   SER B  79      -1.211 -30.731 -24.465  1.00 75.55           O  
ATOM    654  OG  SER B  79      -0.694 -27.495 -25.329  1.00 75.55           O  
ATOM    655  N   SER B  80      -3.067 -29.445 -24.392  1.00 74.92           N  
ATOM    656  CA  SER B  80      -3.833 -30.357 -25.235  1.00 74.92           C  
ATOM    657  C   SER B  80      -3.245 -30.437 -26.640  1.00 74.92           C  
ATOM    658  CB  SER B  80      -5.296 -29.916 -25.310  1.00 74.92           C  
ATOM    659  O   SER B  80      -3.472 -31.413 -27.358  1.00 74.92           O  
ATOM    660  OG  SER B  80      -5.394 -28.570 -25.741  1.00 74.92           O  
ATOM    661  N   ARG B  81      -2.404 -29.481 -27.008  1.00 73.94           N  
ATOM    662  CA  ARG B  81      -1.777 -29.449 -28.325  1.00 73.94           C  
ATOM    663  C   ARG B  81      -0.357 -30.001 -28.269  1.00 73.94           C  
ATOM    664  CB  ARG B  81      -1.763 -28.022 -28.879  1.00 73.94           C  
ATOM    665  O   ARG B  81       0.369 -29.964 -29.265  1.00 73.94           O  
ATOM    666  CG  ARG B  81      -3.147 -27.441 -29.120  1.00 73.94           C  
ATOM    667  CD  ARG B  81      -3.076 -26.065 -29.767  1.00 73.94           C  
ATOM    668  NE  ARG B  81      -2.723 -25.031 -28.798  1.00 73.94           N  
ATOM    669  NH1 ARG B  81      -2.638 -23.318 -30.346  1.00 73.94           N  
ATOM    670  NH2 ARG B  81      -2.207 -22.894 -28.135  1.00 73.94           N  
ATOM    671  CZ  ARG B  81      -2.523 -23.750 -29.095  1.00 73.94           C  
ATOM    672  N   GLY B  82       0.048 -30.396 -27.176  1.00 83.44           N  
ATOM    673  CA  GLY B  82       1.353 -31.020 -27.029  1.00 83.44           C  
ATOM    674  C   GLY B  82       2.464 -30.022 -26.758  1.00 83.44           C  
ATOM    675  O   GLY B  82       3.645 -30.365 -26.832  1.00 83.44           O  
ATOM    676  N   VAL B  83       2.058 -28.798 -26.362  1.00 77.32           N  
ATOM    677  CA  VAL B  83       3.032 -27.752 -26.068  1.00 77.32           C  
ATOM    678  C   VAL B  83       3.438 -27.824 -24.597  1.00 77.32           C  
ATOM    679  CB  VAL B  83       2.477 -26.349 -26.399  1.00 77.32           C  
ATOM    680  O   VAL B  83       2.583 -27.933 -23.715  1.00 77.32           O  
ATOM    681  CG1 VAL B  83       3.497 -25.268 -26.050  1.00 77.32           C  
ATOM    682  CG2 VAL B  83       2.088 -26.265 -27.874  1.00 77.32           C  
ATOM    683  N   PRO B  84       4.752 -27.870 -24.448  1.00 80.20           N  
ATOM    684  CA  PRO B  84       5.196 -27.900 -23.052  1.00 80.20           C  
ATOM    685  C   PRO B  84       4.646 -26.735 -22.233  1.00 80.20           C  
ATOM    686  CB  PRO B  84       6.720 -27.816 -23.166  1.00 80.20           C  
ATOM    687  O   PRO B  84       4.591 -25.603 -22.721  1.00 80.20           O  
ATOM    688  CG  PRO B  84       7.024 -28.255 -24.562  1.00 80.20           C  
ATOM    689  CD  PRO B  84       5.838 -27.943 -25.429  1.00 80.20           C  
ATOM    690  N   ILE B  85       4.220 -27.038 -21.061  1.00 74.54           N  
ATOM    691  CA  ILE B  85       3.745 -26.015 -20.136  1.00 74.54           C  
ATOM    692  C   ILE B  85       4.827 -25.713 -19.102  1.00 74.54           C  
ATOM    693  CB  ILE B  85       2.440 -26.450 -19.434  1.00 74.54           C  
ATOM    694  O   ILE B  85       5.080 -26.520 -18.204  1.00 74.54           O  
ATOM    695  CG1 ILE B  85       1.333 -26.694 -20.467  1.00 74.54           C  
ATOM    696  CG2 ILE B  85       2.006 -25.404 -18.403  1.00 74.54           C  
ATOM    697  CD1 ILE B  85       0.037 -27.228 -19.872  1.00 74.54           C  
ATOM    698  N   ALA B  86       5.433 -24.573 -19.262  1.00 61.02           N  
ATOM    699  CA  ALA B  86       6.501 -24.144 -18.363  1.00 61.02           C  
ATOM    700  C   ALA B  86       5.937 -23.386 -17.165  1.00 61.02           C  
ATOM    701  CB  ALA B  86       7.510 -23.277 -19.111  1.00 61.02           C  
ATOM    702  O   ALA B  86       4.795 -22.921 -17.198  1.00 61.02           O  
ATOM    703  N   ASN B  87       6.648 -23.365 -16.011  1.00 59.48           N  
ATOM    704  CA  ASN B  87       6.408 -22.527 -14.840  1.00 59.48           C  
ATOM    705  C   ASN B  87       5.094 -22.886 -14.154  1.00 59.48           C  
ATOM    706  CB  ASN B  87       6.418 -21.047 -15.229  1.00 59.48           C  
ATOM    707  O   ASN B  87       4.389 -22.007 -13.655  1.00 59.48           O  
ATOM    708  CG  ASN B  87       7.754 -20.598 -15.786  1.00 59.48           C  
ATOM    709  ND2 ASN B  87       7.717 -19.791 -16.839  1.00 59.48           N  
ATOM    710  OD1 ASN B  87       8.812 -20.974 -15.274  1.00 59.48           O  
ATOM    711  N   SER B  88       4.736 -24.053 -14.266  1.00 66.40           N  
ATOM    712  CA  SER B  88       3.576 -24.557 -13.538  1.00 66.40           C  
ATOM    713  C   SER B  88       3.986 -25.171 -12.203  1.00 66.40           C  
ATOM    714  CB  SER B  88       2.825 -25.592 -14.376  1.00 66.40           C  
ATOM    715  O   SER B  88       4.905 -25.991 -12.147  1.00 66.40           O  
ATOM    716  OG  SER B  88       1.592 -25.933 -13.767  1.00 66.40           O  
ATOM    717  N   PRO B  89       3.278 -24.726 -11.127  1.00 65.49           N  
ATOM    718  CA  PRO B  89       3.600 -25.313  -9.824  1.00 65.49           C  
ATOM    719  C   PRO B  89       3.281 -26.804  -9.753  1.00 65.49           C  
ATOM    720  CB  PRO B  89       2.722 -24.519  -8.853  1.00 65.49           C  
ATOM    721  O   PRO B  89       2.296 -27.257 -10.343  1.00 65.49           O  
ATOM    722  CG  PRO B  89       2.298 -23.310  -9.622  1.00 65.49           C  
ATOM    723  CD  PRO B  89       2.379 -23.625 -11.088  1.00 65.49           C  
ATOM    724  N   TYR B  90       4.098 -27.542  -9.115  1.00 75.82           N  
ATOM    725  CA  TYR B  90       3.856 -28.957  -8.857  1.00 75.82           C  
ATOM    726  C   TYR B  90       4.166 -29.309  -7.407  1.00 75.82           C  
ATOM    727  CB  TYR B  90       4.697 -29.826  -9.796  1.00 75.82           C  
ATOM    728  O   TYR B  90       4.921 -28.600  -6.738  1.00 75.82           O  
ATOM    729  CG  TYR B  90       6.179 -29.765  -9.516  1.00 75.82           C  
ATOM    730  CD1 TYR B  90       7.022 -28.969 -10.288  1.00 75.82           C  
ATOM    731  CD2 TYR B  90       6.739 -30.504  -8.479  1.00 75.82           C  
ATOM    732  CE1 TYR B  90       8.388 -28.911 -10.034  1.00 75.82           C  
ATOM    733  CE2 TYR B  90       8.104 -30.454  -8.216  1.00 75.82           C  
ATOM    734  OH  TYR B  90      10.271 -29.602  -8.742  1.00 75.82           O  
ATOM    735  CZ  TYR B  90       8.919 -29.655  -8.997  1.00 75.82           C  
ATOM    736  N   PHE B  91       3.576 -30.265  -6.863  1.00 80.57           N  
ATOM    737  CA  PHE B  91       3.830 -30.928  -5.590  1.00 80.57           C  
ATOM    738  C   PHE B  91       3.743 -32.442  -5.742  1.00 80.57           C  
ATOM    739  CB  PHE B  91       2.837 -30.450  -4.526  1.00 80.57           C  
ATOM    740  O   PHE B  91       2.699 -32.974  -6.125  1.00 80.57           O  
ATOM    741  CG  PHE B  91       3.190 -30.883  -3.128  1.00 80.57           C  
ATOM    742  CD1 PHE B  91       2.658 -32.049  -2.592  1.00 80.57           C  
ATOM    743  CD2 PHE B  91       4.054 -30.123  -2.351  1.00 80.57           C  
ATOM    744  CE1 PHE B  91       2.983 -32.452  -1.298  1.00 80.57           C  
ATOM    745  CE2 PHE B  91       4.384 -30.519  -1.058  1.00 80.57           C  
ATOM    746  CZ  PHE B  91       3.846 -31.683  -0.533  1.00 80.57           C  
ATOM    747  N   ILE B  92       4.861 -33.147  -5.535  1.00 88.67           N  
ATOM    748  CA  ILE B  92       4.927 -34.597  -5.683  1.00 88.67           C  
ATOM    749  C   ILE B  92       5.140 -35.246  -4.317  1.00 88.67           C  
ATOM    750  CB  ILE B  92       6.051 -35.016  -6.657  1.00 88.67           C  
ATOM    751  O   ILE B  92       6.040 -34.854  -3.571  1.00 88.67           O  
ATOM    752  CG1 ILE B  92       5.884 -34.302  -8.003  1.00 88.67           C  
ATOM    753  CG2 ILE B  92       6.068 -36.536  -6.841  1.00 88.67           C  
ATOM    754  CD1 ILE B  92       7.074 -34.462  -8.940  1.00 88.67           C  
ATOM    755  N   VAL B  93       4.350 -36.210  -4.022  1.00 90.97           N  
ATOM    756  CA  VAL B  93       4.470 -36.931  -2.760  1.00 90.97           C  
ATOM    757  C   VAL B  93       5.050 -38.321  -3.011  1.00 90.97           C  
ATOM    758  CB  VAL B  93       3.108 -37.044  -2.039  1.00 90.97           C  
ATOM    759  O   VAL B  93       4.424 -39.150  -3.675  1.00 90.97           O  
ATOM    760  CG1 VAL B  93       3.270 -37.728  -0.683  1.00 90.97           C  
ATOM    761  CG2 VAL B  93       2.477 -35.663  -1.873  1.00 90.97           C  
ATOM    762  N   SER B  94       6.252 -38.554  -2.567  1.00 85.00           N  
ATOM    763  CA  SER B  94       6.884 -39.869  -2.579  1.00 85.00           C  
ATOM    764  C   SER B  94       6.943 -40.467  -1.178  1.00 85.00           C  
ATOM    765  CB  SER B  94       8.294 -39.781  -3.165  1.00 85.00           C  
ATOM    766  O   SER B  94       6.742 -39.762  -0.187  1.00 85.00           O  
ATOM    767  OG  SER B  94       9.216 -39.325  -2.190  1.00 85.00           O  
ATOM    768  N   PRO B  95       7.178 -41.795  -1.123  1.00 78.39           N  
ATOM    769  CA  PRO B  95       7.250 -42.416   0.201  1.00 78.39           C  
ATOM    770  C   PRO B  95       8.341 -41.807   1.080  1.00 78.39           C  
ATOM    771  CB  PRO B  95       7.558 -43.882  -0.113  1.00 78.39           C  
ATOM    772  O   PRO B  95       8.169 -41.697   2.296  1.00 78.39           O  
ATOM    773  CG  PRO B  95       7.049 -44.090  -1.503  1.00 78.39           C  
ATOM    774  CD  PRO B  95       7.134 -42.785  -2.242  1.00 78.39           C  
ATOM    775  N   ASP B  96       9.414 -41.309   0.503  1.00 74.87           N  
ATOM    776  CA  ASP B  96      10.592 -40.895   1.260  1.00 74.87           C  
ATOM    777  C   ASP B  96      10.647 -39.375   1.403  1.00 74.87           C  
ATOM    778  CB  ASP B  96      11.868 -41.406   0.589  1.00 74.87           C  
ATOM    779  O   ASP B  96      11.129 -38.859   2.413  1.00 74.87           O  
ATOM    780  CG  ASP B  96      11.917 -41.107  -0.899  1.00 74.87           C  
ATOM    781  OD1 ASP B  96      10.856 -41.129  -1.560  1.00 74.87           O  
ATOM    782  OD2 ASP B  96      13.026 -40.850  -1.416  1.00 74.87           O  
ATOM    783  N   LYS B  97      10.164 -38.648   0.403  1.00 78.63           N  
ATOM    784  CA  LYS B  97      10.270 -37.192   0.435  1.00 78.63           C  
ATOM    785  C   LYS B  97       9.248 -36.546  -0.496  1.00 78.63           C  
ATOM    786  CB  LYS B  97      11.682 -36.748   0.052  1.00 78.63           C  
ATOM    787  O   LYS B  97       8.537 -37.241  -1.225  1.00 78.63           O  
ATOM    788  CG  LYS B  97      12.054 -37.047  -1.393  1.00 78.63           C  
ATOM    789  CD  LYS B  97      13.468 -36.579  -1.715  1.00 78.63           C  
ATOM    790  CE  LYS B  97      13.817 -36.816  -3.178  1.00 78.63           C  
ATOM    791  NZ  LYS B  97      15.156 -36.255  -3.525  1.00 78.63           N  
ATOM    792  N   THR B  98       9.080 -35.196  -0.294  1.00 85.07           N  
ATOM    793  CA  THR B  98       8.226 -34.417  -1.184  1.00 85.07           C  
ATOM    794  C   THR B  98       9.065 -33.518  -2.087  1.00 85.07           C  
ATOM    795  CB  THR B  98       7.225 -33.559  -0.388  1.00 85.07           C  
ATOM    796  O   THR B  98      10.183 -33.141  -1.731  1.00 85.07           O  
ATOM    797  CG2 THR B  98       6.268 -34.434   0.415  1.00 85.07           C  
ATOM    798  OG1 THR B  98       7.944 -32.707   0.511  1.00 85.07           O  
ATOM    799  N   TYR B  99       8.536 -33.353  -3.241  1.00 78.81           N  
ATOM    800  CA  TYR B  99       9.117 -32.445  -4.223  1.00 78.81           C  
ATOM    801  C   TYR B  99       8.158 -31.305  -4.546  1.00 78.81           C  
ATOM    802  CB  TYR B  99       9.481 -33.199  -5.506  1.00 78.81           C  
ATOM    803  O   TYR B  99       6.950 -31.517  -4.667  1.00 78.81           O  
ATOM    804  CG  TYR B  99      10.438 -34.345  -5.284  1.00 78.81           C  
ATOM    805  CD1 TYR B  99      11.789 -34.220  -5.600  1.00 78.81           C  
ATOM    806  CD2 TYR B  99       9.994 -35.555  -4.761  1.00 78.81           C  
ATOM    807  CE1 TYR B  99      12.675 -35.274  -5.400  1.00 78.81           C  
ATOM    808  CE2 TYR B  99      10.870 -36.615  -4.557  1.00 78.81           C  
ATOM    809  OH  TYR B  99      13.079 -37.512  -4.678  1.00 78.81           O  
ATOM    810  CZ  TYR B  99      12.207 -36.466  -4.878  1.00 78.81           C  
ATOM    811  N   GLN B 100       8.687 -30.069  -4.528  1.00 72.77           N  
ATOM    812  CA  GLN B 100       7.850 -28.942  -4.925  1.00 72.77           C  
ATOM    813  C   GLN B 100       8.647 -27.923  -5.735  1.00 72.77           C  
ATOM    814  CB  GLN B 100       7.235 -28.270  -3.696  1.00 72.77           C  
ATOM    815  O   GLN B 100       9.853 -27.770  -5.535  1.00 72.77           O  
ATOM    816  CG  GLN B 100       8.261 -27.661  -2.751  1.00 72.77           C  
ATOM    817  CD  GLN B 100       7.641 -27.142  -1.467  1.00 72.77           C  
ATOM    818  NE2 GLN B 100       8.381 -26.306  -0.747  1.00 72.77           N  
ATOM    819  OE1 GLN B 100       6.506 -27.489  -1.126  1.00 72.77           O  
ATOM    820  N   GLY B 101       7.930 -27.310  -6.711  1.00 61.61           N  
ATOM    821  CA  GLY B 101       8.523 -26.329  -7.606  1.00 61.61           C  
ATOM    822  C   GLY B 101       7.641 -25.995  -8.794  1.00 61.61           C  
ATOM    823  O   GLY B 101       6.415 -26.091  -8.710  1.00 61.61           O  
ATOM    824  N   VAL B 102       8.237 -25.470  -9.834  1.00 66.28           N  
ATOM    825  CA  VAL B 102       7.524 -25.171 -11.072  1.00 66.28           C  
ATOM    826  C   VAL B 102       8.169 -25.922 -12.234  1.00 66.28           C  
ATOM    827  CB  VAL B 102       7.504 -23.654 -11.363  1.00 66.28           C  
ATOM    828  O   VAL B 102       9.377 -26.168 -12.229  1.00 66.28           O  
ATOM    829  CG1 VAL B 102       6.700 -22.910 -10.299  1.00 66.28           C  
ATOM    830  CG2 VAL B 102       8.928 -23.107 -11.441  1.00 66.28           C  
ATOM    831  N   SER B 103       7.443 -26.298 -13.134  1.00 70.35           N  
ATOM    832  CA  SER B 103       7.972 -26.977 -14.312  1.00 70.35           C  
ATOM    833  C   SER B 103       8.952 -26.087 -15.069  1.00 70.35           C  
ATOM    834  CB  SER B 103       6.835 -27.403 -15.242  1.00 70.35           C  
ATOM    835  O   SER B 103       8.813 -24.862 -15.071  1.00 70.35           O  
ATOM    836  OG  SER B 103       6.108 -26.275 -15.698  1.00 70.35           O  
ATOM    837  N   ASP B 104       9.900 -26.729 -15.738  1.00 59.49           N  
ATOM    838  CA  ASP B 104      10.915 -25.969 -16.461  1.00 59.49           C  
ATOM    839  C   ASP B 104      10.403 -25.534 -17.832  1.00 59.49           C  
ATOM    840  CB  ASP B 104      12.196 -26.793 -16.615  1.00 59.49           C  
ATOM    841  O   ASP B 104       9.213 -25.664 -18.126  1.00 59.49           O  
ATOM    842  CG  ASP B 104      12.022 -27.993 -17.529  1.00 59.49           C  
ATOM    843  OD1 ASP B 104      11.025 -28.048 -18.281  1.00 59.49           O  
ATOM    844  OD2 ASP B 104      12.889 -28.893 -17.495  1.00 59.49           O  
ATOM    845  N   SER B 105      11.188 -24.890 -18.636  1.00 65.80           N  
ATOM    846  CA  SER B 105      10.802 -24.294 -19.911  1.00 65.80           C  
ATOM    847  C   SER B 105      10.280 -25.351 -20.879  1.00 65.80           C  
ATOM    848  CB  SER B 105      11.986 -23.557 -20.539  1.00 65.80           C  
ATOM    849  O   SER B 105       9.562 -25.030 -21.828  1.00 65.80           O  
ATOM    850  OG  SER B 105      13.074 -24.440 -20.750  1.00 65.80           O  
ATOM    851  N   GLU B 106      10.662 -26.610 -20.566  1.00 76.72           N  
ATOM    852  CA  GLU B 106      10.219 -27.710 -21.417  1.00 76.72           C  
ATOM    853  C   GLU B 106       9.065 -28.474 -20.774  1.00 76.72           C  
ATOM    854  CB  GLU B 106      11.380 -28.663 -21.713  1.00 76.72           C  
ATOM    855  O   GLU B 106       8.663 -29.531 -21.265  1.00 76.72           O  
ATOM    856  CG  GLU B 106      12.505 -28.030 -22.519  1.00 76.72           C  
ATOM    857  CD  GLU B 106      12.101 -27.682 -23.943  1.00 76.72           C  
ATOM    858  OE1 GLU B 106      12.041 -26.477 -24.279  1.00 76.72           O  
ATOM    859  OE2 GLU B 106      11.840 -28.621 -24.727  1.00 76.72           O  
ATOM    860  N   GLY B 107       8.578 -27.951 -19.628  1.00 78.23           N  
ATOM    861  CA  GLY B 107       7.405 -28.531 -18.993  1.00 78.23           C  
ATOM    862  C   GLY B 107       7.738 -29.682 -18.063  1.00 78.23           C  
ATOM    863  O   GLY B 107       6.840 -30.365 -17.566  1.00 78.23           O  
ATOM    864  N   PHE B 108       9.049 -29.920 -17.781  1.00 82.41           N  
ATOM    865  CA  PHE B 108       9.459 -31.072 -16.988  1.00 82.41           C  
ATOM    866  C   PHE B 108       9.389 -30.758 -15.499  1.00 82.41           C  
ATOM    867  CB  PHE B 108      10.878 -31.509 -17.366  1.00 82.41           C  
ATOM    868  O   PHE B 108       9.785 -29.673 -15.068  1.00 82.41           O  
ATOM    869  CG  PHE B 108      10.965 -32.205 -18.697  1.00 82.41           C  
ATOM    870  CD1 PHE B 108      10.483 -33.499 -18.853  1.00 82.41           C  
ATOM    871  CD2 PHE B 108      11.529 -31.565 -19.793  1.00 82.41           C  
ATOM    872  CE1 PHE B 108      10.562 -34.146 -20.085  1.00 82.41           C  
ATOM    873  CE2 PHE B 108      11.612 -32.205 -21.026  1.00 82.41           C  
ATOM    874  CZ  PHE B 108      11.128 -33.496 -21.170  1.00 82.41           C  
ATOM    875  N   LEU B 109       8.855 -31.720 -14.791  1.00 83.23           N  
ATOM    876  CA  LEU B 109       9.065 -31.804 -13.349  1.00 83.23           C  
ATOM    877  C   LEU B 109      10.370 -32.525 -13.031  1.00 83.23           C  
ATOM    878  CB  LEU B 109       7.893 -32.525 -12.678  1.00 83.23           C  
ATOM    879  O   LEU B 109      10.996 -33.107 -13.920  1.00 83.23           O  
ATOM    880  CG  LEU B 109       6.611 -31.711 -12.494  1.00 83.23           C  
ATOM    881  CD1 LEU B 109       6.055 -31.287 -13.849  1.00 83.23           C  
ATOM    882  CD2 LEU B 109       5.576 -32.512 -11.712  1.00 83.23           C  
ATOM    883  N   PRO B 110      10.763 -32.570 -11.765  1.00 80.49           N  
ATOM    884  CA  PRO B 110      12.004 -33.285 -11.458  1.00 80.49           C  
ATOM    885  C   PRO B 110      11.877 -34.795 -11.643  1.00 80.49           C  
ATOM    886  CB  PRO B 110      12.259 -32.934  -9.990  1.00 80.49           C  
ATOM    887  O   PRO B 110      10.791 -35.353 -11.465  1.00 80.49           O  
ATOM    888  CG  PRO B 110      10.915 -32.573  -9.445  1.00 80.49           C  
ATOM    889  CD  PRO B 110      10.088 -31.995 -10.558  1.00 80.49           C  
ATOM    890  N   ARG B 111      12.910 -35.423 -12.087  1.00 83.26           N  
ATOM    891  CA  ARG B 111      12.959 -36.882 -12.079  1.00 83.26           C  
ATOM    892  C   ARG B 111      12.977 -37.421 -10.652  1.00 83.26           C  
ATOM    893  CB  ARG B 111      14.186 -37.382 -12.843  1.00 83.26           C  
ATOM    894  O   ARG B 111      13.767 -36.968  -9.821  1.00 83.26           O  
ATOM    895  CG  ARG B 111      14.216 -38.889 -13.042  1.00 83.26           C  
ATOM    896  CD  ARG B 111      15.251 -39.301 -14.080  1.00 83.26           C  
ATOM    897  NE  ARG B 111      14.818 -38.970 -15.434  1.00 83.26           N  
ATOM    898  NH1 ARG B 111      13.613 -40.916 -15.748  1.00 83.26           N  
ATOM    899  NH2 ARG B 111      13.715 -39.345 -17.414  1.00 83.26           N  
ATOM    900  CZ  ARG B 111      14.050 -39.745 -16.196  1.00 83.26           C  
ATOM    901  N   VAL B 112      12.106 -38.349 -10.332  1.00 85.18           N  
ATOM    902  CA  VAL B 112      11.977 -38.868  -8.974  1.00 85.18           C  
ATOM    903  C   VAL B 112      12.416 -40.330  -8.936  1.00 85.18           C  
ATOM    904  CB  VAL B 112      10.530 -38.733  -8.450  1.00 85.18           C  
ATOM    905  O   VAL B 112      11.943 -41.148  -9.728  1.00 85.18           O  
ATOM    906  CG1 VAL B 112      10.419 -39.271  -7.025  1.00 85.18           C  
ATOM    907  CG2 VAL B 112      10.075 -37.276  -8.511  1.00 85.18           C  
ATOM    908  N   SER B 113      13.315 -40.617  -7.992  1.00 81.14           N  
ATOM    909  CA  SER B 113      13.812 -41.977  -7.813  1.00 81.14           C  
ATOM    910  C   SER B 113      13.224 -42.621  -6.562  1.00 81.14           C  
ATOM    911  CB  SER B 113      15.339 -41.983  -7.729  1.00 81.14           C  
ATOM    912  O   SER B 113      13.026 -41.950  -5.547  1.00 81.14           O  
ATOM    913  OG  SER B 113      15.910 -41.444  -8.909  1.00 81.14           O  
ATOM    914  N   THR B 114      12.814 -43.835  -6.738  1.00 84.97           N  
ATOM    915  CA  THR B 114      12.350 -44.628  -5.605  1.00 84.97           C  
ATOM    916  C   THR B 114      13.137 -45.932  -5.500  1.00 84.97           C  
ATOM    917  CB  THR B 114      10.847 -44.941  -5.719  1.00 84.97           C  
ATOM    918  O   THR B 114      13.910 -46.270  -6.398  1.00 84.97           O  
ATOM    919  CG2 THR B 114      10.019 -43.660  -5.738  1.00 84.97           C  
ATOM    920  OG1 THR B 114      10.607 -45.669  -6.930  1.00 84.97           O  
ATOM    921  N   THR B 115      13.009 -46.603  -4.380  1.00 82.30           N  
ATOM    922  CA  THR B 115      13.728 -47.848  -4.135  1.00 82.30           C  
ATOM    923  C   THR B 115      13.114 -48.994  -4.934  1.00 82.30           C  
ATOM    924  CB  THR B 115      13.730 -48.207  -2.637  1.00 82.30           C  
ATOM    925  O   THR B 115      13.830 -49.867  -5.429  1.00 82.30           O  
ATOM    926  CG2 THR B 115      14.772 -49.277  -2.329  1.00 82.30           C  
ATOM    927  OG1 THR B 115      14.025 -47.032  -1.871  1.00 82.30           O  
ATOM    928  N   HIS B 116      11.821 -49.081  -5.094  1.00 84.36           N  
ATOM    929  CA  HIS B 116      11.032 -50.003  -5.904  1.00 84.36           C  
ATOM    930  C   HIS B 116       9.925 -49.269  -6.653  1.00 84.36           C  
ATOM    931  CB  HIS B 116      10.433 -51.106  -5.030  1.00 84.36           C  
ATOM    932  O   HIS B 116       9.559 -48.149  -6.289  1.00 84.36           O  
ATOM    933  CG  HIS B 116      11.432 -51.776  -4.141  1.00 84.36           C  
ATOM    934  CD2 HIS B 116      12.058 -52.971  -4.249  1.00 84.36           C  
ATOM    935  ND1 HIS B 116      11.890 -51.204  -2.974  1.00 84.36           N  
ATOM    936  CE1 HIS B 116      12.758 -52.022  -2.401  1.00 84.36           C  
ATOM    937  NE2 HIS B 116      12.878 -53.101  -3.155  1.00 84.36           N  
ATOM    938  N   PRO B 117       9.524 -49.843  -7.689  1.00 87.97           N  
ATOM    939  CA  PRO B 117       8.411 -49.200  -8.392  1.00 87.97           C  
ATOM    940  C   PRO B 117       7.258 -48.832  -7.459  1.00 87.97           C  
ATOM    941  CB  PRO B 117       7.975 -50.260  -9.406  1.00 87.97           C  
ATOM    942  O   PRO B 117       6.803 -49.668  -6.675  1.00 87.97           O  
ATOM    943  CG  PRO B 117       9.213 -51.047  -9.692  1.00 87.97           C  
ATOM    944  CD  PRO B 117      10.006 -51.167  -8.422  1.00 87.97           C  
ATOM    945  N   GLU B 118       6.873 -47.641  -7.481  1.00 89.67           N  
ATOM    946  CA  GLU B 118       5.817 -47.150  -6.601  1.00 89.67           C  
ATOM    947  C   GLU B 118       5.020 -46.031  -7.267  1.00 89.67           C  
ATOM    948  CB  GLU B 118       6.405 -46.659  -5.276  1.00 89.67           C  
ATOM    949  O   GLU B 118       5.553 -45.291  -8.096  1.00 89.67           O  
ATOM    950  CG  GLU B 118       5.599 -45.548  -4.618  1.00 89.67           C  
ATOM    951  CD  GLU B 118       6.158 -45.118  -3.272  1.00 89.67           C  
ATOM    952  OE1 GLU B 118       5.597 -44.187  -2.651  1.00 89.67           O  
ATOM    953  OE2 GLU B 118       7.166 -45.716  -2.834  1.00 89.67           O  
ATOM    954  N   GLU B 119       3.761 -45.920  -6.845  1.00 93.03           N  
ATOM    955  CA  GLU B 119       2.879 -44.861  -7.327  1.00 93.03           C  
ATOM    956  C   GLU B 119       3.049 -43.586  -6.507  1.00 93.03           C  
ATOM    957  CB  GLU B 119       1.419 -45.320  -7.292  1.00 93.03           C  
ATOM    958  O   GLU B 119       2.935 -43.611  -5.279  1.00 93.03           O  
ATOM    959  CG  GLU B 119       0.456 -44.356  -7.970  1.00 93.03           C  
ATOM    960  CD  GLU B 119      -0.973 -44.875  -8.023  1.00 93.03           C  
ATOM    961  OE1 GLU B 119      -1.800 -44.461  -7.179  1.00 93.03           O  
ATOM    962  OE2 GLU B 119      -1.266 -45.702  -8.915  1.00 93.03           O  
ATOM    963  N   LEU B 120       3.340 -42.538  -7.183  1.00 93.44           N  
ATOM    964  CA  LEU B 120       3.515 -41.240  -6.539  1.00 93.44           C  
ATOM    965  C   LEU B 120       2.316 -40.336  -6.805  1.00 93.44           C  
ATOM    966  CB  LEU B 120       4.798 -40.566  -7.032  1.00 93.44           C  
ATOM    967  O   LEU B 120       1.768 -40.334  -7.910  1.00 93.44           O  
ATOM    968  CG  LEU B 120       6.069 -41.415  -6.991  1.00 93.44           C  
ATOM    969  CD1 LEU B 120       7.240 -40.645  -7.592  1.00 93.44           C  
ATOM    970  CD2 LEU B 120       6.381 -41.842  -5.560  1.00 93.44           C  
ATOM    971  N   GLU B 121       1.867 -39.556  -5.809  1.00 93.03           N  
ATOM    972  CA  GLU B 121       0.837 -38.538  -5.997  1.00 93.03           C  
ATOM    973  C   GLU B 121       1.439 -37.232  -6.507  1.00 93.03           C  
ATOM    974  CB  GLU B 121       0.080 -38.292  -4.689  1.00 93.03           C  
ATOM    975  O   GLU B 121       2.429 -36.742  -5.959  1.00 93.03           O  
ATOM    976  CG  GLU B 121      -0.796 -39.459  -4.258  1.00 93.03           C  
ATOM    977  CD  GLU B 121      -1.582 -39.181  -2.986  1.00 93.03           C  
ATOM    978  OE1 GLU B 121      -2.118 -40.138  -2.382  1.00 93.03           O  
ATOM    979  OE2 GLU B 121      -1.663 -37.997  -2.591  1.00 93.03           O  
ATOM    980  N   VAL B 122       0.813 -36.693  -7.605  1.00 91.76           N  
ATOM    981  CA  VAL B 122       1.315 -35.466  -8.214  1.00 91.76           C  
ATOM    982  C   VAL B 122       0.203 -34.421  -8.263  1.00 91.76           C  
ATOM    983  CB  VAL B 122       1.868 -35.723  -9.634  1.00 91.76           C  
ATOM    984  O   VAL B 122      -0.895 -34.695  -8.753  1.00 91.76           O  
ATOM    985  CG1 VAL B 122       2.462 -34.444 -10.221  1.00 91.76           C  
ATOM    986  CG2 VAL B 122       2.913 -36.836  -9.605  1.00 91.76           C  
ATOM    987  N   TYR B 123       0.539 -33.316  -7.649  1.00 83.16           N  
ATOM    988  CA  TYR B 123      -0.368 -32.175  -7.702  1.00 83.16           C  
ATOM    989  C   TYR B 123       0.184 -31.081  -8.607  1.00 83.16           C  
ATOM    990  CB  TYR B 123      -0.612 -31.616  -6.297  1.00 83.16           C  
ATOM    991  O   TYR B 123       1.383 -30.791  -8.581  1.00 83.16           O  
ATOM    992  CG  TYR B 123      -1.153 -32.635  -5.323  1.00 83.16           C  
ATOM    993  CD1 TYR B 123      -2.524 -32.771  -5.117  1.00 83.16           C  
ATOM    994  CD2 TYR B 123      -0.296 -33.464  -4.608  1.00 83.16           C  
ATOM    995  CE1 TYR B 123      -3.028 -33.707  -4.220  1.00 83.16           C  
ATOM    996  CE2 TYR B 123      -0.788 -34.403  -3.708  1.00 83.16           C  
ATOM    997  OH  TYR B 123      -2.646 -35.446  -2.632  1.00 83.16           O  
ATOM    998  CZ  TYR B 123      -2.153 -34.518  -3.522  1.00 83.16           C  
ATOM    999  N   ILE B 124      -0.749 -30.508  -9.368  1.00 77.65           N  
ATOM   1000  CA  ILE B 124      -0.327 -29.523 -10.358  1.00 77.65           C  
ATOM   1001  C   ILE B 124      -1.160 -28.252 -10.208  1.00 77.65           C  
ATOM   1002  CB  ILE B 124      -0.450 -30.077 -11.795  1.00 77.65           C  
ATOM   1003  O   ILE B 124      -2.312 -28.305  -9.769  1.00 77.65           O  
ATOM   1004  CG1 ILE B 124       0.345 -31.380 -11.934  1.00 77.65           C  
ATOM   1005  CG2 ILE B 124       0.019 -29.037 -12.817  1.00 77.65           C  
ATOM   1006  CD1 ILE B 124      -0.005 -32.189 -13.176  1.00 77.65           C  
ATOM   1007  N   GLY B 125      -0.583 -27.111 -10.497  1.00 65.76           N  
ATOM   1008  CA  GLY B 125      -1.318 -25.856 -10.495  1.00 65.76           C  
ATOM   1009  C   GLY B 125      -1.741 -25.415  -9.107  1.00 65.76           C  
ATOM   1010  O   GLY B 125      -0.945 -25.457  -8.167  1.00 65.76           O  
ATOM   1011  N   VAL B 126      -2.980 -24.979  -8.968  1.00 58.30           N  
ATOM   1012  CA  VAL B 126      -3.504 -24.387  -7.741  1.00 58.30           C  
ATOM   1013  C   VAL B 126      -3.481 -25.421  -6.618  1.00 58.30           C  
ATOM   1014  CB  VAL B 126      -4.938 -23.847  -7.940  1.00 58.30           C  
ATOM   1015  O   VAL B 126      -3.183 -25.091  -5.468  1.00 58.30           O  
ATOM   1016  CG1 VAL B 126      -5.492 -23.292  -6.629  1.00 58.30           C  
ATOM   1017  CG2 VAL B 126      -4.958 -22.775  -9.028  1.00 58.30           C  
ATOM   1018  N   LEU B 127      -3.682 -26.644  -7.010  1.00 64.57           N  
ATOM   1019  CA  LEU B 127      -3.677 -27.675  -5.978  1.00 64.57           C  
ATOM   1020  C   LEU B 127      -2.266 -27.908  -5.449  1.00 64.57           C  
ATOM   1021  CB  LEU B 127      -4.253 -28.984  -6.525  1.00 64.57           C  
ATOM   1022  O   LEU B 127      -2.081 -28.183  -4.261  1.00 64.57           O  
ATOM   1023  CG  LEU B 127      -5.777 -29.069  -6.617  1.00 64.57           C  
ATOM   1024  CD1 LEU B 127      -6.197 -30.390  -7.252  1.00 64.57           C  
ATOM   1025  CD2 LEU B 127      -6.406 -28.909  -5.237  1.00 64.57           C  
ATOM   1026  N   ALA B 128      -1.330 -27.840  -6.401  1.00 69.57           N  
ATOM   1027  CA  ALA B 128       0.057 -27.935  -5.954  1.00 69.57           C  
ATOM   1028  C   ALA B 128       0.402 -26.801  -4.992  1.00 69.57           C  
ATOM   1029  CB  ALA B 128       1.005 -27.919  -7.151  1.00 69.57           C  
ATOM   1030  O   ALA B 128       1.022 -27.029  -3.951  1.00 69.57           O  
ATOM   1031  N   LEU B 129      -0.047 -25.617  -5.270  1.00 60.50           N  
ATOM   1032  CA  LEU B 129       0.243 -24.446  -4.449  1.00 60.50           C  
ATOM   1033  C   LEU B 129      -0.351 -24.600  -3.053  1.00 60.50           C  
ATOM   1034  CB  LEU B 129      -0.304 -23.179  -5.112  1.00 60.50           C  
ATOM   1035  O   LEU B 129       0.263 -24.193  -2.064  1.00 60.50           O  
ATOM   1036  CG  LEU B 129       0.493 -22.637  -6.300  1.00 60.50           C  
ATOM   1037  CD1 LEU B 129      -0.283 -21.523  -6.995  1.00 60.50           C  
ATOM   1038  CD2 LEU B 129       1.861 -22.139  -5.844  1.00 60.50           C  
ATOM   1039  N   GLU B 130      -1.500 -25.124  -2.967  1.00 56.00           N  
ATOM   1040  CA  GLU B 130      -2.166 -25.358  -1.690  1.00 56.00           C  
ATOM   1041  C   GLU B 130      -1.365 -26.320  -0.817  1.00 56.00           C  
ATOM   1042  CB  GLU B 130      -3.580 -25.902  -1.911  1.00 56.00           C  
ATOM   1043  O   GLU B 130      -1.413 -26.239   0.412  1.00 56.00           O  
ATOM   1044  CG  GLU B 130      -4.554 -24.873  -2.467  1.00 56.00           C  
ATOM   1045  CD  GLU B 130      -5.942 -25.438  -2.723  1.00 56.00           C  
ATOM   1046  OE1 GLU B 130      -6.830 -24.683  -3.179  1.00 56.00           O  
ATOM   1047  OE2 GLU B 130      -6.143 -26.646  -2.463  1.00 56.00           O  
ATOM   1048  N   ARG B 131      -0.546 -27.156  -1.460  1.00 65.17           N  
ATOM   1049  CA  ARG B 131       0.202 -28.186  -0.746  1.00 65.17           C  
ATOM   1050  C   ARG B 131       1.595 -27.691  -0.373  1.00 65.17           C  
ATOM   1051  CB  ARG B 131       0.306 -29.458  -1.591  1.00 65.17           C  
ATOM   1052  O   ARG B 131       2.286 -28.316   0.435  1.00 65.17           O  
ATOM   1053  CG  ARG B 131      -1.025 -30.154  -1.823  1.00 65.17           C  
ATOM   1054  CD  ARG B 131      -1.276 -31.249  -0.796  1.00 65.17           C  
ATOM   1055  NE  ARG B 131      -2.568 -31.896  -1.002  1.00 65.17           N  
ATOM   1056  NH1 ARG B 131      -1.932 -33.922  -0.093  1.00 65.17           N  
ATOM   1057  NH2 ARG B 131      -4.060 -33.639  -0.897  1.00 65.17           N  
ATOM   1058  CZ  ARG B 131      -2.851 -33.151  -0.664  1.00 65.17           C  
ATOM   1059  N   TRP B 132       2.046 -26.604  -1.022  1.00 55.67           N  
ATOM   1060  CA  TRP B 132       3.358 -26.039  -0.726  1.00 55.67           C  
ATOM   1061  C   TRP B 132       3.443 -25.597   0.731  1.00 55.67           C  
ATOM   1062  CB  TRP B 132       3.655 -24.855  -1.650  1.00 55.67           C  
ATOM   1063  O   TRP B 132       4.510 -25.667   1.346  1.00 55.67           O  
ATOM   1064  CG  TRP B 132       4.199 -25.250  -2.990  1.00 55.67           C  
ATOM   1065  CD1 TRP B 132       4.266 -26.511  -3.513  1.00 55.67           C  
ATOM   1066  CD2 TRP B 132       4.758 -24.376  -3.976  1.00 55.67           C  
ATOM   1067  CE2 TRP B 132       5.143 -25.177  -5.074  1.00 55.67           C  
ATOM   1068  CE3 TRP B 132       4.969 -22.992  -4.038  1.00 55.67           C  
ATOM   1069  NE1 TRP B 132       4.832 -26.474  -4.766  1.00 55.67           N  
ATOM   1070  CH2 TRP B 132       5.924 -23.282  -6.257  1.00 55.67           C  
ATOM   1071  CZ2 TRP B 132       5.728 -24.639  -6.222  1.00 55.67           C  
ATOM   1072  CZ3 TRP B 132       5.552 -22.458  -5.182  1.00 55.67           C  
ATOM   1073  N   HIS B 133       2.331 -25.097   1.375  1.00 47.74           N  
ATOM   1074  CA  HIS B 133       2.318 -24.494   2.703  1.00 47.74           C  
ATOM   1075  C   HIS B 133       1.825 -25.485   3.752  1.00 47.74           C  
ATOM   1076  CB  HIS B 133       1.443 -23.239   2.714  1.00 47.74           C  
ATOM   1077  O   HIS B 133       1.600 -25.112   4.906  1.00 47.74           O  
ATOM   1078  CG  HIS B 133       1.989 -22.121   1.884  1.00 47.74           C  
ATOM   1079  CD2 HIS B 133       2.761 -21.061   2.219  1.00 47.74           C  
ATOM   1080  ND1 HIS B 133       1.748 -22.011   0.532  1.00 47.74           N  
ATOM   1081  CE1 HIS B 133       2.351 -20.929   0.069  1.00 47.74           C  
ATOM   1082  NE2 HIS B 133       2.973 -20.335   1.073  1.00 47.74           N  
ATOM   1083  N   ASP B 134       1.581 -26.671   3.289  1.00 44.01           N  
ATOM   1084  CA  ASP B 134       1.191 -27.682   4.267  1.00 44.01           C  
ATOM   1085  C   ASP B 134       2.416 -28.301   4.935  1.00 44.01           C  
ATOM   1086  CB  ASP B 134       0.345 -28.771   3.605  1.00 44.01           C  
ATOM   1087  O   ASP B 134       2.400 -28.582   6.135  1.00 44.01           O  
ATOM   1088  CG  ASP B 134      -1.064 -28.311   3.277  1.00 44.01           C  
ATOM   1089  OD1 ASP B 134      -1.492 -27.250   3.780  1.00 44.01           O  
ATOM   1090  OD2 ASP B 134      -1.754 -29.018   2.510  1.00 44.01           O  
TER    1091      ASP B 134                                                      
ATOM   1092  N   MET C   1     -15.677 -32.542 -13.612  1.00 28.94           N  
ATOM   1093  CA  MET C   1     -14.763 -33.060 -14.625  1.00 28.94           C  
ATOM   1094  C   MET C   1     -13.314 -32.763 -14.254  1.00 28.94           C  
ATOM   1095  CB  MET C   1     -15.084 -32.462 -15.996  1.00 28.94           C  
ATOM   1096  O   MET C   1     -12.389 -33.236 -14.917  1.00 28.94           O  
ATOM   1097  CG  MET C   1     -16.035 -33.308 -16.827  1.00 28.94           C  
ATOM   1098  SD  MET C   1     -16.389 -32.565 -18.467  1.00 28.94           S  
ATOM   1099  CE  MET C   1     -16.803 -34.057 -19.412  1.00 28.94           C  
ATOM   1100  N   THR C   2     -13.102 -31.581 -13.651  1.00 33.99           N  
ATOM   1101  CA  THR C   2     -11.969 -30.664 -13.615  1.00 33.99           C  
ATOM   1102  C   THR C   2     -10.900 -31.163 -12.647  1.00 33.99           C  
ATOM   1103  CB  THR C   2     -12.411 -29.246 -13.209  1.00 33.99           C  
ATOM   1104  O   THR C   2      -9.805 -30.601 -12.579  1.00 33.99           O  
ATOM   1105  CG2 THR C   2     -12.998 -28.491 -14.397  1.00 33.99           C  
ATOM   1106  OG1 THR C   2     -13.402 -29.337 -12.178  1.00 33.99           O  
ATOM   1107  N   ASP C   3     -11.202 -32.098 -11.751  1.00 40.38           N  
ATOM   1108  CA  ASP C   3     -10.246 -32.359 -10.680  1.00 40.38           C  
ATOM   1109  C   ASP C   3      -9.065 -33.184 -11.185  1.00 40.38           C  
ATOM   1110  CB  ASP C   3     -10.929 -33.077  -9.514  1.00 40.38           C  
ATOM   1111  O   ASP C   3      -7.954 -33.072 -10.664  1.00 40.38           O  
ATOM   1112  CG  ASP C   3     -11.572 -32.122  -8.524  1.00 40.38           C  
ATOM   1113  OD1 ASP C   3     -11.300 -30.904  -8.586  1.00 40.38           O  
ATOM   1114  OD2 ASP C   3     -12.357 -32.593  -7.672  1.00 40.38           O  
ATOM   1115  N   THR C   4      -9.156 -34.040 -12.352  1.00 49.74           N  
ATOM   1116  CA  THR C   4      -8.097 -34.915 -12.843  1.00 49.74           C  
ATOM   1117  C   THR C   4      -7.013 -34.108 -13.551  1.00 49.74           C  
ATOM   1118  CB  THR C   4      -8.655 -35.983 -13.802  1.00 49.74           C  
ATOM   1119  O   THR C   4      -5.898 -34.596 -13.749  1.00 49.74           O  
ATOM   1120  CG2 THR C   4      -9.315 -37.123 -13.033  1.00 49.74           C  
ATOM   1121  OG1 THR C   4      -9.626 -35.379 -14.666  1.00 49.74           O  
ATOM   1122  N   LEU C   5      -7.293 -32.846 -13.836  1.00 58.71           N  
ATOM   1123  CA  LEU C   5      -6.373 -31.959 -14.540  1.00 58.71           C  
ATOM   1124  C   LEU C   5      -5.293 -31.437 -13.599  1.00 58.71           C  
ATOM   1125  CB  LEU C   5      -7.133 -30.786 -15.165  1.00 58.71           C  
ATOM   1126  O   LEU C   5      -4.165 -31.180 -14.024  1.00 58.71           O  
ATOM   1127  CG  LEU C   5      -7.773 -31.042 -16.530  1.00 58.71           C  
ATOM   1128  CD1 LEU C   5      -8.843 -29.994 -16.820  1.00 58.71           C  
ATOM   1129  CD2 LEU C   5      -6.712 -31.046 -17.625  1.00 58.71           C  
ATOM   1130  N   PHE C   6      -5.592 -31.562 -12.338  1.00 64.82           N  
ATOM   1131  CA  PHE C   6      -4.653 -30.907 -11.434  1.00 64.82           C  
ATOM   1132  C   PHE C   6      -4.115 -31.895 -10.406  1.00 64.82           C  
ATOM   1133  CB  PHE C   6      -5.322 -29.725 -10.727  1.00 64.82           C  
ATOM   1134  O   PHE C   6      -3.295 -31.532  -9.559  1.00 64.82           O  
ATOM   1135  CG  PHE C   6      -5.728 -28.613 -11.655  1.00 64.82           C  
ATOM   1136  CD1 PHE C   6      -4.774 -27.772 -12.216  1.00 64.82           C  
ATOM   1137  CD2 PHE C   6      -7.066 -28.407 -11.968  1.00 64.82           C  
ATOM   1138  CE1 PHE C   6      -5.147 -26.742 -13.076  1.00 64.82           C  
ATOM   1139  CE2 PHE C   6      -7.447 -27.380 -12.827  1.00 64.82           C  
ATOM   1140  CZ  PHE C   6      -6.486 -26.548 -13.379  1.00 64.82           C  
ATOM   1141  N   ASN C   7      -4.699 -33.013 -10.394  1.00 78.01           N  
ATOM   1142  CA  ASN C   7      -4.168 -34.110  -9.592  1.00 78.01           C  
ATOM   1143  C   ASN C   7      -4.042 -35.392 -10.410  1.00 78.01           C  
ATOM   1144  CB  ASN C   7      -5.045 -34.350  -8.362  1.00 78.01           C  
ATOM   1145  O   ASN C   7      -4.946 -35.738 -11.174  1.00 78.01           O  
ATOM   1146  CG  ASN C   7      -4.921 -35.761  -7.821  1.00 78.01           C  
ATOM   1147  ND2 ASN C   7      -5.648 -36.051  -6.749  1.00 78.01           N  
ATOM   1148  OD1 ASN C   7      -4.178 -36.583  -8.364  1.00 78.01           O  
ATOM   1149  N   THR C   8      -2.855 -36.012 -10.369  1.00 86.98           N  
ATOM   1150  CA  THR C   8      -2.593 -37.244 -11.106  1.00 86.98           C  
ATOM   1151  C   THR C   8      -1.590 -38.118 -10.358  1.00 86.98           C  
ATOM   1152  CB  THR C   8      -2.063 -36.946 -12.521  1.00 86.98           C  
ATOM   1153  O   THR C   8      -1.269 -37.851  -9.198  1.00 86.98           O  
ATOM   1154  CG2 THR C   8      -0.651 -36.372 -12.470  1.00 86.98           C  
ATOM   1155  OG1 THR C   8      -2.047 -38.159 -13.283  1.00 86.98           O  
ATOM   1156  N   THR C   9      -1.232 -39.317 -10.975  1.00 91.00           N  
ATOM   1157  CA  THR C   9      -0.240 -40.218 -10.399  1.00 91.00           C  
ATOM   1158  C   THR C   9       0.869 -40.515 -11.405  1.00 91.00           C  
ATOM   1159  CB  THR C   9      -0.885 -41.538  -9.938  1.00 91.00           C  
ATOM   1160  O   THR C   9       0.662 -40.404 -12.616  1.00 91.00           O  
ATOM   1161  CG2 THR C   9      -1.965 -41.286  -8.891  1.00 91.00           C  
ATOM   1162  OG1 THR C   9      -1.474 -42.196 -11.067  1.00 91.00           O  
ATOM   1163  N   MET C  10       2.060 -40.661 -10.884  1.00 90.97           N  
ATOM   1164  CA  MET C  10       3.219 -41.104 -11.654  1.00 90.97           C  
ATOM   1165  C   MET C  10       3.839 -42.352 -11.033  1.00 90.97           C  
ATOM   1166  CB  MET C  10       4.263 -39.990 -11.743  1.00 90.97           C  
ATOM   1167  O   MET C  10       3.979 -42.439  -9.812  1.00 90.97           O  
ATOM   1168  CG  MET C  10       5.683 -40.458 -11.468  1.00 90.97           C  
ATOM   1169  SD  MET C  10       6.914 -39.108 -11.642  1.00 90.97           S  
ATOM   1170  CE  MET C  10       7.690 -39.169 -10.003  1.00 90.97           C  
ATOM   1171  N   VAL C  11       4.023 -43.472 -11.911  1.00 91.39           N  
ATOM   1172  CA  VAL C  11       4.596 -44.719 -11.415  1.00 91.39           C  
ATOM   1173  C   VAL C  11       6.061 -44.816 -11.833  1.00 91.39           C  
ATOM   1174  CB  VAL C  11       3.812 -45.947 -11.929  1.00 91.39           C  
ATOM   1175  O   VAL C  11       6.384 -44.705 -13.018  1.00 91.39           O  
ATOM   1176  CG1 VAL C  11       4.404 -47.239 -11.368  1.00 91.39           C  
ATOM   1177  CG2 VAL C  11       2.334 -45.829 -11.562  1.00 91.39           C  
ATOM   1178  N   THR C  12       6.874 -44.977 -10.833  1.00 91.70           N  
ATOM   1179  CA  THR C  12       8.283 -45.191 -11.144  1.00 91.70           C  
ATOM   1180  C   THR C  12       8.512 -46.605 -11.670  1.00 91.70           C  
ATOM   1181  CB  THR C  12       9.170 -44.949  -9.909  1.00 91.70           C  
ATOM   1182  O   THR C  12       7.791 -47.534 -11.302  1.00 91.70           O  
ATOM   1183  CG2 THR C  12       9.105 -43.493  -9.461  1.00 91.70           C  
ATOM   1184  OG1 THR C  12       8.724 -45.788  -8.836  1.00 91.70           O  
ATOM   1185  N   ASP C  13       9.403 -46.705 -12.619  1.00 88.93           N  
ATOM   1186  CA  ASP C  13       9.694 -47.994 -13.239  1.00 88.93           C  
ATOM   1187  C   ASP C  13      11.190 -48.153 -13.499  1.00 88.93           C  
ATOM   1188  CB  ASP C  13       8.914 -48.149 -14.547  1.00 88.93           C  
ATOM   1189  O   ASP C  13      11.982 -47.273 -13.154  1.00 88.93           O  
ATOM   1190  CG  ASP C  13       9.296 -47.115 -15.591  1.00 88.93           C  
ATOM   1191  OD1 ASP C  13      10.488 -46.747 -15.678  1.00 88.93           O  
ATOM   1192  OD2 ASP C  13       8.398 -46.663 -16.333  1.00 88.93           O  
ATOM   1193  N   ASN C  14      11.619 -49.348 -13.978  1.00 85.72           N  
ATOM   1194  CA  ASN C  14      13.024 -49.673 -14.197  1.00 85.72           C  
ATOM   1195  C   ASN C  14      13.461 -49.345 -15.621  1.00 85.72           C  
ATOM   1196  CB  ASN C  14      13.289 -51.148 -13.887  1.00 85.72           C  
ATOM   1197  O   ASN C  14      14.547 -49.740 -16.049  1.00 85.72           O  
ATOM   1198  CG  ASN C  14      12.309 -52.075 -14.579  1.00 85.72           C  
ATOM   1199  ND2 ASN C  14      12.490 -53.377 -14.391  1.00 85.72           N  
ATOM   1200  OD1 ASN C  14      11.397 -51.624 -15.278  1.00 85.72           O  
ATOM   1201  N   GLN C  15      12.506 -48.653 -16.368  1.00 84.13           N  
ATOM   1202  CA  GLN C  15      12.873 -48.229 -17.714  1.00 84.13           C  
ATOM   1203  C   GLN C  15      13.705 -46.950 -17.681  1.00 84.13           C  
ATOM   1204  CB  GLN C  15      11.623 -48.019 -18.571  1.00 84.13           C  
ATOM   1205  O   GLN C  15      13.213 -45.893 -17.279  1.00 84.13           O  
ATOM   1206  CG  GLN C  15      10.867 -49.304 -18.880  1.00 84.13           C  
ATOM   1207  CD  GLN C  15       9.700 -49.086 -19.825  1.00 84.13           C  
ATOM   1208  NE2 GLN C  15       9.018 -50.168 -20.184  1.00 84.13           N  
ATOM   1209  OE1 GLN C  15       9.415 -47.954 -20.229  1.00 84.13           O  
ATOM   1210  N   ASN C  16      14.922 -47.140 -18.136  1.00 76.14           N  
ATOM   1211  CA  ASN C  16      15.850 -46.014 -18.104  1.00 76.14           C  
ATOM   1212  C   ASN C  16      15.357 -44.858 -18.970  1.00 76.14           C  
ATOM   1213  CB  ASN C  16      17.245 -46.455 -18.551  1.00 76.14           C  
ATOM   1214  O   ASN C  16      15.003 -45.055 -20.133  1.00 76.14           O  
ATOM   1215  CG  ASN C  16      18.351 -45.679 -17.864  1.00 76.14           C  
ATOM   1216  ND2 ASN C  16      19.588 -45.908 -18.288  1.00 76.14           N  
ATOM   1217  OD1 ASN C  16      18.096 -44.881 -16.958  1.00 76.14           O  
ATOM   1218  N   GLY C  17      15.200 -43.604 -18.295  1.00 80.60           N  
ATOM   1219  CA  GLY C  17      14.871 -42.397 -19.037  1.00 80.60           C  
ATOM   1220  C   GLY C  17      13.390 -42.268 -19.340  1.00 80.60           C  
ATOM   1221  O   GLY C  17      12.991 -41.453 -20.174  1.00 80.60           O  
ATOM   1222  N   SER C  18      12.589 -43.054 -18.694  1.00 84.82           N  
ATOM   1223  CA  SER C  18      11.153 -43.033 -18.957  1.00 84.82           C  
ATOM   1224  C   SER C  18      10.536 -41.699 -18.550  1.00 84.82           C  
ATOM   1225  CB  SER C  18      10.456 -44.174 -18.215  1.00 84.82           C  
ATOM   1226  O   SER C  18      10.887 -41.139 -17.509  1.00 84.82           O  
ATOM   1227  OG  SER C  18      10.363 -43.891 -16.830  1.00 84.82           O  
ATOM   1228  N   VAL C  19       9.701 -41.127 -19.517  1.00 88.54           N  
ATOM   1229  CA  VAL C  19       8.979 -39.876 -19.313  1.00 88.54           C  
ATOM   1230  C   VAL C  19       7.495 -40.082 -19.606  1.00 88.54           C  
ATOM   1231  CB  VAL C  19       9.545 -38.743 -20.199  1.00 88.54           C  
ATOM   1232  O   VAL C  19       7.134 -40.751 -20.577  1.00 88.54           O  
ATOM   1233  CG1 VAL C  19       8.705 -37.475 -20.056  1.00 88.54           C  
ATOM   1234  CG2 VAL C  19      11.004 -38.466 -19.842  1.00 88.54           C  
ATOM   1235  N   ILE C  20       6.688 -39.569 -18.712  1.00 89.86           N  
ATOM   1236  CA  ILE C  20       5.251 -39.613 -18.960  1.00 89.86           C  
ATOM   1237  C   ILE C  20       4.725 -38.200 -19.202  1.00 89.86           C  
ATOM   1238  CB  ILE C  20       4.495 -40.273 -17.785  1.00 89.86           C  
ATOM   1239  O   ILE C  20       5.050 -37.274 -18.455  1.00 89.86           O  
ATOM   1240  CG1 ILE C  20       5.080 -41.657 -17.484  1.00 89.86           C  
ATOM   1241  CG2 ILE C  20       2.997 -40.366 -18.091  1.00 89.86           C  
ATOM   1242  CD1 ILE C  20       4.659 -42.227 -16.136  1.00 89.86           C  
ATOM   1243  N   ASP C  21       3.951 -38.041 -20.238  1.00 89.44           N  
ATOM   1244  CA  ASP C  21       3.304 -36.765 -20.527  1.00 89.44           C  
ATOM   1245  C   ASP C  21       1.953 -36.662 -19.824  1.00 89.44           C  
ATOM   1246  CB  ASP C  21       3.128 -36.582 -22.036  1.00 89.44           C  
ATOM   1247  O   ASP C  21       1.194 -37.633 -19.782  1.00 89.44           O  
ATOM   1248  CG  ASP C  21       4.423 -36.227 -22.746  1.00 89.44           C  
ATOM   1249  OD1 ASP C  21       5.448 -36.001 -22.068  1.00 89.44           O  
ATOM   1250  OD2 ASP C  21       4.417 -36.171 -23.995  1.00 89.44           O  
ATOM   1251  N   HIS C  22       1.719 -35.602 -19.199  1.00 87.81           N  
ATOM   1252  CA  HIS C  22       0.425 -35.298 -18.599  1.00 87.81           C  
ATOM   1253  C   HIS C  22      -0.172 -34.025 -19.190  1.00 87.81           C  
ATOM   1254  CB  HIS C  22       0.558 -35.160 -17.081  1.00 87.81           C  
ATOM   1255  O   HIS C  22       0.477 -32.976 -19.197  1.00 87.81           O  
ATOM   1256  CG  HIS C  22      -0.744 -34.919 -16.384  1.00 87.81           C  
ATOM   1257  CD2 HIS C  22      -1.631 -35.782 -15.835  1.00 87.81           C  
ATOM   1258  ND1 HIS C  22      -1.264 -33.658 -16.194  1.00 87.81           N  
ATOM   1259  CE1 HIS C  22      -2.417 -33.755 -15.554  1.00 87.81           C  
ATOM   1260  NE2 HIS C  22      -2.663 -35.034 -15.325  1.00 87.81           N  
ATOM   1261  N   THR C  23      -1.248 -34.270 -19.769  1.00 80.36           N  
ATOM   1262  CA  THR C  23      -1.938 -33.118 -20.338  1.00 80.36           C  
ATOM   1263  C   THR C  23      -2.506 -32.228 -19.236  1.00 80.36           C  
ATOM   1264  CB  THR C  23      -3.073 -33.557 -21.282  1.00 80.36           C  
ATOM   1265  O   THR C  23      -3.159 -32.716 -18.312  1.00 80.36           O  
ATOM   1266  CG2 THR C  23      -3.690 -32.358 -21.995  1.00 80.36           C  
ATOM   1267  OG1 THR C  23      -2.549 -34.463 -22.260  1.00 80.36           O  
ATOM   1268  N   SER C  24      -2.086 -31.100 -19.258  1.00 70.10           N  
ATOM   1269  CA  SER C  24      -2.543 -30.105 -18.293  1.00 70.10           C  
ATOM   1270  C   SER C  24      -2.889 -28.788 -18.979  1.00 70.10           C  
ATOM   1271  CB  SER C  24      -1.478 -29.868 -17.222  1.00 70.10           C  
ATOM   1272  O   SER C  24      -2.587 -28.598 -20.159  1.00 70.10           O  
ATOM   1273  OG  SER C  24      -1.938 -28.942 -16.252  1.00 70.10           O  
ATOM   1274  N   GLU C  25      -3.594 -28.116 -18.473  1.00 53.04           N  
ATOM   1275  CA  GLU C  25      -3.905 -26.785 -18.985  1.00 53.04           C  
ATOM   1276  C   GLU C  25      -2.978 -25.732 -18.384  1.00 53.04           C  
ATOM   1277  CB  GLU C  25      -5.365 -26.426 -18.697  1.00 53.04           C  
ATOM   1278  O   GLU C  25      -2.438 -25.923 -17.293  1.00 53.04           O  
ATOM   1279  CG  GLU C  25      -6.367 -27.217 -19.525  1.00 53.04           C  
ATOM   1280  CD  GLU C  25      -7.774 -26.641 -19.475  1.00 53.04           C  
ATOM   1281  OE1 GLU C  25      -8.662 -27.146 -20.199  1.00 53.04           O  
ATOM   1282  OE2 GLU C  25      -7.989 -25.678 -18.707  1.00 53.04           O  
ATOM   1283  N   ASN C  26      -2.462 -24.874 -19.315  1.00 38.19           N  
ATOM   1284  CA  ASN C  26      -1.708 -23.767 -18.736  1.00 38.19           C  
ATOM   1285  C   ASN C  26      -2.402 -23.202 -17.500  1.00 38.19           C  
ATOM   1286  CB  ASN C  26      -1.492 -22.664 -19.775  1.00 38.19           C  
ATOM   1287  O   ASN C  26      -3.632 -23.167 -17.435  1.00 38.19           O  
ATOM   1288  CG  ASN C  26      -0.454 -23.036 -20.815  1.00 38.19           C  
ATOM   1289  ND2 ASN C  26      -0.536 -22.413 -21.984  1.00 38.19           N  
ATOM   1290  OD1 ASN C  26       0.414 -23.878 -20.569  1.00 38.19           O  
ATOM   1291  N   MET C  27      -1.502 -23.339 -16.485  1.00 38.21           N  
ATOM   1292  CA  MET C  27      -2.160 -22.609 -15.405  1.00 38.21           C  
ATOM   1293  C   MET C  27      -2.684 -21.264 -15.897  1.00 38.21           C  
ATOM   1294  CB  MET C  27      -1.198 -22.399 -14.234  1.00 38.21           C  
ATOM   1295  O   MET C  27      -1.999 -20.561 -16.642  1.00 38.21           O  
ATOM   1296  CG  MET C  27      -1.840 -22.601 -12.870  1.00 38.21           C  
ATOM   1297  SD  MET C  27      -0.628 -22.473 -11.498  1.00 38.21           S  
ATOM   1298  CE  MET C  27      -0.373 -20.677 -11.463  1.00 38.21           C  
ATOM   1299  N   PRO C  28      -3.771 -20.945 -15.982  1.00 29.24           N  
ATOM   1300  CA  PRO C  28      -3.925 -19.525 -16.304  1.00 29.24           C  
ATOM   1301  C   PRO C  28      -2.835 -18.657 -15.680  1.00 29.24           C  
ATOM   1302  CB  PRO C  28      -5.298 -19.178 -15.723  1.00 29.24           C  
ATOM   1303  O   PRO C  28      -2.260 -19.025 -14.652  1.00 29.24           O  
ATOM   1304  CG  PRO C  28      -5.687 -20.377 -14.920  1.00 29.24           C  
ATOM   1305  CD  PRO C  28      -4.684 -21.466 -15.173  1.00 29.24           C  
ATOM   1306  N   ALA C  29      -1.709 -18.245 -16.640  1.00 26.21           N  
ATOM   1307  CA  ALA C  29      -0.808 -17.315 -15.964  1.00 26.21           C  
ATOM   1308  C   ALA C  29      -1.528 -16.572 -14.842  1.00 26.21           C  
ATOM   1309  CB  ALA C  29      -0.220 -16.322 -16.964  1.00 26.21           C  
ATOM   1310  O   ALA C  29      -2.538 -15.906 -15.079  1.00 26.21           O  
ATOM   1311  N   ARG C  30      -1.557 -17.427 -13.943  1.00 26.77           N  
ATOM   1312  CA  ARG C  30      -2.201 -16.562 -12.960  1.00 26.77           C  
ATOM   1313  C   ARG C  30      -1.167 -15.773 -12.163  1.00 26.77           C  
ATOM   1314  CB  ARG C  30      -3.077 -17.384 -12.012  1.00 26.77           C  
ATOM   1315  O   ARG C  30      -0.146 -16.323 -11.745  1.00 26.77           O  
ATOM   1316  CG  ARG C  30      -4.426 -17.770 -12.598  1.00 26.77           C  
ATOM   1317  CD  ARG C  30      -5.302 -18.480 -11.576  1.00 26.77           C  
ATOM   1318  NE  ARG C  30      -6.543 -18.965 -12.174  1.00 26.77           N  
ATOM   1319  NH1 ARG C  30      -7.339 -19.940 -10.237  1.00 26.77           N  
ATOM   1320  NH2 ARG C  30      -8.573 -20.039 -12.166  1.00 26.77           N  
ATOM   1321  CZ  ARG C  30      -7.482 -19.647 -11.525  1.00 26.77           C  
ATOM   1322  N   GLY C  31      -0.678 -14.645 -12.683  1.00 26.23           N  
ATOM   1323  CA  GLY C  31      -0.005 -13.768 -11.738  1.00 26.23           C  
ATOM   1324  C   GLY C  31      -0.701 -13.695 -10.392  1.00 26.23           C  
ATOM   1325  O   GLY C  31      -1.930 -13.739 -10.320  1.00 26.23           O  
ATOM   1326  N   PHE C  32       0.169 -14.502  -9.666  1.00 26.30           N  
ATOM   1327  CA  PHE C  32      -0.401 -14.288  -8.341  1.00 26.30           C  
ATOM   1328  C   PHE C  32       0.089 -12.973  -7.746  1.00 26.30           C  
ATOM   1329  CB  PHE C  32      -0.047 -15.451  -7.408  1.00 26.30           C  
ATOM   1330  O   PHE C  32       1.269 -12.636  -7.861  1.00 26.30           O  
ATOM   1331  CG  PHE C  32      -0.594 -16.778  -7.859  1.00 26.30           C  
ATOM   1332  CD1 PHE C  32      -1.861 -17.193  -7.468  1.00 26.30           C  
ATOM   1333  CD2 PHE C  32       0.160 -17.613  -8.674  1.00 26.30           C  
ATOM   1334  CE1 PHE C  32      -2.370 -18.421  -7.883  1.00 26.30           C  
ATOM   1335  CE2 PHE C  32      -0.342 -18.842  -9.093  1.00 26.30           C  
ATOM   1336  CZ  PHE C  32      -1.606 -19.244  -8.696  1.00 26.30           C  
ATOM   1337  N   PHE C  33      -0.651 -12.221  -7.798  1.00 25.57           N  
ATOM   1338  CA  PHE C  33      -0.347 -11.008  -7.048  1.00 25.57           C  
ATOM   1339  C   PHE C  33      -0.828 -11.128  -5.606  1.00 25.57           C  
ATOM   1340  CB  PHE C  33      -0.988  -9.787  -7.715  1.00 25.57           C  
ATOM   1341  O   PHE C  33      -1.892 -11.693  -5.347  1.00 25.57           O  
ATOM   1342  CG  PHE C  33      -0.479  -9.519  -9.106  1.00 25.57           C  
ATOM   1343  CD1 PHE C  33       0.640  -8.722  -9.310  1.00 25.57           C  
ATOM   1344  CD2 PHE C  33      -1.121 -10.065 -10.210  1.00 25.57           C  
ATOM   1345  CE1 PHE C  33       1.113  -8.472 -10.597  1.00 25.57           C  
ATOM   1346  CE2 PHE C  33      -0.655  -9.820 -11.498  1.00 25.57           C  
ATOM   1347  CZ  PHE C  33       0.462  -9.023 -11.689  1.00 25.57           C  
ATOM   1348  N   PHE C  34       0.222 -11.385  -4.987  1.00 26.61           N  
ATOM   1349  CA  PHE C  34      -0.163 -11.281  -3.585  1.00 26.61           C  
ATOM   1350  C   PHE C  34      -0.242  -9.822  -3.151  1.00 26.61           C  
ATOM   1351  CB  PHE C  34       0.828 -12.040  -2.696  1.00 26.61           C  
ATOM   1352  O   PHE C  34       0.563  -8.996  -3.586  1.00 26.61           O  
ATOM   1353  CG  PHE C  34       0.901 -13.514  -2.991  1.00 26.61           C  
ATOM   1354  CD1 PHE C  34       0.056 -14.409  -2.347  1.00 26.61           C  
ATOM   1355  CD2 PHE C  34       1.817 -14.005  -3.914  1.00 26.61           C  
ATOM   1356  CE1 PHE C  34       0.122 -15.774  -2.618  1.00 26.61           C  
ATOM   1357  CE2 PHE C  34       1.889 -15.367  -4.190  1.00 26.61           C  
ATOM   1358  CZ  PHE C  34       1.041 -16.250  -3.540  1.00 26.61           C  
ATOM   1359  N   ALA C  35      -1.274  -9.520  -2.887  1.00 25.80           N  
ATOM   1360  CA  ALA C  35      -1.337  -8.194  -2.278  1.00 25.80           C  
ATOM   1361  C   ALA C  35      -1.334  -8.289  -0.755  1.00 25.80           C  
ATOM   1362  CB  ALA C  35      -2.578  -7.446  -2.758  1.00 25.80           C  
ATOM   1363  O   ALA C  35      -1.998  -9.154  -0.179  1.00 25.80           O  
ATOM   1364  N   VAL C  36      -0.142  -8.153  -0.300  1.00 25.64           N  
ATOM   1365  CA  VAL C  36      -0.187  -7.932   1.142  1.00 25.64           C  
ATOM   1366  C   VAL C  36      -0.942  -6.639   1.443  1.00 25.64           C  
ATOM   1367  CB  VAL C  36       1.231  -7.875   1.753  1.00 25.64           C  
ATOM   1368  O   VAL C  36      -0.601  -5.577   0.916  1.00 25.64           O  
ATOM   1369  CG1 VAL C  36       1.161  -7.631   3.259  1.00 25.64           C  
ATOM   1370  CG2 VAL C  36       1.993  -9.165   1.452  1.00 25.64           C  
ATOM   1371  N   VAL C  37      -2.153  -6.785   1.613  1.00 25.01           N  
ATOM   1372  CA  VAL C  37      -2.945  -5.596   1.908  1.00 25.01           C  
ATOM   1373  C   VAL C  37      -2.633  -5.105   3.320  1.00 25.01           C  
ATOM   1374  CB  VAL C  37      -4.458  -5.870   1.761  1.00 25.01           C  
ATOM   1375  O   VAL C  37      -2.693  -5.877   4.280  1.00 25.01           O  
ATOM   1376  CG1 VAL C  37      -5.260  -4.581   1.938  1.00 25.01           C  
ATOM   1377  CG2 VAL C  37      -4.756  -6.506   0.404  1.00 25.01           C  
ATOM   1378  N   ASP C  38      -1.720  -4.172   3.290  1.00 25.78           N  
ATOM   1379  CA  ASP C  38      -1.680  -3.607   4.636  1.00 25.78           C  
ATOM   1380  C   ASP C  38      -3.078  -3.209   5.105  1.00 25.78           C  
ATOM   1381  CB  ASP C  38      -0.745  -2.397   4.683  1.00 25.78           C  
ATOM   1382  O   ASP C  38      -3.880  -2.699   4.320  1.00 25.78           O  
ATOM   1383  CG  ASP C  38       0.604  -2.714   5.304  1.00 25.78           C  
ATOM   1384  OD1 ASP C  38       0.736  -3.761   5.975  1.00 25.78           O  
ATOM   1385  OD2 ASP C  38       1.543  -1.909   5.124  1.00 25.78           O  
ATOM   1386  N   GLU C  39      -3.746  -3.948   6.009  1.00 25.76           N  
ATOM   1387  CA  GLU C  39      -4.989  -3.349   6.487  1.00 25.76           C  
ATOM   1388  C   GLU C  39      -4.972  -1.832   6.316  1.00 25.76           C  
ATOM   1389  CB  GLU C  39      -5.230  -3.710   7.954  1.00 25.76           C  
ATOM   1390  O   GLU C  39      -3.904  -1.227   6.205  1.00 25.76           O  
ATOM   1391  CG  GLU C  39      -6.279  -4.794   8.156  1.00 25.76           C  
ATOM   1392  CD  GLU C  39      -6.548  -5.103   9.621  1.00 25.76           C  
ATOM   1393  OE1 GLU C  39      -7.426  -5.948   9.911  1.00 25.76           O  
ATOM   1394  OE2 GLU C  39      -5.877  -4.495  10.484  1.00 25.76           O  
ATOM   1395  N   VAL C  40      -5.851  -1.152   5.691  1.00 29.37           N  
ATOM   1396  CA  VAL C  40      -5.828   0.219   6.191  1.00 29.37           C  
ATOM   1397  C   VAL C  40      -5.141   0.261   7.554  1.00 29.37           C  
ATOM   1398  CB  VAL C  40      -7.251   0.811   6.292  1.00 29.37           C  
ATOM   1399  O   VAL C  40      -5.149  -0.728   8.291  1.00 29.37           O  
ATOM   1400  CG1 VAL C  40      -7.214   2.332   6.166  1.00 29.37           C  
ATOM   1401  CG2 VAL C  40      -8.158   0.204   5.223  1.00 29.37           C  
ATOM   1402  N   GLY C  41      -4.012   1.148   7.773  1.00 33.74           N  
ATOM   1403  CA  GLY C  41      -3.336   1.081   9.059  1.00 33.74           C  
ATOM   1404  C   GLY C  41      -4.223   0.560  10.173  1.00 33.74           C  
ATOM   1405  O   GLY C  41      -5.426   0.831  10.195  1.00 33.74           O  
ATOM   1406  N   LYS C  42      -3.917  -0.697  10.640  1.00 38.76           N  
ATOM   1407  CA  LYS C  42      -4.545  -0.801  11.954  1.00 38.76           C  
ATOM   1408  C   LYS C  42      -4.764   0.578  12.570  1.00 38.76           C  
ATOM   1409  CB  LYS C  42      -3.695  -1.663  12.889  1.00 38.76           C  
ATOM   1410  O   LYS C  42      -5.733   0.791  13.301  1.00 38.76           O  
ATOM   1411  CG  LYS C  42      -3.927  -3.158  12.734  1.00 38.76           C  
ATOM   1412  CD  LYS C  42      -3.115  -3.958  13.744  1.00 38.76           C  
ATOM   1413  CE  LYS C  42      -3.315  -5.457  13.562  1.00 38.76           C  
ATOM   1414  NZ  LYS C  42      -2.410  -6.248  14.449  1.00 38.76           N  
ATOM   1415  N   ASP C  43      -3.853   1.566  11.835  1.00 51.45           N  
ATOM   1416  CA  ASP C  43      -3.886   2.873  12.486  1.00 51.45           C  
ATOM   1417  C   ASP C  43      -4.678   3.880  11.656  1.00 51.45           C  
ATOM   1418  CB  ASP C  43      -2.465   3.389  12.724  1.00 51.45           C  
ATOM   1419  O   ASP C  43      -4.824   5.039  12.050  1.00 51.45           O  
ATOM   1420  CG  ASP C  43      -1.680   2.534  13.703  1.00 51.45           C  
ATOM   1421  OD1 ASP C  43      -2.260   2.069  14.708  1.00 51.45           O  
ATOM   1422  OD2 ASP C  43      -0.469   2.327  13.469  1.00 51.45           O  
ATOM   1423  N   GLY C  44      -5.046   3.476  10.360  1.00 65.52           N  
ATOM   1424  CA  GLY C  44      -5.972   4.319   9.622  1.00 65.52           C  
ATOM   1425  C   GLY C  44      -5.277   5.355   8.759  1.00 65.52           C  
ATOM   1426  O   GLY C  44      -4.091   5.221   8.452  1.00 65.52           O  
ATOM   1427  N   PHE C  45      -5.910   6.100   8.008  1.00 77.01           N  
ATOM   1428  CA  PHE C  45      -5.468   7.166   7.117  1.00 77.01           C  
ATOM   1429  C   PHE C  45      -5.765   8.534   7.720  1.00 77.01           C  
ATOM   1430  CB  PHE C  45      -6.142   7.038   5.748  1.00 77.01           C  
ATOM   1431  O   PHE C  45      -6.781   8.713   8.394  1.00 77.01           O  
ATOM   1432  CG  PHE C  45      -5.705   5.829   4.966  1.00 77.01           C  
ATOM   1433  CD1 PHE C  45      -4.628   5.901   4.092  1.00 77.01           C  
ATOM   1434  CD2 PHE C  45      -6.373   4.619   5.106  1.00 77.01           C  
ATOM   1435  CE1 PHE C  45      -4.221   4.783   3.367  1.00 77.01           C  
ATOM   1436  CE2 PHE C  45      -5.972   3.498   4.385  1.00 77.01           C  
ATOM   1437  CZ  PHE C  45      -4.897   3.582   3.515  1.00 77.01           C  
ATOM   1438  N   LEU C  46      -4.763   9.360   7.411  1.00 82.95           N  
ATOM   1439  CA  LEU C  46      -5.067  10.777   7.582  1.00 82.95           C  
ATOM   1440  C   LEU C  46      -5.506  11.402   6.262  1.00 82.95           C  
ATOM   1441  CB  LEU C  46      -3.849  11.523   8.134  1.00 82.95           C  
ATOM   1442  O   LEU C  46      -5.104  10.944   5.190  1.00 82.95           O  
ATOM   1443  CG  LEU C  46      -3.337  11.068   9.501  1.00 82.95           C  
ATOM   1444  CD1 LEU C  46      -2.030  11.776   9.840  1.00 82.95           C  
ATOM   1445  CD2 LEU C  46      -4.385  11.325  10.578  1.00 82.95           C  
ATOM   1446  N   VAL C  47      -6.354  12.306   6.368  1.00 82.73           N  
ATOM   1447  CA  VAL C  47      -6.876  12.947   5.165  1.00 82.73           C  
ATOM   1448  C   VAL C  47      -6.455  14.415   5.138  1.00 82.73           C  
ATOM   1449  CB  VAL C  47      -8.415  12.833   5.083  1.00 82.73           C  
ATOM   1450  O   VAL C  47      -6.491  15.097   6.165  1.00 82.73           O  
ATOM   1451  CG1 VAL C  47      -8.929  13.400   3.761  1.00 82.73           C  
ATOM   1452  CG2 VAL C  47      -8.851  11.378   5.250  1.00 82.73           C  
ATOM   1453  N   ARG C  48      -6.023  14.924   3.941  1.00 87.48           N  
ATOM   1454  CA  ARG C  48      -5.719  16.337   3.735  1.00 87.48           C  
ATOM   1455  C   ARG C  48      -6.297  16.834   2.414  1.00 87.48           C  
ATOM   1456  CB  ARG C  48      -4.207  16.572   3.767  1.00 87.48           C  
ATOM   1457  O   ARG C  48      -6.207  16.148   1.393  1.00 87.48           O  
ATOM   1458  CG  ARG C  48      -3.805  18.022   3.553  1.00 87.48           C  
ATOM   1459  CD  ARG C  48      -2.298  18.211   3.659  1.00 87.48           C  
ATOM   1460  NE  ARG C  48      -1.911  19.599   3.425  1.00 87.48           N  
ATOM   1461  NH1 ARG C  48      -2.117  20.245   5.633  1.00 87.48           N  
ATOM   1462  NH2 ARG C  48      -1.470  21.766   4.045  1.00 87.48           N  
ATOM   1463  CZ  ARG C  48      -1.834  20.533   4.368  1.00 87.48           C  
ATOM   1464  N   LYS C  49      -6.908  17.950   2.497  1.00 83.84           N  
ATOM   1465  CA  LYS C  49      -7.352  18.627   1.282  1.00 83.84           C  
ATOM   1466  C   LYS C  49      -6.233  19.476   0.685  1.00 83.84           C  
ATOM   1467  CB  LYS C  49      -8.574  19.500   1.569  1.00 83.84           C  
ATOM   1468  O   LYS C  49      -5.614  20.279   1.387  1.00 83.84           O  
ATOM   1469  CG  LYS C  49      -9.766  18.732   2.122  1.00 83.84           C  
ATOM   1470  CD  LYS C  49     -10.386  17.826   1.066  1.00 83.84           C  
ATOM   1471  CE  LYS C  49     -11.661  17.166   1.573  1.00 83.84           C  
ATOM   1472  NZ  LYS C  49     -12.234  16.222   0.567  1.00 83.84           N  
ATOM   1473  N   VAL C  50      -5.907  19.265  -0.610  1.00 82.73           N  
ATOM   1474  CA  VAL C  50      -4.832  20.001  -1.267  1.00 82.73           C  
ATOM   1475  C   VAL C  50      -5.375  20.714  -2.503  1.00 82.73           C  
ATOM   1476  CB  VAL C  50      -3.662  19.070  -1.658  1.00 82.73           C  
ATOM   1477  O   VAL C  50      -6.537  20.531  -2.873  1.00 82.73           O  
ATOM   1478  CG1 VAL C  50      -3.030  18.446  -0.415  1.00 82.73           C  
ATOM   1479  CG2 VAL C  50      -4.144  17.985  -2.619  1.00 82.73           C  
ATOM   1480  N   TYR C  51      -4.532  21.569  -3.016  1.00 77.00           N  
ATOM   1481  CA  TYR C  51      -4.937  22.235  -4.249  1.00 77.00           C  
ATOM   1482  C   TYR C  51      -5.171  21.223  -5.364  1.00 77.00           C  
ATOM   1483  CB  TYR C  51      -3.879  23.254  -4.682  1.00 77.00           C  
ATOM   1484  O   TYR C  51      -4.425  20.250  -5.494  1.00 77.00           O  
ATOM   1485  CG  TYR C  51      -3.705  24.398  -3.712  1.00 77.00           C  
ATOM   1486  CD1 TYR C  51      -4.577  25.483  -3.720  1.00 77.00           C  
ATOM   1487  CD2 TYR C  51      -2.667  24.395  -2.786  1.00 77.00           C  
ATOM   1488  CE1 TYR C  51      -4.419  26.540  -2.829  1.00 77.00           C  
ATOM   1489  CE2 TYR C  51      -2.499  25.446  -1.891  1.00 77.00           C  
ATOM   1490  OH  TYR C  51      -3.218  27.555  -1.035  1.00 77.00           O  
ATOM   1491  CZ  TYR C  51      -3.379  26.512  -1.920  1.00 77.00           C  
ATOM   1492  N   GLY C  52      -6.200  21.448  -6.201  1.00 71.92           N  
ATOM   1493  CA  GLY C  52      -6.582  20.517  -7.251  1.00 71.92           C  
ATOM   1494  C   GLY C  52      -5.874  20.779  -8.567  1.00 71.92           C  
ATOM   1495  O   GLY C  52      -5.836  19.911  -9.441  1.00 71.92           O  
ATOM   1496  N   SER C  53      -5.306  21.982  -8.667  1.00 72.00           N  
ATOM   1497  CA  SER C  53      -4.701  22.336  -9.948  1.00 72.00           C  
ATOM   1498  C   SER C  53      -3.576  23.349  -9.767  1.00 72.00           C  
ATOM   1499  CB  SER C  53      -5.756  22.899 -10.901  1.00 72.00           C  
ATOM   1500  O   SER C  53      -3.639  24.203  -8.880  1.00 72.00           O  
ATOM   1501  OG  SER C  53      -5.148  23.448 -12.058  1.00 72.00           O  
ATOM   1502  N   LEU C  54      -2.627  23.316 -10.685  1.00 74.41           N  
ATOM   1503  CA  LEU C  54      -1.520  24.267 -10.669  1.00 74.41           C  
ATOM   1504  C   LEU C  54      -1.995  25.661 -11.065  1.00 74.41           C  
ATOM   1505  CB  LEU C  54      -0.405  23.808 -11.613  1.00 74.41           C  
ATOM   1506  O   LEU C  54      -1.304  26.651 -10.815  1.00 74.41           O  
ATOM   1507  CG  LEU C  54       0.413  22.598 -11.159  1.00 74.41           C  
ATOM   1508  CD1 LEU C  54       1.296  22.098 -12.297  1.00 74.41           C  
ATOM   1509  CD2 LEU C  54       1.254  22.950  -9.936  1.00 74.41           C  
ATOM   1510  N   SER C  55      -3.138  25.706 -11.619  1.00 71.92           N  
ATOM   1511  CA  SER C  55      -3.649  26.983 -12.108  1.00 71.92           C  
ATOM   1512  C   SER C  55      -4.507  27.674 -11.054  1.00 71.92           C  
ATOM   1513  CB  SER C  55      -4.463  26.780 -13.387  1.00 71.92           C  
ATOM   1514  O   SER C  55      -5.104  28.720 -11.320  1.00 71.92           O  
ATOM   1515  OG  SER C  55      -5.470  25.802 -13.193  1.00 71.92           O  
ATOM   1516  N   ASP C  56      -4.587  27.171  -9.827  1.00 69.51           N  
ATOM   1517  CA  ASP C  56      -5.324  27.806  -8.739  1.00 69.51           C  
ATOM   1518  C   ASP C  56      -4.774  29.200  -8.444  1.00 69.51           C  
ATOM   1519  CB  ASP C  56      -5.270  26.942  -7.478  1.00 69.51           C  
ATOM   1520  O   ASP C  56      -3.582  29.359  -8.176  1.00 69.51           O  
ATOM   1521  CG  ASP C  56      -6.176  27.452  -6.370  1.00 69.51           C  
ATOM   1522  OD1 ASP C  56      -5.952  28.574  -5.868  1.00 69.51           O  
ATOM   1523  OD2 ASP C  56      -7.120  26.723  -5.995  1.00 69.51           O  
ATOM   1524  N   PRO C  57      -5.638  30.237  -8.515  1.00 70.25           N  
ATOM   1525  CA  PRO C  57      -5.166  31.614  -8.350  1.00 70.25           C  
ATOM   1526  C   PRO C  57      -4.511  31.853  -6.991  1.00 70.25           C  
ATOM   1527  CB  PRO C  57      -6.443  32.445  -8.494  1.00 70.25           C  
ATOM   1528  O   PRO C  57      -3.551  32.622  -6.891  1.00 70.25           O  
ATOM   1529  CG  PRO C  57      -7.549  31.440  -8.544  1.00 70.25           C  
ATOM   1530  CD  PRO C  57      -6.946  30.076  -8.717  1.00 70.25           C  
ATOM   1531  N   TYR C  58      -5.013  31.171  -5.929  1.00 67.61           N  
ATOM   1532  CA  TYR C  58      -4.444  31.339  -4.596  1.00 67.61           C  
ATOM   1533  C   TYR C  58      -3.055  30.719  -4.514  1.00 67.61           C  
ATOM   1534  CB  TYR C  58      -5.358  30.714  -3.538  1.00 67.61           C  
ATOM   1535  O   TYR C  58      -2.148  31.290  -3.904  1.00 67.61           O  
ATOM   1536  CG  TYR C  58      -6.675  31.433  -3.373  1.00 67.61           C  
ATOM   1537  CD1 TYR C  58      -6.767  32.592  -2.606  1.00 67.61           C  
ATOM   1538  CD2 TYR C  58      -7.830  30.953  -3.981  1.00 67.61           C  
ATOM   1539  CE1 TYR C  58      -7.979  33.256  -2.449  1.00 67.61           C  
ATOM   1540  CE2 TYR C  58      -9.048  31.610  -3.831  1.00 67.61           C  
ATOM   1541  OH  TYR C  58     -10.314  33.412  -2.913  1.00 67.61           O  
ATOM   1542  CZ  TYR C  58      -9.112  32.759  -3.065  1.00 67.61           C  
ATOM   1543  N   LEU C  59      -2.974  29.622  -5.178  1.00 71.87           N  
ATOM   1544  CA  LEU C  59      -1.668  28.972  -5.210  1.00 71.87           C  
ATOM   1545  C   LEU C  59      -0.667  29.804  -6.004  1.00 71.87           C  
ATOM   1546  CB  LEU C  59      -1.782  27.571  -5.818  1.00 71.87           C  
ATOM   1547  O   LEU C  59       0.467  30.005  -5.564  1.00 71.87           O  
ATOM   1548  CG  LEU C  59      -0.486  26.763  -5.904  1.00 71.87           C  
ATOM   1549  CD1 LEU C  59       0.062  26.490  -4.507  1.00 71.87           C  
ATOM   1550  CD2 LEU C  59      -0.719  25.458  -6.657  1.00 71.87           C  
ATOM   1551  N   LYS C  60      -1.047  30.321  -7.095  1.00 74.70           N  
ATOM   1552  CA  LYS C  60      -0.179  31.138  -7.937  1.00 74.70           C  
ATOM   1553  C   LYS C  60       0.273  32.397  -7.203  1.00 74.70           C  
ATOM   1554  CB  LYS C  60      -0.892  31.516  -9.236  1.00 74.70           C  
ATOM   1555  O   LYS C  60       1.415  32.836  -7.356  1.00 74.70           O  
ATOM   1556  CG  LYS C  60      -0.916  30.405 -10.275  1.00 74.70           C  
ATOM   1557  CD  LYS C  60      -1.439  30.904 -11.616  1.00 74.70           C  
ATOM   1558  CE  LYS C  60      -1.403  29.809 -12.674  1.00 74.70           C  
ATOM   1559  NZ  LYS C  60      -1.921  30.292 -13.989  1.00 74.70           N  
ATOM   1560  N   ALA C  61      -0.555  32.882  -6.394  1.00 70.69           N  
ATOM   1561  CA  ALA C  61      -0.281  34.121  -5.670  1.00 70.69           C  
ATOM   1562  C   ALA C  61       0.801  33.913  -4.615  1.00 70.69           C  
ATOM   1563  CB  ALA C  61      -1.558  34.650  -5.020  1.00 70.69           C  
ATOM   1564  O   ALA C  61       1.445  34.870  -4.180  1.00 70.69           O  
ATOM   1565  N   MET C  62       1.022  32.644  -4.268  1.00 71.95           N  
ATOM   1566  CA  MET C  62       2.028  32.352  -3.251  1.00 71.95           C  
ATOM   1567  C   MET C  62       3.434  32.445  -3.834  1.00 71.95           C  
ATOM   1568  CB  MET C  62       1.801  30.963  -2.652  1.00 71.95           C  
ATOM   1569  O   MET C  62       4.414  32.537  -3.093  1.00 71.95           O  
ATOM   1570  CG  MET C  62       0.555  30.864  -1.788  1.00 71.95           C  
ATOM   1571  SD  MET C  62       0.396  29.230  -0.968  1.00 71.95           S  
ATOM   1572  CE  MET C  62      -1.407  29.137  -0.785  1.00 71.95           C  
ATOM   1573  N   ASN C  63       3.585  32.499  -5.152  1.00 78.69           N  
ATOM   1574  CA  ASN C  63       4.852  32.646  -5.859  1.00 78.69           C  
ATOM   1575  C   ASN C  63       5.905  31.676  -5.331  1.00 78.69           C  
ATOM   1576  CB  ASN C  63       5.359  34.086  -5.760  1.00 78.69           C  
ATOM   1577  O   ASN C  63       7.032  32.077  -5.036  1.00 78.69           O  
ATOM   1578  CG  ASN C  63       6.206  34.491  -6.950  1.00 78.69           C  
ATOM   1579  ND2 ASN C  63       7.104  35.447  -6.741  1.00 78.69           N  
ATOM   1580  OD1 ASN C  63       6.055  33.949  -8.048  1.00 78.69           O  
ATOM   1581  N   LEU C  64       5.483  30.417  -5.217  1.00 76.13           N  
ATOM   1582  CA  LEU C  64       6.384  29.368  -4.754  1.00 76.13           C  
ATOM   1583  C   LEU C  64       7.250  28.852  -5.898  1.00 76.13           C  
ATOM   1584  CB  LEU C  64       5.591  28.212  -4.138  1.00 76.13           C  
ATOM   1585  O   LEU C  64       6.852  28.918  -7.063  1.00 76.13           O  
ATOM   1586  CG  LEU C  64       4.709  28.560  -2.938  1.00 76.13           C  
ATOM   1587  CD1 LEU C  64       3.785  27.393  -2.604  1.00 76.13           C  
ATOM   1588  CD2 LEU C  64       5.567  28.930  -1.733  1.00 76.13           C  
ATOM   1589  N   PRO C  65       8.483  28.392  -5.569  1.00 74.63           N  
ATOM   1590  CA  PRO C  65       9.261  27.704  -6.603  1.00 74.63           C  
ATOM   1591  C   PRO C  65       8.506  26.534  -7.229  1.00 74.63           C  
ATOM   1592  CB  PRO C  65      10.497  27.213  -5.845  1.00 74.63           C  
ATOM   1593  O   PRO C  65       7.648  25.930  -6.579  1.00 74.63           O  
ATOM   1594  CG  PRO C  65      10.502  27.997  -4.572  1.00 74.63           C  
ATOM   1595  CD  PRO C  65       9.102  28.468  -4.297  1.00 74.63           C  
ATOM   1596  N   ASP C  66       8.854  26.180  -8.481  1.00 67.13           N  
ATOM   1597  CA  ASP C  66       8.118  25.190  -9.261  1.00 67.13           C  
ATOM   1598  C   ASP C  66       8.040  23.857  -8.522  1.00 67.13           C  
ATOM   1599  CB  ASP C  66       8.769  24.995 -10.632  1.00 67.13           C  
ATOM   1600  O   ASP C  66       6.973  23.244  -8.446  1.00 67.13           O  
ATOM   1601  CG  ASP C  66       8.529  26.162 -11.574  1.00 67.13           C  
ATOM   1602  OD1 ASP C  66       7.712  27.050 -11.249  1.00 67.13           O  
ATOM   1603  OD2 ASP C  66       9.161  26.191 -12.652  1.00 67.13           O  
ATOM   1604  N   GLN C  67       9.122  23.485  -7.905  1.00 69.80           N  
ATOM   1605  CA  GLN C  67       9.156  22.198  -7.219  1.00 69.80           C  
ATOM   1606  C   GLN C  67       8.172  22.170  -6.053  1.00 69.80           C  
ATOM   1607  CB  GLN C  67      10.569  21.892  -6.720  1.00 69.80           C  
ATOM   1608  O   GLN C  67       7.492  21.166  -5.831  1.00 69.80           O  
ATOM   1609  CG  GLN C  67      10.784  20.435  -6.335  1.00 69.80           C  
ATOM   1610  CD  GLN C  67      12.205  20.149  -5.888  1.00 69.80           C  
ATOM   1611  NE2 GLN C  67      12.430  18.953  -5.354  1.00 69.80           N  
ATOM   1612  OE1 GLN C  67      13.095  20.996  -6.022  1.00 69.80           O  
ATOM   1613  N   ARG C  68       8.036  23.248  -5.396  1.00 80.61           N  
ATOM   1614  CA  ARG C  68       7.126  23.339  -4.259  1.00 80.61           C  
ATOM   1615  C   ARG C  68       5.674  23.398  -4.723  1.00 80.61           C  
ATOM   1616  CB  ARG C  68       7.453  24.566  -3.405  1.00 80.61           C  
ATOM   1617  O   ARG C  68       4.789  22.825  -4.084  1.00 80.61           O  
ATOM   1618  CG  ARG C  68       7.922  24.229  -1.998  1.00 80.61           C  
ATOM   1619  CD  ARG C  68       7.382  22.885  -1.530  1.00 80.61           C  
ATOM   1620  NE  ARG C  68       7.181  22.859  -0.084  1.00 80.61           N  
ATOM   1621  NH1 ARG C  68       6.985  20.562   0.056  1.00 80.61           N  
ATOM   1622  NH2 ARG C  68       6.825  21.847   1.947  1.00 80.61           N  
ATOM   1623  CZ  ARG C  68       6.998  21.756   0.636  1.00 80.61           C  
ATOM   1624  N   MET C  69       5.481  24.058  -5.809  1.00 80.03           N  
ATOM   1625  CA  MET C  69       4.135  24.134  -6.370  1.00 80.03           C  
ATOM   1626  C   MET C  69       3.611  22.744  -6.715  1.00 80.03           C  
ATOM   1627  CB  MET C  69       4.120  25.022  -7.615  1.00 80.03           C  
ATOM   1628  O   MET C  69       2.466  22.412  -6.402  1.00 80.03           O  
ATOM   1629  CG  MET C  69       4.206  26.508  -7.309  1.00 80.03           C  
ATOM   1630  SD  MET C  69       4.013  27.547  -8.809  1.00 80.03           S  
ATOM   1631  CE  MET C  69       2.274  27.215  -9.207  1.00 80.03           C  
ATOM   1632  N   TRP C  70       4.460  21.925  -7.259  1.00 73.59           N  
ATOM   1633  CA  TRP C  70       4.078  20.573  -7.654  1.00 73.59           C  
ATOM   1634  C   TRP C  70       3.757  19.719  -6.432  1.00 73.59           C  
ATOM   1635  CB  TRP C  70       5.193  19.916  -8.473  1.00 73.59           C  
ATOM   1636  O   TRP C  70       2.793  18.950  -6.441  1.00 73.59           O  
ATOM   1637  CG  TRP C  70       5.306  20.436  -9.875  1.00 73.59           C  
ATOM   1638  CD1 TRP C  70       6.154  21.409 -10.326  1.00 73.59           C  
ATOM   1639  CD2 TRP C  70       4.541  20.013 -11.007  1.00 73.59           C  
ATOM   1640  CE2 TRP C  70       4.979  20.773 -12.115  1.00 73.59           C  
ATOM   1641  CE3 TRP C  70       3.527  19.064 -11.194  1.00 73.59           C  
ATOM   1642  NE1 TRP C  70       5.963  21.616 -11.673  1.00 73.59           N  
ATOM   1643  CH2 TRP C  70       3.447  19.677 -13.547  1.00 73.59           C  
ATOM   1644  CZ2 TRP C  70       4.437  20.612 -13.392  1.00 73.59           C  
ATOM   1645  CZ3 TRP C  70       2.989  18.906 -12.466  1.00 73.59           C  
ATOM   1646  N   SER C  71       4.522  19.922  -5.402  1.00 83.01           N  
ATOM   1647  CA  SER C  71       4.284  19.161  -4.180  1.00 83.01           C  
ATOM   1648  C   SER C  71       2.987  19.591  -3.504  1.00 83.01           C  
ATOM   1649  CB  SER C  71       5.454  19.326  -3.208  1.00 83.01           C  
ATOM   1650  O   SER C  71       2.303  18.774  -2.884  1.00 83.01           O  
ATOM   1651  OG  SER C  71       5.520  20.656  -2.723  1.00 83.01           O  
ATOM   1652  N   GLU C  72       2.581  20.817  -3.731  1.00 84.45           N  
ATOM   1653  CA  GLU C  72       1.348  21.339  -3.151  1.00 84.45           C  
ATOM   1654  C   GLU C  72       0.121  20.738  -3.831  1.00 84.45           C  
ATOM   1655  CB  GLU C  72       1.310  22.866  -3.253  1.00 84.45           C  
ATOM   1656  O   GLU C  72      -0.911  20.528  -3.190  1.00 84.45           O  
ATOM   1657  CG  GLU C  72       2.322  23.567  -2.358  1.00 84.45           C  
ATOM   1658  CD  GLU C  72       2.041  23.382  -0.875  1.00 84.45           C  
ATOM   1659  OE1 GLU C  72       2.982  23.510  -0.059  1.00 84.45           O  
ATOM   1660  OE2 GLU C  72       0.872  23.106  -0.527  1.00 84.45           O  
ATOM   1661  N   VAL C  73       0.313  20.413  -5.124  1.00 77.43           N  
ATOM   1662  CA  VAL C  73      -0.829  19.937  -5.897  1.00 77.43           C  
ATOM   1663  C   VAL C  73      -0.784  18.414  -6.002  1.00 77.43           C  
ATOM   1664  CB  VAL C  73      -0.863  20.568  -7.307  1.00 77.43           C  
ATOM   1665  O   VAL C  73      -1.822  17.751  -5.950  1.00 77.43           O  
ATOM   1666  CG1 VAL C  73      -2.016  19.993  -8.128  1.00 77.43           C  
ATOM   1667  CG2 VAL C  73      -0.979  22.088  -7.208  1.00 77.43           C  
ATOM   1668  N   PHE C  74       0.487  17.879  -6.098  1.00 79.12           N  
ATOM   1669  CA  PHE C  74       0.629  16.449  -6.347  1.00 79.12           C  
ATOM   1670  C   PHE C  74       1.546  15.808  -5.313  1.00 79.12           C  
ATOM   1671  CB  PHE C  74       1.172  16.200  -7.757  1.00 79.12           C  
ATOM   1672  O   PHE C  74       2.539  15.168  -5.667  1.00 79.12           O  
ATOM   1673  CG  PHE C  74       0.372  16.866  -8.843  1.00 79.12           C  
ATOM   1674  CD1 PHE C  74      -0.869  16.365  -9.219  1.00 79.12           C  
ATOM   1675  CD2 PHE C  74       0.860  17.995  -9.488  1.00 79.12           C  
ATOM   1676  CE1 PHE C  74      -1.612  16.980 -10.224  1.00 79.12           C  
ATOM   1677  CE2 PHE C  74       0.123  18.615 -10.493  1.00 79.12           C  
ATOM   1678  CZ  PHE C  74      -1.112  18.106 -10.860  1.00 79.12           C  
ATOM   1679  N   PRO C  75       1.139  15.851  -4.088  1.00 84.16           N  
ATOM   1680  CA  PRO C  75       2.025  15.258  -3.084  1.00 84.16           C  
ATOM   1681  C   PRO C  75       2.207  13.753  -3.274  1.00 84.16           C  
ATOM   1682  CB  PRO C  75       1.312  15.559  -1.763  1.00 84.16           C  
ATOM   1683  O   PRO C  75       3.224  13.193  -2.856  1.00 84.16           O  
ATOM   1684  CG  PRO C  75      -0.112  15.804  -2.144  1.00 84.16           C  
ATOM   1685  CD  PRO C  75      -0.143  16.369  -3.534  1.00 84.16           C  
ATOM   1686  N   GLU C  76       1.251  13.027  -3.882  1.00 80.86           N  
ATOM   1687  CA  GLU C  76       1.341  11.592  -4.136  1.00 80.86           C  
ATOM   1688  C   GLU C  76       2.497  11.269  -5.078  1.00 80.86           C  
ATOM   1689  CB  GLU C  76       0.026  11.065  -4.717  1.00 80.86           C  
ATOM   1690  O   GLU C  76       2.927  10.118  -5.169  1.00 80.86           O  
ATOM   1691  CG  GLU C  76      -0.278  11.580  -6.116  1.00 80.86           C  
ATOM   1692  CD  GLU C  76      -0.997  12.920  -6.119  1.00 80.86           C  
ATOM   1693  OE1 GLU C  76      -1.643  13.260  -7.137  1.00 80.86           O  
ATOM   1694  OE2 GLU C  76      -0.913  13.636  -5.097  1.00 80.86           O  
ATOM   1695  N   ASN C  77       3.047  12.320  -5.730  1.00 66.43           N  
ATOM   1696  CA  ASN C  77       4.168  12.137  -6.645  1.00 66.43           C  
ATOM   1697  C   ASN C  77       5.463  12.700  -6.064  1.00 66.43           C  
ATOM   1698  CB  ASN C  77       3.868  12.784  -7.998  1.00 66.43           C  
ATOM   1699  O   ASN C  77       6.551  12.213  -6.375  1.00 66.43           O  
ATOM   1700  CG  ASN C  77       2.669  12.164  -8.689  1.00 66.43           C  
ATOM   1701  ND2 ASN C  77       2.021  12.932  -9.556  1.00 66.43           N  
ATOM   1702  OD1 ASN C  77       2.328  11.003  -8.444  1.00 66.43           O  
ATOM   1703  N   TYR C  78       5.318  13.687  -5.149  1.00 71.50           N  
ATOM   1704  CA  TYR C  78       6.508  14.443  -4.774  1.00 71.50           C  
ATOM   1705  C   TYR C  78       6.710  14.427  -3.264  1.00 71.50           C  
ATOM   1706  CB  TYR C  78       6.407  15.888  -5.273  1.00 71.50           C  
ATOM   1707  O   TYR C  78       7.746  14.874  -2.766  1.00 71.50           O  
ATOM   1708  CG  TYR C  78       6.333  16.007  -6.776  1.00 71.50           C  
ATOM   1709  CD1 TYR C  78       7.490  16.005  -7.552  1.00 71.50           C  
ATOM   1710  CD2 TYR C  78       5.107  16.124  -7.422  1.00 71.50           C  
ATOM   1711  CE1 TYR C  78       7.426  16.117  -8.937  1.00 71.50           C  
ATOM   1712  CE2 TYR C  78       5.032  16.237  -8.806  1.00 71.50           C  
ATOM   1713  OH  TYR C  78       6.126  16.343 -10.925  1.00 71.50           O  
ATOM   1714  CZ  TYR C  78       6.195  16.232  -9.554  1.00 71.50           C  
ATOM   1715  N   GLY C  79       5.809  13.878  -2.553  1.00 84.44           N  
ATOM   1716  CA  GLY C  79       5.895  13.862  -1.101  1.00 84.44           C  
ATOM   1717  C   GLY C  79       5.241  15.067  -0.452  1.00 84.44           C  
ATOM   1718  O   GLY C  79       4.758  15.966  -1.144  1.00 84.44           O  
ATOM   1719  N   LEU C  80       5.147  14.997   0.819  1.00 86.74           N  
ATOM   1720  CA  LEU C  80       4.494  16.032   1.611  1.00 86.74           C  
ATOM   1721  C   LEU C  80       5.371  16.452   2.786  1.00 86.74           C  
ATOM   1722  CB  LEU C  80       3.137  15.541   2.123  1.00 86.74           C  
ATOM   1723  O   LEU C  80       5.929  15.603   3.485  1.00 86.74           O  
ATOM   1724  CG  LEU C  80       2.298  16.554   2.902  1.00 86.74           C  
ATOM   1725  CD1 LEU C  80       1.734  17.612   1.958  1.00 86.74           C  
ATOM   1726  CD2 LEU C  80       1.176  15.852   3.658  1.00 86.74           C  
ATOM   1727  N   SER C  81       5.589  17.764   2.906  1.00 87.71           N  
ATOM   1728  CA  SER C  81       6.380  18.263   4.026  1.00 87.71           C  
ATOM   1729  C   SER C  81       5.936  19.663   4.436  1.00 87.71           C  
ATOM   1730  CB  SER C  81       7.867  18.275   3.669  1.00 87.71           C  
ATOM   1731  O   SER C  81       5.285  20.365   3.660  1.00 87.71           O  
ATOM   1732  OG  SER C  81       8.130  19.215   2.643  1.00 87.71           O  
ATOM   1733  N   GLY C  82       6.214  19.971   5.702  1.00 87.82           N  
ATOM   1734  CA  GLY C  82       5.958  21.339   6.122  1.00 87.82           C  
ATOM   1735  C   GLY C  82       6.731  22.365   5.315  1.00 87.82           C  
ATOM   1736  O   GLY C  82       7.641  22.013   4.562  1.00 87.82           O  
ATOM   1737  N   LYS C  83       6.379  23.606   5.556  1.00 80.12           N  
ATOM   1738  CA  LYS C  83       6.947  24.699   4.772  1.00 80.12           C  
ATOM   1739  C   LYS C  83       8.401  24.954   5.157  1.00 80.12           C  
ATOM   1740  CB  LYS C  83       6.125  25.975   4.957  1.00 80.12           C  
ATOM   1741  O   LYS C  83       9.215  25.333   4.313  1.00 80.12           O  
ATOM   1742  CG  LYS C  83       4.722  25.897   4.372  1.00 80.12           C  
ATOM   1743  CD  LYS C  83       3.967  27.208   4.554  1.00 80.12           C  
ATOM   1744  CE  LYS C  83       2.550  27.119   4.004  1.00 80.12           C  
ATOM   1745  NZ  LYS C  83       1.781  28.376   4.248  1.00 80.12           N  
ATOM   1746  N   ASP C  84       8.699  24.763   6.467  1.00 82.94           N  
ATOM   1747  CA  ASP C  84      10.056  24.991   6.955  1.00 82.94           C  
ATOM   1748  C   ASP C  84      10.448  23.946   7.997  1.00 82.94           C  
ATOM   1749  CB  ASP C  84      10.185  26.397   7.545  1.00 82.94           C  
ATOM   1750  O   ASP C  84      10.061  24.050   9.163  1.00 82.94           O  
ATOM   1751  CG  ASP C  84      11.608  26.741   7.950  1.00 82.94           C  
ATOM   1752  OD1 ASP C  84      12.522  25.919   7.726  1.00 82.94           O  
ATOM   1753  OD2 ASP C  84      11.816  27.844   8.500  1.00 82.94           O  
ATOM   1754  N   LEU C  85      11.352  23.068   7.521  1.00 84.85           N  
ATOM   1755  CA  LEU C  85      11.716  21.945   8.377  1.00 84.85           C  
ATOM   1756  C   LEU C  85      12.633  22.399   9.508  1.00 84.85           C  
ATOM   1757  CB  LEU C  85      12.400  20.847   7.559  1.00 84.85           C  
ATOM   1758  O   LEU C  85      12.793  21.691  10.505  1.00 84.85           O  
ATOM   1759  CG  LEU C  85      11.528  20.124   6.531  1.00 84.85           C  
ATOM   1760  CD1 LEU C  85      12.359  19.113   5.748  1.00 84.85           C  
ATOM   1761  CD2 LEU C  85      10.350  19.440   7.216  1.00 84.85           C  
ATOM   1762  N   THR C  86      13.149  23.571   9.429  1.00 88.03           N  
ATOM   1763  CA  THR C  86      14.074  24.079  10.436  1.00 88.03           C  
ATOM   1764  C   THR C  86      13.353  25.000  11.416  1.00 88.03           C  
ATOM   1765  CB  THR C  86      15.248  24.834   9.786  1.00 88.03           C  
ATOM   1766  O   THR C  86      13.957  25.494  12.371  1.00 88.03           O  
ATOM   1767  CG2 THR C  86      15.959  23.963   8.756  1.00 88.03           C  
ATOM   1768  OG1 THR C  86      14.751  26.011   9.138  1.00 88.03           O  
ATOM   1769  N   SER C  87      12.170  25.168  11.217  1.00 88.73           N  
ATOM   1770  CA  SER C  87      11.394  26.086  12.044  1.00 88.73           C  
ATOM   1771  C   SER C  87      11.286  25.581  13.479  1.00 88.73           C  
ATOM   1772  CB  SER C  87       9.995  26.283  11.458  1.00 88.73           C  
ATOM   1773  O   SER C  87      11.164  24.376  13.711  1.00 88.73           O  
ATOM   1774  OG  SER C  87       9.167  26.995  12.362  1.00 88.73           O  
ATOM   1775  N   LYS C  88      11.291  26.491  14.409  1.00 89.80           N  
ATOM   1776  CA  LYS C  88      11.157  26.150  15.823  1.00 89.80           C  
ATOM   1777  C   LYS C  88       9.742  26.427  16.323  1.00 89.80           C  
ATOM   1778  CB  LYS C  88      12.171  26.929  16.661  1.00 89.80           C  
ATOM   1779  O   LYS C  88       9.510  26.508  17.531  1.00 89.80           O  
ATOM   1780  CG  LYS C  88      13.621  26.576  16.363  1.00 89.80           C  
ATOM   1781  CD  LYS C  88      14.574  27.259  17.337  1.00 89.80           C  
ATOM   1782  CE  LYS C  88      16.024  26.894  17.050  1.00 89.80           C  
ATOM   1783  NZ  LYS C  88      16.961  27.557  18.005  1.00 89.80           N  
ATOM   1784  N   ALA C  89       8.912  26.629  15.393  1.00 88.17           N  
ATOM   1785  CA  ALA C  89       7.521  26.869  15.768  1.00 88.17           C  
ATOM   1786  C   ALA C  89       6.957  25.695  16.564  1.00 88.17           C  
ATOM   1787  CB  ALA C  89       6.671  27.122  14.525  1.00 88.17           C  
ATOM   1788  O   ALA C  89       7.183  24.534  16.215  1.00 88.17           O  
ATOM   1789  N   SER C  90       6.277  26.115  17.688  1.00 90.86           N  
ATOM   1790  CA  SER C  90       5.653  25.076  18.501  1.00 90.86           C  
ATOM   1791  C   SER C  90       4.370  24.565  17.856  1.00 90.86           C  
ATOM   1792  CB  SER C  90       5.353  25.602  19.906  1.00 90.86           C  
ATOM   1793  O   SER C  90       3.846  25.184  16.927  1.00 90.86           O  
ATOM   1794  OG  SER C  90       4.288  26.537  19.876  1.00 90.86           O  
ATOM   1795  N   VAL C  91       3.895  23.428  18.361  1.00 91.58           N  
ATOM   1796  CA  VAL C  91       2.628  22.866  17.905  1.00 91.58           C  
ATOM   1797  C   VAL C  91       1.521  23.909  18.041  1.00 91.58           C  
ATOM   1798  CB  VAL C  91       2.257  21.589  18.691  1.00 91.58           C  
ATOM   1799  O   VAL C  91       0.762  24.145  17.098  1.00 91.58           O  
ATOM   1800  CG1 VAL C  91       0.819  21.169  18.391  1.00 91.58           C  
ATOM   1801  CG2 VAL C  91       3.228  20.458  18.360  1.00 91.58           C  
ATOM   1802  N   ALA C  92       1.503  24.642  19.122  1.00 91.79           N  
ATOM   1803  CA  ALA C  92       0.464  25.632  19.394  1.00 91.79           C  
ATOM   1804  C   ALA C  92       0.557  26.805  18.422  1.00 91.79           C  
ATOM   1805  CB  ALA C  92       0.567  26.129  20.834  1.00 91.79           C  
ATOM   1806  O   ALA C  92      -0.457  27.258  17.886  1.00 91.79           O  
ATOM   1807  N   GLU C  93       1.762  27.292  18.176  1.00 89.25           N  
ATOM   1808  CA  GLU C  93       1.948  28.410  17.257  1.00 89.25           C  
ATOM   1809  C   GLU C  93       1.505  28.044  15.844  1.00 89.25           C  
ATOM   1810  CB  GLU C  93       3.411  28.861  17.249  1.00 89.25           C  
ATOM   1811  O   GLU C  93       0.878  28.851  15.155  1.00 89.25           O  
ATOM   1812  CG  GLU C  93       3.830  29.614  18.504  1.00 89.25           C  
ATOM   1813  CD  GLU C  93       5.320  29.913  18.555  1.00 89.25           C  
ATOM   1814  OE1 GLU C  93       5.713  30.935  19.161  1.00 89.25           O  
ATOM   1815  OE2 GLU C  93       6.100  29.119  17.983  1.00 89.25           O  
ATOM   1816  N   HIS C  94       1.783  26.797  15.462  1.00 89.29           N  
ATOM   1817  CA  HIS C  94       1.371  26.314  14.149  1.00 89.29           C  
ATOM   1818  C   HIS C  94      -0.148  26.234  14.043  1.00 89.29           C  
ATOM   1819  CB  HIS C  94       1.990  24.944  13.864  1.00 89.29           C  
ATOM   1820  O   HIS C  94      -0.737  26.762  13.097  1.00 89.29           O  
ATOM   1821  CG  HIS C  94       1.507  24.320  12.593  1.00 89.29           C  
ATOM   1822  CD2 HIS C  94       0.477  23.476  12.353  1.00 89.29           C  
ATOM   1823  ND1 HIS C  94       2.114  24.546  11.377  1.00 89.29           N  
ATOM   1824  CE1 HIS C  94       1.475  23.865  10.440  1.00 89.29           C  
ATOM   1825  NE2 HIS C  94       0.478  23.207  11.006  1.00 89.29           N  
ATOM   1826  N   VAL C  95      -0.733  25.633  15.004  1.00 89.04           N  
ATOM   1827  CA  VAL C  95      -2.169  25.376  14.965  1.00 89.04           C  
ATOM   1828  C   VAL C  95      -2.933  26.693  15.083  1.00 89.04           C  
ATOM   1829  CB  VAL C  95      -2.603  24.406  16.087  1.00 89.04           C  
ATOM   1830  O   VAL C  95      -3.983  26.866  14.459  1.00 89.04           O  
ATOM   1831  CG1 VAL C  95      -4.125  24.292  16.144  1.00 89.04           C  
ATOM   1832  CG2 VAL C  95      -1.968  23.032  15.878  1.00 89.04           C  
ATOM   1833  N   MET C  96      -2.349  27.707  15.723  1.00 86.10           N  
ATOM   1834  CA  MET C  96      -2.959  29.024  15.883  1.00 86.10           C  
ATOM   1835  C   MET C  96      -2.782  29.863  14.622  1.00 86.10           C  
ATOM   1836  CB  MET C  96      -2.358  29.753  17.085  1.00 86.10           C  
ATOM   1837  O   MET C  96      -3.449  30.884  14.452  1.00 86.10           O  
ATOM   1838  CG  MET C  96      -2.799  29.191  18.427  1.00 86.10           C  
ATOM   1839  SD  MET C  96      -4.576  29.497  18.767  1.00 86.10           S  
ATOM   1840  CE  MET C  96      -4.558  31.301  18.964  1.00 86.10           C  
ATOM   1841  N   GLY C  97      -1.980  29.459  13.835  1.00 79.89           N  
ATOM   1842  CA  GLY C  97      -1.721  30.191  12.605  1.00 79.89           C  
ATOM   1843  C   GLY C  97      -0.778  31.364  12.795  1.00 79.89           C  
ATOM   1844  O   GLY C  97      -0.782  32.306  11.999  1.00 79.89           O  
ATOM   1845  N   ILE C  98      -0.157  31.444  13.908  1.00 76.73           N  
ATOM   1846  CA  ILE C  98       0.770  32.527  14.219  1.00 76.73           C  
ATOM   1847  C   ILE C  98       2.061  32.344  13.425  1.00 76.73           C  
ATOM   1848  CB  ILE C  98       1.076  32.593  15.732  1.00 76.73           C  
ATOM   1849  O   ILE C  98       2.613  33.311  12.893  1.00 76.73           O  
ATOM   1850  CG1 ILE C  98      -0.209  32.857  16.525  1.00 76.73           C  
ATOM   1851  CG2 ILE C  98       2.130  33.665  16.024  1.00 76.73           C  
ATOM   1852  CD1 ILE C  98      -0.048  32.708  18.032  1.00 76.73           C  
ATOM   1853  N   ASN C  99       2.522  31.120  13.324  1.00 74.93           N  
ATOM   1854  CA  ASN C  99       3.702  30.741  12.554  1.00 74.93           C  
ATOM   1855  C   ASN C  99       3.440  29.505  11.698  1.00 74.93           C  
ATOM   1856  CB  ASN C  99       4.894  30.501  13.483  1.00 74.93           C  
ATOM   1857  O   ASN C  99       3.755  28.385  12.105  1.00 74.93           O  
ATOM   1858  CG  ASN C  99       6.220  30.519  12.747  1.00 74.93           C  
ATOM   1859  ND2 ASN C  99       7.309  30.673  13.492  1.00 74.93           N  
ATOM   1860  OD1 ASN C  99       6.265  30.396  11.521  1.00 74.93           O  
ATOM   1861  N   THR C 100       3.012  29.848  10.408  1.00 67.48           N  
ATOM   1862  CA  THR C 100       2.558  28.743   9.571  1.00 67.48           C  
ATOM   1863  C   THR C 100       3.716  28.167   8.761  1.00 67.48           C  
ATOM   1864  CB  THR C 100       1.433  29.189   8.618  1.00 67.48           C  
ATOM   1865  O   THR C 100       3.618  27.058   8.231  1.00 67.48           O  
ATOM   1866  CG2 THR C 100       0.170  29.554   9.391  1.00 67.48           C  
ATOM   1867  OG1 THR C 100       1.871  30.332   7.873  1.00 67.48           O  
ATOM   1868  N   LYS C 101       4.764  28.978   8.741  1.00 79.05           N  
ATOM   1869  CA  LYS C 101       5.963  28.414   8.127  1.00 79.05           C  
ATOM   1870  C   LYS C 101       6.678  27.467   9.085  1.00 79.05           C  
ATOM   1871  CB  LYS C 101       6.913  29.528   7.684  1.00 79.05           C  
ATOM   1872  O   LYS C 101       7.731  27.805   9.631  1.00 79.05           O  
ATOM   1873  CG  LYS C 101       6.367  30.398   6.562  1.00 79.05           C  
ATOM   1874  CD  LYS C 101       7.393  31.425   6.100  1.00 79.05           C  
ATOM   1875  CE  LYS C 101       6.823  32.345   5.030  1.00 79.05           C  
ATOM   1876  NZ  LYS C 101       7.826  33.353   4.573  1.00 79.05           N  
ATOM   1877  N   SER C 102       6.124  26.352   9.396  1.00 87.46           N  
ATOM   1878  CA  SER C 102       6.582  25.387  10.390  1.00 87.46           C  
ATOM   1879  C   SER C 102       6.906  24.043   9.746  1.00 87.46           C  
ATOM   1880  CB  SER C 102       5.527  25.198  11.480  1.00 87.46           C  
ATOM   1881  O   SER C 102       6.798  23.890   8.528  1.00 87.46           O  
ATOM   1882  OG  SER C 102       4.449  24.410  11.006  1.00 87.46           O  
ATOM   1883  N   ARG C 103       7.386  23.188  10.625  1.00 90.82           N  
ATOM   1884  CA  ARG C 103       7.735  21.856  10.141  1.00 90.82           C  
ATOM   1885  C   ARG C 103       6.506  20.955  10.084  1.00 90.82           C  
ATOM   1886  CB  ARG C 103       8.808  21.225  11.031  1.00 90.82           C  
ATOM   1887  O   ARG C 103       6.588  19.813   9.626  1.00 90.82           O  
ATOM   1888  CG  ARG C 103       8.363  21.002  12.468  1.00 90.82           C  
ATOM   1889  CD  ARG C 103       9.498  20.474  13.334  1.00 90.82           C  
ATOM   1890  NE  ARG C 103      10.106  19.279  12.756  1.00 90.82           N  
ATOM   1891  NH1 ARG C 103      11.356  18.758  14.628  1.00 90.82           N  
ATOM   1892  NH2 ARG C 103      11.466  17.428  12.765  1.00 90.82           N  
ATOM   1893  CZ  ARG C 103      10.975  18.491  13.384  1.00 90.82           C  
ATOM   1894  N   PHE C 104       5.348  21.471  10.445  1.00 90.78           N  
ATOM   1895  CA  PHE C 104       4.153  20.650  10.604  1.00 90.78           C  
ATOM   1896  C   PHE C 104       3.251  20.765   9.381  1.00 90.78           C  
ATOM   1897  CB  PHE C 104       3.383  21.058  11.865  1.00 90.78           C  
ATOM   1898  O   PHE C 104       3.164  21.829   8.765  1.00 90.78           O  
ATOM   1899  CG  PHE C 104       4.186  20.937  13.132  1.00 90.78           C  
ATOM   1900  CD1 PHE C 104       4.454  19.691  13.685  1.00 90.78           C  
ATOM   1901  CD2 PHE C 104       4.672  22.070  13.770  1.00 90.78           C  
ATOM   1902  CE1 PHE C 104       5.197  19.575  14.857  1.00 90.78           C  
ATOM   1903  CE2 PHE C 104       5.415  21.963  14.943  1.00 90.78           C  
ATOM   1904  CZ  PHE C 104       5.675  20.715  15.485  1.00 90.78           C  
ATOM   1905  N   VAL C 105       2.620  19.664   9.049  1.00 89.61           N  
ATOM   1906  CA  VAL C 105       1.540  19.613   8.069  1.00 89.61           C  
ATOM   1907  C   VAL C 105       0.237  19.213   8.757  1.00 89.61           C  
ATOM   1908  CB  VAL C 105       1.861  18.631   6.921  1.00 89.61           C  
ATOM   1909  O   VAL C 105       0.193  18.221   9.488  1.00 89.61           O  
ATOM   1910  CG1 VAL C 105       0.690  18.542   5.943  1.00 89.61           C  
ATOM   1911  CG2 VAL C 105       3.136  19.057   6.195  1.00 89.61           C  
ATOM   1912  N   SER C 106      -0.762  20.039   8.502  1.00 88.76           N  
ATOM   1913  CA  SER C 106      -2.051  19.746   9.121  1.00 88.76           C  
ATOM   1914  C   SER C 106      -2.822  18.700   8.323  1.00 88.76           C  
ATOM   1915  CB  SER C 106      -2.887  21.020   9.248  1.00 88.76           C  
ATOM   1916  O   SER C 106      -2.936  18.804   7.100  1.00 88.76           O  
ATOM   1917  OG  SER C 106      -2.235  21.968  10.076  1.00 88.76           O  
ATOM   1918  N   THR C 107      -3.339  17.700   9.081  1.00 88.30           N  
ATOM   1919  CA  THR C 107      -4.197  16.667   8.511  1.00 88.30           C  
ATOM   1920  C   THR C 107      -5.385  16.385   9.425  1.00 88.30           C  
ATOM   1921  CB  THR C 107      -3.414  15.364   8.265  1.00 88.30           C  
ATOM   1922  O   THR C 107      -5.509  16.987  10.494  1.00 88.30           O  
ATOM   1923  CG2 THR C 107      -2.180  15.617   7.406  1.00 88.30           C  
ATOM   1924  OG1 THR C 107      -3.002  14.816   9.524  1.00 88.30           O  
ATOM   1925  N   SER C 108      -6.248  15.487   8.883  1.00 82.51           N  
ATOM   1926  CA  SER C 108      -7.428  15.120   9.660  1.00 82.51           C  
ATOM   1927  C   SER C 108      -7.533  13.608   9.823  1.00 82.51           C  
ATOM   1928  CB  SER C 108      -8.696  15.659   8.996  1.00 82.51           C  
ATOM   1929  O   SER C 108      -7.224  12.855   8.897  1.00 82.51           O  
ATOM   1930  OG  SER C 108      -9.852  15.201   9.674  1.00 82.51           O  
ATOM   1931  N   SER C 109      -7.990  13.244  11.026  1.00 79.50           N  
ATOM   1932  CA  SER C 109      -8.205  11.821  11.269  1.00 79.50           C  
ATOM   1933  C   SER C 109      -9.584  11.380  10.790  1.00 79.50           C  
ATOM   1934  CB  SER C 109      -8.045  11.500  12.755  1.00 79.50           C  
ATOM   1935  O   SER C 109      -9.931  10.201  10.881  1.00 79.50           O  
ATOM   1936  OG  SER C 109      -8.979  12.232  13.531  1.00 79.50           O  
ATOM   1937  N   THR C 110     -10.330  12.321  10.233  1.00 74.80           N  
ATOM   1938  CA  THR C 110     -11.638  11.992   9.676  1.00 74.80           C  
ATOM   1939  C   THR C 110     -11.496  11.394   8.279  1.00 74.80           C  
ATOM   1940  CB  THR C 110     -12.547  13.233   9.615  1.00 74.80           C  
ATOM   1941  O   THR C 110     -11.308  12.122   7.302  1.00 74.80           O  
ATOM   1942  CG2 THR C 110     -13.956  12.861   9.165  1.00 74.80           C  
ATOM   1943  OG1 THR C 110     -12.616  13.832  10.915  1.00 74.80           O  
ATOM   1944  N   PHE C 111     -11.621  10.114   8.193  1.00 66.98           N  
ATOM   1945  CA  PHE C 111     -11.488   9.381   6.939  1.00 66.98           C  
ATOM   1946  C   PHE C 111     -12.847   8.889   6.454  1.00 66.98           C  
ATOM   1947  CB  PHE C 111     -10.530   8.198   7.106  1.00 66.98           C  
ATOM   1948  O   PHE C 111     -13.634   8.351   7.236  1.00 66.98           O  
ATOM   1949  CG  PHE C 111     -10.359   7.375   5.858  1.00 66.98           C  
ATOM   1950  CD1 PHE C 111     -11.154   6.259   5.630  1.00 66.98           C  
ATOM   1951  CD2 PHE C 111      -9.402   7.718   4.912  1.00 66.98           C  
ATOM   1952  CE1 PHE C 111     -10.998   5.495   4.476  1.00 66.98           C  
ATOM   1953  CE2 PHE C 111      -9.240   6.960   3.756  1.00 66.98           C  
ATOM   1954  CZ  PHE C 111     -10.038   5.848   3.540  1.00 66.98           C  
ATOM   1955  N   PRO C 112     -13.269   8.936   5.238  1.00 69.29           N  
ATOM   1956  CA  PRO C 112     -12.381   9.444   4.190  1.00 69.29           C  
ATOM   1957  C   PRO C 112     -12.607  10.925   3.893  1.00 69.29           C  
ATOM   1958  CB  PRO C 112     -12.740   8.583   2.976  1.00 69.29           C  
ATOM   1959  O   PRO C 112     -11.936  11.493   3.027  1.00 69.29           O  
ATOM   1960  CG  PRO C 112     -14.191   8.267   3.147  1.00 69.29           C  
ATOM   1961  CD  PRO C 112     -14.481   8.137   4.615  1.00 69.29           C  
ATOM   1962  N   GLN C 113     -13.433  11.593   4.549  1.00 72.77           N  
ATOM   1963  CA  GLN C 113     -13.932  12.911   4.169  1.00 72.77           C  
ATOM   1964  C   GLN C 113     -12.913  14.000   4.492  1.00 72.77           C  
ATOM   1965  CB  GLN C 113     -15.257  13.206   4.874  1.00 72.77           C  
ATOM   1966  O   GLN C 113     -12.825  15.004   3.783  1.00 72.77           O  
ATOM   1967  CG  GLN C 113     -16.375  12.237   4.513  1.00 72.77           C  
ATOM   1968  CD  GLN C 113     -16.682  12.222   3.027  1.00 72.77           C  
ATOM   1969  NE2 GLN C 113     -17.638  11.391   2.627  1.00 72.77           N  
ATOM   1970  OE1 GLN C 113     -16.064  12.952   2.245  1.00 72.77           O  
ATOM   1971  N   GLY C 114     -12.105  13.815   5.530  1.00 74.36           N  
ATOM   1972  CA  GLY C 114     -11.240  14.883   6.003  1.00 74.36           C  
ATOM   1973  C   GLY C 114     -11.989  15.974   6.745  1.00 74.36           C  
ATOM   1974  O   GLY C 114     -13.124  15.769   7.181  1.00 74.36           O  
ATOM   1975  N   SER C 115     -11.312  17.122   6.948  1.00 74.47           N  
ATOM   1976  CA  SER C 115     -11.964  18.238   7.626  1.00 74.47           C  
ATOM   1977  C   SER C 115     -12.952  18.944   6.703  1.00 74.47           C  
ATOM   1978  CB  SER C 115     -10.926  19.238   8.135  1.00 74.47           C  
ATOM   1979  O   SER C 115     -12.602  19.321   5.583  1.00 74.47           O  
ATOM   1980  OG  SER C 115     -11.551  20.426   8.588  1.00 74.47           O  
ATOM   1981  N   PRO C 116     -14.164  19.081   7.159  1.00 71.51           N  
ATOM   1982  CA  PRO C 116     -15.168  19.754   6.332  1.00 71.51           C  
ATOM   1983  C   PRO C 116     -14.887  21.244   6.157  1.00 71.51           C  
ATOM   1984  CB  PRO C 116     -16.470  19.531   7.106  1.00 71.51           C  
ATOM   1985  O   PRO C 116     -15.500  21.896   5.308  1.00 71.51           O  
ATOM   1986  CG  PRO C 116     -16.044  19.367   8.530  1.00 71.51           C  
ATOM   1987  CD  PRO C 116     -14.684  18.730   8.551  1.00 71.51           C  
ATOM   1988  N   ARG C 117     -13.939  21.749   6.952  1.00 71.68           N  
ATOM   1989  CA  ARG C 117     -13.657  23.180   6.895  1.00 71.68           C  
ATOM   1990  C   ARG C 117     -12.777  23.518   5.696  1.00 71.68           C  
ATOM   1991  CB  ARG C 117     -12.984  23.647   8.187  1.00 71.68           C  
ATOM   1992  O   ARG C 117     -12.623  24.688   5.343  1.00 71.68           O  
ATOM   1993  CG  ARG C 117     -13.935  23.771   9.367  1.00 71.68           C  
ATOM   1994  CD  ARG C 117     -13.296  24.516  10.531  1.00 71.68           C  
ATOM   1995  NE  ARG C 117     -11.941  24.041  10.796  1.00 71.68           N  
ATOM   1996  NH1 ARG C 117     -11.039  26.147  11.092  1.00 71.68           N  
ATOM   1997  NH2 ARG C 117      -9.711  24.289  11.284  1.00 71.68           N  
ATOM   1998  CZ  ARG C 117     -10.900  24.827  11.056  1.00 71.68           C  
ATOM   1999  N   PHE C 118     -12.227  22.508   5.159  1.00 70.83           N  
ATOM   2000  CA  PHE C 118     -11.319  22.736   4.041  1.00 70.83           C  
ATOM   2001  C   PHE C 118     -11.832  22.055   2.779  1.00 70.83           C  
ATOM   2002  CB  PHE C 118      -9.913  22.229   4.377  1.00 70.83           C  
ATOM   2003  O   PHE C 118     -12.374  20.949   2.840  1.00 70.83           O  
ATOM   2004  CG  PHE C 118      -9.288  22.913   5.563  1.00 70.83           C  
ATOM   2005  CD1 PHE C 118      -8.633  24.129   5.417  1.00 70.83           C  
ATOM   2006  CD2 PHE C 118      -9.355  22.338   6.826  1.00 70.83           C  
ATOM   2007  CE1 PHE C 118      -8.054  24.764   6.513  1.00 70.83           C  
ATOM   2008  CE2 PHE C 118      -8.779  22.966   7.926  1.00 70.83           C  
ATOM   2009  CZ  PHE C 118      -8.128  24.179   7.767  1.00 70.83           C  
ATOM   2010  N   GLN C 119     -11.743  22.813   1.684  1.00 64.56           N  
ATOM   2011  CA  GLN C 119     -12.139  22.277   0.386  1.00 64.56           C  
ATOM   2012  C   GLN C 119     -10.923  22.035  -0.504  1.00 64.56           C  
ATOM   2013  CB  GLN C 119     -13.119  23.223  -0.309  1.00 64.56           C  
ATOM   2014  O   GLN C 119      -9.900  22.707  -0.361  1.00 64.56           O  
ATOM   2015  CG  GLN C 119     -14.387  23.493   0.491  1.00 64.56           C  
ATOM   2016  CD  GLN C 119     -15.343  22.315   0.489  1.00 64.56           C  
ATOM   2017  NE2 GLN C 119     -16.201  22.246   1.502  1.00 64.56           N  
ATOM   2018  OE1 GLN C 119     -15.312  21.474  -0.415  1.00 64.56           O  
ATOM   2019  N   GLY C 120     -11.015  21.014  -1.317  1.00 64.32           N  
ATOM   2020  CA  GLY C 120      -9.955  20.682  -2.255  1.00 64.32           C  
ATOM   2021  C   GLY C 120      -9.903  19.206  -2.600  1.00 64.32           C  
ATOM   2022  O   GLY C 120     -10.845  18.463  -2.315  1.00 64.32           O  
ATOM   2023  N   LYS C 121      -8.829  18.903  -3.368  1.00 75.88           N  
ATOM   2024  CA  LYS C 121      -8.580  17.503  -3.702  1.00 75.88           C  
ATOM   2025  C   LYS C 121      -8.093  16.725  -2.483  1.00 75.88           C  
ATOM   2026  CB  LYS C 121      -7.557  17.395  -4.835  1.00 75.88           C  
ATOM   2027  O   LYS C 121      -7.144  17.140  -1.814  1.00 75.88           O  
ATOM   2028  CG  LYS C 121      -7.214  15.965  -5.225  1.00 75.88           C  
ATOM   2029  CD  LYS C 121      -6.136  15.922  -6.300  1.00 75.88           C  
ATOM   2030  CE  LYS C 121      -4.748  16.132  -5.710  1.00 75.88           C  
ATOM   2031  NZ  LYS C 121      -3.674  15.872  -6.715  1.00 75.88           N  
ATOM   2032  N   SER C 122      -8.850  15.613  -2.218  1.00 83.88           N  
ATOM   2033  CA  SER C 122      -8.465  14.824  -1.052  1.00 83.88           C  
ATOM   2034  C   SER C 122      -7.278  13.920  -1.365  1.00 83.88           C  
ATOM   2035  CB  SER C 122      -9.643  13.982  -0.561  1.00 83.88           C  
ATOM   2036  O   SER C 122      -7.210  13.326  -2.443  1.00 83.88           O  
ATOM   2037  OG  SER C 122     -10.687  14.810  -0.079  1.00 83.88           O  
ATOM   2038  N   ILE C 123      -6.316  13.911  -0.420  1.00 83.51           N  
ATOM   2039  CA  ILE C 123      -5.274  12.891  -0.431  1.00 83.51           C  
ATOM   2040  C   ILE C 123      -5.309  12.104   0.877  1.00 83.51           C  
ATOM   2041  CB  ILE C 123      -3.876  13.513  -0.645  1.00 83.51           C  
ATOM   2042  O   ILE C 123      -5.760  12.615   1.904  1.00 83.51           O  
ATOM   2043  CG1 ILE C 123      -3.568  14.528   0.462  1.00 83.51           C  
ATOM   2044  CG2 ILE C 123      -3.781  14.165  -2.028  1.00 83.51           C  
ATOM   2045  CD1 ILE C 123      -2.082  14.792   0.663  1.00 83.51           C  
ATOM   2046  N   TYR C 124      -4.865  10.903   0.785  1.00 82.37           N  
ATOM   2047  CA  TYR C 124      -4.900   9.987   1.920  1.00 82.37           C  
ATOM   2048  C   TYR C 124      -3.495   9.540   2.304  1.00 82.37           C  
ATOM   2049  CB  TYR C 124      -5.767   8.766   1.598  1.00 82.37           C  
ATOM   2050  O   TYR C 124      -2.756   9.009   1.472  1.00 82.37           O  
ATOM   2051  CG  TYR C 124      -7.124   9.115   1.037  1.00 82.37           C  
ATOM   2052  CD1 TYR C 124      -8.182   9.449   1.879  1.00 82.37           C  
ATOM   2053  CD2 TYR C 124      -7.351   9.111  -0.335  1.00 82.37           C  
ATOM   2054  CE1 TYR C 124      -9.435   9.770   1.367  1.00 82.37           C  
ATOM   2055  CE2 TYR C 124      -8.600   9.430  -0.858  1.00 82.37           C  
ATOM   2056  OH  TYR C 124     -10.872  10.074  -0.513  1.00 82.37           O  
ATOM   2057  CZ  TYR C 124      -9.634   9.758  -0.001  1.00 82.37           C  
ATOM   2058  N   ILE C 125      -3.163   9.835   3.519  1.00 82.32           N  
ATOM   2059  CA  ILE C 125      -1.818   9.557   4.011  1.00 82.32           C  
ATOM   2060  C   ILE C 125      -1.833   8.295   4.869  1.00 82.32           C  
ATOM   2061  CB  ILE C 125      -1.254  10.748   4.819  1.00 82.32           C  
ATOM   2062  O   ILE C 125      -2.453   8.269   5.935  1.00 82.32           O  
ATOM   2063  CG1 ILE C 125      -1.304  12.032   3.983  1.00 82.32           C  
ATOM   2064  CG2 ILE C 125       0.174  10.454   5.287  1.00 82.32           C  
ATOM   2065  CD1 ILE C 125      -1.067  13.303   4.786  1.00 82.32           C  
ATOM   2066  N   ASP C 126      -1.166   7.311   4.461  1.00 74.24           N  
ATOM   2067  CA  ASP C 126      -1.071   6.054   5.197  1.00 74.24           C  
ATOM   2068  C   ASP C 126      -0.246   6.225   6.470  1.00 74.24           C  
ATOM   2069  CB  ASP C 126      -0.461   4.961   4.317  1.00 74.24           C  
ATOM   2070  O   ASP C 126       0.954   6.500   6.406  1.00 74.24           O  
ATOM   2071  CG  ASP C 126      -0.447   3.599   4.989  1.00 74.24           C  
ATOM   2072  OD1 ASP C 126       0.027   3.491   6.140  1.00 74.24           O  
ATOM   2073  OD2 ASP C 126      -0.911   2.624   4.359  1.00 74.24           O  
ATOM   2074  N   ILE C 127      -0.889   5.994   7.640  1.00 75.91           N  
ATOM   2075  CA  ILE C 127      -0.273   6.278   8.932  1.00 75.91           C  
ATOM   2076  C   ILE C 127       0.917   5.346   9.152  1.00 75.91           C  
ATOM   2077  CB  ILE C 127      -1.289   6.132  10.087  1.00 75.91           C  
ATOM   2078  O   ILE C 127       1.994   5.790   9.556  1.00 75.91           O  
ATOM   2079  CG1 ILE C 127      -2.350   7.235  10.007  1.00 75.91           C  
ATOM   2080  CG2 ILE C 127      -0.574   6.156  11.441  1.00 75.91           C  
ATOM   2081  CD1 ILE C 127      -3.487   7.074  11.007  1.00 75.91           C  
ATOM   2082  N   SER C 128       0.729   4.118   8.856  1.00 71.24           N  
ATOM   2083  CA  SER C 128       1.796   3.144   9.065  1.00 71.24           C  
ATOM   2084  C   SER C 128       3.020   3.476   8.219  1.00 71.24           C  
ATOM   2085  CB  SER C 128       1.306   1.733   8.737  1.00 71.24           C  
ATOM   2086  O   SER C 128       4.143   3.508   8.728  1.00 71.24           O  
ATOM   2087  OG  SER C 128       2.269   0.765   9.118  1.00 71.24           O  
ATOM   2088  N   LYS C 129       2.808   3.706   6.955  1.00 68.05           N  
ATOM   2089  CA  LYS C 129       3.912   4.043   6.061  1.00 68.05           C  
ATOM   2090  C   LYS C 129       4.594   5.338   6.494  1.00 68.05           C  
ATOM   2091  CB  LYS C 129       3.416   4.169   4.620  1.00 68.05           C  
ATOM   2092  O   LYS C 129       5.815   5.471   6.380  1.00 68.05           O  
ATOM   2093  CG  LYS C 129       3.019   2.845   3.984  1.00 68.05           C  
ATOM   2094  CD  LYS C 129       2.599   3.027   2.531  1.00 68.05           C  
ATOM   2095  CE  LYS C 129       2.061   1.732   1.937  1.00 68.05           C  
ATOM   2096  NZ  LYS C 129       1.689   1.894   0.500  1.00 68.05           N  
ATOM   2097  N   THR C 130       3.839   6.278   6.931  1.00 77.33           N  
ATOM   2098  CA  THR C 130       4.363   7.548   7.422  1.00 77.33           C  
ATOM   2099  C   THR C 130       5.277   7.327   8.624  1.00 77.33           C  
ATOM   2100  CB  THR C 130       3.225   8.511   7.808  1.00 77.33           C  
ATOM   2101  O   THR C 130       6.399   7.836   8.659  1.00 77.33           O  
ATOM   2102  CG2 THR C 130       3.777   9.824   8.352  1.00 77.33           C  
ATOM   2103  OG1 THR C 130       2.425   8.784   6.651  1.00 77.33           O  
ATOM   2104  N   LEU C 131       4.856   6.564   9.550  1.00 74.51           N  
ATOM   2105  CA  LEU C 131       5.640   6.301  10.752  1.00 74.51           C  
ATOM   2106  C   LEU C 131       6.897   5.506  10.418  1.00 74.51           C  
ATOM   2107  CB  LEU C 131       4.800   5.543  11.784  1.00 74.51           C  
ATOM   2108  O   LEU C 131       7.966   5.762  10.977  1.00 74.51           O  
ATOM   2109  CG  LEU C 131       3.626   6.307  12.396  1.00 74.51           C  
ATOM   2110  CD1 LEU C 131       2.812   5.389  13.303  1.00 74.51           C  
ATOM   2111  CD2 LEU C 131       4.123   7.525  13.167  1.00 74.51           C  
ATOM   2112  N   LYS C 132       6.802   4.591   9.499  1.00 70.22           N  
ATOM   2113  CA  LYS C 132       7.936   3.768   9.089  1.00 70.22           C  
ATOM   2114  C   LYS C 132       9.006   4.610   8.401  1.00 70.22           C  
ATOM   2115  CB  LYS C 132       7.475   2.643   8.160  1.00 70.22           C  
ATOM   2116  O   LYS C 132      10.189   4.264   8.429  1.00 70.22           O  
ATOM   2117  CG  LYS C 132       6.820   1.474   8.881  1.00 70.22           C  
ATOM   2118  CD  LYS C 132       6.379   0.392   7.904  1.00 70.22           C  
ATOM   2119  CE  LYS C 132       5.660  -0.746   8.616  1.00 70.22           C  
ATOM   2120  NZ  LYS C 132       5.124  -1.752   7.651  1.00 70.22           N  
ATOM   2121  N   SER C 133       8.593   5.701   7.816  1.00 72.66           N  
ATOM   2122  CA  SER C 133       9.534   6.591   7.144  1.00 72.66           C  
ATOM   2123  C   SER C 133      10.305   7.441   8.148  1.00 72.66           C  
ATOM   2124  CB  SER C 133       8.802   7.497   6.153  1.00 72.66           C  
ATOM   2125  O   SER C 133      11.274   8.113   7.786  1.00 72.66           O  
ATOM   2126  OG  SER C 133       8.056   8.490   6.836  1.00 72.66           O  
ATOM   2127  N   GLY C 134       9.830   7.447   9.357  1.00 75.48           N  
ATOM   2128  CA  GLY C 134      10.488   8.224  10.395  1.00 75.48           C  
ATOM   2129  C   GLY C 134       9.731   9.484  10.768  1.00 75.48           C  
ATOM   2130  O   GLY C 134      10.117  10.195  11.699  1.00 75.48           O  
ATOM   2131  N   ALA C 135       8.671   9.701  10.080  1.00 80.38           N  
ATOM   2132  CA  ALA C 135       7.864  10.879  10.387  1.00 80.38           C  
ATOM   2133  C   ALA C 135       7.098  10.695  11.693  1.00 80.38           C  
ATOM   2134  CB  ALA C 135       6.896  11.174   9.243  1.00 80.38           C  
ATOM   2135  O   ALA C 135       6.681   9.582  12.024  1.00 80.38           O  
ATOM   2136  N   LYS C 136       6.963  11.789  12.383  1.00 82.11           N  
ATOM   2137  CA  LYS C 136       6.242  11.756  13.652  1.00 82.11           C  
ATOM   2138  C   LYS C 136       4.856  12.380  13.513  1.00 82.11           C  
ATOM   2139  CB  LYS C 136       7.036  12.480  14.741  1.00 82.11           C  
ATOM   2140  O   LYS C 136       4.662  13.303  12.720  1.00 82.11           O  
ATOM   2141  CG  LYS C 136       8.379  11.839  15.056  1.00 82.11           C  
ATOM   2142  CD  LYS C 136       9.105  12.583  16.170  1.00 82.11           C  
ATOM   2143  CE  LYS C 136      10.460  11.957  16.471  1.00 82.11           C  
ATOM   2144  NZ  LYS C 136      11.179  12.687  17.558  1.00 82.11           N  
ATOM   2145  N   LEU C 137       3.940  11.846  14.334  1.00 81.96           N  
ATOM   2146  CA  LEU C 137       2.583  12.382  14.354  1.00 81.96           C  
ATOM   2147  C   LEU C 137       2.291  13.073  15.682  1.00 81.96           C  
ATOM   2148  CB  LEU C 137       1.562  11.268  14.110  1.00 81.96           C  
ATOM   2149  O   LEU C 137       2.753  12.626  16.734  1.00 81.96           O  
ATOM   2150  CG  LEU C 137       1.675  10.525  12.777  1.00 81.96           C  
ATOM   2151  CD1 LEU C 137       0.609   9.439  12.684  1.00 81.96           C  
ATOM   2152  CD2 LEU C 137       1.556  11.500  11.610  1.00 81.96           C  
ATOM   2153  N   VAL C 138       1.645  14.224  15.594  1.00 83.29           N  
ATOM   2154  CA  VAL C 138       1.081  14.870  16.775  1.00 83.29           C  
ATOM   2155  C   VAL C 138      -0.431  14.660  16.807  1.00 83.29           C  
ATOM   2156  CB  VAL C 138       1.411  16.379  16.808  1.00 83.29           C  
ATOM   2157  O   VAL C 138      -1.157  15.201  15.970  1.00 83.29           O  
ATOM   2158  CG1 VAL C 138       0.938  17.006  18.118  1.00 83.29           C  
ATOM   2159  CG2 VAL C 138       2.910  16.601  16.617  1.00 83.29           C  
ATOM   2160  N   THR C 139      -0.820  13.904  17.810  1.00 81.32           N  
ATOM   2161  CA  THR C 139      -2.219  13.500  17.881  1.00 81.32           C  
ATOM   2162  C   THR C 139      -3.104  14.681  18.267  1.00 81.32           C  
ATOM   2163  CB  THR C 139      -2.419  12.353  18.889  1.00 81.32           C  
ATOM   2164  O   THR C 139      -2.609  15.704  18.744  1.00 81.32           O  
ATOM   2165  CG2 THR C 139      -1.540  11.156  18.543  1.00 81.32           C  
ATOM   2166  OG1 THR C 139      -2.081  12.816  20.203  1.00 81.32           O  
ATOM   2167  N   THR C 140      -4.371  14.500  18.138  1.00 82.20           N  
ATOM   2168  CA  THR C 140      -5.348  15.517  18.512  1.00 82.20           C  
ATOM   2169  C   THR C 140      -5.216  15.876  19.989  1.00 82.20           C  
ATOM   2170  CB  THR C 140      -6.785  15.044  18.222  1.00 82.20           C  
ATOM   2171  O   THR C 140      -5.201  17.056  20.347  1.00 82.20           O  
ATOM   2172  CG2 THR C 140      -7.804  16.110  18.612  1.00 82.20           C  
ATOM   2173  OG1 THR C 140      -6.916  14.763  16.823  1.00 82.20           O  
ATOM   2174  N   GLU C 141      -5.018  14.867  20.821  1.00 79.25           N  
ATOM   2175  CA  GLU C 141      -4.901  15.085  22.260  1.00 79.25           C  
ATOM   2176  C   GLU C 141      -3.634  15.864  22.599  1.00 79.25           C  
ATOM   2177  CB  GLU C 141      -4.914  13.750  23.010  1.00 79.25           C  
ATOM   2178  O   GLU C 141      -3.652  16.744  23.462  1.00 79.25           O  
ATOM   2179  CG  GLU C 141      -6.256  13.033  22.965  1.00 79.25           C  
ATOM   2180  CD  GLU C 141      -7.418  13.907  23.407  1.00 79.25           C  
ATOM   2181  OE1 GLU C 141      -8.501  13.840  22.781  1.00 79.25           O  
ATOM   2182  OE2 GLU C 141      -7.246  14.666  24.387  1.00 79.25           O  
ATOM   2183  N   GLU C 142      -2.586  15.536  21.890  1.00 82.54           N  
ATOM   2184  CA  GLU C 142      -1.332  16.252  22.107  1.00 82.54           C  
ATOM   2185  C   GLU C 142      -1.441  17.704  21.653  1.00 82.54           C  
ATOM   2186  CB  GLU C 142      -0.182  15.556  21.375  1.00 82.54           C  
ATOM   2187  O   GLU C 142      -0.868  18.600  22.277  1.00 82.54           O  
ATOM   2188  CG  GLU C 142       0.256  14.249  22.020  1.00 82.54           C  
ATOM   2189  CD  GLU C 142       1.256  13.471  21.179  1.00 82.54           C  
ATOM   2190  OE1 GLU C 142       1.980  12.615  21.736  1.00 82.54           O  
ATOM   2191  OE2 GLU C 142       1.317  13.721  19.955  1.00 82.54           O  
ATOM   2192  N   ILE C 143      -2.181  17.916  20.589  1.00 86.08           N  
ATOM   2193  CA  ILE C 143      -2.414  19.269  20.096  1.00 86.08           C  
ATOM   2194  C   ILE C 143      -3.203  20.067  21.132  1.00 86.08           C  
ATOM   2195  CB  ILE C 143      -3.162  19.257  18.744  1.00 86.08           C  
ATOM   2196  O   ILE C 143      -2.834  21.194  21.470  1.00 86.08           O  
ATOM   2197  CG1 ILE C 143      -2.275  18.656  17.648  1.00 86.08           C  
ATOM   2198  CG2 ILE C 143      -3.617  20.670  18.367  1.00 86.08           C  
ATOM   2199  CD1 ILE C 143      -2.988  18.445  16.320  1.00 86.08           C  
ATOM   2200  N   LEU C 144      -4.238  19.449  21.689  1.00 87.36           N  
ATOM   2201  CA  LEU C 144      -5.078  20.118  22.676  1.00 87.36           C  
ATOM   2202  C   LEU C 144      -4.284  20.439  23.938  1.00 87.36           C  
ATOM   2203  CB  LEU C 144      -6.288  19.249  23.028  1.00 87.36           C  
ATOM   2204  O   LEU C 144      -4.440  21.516  24.518  1.00 87.36           O  
ATOM   2205  CG  LEU C 144      -7.346  19.086  21.935  1.00 87.36           C  
ATOM   2206  CD1 LEU C 144      -8.407  18.081  22.371  1.00 87.36           C  
ATOM   2207  CD2 LEU C 144      -7.981  20.431  21.599  1.00 87.36           C  
ATOM   2208  N   ALA C 145      -3.413  19.523  24.304  1.00 85.17           N  
ATOM   2209  CA  ALA C 145      -2.561  19.750  25.469  1.00 85.17           C  
ATOM   2210  C   ALA C 145      -1.609  20.919  25.232  1.00 85.17           C  
ATOM   2211  CB  ALA C 145      -1.773  18.486  25.806  1.00 85.17           C  
ATOM   2212  O   ALA C 145      -1.397  21.745  26.123  1.00 85.17           O  
ATOM   2213  N   ALA C 146      -1.075  20.998  24.003  1.00 89.61           N  
ATOM   2214  CA  ALA C 146      -0.167  22.086  23.648  1.00 89.61           C  
ATOM   2215  C   ALA C 146      -0.889  23.430  23.667  1.00 89.61           C  
ATOM   2216  CB  ALA C 146       0.450  21.837  22.274  1.00 89.61           C  
ATOM   2217  O   ALA C 146      -0.328  24.437  24.107  1.00 89.61           O  
ATOM   2218  N   LEU C 147      -2.121  23.446  23.244  1.00 90.55           N  
ATOM   2219  CA  LEU C 147      -2.907  24.675  23.234  1.00 90.55           C  
ATOM   2220  C   LEU C 147      -3.279  25.093  24.653  1.00 90.55           C  
ATOM   2221  CB  LEU C 147      -4.174  24.495  22.394  1.00 90.55           C  
ATOM   2222  O   LEU C 147      -3.267  26.283  24.977  1.00 90.55           O  
ATOM   2223  CG  LEU C 147      -3.982  24.456  20.877  1.00 90.55           C  
ATOM   2224  CD1 LEU C 147      -5.277  24.038  20.189  1.00 90.55           C  
ATOM   2225  CD2 LEU C 147      -3.510  25.811  20.362  1.00 90.55           C  
ATOM   2226  N   GLU C 148      -3.579  24.101  25.489  1.00 90.91           N  
ATOM   2227  CA  GLU C 148      -3.871  24.401  26.887  1.00 90.91           C  
ATOM   2228  C   GLU C 148      -2.679  25.067  27.568  1.00 90.91           C  
ATOM   2229  CB  GLU C 148      -4.262  23.127  27.640  1.00 90.91           C  
ATOM   2230  O   GLU C 148      -2.840  26.061  28.280  1.00 90.91           O  
ATOM   2231  CG  GLU C 148      -4.818  23.382  29.034  1.00 90.91           C  
ATOM   2232  CD  GLU C 148      -6.087  24.219  29.029  1.00 90.91           C  
ATOM   2233  OE1 GLU C 148      -6.280  25.035  29.959  1.00 90.91           O  
ATOM   2234  OE2 GLU C 148      -6.896  24.057  28.088  1.00 90.91           O  
ATOM   2235  N   GLU C 149      -1.501  24.528  27.279  1.00 89.93           N  
ATOM   2236  CA  GLU C 149      -0.279  25.098  27.840  1.00 89.93           C  
ATOM   2237  C   GLU C 149      -0.012  26.492  27.280  1.00 89.93           C  
ATOM   2238  CB  GLU C 149       0.917  24.182  27.566  1.00 89.93           C  
ATOM   2239  O   GLU C 149       0.485  27.368  27.991  1.00 89.93           O  
ATOM   2240  CG  GLU C 149       2.199  24.622  28.257  1.00 89.93           C  
ATOM   2241  CD  GLU C 149       3.374  23.695  27.988  1.00 89.93           C  
ATOM   2242  OE1 GLU C 149       4.500  23.994  28.447  1.00 89.93           O  
ATOM   2243  OE2 GLU C 149       3.167  22.662  27.313  1.00 89.93           O  
ATOM   2244  N   TYR C 150      -0.424  26.705  26.062  1.00 90.43           N  
ATOM   2245  CA  TYR C 150      -0.168  27.960  25.365  1.00 90.43           C  
ATOM   2246  C   TYR C 150      -0.986  29.096  25.967  1.00 90.43           C  
ATOM   2247  CB  TYR C 150      -0.487  27.821  23.873  1.00 90.43           C  
ATOM   2248  O   TYR C 150      -0.638  30.269  25.814  1.00 90.43           O  
ATOM   2249  CG  TYR C 150       0.068  28.940  23.026  1.00 90.43           C  
ATOM   2250  CD1 TYR C 150      -0.778  29.793  22.321  1.00 90.43           C  
ATOM   2251  CD2 TYR C 150       1.440  29.148  22.930  1.00 90.43           C  
ATOM   2252  CE1 TYR C 150      -0.271  30.824  21.538  1.00 90.43           C  
ATOM   2253  CE2 TYR C 150       1.959  30.176  22.150  1.00 90.43           C  
ATOM   2254  OH  TYR C 150       1.605  32.028  20.685  1.00 90.43           O  
ATOM   2255  CZ  TYR C 150       1.097  31.008  21.459  1.00 90.43           C  
ATOM   2256  N   LYS C 151      -2.033  28.877  26.680  1.00 90.71           N  
ATOM   2257  CA  LYS C 151      -2.861  29.880  27.343  1.00 90.71           C  
ATOM   2258  C   LYS C 151      -2.051  30.673  28.365  1.00 90.71           C  
ATOM   2259  CB  LYS C 151      -4.062  29.221  28.023  1.00 90.71           C  
ATOM   2260  O   LYS C 151      -2.300  31.862  28.574  1.00 90.71           O  
ATOM   2261  CG  LYS C 151      -5.133  28.739  27.057  1.00 90.71           C  
ATOM   2262  CD  LYS C 151      -6.312  28.117  27.794  1.00 90.71           C  
ATOM   2263  CE  LYS C 151      -7.377  27.617  26.826  1.00 90.71           C  
ATOM   2264  NZ  LYS C 151      -8.543  27.023  27.545  1.00 90.71           N  
ATOM   2265  N   SER C 152      -1.091  29.943  28.985  1.00 91.34           N  
ATOM   2266  CA  SER C 152      -0.250  30.613  29.972  1.00 91.34           C  
ATOM   2267  C   SER C 152       0.751  31.548  29.302  1.00 91.34           C  
ATOM   2268  CB  SER C 152       0.492  29.587  30.829  1.00 91.34           C  
ATOM   2269  O   SER C 152       1.143  32.564  29.880  1.00 91.34           O  
ATOM   2270  OG  SER C 152       1.392  28.829  30.040  1.00 91.34           O  
ATOM   2271  N   ILE C 153       1.100  31.216  28.060  1.00 85.95           N  
ATOM   2272  CA  ILE C 153       2.067  32.007  27.305  1.00 85.95           C  
ATOM   2273  C   ILE C 153       1.370  33.212  26.679  1.00 85.95           C  
ATOM   2274  CB  ILE C 153       2.759  31.161  26.213  1.00 85.95           C  
ATOM   2275  O   ILE C 153       1.953  34.295  26.587  1.00 85.95           O  
ATOM   2276  CG1 ILE C 153       3.539  30.004  26.848  1.00 85.95           C  
ATOM   2277  CG2 ILE C 153       3.678  32.035  25.355  1.00 85.95           C  
ATOM   2278  CD1 ILE C 153       4.050  28.978  25.846  1.00 85.95           C  
ATOM   2279  N   ALA C 154       0.106  33.056  26.250  1.00 86.87           N  
ATOM   2280  CA  ALA C 154      -0.652  34.126  25.606  1.00 86.87           C  
ATOM   2281  C   ALA C 154      -2.015  34.307  26.266  1.00 86.87           C  
ATOM   2282  CB  ALA C 154      -0.819  33.838  24.116  1.00 86.87           C  
ATOM   2283  O   ALA C 154      -3.052  34.082  25.636  1.00 86.87           O  
ATOM   2284  N   PRO C 155      -1.978  34.851  27.474  1.00 88.61           N  
ATOM   2285  CA  PRO C 155      -3.213  34.960  28.255  1.00 88.61           C  
ATOM   2286  C   PRO C 155      -4.249  35.868  27.596  1.00 88.61           C  
ATOM   2287  CB  PRO C 155      -2.739  35.548  29.586  1.00 88.61           C  
ATOM   2288  O   PRO C 155      -5.452  35.687  27.800  1.00 88.61           O  
ATOM   2289  CG  PRO C 155      -1.406  36.154  29.282  1.00 88.61           C  
ATOM   2290  CD  PRO C 155      -0.805  35.423  28.116  1.00 88.61           C  
ATOM   2291  N   LYS C 156      -3.823  36.822  26.703  1.00 85.66           N  
ATOM   2292  CA  LYS C 156      -4.745  37.751  26.057  1.00 85.66           C  
ATOM   2293  C   LYS C 156      -5.488  37.079  24.907  1.00 85.66           C  
ATOM   2294  CB  LYS C 156      -3.996  38.984  25.548  1.00 85.66           C  
ATOM   2295  O   LYS C 156      -6.473  37.617  24.398  1.00 85.66           O  
ATOM   2296  CG  LYS C 156      -3.427  39.863  26.652  1.00 85.66           C  
ATOM   2297  CD  LYS C 156      -2.779  41.120  26.088  1.00 85.66           C  
ATOM   2298  CE  LYS C 156      -2.171  41.979  27.188  1.00 85.66           C  
ATOM   2299  NZ  LYS C 156      -1.512  43.201  26.637  1.00 85.66           N  
ATOM   2300  N   LYS C 157      -5.112  35.868  24.508  1.00 83.52           N  
ATOM   2301  CA  LYS C 157      -5.707  35.175  23.369  1.00 83.52           C  
ATOM   2302  C   LYS C 157      -6.478  33.938  23.819  1.00 83.52           C  
ATOM   2303  CB  LYS C 157      -4.629  34.781  22.358  1.00 83.52           C  
ATOM   2304  O   LYS C 157      -6.734  33.034  23.021  1.00 83.52           O  
ATOM   2305  CG  LYS C 157      -3.909  35.964  21.728  1.00 83.52           C  
ATOM   2306  CD  LYS C 157      -2.980  35.520  20.605  1.00 83.52           C  
ATOM   2307  CE  LYS C 157      -2.308  36.709  19.931  1.00 83.52           C  
ATOM   2308  NZ  LYS C 157      -1.547  36.298  18.713  1.00 83.52           N  
ATOM   2309  N   VAL C 158      -6.857  33.897  25.087  1.00 88.91           N  
ATOM   2310  CA  VAL C 158      -7.464  32.707  25.675  1.00 88.91           C  
ATOM   2311  C   VAL C 158      -8.762  32.373  24.942  1.00 88.91           C  
ATOM   2312  CB  VAL C 158      -7.738  32.896  27.183  1.00 88.91           C  
ATOM   2313  O   VAL C 158      -9.030  31.207  24.643  1.00 88.91           O  
ATOM   2314  CG1 VAL C 158      -8.680  31.811  27.702  1.00 88.91           C  
ATOM   2315  CG2 VAL C 158      -6.427  32.889  27.968  1.00 88.91           C  
ATOM   2316  N   LYS C 159      -9.527  33.392  24.570  1.00 82.43           N  
ATOM   2317  CA  LYS C 159     -10.786  33.161  23.867  1.00 82.43           C  
ATOM   2318  C   LYS C 159     -10.544  32.528  22.500  1.00 82.43           C  
ATOM   2319  CB  LYS C 159     -11.561  34.470  23.709  1.00 82.43           C  
ATOM   2320  O   LYS C 159     -11.219  31.566  22.128  1.00 82.43           O  
ATOM   2321  CG  LYS C 159     -13.002  34.285  23.256  1.00 82.43           C  
ATOM   2322  CD  LYS C 159     -13.736  35.617  23.170  1.00 82.43           C  
ATOM   2323  CE  LYS C 159     -15.141  35.447  22.609  1.00 82.43           C  
ATOM   2324  NZ  LYS C 159     -15.851  36.755  22.487  1.00 82.43           N  
ATOM   2325  N   ARG C 160      -9.585  33.106  21.824  1.00 80.59           N  
ATOM   2326  CA  ARG C 160      -9.233  32.585  20.508  1.00 80.59           C  
ATOM   2327  C   ARG C 160      -8.697  31.161  20.608  1.00 80.59           C  
ATOM   2328  CB  ARG C 160      -8.200  33.488  19.830  1.00 80.59           C  
ATOM   2329  O   ARG C 160      -9.057  30.298  19.804  1.00 80.59           O  
ATOM   2330  CG  ARG C 160      -7.759  32.998  18.460  1.00 80.59           C  
ATOM   2331  CD  ARG C 160      -8.921  32.945  17.479  1.00 80.59           C  
ATOM   2332  NE  ARG C 160      -8.476  32.582  16.136  1.00 80.59           N  
ATOM   2333  NH1 ARG C 160     -10.563  31.919  15.400  1.00 80.59           N  
ATOM   2334  NH2 ARG C 160      -8.757  31.807  13.993  1.00 80.59           N  
ATOM   2335  CZ  ARG C 160      -9.267  32.104  15.179  1.00 80.59           C  
ATOM   2336  N   ILE C 161      -7.887  30.858  21.589  1.00 86.27           N  
ATOM   2337  CA  ILE C 161      -7.304  29.537  21.797  1.00 86.27           C  
ATOM   2338  C   ILE C 161      -8.412  28.517  22.048  1.00 86.27           C  
ATOM   2339  CB  ILE C 161      -6.303  29.541  22.974  1.00 86.27           C  
ATOM   2340  O   ILE C 161      -8.399  27.424  21.477  1.00 86.27           O  
ATOM   2341  CG1 ILE C 161      -5.099  30.432  22.648  1.00 86.27           C  
ATOM   2342  CG2 ILE C 161      -5.855  28.114  23.306  1.00 86.27           C  
ATOM   2343  CD1 ILE C 161      -4.164  30.664  23.827  1.00 86.27           C  
ATOM   2344  N   GLU C 162      -9.433  28.894  22.790  1.00 85.55           N  
ATOM   2345  CA  GLU C 162     -10.549  28.000  23.085  1.00 85.55           C  
ATOM   2346  C   GLU C 162     -11.371  27.713  21.832  1.00 85.55           C  
ATOM   2347  CB  GLU C 162     -11.443  28.597  24.175  1.00 85.55           C  
ATOM   2348  O   GLU C 162     -11.853  26.594  21.642  1.00 85.55           O  
ATOM   2349  CG  GLU C 162     -10.806  28.603  25.557  1.00 85.55           C  
ATOM   2350  CD  GLU C 162     -10.574  27.209  26.117  1.00 85.55           C  
ATOM   2351  OE1 GLU C 162      -9.689  27.043  26.986  1.00 85.55           O  
ATOM   2352  OE2 GLU C 162     -11.284  26.274  25.682  1.00 85.55           O  
ATOM   2353  N   GLN C 163     -11.503  28.749  21.037  1.00 80.05           N  
ATOM   2354  CA  GLN C 163     -12.203  28.565  19.770  1.00 80.05           C  
ATOM   2355  C   GLN C 163     -11.483  27.551  18.886  1.00 80.05           C  
ATOM   2356  CB  GLN C 163     -12.342  29.899  19.034  1.00 80.05           C  
ATOM   2357  O   GLN C 163     -12.106  26.628  18.356  1.00 80.05           O  
ATOM   2358  CG  GLN C 163     -13.209  29.824  17.785  1.00 80.05           C  
ATOM   2359  CD  GLN C 163     -13.391  31.174  17.115  1.00 80.05           C  
ATOM   2360  NE2 GLN C 163     -14.362  31.262  16.212  1.00 80.05           N  
ATOM   2361  OE1 GLN C 163     -12.666  32.130  17.409  1.00 80.05           O  
ATOM   2362  N   ILE C 164     -10.173  27.719  18.754  1.00 82.94           N  
ATOM   2363  CA  ILE C 164      -9.357  26.842  17.920  1.00 82.94           C  
ATOM   2364  C   ILE C 164      -9.377  25.425  18.487  1.00 82.94           C  
ATOM   2365  CB  ILE C 164      -7.904  27.357  17.811  1.00 82.94           C  
ATOM   2366  O   ILE C 164      -9.463  24.450  17.737  1.00 82.94           O  
ATOM   2367  CG1 ILE C 164      -7.863  28.680  17.038  1.00 82.94           C  
ATOM   2368  CG2 ILE C 164      -7.008  26.307  17.147  1.00 82.94           C  
ATOM   2369  CD1 ILE C 164      -8.235  28.551  15.568  1.00 82.94           C  
ATOM   2370  N   MET C 165      -9.321  25.318  19.821  1.00 88.68           N  
ATOM   2371  CA  MET C 165      -9.416  24.010  20.463  1.00 88.68           C  
ATOM   2372  C   MET C 165     -10.728  23.320  20.101  1.00 88.68           C  
ATOM   2373  CB  MET C 165      -9.299  24.147  21.982  1.00 88.68           C  
ATOM   2374  O   MET C 165     -10.754  22.111  19.868  1.00 88.68           O  
ATOM   2375  CG  MET C 165      -7.891  24.460  22.462  1.00 88.68           C  
ATOM   2376  SD  MET C 165      -7.802  24.683  24.281  1.00 88.68           S  
ATOM   2377  CE  MET C 165      -8.074  22.974  24.826  1.00 88.68           C  
ATOM   2378  N   GLY C 166     -11.817  24.152  20.045  1.00 80.09           N  
ATOM   2379  CA  GLY C 166     -13.104  23.613  19.636  1.00 80.09           C  
ATOM   2380  C   GLY C 166     -13.100  23.065  18.221  1.00 80.09           C  
ATOM   2381  O   GLY C 166     -13.620  21.976  17.970  1.00 80.09           O  
ATOM   2382  N   TYR C 167     -12.470  23.785  17.293  1.00 77.88           N  
ATOM   2383  CA  TYR C 167     -12.365  23.327  15.912  1.00 77.88           C  
ATOM   2384  C   TYR C 167     -11.563  22.034  15.826  1.00 77.88           C  
ATOM   2385  CB  TYR C 167     -11.715  24.404  15.037  1.00 77.88           C  
ATOM   2386  O   TYR C 167     -11.979  21.082  15.161  1.00 77.88           O  
ATOM   2387  CG  TYR C 167     -12.529  25.670  14.928  1.00 77.88           C  
ATOM   2388  CD1 TYR C 167     -13.920  25.635  14.987  1.00 77.88           C  
ATOM   2389  CD2 TYR C 167     -11.909  26.904  14.767  1.00 77.88           C  
ATOM   2390  CE1 TYR C 167     -14.675  26.799  14.885  1.00 77.88           C  
ATOM   2391  CE2 TYR C 167     -12.653  28.075  14.664  1.00 77.88           C  
ATOM   2392  OH  TYR C 167     -14.774  29.169  14.624  1.00 77.88           O  
ATOM   2393  CZ  TYR C 167     -14.033  28.013  14.725  1.00 77.88           C  
ATOM   2394  N   VAL C 168     -10.459  22.008  16.531  1.00 82.45           N  
ATOM   2395  CA  VAL C 168      -9.537  20.878  16.492  1.00 82.45           C  
ATOM   2396  C   VAL C 168     -10.232  19.626  17.022  1.00 82.45           C  
ATOM   2397  CB  VAL C 168      -8.256  21.163  17.308  1.00 82.45           C  
ATOM   2398  O   VAL C 168     -10.168  18.563  16.399  1.00 82.45           O  
ATOM   2399  CG1 VAL C 168      -7.453  19.880  17.518  1.00 82.45           C  
ATOM   2400  CG2 VAL C 168      -7.404  22.222  16.611  1.00 82.45           C  
ATOM   2401  N   ARG C 169     -10.981  19.775  18.088  1.00 79.52           N  
ATOM   2402  CA  ARG C 169     -11.577  18.644  18.791  1.00 79.52           C  
ATOM   2403  C   ARG C 169     -12.860  18.187  18.105  1.00 79.52           C  
ATOM   2404  CB  ARG C 169     -11.864  19.009  20.250  1.00 79.52           C  
ATOM   2405  O   ARG C 169     -13.063  16.990  17.890  1.00 79.52           O  
ATOM   2406  CG  ARG C 169     -12.432  17.863  21.071  1.00 79.52           C  
ATOM   2407  CD  ARG C 169     -12.783  18.302  22.486  1.00 79.52           C  
ATOM   2408  NE  ARG C 169     -11.592  18.664  23.249  1.00 79.52           N  
ATOM   2409  NH1 ARG C 169     -12.754  19.429  25.093  1.00 79.52           N  
ATOM   2410  NH2 ARG C 169     -10.462  19.483  25.073  1.00 79.52           N  
ATOM   2411  CZ  ARG C 169     -11.606  19.191  24.470  1.00 79.52           C  
ATOM   2412  N   ASN C 170     -13.607  19.103  17.662  1.00 75.50           N  
ATOM   2413  CA  ASN C 170     -14.987  18.746  17.350  1.00 75.50           C  
ATOM   2414  C   ASN C 170     -15.230  18.713  15.844  1.00 75.50           C  
ATOM   2415  CB  ASN C 170     -15.958  19.718  18.023  1.00 75.50           C  
ATOM   2416  O   ASN C 170     -16.200  18.110  15.380  1.00 75.50           O  
ATOM   2417  CG  ASN C 170     -15.836  19.712  19.534  1.00 75.50           C  
ATOM   2418  ND2 ASN C 170     -15.921  20.891  20.140  1.00 75.50           N  
ATOM   2419  OD1 ASN C 170     -15.667  18.658  20.151  1.00 75.50           O  
ATOM   2420  N   ILE C 171     -14.340  19.399  15.079  1.00 73.76           N  
ATOM   2421  CA  ILE C 171     -14.646  19.526  13.658  1.00 73.76           C  
ATOM   2422  C   ILE C 171     -13.518  18.914  12.831  1.00 73.76           C  
ATOM   2423  CB  ILE C 171     -14.866  21.002  13.257  1.00 73.76           C  
ATOM   2424  O   ILE C 171     -13.715  17.903  12.152  1.00 73.76           O  
ATOM   2425  CG1 ILE C 171     -16.001  21.616  14.084  1.00 73.76           C  
ATOM   2426  CG2 ILE C 171     -15.156  21.116  11.758  1.00 73.76           C  
ATOM   2427  CD1 ILE C 171     -16.230  23.097  13.815  1.00 73.76           C  
ATOM   2428  N   ASP C 172     -12.292  19.340  13.025  1.00 78.30           N  
ATOM   2429  CA  ASP C 172     -11.172  18.997  12.155  1.00 78.30           C  
ATOM   2430  C   ASP C 172     -10.566  17.651  12.544  1.00 78.30           C  
ATOM   2431  CB  ASP C 172     -10.102  20.089  12.201  1.00 78.30           C  
ATOM   2432  O   ASP C 172     -10.019  16.942  11.697  1.00 78.30           O  
ATOM   2433  CG  ASP C 172     -10.609  21.438  11.724  1.00 78.30           C  
ATOM   2434  OD1 ASP C 172     -11.646  21.488  11.027  1.00 78.30           O  
ATOM   2435  OD2 ASP C 172      -9.966  22.461  12.046  1.00 78.30           O  
ATOM   2436  N   HIS C 173     -10.761  17.315  13.836  1.00 79.53           N  
ATOM   2437  CA  HIS C 173     -10.032  16.152  14.329  1.00 79.53           C  
ATOM   2438  C   HIS C 173      -8.598  16.140  13.811  1.00 79.53           C  
ATOM   2439  CB  HIS C 173     -10.746  14.861  13.924  1.00 79.53           C  
ATOM   2440  O   HIS C 173      -8.146  15.144  13.242  1.00 79.53           O  
ATOM   2441  CG  HIS C 173     -12.157  14.776  14.414  1.00 79.53           C  
ATOM   2442  CD2 HIS C 173     -13.335  14.876  13.755  1.00 79.53           C  
ATOM   2443  ND1 HIS C 173     -12.472  14.568  15.739  1.00 79.53           N  
ATOM   2444  CE1 HIS C 173     -13.788  14.541  15.873  1.00 79.53           C  
ATOM   2445  NE2 HIS C 173     -14.335  14.727  14.684  1.00 79.53           N  
ATOM   2446  N   GLU C 174      -7.966  17.307  14.121  1.00 87.38           N  
ATOM   2447  CA  GLU C 174      -6.668  17.606  13.524  1.00 87.38           C  
ATOM   2448  C   GLU C 174      -5.579  16.697  14.086  1.00 87.38           C  
ATOM   2449  CB  GLU C 174      -6.297  19.074  13.752  1.00 87.38           C  
ATOM   2450  O   GLU C 174      -5.548  16.427  15.289  1.00 87.38           O  
ATOM   2451  CG  GLU C 174      -5.080  19.530  12.960  1.00 87.38           C  
ATOM   2452  CD  GLU C 174      -4.895  21.039  12.962  1.00 87.38           C  
ATOM   2453  OE1 GLU C 174      -4.002  21.542  12.243  1.00 87.38           O  
ATOM   2454  OE2 GLU C 174      -5.648  21.724  13.689  1.00 87.38           O  
ATOM   2455  N   VAL C 175      -4.721  16.171  13.220  1.00 85.64           N  
ATOM   2456  CA  VAL C 175      -3.463  15.480  13.481  1.00 85.64           C  
ATOM   2457  C   VAL C 175      -2.344  16.115  12.659  1.00 85.64           C  
ATOM   2458  CB  VAL C 175      -3.567  13.971  13.164  1.00 85.64           C  
ATOM   2459  O   VAL C 175      -2.534  16.436  11.484  1.00 85.64           O  
ATOM   2460  CG1 VAL C 175      -2.226  13.277  13.393  1.00 85.64           C  
ATOM   2461  CG2 VAL C 175      -4.659  13.322  14.012  1.00 85.64           C  
ATOM   2462  N   LEU C 176      -1.257  16.362  13.310  1.00 88.94           N  
ATOM   2463  CA  LEU C 176      -0.140  16.975  12.601  1.00 88.94           C  
ATOM   2464  C   LEU C 176       0.903  15.929  12.221  1.00 88.94           C  
ATOM   2465  CB  LEU C 176       0.505  18.067  13.458  1.00 88.94           C  
ATOM   2466  O   LEU C 176       1.162  14.998  12.986  1.00 88.94           O  
ATOM   2467  CG  LEU C 176      -0.392  19.244  13.844  1.00 88.94           C  
ATOM   2468  CD1 LEU C 176       0.348  20.188  14.785  1.00 88.94           C  
ATOM   2469  CD2 LEU C 176      -0.868  19.985  12.600  1.00 88.94           C  
ATOM   2470  N   VAL C 177       1.401  16.033  11.077  1.00 89.36           N  
ATOM   2471  CA  VAL C 177       2.567  15.257  10.668  1.00 89.36           C  
ATOM   2472  C   VAL C 177       3.823  16.118  10.773  1.00 89.36           C  
ATOM   2473  CB  VAL C 177       2.412  14.714   9.230  1.00 89.36           C  
ATOM   2474  O   VAL C 177       3.904  17.186  10.163  1.00 89.36           O  
ATOM   2475  CG1 VAL C 177       3.635  13.891   8.828  1.00 89.36           C  
ATOM   2476  CG2 VAL C 177       1.139  13.878   9.110  1.00 89.36           C  
ATOM   2477  N   ALA C 178       4.660  15.453  11.647  1.00 83.43           N  
ATOM   2478  CA  ALA C 178       5.920  16.157  11.876  1.00 83.43           C  
ATOM   2479  C   ALA C 178       7.039  15.571  11.020  1.00 83.43           C  
ATOM   2480  CB  ALA C 178       6.300  16.101  13.354  1.00 83.43           C  
ATOM   2481  O   ALA C 178       7.252  14.357  11.012  1.00 83.43           O  
ATOM   2482  N   ASP C 179       7.533  16.269   9.860  1.00 83.65           N  
ATOM   2483  CA  ASP C 179       8.618  15.826   8.990  1.00 83.65           C  
ATOM   2484  C   ASP C 179       8.083  15.362   7.637  1.00 83.65           C  
ATOM   2485  CB  ASP C 179       9.414  14.702   9.654  1.00 83.65           C  
ATOM   2486  O   ASP C 179       6.881  15.131   7.485  1.00 83.65           O  
ATOM   2487  CG  ASP C 179      10.143  15.152  10.908  1.00 83.65           C  
ATOM   2488  OD1 ASP C 179      10.994  16.063  10.825  1.00 83.65           O  
ATOM   2489  OD2 ASP C 179       9.866  14.588  11.989  1.00 83.65           O  
ATOM   2490  N   PRO C 180       8.958  15.089   6.805  1.00 86.14           N  
ATOM   2491  CA  PRO C 180       8.531  14.800   5.434  1.00 86.14           C  
ATOM   2492  C   PRO C 180       7.899  13.417   5.292  1.00 86.14           C  
ATOM   2493  CB  PRO C 180       9.833  14.889   4.633  1.00 86.14           C  
ATOM   2494  O   PRO C 180       8.354  12.459   5.921  1.00 86.14           O  
ATOM   2495  CG  PRO C 180      10.720  15.777   5.444  1.00 86.14           C  
ATOM   2496  CD  PRO C 180      10.413  15.559   6.898  1.00 86.14           C  
ATOM   2497  N   VAL C 181       6.823  13.316   4.583  1.00 86.33           N  
ATOM   2498  CA  VAL C 181       6.133  12.089   4.198  1.00 86.33           C  
ATOM   2499  C   VAL C 181       6.467  11.740   2.750  1.00 86.33           C  
ATOM   2500  CB  VAL C 181       4.603  12.219   4.376  1.00 86.33           C  
ATOM   2501  O   VAL C 181       6.244  12.546   1.843  1.00 86.33           O  
ATOM   2502  CG1 VAL C 181       3.901  10.923   3.977  1.00 86.33           C  
ATOM   2503  CG2 VAL C 181       4.264  12.592   5.819  1.00 86.33           C  
ATOM   2504  N   PRO C 182       6.989  10.539   2.536  1.00 81.68           N  
ATOM   2505  CA  PRO C 182       7.335  10.166   1.163  1.00 81.68           C  
ATOM   2506  C   PRO C 182       6.108   9.980   0.274  1.00 81.68           C  
ATOM   2507  CB  PRO C 182       8.090   8.845   1.335  1.00 81.68           C  
ATOM   2508  O   PRO C 182       5.038   9.607   0.763  1.00 81.68           O  
ATOM   2509  CG  PRO C 182       7.559   8.265   2.607  1.00 81.68           C  
ATOM   2510  CD  PRO C 182       7.176   9.393   3.522  1.00 81.68           C  
ATOM   2511  N   ALA C 183       6.258  10.120  -1.006  1.00 78.88           N  
ATOM   2512  CA  ALA C 183       5.181  10.035  -1.989  1.00 78.88           C  
ATOM   2513  C   ALA C 183       4.479   8.682  -1.918  1.00 78.88           C  
ATOM   2514  CB  ALA C 183       5.725  10.276  -3.395  1.00 78.88           C  
ATOM   2515  O   ALA C 183       3.260   8.599  -2.085  1.00 78.88           O  
ATOM   2516  N   ARG C 184       5.201   7.643  -1.579  1.00 71.77           N  
ATOM   2517  CA  ARG C 184       4.654   6.291  -1.582  1.00 71.77           C  
ATOM   2518  C   ARG C 184       3.648   6.105  -0.451  1.00 71.77           C  
ATOM   2519  CB  ARG C 184       5.775   5.256  -1.462  1.00 71.77           C  
ATOM   2520  O   ARG C 184       2.869   5.149  -0.457  1.00 71.77           O  
ATOM   2521  CG  ARG C 184       6.537   5.324  -0.149  1.00 71.77           C  
ATOM   2522  CD  ARG C 184       7.647   4.283  -0.086  1.00 71.77           C  
ATOM   2523  NE  ARG C 184       8.381   4.353   1.173  1.00 71.77           N  
ATOM   2524  NH1 ARG C 184       9.810   2.607   0.676  1.00 71.77           N  
ATOM   2525  NH2 ARG C 184       9.990   3.707   2.679  1.00 71.77           N  
ATOM   2526  CZ  ARG C 184       9.392   3.555   1.507  1.00 71.77           C  
ATOM   2527  N   ALA C 185       3.668   6.945   0.474  1.00 78.59           N  
ATOM   2528  CA  ALA C 185       2.754   6.858   1.610  1.00 78.59           C  
ATOM   2529  C   ALA C 185       1.477   7.651   1.348  1.00 78.59           C  
ATOM   2530  CB  ALA C 185       3.436   7.357   2.881  1.00 78.59           C  
ATOM   2531  O   ALA C 185       0.572   7.676   2.185  1.00 78.59           O  
ATOM   2532  N   ILE C 186       1.406   8.294   0.149  1.00 81.79           N  
ATOM   2533  CA  ILE C 186       0.296   9.195  -0.143  1.00 81.79           C  
ATOM   2534  C   ILE C 186      -0.540   8.628  -1.288  1.00 81.79           C  
ATOM   2535  CB  ILE C 186       0.798  10.613  -0.497  1.00 81.79           C  
ATOM   2536  O   ILE C 186      -0.008   8.306  -2.353  1.00 81.79           O  
ATOM   2537  CG1 ILE C 186       1.650  11.178   0.645  1.00 81.79           C  
ATOM   2538  CG2 ILE C 186      -0.381  11.540  -0.812  1.00 81.79           C  
ATOM   2539  CD1 ILE C 186       2.361  12.480   0.301  1.00 81.79           C  
ATOM   2540  N   PHE C 187      -1.899   8.616  -1.010  1.00 78.02           N  
ATOM   2541  CA  PHE C 187      -2.812   8.054  -1.998  1.00 78.02           C  
ATOM   2542  C   PHE C 187      -3.821   9.099  -2.459  1.00 78.02           C  
ATOM   2543  CB  PHE C 187      -3.542   6.835  -1.426  1.00 78.02           C  
ATOM   2544  O   PHE C 187      -4.252   9.944  -1.670  1.00 78.02           O  
ATOM   2545  CG  PHE C 187      -2.629   5.694  -1.066  1.00 78.02           C  
ATOM   2546  CD1 PHE C 187      -2.388   4.666  -1.969  1.00 78.02           C  
ATOM   2547  CD2 PHE C 187      -2.011   5.651   0.177  1.00 78.02           C  
ATOM   2548  CE1 PHE C 187      -1.543   3.609  -1.637  1.00 78.02           C  
ATOM   2549  CE2 PHE C 187      -1.166   4.598   0.516  1.00 78.02           C  
ATOM   2550  CZ  PHE C 187      -0.934   3.578  -0.393  1.00 78.02           C  
ATOM   2551  N   THR C 188      -4.182   9.041  -3.797  1.00 76.75           N  
ATOM   2552  CA  THR C 188      -5.373   9.714  -4.302  1.00 76.75           C  
ATOM   2553  C   THR C 188      -6.604   8.824  -4.148  1.00 76.75           C  
ATOM   2554  CB  THR C 188      -5.206  10.112  -5.780  1.00 76.75           C  
ATOM   2555  O   THR C 188      -6.491   7.665  -3.745  1.00 76.75           O  
ATOM   2556  CG2 THR C 188      -3.979  10.995  -5.976  1.00 76.75           C  
ATOM   2557  OG1 THR C 188      -5.062   8.928  -6.574  1.00 76.75           O  
ATOM   2558  N   ASN C 189      -7.764   9.460  -4.362  1.00 70.98           N  
ATOM   2559  CA  ASN C 189      -8.975   8.649  -4.295  1.00 70.98           C  
ATOM   2560  C   ASN C 189      -8.879   7.422  -5.198  1.00 70.98           C  
ATOM   2561  CB  ASN C 189     -10.202   9.485  -4.663  1.00 70.98           C  
ATOM   2562  O   ASN C 189      -9.191   6.308  -4.773  1.00 70.98           O  
ATOM   2563  CG  ASN C 189     -11.503   8.832  -4.239  1.00 70.98           C  
ATOM   2564  ND2 ASN C 189     -12.620   9.473  -4.561  1.00 70.98           N  
ATOM   2565  OD1 ASN C 189     -11.503   7.761  -3.627  1.00 70.98           O  
ATOM   2566  N   GLU C 190      -8.362   7.642  -6.389  1.00 66.19           N  
ATOM   2567  CA  GLU C 190      -8.269   6.571  -7.377  1.00 66.19           C  
ATOM   2568  C   GLU C 190      -7.254   5.514  -6.951  1.00 66.19           C  
ATOM   2569  CB  GLU C 190      -7.895   7.137  -8.749  1.00 66.19           C  
ATOM   2570  O   GLU C 190      -7.537   4.316  -7.008  1.00 66.19           O  
ATOM   2571  CG  GLU C 190      -9.004   7.949  -9.402  1.00 66.19           C  
ATOM   2572  CD  GLU C 190     -10.290   7.161  -9.596  1.00 66.19           C  
ATOM   2573  OE1 GLU C 190     -11.381   7.694  -9.292  1.00 66.19           O  
ATOM   2574  OE2 GLU C 190     -10.206   6.000 -10.056  1.00 66.19           O  
ATOM   2575  N   SER C 191      -6.109   5.979  -6.497  1.00 62.66           N  
ATOM   2576  CA  SER C 191      -5.065   5.031  -6.121  1.00 62.66           C  
ATOM   2577  C   SER C 191      -5.445   4.264  -4.859  1.00 62.66           C  
ATOM   2578  CB  SER C 191      -3.735   5.754  -5.907  1.00 62.66           C  
ATOM   2579  O   SER C 191      -5.086   3.094  -4.705  1.00 62.66           O  
ATOM   2580  OG  SER C 191      -3.780   6.557  -4.740  1.00 62.66           O  
ATOM   2581  N   LEU C 192      -6.179   4.934  -3.951  1.00 69.82           N  
ATOM   2582  CA  LEU C 192      -6.636   4.267  -2.737  1.00 69.82           C  
ATOM   2583  C   LEU C 192      -7.654   3.179  -3.064  1.00 69.82           C  
ATOM   2584  CB  LEU C 192      -7.250   5.281  -1.767  1.00 69.82           C  
ATOM   2585  O   LEU C 192      -7.605   2.086  -2.495  1.00 69.82           O  
ATOM   2586  CG  LEU C 192      -7.725   4.730  -0.421  1.00 69.82           C  
ATOM   2587  CD1 LEU C 192      -6.558   4.106   0.337  1.00 69.82           C  
ATOM   2588  CD2 LEU C 192      -8.379   5.831   0.406  1.00 69.82           C  
ATOM   2589  N   LYS C 193      -8.616   3.502  -3.910  1.00 63.34           N  
ATOM   2590  CA  LYS C 193      -9.610   2.526  -4.348  1.00 63.34           C  
ATOM   2591  C   LYS C 193      -8.942   1.290  -4.945  1.00 63.34           C  
ATOM   2592  CB  LYS C 193     -10.563   3.150  -5.368  1.00 63.34           C  
ATOM   2593  O   LYS C 193      -9.344   0.161  -4.658  1.00 63.34           O  
ATOM   2594  CG  LYS C 193     -11.606   4.074  -4.757  1.00 63.34           C  
ATOM   2595  CD  LYS C 193     -12.563   4.614  -5.812  1.00 63.34           C  
ATOM   2596  CE  LYS C 193     -13.546   5.613  -5.218  1.00 63.34           C  
ATOM   2597  NZ  LYS C 193     -14.464   6.171  -6.255  1.00 63.34           N  
ATOM   2598  N   HIS C 194      -7.962   1.597  -5.752  1.00 53.06           N  
ATOM   2599  CA  HIS C 194      -7.239   0.499  -6.382  1.00 53.06           C  
ATOM   2600  C   HIS C 194      -6.505  -0.345  -5.345  1.00 53.06           C  
ATOM   2601  CB  HIS C 194      -6.250   1.034  -7.419  1.00 53.06           C  
ATOM   2602  O   HIS C 194      -6.550  -1.576  -5.396  1.00 53.06           O  
ATOM   2603  CG  HIS C 194      -6.900   1.511  -8.678  1.00 53.06           C  
ATOM   2604  CD2 HIS C 194      -7.197   0.860  -9.828  1.00 53.06           C  
ATOM   2605  ND1 HIS C 194      -7.323   2.812  -8.851  1.00 53.06           N  
ATOM   2606  CE1 HIS C 194      -7.853   2.940 -10.055  1.00 53.06           C  
ATOM   2607  NE2 HIS C 194      -7.789   1.770 -10.669  1.00 53.06           N  
ATOM   2608  N   ALA C 195      -5.911   0.432  -4.381  1.00 54.59           N  
ATOM   2609  CA  ALA C 195      -5.162  -0.254  -3.331  1.00 54.59           C  
ATOM   2610  C   ALA C 195      -6.088  -1.092  -2.455  1.00 54.59           C  
ATOM   2611  CB  ALA C 195      -4.397   0.755  -2.478  1.00 54.59           C  
ATOM   2612  O   ALA C 195      -5.742  -2.211  -2.068  1.00 54.59           O  
ATOM   2613  N   LYS C 196      -7.319  -0.459  -2.103  1.00 58.06           N  
ATOM   2614  CA  LYS C 196      -8.298  -1.150  -1.269  1.00 58.06           C  
ATOM   2615  C   LYS C 196      -8.895  -2.348  -2.002  1.00 58.06           C  
ATOM   2616  CB  LYS C 196      -9.410  -0.191  -0.840  1.00 58.06           C  
ATOM   2617  O   LYS C 196      -9.167  -3.383  -1.390  1.00 58.06           O  
ATOM   2618  CG  LYS C 196      -9.006   0.768   0.270  1.00 58.06           C  
ATOM   2619  CD  LYS C 196     -10.174   1.644   0.705  1.00 58.06           C  
ATOM   2620  CE  LYS C 196      -9.823   2.477   1.930  1.00 58.06           C  
ATOM   2621  NZ  LYS C 196     -10.960   3.349   2.351  1.00 58.06           N  
ATOM   2622  N   ALA C 197      -9.300  -2.078  -3.232  1.00 47.29           N  
ATOM   2623  CA  ALA C 197      -9.840  -3.164  -4.046  1.00 47.29           C  
ATOM   2624  C   ALA C 197      -8.872  -4.342  -4.102  1.00 47.29           C  
ATOM   2625  CB  ALA C 197     -10.151  -2.667  -5.456  1.00 47.29           C  
ATOM   2626  O   ALA C 197      -9.287  -5.500  -4.008  1.00 47.29           O  
ATOM   2627  N   ILE C 198      -7.623  -3.863  -4.191  1.00 40.47           N  
ATOM   2628  CA  ILE C 198      -6.601  -4.905  -4.219  1.00 40.47           C  
ATOM   2629  C   ILE C 198      -6.475  -5.542  -2.837  1.00 40.47           C  
ATOM   2630  CB  ILE C 198      -5.236  -4.345  -4.679  1.00 40.47           C  
ATOM   2631  O   ILE C 198      -6.324  -6.760  -2.720  1.00 40.47           O  
ATOM   2632  CG1 ILE C 198      -5.309  -3.892  -6.141  1.00 40.47           C  
ATOM   2633  CG2 ILE C 198      -4.132  -5.388  -4.483  1.00 40.47           C  
ATOM   2634  CD1 ILE C 198      -4.058  -3.175  -6.630  1.00 40.47           C  
ATOM   2635  N   GLY C 199      -6.614  -4.480  -1.661  1.00 39.66           N  
ATOM   2636  CA  GLY C 199      -6.562  -4.933  -0.280  1.00 39.66           C  
ATOM   2637  C   GLY C 199      -7.731  -5.821   0.101  1.00 39.66           C  
ATOM   2638  O   GLY C 199      -7.566  -6.786   0.850  1.00 39.66           O  
ATOM   2639  N   ARG C 200      -9.134  -5.238  -0.101  1.00 37.10           N  
ATOM   2640  CA  ARG C 200     -10.342  -6.012   0.163  1.00 37.10           C  
ATOM   2641  C   ARG C 200     -10.233  -7.414  -0.426  1.00 37.10           C  
ATOM   2642  CB  ARG C 200     -11.572  -5.300  -0.404  1.00 37.10           C  
ATOM   2643  O   ARG C 200     -10.778  -8.371   0.130  1.00 37.10           O  
ATOM   2644  CG  ARG C 200     -12.205  -4.306   0.556  1.00 37.10           C  
ATOM   2645  CD  ARG C 200     -13.510  -3.745   0.007  1.00 37.10           C  
ATOM   2646  NE  ARG C 200     -13.840  -2.458   0.613  1.00 37.10           N  
ATOM   2647  NH1 ARG C 200     -15.129  -1.722  -1.158  1.00 37.10           N  
ATOM   2648  NH2 ARG C 200     -14.838  -0.390   0.685  1.00 37.10           N  
ATOM   2649  CZ  ARG C 200     -14.602  -1.526   0.045  1.00 37.10           C  
ATOM   2650  N   VAL C 201      -9.582  -7.351  -1.553  1.00 34.52           N  
ATOM   2651  CA  VAL C 201      -9.411  -8.670  -2.151  1.00 34.52           C  
ATOM   2652  C   VAL C 201      -8.356  -9.457  -1.377  1.00 34.52           C  
ATOM   2653  CB  VAL C 201      -9.015  -8.571  -3.642  1.00 34.52           C  
ATOM   2654  O   VAL C 201      -8.443 -10.682  -1.267  1.00 34.52           O  
ATOM   2655  CG1 VAL C 201      -8.778  -9.960  -4.231  1.00 34.52           C  
ATOM   2656  CG2 VAL C 201     -10.093  -7.829  -4.431  1.00 34.52           C  
ATOM   2657  N   GLY C 202      -7.347  -8.873  -0.245  1.00 30.87           N  
ATOM   2658  CA  GLY C 202      -6.341  -9.222   0.744  1.00 30.87           C  
ATOM   2659  C   GLY C 202      -5.782  -8.018   1.479  1.00 30.87           C  
ATOM   2660  O   GLY C 202      -5.576  -6.960   0.880  1.00 30.87           O  
ATOM   2661  N   ARG C 203      -6.025  -7.496   2.951  1.00 34.53           N  
ATOM   2662  CA  ARG C 203      -5.597  -6.460   3.885  1.00 34.53           C  
ATOM   2663  C   ARG C 203      -4.190  -5.973   3.557  1.00 34.53           C  
ATOM   2664  CB  ARG C 203      -5.650  -6.978   5.324  1.00 34.53           C  
ATOM   2665  O   ARG C 203      -3.977  -4.779   3.334  1.00 34.53           O  
ATOM   2666  CG  ARG C 203      -7.045  -6.973   5.930  1.00 34.53           C  
ATOM   2667  CD  ARG C 203      -7.017  -7.320   7.412  1.00 34.53           C  
ATOM   2668  NE  ARG C 203      -7.964  -8.383   7.735  1.00 34.53           N  
ATOM   2669  NH1 ARG C 203      -6.935  -8.981   9.715  1.00 34.53           N  
ATOM   2670  NH2 ARG C 203      -8.818 -10.087   9.016  1.00 34.53           N  
ATOM   2671  CZ  ARG C 203      -7.903  -9.148   8.821  1.00 34.53           C  
ATOM   2672  N   VAL C 204      -2.967  -5.910   4.294  1.00 29.71           N  
ATOM   2673  CA  VAL C 204      -1.666  -5.358   3.933  1.00 29.71           C  
ATOM   2674  C   VAL C 204      -1.330  -5.728   2.490  1.00 29.71           C  
ATOM   2675  CB  VAL C 204      -0.554  -5.857   4.884  1.00 29.71           C  
ATOM   2676  O   VAL C 204      -1.093  -6.898   2.181  1.00 29.71           O  
ATOM   2677  CG1 VAL C 204       0.803  -5.287   4.474  1.00 29.71           C  
ATOM   2678  CG2 VAL C 204      -0.881  -5.483   6.328  1.00 29.71           C  
ATOM   2679  N   VAL C 205      -2.084  -5.109   1.439  1.00 29.01           N  
ATOM   2680  CA  VAL C 205      -1.837  -5.916   0.249  1.00 29.01           C  
ATOM   2681  C   VAL C 205      -0.516  -5.500  -0.393  1.00 29.01           C  
ATOM   2682  CB  VAL C 205      -2.989  -5.788  -0.773  1.00 29.01           C  
ATOM   2683  O   VAL C 205      -0.321  -4.328  -0.723  1.00 29.01           O  
ATOM   2684  CG1 VAL C 205      -2.676  -6.580  -2.041  1.00 29.01           C  
ATOM   2685  CG2 VAL C 205      -4.304  -6.261  -0.155  1.00 29.01           C  
ATOM   2686  N   GLN C 206       0.620  -5.722   0.171  1.00 27.40           N  
ATOM   2687  CA  GLN C 206       1.814  -5.773  -0.666  1.00 27.40           C  
ATOM   2688  C   GLN C 206       1.638  -6.760  -1.817  1.00 27.40           C  
ATOM   2689  CB  GLN C 206       3.039  -6.151   0.167  1.00 27.40           C  
ATOM   2690  O   GLN C 206       1.214  -7.898  -1.605  1.00 27.40           O  
ATOM   2691  CG  GLN C 206       3.824  -4.954   0.685  1.00 27.40           C  
ATOM   2692  CD  GLN C 206       4.982  -5.354   1.580  1.00 27.40           C  
ATOM   2693  NE2 GLN C 206       5.773  -4.372   2.001  1.00 27.40           N  
ATOM   2694  OE1 GLN C 206       5.164  -6.535   1.892  1.00 27.40           O  
ATOM   2695  N   VAL C 207       1.413  -6.160  -2.959  1.00 27.49           N  
ATOM   2696  CA  VAL C 207       1.263  -7.064  -4.095  1.00 27.49           C  
ATOM   2697  C   VAL C 207       2.638  -7.519  -4.578  1.00 27.49           C  
ATOM   2698  CB  VAL C 207       0.486  -6.396  -5.252  1.00 27.49           C  
ATOM   2699  O   VAL C 207       3.525  -6.695  -4.813  1.00 27.49           O  
ATOM   2700  CG1 VAL C 207       0.285  -7.379  -6.404  1.00 27.49           C  
ATOM   2701  CG2 VAL C 207      -0.859  -5.868  -4.756  1.00 27.49           C  
ATOM   2702  N   PHE C 208       3.003  -8.549  -4.008  1.00 25.85           N  
ATOM   2703  CA  PHE C 208       4.185  -9.140  -4.623  1.00 25.85           C  
ATOM   2704  C   PHE C 208       3.795 -10.047  -5.784  1.00 25.85           C  
ATOM   2705  CB  PHE C 208       4.994  -9.928  -3.589  1.00 25.85           C  
ATOM   2706  O   PHE C 208       2.711 -10.633  -5.784  1.00 25.85           O  
ATOM   2707  CG  PHE C 208       5.470  -9.097  -2.428  1.00 25.85           C  
ATOM   2708  CD1 PHE C 208       6.692  -8.437  -2.483  1.00 25.85           C  
ATOM   2709  CD2 PHE C 208       4.695  -8.974  -1.282  1.00 25.85           C  
ATOM   2710  CE1 PHE C 208       7.135  -7.667  -1.411  1.00 25.85           C  
ATOM   2711  CE2 PHE C 208       5.132  -8.206  -0.207  1.00 25.85           C  
ATOM   2712  CZ  PHE C 208       6.352  -7.554  -0.272  1.00 25.85           C  
ATOM   2713  N   GLY C 209       4.194  -9.606  -6.804  1.00 25.50           N  
ATOM   2714  CA  GLY C 209       3.960 -10.508  -7.920  1.00 25.50           C  
ATOM   2715  C   GLY C 209       5.060 -11.537  -8.095  1.00 25.50           C  
ATOM   2716  O   GLY C 209       6.235 -11.245  -7.860  1.00 25.50           O  
ATOM   2717  N   PHE C 210       4.819 -12.609  -7.534  1.00 25.29           N  
ATOM   2718  CA  PHE C 210       5.830 -13.597  -7.893  1.00 25.29           C  
ATOM   2719  C   PHE C 210       5.449 -14.319  -9.180  1.00 25.29           C  
ATOM   2720  CB  PHE C 210       6.020 -14.609  -6.759  1.00 25.29           C  
ATOM   2721  O   PHE C 210       4.265 -14.453  -9.495  1.00 25.29           O  
ATOM   2722  CG  PHE C 210       6.444 -13.989  -5.456  1.00 25.29           C  
ATOM   2723  CD1 PHE C 210       7.788 -13.770  -5.179  1.00 25.29           C  
ATOM   2724  CD2 PHE C 210       5.498 -13.624  -4.507  1.00 25.29           C  
ATOM   2725  CE1 PHE C 210       8.183 -13.196  -3.973  1.00 25.29           C  
ATOM   2726  CE2 PHE C 210       5.885 -13.049  -3.299  1.00 25.29           C  
ATOM   2727  CZ  PHE C 210       7.229 -12.837  -3.034  1.00 25.29           C  
ATOM   2728  N   ALA C 211       6.262 -14.110 -10.007  1.00 25.10           N  
ATOM   2729  CA  ALA C 211       6.162 -15.126 -11.052  1.00 25.10           C  
ATOM   2730  C   ALA C 211       6.883 -16.407 -10.643  1.00 25.10           C  
ATOM   2731  CB  ALA C 211       6.731 -14.595 -12.366  1.00 25.10           C  
ATOM   2732  O   ALA C 211       7.999 -16.358 -10.119  1.00 25.10           O  
ATOM   2733  N   PHE C 212       6.133 -17.348  -9.914  1.00 25.38           N  
ATOM   2734  CA  PHE C 212       6.850 -18.556  -9.523  1.00 25.38           C  
ATOM   2735  C   PHE C 212       7.259 -19.365 -10.748  1.00 25.38           C  
ATOM   2736  CB  PHE C 212       5.990 -19.414  -8.590  1.00 25.38           C  
ATOM   2737  O   PHE C 212       6.475 -19.515 -11.688  1.00 25.38           O  
ATOM   2738  CG  PHE C 212       5.785 -18.810  -7.227  1.00 25.38           C  
ATOM   2739  CD1 PHE C 212       6.739 -18.969  -6.230  1.00 25.38           C  
ATOM   2740  CD2 PHE C 212       4.636 -18.083  -6.943  1.00 25.38           C  
ATOM   2741  CE1 PHE C 212       6.551 -18.411  -4.967  1.00 25.38           C  
ATOM   2742  CE2 PHE C 212       4.441 -17.523  -5.684  1.00 25.38           C  
ATOM   2743  CZ  PHE C 212       5.400 -17.689  -4.697  1.00 25.38           C  
ATOM   2744  N   THR C 213       8.408 -19.452 -10.999  1.00 26.63           N  
ATOM   2745  CA  THR C 213       8.670 -20.814 -11.449  1.00 26.63           C  
ATOM   2746  C   THR C 213       8.703 -21.778 -10.267  1.00 26.63           C  
ATOM   2747  CB  THR C 213       9.998 -20.901 -12.223  1.00 26.63           C  
ATOM   2748  O   THR C 213       8.810 -21.352  -9.115  1.00 26.63           O  
ATOM   2749  CG2 THR C 213       9.835 -20.401 -13.654  1.00 26.63           C  
ATOM   2750  OG1 THR C 213      10.985 -20.102 -11.559  1.00 26.63           O  
ATOM   2751  N   ALA C 214       8.695 -23.177 -10.114  1.00 28.19           N  
ATOM   2752  CA  ALA C 214       8.609 -24.300  -9.184  1.00 28.19           C  
ATOM   2753  C   ALA C 214       9.568 -24.115  -8.011  1.00 28.19           C  
ATOM   2754  CB  ALA C 214       8.904 -25.612  -9.906  1.00 28.19           C  
ATOM   2755  O   ALA C 214       9.228 -24.430  -6.868  1.00 28.19           O  
ATOM   2756  N   TYR C 215      10.870 -23.700  -8.096  1.00 26.36           N  
ATOM   2757  CA  TYR C 215      12.062 -24.042  -7.329  1.00 26.36           C  
ATOM   2758  C   TYR C 215      12.116 -23.254  -6.025  1.00 26.36           C  
ATOM   2759  CB  TYR C 215      13.326 -23.776  -8.152  1.00 26.36           C  
ATOM   2760  O   TYR C 215      12.381 -23.819  -4.961  1.00 26.36           O  
ATOM   2761  CG  TYR C 215      14.605 -24.134  -7.434  1.00 26.36           C  
ATOM   2762  CD1 TYR C 215      15.361 -23.158  -6.789  1.00 26.36           C  
ATOM   2763  CD2 TYR C 215      15.059 -25.448  -7.401  1.00 26.36           C  
ATOM   2764  CE1 TYR C 215      16.541 -23.483  -6.128  1.00 26.36           C  
ATOM   2765  CE2 TYR C 215      16.238 -25.784  -6.743  1.00 26.36           C  
ATOM   2766  OH  TYR C 215      18.138 -25.124  -5.457  1.00 26.36           O  
ATOM   2767  CZ  TYR C 215      16.970 -24.797  -6.110  1.00 26.36           C  
ATOM   2768  N   ASP C 216      11.784 -21.992  -5.964  1.00 30.12           N  
ATOM   2769  CA  ASP C 216      12.219 -21.163  -4.844  1.00 30.12           C  
ATOM   2770  C   ASP C 216      11.393 -21.454  -3.593  1.00 30.12           C  
ATOM   2771  CB  ASP C 216      12.123 -19.680  -5.204  1.00 30.12           C  
ATOM   2772  O   ASP C 216      11.836 -21.189  -2.474  1.00 30.12           O  
ATOM   2773  CG  ASP C 216      13.297 -19.195  -6.037  1.00 30.12           C  
ATOM   2774  OD1 ASP C 216      14.369 -19.837  -6.012  1.00 30.12           O  
ATOM   2775  OD2 ASP C 216      13.149 -18.159  -6.722  1.00 30.12           O  
ATOM   2776  N   LEU C 217      10.131 -22.170  -3.656  1.00 28.56           N  
ATOM   2777  CA  LEU C 217       9.143 -22.355  -2.600  1.00 28.56           C  
ATOM   2778  C   LEU C 217       9.542 -23.502  -1.677  1.00 28.56           C  
ATOM   2779  CB  LEU C 217       7.760 -22.626  -3.200  1.00 28.56           C  
ATOM   2780  O   LEU C 217       9.210 -23.493  -0.489  1.00 28.56           O  
ATOM   2781  CG  LEU C 217       6.562 -22.358  -2.288  1.00 28.56           C  
ATOM   2782  CD1 LEU C 217       6.405 -20.861  -2.045  1.00 28.56           C  
ATOM   2783  CD2 LEU C 217       5.289 -22.943  -2.892  1.00 28.56           C  
ATOM   2784  N   SER C 218      10.275 -24.695  -1.971  1.00 24.87           N  
ATOM   2785  CA  SER C 218      10.515 -26.000  -1.363  1.00 24.87           C  
ATOM   2786  C   SER C 218      11.282 -25.867  -0.052  1.00 24.87           C  
ATOM   2787  CB  SER C 218      11.285 -26.906  -2.325  1.00 24.87           C  
ATOM   2788  O   SER C 218      10.947 -26.519   0.939  1.00 24.87           O  
ATOM   2789  OG  SER C 218      11.459 -28.198  -1.768  1.00 24.87           O  
ATOM   2790  N   VAL C 219      12.340 -25.078   0.181  1.00 29.28           N  
ATOM   2791  CA  VAL C 219      13.356 -25.039   1.227  1.00 29.28           C  
ATOM   2792  C   VAL C 219      12.753 -24.477   2.513  1.00 29.28           C  
ATOM   2793  CB  VAL C 219      14.579 -24.197   0.800  1.00 29.28           C  
ATOM   2794  O   VAL C 219      13.013 -24.991   3.604  1.00 29.28           O  
ATOM   2795  CG1 VAL C 219      15.573 -24.063   1.953  1.00 29.28           C  
ATOM   2796  CG2 VAL C 219      15.254 -24.819  -0.421  1.00 29.28           C  
ATOM   2797  N   ALA C 220      11.693 -23.601   2.439  1.00 27.86           N  
ATOM   2798  CA  ALA C 220      11.317 -22.833   3.624  1.00 27.86           C  
ATOM   2799  C   ALA C 220      10.359 -23.624   4.509  1.00 27.86           C  
ATOM   2800  CB  ALA C 220      10.686 -21.503   3.217  1.00 27.86           C  
ATOM   2801  O   ALA C 220      10.309 -23.413   5.724  1.00 27.86           O  
ATOM   2802  N   SER C 221       9.579 -24.759   4.185  1.00 27.20           N  
ATOM   2803  CA  SER C 221       8.448 -25.488   4.749  1.00 27.20           C  
ATOM   2804  C   SER C 221       8.910 -26.522   5.771  1.00 27.20           C  
ATOM   2805  CB  SER C 221       7.647 -26.176   3.643  1.00 27.20           C  
ATOM   2806  O   SER C 221       8.301 -26.669   6.832  1.00 27.20           O  
ATOM   2807  OG  SER C 221       6.992 -25.220   2.827  1.00 27.20           O  
ATOM   2808  N   LYS C 222       9.928 -27.375   5.720  1.00 27.07           N  
ATOM   2809  CA  LYS C 222      10.321 -28.583   6.439  1.00 27.07           C  
ATOM   2810  C   LYS C 222      10.711 -28.264   7.879  1.00 27.07           C  
ATOM   2811  CB  LYS C 222      11.479 -29.281   5.725  1.00 27.07           C  
ATOM   2812  O   LYS C 222      10.366 -29.006   8.801  1.00 27.07           O  
ATOM   2813  CG  LYS C 222      11.040 -30.288   4.672  1.00 27.07           C  
ATOM   2814  CD  LYS C 222      12.235 -30.982   4.030  1.00 27.07           C  
ATOM   2815  CE  LYS C 222      11.806 -31.894   2.889  1.00 27.07           C  
ATOM   2816  NZ  LYS C 222      12.972 -32.595   2.272  1.00 27.07           N  
ATOM   2817  N   GLU C 223      11.229 -27.096   8.326  1.00 29.11           N  
ATOM   2818  CA  GLU C 223      11.756 -26.753   9.643  1.00 29.11           C  
ATOM   2819  C   GLU C 223      10.629 -26.497  10.639  1.00 29.11           C  
ATOM   2820  CB  GLU C 223      12.668 -25.526   9.554  1.00 29.11           C  
ATOM   2821  O   GLU C 223      10.733 -26.867  11.811  1.00 29.11           O  
ATOM   2822  CG  GLU C 223      13.548 -25.324  10.779  1.00 29.11           C  
ATOM   2823  CD  GLU C 223      14.562 -26.440  10.980  1.00 29.11           C  
ATOM   2824  OE1 GLU C 223      15.224 -26.474  12.042  1.00 29.11           O  
ATOM   2825  OE2 GLU C 223      14.695 -27.286  10.068  1.00 29.11           O  
ATOM   2826  N   SER C 224       9.415 -26.036  10.164  1.00 25.72           N  
ATOM   2827  CA  SER C 224       8.320 -25.652  11.048  1.00 25.72           C  
ATOM   2828  C   SER C 224       7.588 -26.878  11.585  1.00 25.72           C  
ATOM   2829  CB  SER C 224       7.335 -24.739  10.318  1.00 25.72           C  
ATOM   2830  O   SER C 224       7.103 -26.870  12.719  1.00 25.72           O  
ATOM   2831  OG  SER C 224       7.613 -23.377  10.593  1.00 25.72           O  
ATOM   2832  N   ILE C 225       7.453 -28.006  11.075  1.00 28.86           N  
ATOM   2833  CA  ILE C 225       6.697 -29.208  11.412  1.00 28.86           C  
ATOM   2834  C   ILE C 225       7.318 -29.883  12.633  1.00 28.86           C  
ATOM   2835  CB  ILE C 225       6.644 -30.194  10.223  1.00 28.86           C  
ATOM   2836  O   ILE C 225       6.607 -30.277  13.560  1.00 28.86           O  
ATOM   2837  CG1 ILE C 225       5.829 -29.597   9.070  1.00 28.86           C  
ATOM   2838  CG2 ILE C 225       6.065 -31.541  10.664  1.00 28.86           C  
ATOM   2839  CD1 ILE C 225       5.861 -30.428   7.794  1.00 28.86           C  
ATOM   2840  N   ARG C 226       8.566 -30.113  12.794  1.00 28.23           N  
ATOM   2841  CA  ARG C 226       9.236 -30.988  13.750  1.00 28.23           C  
ATOM   2842  C   ARG C 226       9.153 -30.421  15.163  1.00 28.23           C  
ATOM   2843  CB  ARG C 226      10.699 -31.197  13.355  1.00 28.23           C  
ATOM   2844  O   ARG C 226       8.915 -31.159  16.122  1.00 28.23           O  
ATOM   2845  CG  ARG C 226      11.277 -32.528  13.810  1.00 28.23           C  
ATOM   2846  CD  ARG C 226      12.720 -32.701  13.357  1.00 28.23           C  
ATOM   2847  NE  ARG C 226      13.437 -33.655  14.197  1.00 28.23           N  
ATOM   2848  NH1 ARG C 226      15.194 -33.945  12.725  1.00 28.23           N  
ATOM   2849  NH2 ARG C 226      15.162 -35.080  14.716  1.00 28.23           N  
ATOM   2850  CZ  ARG C 226      14.596 -34.225  13.877  1.00 28.23           C  
ATOM   2851  N   THR C 227       9.312 -28.951  15.403  1.00 31.36           N  
ATOM   2852  CA  THR C 227       9.444 -28.372  16.735  1.00 31.36           C  
ATOM   2853  C   THR C 227       8.073 -28.034  17.315  1.00 31.36           C  
ATOM   2854  CB  THR C 227      10.320 -27.106  16.711  1.00 31.36           C  
ATOM   2855  O   THR C 227       7.972 -27.574  18.455  1.00 31.36           O  
ATOM   2856  CG2 THR C 227      11.774 -27.450  16.404  1.00 31.36           C  
ATOM   2857  OG1 THR C 227       9.830 -26.212  15.705  1.00 31.36           O  
ATOM   2858  N   GLU C 228       7.049 -28.626  16.988  1.00 28.21           N  
ATOM   2859  CA  GLU C 228       5.626 -28.526  17.296  1.00 28.21           C  
ATOM   2860  C   GLU C 228       5.296 -27.190  17.955  1.00 28.21           C  
ATOM   2861  CB  GLU C 228       5.189 -29.681  18.201  1.00 28.21           C  
ATOM   2862  O   GLU C 228       4.527 -27.139  18.917  1.00 28.21           O  
ATOM   2863  CG  GLU C 228       5.130 -31.027  17.494  1.00 28.21           C  
ATOM   2864  CD  GLU C 228       4.611 -32.148  18.381  1.00 28.21           C  
ATOM   2865  OE1 GLU C 228       4.516 -33.303  17.907  1.00 28.21           O  
ATOM   2866  OE2 GLU C 228       4.296 -31.869  19.560  1.00 28.21           O  
ATOM   2867  N   SER C 229       6.111 -26.393  18.295  1.00 28.26           N  
ATOM   2868  CA  SER C 229       6.007 -25.045  18.844  1.00 28.26           C  
ATOM   2869  C   SER C 229       6.446 -23.997  17.827  1.00 28.26           C  
ATOM   2870  CB  SER C 229       6.849 -24.918  20.114  1.00 28.26           C  
ATOM   2871  O   SER C 229       7.409 -24.208  17.087  1.00 28.26           O  
ATOM   2872  OG  SER C 229       6.971 -23.560  20.503  1.00 28.26           O  
ATOM   2873  N   MET C 230       5.753 -22.936  17.531  1.00 24.53           N  
ATOM   2874  CA  MET C 230       6.173 -21.914  16.576  1.00 24.53           C  
ATOM   2875  C   MET C 230       7.325 -21.086  17.136  1.00 24.53           C  
ATOM   2876  CB  MET C 230       5.000 -21.001  16.214  1.00 24.53           C  
ATOM   2877  O   MET C 230       7.875 -20.230  16.441  1.00 24.53           O  
ATOM   2878  CG  MET C 230       3.866 -21.715  15.497  1.00 24.53           C  
ATOM   2879  SD  MET C 230       4.055 -21.679  13.672  1.00 24.53           S  
ATOM   2880  CE  MET C 230       5.131 -23.121  13.434  1.00 24.53           C  
ATOM   2881  N   ALA C 231       7.556 -21.142  18.418  1.00 27.02           N  
ATOM   2882  CA  ALA C 231       8.497 -20.339  19.195  1.00 27.02           C  
ATOM   2883  C   ALA C 231       9.884 -20.352  18.561  1.00 27.02           C  
ATOM   2884  CB  ALA C 231       8.567 -20.846  20.634  1.00 27.02           C  
ATOM   2885  O   ALA C 231      10.501 -19.300  18.379  1.00 27.02           O  
ATOM   2886  N   PRO C 232      10.388 -21.464  18.184  1.00 29.97           N  
ATOM   2887  CA  PRO C 232      11.764 -21.478  17.681  1.00 29.97           C  
ATOM   2888  C   PRO C 232      11.949 -20.603  16.443  1.00 29.97           C  
ATOM   2889  CB  PRO C 232      12.003 -22.953  17.349  1.00 29.97           C  
ATOM   2890  O   PRO C 232      12.973 -19.930  16.305  1.00 29.97           O  
ATOM   2891  CG  PRO C 232      10.914 -23.687  18.062  1.00 29.97           C  
ATOM   2892  CD  PRO C 232       9.812 -22.717  18.376  1.00 29.97           C  
ATOM   2893  N   ILE C 233      11.034 -20.560  15.466  1.00 24.65           N  
ATOM   2894  CA  ILE C 233      11.177 -19.691  14.303  1.00 24.65           C  
ATOM   2895  C   ILE C 233      11.082 -18.230  14.736  1.00 24.65           C  
ATOM   2896  CB  ILE C 233      10.109 -20.002  13.230  1.00 24.65           C  
ATOM   2897  O   ILE C 233      11.885 -17.396  14.312  1.00 24.65           O  
ATOM   2898  CG1 ILE C 233      10.361 -21.382  12.611  1.00 24.65           C  
ATOM   2899  CG2 ILE C 233      10.092 -18.913  12.153  1.00 24.65           C  
ATOM   2900  CD1 ILE C 233       9.274 -21.835  11.646  1.00 24.65           C  
ATOM   2901  N   SER C 234      10.407 -17.839  15.799  1.00 26.52           N  
ATOM   2902  CA  SER C 234      10.269 -16.531  16.431  1.00 26.52           C  
ATOM   2903  C   SER C 234      11.576 -16.091  17.082  1.00 26.52           C  
ATOM   2904  CB  SER C 234       9.153 -16.555  17.476  1.00 26.52           C  
ATOM   2905  O   SER C 234      11.988 -14.937  16.943  1.00 26.52           O  
ATOM   2906  OG  SER C 234       9.294 -17.671  18.337  1.00 26.52           O  
ATOM   2907  N   ALA C 235      12.325 -16.955  17.821  1.00 27.81           N  
ATOM   2908  CA  ALA C 235      13.586 -16.627  18.481  1.00 27.81           C  
ATOM   2909  C   ALA C 235      14.678 -16.324  17.459  1.00 27.81           C  
ATOM   2910  CB  ALA C 235      14.021 -17.769  19.396  1.00 27.81           C  
ATOM   2911  O   ALA C 235      15.441 -15.368  17.621  1.00 27.81           O  
ATOM   2912  N   GLU C 236      14.753 -17.117  16.305  1.00 28.89           N  
ATOM   2913  CA  GLU C 236      15.790 -16.933  15.294  1.00 28.89           C  
ATOM   2914  C   GLU C 236      15.631 -15.597  14.576  1.00 28.89           C  
ATOM   2915  CB  GLU C 236      15.763 -18.081  14.282  1.00 28.89           C  
ATOM   2916  O   GLU C 236      16.621 -14.924  14.279  1.00 28.89           O  
ATOM   2917  CG  GLU C 236      16.966 -18.107  13.349  1.00 28.89           C  
ATOM   2918  CD  GLU C 236      18.293 -18.197  14.084  1.00 28.89           C  
ATOM   2919  OE1 GLU C 236      19.347 -17.911  13.471  1.00 28.89           O  
ATOM   2920  OE2 GLU C 236      18.280 -18.557  15.283  1.00 28.89           O  
ATOM   2921  N   VAL C 237      14.447 -14.998  14.379  1.00 26.51           N  
ATOM   2922  CA  VAL C 237      14.210 -13.721  13.714  1.00 26.51           C  
ATOM   2923  C   VAL C 237      14.704 -12.578  14.599  1.00 26.51           C  
ATOM   2924  CB  VAL C 237      12.715 -13.525  13.376  1.00 26.51           C  
ATOM   2925  O   VAL C 237      15.415 -11.686  14.132  1.00 26.51           O  
ATOM   2926  CG1 VAL C 237      12.442 -12.084  12.948  1.00 26.51           C  
ATOM   2927  CG2 VAL C 237      12.284 -14.501  12.283  1.00 26.51           C  
ATOM   2928  N   ILE C 238      14.540 -12.540  15.943  1.00 29.76           N  
ATOM   2929  CA  ILE C 238      14.992 -11.514  16.877  1.00 29.76           C  
ATOM   2930  C   ILE C 238      16.517 -11.513  16.944  1.00 29.76           C  
ATOM   2931  CB  ILE C 238      14.394 -11.730  18.286  1.00 29.76           C  
ATOM   2932  O   ILE C 238      17.144 -10.450  16.939  1.00 29.76           O  
ATOM   2933  CG1 ILE C 238      12.880 -11.491  18.266  1.00 29.76           C  
ATOM   2934  CG2 ILE C 238      15.080 -10.819  19.309  1.00 29.76           C  
ATOM   2935  CD1 ILE C 238      12.182 -11.837  19.574  1.00 29.76           C  
ATOM   2936  N   ARG C 239      17.336 -12.665  16.892  1.00 25.82           N  
ATOM   2937  CA  ARG C 239      18.792 -12.721  16.965  1.00 25.82           C  
ATOM   2938  C   ARG C 239      19.428 -12.028  15.765  1.00 25.82           C  
ATOM   2939  CB  ARG C 239      19.272 -14.172  17.046  1.00 25.82           C  
ATOM   2940  O   ARG C 239      20.406 -11.291  15.913  1.00 25.82           O  
ATOM   2941  CG  ARG C 239      20.702 -14.322  17.540  1.00 25.82           C  
ATOM   2942  CD  ARG C 239      21.131 -15.782  17.590  1.00 25.82           C  
ATOM   2943  NE  ARG C 239      21.846 -16.174  16.378  1.00 25.82           N  
ATOM   2944  NH1 ARG C 239      23.950 -15.750  17.233  1.00 25.82           N  
ATOM   2945  NH2 ARG C 239      23.714 -16.529  15.091  1.00 25.82           N  
ATOM   2946  CZ  ARG C 239      23.168 -16.150  16.237  1.00 25.82           C  
ATOM   2947  N   GLN C 240      18.866 -12.342  14.431  1.00 24.97           N  
ATOM   2948  CA  GLN C 240      19.551 -11.755  13.284  1.00 24.97           C  
ATOM   2949  C   GLN C 240      19.310 -10.250  13.212  1.00 24.97           C  
ATOM   2950  CB  GLN C 240      19.094 -12.422  11.986  1.00 24.97           C  
ATOM   2951  O   GLN C 240      20.188  -9.495  12.788  1.00 24.97           O  
ATOM   2952  CG  GLN C 240      19.736 -13.780  11.734  1.00 24.97           C  
ATOM   2953  CD  GLN C 240      19.362 -14.364  10.385  1.00 24.97           C  
ATOM   2954  NE2 GLN C 240      19.546 -15.671  10.233  1.00 24.97           N  
ATOM   2955  OE1 GLN C 240      18.910 -13.647   9.486  1.00 24.97           O  
ATOM   2956  N   ALA C 241      18.054  -9.794  13.603  1.00 26.00           N  
ATOM   2957  CA  ALA C 241      17.763  -8.372  13.442  1.00 26.00           C  
ATOM   2958  C   ALA C 241      18.683  -7.522  14.313  1.00 26.00           C  
ATOM   2959  CB  ALA C 241      16.302  -8.086  13.779  1.00 26.00           C  
ATOM   2960  O   ALA C 241      18.834  -6.320  14.079  1.00 26.00           O  
ATOM   2961  N   GLY C 242      19.437  -8.021  15.353  1.00 25.65           N  
ATOM   2962  CA  GLY C 242      20.433  -7.210  16.035  1.00 25.65           C  
ATOM   2963  C   GLY C 242      21.697  -7.008  15.221  1.00 25.65           C  
ATOM   2964  O   GLY C 242      22.456  -6.068  15.466  1.00 25.65           O  
ATOM   2965  N   GLY C 243      22.313  -7.613  14.258  1.00 22.11           N  
ATOM   2966  CA  GLY C 243      22.926  -6.810  13.212  1.00 22.11           C  
ATOM   2967  C   GLY C 243      21.913  -6.100  12.334  1.00 22.11           C  
ATOM   2968  O   GLY C 243      21.964  -4.878  12.182  1.00 22.11           O  
ATOM   2969  N   TRP C 244      21.095  -6.118  11.271  1.00 22.63           N  
ATOM   2970  CA  TRP C 244      20.081  -5.094  11.036  1.00 22.63           C  
ATOM   2971  C   TRP C 244      18.882  -5.294  11.958  1.00 22.63           C  
ATOM   2972  CB  TRP C 244      19.626  -5.113   9.574  1.00 22.63           C  
ATOM   2973  O   TRP C 244      17.841  -4.657  11.779  1.00 22.63           O  
ATOM   2974  CG  TRP C 244      20.623  -4.529   8.619  1.00 22.63           C  
ATOM   2975  CD1 TRP C 244      21.906  -4.952   8.406  1.00 22.63           C  
ATOM   2976  CD2 TRP C 244      20.420  -3.410   7.750  1.00 22.63           C  
ATOM   2977  CE2 TRP C 244      21.623  -3.211   7.037  1.00 22.63           C  
ATOM   2978  CE3 TRP C 244      19.336  -2.557   7.504  1.00 22.63           C  
ATOM   2979  NE1 TRP C 244      22.512  -4.163   7.455  1.00 22.63           N  
ATOM   2980  CH2 TRP C 244      20.695  -1.371   5.872  1.00 22.63           C  
ATOM   2981  CZ2 TRP C 244      21.771  -2.191   6.094  1.00 22.63           C  
ATOM   2982  CZ3 TRP C 244      19.485  -1.543   6.565  1.00 22.63           C  
ATOM   2983  N   GLY C 245      18.988  -6.087  12.867  1.00 24.33           N  
ATOM   2984  CA  GLY C 245      18.404  -7.169  13.644  1.00 24.33           C  
ATOM   2985  C   GLY C 245      17.028  -6.836  14.190  1.00 24.33           C  
ATOM   2986  O   GLY C 245      16.840  -5.794  14.821  1.00 24.33           O  
ATOM   2987  N   ALA C 246      15.876  -7.458  13.512  1.00 23.95           N  
ATOM   2988  CA  ALA C 246      15.610  -7.757  12.108  1.00 23.95           C  
ATOM   2989  C   ALA C 246      14.222  -8.366  11.929  1.00 23.95           C  
ATOM   2990  CB  ALA C 246      16.676  -8.700  11.554  1.00 23.95           C  
ATOM   2991  O   ALA C 246      13.638  -8.885  12.883  1.00 23.95           O  
ATOM   2992  N   GLY C 247      13.526  -9.075  10.866  1.00 21.72           N  
ATOM   2993  CA  GLY C 247      12.242  -9.317  10.228  1.00 21.72           C  
ATOM   2994  C   GLY C 247      11.341 -10.237  11.031  1.00 21.72           C  
ATOM   2995  O   GLY C 247      10.125 -10.249  10.834  1.00 21.72           O  
ATOM   2996  N   VAL C 248      11.709 -11.325  11.841  1.00 17.82           N  
ATOM   2997  CA  VAL C 248      11.018 -12.610  11.871  1.00 17.82           C  
ATOM   2998  C   VAL C 248       9.764 -12.502  12.735  1.00 17.82           C  
ATOM   2999  CB  VAL C 248      11.934 -13.736  12.400  1.00 17.82           C  
ATOM   3000  O   VAL C 248       8.676 -12.904  12.315  1.00 17.82           O  
ATOM   3001  CG1 VAL C 248      11.172 -15.056  12.488  1.00 17.82           C  
ATOM   3002  CG2 VAL C 248      13.165 -13.884  11.507  1.00 17.82           C  
ATOM   3003  N   ALA C 249       9.800 -12.748  14.174  1.00 18.27           N  
ATOM   3004  CA  ALA C 249       9.338 -13.987  14.793  1.00 18.27           C  
ATOM   3005  C   ALA C 249       7.847 -13.919  15.111  1.00 18.27           C  
ATOM   3006  CB  ALA C 249      10.136 -14.279  16.061  1.00 18.27           C  
ATOM   3007  O   ALA C 249       7.232 -12.855  15.007  1.00 18.27           O  
ATOM   3008  N   GLY C 250       7.316 -14.325  16.330  1.00 17.98           N  
ATOM   3009  CA  GLY C 250       6.406 -15.300  16.909  1.00 17.98           C  
ATOM   3010  C   GLY C 250       5.009 -14.753  17.134  1.00 17.98           C  
ATOM   3011  O   GLY C 250       4.793 -13.939  18.035  1.00 17.98           O  
ATOM   3012  N   LEU C 251       4.337 -14.237  16.051  1.00 20.29           N  
ATOM   3013  CA  LEU C 251       2.968 -13.788  16.277  1.00 20.29           C  
ATOM   3014  C   LEU C 251       2.056 -14.966  16.603  1.00 20.29           C  
ATOM   3015  CB  LEU C 251       2.438 -13.043  15.048  1.00 20.29           C  
ATOM   3016  O   LEU C 251       1.774 -15.797  15.737  1.00 20.29           O  
ATOM   3017  CG  LEU C 251       2.240 -11.534  15.204  1.00 20.29           C  
ATOM   3018  CD1 LEU C 251       2.807 -10.798  13.995  1.00 20.29           C  
ATOM   3019  CD2 LEU C 251       0.763 -11.206  15.392  1.00 20.29           C  
ATOM   3020  N   LYS C 252       2.274 -15.753  17.684  1.00 17.68           N  
ATOM   3021  CA  LYS C 252       1.771 -17.108  17.891  1.00 17.68           C  
ATOM   3022  C   LYS C 252       0.245 -17.130  17.917  1.00 17.68           C  
ATOM   3023  CB  LYS C 252       2.325 -17.695  19.190  1.00 17.68           C  
ATOM   3024  O   LYS C 252      -0.380 -17.965  17.261  1.00 17.68           O  
ATOM   3025  CG  LYS C 252       3.712 -18.305  19.052  1.00 17.68           C  
ATOM   3026  CD  LYS C 252       4.196 -18.899  20.368  1.00 17.68           C  
ATOM   3027  CE  LYS C 252       5.596 -19.484  20.238  1.00 17.68           C  
ATOM   3028  NZ  LYS C 252       6.055 -20.111  21.514  1.00 17.68           N  
ATOM   3029  N   ALA C 253      -0.538 -16.751  19.049  1.00 16.42           N  
ATOM   3030  CA  ALA C 253      -1.377 -17.673  19.810  1.00 16.42           C  
ATOM   3031  C   ALA C 253      -2.795 -17.715  19.246  1.00 16.42           C  
ATOM   3032  CB  ALA C 253      -1.405 -17.276  21.283  1.00 16.42           C  
ATOM   3033  O   ALA C 253      -3.468 -16.685  19.163  1.00 16.42           O  
ATOM   3034  N   GLY C 254      -3.255 -18.739  18.372  1.00 17.19           N  
ATOM   3035  CA  GLY C 254      -4.396 -19.035  17.520  1.00 17.19           C  
ATOM   3036  C   GLY C 254      -5.646 -19.394  18.300  1.00 17.19           C  
ATOM   3037  O   GLY C 254      -5.620 -20.289  19.148  1.00 17.19           O  
ATOM   3038  N   THR C 255      -6.608 -18.547  18.600  1.00 15.87           N  
ATOM   3039  CA  THR C 255      -7.774 -18.889  19.407  1.00 15.87           C  
ATOM   3040  C   THR C 255      -8.623 -19.948  18.710  1.00 15.87           C  
ATOM   3041  CB  THR C 255      -8.636 -17.647  19.700  1.00 15.87           C  
ATOM   3042  O   THR C 255      -8.586 -20.072  17.484  1.00 15.87           O  
ATOM   3043  CG2 THR C 255      -8.568 -17.265  21.175  1.00 15.87           C  
ATOM   3044  OG1 THR C 255      -8.162 -16.548  18.911  1.00 15.87           O  
ATOM   3045  N   ALA C 256      -9.552 -20.804  19.401  1.00 15.73           N  
ATOM   3046  CA  ALA C 256     -10.006 -22.190  19.322  1.00 15.73           C  
ATOM   3047  C   ALA C 256     -11.050 -22.363  18.222  1.00 15.73           C  
ATOM   3048  CB  ALA C 256     -10.573 -22.642  20.665  1.00 15.73           C  
ATOM   3049  O   ALA C 256     -10.912 -23.231  17.357  1.00 15.73           O  
ATOM   3050  N   LEU C 257     -12.485 -22.162  18.397  1.00 15.28           N  
ATOM   3051  CA  LEU C 257     -13.329 -23.347  18.493  1.00 15.28           C  
ATOM   3052  C   LEU C 257     -14.101 -23.572  17.197  1.00 15.28           C  
ATOM   3053  CB  LEU C 257     -14.305 -23.217  19.666  1.00 15.28           C  
ATOM   3054  O   LEU C 257     -14.237 -24.709  16.739  1.00 15.28           O  
ATOM   3055  CG  LEU C 257     -13.798 -23.698  21.026  1.00 15.28           C  
ATOM   3056  CD1 LEU C 257     -14.522 -22.966  22.151  1.00 15.28           C  
ATOM   3057  CD2 LEU C 257     -13.976 -25.206  21.161  1.00 15.28           C  
ATOM   3058  N   GLY C 258     -14.695 -22.562  16.424  1.00 15.29           N  
ATOM   3059  CA  GLY C 258     -16.137 -22.749  16.386  1.00 15.29           C  
ATOM   3060  C   GLY C 258     -16.576 -23.798  15.382  1.00 15.29           C  
ATOM   3061  O   GLY C 258     -15.765 -24.290  14.596  1.00 15.29           O  
ATOM   3062  N   VAL C 259     -18.026 -23.881  15.003  1.00 15.76           N  
ATOM   3063  CA  VAL C 259     -19.004 -24.923  14.711  1.00 15.76           C  
ATOM   3064  C   VAL C 259     -18.962 -25.272  13.225  1.00 15.76           C  
ATOM   3065  CB  VAL C 259     -20.432 -24.491  15.117  1.00 15.76           C  
ATOM   3066  O   VAL C 259     -18.538 -24.457  12.402  1.00 15.76           O  
ATOM   3067  CG1 VAL C 259     -21.413 -25.651  14.956  1.00 15.76           C  
ATOM   3068  CG2 VAL C 259     -20.443 -23.971  16.553  1.00 15.76           C  
ATOM   3069  N   ALA C 260     -19.405 -26.534  12.837  1.00 15.46           N  
ATOM   3070  CA  ALA C 260     -19.206 -27.549  11.806  1.00 15.46           C  
ATOM   3071  C   ALA C 260     -19.942 -27.177  10.521  1.00 15.46           C  
ATOM   3072  CB  ALA C 260     -19.672 -28.914  12.306  1.00 15.46           C  
ATOM   3073  O   ALA C 260     -19.438 -27.411   9.420  1.00 15.46           O  
ATOM   3074  N   LEU C 261     -21.018 -26.344  10.461  1.00 15.98           N  
ATOM   3075  CA  LEU C 261     -22.085 -27.138   9.863  1.00 15.98           C  
ATOM   3076  C   LEU C 261     -21.980 -27.131   8.341  1.00 15.98           C  
ATOM   3077  CB  LEU C 261     -23.455 -26.607  10.294  1.00 15.98           C  
ATOM   3078  O   LEU C 261     -21.458 -26.181   7.755  1.00 15.98           O  
ATOM   3079  CG  LEU C 261     -23.798 -26.742  11.778  1.00 15.98           C  
ATOM   3080  CD1 LEU C 261     -25.055 -25.942  12.106  1.00 15.98           C  
ATOM   3081  CD2 LEU C 261     -23.978 -28.209  12.154  1.00 15.98           C  
ATOM   3082  N   GLY C 262     -22.383 -28.205   7.624  1.00 15.60           N  
ATOM   3083  CA  GLY C 262     -22.136 -28.890   6.365  1.00 15.60           C  
ATOM   3084  C   GLY C 262     -22.826 -28.234   5.183  1.00 15.60           C  
ATOM   3085  O   GLY C 262     -22.847 -28.790   4.083  1.00 15.60           O  
ATOM   3086  N   ILE C 263     -23.378 -26.931   5.279  1.00 15.69           N  
ATOM   3087  CA  ILE C 263     -24.590 -27.032   4.474  1.00 15.69           C  
ATOM   3088  C   ILE C 263     -24.222 -27.139   2.996  1.00 15.69           C  
ATOM   3089  CB  ILE C 263     -25.525 -25.824   4.708  1.00 15.69           C  
ATOM   3090  O   ILE C 263     -23.231 -26.554   2.553  1.00 15.69           O  
ATOM   3091  CG1 ILE C 263     -25.113 -25.066   5.975  1.00 15.69           C  
ATOM   3092  CG2 ILE C 263     -26.985 -26.280   4.793  1.00 15.69           C  
ATOM   3093  CD1 ILE C 263     -25.837 -23.741   6.167  1.00 15.69           C  
ATOM   3094  N   GLU C 264     -24.965 -27.959   2.214  1.00 15.80           N  
ATOM   3095  CA  GLU C 264     -24.716 -28.751   1.013  1.00 15.80           C  
ATOM   3096  C   GLU C 264     -24.660 -27.868  -0.230  1.00 15.80           C  
ATOM   3097  CB  GLU C 264     -25.793 -29.827   0.846  1.00 15.80           C  
ATOM   3098  O   GLU C 264     -23.801 -28.056  -1.093  1.00 15.80           O  
ATOM   3099  CG  GLU C 264     -25.572 -31.058   1.712  1.00 15.80           C  
ATOM   3100  CD  GLU C 264     -26.572 -32.171   1.440  1.00 15.80           C  
ATOM   3101  OE1 GLU C 264     -26.429 -33.271   2.020  1.00 15.80           O  
ATOM   3102  OE2 GLU C 264     -27.506 -31.940   0.639  1.00 15.80           O  
ATOM   3103  N   THR C 265     -25.640 -26.892  -0.404  1.00 17.21           N  
ATOM   3104  CA  THR C 265     -26.455 -27.215  -1.570  1.00 17.21           C  
ATOM   3105  C   THR C 265     -25.767 -26.758  -2.854  1.00 17.21           C  
ATOM   3106  CB  THR C 265     -27.849 -26.567  -1.474  1.00 17.21           C  
ATOM   3107  O   THR C 265     -24.808 -25.985  -2.809  1.00 17.21           O  
ATOM   3108  CG2 THR C 265     -28.650 -27.157  -0.318  1.00 17.21           C  
ATOM   3109  OG1 THR C 265     -27.701 -25.157  -1.268  1.00 17.21           O  
ATOM   3110  N   GLY C 266     -26.546 -26.572  -4.000  1.00 15.62           N  
ATOM   3111  CA  GLY C 266     -26.351 -27.077  -5.350  1.00 15.62           C  
ATOM   3112  C   GLY C 266     -25.580 -26.119  -6.239  1.00 15.62           C  
ATOM   3113  O   GLY C 266     -24.836 -25.268  -5.746  1.00 15.62           O  
ATOM   3114  N   PRO C 267     -26.257 -25.424  -7.207  1.00 17.66           N  
ATOM   3115  CA  PRO C 267     -26.106 -25.620  -8.651  1.00 17.66           C  
ATOM   3116  C   PRO C 267     -25.086 -24.668  -9.272  1.00 17.66           C  
ATOM   3117  CB  PRO C 267     -27.510 -25.344  -9.193  1.00 17.66           C  
ATOM   3118  O   PRO C 267     -24.613 -23.743  -8.605  1.00 17.66           O  
ATOM   3119  CG  PRO C 267     -28.325 -25.004  -7.987  1.00 17.66           C  
ATOM   3120  CD  PRO C 267     -27.419 -24.982  -6.790  1.00 17.66           C  
ATOM   3121  N   GLY C 268     -25.339 -24.173 -10.591  1.00 16.96           N  
ATOM   3122  CA  GLY C 268     -24.663 -24.053 -11.873  1.00 16.96           C  
ATOM   3123  C   GLY C 268     -24.007 -22.701 -12.078  1.00 16.96           C  
ATOM   3124  O   GLY C 268     -23.002 -22.593 -12.784  1.00 16.96           O  
ATOM   3125  N   ALA C 269     -24.765 -21.617 -11.687  1.00 17.97           N  
ATOM   3126  CA  ALA C 269     -25.033 -20.561 -12.660  1.00 17.97           C  
ATOM   3127  C   ALA C 269     -23.852 -19.601 -12.767  1.00 17.97           C  
ATOM   3128  CB  ALA C 269     -26.301 -19.800 -12.284  1.00 17.97           C  
ATOM   3129  O   ALA C 269     -23.932 -18.582 -13.457  1.00 17.97           O  
ATOM   3130  N   ILE C 270     -22.660 -19.970 -12.162  1.00 17.76           N  
ATOM   3131  CA  ILE C 270     -21.920 -18.897 -11.506  1.00 17.76           C  
ATOM   3132  C   ILE C 270     -21.136 -18.101 -12.547  1.00 17.76           C  
ATOM   3133  CB  ILE C 270     -20.967 -19.448 -10.422  1.00 17.76           C  
ATOM   3134  O   ILE C 270     -20.557 -17.058 -12.233  1.00 17.76           O  
ATOM   3135  CG1 ILE C 270     -21.766 -20.124  -9.302  1.00 17.76           C  
ATOM   3136  CG2 ILE C 270     -20.080 -18.330  -9.865  1.00 17.76           C  
ATOM   3137  CD1 ILE C 270     -20.901 -20.780  -8.234  1.00 17.76           C  
ATOM   3138  N   ILE C 271     -21.167 -18.564 -13.883  1.00 18.32           N  
ATOM   3139  CA  ILE C 271     -19.889 -18.599 -14.586  1.00 18.32           C  
ATOM   3140  C   ILE C 271     -19.520 -17.193 -15.054  1.00 18.32           C  
ATOM   3141  CB  ILE C 271     -19.930 -19.570 -15.787  1.00 18.32           C  
ATOM   3142  O   ILE C 271     -18.372 -16.765 -14.907  1.00 18.32           O  
ATOM   3143  CG1 ILE C 271     -20.144 -21.009 -15.303  1.00 18.32           C  
ATOM   3144  CG2 ILE C 271     -18.649 -19.456 -16.617  1.00 18.32           C  
ATOM   3145  CD1 ILE C 271     -20.331 -22.018 -16.427  1.00 18.32           C  
ATOM   3146  N   THR C 272     -20.614 -16.427 -15.552  1.00 19.46           N  
ATOM   3147  CA  THR C 272     -20.436 -15.717 -16.814  1.00 19.46           C  
ATOM   3148  C   THR C 272     -19.572 -14.475 -16.619  1.00 19.46           C  
ATOM   3149  CB  THR C 272     -21.791 -15.312 -17.423  1.00 19.46           C  
ATOM   3150  O   THR C 272     -18.671 -14.207 -17.416  1.00 19.46           O  
ATOM   3151  CG2 THR C 272     -21.629 -14.850 -18.867  1.00 19.46           C  
ATOM   3152  OG1 THR C 272     -22.679 -16.437 -17.389  1.00 19.46           O  
ATOM   3153  N   GLY C 273     -19.982 -13.585 -15.550  1.00 19.95           N  
ATOM   3154  CA  GLY C 273     -19.765 -12.148 -15.580  1.00 19.95           C  
ATOM   3155  C   GLY C 273     -18.306 -11.762 -15.430  1.00 19.95           C  
ATOM   3156  O   GLY C 273     -17.931 -10.617 -15.691  1.00 19.95           O  
ATOM   3157  N   ALA C 274     -17.445 -12.740 -14.910  1.00 22.64           N  
ATOM   3158  CA  ALA C 274     -16.178 -12.373 -14.282  1.00 22.64           C  
ATOM   3159  C   ALA C 274     -15.164 -11.910 -15.324  1.00 22.64           C  
ATOM   3160  CB  ALA C 274     -15.619 -13.549 -13.486  1.00 22.64           C  
ATOM   3161  O   ALA C 274     -14.196 -11.220 -14.993  1.00 22.64           O  
ATOM   3162  N   ILE C 275     -15.413 -12.227 -16.676  1.00 23.90           N  
ATOM   3163  CA  ILE C 275     -14.404 -12.232 -17.728  1.00 23.90           C  
ATOM   3164  C   ILE C 275     -14.047 -10.796 -18.108  1.00 23.90           C  
ATOM   3165  CB  ILE C 275     -14.887 -13.010 -18.972  1.00 23.90           C  
ATOM   3166  O   ILE C 275     -12.870 -10.461 -18.259  1.00 23.90           O  
ATOM   3167  CG1 ILE C 275     -15.093 -14.490 -18.629  1.00 23.90           C  
ATOM   3168  CG2 ILE C 275     -13.897 -12.849 -20.129  1.00 23.90           C  
ATOM   3169  CD1 ILE C 275     -15.740 -15.300 -19.745  1.00 23.90           C  
ATOM   3170  N   GLY C 276     -15.109  -9.885 -18.175  1.00 22.78           N  
ATOM   3171  CA  GLY C 276     -15.002  -8.647 -18.930  1.00 22.78           C  
ATOM   3172  C   GLY C 276     -14.010  -7.667 -18.332  1.00 22.78           C  
ATOM   3173  O   GLY C 276     -13.253  -7.020 -19.060  1.00 22.78           O  
ATOM   3174  N   GLY C 277     -13.948  -7.625 -16.896  1.00 23.91           N  
ATOM   3175  CA  GLY C 277     -13.299  -6.522 -16.205  1.00 23.91           C  
ATOM   3176  C   GLY C 277     -11.792  -6.517 -16.372  1.00 23.91           C  
ATOM   3177  O   GLY C 277     -11.163  -5.457 -16.347  1.00 23.91           O  
ATOM   3178  N   ILE C 278     -11.121  -7.732 -16.616  1.00 25.33           N  
ATOM   3179  CA  ILE C 278      -9.673  -7.886 -16.541  1.00 25.33           C  
ATOM   3180  C   ILE C 278      -9.015  -7.171 -17.720  1.00 25.33           C  
ATOM   3181  CB  ILE C 278      -9.263  -9.376 -16.522  1.00 25.33           C  
ATOM   3182  O   ILE C 278      -8.040  -6.437 -17.543  1.00 25.33           O  
ATOM   3183  CG1 ILE C 278      -9.752 -10.047 -15.233  1.00 25.33           C  
ATOM   3184  CG2 ILE C 278      -7.746  -9.521 -16.673  1.00 25.33           C  
ATOM   3185  CD1 ILE C 278      -9.596 -11.562 -15.227  1.00 25.33           C  
ATOM   3186  N   VAL C 279      -9.655  -7.188 -18.932  1.00 26.41           N  
ATOM   3187  CA  VAL C 279      -9.045  -6.791 -20.197  1.00 26.41           C  
ATOM   3188  C   VAL C 279      -8.781  -5.287 -20.193  1.00 26.41           C  
ATOM   3189  CB  VAL C 279      -9.935  -7.173 -21.401  1.00 26.41           C  
ATOM   3190  O   VAL C 279      -7.680  -4.843 -20.527  1.00 26.41           O  
ATOM   3191  CG1 VAL C 279      -9.379  -6.579 -22.694  1.00 26.41           C  
ATOM   3192  CG2 VAL C 279     -10.053  -8.692 -21.515  1.00 26.41           C  
ATOM   3193  N   PHE C 280      -9.762  -4.443 -19.725  1.00 26.65           N  
ATOM   3194  CA  PHE C 280      -9.753  -3.006 -19.968  1.00 26.65           C  
ATOM   3195  C   PHE C 280      -8.706  -2.317 -19.101  1.00 26.65           C  
ATOM   3196  CB  PHE C 280     -11.136  -2.405 -19.697  1.00 26.65           C  
ATOM   3197  O   PHE C 280      -8.077  -1.347 -19.531  1.00 26.65           O  
ATOM   3198  CG  PHE C 280     -12.021  -2.347 -20.913  1.00 26.65           C  
ATOM   3199  CD1 PHE C 280     -11.915  -1.297 -21.817  1.00 26.65           C  
ATOM   3200  CD2 PHE C 280     -12.960  -3.342 -21.151  1.00 26.65           C  
ATOM   3201  CE1 PHE C 280     -12.733  -1.241 -22.943  1.00 26.65           C  
ATOM   3202  CE2 PHE C 280     -13.780  -3.293 -22.274  1.00 26.65           C  
ATOM   3203  CZ  PHE C 280     -13.666  -2.241 -23.169  1.00 26.65           C  
ATOM   3204  N   GLY C 281      -8.346  -2.861 -17.846  1.00 25.20           N  
ATOM   3205  CA  GLY C 281      -7.407  -2.220 -16.939  1.00 25.20           C  
ATOM   3206  C   GLY C 281      -5.984  -2.206 -17.465  1.00 25.20           C  
ATOM   3207  O   GLY C 281      -5.273  -1.210 -17.318  1.00 25.20           O  
ATOM   3208  N   ALA C 282      -5.562  -3.239 -18.280  1.00 26.33           N  
ATOM   3209  CA  ALA C 282      -4.218  -3.402 -18.827  1.00 26.33           C  
ATOM   3210  C   ALA C 282      -3.942  -2.374 -19.920  1.00 26.33           C  
ATOM   3211  CB  ALA C 282      -4.034  -4.816 -19.373  1.00 26.33           C  
ATOM   3212  O   ALA C 282      -2.828  -1.855 -20.026  1.00 26.33           O  
ATOM   3213  N   ALA C 283      -4.975  -2.043 -20.734  1.00 26.87           N  
ATOM   3214  CA  ALA C 283      -4.808  -1.161 -21.886  1.00 26.87           C  
ATOM   3215  C   ALA C 283      -4.377   0.236 -21.448  1.00 26.87           C  
ATOM   3216  CB  ALA C 283      -6.103  -1.087 -22.691  1.00 26.87           C  
ATOM   3217  O   ALA C 283      -3.562   0.879 -22.115  1.00 26.87           O  
ATOM   3218  N   GLY C 284      -4.986   0.796 -20.299  1.00 26.11           N  
ATOM   3219  CA  GLY C 284      -4.676   2.143 -19.847  1.00 26.11           C  
ATOM   3220  C   GLY C 284      -3.199   2.355 -19.571  1.00 26.11           C  
ATOM   3221  O   GLY C 284      -2.626   3.369 -19.975  1.00 26.11           O  
ATOM   3222  N   TYR C 285      -2.515   1.424 -18.803  1.00 26.78           N  
ATOM   3223  CA  TYR C 285      -1.141   1.680 -18.385  1.00 26.78           C  
ATOM   3224  C   TYR C 285      -0.197   1.671 -19.581  1.00 26.78           C  
ATOM   3225  CB  TYR C 285      -0.690   0.640 -17.355  1.00 26.78           C  
ATOM   3226  O   TYR C 285       0.634   2.570 -19.730  1.00 26.78           O  
ATOM   3227  CG  TYR C 285       0.653   0.942 -16.736  1.00 26.78           C  
ATOM   3228  CD1 TYR C 285       1.815   0.343 -17.218  1.00 26.78           C  
ATOM   3229  CD2 TYR C 285       0.764   1.826 -15.668  1.00 26.78           C  
ATOM   3230  CE1 TYR C 285       3.055   0.616 -16.649  1.00 26.78           C  
ATOM   3231  CE2 TYR C 285       1.998   2.107 -15.091  1.00 26.78           C  
ATOM   3232  OH  TYR C 285       4.360   1.774 -15.022  1.00 26.78           O  
ATOM   3233  CZ  TYR C 285       3.136   1.499 -15.588  1.00 26.78           C  
ATOM   3234  N   TYR C 286      -0.231   0.494 -20.439  1.00 27.03           N  
ATOM   3235  CA  TYR C 286       0.786   0.297 -21.466  1.00 27.03           C  
ATOM   3236  C   TYR C 286       0.513   1.177 -22.680  1.00 27.03           C  
ATOM   3237  CB  TYR C 286       0.845  -1.173 -21.890  1.00 27.03           C  
ATOM   3238  O   TYR C 286       1.355   1.292 -23.573  1.00 27.03           O  
ATOM   3239  CG  TYR C 286       1.523  -2.069 -20.882  1.00 27.03           C  
ATOM   3240  CD1 TYR C 286       2.912  -2.107 -20.777  1.00 27.03           C  
ATOM   3241  CD2 TYR C 286       0.778  -2.880 -20.033  1.00 27.03           C  
ATOM   3242  CE1 TYR C 286       3.542  -2.932 -19.851  1.00 27.03           C  
ATOM   3243  CE2 TYR C 286       1.397  -3.709 -19.103  1.00 27.03           C  
ATOM   3244  OH  TYR C 286       3.395  -4.546 -18.101  1.00 27.03           O  
ATOM   3245  CZ  TYR C 286       2.777  -3.728 -19.019  1.00 27.03           C  
ATOM   3246  N   GLY C 287       0.211   2.414 -22.675  1.00 25.21           N  
ATOM   3247  CA  GLY C 287      -0.107   3.425 -23.670  1.00 25.21           C  
ATOM   3248  C   GLY C 287      -0.812   2.861 -24.889  1.00 25.21           C  
ATOM   3249  O   GLY C 287      -0.864   1.644 -25.075  1.00 25.21           O  
ATOM   3250  N   ALA C 288      -1.756   3.600 -25.613  1.00 27.88           N  
ATOM   3251  CA  ALA C 288      -2.669   3.378 -26.732  1.00 27.88           C  
ATOM   3252  C   ALA C 288      -1.920   2.865 -27.958  1.00 27.88           C  
ATOM   3253  CB  ALA C 288      -3.419   4.664 -27.070  1.00 27.88           C  
ATOM   3254  O   ALA C 288      -2.454   2.065 -28.730  1.00 27.88           O  
ATOM   3255  N   ASP C 289      -0.666   3.433 -28.216  1.00 27.08           N  
ATOM   3256  CA  ASP C 289       0.031   3.288 -29.490  1.00 27.08           C  
ATOM   3257  C   ASP C 289       0.335   1.822 -29.787  1.00 27.08           C  
ATOM   3258  CB  ASP C 289       1.325   4.104 -29.490  1.00 27.08           C  
ATOM   3259  O   ASP C 289       0.241   1.382 -30.935  1.00 27.08           O  
ATOM   3260  CG  ASP C 289       1.105   5.566 -29.840  1.00 27.08           C  
ATOM   3261  OD1 ASP C 289       0.073   5.894 -30.465  1.00 27.08           O  
ATOM   3262  OD2 ASP C 289       1.972   6.395 -29.490  1.00 27.08           O  
ATOM   3263  N   TRP C 290       0.761   0.974 -28.820  1.00 27.84           N  
ATOM   3264  CA  TRP C 290       1.165  -0.410 -29.044  1.00 27.84           C  
ATOM   3265  C   TRP C 290       0.010  -1.231 -29.606  1.00 27.84           C  
ATOM   3266  CB  TRP C 290       1.671  -1.041 -27.744  1.00 27.84           C  
ATOM   3267  O   TRP C 290       0.197  -2.028 -30.529  1.00 27.84           O  
ATOM   3268  CG  TRP C 290       2.197  -2.435 -27.907  1.00 27.84           C  
ATOM   3269  CD1 TRP C 290       3.425  -2.802 -28.382  1.00 27.84           C  
ATOM   3270  CD2 TRP C 290       1.505  -3.650 -27.601  1.00 27.84           C  
ATOM   3271  CE2 TRP C 290       2.376  -4.717 -27.914  1.00 27.84           C  
ATOM   3272  CE3 TRP C 290       0.233  -3.940 -27.091  1.00 27.84           C  
ATOM   3273  NE1 TRP C 290       3.540  -4.173 -28.388  1.00 27.84           N  
ATOM   3274  CH2 TRP C 290       0.764  -6.310 -27.232  1.00 27.84           C  
ATOM   3275  CZ2 TRP C 290       2.014  -6.054 -27.732  1.00 27.84           C  
ATOM   3276  CZ3 TRP C 290      -0.126  -5.271 -26.911  1.00 27.84           C  
ATOM   3277  N   VAL C 291      -1.270  -0.925 -29.320  1.00 28.23           N  
ATOM   3278  CA  VAL C 291      -2.459  -1.573 -29.865  1.00 28.23           C  
ATOM   3279  C   VAL C 291      -2.551  -1.306 -31.366  1.00 28.23           C  
ATOM   3280  CB  VAL C 291      -3.744  -1.089 -29.157  1.00 28.23           C  
ATOM   3281  O   VAL C 291      -2.804  -2.223 -32.151  1.00 28.23           O  
ATOM   3282  CG1 VAL C 291      -4.985  -1.662 -29.839  1.00 28.23           C  
ATOM   3283  CG2 VAL C 291      -3.716  -1.475 -27.680  1.00 28.23           C  
ATOM   3284  N   ALA C 292      -2.341  -0.034 -31.775  1.00 27.99           N  
ATOM   3285  CA  ALA C 292      -2.524   0.402 -33.157  1.00 27.99           C  
ATOM   3286  C   ALA C 292      -1.559  -0.320 -34.093  1.00 27.99           C  
ATOM   3287  CB  ALA C 292      -2.336   1.914 -33.267  1.00 27.99           C  
ATOM   3288  O   ALA C 292      -1.945  -0.747 -35.184  1.00 27.99           O  
ATOM   3289  N   ASP C 293      -0.214  -0.435 -33.690  1.00 27.82           N  
ATOM   3290  CA  ASP C 293       0.820  -0.943 -34.586  1.00 27.82           C  
ATOM   3291  C   ASP C 293       0.570  -2.408 -34.938  1.00 27.82           C  
ATOM   3292  CB  ASP C 293       2.204  -0.783 -33.955  1.00 27.82           C  
ATOM   3293  O   ASP C 293       0.945  -2.866 -36.019  1.00 27.82           O  
ATOM   3294  CG  ASP C 293       2.747   0.631 -34.069  1.00 27.82           C  
ATOM   3295  OD1 ASP C 293       2.203   1.432 -34.859  1.00 27.82           O  
ATOM   3296  OD2 ASP C 293       3.730   0.946 -33.364  1.00 27.82           O  
ATOM   3297  N   PHE C 294      -0.119  -3.196 -34.204  1.00 27.64           N  
ATOM   3298  CA  PHE C 294      -0.486  -4.579 -34.488  1.00 27.64           C  
ATOM   3299  C   PHE C 294      -1.530  -4.645 -35.597  1.00 27.64           C  
ATOM   3300  CB  PHE C 294      -1.017  -5.265 -33.226  1.00 27.64           C  
ATOM   3301  O   PHE C 294      -1.520  -5.570 -36.411  1.00 27.64           O  
ATOM   3302  CG  PHE C 294      -1.115  -6.762 -33.345  1.00 27.64           C  
ATOM   3303  CD1 PHE C 294      -2.321  -7.370 -33.672  1.00 27.64           C  
ATOM   3304  CD2 PHE C 294      -0.000  -7.562 -33.130  1.00 27.64           C  
ATOM   3305  CE1 PHE C 294      -2.415  -8.756 -33.783  1.00 27.64           C  
ATOM   3306  CE2 PHE C 294      -0.086  -8.947 -33.239  1.00 27.64           C  
ATOM   3307  CZ  PHE C 294      -1.294  -9.542 -33.565  1.00 27.64           C  
ATOM   3308  N   ILE C 295      -2.425  -3.635 -35.662  1.00 27.05           N  
ATOM   3309  CA  ILE C 295      -3.381  -3.760 -36.757  1.00 27.05           C  
ATOM   3310  C   ILE C 295      -2.694  -3.436 -38.082  1.00 27.05           C  
ATOM   3311  CB  ILE C 295      -4.604  -2.840 -36.548  1.00 27.05           C  
ATOM   3312  O   ILE C 295      -2.836  -4.175 -39.059  1.00 27.05           O  
ATOM   3313  CG1 ILE C 295      -5.369  -3.246 -35.283  1.00 27.05           C  
ATOM   3314  CG2 ILE C 295      -5.520  -2.872 -37.775  1.00 27.05           C  
ATOM   3315  CD1 ILE C 295      -6.549  -2.342 -34.956  1.00 27.05           C  
ATOM   3316  N   TYR C 296      -2.502  -2.133 -38.724  1.00 27.94           N  
ATOM   3317  CA  TYR C 296      -2.055  -1.805 -40.073  1.00 27.94           C  
ATOM   3318  C   TYR C 296      -0.556  -1.534 -40.101  1.00 27.94           C  
ATOM   3319  CB  TYR C 296      -2.816  -0.588 -40.610  1.00 27.94           C  
ATOM   3320  O   TYR C 296      -0.027  -0.846 -39.224  1.00 27.94           O  
ATOM   3321  CG  TYR C 296      -3.959  -0.944 -41.529  1.00 27.94           C  
ATOM   3322  CD1 TYR C 296      -3.758  -1.086 -42.900  1.00 27.94           C  
ATOM   3323  CD2 TYR C 296      -5.242  -1.138 -41.028  1.00 27.94           C  
ATOM   3324  CE1 TYR C 296      -4.810  -1.412 -43.751  1.00 27.94           C  
ATOM   3325  CE2 TYR C 296      -6.301  -1.464 -41.870  1.00 27.94           C  
ATOM   3326  OH  TYR C 296      -7.119  -1.922 -44.065  1.00 27.94           O  
ATOM   3327  CZ  TYR C 296      -6.075  -1.599 -43.227  1.00 27.94           C  
ATOM   3328  N   GLU C 297       0.268  -2.443 -40.662  1.00 28.84           N  
ATOM   3329  CA  GLU C 297       1.698  -2.361 -40.944  1.00 28.84           C  
ATOM   3330  C   GLU C 297       2.076  -0.985 -41.484  1.00 28.84           C  
ATOM   3331  CB  GLU C 297       2.114  -3.448 -41.938  1.00 28.84           C  
ATOM   3332  O   GLU C 297       1.600  -0.576 -42.545  1.00 28.84           O  
ATOM   3333  CG  GLU C 297       2.862  -4.610 -41.301  1.00 28.84           C  
ATOM   3334  CD  GLU C 297       3.228  -5.704 -42.291  1.00 28.84           C  
ATOM   3335  OE1 GLU C 297       3.817  -6.727 -41.876  1.00 28.84           O  
ATOM   3336  OE2 GLU C 297       2.923  -5.536 -43.493  1.00 28.84           O  
ATOM   3337  N   ASN C 298       2.265   0.165 -40.704  1.00 24.10           N  
ATOM   3338  CA  ASN C 298       2.793   1.221 -41.561  1.00 24.10           C  
ATOM   3339  C   ASN C 298       4.123   0.820 -42.191  1.00 24.10           C  
ATOM   3340  CB  ASN C 298       2.950   2.524 -40.773  1.00 24.10           C  
ATOM   3341  O   ASN C 298       4.985   0.249 -41.521  1.00 24.10           O  
ATOM   3342  CG  ASN C 298       1.673   3.340 -40.734  1.00 24.10           C  
ATOM   3343  ND2 ASN C 298       1.619   4.312 -39.830  1.00 24.10           N  
ATOM   3344  OD1 ASN C 298       0.744   3.099 -41.508  1.00 24.10           O  
TER    3345      ASN C 298                                                      
ENDMDL                                                                          
END                                                                             
