# Supplementary material for: The RIX domain defines a class of polymorphic T6SS effectors and secreted adaptors
Source: Nat Commun. 2023 Aug 17;14:4983. doi: 10.1038/s41467-023-40659-2 (PMC10435454; doi:10.1038/s41467-023-40659-2)
Supplement: Supplementary file 6 — Supplementary Data S3 [file 41467_2023_40659_MOESM6_ESM.zip › AlphaFold2 PDB files used in this study/WP_169608408.1 Unknown_1.pdb]

HEADER                                            01-JUN-22                     
TITLE     ALPHAFOLD MONOMER V2.0 PREDICTION FOR UNCHARACTERIZED PROTEIN         
TITLE    2 (A0A7Y0S7E8)                                                         
COMPND    MOL_ID: 1;                                                            
COMPND   2 MOLECULE: UNCHARACTERIZED PROTEIN;                                   
COMPND   3 CHAIN: A                                                             
SOURCE    MOL_ID: 1;                                                            
SOURCE   2 ORGANISM_SCIENTIFIC: VIBRIO PARAHAEMOLYTICUS;                        
SOURCE   3 ORGANISM_TAXID: 670                                                  
REMARK   1                                                                      
REMARK   1 REFERENCE 1                                                          
REMARK   1  AUTH   JOHN JUMPER, RICHARD EVANS, ALEXANDER PRITZEL, TIM GREEN,    
REMARK   1  AUTH 2 MICHAEL FIGURNOV, OLAF RONNEBERGER, KATHRYN TUNYASUVUNAKOOL, 
REMARK   1  AUTH 3 RUSS BATES, AUGUSTIN ZIDEK, ANNA POTAPENKO, ALEX BRIDGLAND,  
REMARK   1  AUTH 4 CLEMENS MEYER, SIMON A A KOHL, ANDREW J BALLARD,             
REMARK   1  AUTH 5 ANDREW COWIE, BERNARDINO ROMERA-PAREDES, STANISLAV NIKOLOV,  
REMARK   1  AUTH 6 RISHUB JAIN, JONAS ADLER, TREVOR BACK, STIG PETERSEN,        
REMARK   1  AUTH 7 DAVID REIMAN, ELLEN CLANCY, MICHAL ZIELINSKI,                
REMARK   1  AUTH 8 MARTIN STEINEGGER, MICHALINA PACHOLSKA, TAMAS BERGHAMMER,    
REMARK   1  AUTH 9 DAVID SILVER, ORIOL VINYALS, ANDREW W SENIOR,                
REMARK   1  AUTH10 KORAY KAVUKCUOGLU, PUSHMEET KOHLI, DEMIS HASSABIS            
REMARK   1  TITL   HIGHLY ACCURATE PROTEIN STRUCTURE PREDICTION WITH ALPHAFOLD  
REMARK   1  REF    NATURE                        V. 596   583 2021              
REMARK   1  REFN                   ISSN 0028-0836                               
REMARK   1  PMID   34265844                                                     
REMARK   1  DOI    10.1038/s41586-021-03819-2                                   
REMARK   1                                                                      
REMARK   1 DISCLAIMERS                                                          
REMARK   1 ALPHAFOLD DATA, COPYRIGHT (2021) DEEPMIND TECHNOLOGIES LIMITED. THE  
REMARK   1 INFORMATION PROVIDED IS THEORETICAL MODELLING ONLY AND CAUTION SHOULD
REMARK   1 BE EXERCISED IN ITS USE. IT IS PROVIDED "AS-IS" WITHOUT ANY WARRANTY 
REMARK   1 OF ANY KIND, WHETHER EXPRESSED OR IMPLIED. NO WARRANTY IS GIVEN THAT 
REMARK   1 USE OF THE INFORMATION SHALL NOT INFRINGE THE RIGHTS OF ANY THIRD    
REMARK   1 PARTY. THE INFORMATION IS NOT INTENDED TO BE A SUBSTITUTE FOR        
REMARK   1 PROFESSIONAL MEDICAL ADVICE, DIAGNOSIS, OR TREATMENT, AND DOES NOT   
REMARK   1 CONSTITUTE MEDICAL OR OTHER PROFESSIONAL ADVICE. IT IS AVAILABLE FOR 
REMARK   1 ACADEMIC AND COMMERCIAL PURPOSES, UNDER CC-BY 4.0 LICENCE.           
DBREF  XXXX A    1   300  UNP    A0A7Y0S7E8 A0A7Y0S7E8_VIBPH     1    300       
SEQRES   1 A  300  MET PRO HIS ASN PHE LEU ASP ARG LYS LYS LYS PRO LEU          
SEQRES   2 A  300  SER SER SER GLY GLY GLY TYR LYS PRO LEU HIS GLU GLU          
SEQRES   3 A  300  GLU SER LEU ARG LYS PRO GLN ALA ARG GLU GLU THR VAL          
SEQRES   4 A  300  ARG GLU ARG ALA ALA ARG GLN ARG ARG GLU ARG GLN ALA          
SEQRES   5 A  300  GLU LEU THR TYR THR GLN GLU ASP TYR ALA ARG TRP GLU          
SEQRES   6 A  300  ARG ASN ARG LYS ARG ARG GLN LEU GLU VAL GLU ALA GLN          
SEQRES   7 A  300  LYS ALA ILE GLU GLU LEU LEU ILE PHE LEU PRO ALA LEU          
SEQRES   8 A  300  ASP LEU GLU THR SER VAL HIS SER GLN ALA VAL LYS GLU          
SEQRES   9 A  300  PHE SER GLU ALA PHE ASP VAL ILE LEU LYS GLY TYR ASN          
SEQRES  10 A  300  GLY GLY ASN ILE SER TYR GLU THR GLY TYR ASP LEU ILE          
SEQRES  11 A  300  HIS GLN VAL LYS ASN GLY PHE ILE GLU GLY GLY GLY ALA          
SEQRES  12 A  300  LEU ARG LYS VAL GLU GLU ASN ARG LEU SER ARG GLN THR          
SEQRES  13 A  300  GLU LYS ALA ASP ASN PHE SER GLN ASP GLY SER TYR ARG          
SEQRES  14 A  300  ARG ASN LEU VAL VAL ASN ASP GLU SER PHE ASN VAL ARG          
SEQRES  15 A  300  PHE LYS ALA SER CYS ALA THR PRO GLU CYS LEU MET ARG          
SEQRES  16 A  300  ASN ALA ASN ILE ASP MET GLU ASP ASP ALA PHE GLN ASP          
SEQRES  17 A  300  TYR ILE GLU ALA ALA THR GLN ASP LYS ARG SER ASP VAL          
SEQRES  18 A  300  MET GLN VAL ILE GLY VAL ALA LEU ILE ALA ASN PRO TYR          
SEQRES  19 A  300  LEU LYS PRO LEU GLU TYR VAL VAL PHE GLY ASP ILE ALA          
SEQRES  20 A  300  TYR ALA GLY LEU LYS ASP LYS ASN LEU ASP PRO LEU TRP          
SEQRES  21 A  300  ALA TYR LEU MET GLY ARG GLY ALA TYR TYR ARG LEU HIS          
SEQRES  22 A  300  LEU LEU SER VAL SER LYS ARG VAL LYS ASP THR SER GLU          
SEQRES  23 A  300  ASN VAL VAL SER TYR PHE SER GLY SER VAL LEU SER SER          
SEQRES  24 A  300  ASP                                                          
CRYST1    1.000    1.000    1.000  90.00  90.00  90.00 P 1           1          
ORIGX1      1.000000  0.000000  0.000000        0.00000                         
ORIGX2      0.000000  1.000000  0.000000        0.00000                         
ORIGX3      0.000000  0.000000  1.000000        0.00000                         
SCALE1      1.000000  0.000000  0.000000        0.00000                         
SCALE2      0.000000  1.000000  0.000000        0.00000                         
SCALE3      0.000000  0.000000  1.000000        0.00000                         
MODEL        1                                                                  
ATOM      1  N   MET A   1     -63.003  48.013  56.802  1.00 48.31           N  
ATOM      2  CA  MET A   1     -63.964  47.349  57.713  1.00 48.31           C  
ATOM      3  C   MET A   1     -65.282  47.199  56.975  1.00 48.31           C  
ATOM      4  CB  MET A   1     -64.164  48.144  59.009  1.00 48.31           C  
ATOM      5  O   MET A   1     -65.659  48.148  56.297  1.00 48.31           O  
ATOM      6  CG  MET A   1     -62.892  48.174  59.862  1.00 48.31           C  
ATOM      7  SD  MET A   1     -63.229  48.609  61.581  1.00 48.31           S  
ATOM      8  CE  MET A   1     -61.567  48.469  62.293  1.00 48.31           C  
ATOM      9  N   PRO A   2     -65.899  46.009  56.999  1.00 42.09           N  
ATOM     10  CA  PRO A   2     -67.048  45.837  57.892  1.00 42.09           C  
ATOM     11  C   PRO A   2     -67.121  44.455  58.572  1.00 42.09           C  
ATOM     12  CB  PRO A   2     -68.273  46.073  57.002  1.00 42.09           C  
ATOM     13  O   PRO A   2     -66.655  43.447  58.048  1.00 42.09           O  
ATOM     14  CG  PRO A   2     -67.832  45.587  55.621  1.00 42.09           C  
ATOM     15  CD  PRO A   2     -66.312  45.438  55.719  1.00 42.09           C  
ATOM     16  N   HIS A   3     -67.743  44.444  59.751  1.00 38.50           N  
ATOM     17  CA  HIS A   3     -68.297  43.264  60.413  1.00 38.50           C  
ATOM     18  C   HIS A   3     -69.591  42.833  59.715  1.00 38.50           C  
ATOM     19  CB  HIS A   3     -68.648  43.636  61.867  1.00 38.50           C  
ATOM     20  O   HIS A   3     -70.358  43.700  59.311  1.00 38.50           O  
ATOM     21  CG  HIS A   3     -67.495  43.558  62.826  1.00 38.50           C  
ATOM     22  CD2 HIS A   3     -66.692  44.582  63.250  1.00 38.50           C  
ATOM     23  ND1 HIS A   3     -67.098  42.424  63.498  1.00 38.50           N  
ATOM     24  CE1 HIS A   3     -66.075  42.754  64.300  1.00 38.50           C  
ATOM     25  NE2 HIS A   3     -65.786  44.057  64.174  1.00 38.50           N  
ATOM     26  N   ASN A   4     -69.878  41.529  59.667  1.00 39.97           N  
ATOM     27  CA  ASN A   4     -71.255  41.034  59.661  1.00 39.97           C  
ATOM     28  C   ASN A   4     -71.342  39.644  60.299  1.00 39.97           C  
ATOM     29  CB  ASN A   4     -71.882  41.086  58.255  1.00 39.97           C  
ATOM     30  O   ASN A   4     -70.591  38.726  59.976  1.00 39.97           O  
ATOM     31  CG  ASN A   4     -72.637  42.388  58.020  1.00 39.97           C  
ATOM     32  ND2 ASN A   4     -72.666  42.882  56.806  1.00 39.97           N  
ATOM     33  OD1 ASN A   4     -73.242  42.959  58.911  1.00 39.97           O  
ATOM     34  N   PHE A   5     -72.262  39.558  61.253  1.00 41.72           N  
ATOM     35  CA  PHE A   5     -72.573  38.432  62.117  1.00 41.72           C  
ATOM     36  C   PHE A   5     -73.739  37.641  61.495  1.00 41.72           C  
ATOM     37  CB  PHE A   5     -72.933  39.016  63.504  1.00 41.72           C  
ATOM     38  O   PHE A   5     -74.694  38.242  61.021  1.00 41.72           O  
ATOM     39  CG  PHE A   5     -72.371  38.305  64.720  1.00 41.72           C  
ATOM     40  CD1 PHE A   5     -73.202  37.491  65.512  1.00 41.72           C  
ATOM     41  CD2 PHE A   5     -71.042  38.543  65.123  1.00 41.72           C  
ATOM     42  CE1 PHE A   5     -72.704  36.912  66.694  1.00 41.72           C  
ATOM     43  CE2 PHE A   5     -70.545  37.964  66.305  1.00 41.72           C  
ATOM     44  CZ  PHE A   5     -71.377  37.148  67.090  1.00 41.72           C  
ATOM     45  N   LEU A   6     -73.602  36.312  61.499  1.00 47.12           N  
ATOM     46  CA  LEU A   6     -74.610  35.240  61.428  1.00 47.12           C  
ATOM     47  C   LEU A   6     -75.980  35.534  60.780  1.00 47.12           C  
ATOM     48  CB  LEU A   6     -74.853  34.746  62.873  1.00 47.12           C  
ATOM     49  O   LEU A   6     -76.805  36.215  61.376  1.00 47.12           O  
ATOM     50  CG  LEU A   6     -73.613  34.221  63.619  1.00 47.12           C  
ATOM     51  CD1 LEU A   6     -73.965  33.937  65.078  1.00 47.12           C  
ATOM     52  CD2 LEU A   6     -73.089  32.925  62.996  1.00 47.12           C  
ATOM     53  N   ASP A   7     -76.322  34.782  59.722  1.00 44.44           N  
ATOM     54  CA  ASP A   7     -77.663  34.189  59.693  1.00 44.44           C  
ATOM     55  C   ASP A   7     -77.746  32.833  58.974  1.00 44.44           C  
ATOM     56  CB  ASP A   7     -78.753  35.162  59.208  1.00 44.44           C  
ATOM     57  O   ASP A   7     -77.175  32.593  57.906  1.00 44.44           O  
ATOM     58  CG  ASP A   7     -80.063  34.977  59.990  1.00 44.44           C  
ATOM     59  OD1 ASP A   7     -80.159  33.981  60.756  1.00 44.44           O  
ATOM     60  OD2 ASP A   7     -80.985  35.782  59.750  1.00 44.44           O  
ATOM     61  N   ARG A   8     -78.467  31.919  59.621  1.00 46.81           N  
ATOM     62  CA  ARG A   8     -78.699  30.529  59.230  1.00 46.81           C  
ATOM     63  C   ARG A   8     -79.692  30.477  58.070  1.00 46.81           C  
ATOM     64  CB  ARG A   8     -79.315  29.787  60.434  1.00 46.81           C  
ATOM     65  O   ARG A   8     -80.867  30.774  58.254  1.00 46.81           O  
ATOM     66  CG  ARG A   8     -78.343  29.370  61.545  1.00 46.81           C  
ATOM     67  CD  ARG A   8     -79.163  28.904  62.760  1.00 46.81           C  
ATOM     68  NE  ARG A   8     -78.371  28.108  63.721  1.00 46.81           N  
ATOM     69  NH1 ARG A   8     -79.935  28.048  65.406  1.00 46.81           N  
ATOM     70  NH2 ARG A   8     -78.024  26.923  65.640  1.00 46.81           N  
ATOM     71  CZ  ARG A   8     -78.778  27.699  64.913  1.00 46.81           C  
ATOM     72  N   LYS A   9     -79.295  29.915  56.926  1.00 47.91           N  
ATOM     73  CA  LYS A   9     -80.254  29.315  55.981  1.00 47.91           C  
ATOM     74  C   LYS A   9     -80.027  27.812  55.886  1.00 47.91           C  
ATOM     75  CB  LYS A   9     -80.283  30.055  54.633  1.00 47.91           C  
ATOM     76  O   LYS A   9     -79.108  27.334  55.225  1.00 47.91           O  
ATOM     77  CG  LYS A   9     -80.976  31.422  54.796  1.00 47.91           C  
ATOM     78  CD  LYS A   9     -81.330  32.072  53.451  1.00 47.91           C  
ATOM     79  CE  LYS A   9     -82.036  33.411  53.708  1.00 47.91           C  
ATOM     80  NZ  LYS A   9     -82.455  34.084  52.451  1.00 47.91           N  
ATOM     81  N   LYS A  10     -80.892  27.075  56.591  1.00 48.88           N  
ATOM     82  CA  LYS A  10     -81.121  25.638  56.416  1.00 48.88           C  
ATOM     83  C   LYS A  10     -81.424  25.379  54.934  1.00 48.88           C  
ATOM     84  CB  LYS A  10     -82.328  25.207  57.281  1.00 48.88           C  
ATOM     85  O   LYS A  10     -82.420  25.886  54.425  1.00 48.88           O  
ATOM     86  CG  LYS A  10     -82.089  25.254  58.802  1.00 48.88           C  
ATOM     87  CD  LYS A  10     -83.384  24.906  59.561  1.00 48.88           C  
ATOM     88  CE  LYS A  10     -83.162  24.853  61.080  1.00 48.88           C  
ATOM     89  NZ  LYS A  10     -84.424  24.549  61.809  1.00 48.88           N  
ATOM     90  N   LYS A  11     -80.580  24.606  54.248  1.00 52.41           N  
ATOM     91  CA  LYS A  11     -80.922  24.009  52.948  1.00 52.41           C  
ATOM     92  C   LYS A  11     -81.779  22.764  53.218  1.00 52.41           C  
ATOM     93  CB  LYS A  11     -79.650  23.624  52.168  1.00 52.41           C  
ATOM     94  O   LYS A  11     -81.313  21.908  53.970  1.00 52.41           O  
ATOM     95  CG  LYS A  11     -78.834  24.833  51.679  1.00 52.41           C  
ATOM     96  CD  LYS A  11     -77.592  24.365  50.902  1.00 52.41           C  
ATOM     97  CE  LYS A  11     -76.773  25.560  50.394  1.00 52.41           C  
ATOM     98  NZ  LYS A  11     -75.570  25.122  49.638  1.00 52.41           N  
ATOM     99  N   PRO A  12     -82.998  22.636  52.669  1.00 45.44           N  
ATOM    100  CA  PRO A  12     -83.705  21.365  52.702  1.00 45.44           C  
ATOM    101  C   PRO A  12     -83.102  20.398  51.674  1.00 45.44           C  
ATOM    102  CB  PRO A  12     -85.174  21.700  52.447  1.00 45.44           C  
ATOM    103  O   PRO A  12     -82.747  20.788  50.561  1.00 45.44           O  
ATOM    104  CG  PRO A  12     -85.104  22.958  51.582  1.00 45.44           C  
ATOM    105  CD  PRO A  12     -83.803  23.651  52.003  1.00 45.44           C  
ATOM    106  N   LEU A  13     -82.980  19.136  52.094  1.00 51.56           N  
ATOM    107  CA  LEU A  13     -82.638  17.986  51.263  1.00 51.56           C  
ATOM    108  C   LEU A  13     -83.678  17.796  50.152  1.00 51.56           C  
ATOM    109  CB  LEU A  13     -82.634  16.697  52.117  1.00 51.56           C  
ATOM    110  O   LEU A  13     -84.874  17.720  50.420  1.00 51.56           O  
ATOM    111  CG  LEU A  13     -81.303  16.288  52.769  1.00 51.56           C  
ATOM    112  CD1 LEU A  13     -81.007  17.077  54.045  1.00 51.56           C  
ATOM    113  CD2 LEU A  13     -81.363  14.802  53.129  1.00 51.56           C  
ATOM    114  N   SER A  14     -83.193  17.639  48.928  1.00 42.34           N  
ATOM    115  CA  SER A  14     -83.867  17.023  47.782  1.00 42.34           C  
ATOM    116  C   SER A  14     -82.800  16.929  46.689  1.00 42.34           C  
ATOM    117  CB  SER A  14     -85.016  17.921  47.303  1.00 42.34           C  
ATOM    118  O   SER A  14     -82.069  17.891  46.490  1.00 42.34           O  
ATOM    119  OG  SER A  14     -85.630  17.379  46.153  1.00 42.34           O  
ATOM    120  N   SER A  15     -82.584  15.863  45.938  1.00 46.97           N  
ATOM    121  CA  SER A  15     -83.150  14.525  45.839  1.00 46.97           C  
ATOM    122  C   SER A  15     -82.237  13.794  44.841  1.00 46.97           C  
ATOM    123  CB  SER A  15     -84.576  14.608  45.266  1.00 46.97           C  
ATOM    124  O   SER A  15     -81.564  14.432  44.031  1.00 46.97           O  
ATOM    125  OG  SER A  15     -85.050  13.372  44.775  1.00 46.97           O  
ATOM    126  N   SER A  16     -82.317  12.468  44.846  1.00 42.22           N  
ATOM    127  CA  SER A  16     -82.043  11.580  43.715  1.00 42.22           C  
ATOM    128  C   SER A  16     -80.595  11.179  43.428  1.00 42.22           C  
ATOM    129  CB  SER A  16     -82.792  12.010  42.440  1.00 42.22           C  
ATOM    130  O   SER A  16     -79.735  11.973  43.074  1.00 42.22           O  
ATOM    131  OG  SER A  16     -82.196  13.109  41.788  1.00 42.22           O  
ATOM    132  N   GLY A  17     -80.415   9.858  43.459  1.00 47.84           N  
ATOM    133  CA  GLY A  17     -79.843   9.169  42.310  1.00 47.84           C  
ATOM    134  C   GLY A  17     -78.340   8.972  42.356  1.00 47.84           C  
ATOM    135  O   GLY A  17     -77.584   9.739  41.777  1.00 47.84           O  
ATOM    136  N   GLY A  18     -77.915   7.866  42.959  1.00 41.09           N  
ATOM    137  CA  GLY A  18     -76.551   7.384  42.791  1.00 41.09           C  
ATOM    138  C   GLY A  18     -76.204   6.322  43.811  1.00 41.09           C  
ATOM    139  O   GLY A  18     -75.443   6.585  44.734  1.00 41.09           O  
ATOM    140  N   GLY A  19     -76.795   5.134  43.673  1.00 48.72           N  
ATOM    141  CA  GLY A  19     -76.382   3.960  44.431  1.00 48.72           C  
ATOM    142  C   GLY A  19     -74.952   3.573  44.068  1.00 48.72           C  
ATOM    143  O   GLY A  19     -74.742   2.745  43.188  1.00 48.72           O  
ATOM    144  N   TYR A  20     -73.977   4.157  44.755  1.00 52.38           N  
ATOM    145  CA  TYR A  20     -72.641   3.593  44.829  1.00 52.38           C  
ATOM    146  C   TYR A  20     -72.661   2.519  45.913  1.00 52.38           C  
ATOM    147  CB  TYR A  20     -71.591   4.685  45.068  1.00 52.38           C  
ATOM    148  O   TYR A  20     -72.712   2.816  47.106  1.00 52.38           O  
ATOM    149  CG  TYR A  20     -71.189   5.396  43.789  1.00 52.38           C  
ATOM    150  CD1 TYR A  20     -70.145   4.870  43.001  1.00 52.38           C  
ATOM    151  CD2 TYR A  20     -71.875   6.551  43.365  1.00 52.38           C  
ATOM    152  CE1 TYR A  20     -69.782   5.500  41.796  1.00 52.38           C  
ATOM    153  CE2 TYR A  20     -71.512   7.186  42.160  1.00 52.38           C  
ATOM    154  OH  TYR A  20     -70.109   7.263  40.210  1.00 52.38           O  
ATOM    155  CZ  TYR A  20     -70.463   6.659  41.374  1.00 52.38           C  
ATOM    156  N   LYS A  21     -72.628   1.250  45.491  1.00 58.12           N  
ATOM    157  CA  LYS A  21     -72.041   0.210  46.337  1.00 58.12           C  
ATOM    158  C   LYS A  21     -70.587   0.633  46.562  1.00 58.12           C  
ATOM    159  CB  LYS A  21     -72.089  -1.164  45.648  1.00 58.12           C  
ATOM    160  O   LYS A  21     -69.919   0.896  45.559  1.00 58.12           O  
ATOM    161  CG  LYS A  21     -73.452  -1.850  45.809  1.00 58.12           C  
ATOM    162  CD  LYS A  21     -73.460  -3.205  45.089  1.00 58.12           C  
ATOM    163  CE  LYS A  21     -74.772  -3.951  45.360  1.00 58.12           C  
ATOM    164  NZ  LYS A  21     -74.799  -5.264  44.665  1.00 58.12           N  
ATOM    165  N   PRO A  22     -70.088   0.713  47.808  1.00 55.69           N  
ATOM    166  CA  PRO A  22     -68.653   0.749  48.012  1.00 55.69           C  
ATOM    167  C   PRO A  22     -68.129  -0.491  47.298  1.00 55.69           C  
ATOM    168  CB  PRO A  22     -68.415   0.717  49.529  1.00 55.69           C  
ATOM    169  O   PRO A  22     -68.537  -1.611  47.623  1.00 55.69           O  
ATOM    170  CG  PRO A  22     -69.789   1.013  50.131  1.00 55.69           C  
ATOM    171  CD  PRO A  22     -70.772   0.519  49.071  1.00 55.69           C  
ATOM    172  N   LEU A  23     -67.319  -0.290  46.257  1.00 56.59           N  
ATOM    173  CA  LEU A  23     -66.453  -1.357  45.786  1.00 56.59           C  
ATOM    174  C   LEU A  23     -65.776  -1.901  47.040  1.00 56.59           C  
ATOM    175  CB  LEU A  23     -65.451  -0.805  44.756  1.00 56.59           C  
ATOM    176  O   LEU A  23     -65.445  -1.116  47.935  1.00 56.59           O  
ATOM    177  CG  LEU A  23     -66.097  -0.563  43.378  1.00 56.59           C  
ATOM    178  CD1 LEU A  23     -65.263   0.410  42.550  1.00 56.59           C  
ATOM    179  CD2 LEU A  23     -66.235  -1.870  42.591  1.00 56.59           C  
ATOM    180  N   HIS A  24     -65.718  -3.231  47.129  1.00 50.19           N  
ATOM    181  CA  HIS A  24     -64.993  -3.961  48.158  1.00 50.19           C  
ATOM    182  C   HIS A  24     -63.795  -3.152  48.631  1.00 50.19           C  
ATOM    183  CB  HIS A  24     -64.507  -5.285  47.550  1.00 50.19           C  
ATOM    184  O   HIS A  24     -63.159  -2.509  47.798  1.00 50.19           O  
ATOM    185  CG  HIS A  24     -65.590  -6.326  47.503  1.00 50.19           C  
ATOM    186  CD2 HIS A  24     -66.235  -6.826  46.404  1.00 50.19           C  
ATOM    187  ND1 HIS A  24     -66.097  -6.971  48.604  1.00 50.19           N  
ATOM    188  CE1 HIS A  24     -67.029  -7.839  48.183  1.00 50.19           C  
ATOM    189  NE2 HIS A  24     -67.162  -7.777  46.849  1.00 50.19           N  
ATOM    190  N   GLU A  25     -63.512  -3.187  49.935  1.00 51.72           N  
ATOM    191  CA  GLU A  25     -62.189  -2.863  50.452  1.00 51.72           C  
ATOM    192  C   GLU A  25     -61.178  -3.574  49.547  1.00 51.72           C  
ATOM    193  CB  GLU A  25     -62.064  -3.346  51.912  1.00 51.72           C  
ATOM    194  O   GLU A  25     -60.889  -4.757  49.709  1.00 51.72           O  
ATOM    195  CG  GLU A  25     -62.919  -2.526  52.895  1.00 51.72           C  
ATOM    196  CD  GLU A  25     -62.932  -3.090  54.329  1.00 51.72           C  
ATOM    197  OE1 GLU A  25     -63.343  -2.328  55.234  1.00 51.72           O  
ATOM    198  OE2 GLU A  25     -62.586  -4.277  54.516  1.00 51.72           O  
ATOM    199  N   GLU A  26     -60.721  -2.873  48.509  1.00 54.03           N  
ATOM    200  CA  GLU A  26     -59.516  -3.199  47.801  1.00 54.03           C  
ATOM    201  C   GLU A  26     -58.525  -3.028  48.924  1.00 54.03           C  
ATOM    202  CB  GLU A  26     -59.253  -2.246  46.616  1.00 54.03           C  
ATOM    203  O   GLU A  26     -58.226  -1.896  49.319  1.00 54.03           O  
ATOM    204  CG  GLU A  26     -60.135  -2.551  45.391  1.00 54.03           C  
ATOM    205  CD  GLU A  26     -59.810  -1.685  44.155  1.00 54.03           C  
ATOM    206  OE1 GLU A  26     -60.404  -1.966  43.088  1.00 54.03           O  
ATOM    207  OE2 GLU A  26     -58.981  -0.750  44.263  1.00 54.03           O  
ATOM    208  N   GLU A  27     -58.145  -4.155  49.540  1.00 55.25           N  
ATOM    209  CA  GLU A  27     -56.910  -4.274  50.285  1.00 55.25           C  
ATOM    210  C   GLU A  27     -55.936  -3.433  49.498  1.00 55.25           C  
ATOM    211  CB  GLU A  27     -56.398  -5.720  50.303  1.00 55.25           C  
ATOM    212  O   GLU A  27     -55.564  -3.802  48.382  1.00 55.25           O  
ATOM    213  CG  GLU A  27     -56.981  -6.545  51.449  1.00 55.25           C  
ATOM    214  CD  GLU A  27     -56.375  -7.956  51.488  1.00 55.25           C  
ATOM    215  OE1 GLU A  27     -56.140  -8.447  52.616  1.00 55.25           O  
ATOM    216  OE2 GLU A  27     -56.108  -8.521  50.403  1.00 55.25           O  
ATOM    217  N   SER A  28     -55.665  -2.232  50.018  1.00 53.66           N  
ATOM    218  CA  SER A  28     -54.816  -1.268  49.355  1.00 53.66           C  
ATOM    219  C   SER A  28     -53.593  -2.081  49.011  1.00 53.66           C  
ATOM    220  CB  SER A  28     -54.483  -0.118  50.316  1.00 53.66           C  
ATOM    221  O   SER A  28     -52.950  -2.564  49.950  1.00 53.66           O  
ATOM    222  OG  SER A  28     -53.898  -0.623  51.506  1.00 53.66           O  
ATOM    223  N   LEU A  29     -53.366  -2.350  47.721  1.00 57.81           N  
ATOM    224  CA  LEU A  29     -52.204  -3.082  47.252  1.00 57.81           C  
ATOM    225  C   LEU A  29     -51.052  -2.299  47.845  1.00 57.81           C  
ATOM    226  CB  LEU A  29     -52.170  -3.096  45.711  1.00 57.81           C  
ATOM    227  O   LEU A  29     -50.734  -1.207  47.366  1.00 57.81           O  
ATOM    228  CG  LEU A  29     -52.951  -4.265  45.085  1.00 57.81           C  
ATOM    229  CD1 LEU A  29     -53.290  -3.938  43.631  1.00 57.81           C  
ATOM    230  CD2 LEU A  29     -52.116  -5.549  45.100  1.00 57.81           C  
ATOM    231  N   ARG A  30     -50.551  -2.769  48.996  1.00 56.19           N  
ATOM    232  CA  ARG A  30     -49.538  -2.068  49.763  1.00 56.19           C  
ATOM    233  C   ARG A  30     -48.412  -2.014  48.767  1.00 56.19           C  
ATOM    234  CB  ARG A  30     -49.136  -2.836  51.038  1.00 56.19           C  
ATOM    235  O   ARG A  30     -47.853  -3.064  48.452  1.00 56.19           O  
ATOM    236  CG  ARG A  30     -50.108  -2.666  52.217  1.00 56.19           C  
ATOM    237  CD  ARG A  30     -49.552  -3.408  53.444  1.00 56.19           C  
ATOM    238  NE  ARG A  30     -50.401  -3.235  54.639  1.00 56.19           N  
ATOM    239  NH1 ARG A  30     -49.025  -4.305  56.140  1.00 56.19           N  
ATOM    240  NH2 ARG A  30     -50.975  -3.473  56.833  1.00 56.19           N  
ATOM    241  CZ  ARG A  30     -50.130  -3.668  55.860  1.00 56.19           C  
ATOM    242  N   LYS A  31     -48.151  -0.826  48.204  1.00 58.75           N  
ATOM    243  CA  LYS A  31     -46.991  -0.619  47.342  1.00 58.75           C  
ATOM    244  C   LYS A  31     -45.851  -1.284  48.099  1.00 58.75           C  
ATOM    245  CB  LYS A  31     -46.698   0.871  47.129  1.00 58.75           C  
ATOM    246  O   LYS A  31     -45.692  -0.935  49.276  1.00 58.75           O  
ATOM    247  CG  LYS A  31     -47.661   1.506  46.122  1.00 58.75           C  
ATOM    248  CD  LYS A  31     -47.315   2.987  45.926  1.00 58.75           C  
ATOM    249  CE  LYS A  31     -48.258   3.610  44.893  1.00 58.75           C  
ATOM    250  NZ  LYS A  31     -47.985   5.056  44.701  1.00 58.75           N  
ATOM    251  N   PRO A  32     -45.185  -2.302  47.522  1.00 61.28           N  
ATOM    252  CA  PRO A  32     -44.189  -3.057  48.260  1.00 61.28           C  
ATOM    253  C   PRO A  32     -43.259  -2.029  48.885  1.00 61.28           C  
ATOM    254  CB  PRO A  32     -43.513  -3.986  47.245  1.00 61.28           C  
ATOM    255  O   PRO A  32     -42.767  -1.150  48.176  1.00 61.28           O  
ATOM    256  CG  PRO A  32     -43.932  -3.442  45.877  1.00 61.28           C  
ATOM    257  CD  PRO A  32     -45.268  -2.758  46.147  1.00 61.28           C  
ATOM    258  N   GLN A  33     -43.160  -2.041  50.219  1.00 59.41           N  
ATOM    259  CA  GLN A  33     -42.351  -1.071  50.943  1.00 59.41           C  
ATOM    260  C   GLN A  33     -40.941  -1.212  50.388  1.00 59.41           C  
ATOM    261  CB  GLN A  33     -42.390  -1.329  52.459  1.00 59.41           C  
ATOM    262  O   GLN A  33     -40.274  -2.219  50.629  1.00 59.41           O  
ATOM    263  CG  GLN A  33     -43.700  -0.866  53.116  1.00 59.41           C  
ATOM    264  CD  GLN A  33     -43.719  -1.104  54.627  1.00 59.41           C  
ATOM    265  NE2 GLN A  33     -44.698  -0.582  55.333  1.00 59.41           N  
ATOM    266  OE1 GLN A  33     -42.880  -1.766  55.208  1.00 59.41           O  
ATOM    267  N   ALA A  34     -40.530  -0.253  49.560  1.00 61.94           N  
ATOM    268  CA  ALA A  34     -39.195  -0.230  49.011  1.00 61.94           C  
ATOM    269  C   ALA A  34     -38.270  -0.074  50.212  1.00 61.94           C  
ATOM    270  CB  ALA A  34     -39.077   0.907  47.988  1.00 61.94           C  
ATOM    271  O   ALA A  34     -38.245   0.979  50.846  1.00 61.94           O  
ATOM    272  N   ARG A  35     -37.593  -1.163  50.586  1.00 70.69           N  
ATOM    273  CA  ARG A  35     -36.625  -1.155  51.676  1.00 70.69           C  
ATOM    274  C   ARG A  35     -35.593  -0.088  51.332  1.00 70.69           C  
ATOM    275  CB  ARG A  35     -36.028  -2.562  51.826  1.00 70.69           C  
ATOM    276  O   ARG A  35     -34.885  -0.226  50.337  1.00 70.69           O  
ATOM    277  CG  ARG A  35     -35.056  -2.674  53.009  1.00 70.69           C  
ATOM    278  CD  ARG A  35     -34.547  -4.118  53.130  1.00 70.69           C  
ATOM    279  NE  ARG A  35     -33.526  -4.244  54.190  1.00 70.69           N  
ATOM    280  NH1 ARG A  35     -32.036  -5.607  53.073  1.00 70.69           N  
ATOM    281  NH2 ARG A  35     -31.415  -4.649  54.954  1.00 70.69           N  
ATOM    282  CZ  ARG A  35     -32.352  -4.844  54.077  1.00 70.69           C  
ATOM    283  N   GLU A  36     -35.560   0.986  52.116  1.00 69.06           N  
ATOM    284  CA  GLU A  36     -34.580   2.048  51.934  1.00 69.06           C  
ATOM    285  C   GLU A  36     -33.191   1.433  52.078  1.00 69.06           C  
ATOM    286  CB  GLU A  36     -34.792   3.190  52.937  1.00 69.06           C  
ATOM    287  O   GLU A  36     -32.872   0.815  53.098  1.00 69.06           O  
ATOM    288  CG  GLU A  36     -36.094   3.964  52.668  1.00 69.06           C  
ATOM    289  CD  GLU A  36     -36.275   5.185  53.585  1.00 69.06           C  
ATOM    290  OE1 GLU A  36     -37.234   5.946  53.330  1.00 69.06           O  
ATOM    291  OE2 GLU A  36     -35.455   5.360  54.516  1.00 69.06           O  
ATOM    292  N   GLU A  37     -32.385   1.536  51.021  1.00 67.31           N  
ATOM    293  CA  GLU A  37     -31.037   0.991  51.051  1.00 67.31           C  
ATOM    294  C   GLU A  37     -30.244   1.635  52.177  1.00 67.31           C  
ATOM    295  CB  GLU A  37     -30.281   1.230  49.747  1.00 67.31           C  
ATOM    296  O   GLU A  37     -30.114   2.861  52.270  1.00 67.31           O  
ATOM    297  CG  GLU A  37     -30.705   0.276  48.637  1.00 67.31           C  
ATOM    298  CD  GLU A  37     -29.648   0.297  47.536  1.00 67.31           C  
ATOM    299  OE1 GLU A  37     -29.216  -0.802  47.121  1.00 67.31           O  
ATOM    300  OE2 GLU A  37     -29.250   1.394  47.087  1.00 67.31           O  
ATOM    301  N   THR A  38     -29.644   0.784  52.999  1.00 82.69           N  
ATOM    302  CA  THR A  38     -28.715   1.246  54.019  1.00 82.69           C  
ATOM    303  C   THR A  38     -27.490   1.885  53.357  1.00 82.69           C  
ATOM    304  CB  THR A  38     -28.315   0.103  54.958  1.00 82.69           C  
ATOM    305  O   THR A  38     -27.081   1.514  52.255  1.00 82.69           O  
ATOM    306  CG2 THR A  38     -29.513  -0.506  55.686  1.00 82.69           C  
ATOM    307  OG1 THR A  38     -27.668  -0.922  54.242  1.00 82.69           O  
ATOM    308  N   VAL A  39     -26.835   2.826  54.047  1.00 81.38           N  
ATOM    309  CA  VAL A  39     -25.614   3.498  53.549  1.00 81.38           C  
ATOM    310  C   VAL A  39     -24.543   2.486  53.102  1.00 81.38           C  
ATOM    311  CB  VAL A  39     -25.051   4.442  54.635  1.00 81.38           C  
ATOM    312  O   VAL A  39     -23.822   2.722  52.133  1.00 81.38           O  
ATOM    313  CG1 VAL A  39     -23.767   5.154  54.194  1.00 81.38           C  
ATOM    314  CG2 VAL A  39     -26.073   5.523  55.015  1.00 81.38           C  
ATOM    315  N   ARG A  40     -24.472   1.324  53.769  1.00 80.38           N  
ATOM    316  CA  ARG A  40     -23.564   0.220  53.423  1.00 80.38           C  
ATOM    317  C   ARG A  40     -23.950  -0.483  52.118  1.00 80.38           C  
ATOM    318  CB  ARG A  40     -23.502  -0.793  54.577  1.00 80.38           C  
ATOM    319  O   ARG A  40     -23.064  -0.756  51.312  1.00 80.38           O  
ATOM    320  CG  ARG A  40     -22.810  -0.229  55.827  1.00 80.38           C  
ATOM    321  CD  ARG A  40     -22.721  -1.310  56.912  1.00 80.38           C  
ATOM    322  NE  ARG A  40     -22.044  -0.818  58.129  1.00 80.38           N  
ATOM    323  NH1 ARG A  40     -22.242  -2.741  59.375  1.00 80.38           N  
ATOM    324  NH2 ARG A  40     -21.235  -0.960  60.258  1.00 80.38           N  
ATOM    325  CZ  ARG A  40     -21.844  -1.506  59.243  1.00 80.38           C  
ATOM    326  N   GLU A  41     -25.236  -0.746  51.890  1.00 81.88           N  
ATOM    327  CA  GLU A  41     -25.737  -1.340  50.640  1.00 81.88           C  
ATOM    328  C   GLU A  41     -25.521  -0.384  49.456  1.00 81.88           C  
ATOM    329  CB  GLU A  41     -27.220  -1.729  50.797  1.00 81.88           C  
ATOM    330  O   GLU A  41     -25.000  -0.807  48.423  1.00 81.88           O  
ATOM    331  CG  GLU A  41     -27.416  -3.009  51.647  1.00 81.88           C  
ATOM    332  CD  GLU A  41     -28.850  -3.188  52.194  1.00 81.88           C  
ATOM    333  OE1 GLU A  41     -29.254  -4.331  52.535  1.00 81.88           O  
ATOM    334  OE2 GLU A  41     -29.503  -2.145  52.426  1.00 81.88           O  
ATOM    335  N   ARG A  42     -25.759   0.922  49.645  1.00 83.38           N  
ATOM    336  CA  ARG A  42     -25.471   1.952  48.631  1.00 83.38           C  
ATOM    337  C   ARG A  42     -23.982   2.019  48.277  1.00 83.38           C  
ATOM    338  CB  ARG A  42     -25.997   3.306  49.127  1.00 83.38           C  
ATOM    339  O   ARG A  42     -23.623   2.059  47.103  1.00 83.38           O  
ATOM    340  CG  ARG A  42     -25.950   4.377  48.023  1.00 83.38           C  
ATOM    341  CD  ARG A  42     -26.421   5.746  48.528  1.00 83.38           C  
ATOM    342  NE  ARG A  42     -27.824   5.712  48.984  1.00 83.38           N  
ATOM    343  NH1 ARG A  42     -27.943   7.843  49.833  1.00 83.38           N  
ATOM    344  NH2 ARG A  42     -29.707   6.484  50.000  1.00 83.38           N  
ATOM    345  CZ  ARG A  42     -28.483   6.678  49.599  1.00 83.38           C  
ATOM    346  N   ALA A  43     -23.101   1.989  49.279  1.00 86.00           N  
ATOM    347  CA  ALA A  43     -21.656   1.987  49.055  1.00 86.00           C  
ATOM    348  C   ALA A  43     -21.175   0.708  48.344  1.00 86.00           C  
ATOM    349  CB  ALA A  43     -20.952   2.174  50.404  1.00 86.00           C  
ATOM    350  O   ALA A  43     -20.284   0.772  47.497  1.00 86.00           O  
ATOM    351  N   ALA A  44     -21.760  -0.451  48.661  1.00 85.75           N  
ATOM    352  CA  ALA A  44     -21.459  -1.713  47.989  1.00 85.75           C  
ATOM    353  C   ALA A  44     -21.946  -1.721  46.531  1.00 85.75           C  
ATOM    354  CB  ALA A  44     -22.069  -2.862  48.800  1.00 85.75           C  
ATOM    355  O   ALA A  44     -21.210  -2.168  45.652  1.00 85.75           O  
ATOM    356  N   ARG A  45     -23.135  -1.171  46.261  1.00 84.38           N  
ATOM    357  CA  ARG A  45     -23.675  -0.980  44.910  1.00 84.38           C  
ATOM    358  C   ARG A  45     -22.759  -0.088  44.068  1.00 84.38           C  
ATOM    359  CB  ARG A  45     -25.103  -0.422  45.026  1.00 84.38           C  
ATOM    360  O   ARG A  45     -22.272  -0.539  43.041  1.00 84.38           O  
ATOM    361  CG  ARG A  45     -25.803  -0.358  43.665  1.00 84.38           C  
ATOM    362  CD  ARG A  45     -27.095   0.460  43.732  1.00 84.38           C  
ATOM    363  NE  ARG A  45     -28.185  -0.214  44.478  1.00 84.38           N  
ATOM    364  NH1 ARG A  45     -29.865   0.226  42.979  1.00 84.38           N  
ATOM    365  NH2 ARG A  45     -30.305  -1.005  44.762  1.00 84.38           N  
ATOM    366  CZ  ARG A  45     -29.438  -0.324  44.077  1.00 84.38           C  
ATOM    367  N   GLN A  46     -22.385   1.087  44.575  1.00 84.19           N  
ATOM    368  CA  GLN A  46     -21.450   1.996  43.893  1.00 84.19           C  
ATOM    369  C   GLN A  46     -20.050   1.398  43.688  1.00 84.19           C  
ATOM    370  CB  GLN A  46     -21.289   3.268  44.728  1.00 84.19           C  
ATOM    371  O   GLN A  46     -19.325   1.779  42.772  1.00 84.19           O  
ATOM    372  CG  GLN A  46     -22.522   4.174  44.685  1.00 84.19           C  
ATOM    373  CD  GLN A  46     -22.335   5.424  45.537  1.00 84.19           C  
ATOM    374  NE2 GLN A  46     -23.306   6.309  45.556  1.00 84.19           N  
ATOM    375  OE1 GLN A  46     -21.331   5.632  46.206  1.00 84.19           O  
ATOM    376  N   ARG A  47     -19.599   0.494  44.567  1.00 84.06           N  
ATOM    377  CA  ARG A  47     -18.345  -0.248  44.351  1.00 84.06           C  
ATOM    378  C   ARG A  47     -18.483  -1.255  43.211  1.00 84.06           C  
ATOM    379  CB  ARG A  47     -17.881  -0.942  45.636  1.00 84.06           C  
ATOM    380  O   ARG A  47     -17.567  -1.340  42.405  1.00 84.06           O  
ATOM    381  CG  ARG A  47     -17.209   0.032  46.612  1.00 84.06           C  
ATOM    382  CD  ARG A  47     -16.853  -0.716  47.900  1.00 84.06           C  
ATOM    383  NE  ARG A  47     -16.313   0.187  48.934  1.00 84.06           N  
ATOM    384  NH1 ARG A  47     -15.550  -1.439  50.367  1.00 84.06           N  
ATOM    385  NH2 ARG A  47     -15.316   0.710  50.916  1.00 84.06           N  
ATOM    386  CZ  ARG A  47     -15.732  -0.183  50.062  1.00 84.06           C  
ATOM    387  N   ARG A  48     -19.606  -1.974  43.129  1.00 82.56           N  
ATOM    388  CA  ARG A  48     -19.889  -2.921  42.038  1.00 82.56           C  
ATOM    389  C   ARG A  48     -20.079  -2.214  40.699  1.00 82.56           C  
ATOM    390  CB  ARG A  48     -21.125  -3.765  42.370  1.00 82.56           C  
ATOM    391  O   ARG A  48     -19.536  -2.683  39.712  1.00 82.56           O  
ATOM    392  CG  ARG A  48     -20.859  -4.772  43.494  1.00 82.56           C  
ATOM    393  CD  ARG A  48     -22.168  -5.488  43.836  1.00 82.56           C  
ATOM    394  NE  ARG A  48     -22.012  -6.395  44.987  1.00 82.56           N  
ATOM    395  NH1 ARG A  48     -24.246  -6.822  45.299  1.00 82.56           N  
ATOM    396  NH2 ARG A  48     -22.747  -7.756  46.661  1.00 82.56           N  
ATOM    397  CZ  ARG A  48     -22.998  -6.983  45.642  1.00 82.56           C  
ATOM    398  N   GLU A  49     -20.772  -1.078  40.679  1.00 82.12           N  
ATOM    399  CA  GLU A  49     -20.942  -0.239  39.483  1.00 82.12           C  
ATOM    400  C   GLU A  49     -19.585   0.267  38.975  1.00 82.12           C  
ATOM    401  CB  GLU A  49     -21.900   0.922  39.802  1.00 82.12           C  
ATOM    402  O   GLU A  49     -19.245   0.027  37.823  1.00 82.12           O  
ATOM    403  CG  GLU A  49     -23.359   0.440  39.940  1.00 82.12           C  
ATOM    404  CD  GLU A  49     -24.315   1.478  40.559  1.00 82.12           C  
ATOM    405  OE1 GLU A  49     -25.527   1.163  40.645  1.00 82.12           O  
ATOM    406  OE2 GLU A  49     -23.837   2.508  41.088  1.00 82.12           O  
ATOM    407  N   ARG A  50     -18.735   0.817  39.856  1.00 81.25           N  
ATOM    408  CA  ARG A  50     -17.363   1.214  39.484  1.00 81.25           C  
ATOM    409  C   ARG A  50     -16.501   0.044  39.011  1.00 81.25           C  
ATOM    410  CB  ARG A  50     -16.673   1.924  40.653  1.00 81.25           C  
ATOM    411  O   ARG A  50     -15.696   0.206  38.106  1.00 81.25           O  
ATOM    412  CG  ARG A  50     -17.192   3.359  40.801  1.00 81.25           C  
ATOM    413  CD  ARG A  50     -16.448   4.105  41.910  1.00 81.25           C  
ATOM    414  NE  ARG A  50     -16.804   3.595  43.248  1.00 81.25           N  
ATOM    415  NH1 ARG A  50     -15.796   5.275  44.436  1.00 81.25           N  
ATOM    416  NH2 ARG A  50     -16.957   3.702  45.517  1.00 81.25           N  
ATOM    417  CZ  ARG A  50     -16.509   4.183  44.391  1.00 81.25           C  
ATOM    418  N   GLN A  51     -16.637  -1.132  39.625  1.00 75.62           N  
ATOM    419  CA  GLN A  51     -15.922  -2.332  39.179  1.00 75.62           C  
ATOM    420  C   GLN A  51     -16.398  -2.801  37.800  1.00 75.62           C  
ATOM    421  CB  GLN A  51     -16.070  -3.457  40.211  1.00 75.62           C  
ATOM    422  O   GLN A  51     -15.563  -3.192  36.994  1.00 75.62           O  
ATOM    423  CG  GLN A  51     -15.115  -3.262  41.395  1.00 75.62           C  
ATOM    424  CD  GLN A  51     -15.299  -4.306  42.493  1.00 75.62           C  
ATOM    425  NE2 GLN A  51     -14.346  -4.430  43.392  1.00 75.62           N  
ATOM    426  OE1 GLN A  51     -16.284  -5.017  42.602  1.00 75.62           O  
ATOM    427  N   ALA A  52     -17.701  -2.723  37.522  1.00 69.62           N  
ATOM    428  CA  ALA A  52     -18.274  -3.060  36.223  1.00 69.62           C  
ATOM    429  C   ALA A  52     -17.864  -2.058  35.125  1.00 69.62           C  
ATOM    430  CB  ALA A  52     -19.797  -3.151  36.376  1.00 69.62           C  
ATOM    431  O   ALA A  52     -17.612  -2.461  33.995  1.00 69.62           O  
ATOM    432  N   GLU A  53     -17.721  -0.773  35.460  1.00 69.69           N  
ATOM    433  CA  GLU A  53     -17.158   0.249  34.559  1.00 69.69           C  
ATOM    434  C   GLU A  53     -15.667   0.017  34.251  1.00 69.69           C  
ATOM    435  CB  GLU A  53     -17.324   1.636  35.201  1.00 69.69           C  
ATOM    436  O   GLU A  53     -15.179   0.409  33.194  1.00 69.69           O  
ATOM    437  CG  GLU A  53     -18.775   2.144  35.211  1.00 69.69           C  
ATOM    438  CD  GLU A  53     -18.954   3.446  36.014  1.00 69.69           C  
ATOM    439  OE1 GLU A  53     -20.094   3.962  36.022  1.00 69.69           O  
ATOM    440  OE2 GLU A  53     -17.977   3.917  36.649  1.00 69.69           O  
ATOM    441  N   LEU A  54     -14.936  -0.626  35.167  1.00 72.56           N  
ATOM    442  CA  LEU A  54     -13.507  -0.939  35.037  1.00 72.56           C  
ATOM    443  C   LEU A  54     -13.231  -2.275  34.327  1.00 72.56           C  
ATOM    444  CB  LEU A  54     -12.876  -0.907  36.443  1.00 72.56           C  
ATOM    445  O   LEU A  54     -12.075  -2.571  34.019  1.00 72.56           O  
ATOM    446  CG  LEU A  54     -12.504   0.515  36.898  1.00 72.56           C  
ATOM    447  CD1 LEU A  54     -12.404   0.598  38.423  1.00 72.56           C  
ATOM    448  CD2 LEU A  54     -11.135   0.922  36.342  1.00 72.56           C  
ATOM    449  N   THR A  55     -14.255  -3.093  34.077  1.00 78.69           N  
ATOM    450  CA  THR A  55     -14.110  -4.360  33.351  1.00 78.69           C  
ATOM    451  C   THR A  55     -14.308  -4.154  31.858  1.00 78.69           C  
ATOM    452  CB  THR A  55     -15.045  -5.458  33.876  1.00 78.69           C  
ATOM    453  O   THR A  55     -15.420  -3.924  31.394  1.00 78.69           O  
ATOM    454  CG2 THR A  55     -14.486  -6.073  35.159  1.00 78.69           C  
ATOM    455  OG1 THR A  55     -16.336  -4.985  34.172  1.00 78.69           O  
ATOM    456  N   TYR A  56     -13.219  -4.280  31.102  1.00 84.44           N  
ATOM    457  CA  TYR A  56     -13.261  -4.271  29.644  1.00 84.44           C  
ATOM    458  C   TYR A  56     -13.879  -5.554  29.099  1.00 84.44           C  
ATOM    459  CB  TYR A  56     -11.854  -4.062  29.081  1.00 84.44           C  
ATOM    460  O   TYR A  56     -13.605  -6.657  29.579  1.00 84.44           O  
ATOM    461  CG  TYR A  56     -11.215  -2.777  29.556  1.00 84.44           C  
ATOM    462  CD1 TYR A  56     -11.794  -1.541  29.205  1.00 84.44           C  
ATOM    463  CD2 TYR A  56     -10.062  -2.817  30.366  1.00 84.44           C  
ATOM    464  CE1 TYR A  56     -11.207  -0.340  29.646  1.00 84.44           C  
ATOM    465  CE2 TYR A  56      -9.475  -1.617  30.812  1.00 84.44           C  
ATOM    466  OH  TYR A  56      -9.454   0.784  30.830  1.00 84.44           O  
ATOM    467  CZ  TYR A  56     -10.045  -0.376  30.445  1.00 84.44           C  
ATOM    468  N   THR A  57     -14.693  -5.401  28.064  1.00 86.44           N  
ATOM    469  CA  THR A  57     -15.332  -6.514  27.365  1.00 86.44           C  
ATOM    470  C   THR A  57     -14.390  -7.123  26.327  1.00 86.44           C  
ATOM    471  CB  THR A  57     -16.639  -6.063  26.703  1.00 86.44           C  
ATOM    472  O   THR A  57     -13.421  -6.502  25.888  1.00 86.44           O  
ATOM    473  CG2 THR A  57     -17.620  -5.431  27.689  1.00 86.44           C  
ATOM    474  OG1 THR A  57     -16.357  -5.144  25.677  1.00 86.44           O  
ATOM    475  N   GLN A  58     -14.684  -8.343  25.872  1.00 87.12           N  
ATOM    476  CA  GLN A  58     -13.934  -8.969  24.777  1.00 87.12           C  
ATOM    477  C   GLN A  58     -13.994  -8.137  23.480  1.00 87.12           C  
ATOM    478  CB  GLN A  58     -14.473 -10.393  24.588  1.00 87.12           C  
ATOM    479  O   GLN A  58     -13.032  -8.108  22.711  1.00 87.12           O  
ATOM    480  CG  GLN A  58     -13.575 -11.248  23.683  1.00 87.12           C  
ATOM    481  CD  GLN A  58     -13.926 -12.733  23.742  1.00 87.12           C  
ATOM    482  NE2 GLN A  58     -13.153 -13.583  23.103  1.00 87.12           N  
ATOM    483  OE1 GLN A  58     -14.878 -13.167  24.367  1.00 87.12           O  
ATOM    484  N   GLU A  59     -15.084  -7.395  23.271  1.00 86.19           N  
ATOM    485  CA  GLU A  59     -15.237  -6.455  22.159  1.00 86.19           C  
ATOM    486  C   GLU A  59     -14.284  -5.258  22.273  1.00 86.19           C  
ATOM    487  CB  GLU A  59     -16.682  -5.946  22.100  1.00 86.19           C  
ATOM    488  O   GLU A  59     -13.722  -4.822  21.264  1.00 86.19           O  
ATOM    489  CG  GLU A  59     -17.700  -7.069  21.853  1.00 86.19           C  
ATOM    490  CD  GLU A  59     -19.142  -6.552  21.735  1.00 86.19           C  
ATOM    491  OE1 GLU A  59     -20.022  -7.404  21.486  1.00 86.19           O  
ATOM    492  OE2 GLU A  59     -19.351  -5.325  21.870  1.00 86.19           O  
ATOM    493  N   ASP A  60     -14.037  -4.759  23.490  1.00 86.69           N  
ATOM    494  CA  ASP A  60     -13.066  -3.688  23.733  1.00 86.69           C  
ATOM    495  C   ASP A  60     -11.648  -4.132  23.372  1.00 86.69           C  
ATOM    496  CB  ASP A  60     -13.100  -3.219  25.194  1.00 86.69           C  
ATOM    497  O   ASP A  60     -10.935  -3.402  22.675  1.00 86.69           O  
ATOM    498  CG  ASP A  60     -14.418  -2.554  25.572  1.00 86.69           C  
ATOM    499  OD1 ASP A  60     -14.785  -1.580  24.869  1.00 86.69           O  
ATOM    500  OD2 ASP A  60     -15.018  -2.987  26.578  1.00 86.69           O  
ATOM    501  N   TYR A  61     -11.265  -5.351  23.765  1.00 87.31           N  
ATOM    502  CA  TYR A  61      -9.977  -5.937  23.387  1.00 87.31           C  
ATOM    503  C   TYR A  61      -9.851  -6.097  21.868  1.00 87.31           C  
ATOM    504  CB  TYR A  61      -9.763  -7.273  24.109  1.00 87.31           C  
ATOM    505  O   TYR A  61      -8.852  -5.664  21.292  1.00 87.31           O  
ATOM    506  CG  TYR A  61      -9.443  -7.122  25.584  1.00 87.31           C  
ATOM    507  CD1 TYR A  61      -8.163  -6.691  25.980  1.00 87.31           C  
ATOM    508  CD2 TYR A  61     -10.416  -7.410  26.559  1.00 87.31           C  
ATOM    509  CE1 TYR A  61      -7.860  -6.536  27.347  1.00 87.31           C  
ATOM    510  CE2 TYR A  61     -10.125  -7.245  27.925  1.00 87.31           C  
ATOM    511  OH  TYR A  61      -8.562  -6.653  29.641  1.00 87.31           O  
ATOM    512  CZ  TYR A  61      -8.847  -6.807  28.322  1.00 87.31           C  
ATOM    513  N   ALA A  62     -10.881  -6.623  21.198  1.00 86.25           N  
ATOM    514  CA  ALA A  62     -10.888  -6.775  19.742  1.00 86.25           C  
ATOM    515  C   ALA A  62     -10.842  -5.423  19.003  1.00 86.25           C  
ATOM    516  CB  ALA A  62     -12.140  -7.570  19.356  1.00 86.25           C  
ATOM    517  O   ALA A  62     -10.232  -5.299  17.937  1.00 86.25           O  
ATOM    518  N   ARG A  63     -11.481  -4.381  19.548  1.00 86.81           N  
ATOM    519  CA  ARG A  63     -11.408  -3.011  19.018  1.00 86.81           C  
ATOM    520  C   ARG A  63     -10.001  -2.435  19.171  1.00 86.81           C  
ATOM    521  CB  ARG A  63     -12.456  -2.145  19.733  1.00 86.81           C  
ATOM    522  O   ARG A  63      -9.483  -1.832  18.233  1.00 86.81           O  
ATOM    523  CG  ARG A  63     -12.505  -0.701  19.201  1.00 86.81           C  
ATOM    524  CD  ARG A  63     -13.455   0.175  20.029  1.00 86.81           C  
ATOM    525  NE  ARG A  63     -12.962   0.341  21.413  1.00 86.81           N  
ATOM    526  NH1 ARG A  63     -14.926  -0.057  22.574  1.00 86.81           N  
ATOM    527  NH2 ARG A  63     -13.029   0.093  23.668  1.00 86.81           N  
ATOM    528  CZ  ARG A  63     -13.644   0.147  22.528  1.00 86.81           C  
ATOM    529  N   TRP A  64      -9.372  -2.608  20.331  1.00 90.19           N  
ATOM    530  CA  TRP A  64      -8.011  -2.125  20.560  1.00 90.19           C  
ATOM    531  C   TRP A  64      -6.975  -2.855  19.719  1.00 90.19           C  
ATOM    532  CB  TRP A  64      -7.651  -2.263  22.030  1.00 90.19           C  
ATOM    533  O   TRP A  64      -6.063  -2.208  19.211  1.00 90.19           O  
ATOM    534  CG  TRP A  64      -8.422  -1.408  22.976  1.00 90.19           C  
ATOM    535  CD1 TRP A  64      -8.964  -0.190  22.736  1.00 90.19           C  
ATOM    536  CD2 TRP A  64      -8.661  -1.690  24.378  1.00 90.19           C  
ATOM    537  CE2 TRP A  64      -9.329  -0.568  24.949  1.00 90.19           C  
ATOM    538  CE3 TRP A  64      -8.324  -2.766  25.224  1.00 90.19           C  
ATOM    539  NE1 TRP A  64      -9.520   0.306  23.901  1.00 90.19           N  
ATOM    540  CH2 TRP A  64      -9.207  -1.559  27.133  1.00 90.19           C  
ATOM    541  CZ2 TRP A  64      -9.605  -0.491  26.315  1.00 90.19           C  
ATOM    542  CZ3 TRP A  64      -8.602  -2.704  26.596  1.00 90.19           C  
ATOM    543  N   GLU A  65      -7.122  -4.165  19.532  1.00 89.00           N  
ATOM    544  CA  GLU A  65      -6.240  -4.933  18.659  1.00 89.00           C  
ATOM    545  C   GLU A  65      -6.340  -4.448  17.207  1.00 89.00           C  
ATOM    546  CB  GLU A  65      -6.561  -6.426  18.776  1.00 89.00           C  
ATOM    547  O   GLU A  65      -5.313  -4.162  16.591  1.00 89.00           O  
ATOM    548  CG  GLU A  65      -5.469  -7.246  18.075  1.00 89.00           C  
ATOM    549  CD  GLU A  65      -5.749  -8.750  18.039  1.00 89.00           C  
ATOM    550  OE1 GLU A  65      -5.004  -9.420  17.280  1.00 89.00           O  
ATOM    551  OE2 GLU A  65      -6.710  -9.195  18.698  1.00 89.00           O  
ATOM    552  N   ARG A  66      -7.561  -4.248  16.689  1.00 84.50           N  
ATOM    553  CA  ARG A  66      -7.776  -3.659  15.356  1.00 84.50           C  
ATOM    554  C   ARG A  66      -7.151  -2.272  15.228  1.00 84.50           C  
ATOM    555  CB  ARG A  66      -9.275  -3.613  15.025  1.00 84.50           C  
ATOM    556  O   ARG A  66      -6.435  -2.013  14.268  1.00 84.50           O  
ATOM    557  CG  ARG A  66      -9.784  -4.982  14.554  1.00 84.50           C  
ATOM    558  CD  ARG A  66     -11.253  -4.919  14.120  1.00 84.50           C  
ATOM    559  NE  ARG A  66     -12.175  -4.893  15.272  1.00 84.50           N  
ATOM    560  NH1 ARG A  66     -14.013  -4.066  14.162  1.00 84.50           N  
ATOM    561  NH2 ARG A  66     -14.212  -4.728  16.284  1.00 84.50           N  
ATOM    562  CZ  ARG A  66     -13.456  -4.563  15.234  1.00 84.50           C  
ATOM    563  N   ASN A  67      -7.348  -1.397  16.214  1.00 88.62           N  
ATOM    564  CA  ASN A  67      -6.741  -0.062  16.206  1.00 88.62           C  
ATOM    565  C   ASN A  67      -5.207  -0.109  16.278  1.00 88.62           C  
ATOM    566  CB  ASN A  67      -7.306   0.758  17.376  1.00 88.62           C  
ATOM    567  O   ASN A  67      -4.540   0.715  15.653  1.00 88.62           O  
ATOM    568  CG  ASN A  67      -8.721   1.252  17.146  1.00 88.62           C  
ATOM    569  ND2 ASN A  67      -9.371   1.731  18.181  1.00 88.62           N  
ATOM    570  OD1 ASN A  67      -9.250   1.285  16.050  1.00 88.62           O  
ATOM    571  N   ARG A  68      -4.641  -1.062  17.029  1.00 91.31           N  
ATOM    572  CA  ARG A  68      -3.191  -1.266  17.116  1.00 91.31           C  
ATOM    573  C   ARG A  68      -2.624  -1.698  15.766  1.00 91.31           C  
ATOM    574  CB  ARG A  68      -2.871  -2.278  18.228  1.00 91.31           C  
ATOM    575  O   ARG A  68      -1.680  -1.068  15.303  1.00 91.31           O  
ATOM    576  CG  ARG A  68      -1.356  -2.454  18.423  1.00 91.31           C  
ATOM    577  CD  ARG A  68      -1.033  -3.557  19.435  1.00 91.31           C  
ATOM    578  NE  ARG A  68      -1.420  -3.198  20.815  1.00 91.31           N  
ATOM    579  NH1 ARG A  68      -0.848  -5.200  21.784  1.00 91.31           N  
ATOM    580  NH2 ARG A  68      -1.639  -3.549  23.058  1.00 91.31           N  
ATOM    581  CZ  ARG A  68      -1.301  -3.980  21.875  1.00 91.31           C  
ATOM    582  N   LYS A  69      -3.223  -2.712  15.136  1.00 88.50           N  
ATOM    583  CA  LYS A  69      -2.814  -3.208  13.814  1.00 88.50           C  
ATOM    584  C   LYS A  69      -2.973  -2.137  12.732  1.00 88.50           C  
ATOM    585  CB  LYS A  69      -3.607  -4.473  13.464  1.00 88.50           C  
ATOM    586  O   LYS A  69      -2.058  -1.946  11.941  1.00 88.50           O  
ATOM    587  CG  LYS A  69      -3.160  -5.702  14.264  1.00 88.50           C  
ATOM    588  CD  LYS A  69      -3.942  -6.960  13.848  1.00 88.50           C  
ATOM    589  CE  LYS A  69      -3.528  -8.122  14.761  1.00 88.50           C  
ATOM    590  NZ  LYS A  69      -4.322  -9.358  14.555  1.00 88.50           N  
ATOM    591  N   ARG A  70      -4.059  -1.354  12.767  1.00 85.81           N  
ATOM    592  CA  ARG A  70      -4.239  -0.192  11.881  1.00 85.81           C  
ATOM    593  C   ARG A  70      -3.084   0.796  11.993  1.00 85.81           C  
ATOM    594  CB  ARG A  70      -5.570   0.520  12.174  1.00 85.81           C  
ATOM    595  O   ARG A  70      -2.462   1.125  10.993  1.00 85.81           O  
ATOM    596  CG  ARG A  70      -5.857   1.531  11.055  1.00 85.81           C  
ATOM    597  CD  ARG A  70      -7.144   2.316  11.298  1.00 85.81           C  
ATOM    598  NE  ARG A  70      -6.992   3.290  12.389  1.00 85.81           N  
ATOM    599  NH1 ARG A  70      -9.195   3.340  13.021  1.00 85.81           N  
ATOM    600  NH2 ARG A  70      -7.710   4.645  14.063  1.00 85.81           N  
ATOM    601  CZ  ARG A  70      -7.962   3.746  13.156  1.00 85.81           C  
ATOM    602  N   ARG A  71      -2.774   1.229  13.220  1.00 91.50           N  
ATOM    603  CA  ARG A  71      -1.677   2.171  13.466  1.00 91.50           C  
ATOM    604  C   ARG A  71      -0.334   1.601  13.008  1.00 91.50           C  
ATOM    605  CB  ARG A  71      -1.655   2.559  14.951  1.00 91.50           C  
ATOM    606  O   ARG A  71       0.477   2.341  12.473  1.00 91.50           O  
ATOM    607  CG  ARG A  71      -0.497   3.523  15.255  1.00 91.50           C  
ATOM    608  CD  ARG A  71      -0.428   3.913  16.731  1.00 91.50           C  
ATOM    609  NE  ARG A  71      -1.384   4.982  17.069  1.00 91.50           N  
ATOM    610  NH1 ARG A  71      -0.636   5.335  19.209  1.00 91.50           N  
ATOM    611  NH2 ARG A  71      -2.220   6.661  18.362  1.00 91.50           N  
ATOM    612  CZ  ARG A  71      -1.414   5.649  18.208  1.00 91.50           C  
ATOM    613  N   GLN A  72      -0.083   0.313  13.237  1.00 90.69           N  
ATOM    614  CA  GLN A  72       1.144  -0.333  12.766  1.00 90.69           C  
ATOM    615  C   GLN A  72       1.247  -0.270  11.241  1.00 90.69           C  
ATOM    616  CB  GLN A  72       1.199  -1.783  13.264  1.00 90.69           C  
ATOM    617  O   GLN A  72       2.279   0.142  10.728  1.00 90.69           O  
ATOM    618  CG  GLN A  72       1.557  -1.843  14.754  1.00 90.69           C  
ATOM    619  CD  GLN A  72       1.443  -3.247  15.338  1.00 90.69           C  
ATOM    620  NE2 GLN A  72       2.232  -3.576  16.337  1.00 90.69           N  
ATOM    621  OE1 GLN A  72       0.615  -4.063  14.979  1.00 90.69           O  
ATOM    622  N   LEU A  73       0.166  -0.585  10.529  1.00 79.88           N  
ATOM    623  CA  LEU A  73       0.148  -0.556   9.070  1.00 79.88           C  
ATOM    624  C   LEU A  73       0.339   0.863   8.503  1.00 79.88           C  
ATOM    625  CB  LEU A  73      -1.170  -1.199   8.608  1.00 79.88           C  
ATOM    626  O   LEU A  73       1.091   1.046   7.551  1.00 79.88           O  
ATOM    627  CG  LEU A  73      -1.148  -1.625   7.135  1.00 79.88           C  
ATOM    628  CD1 LEU A  73      -0.217  -2.815   6.908  1.00 79.88           C  
ATOM    629  CD2 LEU A  73      -2.552  -2.048   6.701  1.00 79.88           C  
ATOM    630  N   GLU A  74      -0.283   1.873   9.119  1.00 83.19           N  
ATOM    631  CA  GLU A  74      -0.078   3.292   8.778  1.00 83.19           C  
ATOM    632  C   GLU A  74       1.396   3.708   8.931  1.00 83.19           C  
ATOM    633  CB  GLU A  74      -0.954   4.179   9.687  1.00 83.19           C  
ATOM    634  O   GLU A  74       1.945   4.384   8.062  1.00 83.19           O  
ATOM    635  CG  GLU A  74      -2.464   4.133   9.378  1.00 83.19           C  
ATOM    636  CD  GLU A  74      -3.347   4.771  10.479  1.00 83.19           C  
ATOM    637  OE1 GLU A  74      -4.596   4.677  10.380  1.00 83.19           O  
ATOM    638  OE2 GLU A  74      -2.816   5.282  11.496  1.00 83.19           O  
ATOM    639  N   VAL A  75       2.050   3.273  10.014  1.00 89.00           N  
ATOM    640  CA  VAL A  75       3.473   3.547  10.262  1.00 89.00           C  
ATOM    641  C   VAL A  75       4.363   2.866   9.220  1.00 89.00           C  
ATOM    642  CB  VAL A  75       3.859   3.126  11.694  1.00 89.00           C  
ATOM    643  O   VAL A  75       5.321   3.475   8.753  1.00 89.00           O  
ATOM    644  CG1 VAL A  75       5.375   3.103  11.937  1.00 89.00           C  
ATOM    645  CG2 VAL A  75       3.250   4.092  12.721  1.00 89.00           C  
ATOM    646  N   GLU A  76       4.063   1.627   8.833  1.00 83.88           N  
ATOM    647  CA  GLU A  76       4.844   0.920   7.808  1.00 83.88           C  
ATOM    648  C   GLU A  76       4.686   1.552   6.419  1.00 83.88           C  
ATOM    649  CB  GLU A  76       4.481  -0.573   7.797  1.00 83.88           C  
ATOM    650  O   GLU A  76       5.673   1.709   5.703  1.00 83.88           O  
ATOM    651  CG  GLU A  76       4.903  -1.300   9.089  1.00 83.88           C  
ATOM    652  CD  GLU A  76       6.400  -1.172   9.428  1.00 83.88           C  
ATOM    653  OE1 GLU A  76       6.744  -1.036  10.632  1.00 83.88           O  
ATOM    654  OE2 GLU A  76       7.241  -1.114   8.512  1.00 83.88           O  
ATOM    655  N   ALA A  77       3.483   2.012   6.065  1.00 72.06           N  
ATOM    656  CA  ALA A  77       3.266   2.779   4.840  1.00 72.06           C  
ATOM    657  C   ALA A  77       4.083   4.084   4.832  1.00 72.06           C  
ATOM    658  CB  ALA A  77       1.766   3.059   4.700  1.00 72.06           C  
ATOM    659  O   ALA A  77       4.712   4.413   3.829  1.00 72.06           O  
ATOM    660  N   GLN A  78       4.125   4.808   5.956  1.00 79.50           N  
ATOM    661  CA  GLN A  78       4.928   6.030   6.079  1.00 79.50           C  
ATOM    662  C   GLN A  78       6.425   5.758   5.916  1.00 79.50           C  
ATOM    663  CB  GLN A  78       4.655   6.713   7.424  1.00 79.50           C  
ATOM    664  O   GLN A  78       7.073   6.436   5.121  1.00 79.50           O  
ATOM    665  CG  GLN A  78       3.318   7.459   7.395  1.00 79.50           C  
ATOM    666  CD  GLN A  78       2.952   8.087   8.735  1.00 79.50           C  
ATOM    667  NE2 GLN A  78       2.010   9.005   8.740  1.00 79.50           N  
ATOM    668  OE1 GLN A  78       3.463   7.780   9.801  1.00 79.50           O  
ATOM    669  N   LYS A  79       6.963   4.734   6.589  1.00 84.88           N  
ATOM    670  CA  LYS A  79       8.368   4.332   6.417  1.00 84.88           C  
ATOM    671  C   LYS A  79       8.682   3.970   4.967  1.00 84.88           C  
ATOM    672  CB  LYS A  79       8.683   3.117   7.284  1.00 84.88           C  
ATOM    673  O   LYS A  79       9.718   4.369   4.448  1.00 84.88           O  
ATOM    674  CG  LYS A  79       8.739   3.413   8.786  1.00 84.88           C  
ATOM    675  CD  LYS A  79       8.914   2.054   9.461  1.00 84.88           C  
ATOM    676  CE  LYS A  79       8.852   2.109  10.978  1.00 84.88           C  
ATOM    677  NZ  LYS A  79       8.730   0.714  11.467  1.00 84.88           N  
ATOM    678  N   ALA A  80       7.784   3.246   4.296  1.00 70.00           N  
ATOM    679  CA  ALA A  80       7.962   2.894   2.893  1.00 70.00           C  
ATOM    680  C   ALA A  80       8.019   4.139   1.994  1.00 70.00           C  
ATOM    681  CB  ALA A  80       6.847   1.931   2.475  1.00 70.00           C  
ATOM    682  O   ALA A  80       8.886   4.220   1.128  1.00 70.00           O  
ATOM    683  N   ILE A  81       7.154   5.131   2.225  1.00 68.94           N  
ATOM    684  CA  ILE A  81       7.193   6.413   1.505  1.00 68.94           C  
ATOM    685  C   ILE A  81       8.514   7.145   1.762  1.00 68.94           C  
ATOM    686  CB  ILE A  81       5.978   7.292   1.882  1.00 68.94           C  
ATOM    687  O   ILE A  81       9.130   7.627   0.815  1.00 68.94           O  
ATOM    688  CG1 ILE A  81       4.674   6.648   1.367  1.00 68.94           C  
ATOM    689  CG2 ILE A  81       6.109   8.713   1.299  1.00 68.94           C  
ATOM    690  CD1 ILE A  81       3.396   7.252   1.963  1.00 68.94           C  
ATOM    691  N   GLU A  82       8.969   7.217   3.013  1.00 75.38           N  
ATOM    692  CA  GLU A  82      10.239   7.861   3.369  1.00 75.38           C  
ATOM    693  C   GLU A  82      11.434   7.198   2.670  1.00 75.38           C  
ATOM    694  CB  GLU A  82      10.437   7.837   4.893  1.00 75.38           C  
ATOM    695  O   GLU A  82      12.259   7.887   2.070  1.00 75.38           O  
ATOM    696  CG  GLU A  82       9.511   8.819   5.629  1.00 75.38           C  
ATOM    697  CD  GLU A  82       9.626   8.738   7.164  1.00 75.38           C  
ATOM    698  OE1 GLU A  82       8.862   9.473   7.833  1.00 75.38           O  
ATOM    699  OE2 GLU A  82      10.472   7.969   7.678  1.00 75.38           O  
ATOM    700  N   GLU A  83      11.505   5.865   2.674  1.00 73.44           N  
ATOM    701  CA  GLU A  83      12.557   5.117   1.977  1.00 73.44           C  
ATOM    702  C   GLU A  83      12.527   5.354   0.458  1.00 73.44           C  
ATOM    703  CB  GLU A  83      12.425   3.616   2.281  1.00 73.44           C  
ATOM    704  O   GLU A  83      13.574   5.561  -0.160  1.00 73.44           O  
ATOM    705  CG  GLU A  83      12.870   3.232   3.705  1.00 73.44           C  
ATOM    706  CD  GLU A  83      12.719   1.721   3.966  1.00 73.44           C  
ATOM    707  OE1 GLU A  83      12.371   1.299   5.090  1.00 73.44           O  
ATOM    708  OE2 GLU A  83      12.922   0.913   3.032  1.00 73.44           O  
ATOM    709  N   LEU A  84      11.336   5.393  -0.149  1.00 63.34           N  
ATOM    710  CA  LEU A  84      11.177   5.704  -1.571  1.00 63.34           C  
ATOM    711  C   LEU A  84      11.614   7.137  -1.891  1.00 63.34           C  
ATOM    712  CB  LEU A  84       9.715   5.483  -1.989  1.00 63.34           C  
ATOM    713  O   LEU A  84      12.292   7.357  -2.891  1.00 63.34           O  
ATOM    714  CG  LEU A  84       9.285   4.007  -2.014  1.00 63.34           C  
ATOM    715  CD1 LEU A  84       7.772   3.932  -2.182  1.00 63.34           C  
ATOM    716  CD2 LEU A  84       9.906   3.250  -3.173  1.00 63.34           C  
ATOM    717  N   LEU A  85      11.281   8.107  -1.038  1.00 65.25           N  
ATOM    718  CA  LEU A  85      11.705   9.501  -1.192  1.00 65.25           C  
ATOM    719  C   LEU A  85      13.224   9.669  -1.085  1.00 65.25           C  
ATOM    720  CB  LEU A  85      11.005  10.368  -0.133  1.00 65.25           C  
ATOM    721  O   LEU A  85      13.782  10.527  -1.762  1.00 65.25           O  
ATOM    722  CG  LEU A  85       9.523  10.650  -0.424  1.00 65.25           C  
ATOM    723  CD1 LEU A  85       8.885  11.316   0.796  1.00 65.25           C  
ATOM    724  CD2 LEU A  85       9.356  11.600  -1.610  1.00 65.25           C  
ATOM    725  N   ILE A  86      13.896   8.848  -0.276  1.00 69.00           N  
ATOM    726  CA  ILE A  86      15.364   8.816  -0.198  1.00 69.00           C  
ATOM    727  C   ILE A  86      15.965   8.182  -1.460  1.00 69.00           C  
ATOM    728  CB  ILE A  86      15.804   8.077   1.087  1.00 69.00           C  
ATOM    729  O   ILE A  86      17.017   8.616  -1.927  1.00 69.00           O  
ATOM    730  CG1 ILE A  86      15.415   8.901   2.337  1.00 69.00           C  
ATOM    731  CG2 ILE A  86      17.322   7.808   1.098  1.00 69.00           C  
ATOM    732  CD1 ILE A  86      15.463   8.095   3.642  1.00 69.00           C  
ATOM    733  N   PHE A  87      15.306   7.167  -2.021  1.00 60.72           N  
ATOM    734  CA  PHE A  87      15.793   6.443  -3.193  1.00 60.72           C  
ATOM    735  C   PHE A  87      15.573   7.192  -4.515  1.00 60.72           C  
ATOM    736  CB  PHE A  87      15.122   5.067  -3.221  1.00 60.72           C  
ATOM    737  O   PHE A  87      16.448   7.194  -5.375  1.00 60.72           O  
ATOM    738  CG  PHE A  87      15.544   4.239  -4.411  1.00 60.72           C  
ATOM    739  CD1 PHE A  87      14.666   4.069  -5.494  1.00 60.72           C  
ATOM    740  CD2 PHE A  87      16.830   3.670  -4.449  1.00 60.72           C  
ATOM    741  CE1 PHE A  87      15.065   3.318  -6.609  1.00 60.72           C  
ATOM    742  CE2 PHE A  87      17.235   2.930  -5.570  1.00 60.72           C  
ATOM    743  CZ  PHE A  87      16.352   2.758  -6.647  1.00 60.72           C  
ATOM    744  N   LEU A  88      14.429   7.854  -4.688  1.00 58.56           N  
ATOM    745  CA  LEU A  88      14.036   8.511  -5.939  1.00 58.56           C  
ATOM    746  C   LEU A  88      15.065   9.517  -6.500  1.00 58.56           C  
ATOM    747  CB  LEU A  88      12.678   9.195  -5.722  1.00 58.56           C  
ATOM    748  O   LEU A  88      15.254   9.529  -7.717  1.00 58.56           O  
ATOM    749  CG  LEU A  88      11.458   8.274  -5.828  1.00 58.56           C  
ATOM    750  CD1 LEU A  88      10.251   8.993  -5.239  1.00 58.56           C  
ATOM    751  CD2 LEU A  88      11.137   7.969  -7.287  1.00 58.56           C  
ATOM    752  N   PRO A  89      15.753  10.345  -5.688  1.00 60.78           N  
ATOM    753  CA  PRO A  89      16.828  11.210  -6.173  1.00 60.78           C  
ATOM    754  C   PRO A  89      18.001  10.446  -6.801  1.00 60.78           C  
ATOM    755  CB  PRO A  89      17.295  12.008  -4.950  1.00 60.78           C  
ATOM    756  O   PRO A  89      18.677  10.984  -7.671  1.00 60.78           O  
ATOM    757  CG  PRO A  89      16.074  12.021  -4.036  1.00 60.78           C  
ATOM    758  CD  PRO A  89      15.463  10.652  -4.298  1.00 60.78           C  
ATOM    759  N   ALA A  90      18.239   9.190  -6.407  1.00 58.06           N  
ATOM    760  CA  ALA A  90      19.320   8.366  -6.950  1.00 58.06           C  
ATOM    761  C   ALA A  90      19.064   7.878  -8.389  1.00 58.06           C  
ATOM    762  CB  ALA A  90      19.575   7.188  -5.999  1.00 58.06           C  
ATOM    763  O   ALA A  90      19.950   7.259  -8.978  1.00 58.06           O  
ATOM    764  N   LEU A  91      17.869   8.129  -8.935  1.00 52.22           N  
ATOM    765  CA  LEU A  91      17.474   7.759 -10.294  1.00 52.22           C  
ATOM    766  C   LEU A  91      17.672   8.887 -11.324  1.00 52.22           C  
ATOM    767  CB  LEU A  91      16.013   7.267 -10.270  1.00 52.22           C  
ATOM    768  O   LEU A  91      17.364   8.672 -12.490  1.00 52.22           O  
ATOM    769  CG  LEU A  91      15.733   6.032  -9.402  1.00 52.22           C  
ATOM    770  CD1 LEU A  91      14.241   5.699  -9.483  1.00 52.22           C  
ATOM    771  CD2 LEU A  91      16.531   4.815  -9.866  1.00 52.22           C  
ATOM    772  N   ASP A  92      18.148  10.068 -10.904  1.00 52.91           N  
ATOM    773  CA  ASP A  92      18.395  11.248 -11.761  1.00 52.91           C  
ATOM    774  C   ASP A  92      17.231  11.573 -12.725  1.00 52.91           C  
ATOM    775  CB  ASP A  92      19.779  11.155 -12.433  1.00 52.91           C  
ATOM    776  O   ASP A  92      17.393  11.852 -13.914  1.00 52.91           O  
ATOM    777  CG  ASP A  92      20.345  12.524 -12.845  1.00 52.91           C  
ATOM    778  OD1 ASP A  92      19.974  13.535 -12.202  1.00 52.91           O  
ATOM    779  OD2 ASP A  92      21.219  12.546 -13.741  1.00 52.91           O  
ATOM    780  N   LEU A  93      16.004  11.465 -12.203  1.00 51.91           N  
ATOM    781  CA  LEU A  93      14.776  11.662 -12.969  1.00 51.91           C  
ATOM    782  C   LEU A  93      14.445  13.146 -13.128  1.00 51.91           C  
ATOM    783  CB  LEU A  93      13.602  10.920 -12.303  1.00 51.91           C  
ATOM    784  O   LEU A  93      14.673  13.960 -12.233  1.00 51.91           O  
ATOM    785  CG  LEU A  93      13.772   9.395 -12.245  1.00 51.91           C  
ATOM    786  CD1 LEU A  93      12.635   8.782 -11.424  1.00 51.91           C  
ATOM    787  CD2 LEU A  93      13.785   8.757 -13.634  1.00 51.91           C  
ATOM    788  N   GLU A  94      13.778  13.479 -14.233  1.00 45.88           N  
ATOM    789  CA  GLU A  94      13.176  14.797 -14.412  1.00 45.88           C  
ATOM    790  C   GLU A  94      12.180  15.092 -13.272  1.00 45.88           C  
ATOM    791  CB  GLU A  94      12.486  14.864 -15.784  1.00 45.88           C  
ATOM    792  O   GLU A  94      11.382  14.235 -12.879  1.00 45.88           O  
ATOM    793  CG  GLU A  94      12.210  16.307 -16.229  1.00 45.88           C  
ATOM    794  CD  GLU A  94      11.209  16.362 -17.389  1.00 45.88           C  
ATOM    795  OE1 GLU A  94      10.271  17.189 -17.277  1.00 45.88           O  
ATOM    796  OE2 GLU A  94      11.303  15.529 -18.312  1.00 45.88           O  
ATOM    797  N   THR A  95      12.177  16.322 -12.752  1.00 48.47           N  
ATOM    798  CA  THR A  95      11.364  16.734 -11.591  1.00 48.47           C  
ATOM    799  C   THR A  95       9.868  16.430 -11.749  1.00 48.47           C  
ATOM    800  CB  THR A  95      11.528  18.246 -11.360  1.00 48.47           C  
ATOM    801  O   THR A  95       9.182  16.116 -10.769  1.00 48.47           O  
ATOM    802  CG2 THR A  95      11.042  18.694  -9.983  1.00 48.47           C  
ATOM    803  OG1 THR A  95      12.884  18.613 -11.459  1.00 48.47           O  
ATOM    804  N   SER A  96       9.355  16.505 -12.983  1.00 45.22           N  
ATOM    805  CA  SER A  96       7.964  16.182 -13.322  1.00 45.22           C  
ATOM    806  C   SER A  96       7.648  14.694 -13.106  1.00 45.22           C  
ATOM    807  CB  SER A  96       7.669  16.632 -14.766  1.00 45.22           C  
ATOM    808  O   SER A  96       6.616  14.358 -12.524  1.00 45.22           O  
ATOM    809  OG  SER A  96       8.408  15.900 -15.730  1.00 45.22           O  
ATOM    810  N   VAL A  97       8.578  13.811 -13.478  1.00 47.25           N  
ATOM    811  CA  VAL A  97       8.493  12.354 -13.302  1.00 47.25           C  
ATOM    812  C   VAL A  97       8.682  11.973 -11.836  1.00 47.25           C  
ATOM    813  CB  VAL A  97       9.535  11.643 -14.192  1.00 47.25           C  
ATOM    814  O   VAL A  97       7.935  11.146 -11.318  1.00 47.25           O  
ATOM    815  CG1 VAL A  97       9.443  10.117 -14.076  1.00 47.25           C  
ATOM    816  CG2 VAL A  97       9.333  12.012 -15.668  1.00 47.25           C  
ATOM    817  N   HIS A  98       9.608  12.632 -11.136  1.00 49.16           N  
ATOM    818  CA  HIS A  98       9.817  12.441  -9.700  1.00 49.16           C  
ATOM    819  C   HIS A  98       8.534  12.714  -8.903  1.00 49.16           C  
ATOM    820  CB  HIS A  98      10.959  13.364  -9.251  1.00 49.16           C  
ATOM    821  O   HIS A  98       8.076  11.879  -8.126  1.00 49.16           O  
ATOM    822  CG  HIS A  98      11.314  13.207  -7.797  1.00 49.16           C  
ATOM    823  CD2 HIS A  98      10.720  13.826  -6.729  1.00 49.16           C  
ATOM    824  ND1 HIS A  98      12.321  12.417  -7.299  1.00 49.16           N  
ATOM    825  CE1 HIS A  98      12.331  12.554  -5.962  1.00 49.16           C  
ATOM    826  NE2 HIS A  98      11.369  13.401  -5.568  1.00 49.16           N  
ATOM    827  N   SER A  99       7.907  13.867  -9.148  1.00 49.38           N  
ATOM    828  CA  SER A  99       6.686  14.280  -8.449  1.00 49.38           C  
ATOM    829  C   SER A  99       5.501  13.361  -8.764  1.00 49.38           C  
ATOM    830  CB  SER A  99       6.348  15.720  -8.840  1.00 49.38           C  
ATOM    831  O   SER A  99       4.684  13.073  -7.888  1.00 49.38           O  
ATOM    832  OG  SER A  99       7.370  16.615  -8.435  1.00 49.38           O  
ATOM    833  N   GLN A 100       5.418  12.864 -10.000  1.00 49.88           N  
ATOM    834  CA  GLN A 100       4.396  11.901 -10.397  1.00 49.88           C  
ATOM    835  C   GLN A 100       4.603  10.534  -9.730  1.00 49.88           C  
ATOM    836  CB  GLN A 100       4.359  11.817 -11.927  1.00 49.88           C  
ATOM    837  O   GLN A 100       3.639   9.975  -9.215  1.00 49.88           O  
ATOM    838  CG  GLN A 100       3.206  10.920 -12.392  1.00 49.88           C  
ATOM    839  CD  GLN A 100       2.913  11.011 -13.885  1.00 49.88           C  
ATOM    840  NE2 GLN A 100       1.946  10.251 -14.350  1.00 49.88           N  
ATOM    841  OE1 GLN A 100       3.491  11.773 -14.645  1.00 49.88           O  
ATOM    842  N   ALA A 101       5.837  10.030  -9.663  1.00 50.69           N  
ATOM    843  CA  ALA A 101       6.149   8.766  -8.999  1.00 50.69           C  
ATOM    844  C   ALA A 101       5.787   8.807  -7.505  1.00 50.69           C  
ATOM    845  CB  ALA A 101       7.633   8.450  -9.227  1.00 50.69           C  
ATOM    846  O   ALA A 101       5.078   7.929  -7.020  1.00 50.69           O  
ATOM    847  N   VAL A 102       6.177   9.870  -6.786  1.00 54.44           N  
ATOM    848  CA  VAL A 102       5.815  10.062  -5.365  1.00 54.44           C  
ATOM    849  C   VAL A 102       4.301  10.038  -5.162  1.00 54.44           C  
ATOM    850  CB  VAL A 102       6.373  11.396  -4.830  1.00 54.44           C  
ATOM    851  O   VAL A 102       3.805   9.421  -4.214  1.00 54.44           O  
ATOM    852  CG1 VAL A 102       5.911  11.700  -3.397  1.00 54.44           C  
ATOM    853  CG2 VAL A 102       7.899  11.367  -4.805  1.00 54.44           C  
ATOM    854  N   LYS A 103       3.560  10.700  -6.057  1.00 53.56           N  
ATOM    855  CA  LYS A 103       2.099  10.733  -6.012  1.00 53.56           C  
ATOM    856  C   LYS A 103       1.501   9.338  -6.218  1.00 53.56           C  
ATOM    857  CB  LYS A 103       1.591  11.757  -7.033  1.00 53.56           C  
ATOM    858  O   LYS A 103       0.676   8.927  -5.408  1.00 53.56           O  
ATOM    859  CG  LYS A 103       0.083  11.971  -6.883  1.00 53.56           C  
ATOM    860  CD  LYS A 103      -0.442  12.944  -7.940  1.00 53.56           C  
ATOM    861  CE  LYS A 103      -1.962  12.987  -7.787  1.00 53.56           C  
ATOM    862  NZ  LYS A 103      -2.622  13.718  -8.888  1.00 53.56           N  
ATOM    863  N   GLU A 104       1.951   8.598  -7.234  1.00 52.78           N  
ATOM    864  CA  GLU A 104       1.456   7.241  -7.514  1.00 52.78           C  
ATOM    865  C   GLU A 104       1.759   6.265  -6.361  1.00 52.78           C  
ATOM    866  CB  GLU A 104       1.995   6.717  -8.868  1.00 52.78           C  
ATOM    867  O   GLU A 104       0.894   5.469  -5.997  1.00 52.78           O  
ATOM    868  CG  GLU A 104       1.371   7.464 -10.067  1.00 52.78           C  
ATOM    869  CD  GLU A 104       1.568   6.822 -11.459  1.00 52.78           C  
ATOM    870  OE1 GLU A 104       1.057   7.403 -12.453  1.00 52.78           O  
ATOM    871  OE2 GLU A 104       2.133   5.715 -11.612  1.00 52.78           O  
ATOM    872  N   PHE A 105       2.924   6.365  -5.710  1.00 56.75           N  
ATOM    873  CA  PHE A 105       3.232   5.546  -4.527  1.00 56.75           C  
ATOM    874  C   PHE A 105       2.361   5.876  -3.326  1.00 56.75           C  
ATOM    875  CB  PHE A 105       4.702   5.704  -4.125  1.00 56.75           C  
ATOM    876  O   PHE A 105       1.854   4.976  -2.656  1.00 56.75           O  
ATOM    877  CG  PHE A 105       5.623   4.997  -5.077  1.00 56.75           C  
ATOM    878  CD1 PHE A 105       5.456   3.614  -5.276  1.00 56.75           C  
ATOM    879  CD2 PHE A 105       6.604   5.712  -5.784  1.00 56.75           C  
ATOM    880  CE1 PHE A 105       6.201   2.962  -6.261  1.00 56.75           C  
ATOM    881  CE2 PHE A 105       7.346   5.062  -6.778  1.00 56.75           C  
ATOM    882  CZ  PHE A 105       7.103   3.705  -7.026  1.00 56.75           C  
ATOM    883  N   SER A 106       2.169   7.166  -3.064  1.00 57.00           N  
ATOM    884  CA  SER A 106       1.329   7.619  -1.956  1.00 57.00           C  
ATOM    885  C   SER A 106      -0.115   7.141  -2.137  1.00 57.00           C  
ATOM    886  CB  SER A 106       1.373   9.143  -1.850  1.00 57.00           C  
ATOM    887  O   SER A 106      -0.734   6.668  -1.186  1.00 57.00           O  
ATOM    888  OG  SER A 106       2.702   9.597  -1.670  1.00 57.00           O  
ATOM    889  N   GLU A 107      -0.630   7.197  -3.368  1.00 57.12           N  
ATOM    890  CA  GLU A 107      -1.955   6.679  -3.718  1.00 57.12           C  
ATOM    891  C   GLU A 107      -2.031   5.150  -3.573  1.00 57.12           C  
ATOM    892  CB  GLU A 107      -2.326   7.124  -5.145  1.00 57.12           C  
ATOM    893  O   GLU A 107      -3.004   4.641  -3.017  1.00 57.12           O  
ATOM    894  CG  GLU A 107      -2.673   8.624  -5.214  1.00 57.12           C  
ATOM    895  CD  GLU A 107      -2.949   9.154  -6.636  1.00 57.12           C  
ATOM    896  OE1 GLU A 107      -3.219  10.377  -6.757  1.00 57.12           O  
ATOM    897  OE2 GLU A 107      -2.905   8.376  -7.615  1.00 57.12           O  
ATOM    898  N   ALA A 108      -1.004   4.406  -3.997  1.00 55.06           N  
ATOM    899  CA  ALA A 108      -0.969   2.950  -3.853  1.00 55.06           C  
ATOM    900  C   ALA A 108      -1.031   2.507  -2.379  1.00 55.06           C  
ATOM    901  CB  ALA A 108       0.284   2.410  -4.554  1.00 55.06           C  
ATOM    902  O   ALA A 108      -1.807   1.612  -2.030  1.00 55.06           O  
ATOM    903  N   PHE A 109      -0.271   3.157  -1.494  1.00 61.91           N  
ATOM    904  CA  PHE A 109      -0.329   2.857  -0.063  1.00 61.91           C  
ATOM    905  C   PHE A 109      -1.658   3.277   0.573  1.00 61.91           C  
ATOM    906  CB  PHE A 109       0.859   3.492   0.660  1.00 61.91           C  
ATOM    907  O   PHE A 109      -2.183   2.539   1.407  1.00 61.91           O  
ATOM    908  CG  PHE A 109       2.225   2.999   0.216  1.00 61.91           C  
ATOM    909  CD1 PHE A 109       2.504   1.624   0.089  1.00 61.91           C  
ATOM    910  CD2 PHE A 109       3.237   3.931  -0.056  1.00 61.91           C  
ATOM    911  CE1 PHE A 109       3.784   1.193  -0.307  1.00 61.91           C  
ATOM    912  CE2 PHE A 109       4.522   3.503  -0.421  1.00 61.91           C  
ATOM    913  CZ  PHE A 109       4.797   2.132  -0.551  1.00 61.91           C  
ATOM    914  N   ASP A 110      -2.253   4.397   0.153  1.00 62.06           N  
ATOM    915  CA  ASP A 110      -3.582   4.812   0.622  1.00 62.06           C  
ATOM    916  C   ASP A 110      -4.665   3.783   0.255  1.00 62.06           C  
ATOM    917  CB  ASP A 110      -3.916   6.205   0.068  1.00 62.06           C  
ATOM    918  O   ASP A 110      -5.514   3.448   1.083  1.00 62.06           O  
ATOM    919  CG  ASP A 110      -5.246   6.743   0.609  1.00 62.06           C  
ATOM    920  OD1 ASP A 110      -5.438   6.763   1.845  1.00 62.06           O  
ATOM    921  OD2 ASP A 110      -6.114   7.131  -0.212  1.00 62.06           O  
ATOM    922  N   VAL A 111      -4.600   3.193  -0.944  1.00 57.69           N  
ATOM    923  CA  VAL A 111      -5.504   2.101  -1.346  1.00 57.69           C  
ATOM    924  C   VAL A 111      -5.332   0.874  -0.445  1.00 57.69           C  
ATOM    925  CB  VAL A 111      -5.312   1.736  -2.832  1.00 57.69           C  
ATOM    926  O   VAL A 111      -6.331   0.291  -0.016  1.00 57.69           O  
ATOM    927  CG1 VAL A 111      -6.132   0.503  -3.234  1.00 57.69           C  
ATOM    928  CG2 VAL A 111      -5.780   2.878  -3.743  1.00 57.69           C  
ATOM    929  N   ILE A 112      -4.097   0.497  -0.100  1.00 54.91           N  
ATOM    930  CA  ILE A 112      -3.827  -0.623   0.817  1.00 54.91           C  
ATOM    931  C   ILE A 112      -4.412  -0.328   2.209  1.00 54.91           C  
ATOM    932  CB  ILE A 112      -2.310  -0.935   0.867  1.00 54.91           C  
ATOM    933  O   ILE A 112      -5.128  -1.157   2.776  1.00 54.91           O  
ATOM    934  CG1 ILE A 112      -1.809  -1.437  -0.508  1.00 54.91           C  
ATOM    935  CG2 ILE A 112      -2.014  -2.001   1.940  1.00 54.91           C  
ATOM    936  CD1 ILE A 112      -0.284  -1.386  -0.673  1.00 54.91           C  
ATOM    937  N   LEU A 113      -4.188   0.876   2.742  1.00 65.25           N  
ATOM    938  CA  LEU A 113      -4.720   1.292   4.043  1.00 65.25           C  
ATOM    939  C   LEU A 113      -6.255   1.329   4.058  1.00 65.25           C  
ATOM    940  CB  LEU A 113      -4.140   2.669   4.415  1.00 65.25           C  
ATOM    941  O   LEU A 113      -6.879   0.865   5.016  1.00 65.25           O  
ATOM    942  CG  LEU A 113      -2.628   2.680   4.707  1.00 65.25           C  
ATOM    943  CD1 LEU A 113      -2.165   4.119   4.926  1.00 65.25           C  
ATOM    944  CD2 LEU A 113      -2.270   1.865   5.950  1.00 65.25           C  
ATOM    945  N   LYS A 114      -6.886   1.823   2.987  1.00 65.94           N  
ATOM    946  CA  LYS A 114      -8.347   1.793   2.819  1.00 65.94           C  
ATOM    947  C   LYS A 114      -8.880   0.369   2.721  1.00 65.94           C  
ATOM    948  CB  LYS A 114      -8.746   2.590   1.574  1.00 65.94           C  
ATOM    949  O   LYS A 114      -9.887   0.065   3.358  1.00 65.94           O  
ATOM    950  CG  LYS A 114      -8.676   4.099   1.828  1.00 65.94           C  
ATOM    951  CD  LYS A 114      -8.914   4.835   0.511  1.00 65.94           C  
ATOM    952  CE  LYS A 114      -8.915   6.342   0.744  1.00 65.94           C  
ATOM    953  NZ  LYS A 114      -8.755   7.052  -0.540  1.00 65.94           N  
ATOM    954  N   GLY A 115      -8.192  -0.512   1.996  1.00 54.44           N  
ATOM    955  CA  GLY A 115      -8.525  -1.932   1.921  1.00 54.44           C  
ATOM    956  C   GLY A 115      -8.528  -2.591   3.301  1.00 54.44           C  
ATOM    957  O   GLY A 115      -9.464  -3.318   3.635  1.00 54.44           O  
ATOM    958  N   TYR A 116      -7.521  -2.292   4.125  1.00 63.56           N  
ATOM    959  CA  TYR A 116      -7.435  -2.798   5.494  1.00 63.56           C  
ATOM    960  C   TYR A 116      -8.550  -2.228   6.386  1.00 63.56           C  
ATOM    961  CB  TYR A 116      -6.045  -2.476   6.054  1.00 63.56           C  
ATOM    962  O   TYR A 116      -9.240  -2.971   7.085  1.00 63.56           O  
ATOM    963  CG  TYR A 116      -5.901  -2.907   7.495  1.00 63.56           C  
ATOM    964  CD1 TYR A 116      -6.040  -1.966   8.533  1.00 63.56           C  
ATOM    965  CD2 TYR A 116      -5.741  -4.273   7.789  1.00 63.56           C  
ATOM    966  CE1 TYR A 116      -6.032  -2.402   9.869  1.00 63.56           C  
ATOM    967  CE2 TYR A 116      -5.724  -4.706   9.125  1.00 63.56           C  
ATOM    968  OH  TYR A 116      -5.909  -4.195  11.451  1.00 63.56           O  
ATOM    969  CZ  TYR A 116      -5.870  -3.767  10.165  1.00 63.56           C  
ATOM    970  N   ASN A 117      -8.788  -0.915   6.316  1.00 69.50           N  
ATOM    971  CA  ASN A 117      -9.841  -0.243   7.083  1.00 69.50           C  
ATOM    972  C   ASN A 117     -11.251  -0.724   6.714  1.00 69.50           C  
ATOM    973  CB  ASN A 117      -9.707   1.275   6.871  1.00 69.50           C  
ATOM    974  O   ASN A 117     -12.121  -0.794   7.583  1.00 69.50           O  
ATOM    975  CG  ASN A 117      -8.524   1.861   7.615  1.00 69.50           C  
ATOM    976  ND2 ASN A 117      -8.019   2.995   7.189  1.00 69.50           N  
ATOM    977  OD1 ASN A 117      -8.085   1.344   8.629  1.00 69.50           O  
ATOM    978  N   GLY A 118     -11.465  -1.074   5.445  1.00 65.25           N  
ATOM    979  CA  GLY A 118     -12.703  -1.666   4.943  1.00 65.25           C  
ATOM    980  C   GLY A 118     -12.874  -3.149   5.280  1.00 65.25           C  
ATOM    981  O   GLY A 118     -13.935  -3.700   5.009  1.00 65.25           O  
ATOM    982  N   GLY A 119     -11.864  -3.803   5.867  1.00 59.19           N  
ATOM    983  CA  GLY A 119     -11.886  -5.240   6.160  1.00 59.19           C  
ATOM    984  C   GLY A 119     -11.745  -6.136   4.925  1.00 59.19           C  
ATOM    985  O   GLY A 119     -12.021  -7.329   5.009  1.00 59.19           O  
ATOM    986  N   ASN A 120     -11.319  -5.576   3.789  1.00 51.12           N  
ATOM    987  CA  ASN A 120     -11.174  -6.296   2.522  1.00 51.12           C  
ATOM    988  C   ASN A 120      -9.848  -7.066   2.428  1.00 51.12           C  
ATOM    989  CB  ASN A 120     -11.293  -5.286   1.374  1.00 51.12           C  
ATOM    990  O   ASN A 120      -9.744  -8.026   1.667  1.00 51.12           O  
ATOM    991  CG  ASN A 120     -12.657  -4.622   1.303  1.00 51.12           C  
ATOM    992  ND2 ASN A 120     -12.719  -3.348   0.987  1.00 51.12           N  
ATOM    993  OD1 ASN A 120     -13.689  -5.230   1.512  1.00 51.12           O  
ATOM    994  N   ILE A 121      -8.836  -6.647   3.193  1.00 53.56           N  
ATOM    995  CA  ILE A 121      -7.539  -7.323   3.304  1.00 53.56           C  
ATOM    996  C   ILE A 121      -7.146  -7.480   4.776  1.00 53.56           C  
ATOM    997  CB  ILE A 121      -6.441  -6.611   2.479  1.00 53.56           C  
ATOM    998  O   ILE A 121      -7.523  -6.660   5.619  1.00 53.56           O  
ATOM    999  CG1 ILE A 121      -6.179  -5.176   2.969  1.00 53.56           C  
ATOM   1000  CG2 ILE A 121      -6.793  -6.628   0.980  1.00 53.56           C  
ATOM   1001  CD1 ILE A 121      -4.971  -4.508   2.311  1.00 53.56           C  
ATOM   1002  N   SER A 122      -6.392  -8.536   5.094  1.00 67.75           N  
ATOM   1003  CA  SER A 122      -5.861  -8.737   6.445  1.00 67.75           C  
ATOM   1004  C   SER A 122      -4.664  -7.818   6.713  1.00 67.75           C  
ATOM   1005  CB  SER A 122      -5.541 -10.217   6.705  1.00 67.75           C  
ATOM   1006  O   SER A 122      -4.130  -7.183   5.801  1.00 67.75           O  
ATOM   1007  OG  SER A 122      -4.225 -10.553   6.331  1.00 67.75           O  
ATOM   1008  N   TYR A 123      -4.237  -7.739   7.977  1.00 75.75           N  
ATOM   1009  CA  TYR A 123      -3.045  -6.969   8.347  1.00 75.75           C  
ATOM   1010  C   TYR A 123      -1.797  -7.520   7.650  1.00 75.75           C  
ATOM   1011  CB  TYR A 123      -2.867  -7.011   9.872  1.00 75.75           C  
ATOM   1012  O   TYR A 123      -1.007  -6.756   7.111  1.00 75.75           O  
ATOM   1013  CG  TYR A 123      -1.536  -6.459  10.338  1.00 75.75           C  
ATOM   1014  CD1 TYR A 123      -0.464  -7.341  10.583  1.00 75.75           C  
ATOM   1015  CD2 TYR A 123      -1.346  -5.068  10.450  1.00 75.75           C  
ATOM   1016  CE1 TYR A 123       0.805  -6.832  10.920  1.00 75.75           C  
ATOM   1017  CE2 TYR A 123      -0.086  -4.560  10.817  1.00 75.75           C  
ATOM   1018  OH  TYR A 123       2.216  -4.936  11.354  1.00 75.75           O  
ATOM   1019  CZ  TYR A 123       0.994  -5.438  11.040  1.00 75.75           C  
ATOM   1020  N   GLU A 124      -1.659  -8.843   7.631  1.00 69.81           N  
ATOM   1021  CA  GLU A 124      -0.538  -9.568   7.036  1.00 69.81           C  
ATOM   1022  C   GLU A 124      -0.476  -9.305   5.529  1.00 69.81           C  
ATOM   1023  CB  GLU A 124      -0.677 -11.077   7.329  1.00 69.81           C  
ATOM   1024  O   GLU A 124       0.567  -8.920   5.013  1.00 69.81           O  
ATOM   1025  CG  GLU A 124      -0.780 -11.456   8.824  1.00 69.81           C  
ATOM   1026  CD  GLU A 124      -2.120 -11.091   9.504  1.00 69.81           C  
ATOM   1027  OE1 GLU A 124      -2.139 -10.933  10.748  1.00 69.81           O  
ATOM   1028  OE2 GLU A 124      -3.134 -10.880   8.788  1.00 69.81           O  
ATOM   1029  N   THR A 125      -1.621  -9.383   4.839  1.00 59.06           N  
ATOM   1030  CA  THR A 125      -1.701  -9.040   3.414  1.00 59.06           C  
ATOM   1031  C   THR A 125      -1.345  -7.576   3.165  1.00 59.06           C  
ATOM   1032  CB  THR A 125      -3.104  -9.320   2.860  1.00 59.06           C  
ATOM   1033  O   THR A 125      -0.578  -7.284   2.255  1.00 59.06           O  
ATOM   1034  CG2 THR A 125      -3.178  -9.200   1.339  1.00 59.06           C  
ATOM   1035  OG1 THR A 125      -3.518 -10.627   3.180  1.00 59.06           O  
ATOM   1036  N   GLY A 126      -1.868  -6.642   3.965  1.00 51.62           N  
ATOM   1037  CA  GLY A 126      -1.531  -5.223   3.830  1.00 51.62           C  
ATOM   1038  C   GLY A 126      -0.041  -4.946   4.043  1.00 51.62           C  
ATOM   1039  O   GLY A 126       0.554  -4.172   3.296  1.00 51.62           O  
ATOM   1040  N   TYR A 127       0.562  -5.594   5.039  1.00 71.56           N  
ATOM   1041  CA  TYR A 127       1.981  -5.468   5.360  1.00 71.56           C  
ATOM   1042  C   TYR A 127       2.861  -5.979   4.213  1.00 71.56           C  
ATOM   1043  CB  TYR A 127       2.243  -6.224   6.669  1.00 71.56           C  
ATOM   1044  O   TYR A 127       3.741  -5.257   3.741  1.00 71.56           O  
ATOM   1045  CG  TYR A 127       3.682  -6.170   7.131  1.00 71.56           C  
ATOM   1046  CD1 TYR A 127       4.570  -7.212   6.796  1.00 71.56           C  
ATOM   1047  CD2 TYR A 127       4.136  -5.063   7.872  1.00 71.56           C  
ATOM   1048  CE1 TYR A 127       5.911  -7.154   7.219  1.00 71.56           C  
ATOM   1049  CE2 TYR A 127       5.484  -4.994   8.272  1.00 71.56           C  
ATOM   1050  OH  TYR A 127       7.674  -5.948   8.319  1.00 71.56           O  
ATOM   1051  CZ  TYR A 127       6.371  -6.042   7.951  1.00 71.56           C  
ATOM   1052  N   ASP A 128       2.570  -7.176   3.700  1.00 58.66           N  
ATOM   1053  CA  ASP A 128       3.304  -7.766   2.578  1.00 58.66           C  
ATOM   1054  C   ASP A 128       3.188  -6.910   1.310  1.00 58.66           C  
ATOM   1055  CB  ASP A 128       2.781  -9.184   2.299  1.00 58.66           C  
ATOM   1056  O   ASP A 128       4.183  -6.693   0.617  1.00 58.66           O  
ATOM   1057  CG  ASP A 128       3.180 -10.225   3.352  1.00 58.66           C  
ATOM   1058  OD1 ASP A 128       4.068  -9.932   4.185  1.00 58.66           O  
ATOM   1059  OD2 ASP A 128       2.617 -11.341   3.272  1.00 58.66           O  
ATOM   1060  N   LEU A 129       1.999  -6.365   1.028  1.00 54.97           N  
ATOM   1061  CA  LEU A 129       1.766  -5.471  -0.109  1.00 54.97           C  
ATOM   1062  C   LEU A 129       2.634  -4.209  -0.033  1.00 54.97           C  
ATOM   1063  CB  LEU A 129       0.277  -5.083  -0.159  1.00 54.97           C  
ATOM   1064  O   LEU A 129       3.262  -3.841  -1.026  1.00 54.97           O  
ATOM   1065  CG  LEU A 129      -0.671  -6.182  -0.668  1.00 54.97           C  
ATOM   1066  CD1 LEU A 129      -2.119  -5.769  -0.405  1.00 54.97           C  
ATOM   1067  CD2 LEU A 129      -0.488  -6.409  -2.159  1.00 54.97           C  
ATOM   1068  N   ILE A 130       2.708  -3.568   1.138  1.00 60.94           N  
ATOM   1069  CA  ILE A 130       3.551  -2.380   1.340  1.00 60.94           C  
ATOM   1070  C   ILE A 130       5.019  -2.718   1.057  1.00 60.94           C  
ATOM   1071  CB  ILE A 130       3.352  -1.803   2.763  1.00 60.94           C  
ATOM   1072  O   ILE A 130       5.692  -2.000   0.312  1.00 60.94           O  
ATOM   1073  CG1 ILE A 130       1.952  -1.160   2.880  1.00 60.94           C  
ATOM   1074  CG2 ILE A 130       4.429  -0.758   3.115  1.00 60.94           C  
ATOM   1075  CD1 ILE A 130       1.522  -0.884   4.324  1.00 60.94           C  
ATOM   1076  N   HIS A 131       5.509  -3.834   1.602  1.00 62.19           N  
ATOM   1077  CA  HIS A 131       6.893  -4.264   1.412  1.00 62.19           C  
ATOM   1078  C   HIS A 131       7.213  -4.646  -0.035  1.00 62.19           C  
ATOM   1079  CB  HIS A 131       7.208  -5.416   2.371  1.00 62.19           C  
ATOM   1080  O   HIS A 131       8.276  -4.275  -0.531  1.00 62.19           O  
ATOM   1081  CG  HIS A 131       7.650  -4.902   3.712  1.00 62.19           C  
ATOM   1082  CD2 HIS A 131       6.898  -4.780   4.848  1.00 62.19           C  
ATOM   1083  ND1 HIS A 131       8.903  -4.408   3.993  1.00 62.19           N  
ATOM   1084  CE1 HIS A 131       8.908  -3.996   5.271  1.00 62.19           C  
ATOM   1085  NE2 HIS A 131       7.710  -4.196   5.828  1.00 62.19           N  
ATOM   1086  N   GLN A 132       6.313  -5.343  -0.726  1.00 54.81           N  
ATOM   1087  CA  GLN A 132       6.505  -5.732  -2.124  1.00 54.81           C  
ATOM   1088  C   GLN A 132       6.545  -4.520  -3.055  1.00 54.81           C  
ATOM   1089  CB  GLN A 132       5.386  -6.684  -2.553  1.00 54.81           C  
ATOM   1090  O   GLN A 132       7.445  -4.431  -3.886  1.00 54.81           O  
ATOM   1091  CG  GLN A 132       5.590  -8.092  -1.980  1.00 54.81           C  
ATOM   1092  CD  GLN A 132       4.426  -9.022  -2.295  1.00 54.81           C  
ATOM   1093  NE2 GLN A 132       4.466 -10.252  -1.836  1.00 54.81           N  
ATOM   1094  OE1 GLN A 132       3.457  -8.683  -2.954  1.00 54.81           O  
ATOM   1095  N   VAL A 133       5.623  -3.564  -2.887  1.00 53.56           N  
ATOM   1096  CA  VAL A 133       5.613  -2.322  -3.678  1.00 53.56           C  
ATOM   1097  C   VAL A 133       6.910  -1.544  -3.463  1.00 53.56           C  
ATOM   1098  CB  VAL A 133       4.383  -1.461  -3.323  1.00 53.56           C  
ATOM   1099  O   VAL A 133       7.550  -1.122  -4.426  1.00 53.56           O  
ATOM   1100  CG1 VAL A 133       4.436  -0.058  -3.946  1.00 53.56           C  
ATOM   1101  CG2 VAL A 133       3.098  -2.132  -3.825  1.00 53.56           C  
ATOM   1102  N   LYS A 134       7.332  -1.402  -2.203  1.00 64.75           N  
ATOM   1103  CA  LYS A 134       8.566  -0.702  -1.841  1.00 64.75           C  
ATOM   1104  C   LYS A 134       9.808  -1.373  -2.436  1.00 64.75           C  
ATOM   1105  CB  LYS A 134       8.641  -0.634  -0.314  1.00 64.75           C  
ATOM   1106  O   LYS A 134      10.576  -0.728  -3.146  1.00 64.75           O  
ATOM   1107  CG  LYS A 134       9.817   0.228   0.155  1.00 64.75           C  
ATOM   1108  CD  LYS A 134      10.088   0.017   1.641  1.00 64.75           C  
ATOM   1109  CE  LYS A 134      10.787  -1.321   1.906  1.00 64.75           C  
ATOM   1110  NZ  LYS A 134      11.410  -1.307   3.247  1.00 64.75           N  
ATOM   1111  N   ASN A 135      10.009  -2.659  -2.145  1.00 55.84           N  
ATOM   1112  CA  ASN A 135      11.208  -3.390  -2.553  1.00 55.84           C  
ATOM   1113  C   ASN A 135      11.272  -3.539  -4.075  1.00 55.84           C  
ATOM   1114  CB  ASN A 135      11.246  -4.765  -1.870  1.00 55.84           C  
ATOM   1115  O   ASN A 135      12.316  -3.273  -4.660  1.00 55.84           O  
ATOM   1116  CG  ASN A 135      11.456  -4.727  -0.366  1.00 55.84           C  
ATOM   1117  ND2 ASN A 135      11.376  -5.874   0.266  1.00 55.84           N  
ATOM   1118  OD1 ASN A 135      11.696  -3.709   0.272  1.00 55.84           O  
ATOM   1119  N   GLY A 136      10.147  -3.863  -4.721  1.00 48.62           N  
ATOM   1120  CA  GLY A 136      10.075  -3.987  -6.176  1.00 48.62           C  
ATOM   1121  C   GLY A 136      10.449  -2.691  -6.893  1.00 48.62           C  
ATOM   1122  O   GLY A 136      11.136  -2.728  -7.913  1.00 48.62           O  
ATOM   1123  N   PHE A 137      10.079  -1.533  -6.336  1.00 52.09           N  
ATOM   1124  CA  PHE A 137      10.506  -0.259  -6.902  1.00 52.09           C  
ATOM   1125  C   PHE A 137      11.997   0.020  -6.709  1.00 52.09           C  
ATOM   1126  CB  PHE A 137       9.699   0.891  -6.314  1.00 52.09           C  
ATOM   1127  O   PHE A 137      12.666   0.429  -7.657  1.00 52.09           O  
ATOM   1128  CG  PHE A 137      10.094   2.199  -6.963  1.00 52.09           C  
ATOM   1129  CD1 PHE A 137      10.884   3.141  -6.284  1.00 52.09           C  
ATOM   1130  CD2 PHE A 137       9.737   2.435  -8.301  1.00 52.09           C  
ATOM   1131  CE1 PHE A 137      11.167   4.384  -6.876  1.00 52.09           C  
ATOM   1132  CE2 PHE A 137      10.015   3.675  -8.897  1.00 52.09           C  
ATOM   1133  CZ  PHE A 137      10.717   4.653  -8.179  1.00 52.09           C  
ATOM   1134  N   ILE A 138      12.527  -0.191  -5.502  1.00 51.16           N  
ATOM   1135  CA  ILE A 138      13.947   0.053  -5.210  1.00 51.16           C  
ATOM   1136  C   ILE A 138      14.832  -0.861  -6.071  1.00 51.16           C  
ATOM   1137  CB  ILE A 138      14.212  -0.107  -3.696  1.00 51.16           C  
ATOM   1138  O   ILE A 138      15.804  -0.406  -6.677  1.00 51.16           O  
ATOM   1139  CG1 ILE A 138      13.507   1.031  -2.917  1.00 51.16           C  
ATOM   1140  CG2 ILE A 138      15.723  -0.101  -3.392  1.00 51.16           C  
ATOM   1141  CD1 ILE A 138      13.532   0.863  -1.392  1.00 51.16           C  
ATOM   1142  N   GLU A 139      14.476  -2.140  -6.178  1.00 50.00           N  
ATOM   1143  CA  GLU A 139      15.193  -3.118  -6.999  1.00 50.00           C  
ATOM   1144  C   GLU A 139      15.090  -2.788  -8.492  1.00 50.00           C  
ATOM   1145  CB  GLU A 139      14.650  -4.525  -6.715  1.00 50.00           C  
ATOM   1146  O   GLU A 139      16.110  -2.753  -9.187  1.00 50.00           O  
ATOM   1147  CG  GLU A 139      15.058  -5.026  -5.318  1.00 50.00           C  
ATOM   1148  CD  GLU A 139      14.402  -6.363  -4.937  1.00 50.00           C  
ATOM   1149  OE1 GLU A 139      14.464  -6.702  -3.731  1.00 50.00           O  
ATOM   1150  OE2 GLU A 139      13.861  -7.045  -5.835  1.00 50.00           O  
ATOM   1151  N   GLY A 140      13.886  -2.469  -8.978  1.00 46.19           N  
ATOM   1152  CA  GLY A 140      13.655  -2.091 -10.372  1.00 46.19           C  
ATOM   1153  C   GLY A 140      14.384  -0.805 -10.767  1.00 46.19           C  
ATOM   1154  O   GLY A 140      15.053  -0.760 -11.800  1.00 46.19           O  
ATOM   1155  N   GLY A 141      14.339   0.224  -9.919  1.00 47.31           N  
ATOM   1156  CA  GLY A 141      15.084   1.463 -10.133  1.00 47.31           C  
ATOM   1157  C   GLY A 141      16.601   1.246 -10.111  1.00 47.31           C  
ATOM   1158  O   GLY A 141      17.323   1.810 -10.931  1.00 47.31           O  
ATOM   1159  N   GLY A 142      17.099   0.377  -9.225  1.00 45.72           N  
ATOM   1160  CA  GLY A 142      18.518   0.028  -9.166  1.00 45.72           C  
ATOM   1161  C   GLY A 142      18.993  -0.719 -10.416  1.00 45.72           C  
ATOM   1162  O   GLY A 142      20.104  -0.480 -10.893  1.00 45.72           O  
ATOM   1163  N   ALA A 143      18.151  -1.593 -10.972  1.00 45.19           N  
ATOM   1164  CA  ALA A 143      18.427  -2.287 -12.225  1.00 45.19           C  
ATOM   1165  C   ALA A 143      18.469  -1.317 -13.416  1.00 45.19           C  
ATOM   1166  CB  ALA A 143      17.384  -3.392 -12.415  1.00 45.19           C  
ATOM   1167  O   ALA A 143      19.428  -1.357 -14.186  1.00 45.19           O  
ATOM   1168  N   LEU A 144      17.498  -0.400 -13.520  1.00 45.16           N  
ATOM   1169  CA  LEU A 144      17.480   0.638 -14.557  1.00 45.16           C  
ATOM   1170  C   LEU A 144      18.749   1.496 -14.525  1.00 45.16           C  
ATOM   1171  CB  LEU A 144      16.243   1.536 -14.379  1.00 45.16           C  
ATOM   1172  O   LEU A 144      19.368   1.722 -15.564  1.00 45.16           O  
ATOM   1173  CG  LEU A 144      14.911   0.932 -14.857  1.00 45.16           C  
ATOM   1174  CD1 LEU A 144      13.783   1.889 -14.462  1.00 45.16           C  
ATOM   1175  CD2 LEU A 144      14.873   0.750 -16.376  1.00 45.16           C  
ATOM   1176  N   ARG A 145      19.195   1.910 -13.333  1.00 49.62           N  
ATOM   1177  CA  ARG A 145      20.418   2.709 -13.193  1.00 49.62           C  
ATOM   1178  C   ARG A 145      21.660   1.964 -13.683  1.00 49.62           C  
ATOM   1179  CB  ARG A 145      20.577   3.165 -11.740  1.00 49.62           C  
ATOM   1180  O   ARG A 145      22.467   2.537 -14.402  1.00 49.62           O  
ATOM   1181  CG  ARG A 145      21.496   4.392 -11.679  1.00 49.62           C  
ATOM   1182  CD  ARG A 145      21.809   4.778 -10.236  1.00 49.62           C  
ATOM   1183  NE  ARG A 145      22.860   3.911  -9.687  1.00 49.62           N  
ATOM   1184  NH1 ARG A 145      22.648   4.555  -7.507  1.00 49.62           N  
ATOM   1185  NH2 ARG A 145      24.162   2.999  -8.091  1.00 49.62           N  
ATOM   1186  CZ  ARG A 145      23.210   3.819  -8.426  1.00 49.62           C  
ATOM   1187  N   LYS A 146      21.797   0.675 -13.351  1.00 48.59           N  
ATOM   1188  CA  LYS A 146      22.911  -0.160 -13.838  1.00 48.59           C  
ATOM   1189  C   LYS A 146      22.895  -0.326 -15.357  1.00 48.59           C  
ATOM   1190  CB  LYS A 146      22.864  -1.543 -13.185  1.00 48.59           C  
ATOM   1191  O   LYS A 146      23.955  -0.364 -15.977  1.00 48.59           O  
ATOM   1192  CG  LYS A 146      23.324  -1.514 -11.725  1.00 48.59           C  
ATOM   1193  CD  LYS A 146      23.212  -2.927 -11.147  1.00 48.59           C  
ATOM   1194  CE  LYS A 146      23.673  -2.939  -9.690  1.00 48.59           C  
ATOM   1195  NZ  LYS A 146      23.540  -4.297  -9.109  1.00 48.59           N  
ATOM   1196  N   VAL A 147      21.712  -0.448 -15.960  1.00 44.75           N  
ATOM   1197  CA  VAL A 147      21.569  -0.510 -17.422  1.00 44.75           C  
ATOM   1198  C   VAL A 147      22.032   0.803 -18.055  1.00 44.75           C  
ATOM   1199  CB  VAL A 147      20.123  -0.868 -17.819  1.00 44.75           C  
ATOM   1200  O   VAL A 147      22.800   0.770 -19.014  1.00 44.75           O  
ATOM   1201  CG1 VAL A 147      19.884  -0.753 -19.329  1.00 44.75           C  
ATOM   1202  CG2 VAL A 147      19.806  -2.317 -17.420  1.00 44.75           C  
ATOM   1203  N   GLU A 148      21.648   1.941 -17.480  1.00 46.88           N  
ATOM   1204  CA  GLU A 148      22.040   3.269 -17.958  1.00 46.88           C  
ATOM   1205  C   GLU A 148      23.546   3.547 -17.786  1.00 46.88           C  
ATOM   1206  CB  GLU A 148      21.174   4.308 -17.225  1.00 46.88           C  
ATOM   1207  O   GLU A 148      24.200   4.036 -18.706  1.00 46.88           O  
ATOM   1208  CG  GLU A 148      21.318   5.739 -17.754  1.00 46.88           C  
ATOM   1209  CD  GLU A 148      20.888   5.916 -19.214  1.00 46.88           C  
ATOM   1210  OE1 GLU A 148      21.209   6.976 -19.794  1.00 46.88           O  
ATOM   1211  OE2 GLU A 148      20.296   5.004 -19.830  1.00 46.88           O  
ATOM   1212  N   GLU A 149      24.133   3.165 -16.650  1.00 53.28           N  
ATOM   1213  CA  GLU A 149      25.582   3.240 -16.411  1.00 53.28           C  
ATOM   1214  C   GLU A 149      26.356   2.409 -17.452  1.00 53.28           C  
ATOM   1215  CB  GLU A 149      25.899   2.761 -14.978  1.00 53.28           C  
ATOM   1216  O   GLU A 149      27.280   2.911 -18.095  1.00 53.28           O  
ATOM   1217  CG  GLU A 149      25.514   3.766 -13.868  1.00 53.28           C  
ATOM   1218  CD  GLU A 149      25.563   3.172 -12.438  1.00 53.28           C  
ATOM   1219  OE1 GLU A 149      25.034   3.804 -11.485  1.00 53.28           O  
ATOM   1220  OE2 GLU A 149      26.084   2.050 -12.244  1.00 53.28           O  
ATOM   1221  N   ASN A 150      25.924   1.167 -17.701  1.00 51.31           N  
ATOM   1222  CA  ASN A 150      26.517   0.308 -18.730  1.00 51.31           C  
ATOM   1223  C   ASN A 150      26.335   0.881 -20.149  1.00 51.31           C  
ATOM   1224  CB  ASN A 150      25.892  -1.093 -18.629  1.00 51.31           C  
ATOM   1225  O   ASN A 150      27.218   0.716 -20.994  1.00 51.31           O  
ATOM   1226  CG  ASN A 150      26.362  -1.893 -17.426  1.00 51.31           C  
ATOM   1227  ND2 ASN A 150      25.587  -2.862 -17.000  1.00 51.31           N  
ATOM   1228  OD1 ASN A 150      27.441  -1.727 -16.889  1.00 51.31           O  
ATOM   1229  N   ARG A 151      25.213   1.561 -20.425  1.00 47.91           N  
ATOM   1230  CA  ARG A 151      24.944   2.247 -21.701  1.00 47.91           C  
ATOM   1231  C   ARG A 151      25.956   3.362 -21.948  1.00 47.91           C  
ATOM   1232  CB  ARG A 151      23.501   2.788 -21.693  1.00 47.91           C  
ATOM   1233  O   ARG A 151      26.532   3.424 -23.034  1.00 47.91           O  
ATOM   1234  CG  ARG A 151      23.035   3.327 -23.053  1.00 47.91           C  
ATOM   1235  CD  ARG A 151      21.587   3.840 -22.971  1.00 47.91           C  
ATOM   1236  NE  ARG A 151      21.494   5.187 -22.375  1.00 47.91           N  
ATOM   1237  NH1 ARG A 151      21.356   6.411 -24.315  1.00 47.91           N  
ATOM   1238  NH2 ARG A 151      21.504   7.465 -22.375  1.00 47.91           N  
ATOM   1239  CZ  ARG A 151      21.458   6.339 -23.016  1.00 47.91           C  
ATOM   1240  N   LEU A 152      26.208   4.196 -20.939  1.00 52.25           N  
ATOM   1241  CA  LEU A 152      27.185   5.283 -21.014  1.00 52.25           C  
ATOM   1242  C   LEU A 152      28.602   4.746 -21.240  1.00 52.25           C  
ATOM   1243  CB  LEU A 152      27.099   6.137 -19.737  1.00 52.25           C  
ATOM   1244  O   LEU A 152      29.288   5.234 -22.136  1.00 52.25           O  
ATOM   1245  CG  LEU A 152      25.808   6.970 -19.626  1.00 52.25           C  
ATOM   1246  CD1 LEU A 152      25.706   7.570 -18.225  1.00 52.25           C  
ATOM   1247  CD2 LEU A 152      25.778   8.116 -20.642  1.00 52.25           C  
ATOM   1248  N   SER A 153      29.005   3.694 -20.516  1.00 55.12           N  
ATOM   1249  CA  SER A 153      30.315   3.051 -20.704  1.00 55.12           C  
ATOM   1250  C   SER A 153      30.501   2.481 -22.117  1.00 55.12           C  
ATOM   1251  CB  SER A 153      30.522   1.942 -19.669  1.00 55.12           C  
ATOM   1252  O   SER A 153      31.543   2.694 -22.739  1.00 55.12           O  
ATOM   1253  OG  SER A 153      30.480   2.481 -18.363  1.00 55.12           O  
ATOM   1254  N   ARG A 154      29.474   1.829 -22.679  1.00 53.19           N  
ATOM   1255  CA  ARG A 154      29.518   1.298 -24.055  1.00 53.19           C  
ATOM   1256  C   ARG A 154      29.543   2.397 -25.115  1.00 53.19           C  
ATOM   1257  CB  ARG A 154      28.317   0.379 -24.296  1.00 53.19           C  
ATOM   1258  O   ARG A 154      30.184   2.231 -26.149  1.00 53.19           O  
ATOM   1259  CG  ARG A 154      28.431  -0.951 -23.542  1.00 53.19           C  
ATOM   1260  CD  ARG A 154      27.132  -1.737 -23.744  1.00 53.19           C  
ATOM   1261  NE  ARG A 154      27.073  -2.933 -22.889  1.00 53.19           N  
ATOM   1262  NH1 ARG A 154      25.164  -3.840 -23.796  1.00 53.19           N  
ATOM   1263  NH2 ARG A 154      26.192  -4.886 -22.118  1.00 53.19           N  
ATOM   1264  CZ  ARG A 154      26.145  -3.873 -22.936  1.00 53.19           C  
ATOM   1265  N   GLN A 155      28.855   3.518 -24.891  1.00 53.66           N  
ATOM   1266  CA  GLN A 155      28.898   4.661 -25.809  1.00 53.66           C  
ATOM   1267  C   GLN A 155      30.274   5.335 -25.816  1.00 53.66           C  
ATOM   1268  CB  GLN A 155      27.794   5.671 -25.471  1.00 53.66           C  
ATOM   1269  O   GLN A 155      30.750   5.703 -26.889  1.00 53.66           O  
ATOM   1270  CG  GLN A 155      26.425   5.189 -25.970  1.00 53.66           C  
ATOM   1271  CD  GLN A 155      25.310   6.207 -25.749  1.00 53.66           C  
ATOM   1272  NE2 GLN A 155      24.129   5.950 -26.267  1.00 53.66           N  
ATOM   1273  OE1 GLN A 155      25.461   7.251 -25.135  1.00 53.66           O  
ATOM   1274  N   THR A 156      30.943   5.431 -24.663  1.00 53.25           N  
ATOM   1275  CA  THR A 156      32.338   5.892 -24.601  1.00 53.25           C  
ATOM   1276  C   THR A 156      33.297   4.932 -25.312  1.00 53.25           C  
ATOM   1277  CB  THR A 156      32.792   6.177 -23.159  1.00 53.25           C  
ATOM   1278  O   THR A 156      34.116   5.384 -26.103  1.00 53.25           O  
ATOM   1279  CG2 THR A 156      32.240   7.520 -22.678  1.00 53.25           C  
ATOM   1280  OG1 THR A 156      32.321   5.235 -22.225  1.00 53.25           O  
ATOM   1281  N   GLU A 157      33.128   3.613 -25.160  1.00 54.28           N  
ATOM   1282  CA  GLU A 157      33.935   2.618 -25.889  1.00 54.28           C  
ATOM   1283  C   GLU A 157      33.684   2.636 -27.408  1.00 54.28           C  
ATOM   1284  CB  GLU A 157      33.640   1.212 -25.346  1.00 54.28           C  
ATOM   1285  O   GLU A 157      34.622   2.511 -28.198  1.00 54.28           O  
ATOM   1286  CG  GLU A 157      34.254   0.952 -23.961  1.00 54.28           C  
ATOM   1287  CD  GLU A 157      33.888  -0.433 -23.396  1.00 54.28           C  
ATOM   1288  OE1 GLU A 157      34.445  -0.784 -22.331  1.00 54.28           O  
ATOM   1289  OE2 GLU A 157      33.045  -1.132 -24.009  1.00 54.28           O  
ATOM   1290  N   LYS A 158      32.431   2.825 -27.855  1.00 49.53           N  
ATOM   1291  CA  LYS A 158      32.110   2.996 -29.285  1.00 49.53           C  
ATOM   1292  C   LYS A 158      32.719   4.294 -29.836  1.00 49.53           C  
ATOM   1293  CB  LYS A 158      30.586   2.903 -29.551  1.00 49.53           C  
ATOM   1294  O   LYS A 158      33.224   4.273 -30.954  1.00 49.53           O  
ATOM   1295  CG  LYS A 158      30.035   1.456 -29.558  1.00 49.53           C  
ATOM   1296  CD  LYS A 158      28.550   1.342 -29.996  1.00 49.53           C  
ATOM   1297  CE  LYS A 158      28.051  -0.129 -29.988  1.00 49.53           C  
ATOM   1298  NZ  LYS A 158      26.672  -0.345 -30.543  1.00 49.53           N  
ATOM   1299  N   ALA A 159      32.719   5.395 -29.080  1.00 49.50           N  
ATOM   1300  CA  ALA A 159      33.335   6.656 -29.506  1.00 49.50           C  
ATOM   1301  C   ALA A 159      34.860   6.537 -29.688  1.00 49.50           C  
ATOM   1302  CB  ALA A 159      32.967   7.753 -28.500  1.00 49.50           C  
ATOM   1303  O   ALA A 159      35.396   7.084 -30.653  1.00 49.50           O  
ATOM   1304  N   ASP A 160      35.531   5.760 -28.835  1.00 47.78           N  
ATOM   1305  CA  ASP A 160      36.966   5.482 -28.959  1.00 47.78           C  
ATOM   1306  C   ASP A 160      37.278   4.515 -30.125  1.00 47.78           C  
ATOM   1307  CB  ASP A 160      37.497   4.969 -27.607  1.00 47.78           C  
ATOM   1308  O   ASP A 160      38.288   4.673 -30.816  1.00 47.78           O  
ATOM   1309  CG  ASP A 160      37.567   6.051 -26.513  1.00 47.78           C  
ATOM   1310  OD1 ASP A 160      37.598   7.256 -26.860  1.00 47.78           O  
ATOM   1311  OD2 ASP A 160      37.661   5.664 -25.327  1.00 47.78           O  
ATOM   1312  N   ASN A 161      36.378   3.568 -30.424  1.00 47.16           N  
ATOM   1313  CA  ASN A 161      36.533   2.596 -31.518  1.00 47.16           C  
ATOM   1314  C   ASN A 161      36.072   3.100 -32.904  1.00 47.16           C  
ATOM   1315  CB  ASN A 161      35.828   1.288 -31.120  1.00 47.16           C  
ATOM   1316  O   ASN A 161      36.476   2.541 -33.924  1.00 47.16           O  
ATOM   1317  CG  ASN A 161      36.593   0.495 -30.071  1.00 47.16           C  
ATOM   1318  ND2 ASN A 161      35.912  -0.306 -29.286  1.00 47.16           N  
ATOM   1319  OD1 ASN A 161      37.806   0.540 -29.962  1.00 47.16           O  
ATOM   1320  N   PHE A 162      35.290   4.185 -32.995  1.00 41.91           N  
ATOM   1321  CA  PHE A 162      34.829   4.768 -34.272  1.00 41.91           C  
ATOM   1322  C   PHE A 162      35.950   5.407 -35.123  1.00 41.91           C  
ATOM   1323  CB  PHE A 162      33.662   5.746 -34.030  1.00 41.91           C  
ATOM   1324  O   PHE A 162      35.704   5.863 -36.241  1.00 41.91           O  
ATOM   1325  CG  PHE A 162      32.336   5.265 -34.596  1.00 41.91           C  
ATOM   1326  CD1 PHE A 162      32.002   5.527 -35.938  1.00 41.91           C  
ATOM   1327  CD2 PHE A 162      31.436   4.544 -33.790  1.00 41.91           C  
ATOM   1328  CE1 PHE A 162      30.774   5.080 -36.462  1.00 41.91           C  
ATOM   1329  CE2 PHE A 162      30.211   4.095 -34.311  1.00 41.91           C  
ATOM   1330  CZ  PHE A 162      29.877   4.365 -35.648  1.00 41.91           C  
ATOM   1331  N   SER A 163      37.192   5.403 -34.632  1.00 43.28           N  
ATOM   1332  CA  SER A 163      38.396   5.731 -35.407  1.00 43.28           C  
ATOM   1333  C   SER A 163      38.857   4.579 -36.329  1.00 43.28           C  
ATOM   1334  CB  SER A 163      39.488   6.134 -34.412  1.00 43.28           C  
ATOM   1335  O   SER A 163      39.671   4.799 -37.228  1.00 43.28           O  
ATOM   1336  OG  SER A 163      40.650   6.629 -35.047  1.00 43.28           O  
ATOM   1337  N   GLN A 164      38.340   3.353 -36.159  1.00 41.25           N  
ATOM   1338  CA  GLN A 164      38.813   2.161 -36.879  1.00 41.25           C  
ATOM   1339  C   GLN A 164      37.689   1.179 -37.276  1.00 41.25           C  
ATOM   1340  CB  GLN A 164      39.873   1.421 -36.030  1.00 41.25           C  
ATOM   1341  O   GLN A 164      37.679   0.058 -36.797  1.00 41.25           O  
ATOM   1342  CG  GLN A 164      41.260   2.064 -35.987  1.00 41.25           C  
ATOM   1343  CD  GLN A 164      42.269   1.171 -35.262  1.00 41.25           C  
ATOM   1344  NE2 GLN A 164      43.550   1.349 -35.498  1.00 41.25           N  
ATOM   1345  OE1 GLN A 164      41.961   0.303 -34.467  1.00 41.25           O  
ATOM   1346  N   ASP A 165      36.758   1.543 -38.165  1.00 34.62           N  
ATOM   1347  CA  ASP A 165      36.413   0.668 -39.310  1.00 34.62           C  
ATOM   1348  C   ASP A 165      35.318   1.260 -40.208  1.00 34.62           C  
ATOM   1349  CB  ASP A 165      36.014  -0.796 -38.966  1.00 34.62           C  
ATOM   1350  O   ASP A 165      34.211   1.589 -39.785  1.00 34.62           O  
ATOM   1351  CG  ASP A 165      37.025  -1.824 -39.506  1.00 34.62           C  
ATOM   1352  OD1 ASP A 165      37.665  -1.509 -40.542  1.00 34.62           O  
ATOM   1353  OD2 ASP A 165      37.044  -2.966 -39.000  1.00 34.62           O  
ATOM   1354  N   GLY A 166      35.624   1.376 -41.500  1.00 37.25           N  
ATOM   1355  CA  GLY A 166      34.814   2.087 -42.491  1.00 37.25           C  
ATOM   1356  C   GLY A 166      33.994   1.205 -43.436  1.00 37.25           C  
ATOM   1357  O   GLY A 166      33.927   1.547 -44.614  1.00 37.25           O  
ATOM   1358  N   SER A 167      33.398   0.083 -43.001  1.00 35.66           N  
ATOM   1359  CA  SER A 167      32.776  -0.865 -43.959  1.00 35.66           C  
ATOM   1360  C   SER A 167      31.302  -1.248 -43.763  1.00 35.66           C  
ATOM   1361  CB  SER A 167      33.653  -2.105 -44.141  1.00 35.66           C  
ATOM   1362  O   SER A 167      30.742  -1.875 -44.661  1.00 35.66           O  
ATOM   1363  OG  SER A 167      33.501  -2.986 -43.052  1.00 35.66           O  
ATOM   1364  N   TYR A 168      30.613  -0.826 -42.697  1.00 31.95           N  
ATOM   1365  CA  TYR A 168      29.187  -1.148 -42.520  1.00 31.95           C  
ATOM   1366  C   TYR A 168      28.326   0.116 -42.392  1.00 31.95           C  
ATOM   1367  CB  TYR A 168      29.004  -2.158 -41.371  1.00 31.95           C  
ATOM   1368  O   TYR A 168      28.272   0.752 -41.346  1.00 31.95           O  
ATOM   1369  CG  TYR A 168      28.173  -3.367 -41.766  1.00 31.95           C  
ATOM   1370  CD1 TYR A 168      26.788  -3.394 -41.517  1.00 31.95           C  
ATOM   1371  CD2 TYR A 168      28.794  -4.463 -42.398  1.00 31.95           C  
ATOM   1372  CE1 TYR A 168      26.025  -4.520 -41.891  1.00 31.95           C  
ATOM   1373  CE2 TYR A 168      28.040  -5.596 -42.759  1.00 31.95           C  
ATOM   1374  OH  TYR A 168      25.913  -6.714 -42.840  1.00 31.95           O  
ATOM   1375  CZ  TYR A 168      26.653  -5.626 -42.501  1.00 31.95           C  
ATOM   1376  N   ARG A 169      27.624   0.491 -43.470  1.00 31.16           N  
ATOM   1377  CA  ARG A 169      26.554   1.506 -43.438  1.00 31.16           C  
ATOM   1378  C   ARG A 169      25.212   0.823 -43.703  1.00 31.16           C  
ATOM   1379  CB  ARG A 169      26.829   2.646 -44.440  1.00 31.16           C  
ATOM   1380  O   ARG A 169      24.944   0.427 -44.835  1.00 31.16           O  
ATOM   1381  CG  ARG A 169      27.915   3.625 -43.960  1.00 31.16           C  
ATOM   1382  CD  ARG A 169      28.015   4.826 -44.913  1.00 31.16           C  
ATOM   1383  NE  ARG A 169      28.979   5.834 -44.430  1.00 31.16           N  
ATOM   1384  NH1 ARG A 169      28.545   7.458 -45.998  1.00 31.16           N  
ATOM   1385  NH2 ARG A 169      30.060   7.841 -44.404  1.00 31.16           N  
ATOM   1386  CZ  ARG A 169      29.190   7.035 -44.945  1.00 31.16           C  
ATOM   1387  N   ARG A 170      24.368   0.681 -42.672  1.00 37.44           N  
ATOM   1388  CA  ARG A 170      22.957   0.275 -42.819  1.00 37.44           C  
ATOM   1389  C   ARG A 170      22.106   1.544 -42.980  1.00 37.44           C  
ATOM   1390  CB  ARG A 170      22.473  -0.584 -41.625  1.00 37.44           C  
ATOM   1391  O   ARG A 170      22.104   2.387 -42.093  1.00 37.44           O  
ATOM   1392  CG  ARG A 170      23.257  -1.891 -41.383  1.00 37.44           C  
ATOM   1393  CD  ARG A 170      22.584  -2.779 -40.309  1.00 37.44           C  
ATOM   1394  NE  ARG A 170      23.544  -3.659 -39.595  1.00 37.44           N  
ATOM   1395  NH1 ARG A 170      22.053  -5.067 -38.511  1.00 37.44           N  
ATOM   1396  NH2 ARG A 170      24.199  -5.200 -38.028  1.00 37.44           N  
ATOM   1397  CZ  ARG A 170      23.262  -4.632 -38.731  1.00 37.44           C  
ATOM   1398  N   ASN A 171      21.399   1.687 -44.102  1.00 30.41           N  
ATOM   1399  CA  ASN A 171      20.464   2.796 -44.332  1.00 30.41           C  
ATOM   1400  C   ASN A 171      19.063   2.400 -43.838  1.00 30.41           C  
ATOM   1401  CB  ASN A 171      20.447   3.174 -45.830  1.00 30.41           C  
ATOM   1402  O   ASN A 171      18.362   1.650 -44.517  1.00 30.41           O  
ATOM   1403  CG  ASN A 171      21.652   3.971 -46.301  1.00 30.41           C  
ATOM   1404  ND2 ASN A 171      21.856   4.054 -47.595  1.00 30.41           N  
ATOM   1405  OD1 ASN A 171      22.416   4.545 -45.547  1.00 30.41           O  
ATOM   1406  N   LEU A 172      18.657   2.905 -42.672  1.00 34.16           N  
ATOM   1407  CA  LEU A 172      17.271   2.872 -42.196  1.00 34.16           C  
ATOM   1408  C   LEU A 172      16.569   4.165 -42.631  1.00 34.16           C  
ATOM   1409  CB  LEU A 172      17.259   2.697 -40.662  1.00 34.16           C  
ATOM   1410  O   LEU A 172      17.034   5.256 -42.320  1.00 34.16           O  
ATOM   1411  CG  LEU A 172      17.285   1.218 -40.223  1.00 34.16           C  
ATOM   1412  CD1 LEU A 172      18.238   0.995 -39.052  1.00 34.16           C  
ATOM   1413  CD2 LEU A 172      15.886   0.753 -39.810  1.00 34.16           C  
ATOM   1414  N   VAL A 173      15.454   4.044 -43.354  1.00 32.16           N  
ATOM   1415  CA  VAL A 173      14.542   5.165 -43.626  1.00 32.16           C  
ATOM   1416  C   VAL A 173      13.195   4.801 -43.014  1.00 32.16           C  
ATOM   1417  CB  VAL A 173      14.437   5.500 -45.129  1.00 32.16           C  
ATOM   1418  O   VAL A 173      12.523   3.882 -43.485  1.00 32.16           O  
ATOM   1419  CG1 VAL A 173      13.512   6.702 -45.364  1.00 32.16           C  
ATOM   1420  CG2 VAL A 173      15.810   5.846 -45.724  1.00 32.16           C  
ATOM   1421  N   VAL A 174      12.846   5.487 -41.928  1.00 31.86           N  
ATOM   1422  CA  VAL A 174      11.537   5.412 -41.270  1.00 31.86           C  
ATOM   1423  C   VAL A 174      10.575   6.290 -42.071  1.00 31.86           C  
ATOM   1424  CB  VAL A 174      11.645   5.863 -39.797  1.00 31.86           C  
ATOM   1425  O   VAL A 174      10.944   7.397 -42.453  1.00 31.86           O  
ATOM   1426  CG1 VAL A 174      10.302   5.754 -39.069  1.00 31.86           C  
ATOM   1427  CG2 VAL A 174      12.667   5.002 -39.035  1.00 31.86           C  
ATOM   1428  N   ASN A 175       9.385   5.782 -42.396  1.00 30.70           N  
ATOM   1429  CA  ASN A 175       8.378   6.526 -43.154  1.00 30.70           C  
ATOM   1430  C   ASN A 175       7.128   6.682 -42.277  1.00 30.70           C  
ATOM   1431  CB  ASN A 175       8.126   5.809 -44.501  1.00 30.70           C  
ATOM   1432  O   ASN A 175       6.559   5.679 -41.842  1.00 30.70           O  
ATOM   1433  CG  ASN A 175       7.926   6.750 -45.679  1.00 30.70           C  
ATOM   1434  ND2 ASN A 175       7.509   6.234 -46.812  1.00 30.70           N  
ATOM   1435  OD1 ASN A 175       8.164   7.940 -45.641  1.00 30.70           O  
ATOM   1436  N   ASP A 176       6.720   7.925 -42.025  1.00 32.78           N  
ATOM   1437  CA  ASP A 176       5.852   8.320 -40.901  1.00 32.78           C  
ATOM   1438  C   ASP A 176       4.364   7.938 -41.028  1.00 32.78           C  
ATOM   1439  CB  ASP A 176       6.009   9.838 -40.669  1.00 32.78           C  
ATOM   1440  O   ASP A 176       3.572   8.213 -40.130  1.00 32.78           O  
ATOM   1441  CG  ASP A 176       7.393  10.233 -40.142  1.00 32.78           C  
ATOM   1442  OD1 ASP A 176       8.016   9.394 -39.454  1.00 32.78           O  
ATOM   1443  OD2 ASP A 176       7.822  11.366 -40.452  1.00 32.78           O  
ATOM   1444  N   GLU A 177       3.944   7.286 -42.115  1.00 27.92           N  
ATOM   1445  CA  GLU A 177       2.510   7.129 -42.416  1.00 27.92           C  
ATOM   1446  C   GLU A 177       1.952   5.708 -42.256  1.00 27.92           C  
ATOM   1447  CB  GLU A 177       2.191   7.748 -43.781  1.00 27.92           C  
ATOM   1448  O   GLU A 177       0.744   5.504 -42.364  1.00 27.92           O  
ATOM   1449  CG  GLU A 177       2.394   9.274 -43.756  1.00 27.92           C  
ATOM   1450  CD  GLU A 177       1.881   9.965 -45.027  1.00 27.92           C  
ATOM   1451  OE1 GLU A 177       1.687  11.200 -44.978  1.00 27.92           O  
ATOM   1452  OE2 GLU A 177       1.678   9.262 -46.047  1.00 27.92           O  
ATOM   1453  N   SER A 178       2.765   4.698 -41.933  1.00 30.03           N  
ATOM   1454  CA  SER A 178       2.210   3.408 -41.494  1.00 30.03           C  
ATOM   1455  C   SER A 178       3.212   2.575 -40.701  1.00 30.03           C  
ATOM   1456  CB  SER A 178       1.635   2.607 -42.677  1.00 30.03           C  
ATOM   1457  O   SER A 178       4.328   2.321 -41.148  1.00 30.03           O  
ATOM   1458  OG  SER A 178       2.586   2.423 -43.703  1.00 30.03           O  
ATOM   1459  N   PHE A 179       2.772   2.093 -39.535  1.00 27.70           N  
ATOM   1460  CA  PHE A 179       3.458   1.129 -38.667  1.00 27.70           C  
ATOM   1461  C   PHE A 179       3.573  -0.257 -39.333  1.00 27.70           C  
ATOM   1462  CB  PHE A 179       2.710   1.042 -37.321  1.00 27.70           C  
ATOM   1463  O   PHE A 179       2.990  -1.240 -38.880  1.00 27.70           O  
ATOM   1464  CG  PHE A 179       2.994   2.162 -36.344  1.00 27.70           C  
ATOM   1465  CD1 PHE A 179       3.991   1.985 -35.365  1.00 27.70           C  
ATOM   1466  CD2 PHE A 179       2.253   3.359 -36.380  1.00 27.70           C  
ATOM   1467  CE1 PHE A 179       4.247   2.998 -34.426  1.00 27.70           C  
ATOM   1468  CE2 PHE A 179       2.515   4.374 -35.442  1.00 27.70           C  
ATOM   1469  CZ  PHE A 179       3.509   4.193 -34.465  1.00 27.70           C  
ATOM   1470  N   ASN A 180       4.298  -0.351 -40.446  1.00 26.11           N  
ATOM   1471  CA  ASN A 180       4.626  -1.615 -41.093  1.00 26.11           C  
ATOM   1472  C   ASN A 180       6.047  -1.555 -41.661  1.00 26.11           C  
ATOM   1473  CB  ASN A 180       3.535  -1.974 -42.131  1.00 26.11           C  
ATOM   1474  O   ASN A 180       6.270  -1.266 -42.838  1.00 26.11           O  
ATOM   1475  CG  ASN A 180       2.726  -3.203 -41.748  1.00 26.11           C  
ATOM   1476  ND2 ASN A 180       1.544  -3.346 -42.298  1.00 26.11           N  
ATOM   1477  OD1 ASN A 180       3.142  -4.085 -41.019  1.00 26.11           O  
ATOM   1478  N   VAL A 181       7.032  -1.858 -40.814  1.00 30.84           N  
ATOM   1479  CA  VAL A 181       8.415  -2.049 -41.260  1.00 30.84           C  
ATOM   1480  C   VAL A 181       8.521  -3.437 -41.890  1.00 30.84           C  
ATOM   1481  CB  VAL A 181       9.433  -1.840 -40.122  1.00 30.84           C  
ATOM   1482  O   VAL A 181       8.516  -4.462 -41.210  1.00 30.84           O  
ATOM   1483  CG1 VAL A 181      10.865  -1.924 -40.668  1.00 30.84           C  
ATOM   1484  CG2 VAL A 181       9.255  -0.463 -39.468  1.00 30.84           C  
ATOM   1485  N   ARG A 182       8.584  -3.488 -43.224  1.00 26.17           N  
ATOM   1486  CA  ARG A 182       8.831  -4.726 -43.972  1.00 26.17           C  
ATOM   1487  C   ARG A 182      10.342  -4.921 -44.099  1.00 26.17           C  
ATOM   1488  CB  ARG A 182       8.092  -4.679 -45.326  1.00 26.17           C  
ATOM   1489  O   ARG A 182      10.977  -4.257 -44.915  1.00 26.17           O  
ATOM   1490  CG  ARG A 182       7.415  -6.013 -45.670  1.00 26.17           C  
ATOM   1491  CD  ARG A 182       6.721  -5.925 -47.039  1.00 26.17           C  
ATOM   1492  NE  ARG A 182       5.464  -6.698 -47.072  1.00 26.17           N  
ATOM   1493  NH1 ARG A 182       5.068  -6.591 -49.333  1.00 26.17           N  
ATOM   1494  NH2 ARG A 182       3.554  -7.531 -47.994  1.00 26.17           N  
ATOM   1495  CZ  ARG A 182       4.706  -6.938 -48.129  1.00 26.17           C  
ATOM   1496  N   PHE A 183      10.915  -5.842 -43.325  1.00 29.64           N  
ATOM   1497  CA  PHE A 183      12.315  -6.243 -43.480  1.00 29.64           C  
ATOM   1498  C   PHE A 183      12.518  -6.881 -44.864  1.00 29.64           C  
ATOM   1499  CB  PHE A 183      12.725  -7.208 -42.355  1.00 29.64           C  
ATOM   1500  O   PHE A 183      12.135  -8.026 -45.099  1.00 29.64           O  
ATOM   1501  CG  PHE A 183      12.795  -6.573 -40.978  1.00 29.64           C  
ATOM   1502  CD1 PHE A 183      13.968  -5.911 -40.567  1.00 29.64           C  
ATOM   1503  CD2 PHE A 183      11.695  -6.649 -40.101  1.00 29.64           C  
ATOM   1504  CE1 PHE A 183      14.039  -5.327 -39.289  1.00 29.64           C  
ATOM   1505  CE2 PHE A 183      11.767  -6.062 -38.825  1.00 29.64           C  
ATOM   1506  CZ  PHE A 183      12.939  -5.402 -38.419  1.00 29.64           C  
ATOM   1507  N   LYS A 184      13.109  -6.147 -45.812  1.00 25.22           N  
ATOM   1508  CA  LYS A 184      13.629  -6.728 -47.058  1.00 25.22           C  
ATOM   1509  C   LYS A 184      15.073  -7.168 -46.833  1.00 25.22           C  
ATOM   1510  CB  LYS A 184      13.489  -5.761 -48.247  1.00 25.22           C  
ATOM   1511  O   LYS A 184      16.004  -6.498 -47.260  1.00 25.22           O  
ATOM   1512  CG  LYS A 184      12.111  -5.820 -48.919  1.00 25.22           C  
ATOM   1513  CD  LYS A 184      12.142  -4.966 -50.195  1.00 25.22           C  
ATOM   1514  CE  LYS A 184      10.827  -5.053 -50.974  1.00 25.22           C  
ATOM   1515  NZ  LYS A 184      10.883  -4.203 -52.191  1.00 25.22           N  
ATOM   1516  N   ALA A 185      15.253  -8.303 -46.169  1.00 31.75           N  
ATOM   1517  CA  ALA A 185      16.522  -9.017 -46.201  1.00 31.75           C  
ATOM   1518  C   ALA A 185      16.489  -9.999 -47.383  1.00 31.75           C  
ATOM   1519  CB  ALA A 185      16.750  -9.688 -44.842  1.00 31.75           C  
ATOM   1520  O   ALA A 185      15.832 -11.036 -47.317  1.00 31.75           O  
ATOM   1521  N   SER A 186      17.146  -9.671 -48.499  1.00 27.88           N  
ATOM   1522  CA  SER A 186      17.415 -10.659 -49.550  1.00 27.88           C  
ATOM   1523  C   SER A 186      18.683 -11.425 -49.176  1.00 27.88           C  
ATOM   1524  CB  SER A 186      17.538  -9.997 -50.930  1.00 27.88           C  
ATOM   1525  O   SER A 186      19.782 -10.902 -49.346  1.00 27.88           O  
ATOM   1526  OG  SER A 186      18.578  -9.042 -50.952  1.00 27.88           O  
ATOM   1527  N   CYS A 187      18.543 -12.644 -48.653  1.00 31.31           N  
ATOM   1528  CA  CYS A 187      19.680 -13.521 -48.372  1.00 31.31           C  
ATOM   1529  C   CYS A 187      19.802 -14.598 -49.458  1.00 31.31           C  
ATOM   1530  CB  CYS A 187      19.590 -14.086 -46.946  1.00 31.31           C  
ATOM   1531  O   CYS A 187      18.852 -15.328 -49.723  1.00 31.31           O  
ATOM   1532  SG  CYS A 187      20.848 -13.362 -45.861  1.00 31.31           S  
ATOM   1533  N   ALA A 188      20.967 -14.667 -50.108  1.00 29.83           N  
ATOM   1534  CA  ALA A 188      21.199 -15.477 -51.306  1.00 29.83           C  
ATOM   1535  C   ALA A 188      21.738 -16.896 -51.032  1.00 29.83           C  
ATOM   1536  CB  ALA A 188      22.105 -14.679 -52.255  1.00 29.83           C  
ATOM   1537  O   ALA A 188      22.018 -17.625 -51.981  1.00 29.83           O  
ATOM   1538  N   THR A 189      21.880 -17.321 -49.772  1.00 30.39           N  
ATOM   1539  CA  THR A 189      22.383 -18.663 -49.436  1.00 30.39           C  
ATOM   1540  C   THR A 189      21.615 -19.314 -48.276  1.00 30.39           C  
ATOM   1541  CB  THR A 189      23.892 -18.662 -49.136  1.00 30.39           C  
ATOM   1542  O   THR A 189      21.211 -18.624 -47.334  1.00 30.39           O  
ATOM   1543  CG2 THR A 189      24.731 -18.369 -50.380  1.00 30.39           C  
ATOM   1544  OG1 THR A 189      24.203 -17.690 -48.167  1.00 30.39           O  
ATOM   1545  N   PRO A 190      21.408 -20.648 -48.319  1.00 30.42           N  
ATOM   1546  CA  PRO A 190      20.601 -21.383 -47.337  1.00 30.42           C  
ATOM   1547  C   PRO A 190      21.164 -21.364 -45.904  1.00 30.42           C  
ATOM   1548  CB  PRO A 190      20.454 -22.803 -47.902  1.00 30.42           C  
ATOM   1549  O   PRO A 190      20.410 -21.553 -44.954  1.00 30.42           O  
ATOM   1550  CG  PRO A 190      21.603 -22.951 -48.897  1.00 30.42           C  
ATOM   1551  CD  PRO A 190      21.821 -21.532 -49.401  1.00 30.42           C  
ATOM   1552  N   GLU A 191      22.447 -21.050 -45.715  1.00 32.16           N  
ATOM   1553  CA  GLU A 191      23.059 -20.866 -44.388  1.00 32.16           C  
ATOM   1554  C   GLU A 191      22.544 -19.605 -43.663  1.00 32.16           C  
ATOM   1555  CB  GLU A 191      24.586 -20.815 -44.554  1.00 32.16           C  
ATOM   1556  O   GLU A 191      22.434 -19.601 -42.437  1.00 32.16           O  
ATOM   1557  CG  GLU A 191      25.157 -22.190 -44.951  1.00 32.16           C  
ATOM   1558  CD  GLU A 191      26.618 -22.142 -45.423  1.00 32.16           C  
ATOM   1559  OE1 GLU A 191      27.214 -23.235 -45.524  1.00 32.16           O  
ATOM   1560  OE2 GLU A 191      27.098 -21.030 -45.743  1.00 32.16           O  
ATOM   1561  N   CYS A 192      22.138 -18.560 -44.399  1.00 34.25           N  
ATOM   1562  CA  CYS A 192      21.574 -17.336 -43.813  1.00 34.25           C  
ATOM   1563  C   CYS A 192      20.160 -17.559 -43.233  1.00 34.25           C  
ATOM   1564  CB  CYS A 192      21.594 -16.220 -44.871  1.00 34.25           C  
ATOM   1565  O   CYS A 192      19.783 -16.939 -42.241  1.00 34.25           O  
ATOM   1566  SG  CYS A 192      20.993 -14.618 -44.255  1.00 34.25           S  
ATOM   1567  N   LEU A 193      19.385 -18.496 -43.791  1.00 30.64           N  
ATOM   1568  CA  LEU A 193      18.050 -18.834 -43.278  1.00 30.64           C  
ATOM   1569  C   LEU A 193      18.100 -19.584 -41.940  1.00 30.64           C  
ATOM   1570  CB  LEU A 193      17.293 -19.644 -44.347  1.00 30.64           C  
ATOM   1571  O   LEU A 193      17.196 -19.426 -41.126  1.00 30.64           O  
ATOM   1572  CG  LEU A 193      16.646 -18.751 -45.421  1.00 30.64           C  
ATOM   1573  CD1 LEU A 193      16.344 -19.566 -46.677  1.00 30.64           C  
ATOM   1574  CD2 LEU A 193      15.332 -18.144 -44.920  1.00 30.64           C  
ATOM   1575  N   MET A 194      19.161 -20.356 -41.689  1.00 26.94           N  
ATOM   1576  CA  MET A 194      19.312 -21.152 -40.462  1.00 26.94           C  
ATOM   1577  C   MET A 194      19.841 -20.324 -39.278  1.00 26.94           C  
ATOM   1578  CB  MET A 194      20.209 -22.363 -40.756  1.00 26.94           C  
ATOM   1579  O   MET A 194      19.589 -20.677 -38.130  1.00 26.94           O  
ATOM   1580  CG  MET A 194      19.557 -23.354 -41.735  1.00 26.94           C  
ATOM   1581  SD  MET A 194      18.438 -24.572 -40.986  1.00 26.94           S  
ATOM   1582  CE  MET A 194      19.622 -25.902 -40.645  1.00 26.94           C  
ATOM   1583  N   ARG A 195      20.521 -19.194 -39.532  1.00 33.41           N  
ATOM   1584  CA  ARG A 195      20.934 -18.240 -38.482  1.00 33.41           C  
ATOM   1585  C   ARG A 195      19.819 -17.292 -38.025  1.00 33.41           C  
ATOM   1586  CB  ARG A 195      22.194 -17.470 -38.914  1.00 33.41           C  
ATOM   1587  O   ARG A 195      19.884 -16.807 -36.905  1.00 33.41           O  
ATOM   1588  CG  ARG A 195      23.463 -18.124 -38.348  1.00 33.41           C  
ATOM   1589  CD  ARG A 195      24.704 -17.316 -38.741  1.00 33.41           C  
ATOM   1590  NE  ARG A 195      25.905 -17.775 -38.017  1.00 33.41           N  
ATOM   1591  NH1 ARG A 195      27.451 -16.567 -39.208  1.00 33.41           N  
ATOM   1592  NH2 ARG A 195      28.119 -17.800 -37.473  1.00 33.41           N  
ATOM   1593  CZ  ARG A 195      27.148 -17.383 -38.237  1.00 33.41           C  
ATOM   1594  N   ASN A 196      18.760 -17.108 -38.817  1.00 30.92           N  
ATOM   1595  CA  ASN A 196      17.592 -16.289 -38.449  1.00 30.92           C  
ATOM   1596  C   ASN A 196      16.722 -16.872 -37.313  1.00 30.92           C  
ATOM   1597  CB  ASN A 196      16.747 -16.022 -39.713  1.00 30.92           C  
ATOM   1598  O   ASN A 196      15.731 -16.252 -36.935  1.00 30.92           O  
ATOM   1599  CG  ASN A 196      17.126 -14.754 -40.456  1.00 30.92           C  
ATOM   1600  ND2 ASN A 196      16.503 -14.508 -41.585  1.00 30.92           N  
ATOM   1601  OD1 ASN A 196      17.947 -13.954 -40.055  1.00 30.92           O  
ATOM   1602  N   ALA A 197      17.054 -18.049 -36.772  1.00 30.25           N  
ATOM   1603  CA  ALA A 197      16.351 -18.636 -35.629  1.00 30.25           C  
ATOM   1604  C   ALA A 197      16.990 -18.300 -34.269  1.00 30.25           C  
ATOM   1605  CB  ALA A 197      16.231 -20.144 -35.859  1.00 30.25           C  
ATOM   1606  O   ALA A 197      16.379 -18.572 -33.240  1.00 30.25           O  
ATOM   1607  N   ASN A 198      18.180 -17.690 -34.252  1.00 31.89           N  
ATOM   1608  CA  ASN A 198      18.824 -17.216 -33.032  1.00 31.89           C  
ATOM   1609  C   ASN A 198      18.868 -15.689 -33.101  1.00 31.89           C  
ATOM   1610  CB  ASN A 198      20.202 -17.901 -32.870  1.00 31.89           C  
ATOM   1611  O   ASN A 198      19.801 -15.107 -33.649  1.00 31.89           O  
ATOM   1612  CG  ASN A 198      20.369 -18.570 -31.517  1.00 31.89           C  
ATOM   1613  ND2 ASN A 198      21.549 -18.531 -30.947  1.00 31.89           N  
ATOM   1614  OD1 ASN A 198      19.463 -19.171 -30.968  1.00 31.89           O  
ATOM   1615  N   ILE A 199      17.804 -15.046 -32.619  1.00 33.00           N  
ATOM   1616  CA  ILE A 199      17.815 -13.600 -32.391  1.00 33.00           C  
ATOM   1617  C   ILE A 199      18.805 -13.378 -31.250  1.00 33.00           C  
ATOM   1618  CB  ILE A 199      16.402 -13.056 -32.079  1.00 33.00           C  
ATOM   1619  O   ILE A 199      18.502 -13.669 -30.094  1.00 33.00           O  
ATOM   1620  CG1 ILE A 199      15.450 -13.332 -33.269  1.00 33.00           C  
ATOM   1621  CG2 ILE A 199      16.468 -11.546 -31.772  1.00 33.00           C  
ATOM   1622  CD1 ILE A 199      13.987 -12.958 -33.002  1.00 33.00           C  
ATOM   1623  N   ASP A 200      20.012 -12.955 -31.605  1.00 32.47           N  
ATOM   1624  CA  ASP A 200      21.044 -12.606 -30.646  1.00 32.47           C  
ATOM   1625  C   ASP A 200      20.601 -11.321 -29.937  1.00 32.47           C  
ATOM   1626  CB  ASP A 200      22.399 -12.484 -31.370  1.00 32.47           C  
ATOM   1627  O   ASP A 200      20.419 -10.280 -30.571  1.00 32.47           O  
ATOM   1628  CG  ASP A 200      23.579 -12.813 -30.457  1.00 32.47           C  
ATOM   1629  OD1 ASP A 200      23.373 -12.762 -29.223  1.00 32.47           O  
ATOM   1630  OD2 ASP A 200      24.631 -13.202 -31.016  1.00 32.47           O  
ATOM   1631  N   MET A 201      20.332 -11.404 -28.632  1.00 32.31           N  
ATOM   1632  CA  MET A 201      19.803 -10.284 -27.834  1.00 32.31           C  
ATOM   1633  C   MET A 201      20.817  -9.137 -27.671  1.00 32.31           C  
ATOM   1634  CB  MET A 201      19.328 -10.790 -26.463  1.00 32.31           C  
ATOM   1635  O   MET A 201      20.484  -8.081 -27.127  1.00 32.31           O  
ATOM   1636  CG  MET A 201      18.135 -11.749 -26.573  1.00 32.31           C  
ATOM   1637  SD  MET A 201      17.311 -12.120 -24.995  1.00 32.31           S  
ATOM   1638  CE  MET A 201      18.570 -13.144 -24.187  1.00 32.31           C  
ATOM   1639  N   GLU A 202      22.043  -9.354 -28.148  1.00 32.75           N  
ATOM   1640  CA  GLU A 202      23.135  -8.389 -28.228  1.00 32.75           C  
ATOM   1641  C   GLU A 202      23.206  -7.667 -29.589  1.00 32.75           C  
ATOM   1642  CB  GLU A 202      24.458  -9.109 -27.897  1.00 32.75           C  
ATOM   1643  O   GLU A 202      24.033  -6.771 -29.749  1.00 32.75           O  
ATOM   1644  CG  GLU A 202      24.465  -9.674 -26.464  1.00 32.75           C  
ATOM   1645  CD  GLU A 202      25.802 -10.303 -26.034  1.00 32.75           C  
ATOM   1646  OE1 GLU A 202      25.954 -10.499 -24.803  1.00 32.75           O  
ATOM   1647  OE2 GLU A 202      26.678 -10.546 -26.892  1.00 32.75           O  
ATOM   1648  N   ASP A 203      22.350  -8.009 -30.567  1.00 34.69           N  
ATOM   1649  CA  ASP A 203      22.352  -7.364 -31.887  1.00 34.69           C  
ATOM   1650  C   ASP A 203      21.755  -5.947 -31.809  1.00 34.69           C  
ATOM   1651  CB  ASP A 203      21.671  -8.252 -32.951  1.00 34.69           C  
ATOM   1652  O   ASP A 203      20.591  -5.740 -31.443  1.00 34.69           O  
ATOM   1653  CG  ASP A 203      21.969  -7.862 -34.417  1.00 34.69           C  
ATOM   1654  OD1 ASP A 203      22.683  -6.863 -34.684  1.00 34.69           O  
ATOM   1655  OD2 ASP A 203      21.453  -8.549 -35.328  1.00 34.69           O  
ATOM   1656  N   ASP A 204      22.575  -4.965 -32.194  1.00 35.81           N  
ATOM   1657  CA  ASP A 204      22.307  -3.524 -32.125  1.00 35.81           C  
ATOM   1658  C   ASP A 204      20.960  -3.143 -32.787  1.00 35.81           C  
ATOM   1659  CB  ASP A 204      23.475  -2.774 -32.808  1.00 35.81           C  
ATOM   1660  O   ASP A 204      20.272  -2.234 -32.335  1.00 35.81           O  
ATOM   1661  CG  ASP A 204      24.807  -2.685 -32.029  1.00 35.81           C  
ATOM   1662  OD1 ASP A 204      24.821  -2.463 -30.796  1.00 35.81           O  
ATOM   1663  OD2 ASP A 204      25.873  -2.620 -32.683  1.00 35.81           O  
ATOM   1664  N   ALA A 205      20.510  -3.888 -33.805  1.00 33.88           N  
ATOM   1665  CA  ALA A 205      19.251  -3.619 -34.510  1.00 33.88           C  
ATOM   1666  C   ALA A 205      17.980  -3.945 -33.699  1.00 33.88           C  
ATOM   1667  CB  ALA A 205      19.275  -4.404 -35.827  1.00 33.88           C  
ATOM   1668  O   ALA A 205      16.911  -3.396 -33.979  1.00 33.88           O  
ATOM   1669  N   PHE A 206      18.067  -4.848 -32.718  1.00 32.81           N  
ATOM   1670  CA  PHE A 206      16.946  -5.177 -31.835  1.00 32.81           C  
ATOM   1671  C   PHE A 206      16.829  -4.165 -30.689  1.00 32.81           C  
ATOM   1672  CB  PHE A 206      17.109  -6.615 -31.325  1.00 32.81           C  
ATOM   1673  O   PHE A 206      15.719  -3.798 -30.303  1.00 32.81           O  
ATOM   1674  CG  PHE A 206      15.882  -7.153 -30.613  1.00 32.81           C  
ATOM   1675  CD1 PHE A 206      15.835  -7.194 -29.207  1.00 32.81           C  
ATOM   1676  CD2 PHE A 206      14.780  -7.614 -31.360  1.00 32.81           C  
ATOM   1677  CE1 PHE A 206      14.698  -7.700 -28.553  1.00 32.81           C  
ATOM   1678  CE2 PHE A 206      13.641  -8.118 -30.706  1.00 32.81           C  
ATOM   1679  CZ  PHE A 206      13.601  -8.162 -29.301  1.00 32.81           C  
ATOM   1680  N   GLN A 207      17.966  -3.655 -30.206  1.00 34.09           N  
ATOM   1681  CA  GLN A 207      18.017  -2.571 -29.224  1.00 34.09           C  
ATOM   1682  C   GLN A 207      17.552  -1.241 -29.837  1.00 34.09           C  
ATOM   1683  CB  GLN A 207      19.430  -2.476 -28.629  1.00 34.09           C  
ATOM   1684  O   GLN A 207      16.704  -0.590 -29.237  1.00 34.09           O  
ATOM   1685  CG  GLN A 207      19.808  -3.708 -27.784  1.00 34.09           C  
ATOM   1686  CD  GLN A 207      18.980  -3.865 -26.508  1.00 34.09           C  
ATOM   1687  NE2 GLN A 207      18.857  -5.067 -25.987  1.00 34.09           N  
ATOM   1688  OE1 GLN A 207      18.448  -2.928 -25.937  1.00 34.09           O  
ATOM   1689  N   ASP A 208      17.954  -0.917 -31.073  1.00 34.38           N  
ATOM   1690  CA  ASP A 208      17.450   0.252 -31.818  1.00 34.38           C  
ATOM   1691  C   ASP A 208      15.929   0.166 -32.086  1.00 34.38           C  
ATOM   1692  CB  ASP A 208      18.174   0.366 -33.173  1.00 34.38           C  
ATOM   1693  O   ASP A 208      15.229   1.178 -32.136  1.00 34.38           O  
ATOM   1694  CG  ASP A 208      19.621   0.884 -33.140  1.00 34.38           C  
ATOM   1695  OD1 ASP A 208      20.119   1.267 -32.064  1.00 34.38           O  
ATOM   1696  OD2 ASP A 208      20.217   0.914 -34.246  1.00 34.38           O  
ATOM   1697  N   TYR A 209      15.380  -1.047 -32.253  1.00 34.38           N  
ATOM   1698  CA  TYR A 209      13.935  -1.272 -32.398  1.00 34.38           C  
ATOM   1699  C   TYR A 209      13.175  -1.049 -31.083  1.00 34.38           C  
ATOM   1700  CB  TYR A 209      13.683  -2.682 -32.955  1.00 34.38           C  
ATOM   1701  O   TYR A 209      12.071  -0.499 -31.104  1.00 34.38           O  
ATOM   1702  CG  TYR A 209      12.220  -3.096 -32.988  1.00 34.38           C  
ATOM   1703  CD1 TYR A 209      11.686  -3.863 -31.934  1.00 34.38           C  
ATOM   1704  CD2 TYR A 209      11.389  -2.688 -34.050  1.00 34.38           C  
ATOM   1705  CE1 TYR A 209      10.325  -4.218 -31.935  1.00 34.38           C  
ATOM   1706  CE2 TYR A 209      10.027  -3.053 -34.065  1.00 34.38           C  
ATOM   1707  OH  TYR A 209       8.178  -4.159 -32.990  1.00 34.38           O  
ATOM   1708  CZ  TYR A 209       9.494  -3.814 -33.003  1.00 34.38           C  
ATOM   1709  N   ILE A 210      13.758  -1.442 -29.943  1.00 33.12           N  
ATOM   1710  CA  ILE A 210      13.221  -1.084 -28.627  1.00 33.12           C  
ATOM   1711  C   ILE A 210      13.324   0.434 -28.443  1.00 33.12           C  
ATOM   1712  CB  ILE A 210      13.875  -1.915 -27.495  1.00 33.12           C  
ATOM   1713  O   ILE A 210      12.303   1.042 -28.166  1.00 33.12           O  
ATOM   1714  CG1 ILE A 210      13.444  -3.394 -27.654  1.00 33.12           C  
ATOM   1715  CG2 ILE A 210      13.463  -1.384 -26.107  1.00 33.12           C  
ATOM   1716  CD1 ILE A 210      13.960  -4.351 -26.573  1.00 33.12           C  
ATOM   1717  N   GLU A 211      14.473   1.051 -28.728  1.00 33.88           N  
ATOM   1718  CA  GLU A 211      14.738   2.497 -28.623  1.00 33.88           C  
ATOM   1719  C   GLU A 211      13.797   3.359 -29.488  1.00 33.88           C  
ATOM   1720  CB  GLU A 211      16.221   2.725 -28.980  1.00 33.88           C  
ATOM   1721  O   GLU A 211      13.320   4.408 -29.050  1.00 33.88           O  
ATOM   1722  CG  GLU A 211      16.737   4.136 -28.656  1.00 33.88           C  
ATOM   1723  CD  GLU A 211      18.268   4.284 -28.787  1.00 33.88           C  
ATOM   1724  OE1 GLU A 211      18.793   5.317 -28.299  1.00 33.88           O  
ATOM   1725  OE2 GLU A 211      18.919   3.381 -29.344  1.00 33.88           O  
ATOM   1726  N   ALA A 212      13.442   2.895 -30.690  1.00 33.25           N  
ATOM   1727  CA  ALA A 212      12.439   3.541 -31.538  1.00 33.25           C  
ATOM   1728  C   ALA A 212      10.998   3.345 -31.025  1.00 33.25           C  
ATOM   1729  CB  ALA A 212      12.603   3.012 -32.968  1.00 33.25           C  
ATOM   1730  O   ALA A 212      10.139   4.196 -31.255  1.00 33.25           O  
ATOM   1731  N   ALA A 213      10.718   2.246 -30.318  1.00 29.56           N  
ATOM   1732  CA  ALA A 213       9.431   2.001 -29.666  1.00 29.56           C  
ATOM   1733  C   ALA A 213       9.315   2.666 -28.276  1.00 29.56           C  
ATOM   1734  CB  ALA A 213       9.203   0.485 -29.604  1.00 29.56           C  
ATOM   1735  O   ALA A 213       8.200   2.831 -27.779  1.00 29.56           O  
ATOM   1736  N   THR A 214      10.436   3.061 -27.658  1.00 33.09           N  
ATOM   1737  CA  THR A 214      10.542   3.586 -26.283  1.00 33.09           C  
ATOM   1738  C   THR A 214      11.037   5.032 -26.210  1.00 33.09           C  
ATOM   1739  CB  THR A 214      11.419   2.698 -25.382  1.00 33.09           C  
ATOM   1740  O   THR A 214      11.507   5.470 -25.162  1.00 33.09           O  
ATOM   1741  CG2 THR A 214      10.850   1.294 -25.196  1.00 33.09           C  
ATOM   1742  OG1 THR A 214      12.722   2.600 -25.895  1.00 33.09           O  
ATOM   1743  N   GLN A 215      10.868   5.820 -27.275  1.00 33.31           N  
ATOM   1744  CA  GLN A 215      11.295   7.227 -27.373  1.00 33.31           C  
ATOM   1745  C   GLN A 215      10.698   8.209 -26.336  1.00 33.31           C  
ATOM   1746  CB  GLN A 215      11.056   7.725 -28.813  1.00 33.31           C  
ATOM   1747  O   GLN A 215      10.884   9.420 -26.450  1.00 33.31           O  
ATOM   1748  CG  GLN A 215      12.387   8.031 -29.508  1.00 33.31           C  
ATOM   1749  CD  GLN A 215      12.215   8.640 -30.894  1.00 33.31           C  
ATOM   1750  NE2 GLN A 215      13.291   8.800 -31.632  1.00 33.31           N  
ATOM   1751  OE1 GLN A 215      11.143   9.006 -31.345  1.00 33.31           O  
ATOM   1752  N   ASP A 216      10.021   7.725 -25.299  1.00 32.25           N  
ATOM   1753  CA  ASP A 216       9.509   8.530 -24.205  1.00 32.25           C  
ATOM   1754  C   ASP A 216      10.104   8.023 -22.881  1.00 32.25           C  
ATOM   1755  CB  ASP A 216       7.967   8.523 -24.272  1.00 32.25           C  
ATOM   1756  O   ASP A 216       9.666   7.016 -22.329  1.00 32.25           O  
ATOM   1757  CG  ASP A 216       7.329   9.805 -23.729  1.00 32.25           C  
ATOM   1758  OD1 ASP A 216       8.072  10.664 -23.199  1.00 32.25           O  
ATOM   1759  OD2 ASP A 216       6.083   9.908 -23.783  1.00 32.25           O  
ATOM   1760  N   LYS A 217      11.103   8.734 -22.337  1.00 34.09           N  
ATOM   1761  CA  LYS A 217      11.766   8.433 -21.044  1.00 34.09           C  
ATOM   1762  C   LYS A 217      10.785   8.319 -19.860  1.00 34.09           C  
ATOM   1763  CB  LYS A 217      12.821   9.511 -20.738  1.00 34.09           C  
ATOM   1764  O   LYS A 217      11.133   7.801 -18.802  1.00 34.09           O  
ATOM   1765  CG  LYS A 217      14.029   9.484 -21.688  1.00 34.09           C  
ATOM   1766  CD  LYS A 217      15.065  10.528 -21.247  1.00 34.09           C  
ATOM   1767  CE  LYS A 217      16.313  10.462 -22.133  1.00 34.09           C  
ATOM   1768  NZ  LYS A 217      17.382  11.351 -21.616  1.00 34.09           N  
ATOM   1769  N   ARG A 218       9.542   8.784 -20.034  1.00 29.72           N  
ATOM   1770  CA  ARG A 218       8.407   8.585 -19.117  1.00 29.72           C  
ATOM   1771  C   ARG A 218       7.917   7.135 -19.035  1.00 29.72           C  
ATOM   1772  CB  ARG A 218       7.249   9.485 -19.577  1.00 29.72           C  
ATOM   1773  O   ARG A 218       7.274   6.786 -18.052  1.00 29.72           O  
ATOM   1774  CG  ARG A 218       7.429  10.921 -19.085  1.00 29.72           C  
ATOM   1775  CD  ARG A 218       6.289  11.793 -19.605  1.00 29.72           C  
ATOM   1776  NE  ARG A 218       6.330  13.125 -18.978  1.00 29.72           N  
ATOM   1777  NH1 ARG A 218       4.485  13.979 -20.023  1.00 29.72           N  
ATOM   1778  NH2 ARG A 218       5.633  15.242 -18.564  1.00 29.72           N  
ATOM   1779  CZ  ARG A 218       5.479  14.107 -19.187  1.00 29.72           C  
ATOM   1780  N   SER A 219       8.188   6.307 -20.043  1.00 33.41           N  
ATOM   1781  CA  SER A 219       7.697   4.930 -20.167  1.00 33.41           C  
ATOM   1782  C   SER A 219       8.345   3.978 -19.164  1.00 33.41           C  
ATOM   1783  CB  SER A 219       7.943   4.446 -21.604  1.00 33.41           C  
ATOM   1784  O   SER A 219       7.641   3.176 -18.560  1.00 33.41           O  
ATOM   1785  OG  SER A 219       7.754   3.051 -21.737  1.00 33.41           O  
ATOM   1786  N   ASP A 220       9.653   4.081 -18.930  1.00 34.19           N  
ATOM   1787  CA  ASP A 220      10.399   3.015 -18.245  1.00 34.19           C  
ATOM   1788  C   ASP A 220      10.172   2.997 -16.733  1.00 34.19           C  
ATOM   1789  CB  ASP A 220      11.888   3.129 -18.594  1.00 34.19           C  
ATOM   1790  O   ASP A 220       9.959   1.940 -16.143  1.00 34.19           O  
ATOM   1791  CG  ASP A 220      12.172   2.806 -20.066  1.00 34.19           C  
ATOM   1792  OD1 ASP A 220      11.242   2.325 -20.758  1.00 34.19           O  
ATOM   1793  OD2 ASP A 220      13.311   3.091 -20.486  1.00 34.19           O  
ATOM   1794  N   VAL A 221      10.092   4.168 -16.096  1.00 32.28           N  
ATOM   1795  CA  VAL A 221       9.739   4.265 -14.669  1.00 32.28           C  
ATOM   1796  C   VAL A 221       8.300   3.801 -14.444  1.00 32.28           C  
ATOM   1797  CB  VAL A 221       9.948   5.698 -14.150  1.00 32.28           C  
ATOM   1798  O   VAL A 221       8.023   3.082 -13.491  1.00 32.28           O  
ATOM   1799  CG1 VAL A 221       9.578   5.848 -12.670  1.00 32.28           C  
ATOM   1800  CG2 VAL A 221      11.413   6.119 -14.297  1.00 32.28           C  
ATOM   1801  N   MET A 222       7.385   4.147 -15.353  1.00 33.03           N  
ATOM   1802  CA  MET A 222       5.966   3.793 -15.249  1.00 33.03           C  
ATOM   1803  C   MET A 222       5.697   2.333 -15.630  1.00 33.03           C  
ATOM   1804  CB  MET A 222       5.122   4.752 -16.096  1.00 33.03           C  
ATOM   1805  O   MET A 222       4.754   1.738 -15.111  1.00 33.03           O  
ATOM   1806  CG  MET A 222       5.376   6.210 -15.702  1.00 33.03           C  
ATOM   1807  SD  MET A 222       5.024   6.647 -13.988  1.00 33.03           S  
ATOM   1808  CE  MET A 222       3.348   7.213 -14.208  1.00 33.03           C  
ATOM   1809  N   GLN A 223       6.535   1.737 -16.484  1.00 35.12           N  
ATOM   1810  CA  GLN A 223       6.572   0.299 -16.738  1.00 35.12           C  
ATOM   1811  C   GLN A 223       7.124  -0.452 -15.534  1.00 35.12           C  
ATOM   1812  CB  GLN A 223       7.417  -0.048 -17.971  1.00 35.12           C  
ATOM   1813  O   GLN A 223       6.523  -1.444 -15.158  1.00 35.12           O  
ATOM   1814  CG  GLN A 223       6.627   0.056 -19.281  1.00 35.12           C  
ATOM   1815  CD  GLN A 223       7.430  -0.427 -20.486  1.00 35.12           C  
ATOM   1816  NE2 GLN A 223       7.019  -0.111 -21.691  1.00 35.12           N  
ATOM   1817  OE1 GLN A 223       8.417  -1.129 -20.386  1.00 35.12           O  
ATOM   1818  N   VAL A 224       8.186   0.016 -14.876  1.00 33.00           N  
ATOM   1819  CA  VAL A 224       8.692  -0.622 -13.648  1.00 33.00           C  
ATOM   1820  C   VAL A 224       7.684  -0.499 -12.501  1.00 33.00           C  
ATOM   1821  CB  VAL A 224      10.086  -0.077 -13.287  1.00 33.00           C  
ATOM   1822  O   VAL A 224       7.394  -1.496 -11.843  1.00 33.00           O  
ATOM   1823  CG1 VAL A 224      10.555  -0.510 -11.893  1.00 33.00           C  
ATOM   1824  CG2 VAL A 224      11.112  -0.615 -14.293  1.00 33.00           C  
ATOM   1825  N   ILE A 225       7.062   0.673 -12.318  1.00 34.66           N  
ATOM   1826  CA  ILE A 225       5.946   0.885 -11.378  1.00 34.66           C  
ATOM   1827  C   ILE A 225       4.760  -0.021 -11.737  1.00 34.66           C  
ATOM   1828  CB  ILE A 225       5.539   2.381 -11.364  1.00 34.66           C  
ATOM   1829  O   ILE A 225       4.182  -0.671 -10.869  1.00 34.66           O  
ATOM   1830  CG1 ILE A 225       6.644   3.214 -10.683  1.00 34.66           C  
ATOM   1831  CG2 ILE A 225       4.205   2.619 -10.627  1.00 34.66           C  
ATOM   1832  CD1 ILE A 225       6.490   4.734 -10.825  1.00 34.66           C  
ATOM   1833  N   GLY A 226       4.412  -0.106 -13.022  1.00 32.97           N  
ATOM   1834  CA  GLY A 226       3.337  -0.954 -13.527  1.00 32.97           C  
ATOM   1835  C   GLY A 226       3.613  -2.440 -13.311  1.00 32.97           C  
ATOM   1836  O   GLY A 226       2.761  -3.143 -12.787  1.00 32.97           O  
ATOM   1837  N   VAL A 227       4.806  -2.922 -13.649  1.00 30.95           N  
ATOM   1838  CA  VAL A 227       5.228  -4.323 -13.514  1.00 30.95           C  
ATOM   1839  C   VAL A 227       5.333  -4.726 -12.042  1.00 30.95           C  
ATOM   1840  CB  VAL A 227       6.542  -4.563 -14.288  1.00 30.95           C  
ATOM   1841  O   VAL A 227       4.860  -5.804 -11.689  1.00 30.95           O  
ATOM   1842  CG1 VAL A 227       7.164  -5.937 -14.005  1.00 30.95           C  
ATOM   1843  CG2 VAL A 227       6.291  -4.503 -15.804  1.00 30.95           C  
ATOM   1844  N   ALA A 228       5.840  -3.852 -11.165  1.00 30.89           N  
ATOM   1845  CA  ALA A 228       5.863  -4.090  -9.719  1.00 30.89           C  
ATOM   1846  C   ALA A 228       4.446  -4.205  -9.121  1.00 30.89           C  
ATOM   1847  CB  ALA A 228       6.665  -2.966  -9.052  1.00 30.89           C  
ATOM   1848  O   ALA A 228       4.215  -5.008  -8.218  1.00 30.89           O  
ATOM   1849  N   LEU A 229       3.478  -3.452  -9.656  1.00 32.25           N  
ATOM   1850  CA  LEU A 229       2.065  -3.547  -9.272  1.00 32.25           C  
ATOM   1851  C   LEU A 229       1.344  -4.755  -9.912  1.00 32.25           C  
ATOM   1852  CB  LEU A 229       1.369  -2.215  -9.618  1.00 32.25           C  
ATOM   1853  O   LEU A 229       0.399  -5.272  -9.321  1.00 32.25           O  
ATOM   1854  CG  LEU A 229       1.786  -1.025  -8.726  1.00 32.25           C  
ATOM   1855  CD1 LEU A 229       1.299   0.287  -9.346  1.00 32.25           C  
ATOM   1856  CD2 LEU A 229       1.185  -1.125  -7.321  1.00 32.25           C  
ATOM   1857  N   ILE A 230       1.781  -5.220 -11.091  1.00 32.59           N  
ATOM   1858  CA  ILE A 230       1.176  -6.324 -11.868  1.00 32.59           C  
ATOM   1859  C   ILE A 230       1.673  -7.707 -11.419  1.00 32.59           C  
ATOM   1860  CB  ILE A 230       1.410  -6.096 -13.382  1.00 32.59           C  
ATOM   1861  O   ILE A 230       0.923  -8.678 -11.502  1.00 32.59           O  
ATOM   1862  CG1 ILE A 230       0.572  -4.900 -13.892  1.00 32.59           C  
ATOM   1863  CG2 ILE A 230       1.065  -7.323 -14.250  1.00 32.59           C  
ATOM   1864  CD1 ILE A 230       1.120  -4.316 -15.203  1.00 32.59           C  
ATOM   1865  N   ALA A 231       2.897  -7.826 -10.904  1.00 29.52           N  
ATOM   1866  CA  ALA A 231       3.484  -9.108 -10.496  1.00 29.52           C  
ATOM   1867  C   ALA A 231       2.908  -9.681  -9.181  1.00 29.52           C  
ATOM   1868  CB  ALA A 231       5.008  -8.944 -10.452  1.00 29.52           C  
ATOM   1869  O   ALA A 231       3.470 -10.614  -8.606  1.00 29.52           O  
ATOM   1870  N   ASN A 232       1.797  -9.131  -8.681  1.00 33.72           N  
ATOM   1871  CA  ASN A 232       1.298  -9.424  -7.349  1.00 33.72           C  
ATOM   1872  C   ASN A 232       0.142 -10.453  -7.351  1.00 33.72           C  
ATOM   1873  CB  ASN A 232       0.936  -8.104  -6.662  1.00 33.72           C  
ATOM   1874  O   ASN A 232      -0.956 -10.146  -7.827  1.00 33.72           O  
ATOM   1875  CG  ASN A 232       0.956  -8.299  -5.167  1.00 33.72           C  
ATOM   1876  ND2 ASN A 232       1.540  -7.373  -4.461  1.00 33.72           N  
ATOM   1877  OD1 ASN A 232       0.519  -9.316  -4.650  1.00 33.72           O  
ATOM   1878  N   PRO A 233       0.313 -11.654  -6.762  1.00 33.69           N  
ATOM   1879  CA  PRO A 233      -0.754 -12.657  -6.663  1.00 33.69           C  
ATOM   1880  C   PRO A 233      -1.947 -12.216  -5.788  1.00 33.69           C  
ATOM   1881  CB  PRO A 233      -0.064 -13.920  -6.133  1.00 33.69           C  
ATOM   1882  O   PRO A 233      -3.003 -12.851  -5.829  1.00 33.69           O  
ATOM   1883  CG  PRO A 233       1.137 -13.387  -5.356  1.00 33.69           C  
ATOM   1884  CD  PRO A 233       1.536 -12.142  -6.137  1.00 33.69           C  
ATOM   1885  N   TYR A 234      -1.825 -11.112  -5.039  1.00 31.70           N  
ATOM   1886  CA  TYR A 234      -2.869 -10.533  -4.183  1.00 31.70           C  
ATOM   1887  C   TYR A 234      -3.719  -9.443  -4.869  1.00 31.70           C  
ATOM   1888  CB  TYR A 234      -2.233 -10.040  -2.876  1.00 31.70           C  
ATOM   1889  O   TYR A 234      -4.506  -8.762  -4.209  1.00 31.70           O  
ATOM   1890  CG  TYR A 234      -1.471 -11.111  -2.117  1.00 31.70           C  
ATOM   1891  CD1 TYR A 234      -2.177 -12.165  -1.506  1.00 31.70           C  
ATOM   1892  CD2 TYR A 234      -0.067 -11.054  -2.010  1.00 31.70           C  
ATOM   1893  CE1 TYR A 234      -1.480 -13.164  -0.800  1.00 31.70           C  
ATOM   1894  CE2 TYR A 234       0.632 -12.047  -1.299  1.00 31.70           C  
ATOM   1895  OH  TYR A 234       0.583 -14.052   0.021  1.00 31.70           O  
ATOM   1896  CZ  TYR A 234      -0.076 -13.103  -0.692  1.00 31.70           C  
ATOM   1897  N   LEU A 235      -3.620  -9.298  -6.197  1.00 38.16           N  
ATOM   1898  CA  LEU A 235      -4.418  -8.346  -6.985  1.00 38.16           C  
ATOM   1899  C   LEU A 235      -5.933  -8.596  -6.924  1.00 38.16           C  
ATOM   1900  CB  LEU A 235      -3.935  -8.370  -8.448  1.00 38.16           C  
ATOM   1901  O   LEU A 235      -6.694  -7.640  -7.005  1.00 38.16           O  
ATOM   1902  CG  LEU A 235      -2.762  -7.410  -8.707  1.00 38.16           C  
ATOM   1903  CD1 LEU A 235      -2.068  -7.777 -10.016  1.00 38.16           C  
ATOM   1904  CD2 LEU A 235      -3.236  -5.957  -8.811  1.00 38.16           C  
ATOM   1905  N   LYS A 236      -6.392  -9.840  -6.726  1.00 34.88           N  
ATOM   1906  CA  LYS A 236      -7.833 -10.171  -6.686  1.00 34.88           C  
ATOM   1907  C   LYS A 236      -8.597  -9.456  -5.550  1.00 34.88           C  
ATOM   1908  CB  LYS A 236      -8.040 -11.692  -6.640  1.00 34.88           C  
ATOM   1909  O   LYS A 236      -9.637  -8.864  -5.826  1.00 34.88           O  
ATOM   1910  CG  LYS A 236      -7.822 -12.364  -7.996  1.00 34.88           C  
ATOM   1911  CD  LYS A 236      -8.106 -13.864  -7.857  1.00 34.88           C  
ATOM   1912  CE  LYS A 236      -7.880 -14.557  -9.200  1.00 34.88           C  
ATOM   1913  NZ  LYS A 236      -8.114 -16.017  -9.093  1.00 34.88           N  
ATOM   1914  N   PRO A 237      -8.132  -9.479  -4.284  1.00 31.22           N  
ATOM   1915  CA  PRO A 237      -8.727  -8.684  -3.205  1.00 31.22           C  
ATOM   1916  C   PRO A 237      -8.745  -7.176  -3.484  1.00 31.22           C  
ATOM   1917  CB  PRO A 237      -7.886  -8.978  -1.960  1.00 31.22           C  
ATOM   1918  O   PRO A 237      -9.755  -6.521  -3.244  1.00 31.22           O  
ATOM   1919  CG  PRO A 237      -7.250 -10.336  -2.224  1.00 31.22           C  
ATOM   1920  CD  PRO A 237      -7.216 -10.470  -3.741  1.00 31.22           C  
ATOM   1921  N   LEU A 238      -7.646  -6.633  -4.019  1.00 34.09           N  
ATOM   1922  CA  LEU A 238      -7.514  -5.220  -4.393  1.00 34.09           C  
ATOM   1923  C   LEU A 238      -8.465  -4.834  -5.534  1.00 34.09           C  
ATOM   1924  CB  LEU A 238      -6.041  -4.955  -4.761  1.00 34.09           C  
ATOM   1925  O   LEU A 238      -9.061  -3.761  -5.482  1.00 34.09           O  
ATOM   1926  CG  LEU A 238      -5.238  -4.355  -3.591  1.00 34.09           C  
ATOM   1927  CD1 LEU A 238      -3.840  -4.957  -3.525  1.00 34.09           C  
ATOM   1928  CD2 LEU A 238      -5.101  -2.844  -3.765  1.00 34.09           C  
ATOM   1929  N   GLU A 239      -8.684  -5.729  -6.500  1.00 37.44           N  
ATOM   1930  CA  GLU A 239      -9.700  -5.596  -7.548  1.00 37.44           C  
ATOM   1931  C   GLU A 239     -11.080  -5.342  -6.935  1.00 37.44           C  
ATOM   1932  CB  GLU A 239      -9.746  -6.863  -8.430  1.00 37.44           C  
ATOM   1933  O   GLU A 239     -11.745  -4.390  -7.324  1.00 37.44           O  
ATOM   1934  CG  GLU A 239      -9.378  -6.598  -9.894  1.00 37.44           C  
ATOM   1935  CD  GLU A 239      -9.566  -7.852 -10.769  1.00 37.44           C  
ATOM   1936  OE1 GLU A 239     -10.038  -7.692 -11.918  1.00 37.44           O  
ATOM   1937  OE2 GLU A 239      -9.253  -8.970 -10.291  1.00 37.44           O  
ATOM   1938  N   TYR A 240     -11.500  -6.124  -5.933  1.00 32.00           N  
ATOM   1939  CA  TYR A 240     -12.808  -5.948  -5.287  1.00 32.00           C  
ATOM   1940  C   TYR A 240     -12.953  -4.604  -4.560  1.00 32.00           C  
ATOM   1941  CB  TYR A 240     -13.095  -7.110  -4.326  1.00 32.00           C  
ATOM   1942  O   TYR A 240     -14.027  -4.002  -4.612  1.00 32.00           O  
ATOM   1943  CG  TYR A 240     -13.668  -8.336  -5.007  1.00 32.00           C  
ATOM   1944  CD1 TYR A 240     -15.028  -8.359  -5.368  1.00 32.00           C  
ATOM   1945  CD2 TYR A 240     -12.852  -9.449  -5.277  1.00 32.00           C  
ATOM   1946  CE1 TYR A 240     -15.572  -9.493  -6.001  1.00 32.00           C  
ATOM   1947  CE2 TYR A 240     -13.385 -10.580  -5.923  1.00 32.00           C  
ATOM   1948  OH  TYR A 240     -15.272 -11.693  -6.902  1.00 32.00           O  
ATOM   1949  CZ  TYR A 240     -14.749 -10.602  -6.285  1.00 32.00           C  
ATOM   1950  N   VAL A 241     -11.890  -4.103  -3.919  1.00 34.50           N  
ATOM   1951  CA  VAL A 241     -11.891  -2.772  -3.276  1.00 34.50           C  
ATOM   1952  C   VAL A 241     -12.027  -1.668  -4.321  1.00 34.50           C  
ATOM   1953  CB  VAL A 241     -10.617  -2.541  -2.436  1.00 34.50           C  
ATOM   1954  O   VAL A 241     -12.850  -0.765  -4.171  1.00 34.50           O  
ATOM   1955  CG1 VAL A 241     -10.685  -1.226  -1.650  1.00 34.50           C  
ATOM   1956  CG2 VAL A 241     -10.414  -3.680  -1.436  1.00 34.50           C  
ATOM   1957  N   VAL A 242     -11.272  -1.786  -5.414  1.00 35.69           N  
ATOM   1958  CA  VAL A 242     -11.306  -0.856  -6.545  1.00 35.69           C  
ATOM   1959  C   VAL A 242     -12.674  -0.893  -7.242  1.00 35.69           C  
ATOM   1960  CB  VAL A 242     -10.129  -1.168  -7.495  1.00 35.69           C  
ATOM   1961  O   VAL A 242     -13.244   0.159  -7.524  1.00 35.69           O  
ATOM   1962  CG1 VAL A 242     -10.195  -0.379  -8.806  1.00 35.69           C  
ATOM   1963  CG2 VAL A 242      -8.787  -0.820  -6.829  1.00 35.69           C  
ATOM   1964  N   PHE A 243     -13.266  -2.073  -7.448  1.00 32.31           N  
ATOM   1965  CA  PHE A 243     -14.615  -2.224  -8.005  1.00 32.31           C  
ATOM   1966  C   PHE A 243     -15.705  -1.663  -7.079  1.00 32.31           C  
ATOM   1967  CB  PHE A 243     -14.896  -3.700  -8.343  1.00 32.31           C  
ATOM   1968  O   PHE A 243     -16.666  -1.072  -7.574  1.00 32.31           O  
ATOM   1969  CG  PHE A 243     -14.272  -4.190  -9.640  1.00 32.31           C  
ATOM   1970  CD1 PHE A 243     -14.636  -3.591 -10.862  1.00 32.31           C  
ATOM   1971  CD2 PHE A 243     -13.370  -5.271  -9.649  1.00 32.31           C  
ATOM   1972  CE1 PHE A 243     -14.063  -4.032 -12.070  1.00 32.31           C  
ATOM   1973  CE2 PHE A 243     -12.788  -5.702 -10.852  1.00 32.31           C  
ATOM   1974  CZ  PHE A 243     -13.123  -5.076 -12.061  1.00 32.31           C  
ATOM   1975  N   GLY A 244     -15.556  -1.794  -5.757  1.00 28.81           N  
ATOM   1976  CA  GLY A 244     -16.478  -1.225  -4.768  1.00 28.81           C  
ATOM   1977  C   GLY A 244     -16.510   0.307  -4.787  1.00 28.81           C  
ATOM   1978  O   GLY A 244     -17.591   0.899  -4.852  1.00 28.81           O  
ATOM   1979  N   ASP A 245     -15.340   0.951  -4.823  1.00 31.17           N  
ATOM   1980  CA  ASP A 245     -15.219   2.415  -4.930  1.00 31.17           C  
ATOM   1981  C   ASP A 245     -15.737   2.940  -6.283  1.00 31.17           C  
ATOM   1982  CB  ASP A 245     -13.747   2.838  -4.706  1.00 31.17           C  
ATOM   1983  O   ASP A 245     -16.379   3.993  -6.360  1.00 31.17           O  
ATOM   1984  CG  ASP A 245     -13.441   3.418  -3.314  1.00 31.17           C  
ATOM   1985  OD1 ASP A 245     -14.381   3.579  -2.502  1.00 31.17           O  
ATOM   1986  OD2 ASP A 245     -12.260   3.766  -3.087  1.00 31.17           O  
ATOM   1987  N   ILE A 246     -15.535   2.177  -7.363  1.00 31.94           N  
ATOM   1988  CA  ILE A 246     -16.045   2.506  -8.701  1.00 31.94           C  
ATOM   1989  C   ILE A 246     -17.566   2.363  -8.776  1.00 31.94           C  
ATOM   1990  CB  ILE A 246     -15.332   1.656  -9.775  1.00 31.94           C  
ATOM   1991  O   ILE A 246     -18.212   3.216  -9.383  1.00 31.94           O  
ATOM   1992  CG1 ILE A 246     -13.857   2.097  -9.897  1.00 31.94           C  
ATOM   1993  CG2 ILE A 246     -16.015   1.781 -11.154  1.00 31.94           C  
ATOM   1994  CD1 ILE A 246     -12.993   1.099 -10.677  1.00 31.94           C  
ATOM   1995  N   ALA A 247     -18.159   1.337  -8.161  1.00 28.19           N  
ATOM   1996  CA  ALA A 247     -19.612   1.170  -8.125  1.00 28.19           C  
ATOM   1997  C   ALA A 247     -20.285   2.312  -7.344  1.00 28.19           C  
ATOM   1998  CB  ALA A 247     -19.936  -0.204  -7.528  1.00 28.19           C  
ATOM   1999  O   ALA A 247     -21.299   2.853  -7.788  1.00 28.19           O  
ATOM   2000  N   TYR A 248     -19.683   2.740  -6.230  1.00 30.25           N  
ATOM   2001  CA  TYR A 248     -20.172   3.868  -5.439  1.00 30.25           C  
ATOM   2002  C   TYR A 248     -20.045   5.209  -6.183  1.00 30.25           C  
ATOM   2003  CB  TYR A 248     -19.428   3.882  -4.099  1.00 30.25           C  
ATOM   2004  O   TYR A 248     -20.968   6.025  -6.161  1.00 30.25           O  
ATOM   2005  CG  TYR A 248     -19.978   4.893  -3.115  1.00 30.25           C  
ATOM   2006  CD1 TYR A 248     -19.291   6.099  -2.882  1.00 30.25           C  
ATOM   2007  CD2 TYR A 248     -21.181   4.624  -2.433  1.00 30.25           C  
ATOM   2008  CE1 TYR A 248     -19.799   7.034  -1.961  1.00 30.25           C  
ATOM   2009  CE2 TYR A 248     -21.700   5.561  -1.519  1.00 30.25           C  
ATOM   2010  OH  TYR A 248     -21.486   7.660  -0.377  1.00 30.25           O  
ATOM   2011  CZ  TYR A 248     -21.005   6.764  -1.279  1.00 30.25           C  
ATOM   2012  N   ALA A 249     -18.944   5.429  -6.907  1.00 30.33           N  
ATOM   2013  CA  ALA A 249     -18.734   6.658  -7.670  1.00 30.33           C  
ATOM   2014  C   ALA A 249     -19.496   6.690  -9.014  1.00 30.33           C  
ATOM   2015  CB  ALA A 249     -17.227   6.844  -7.838  1.00 30.33           C  
ATOM   2016  O   ALA A 249     -19.989   7.740  -9.421  1.00 30.33           O  
ATOM   2017  N   GLY A 250     -19.642   5.548  -9.692  1.00 30.67           N  
ATOM   2018  CA  GLY A 250     -20.379   5.404 -10.955  1.00 30.67           C  
ATOM   2019  C   GLY A 250     -21.900   5.488 -10.799  1.00 30.67           C  
ATOM   2020  O   GLY A 250     -22.597   5.857 -11.742  1.00 30.67           O  
ATOM   2021  N   LEU A 251     -22.430   5.222  -9.600  1.00 31.19           N  
ATOM   2022  CA  LEU A 251     -23.836   5.484  -9.278  1.00 31.19           C  
ATOM   2023  C   LEU A 251     -24.151   6.984  -9.141  1.00 31.19           C  
ATOM   2024  CB  LEU A 251     -24.212   4.716  -7.996  1.00 31.19           C  
ATOM   2025  O   LEU A 251     -25.318   7.360  -9.261  1.00 31.19           O  
ATOM   2026  CG  LEU A 251     -24.536   3.231  -8.243  1.00 31.19           C  
ATOM   2027  CD1 LEU A 251     -24.594   2.481  -6.911  1.00 31.19           C  
ATOM   2028  CD2 LEU A 251     -25.895   3.055  -8.931  1.00 31.19           C  
ATOM   2029  N   LYS A 252     -23.141   7.834  -8.905  1.00 34.78           N  
ATOM   2030  CA  LYS A 252     -23.326   9.271  -8.659  1.00 34.78           C  
ATOM   2031  C   LYS A 252     -23.106  10.139  -9.900  1.00 34.78           C  
ATOM   2032  CB  LYS A 252     -22.457   9.708  -7.467  1.00 34.78           C  
ATOM   2033  O   LYS A 252     -23.890  11.057 -10.109  1.00 34.78           O  
ATOM   2034  CG  LYS A 252     -23.284  10.552  -6.488  1.00 34.78           C  
ATOM   2035  CD  LYS A 252     -22.401  11.081  -5.357  1.00 34.78           C  
ATOM   2036  CE  LYS A 252     -23.249  11.879  -4.364  1.00 34.78           C  
ATOM   2037  NZ  LYS A 252     -22.390  12.534  -3.350  1.00 34.78           N  
ATOM   2038  N   ASP A 253     -22.130   9.807 -10.746  1.00 37.91           N  
ATOM   2039  CA  ASP A 253     -21.810  10.576 -11.955  1.00 37.91           C  
ATOM   2040  C   ASP A 253     -21.810   9.681 -13.201  1.00 37.91           C  
ATOM   2041  CB  ASP A 253     -20.485  11.332 -11.770  1.00 37.91           C  
ATOM   2042  O   ASP A 253     -20.926   8.853 -13.419  1.00 37.91           O  
ATOM   2043  CG  ASP A 253     -20.648  12.567 -10.875  1.00 37.91           C  
ATOM   2044  OD1 ASP A 253     -21.635  13.307 -11.087  1.00 37.91           O  
ATOM   2045  OD2 ASP A 253     -19.790  12.761  -9.985  1.00 37.91           O  
ATOM   2046  N   LYS A 254     -22.843   9.846 -14.035  1.00 35.78           N  
ATOM   2047  CA  LYS A 254     -23.149   8.987 -15.192  1.00 35.78           C  
ATOM   2048  C   LYS A 254     -22.322   9.255 -16.460  1.00 35.78           C  
ATOM   2049  CB  LYS A 254     -24.662   9.025 -15.485  1.00 35.78           C  
ATOM   2050  O   LYS A 254     -22.691   8.744 -17.509  1.00 35.78           O  
ATOM   2051  CG  LYS A 254     -25.470   8.173 -14.500  1.00 35.78           C  
ATOM   2052  CD  LYS A 254     -26.928   8.098 -14.967  1.00 35.78           C  
ATOM   2053  CE  LYS A 254     -27.719   7.168 -14.047  1.00 35.78           C  
ATOM   2054  NZ  LYS A 254     -29.128   7.049 -14.492  1.00 35.78           N  
ATOM   2055  N   ASN A 255     -21.226  10.010 -16.399  1.00 37.31           N  
ATOM   2056  CA  ASN A 255     -20.374  10.276 -17.565  1.00 37.31           C  
ATOM   2057  C   ASN A 255     -18.894  10.104 -17.201  1.00 37.31           C  
ATOM   2058  CB  ASN A 255     -20.678  11.681 -18.124  1.00 37.31           C  
ATOM   2059  O   ASN A 255     -18.316  10.932 -16.503  1.00 37.31           O  
ATOM   2060  CG  ASN A 255     -21.867  11.734 -19.073  1.00 37.31           C  
ATOM   2061  ND2 ASN A 255     -22.360  12.914 -19.364  1.00 37.31           N  
ATOM   2062  OD1 ASN A 255     -22.350  10.753 -19.606  1.00 37.31           O  
ATOM   2063  N   LEU A 256     -18.283   9.021 -17.685  1.00 39.12           N  
ATOM   2064  CA  LEU A 256     -16.861   8.719 -17.513  1.00 39.12           C  
ATOM   2065  C   LEU A 256     -16.096   9.100 -18.784  1.00 39.12           C  
ATOM   2066  CB  LEU A 256     -16.705   7.244 -17.084  1.00 39.12           C  
ATOM   2067  O   LEU A 256     -15.863   8.278 -19.665  1.00 39.12           O  
ATOM   2068  CG  LEU A 256     -16.544   7.115 -15.557  1.00 39.12           C  
ATOM   2069  CD1 LEU A 256     -17.254   5.874 -15.020  1.00 39.12           C  
ATOM   2070  CD2 LEU A 256     -15.059   7.031 -15.191  1.00 39.12           C  
ATOM   2071  N   ASP A 257     -15.737  10.379 -18.862  1.00 34.44           N  
ATOM   2072  CA  ASP A 257     -14.867  10.944 -19.895  1.00 34.44           C  
ATOM   2073  C   ASP A 257     -13.387  10.586 -19.578  1.00 34.44           C  
ATOM   2074  CB  ASP A 257     -15.122  12.464 -19.937  1.00 34.44           C  
ATOM   2075  O   ASP A 257     -12.974  10.722 -18.416  1.00 34.44           O  
ATOM   2076  CG  ASP A 257     -14.905  13.133 -21.297  1.00 34.44           C  
ATOM   2077  OD1 ASP A 257     -14.454  12.448 -22.236  1.00 34.44           O  
ATOM   2078  OD2 ASP A 257     -15.189  14.347 -21.367  1.00 34.44           O  
ATOM   2079  N   PRO A 258     -12.555  10.125 -20.538  1.00 32.47           N  
ATOM   2080  CA  PRO A 258     -11.208   9.587 -20.278  1.00 32.47           C  
ATOM   2081  C   PRO A 258     -10.253  10.569 -19.586  1.00 32.47           C  
ATOM   2082  CB  PRO A 258     -10.658   9.185 -21.653  1.00 32.47           C  
ATOM   2083  O   PRO A 258      -9.435  10.175 -18.753  1.00 32.47           O  
ATOM   2084  CG  PRO A 258     -11.912   8.907 -22.474  1.00 32.47           C  
ATOM   2085  CD  PRO A 258     -12.894   9.933 -21.939  1.00 32.47           C  
ATOM   2086  N   LEU A 259     -10.392  11.863 -19.885  1.00 31.80           N  
ATOM   2087  CA  LEU A 259      -9.595  12.932 -19.280  1.00 31.80           C  
ATOM   2088  C   LEU A 259      -9.915  13.101 -17.782  1.00 31.80           C  
ATOM   2089  CB  LEU A 259      -9.880  14.223 -20.069  1.00 31.80           C  
ATOM   2090  O   LEU A 259      -9.022  13.331 -16.966  1.00 31.80           O  
ATOM   2091  CG  LEU A 259      -8.796  15.300 -19.893  1.00 31.80           C  
ATOM   2092  CD1 LEU A 259      -7.588  15.020 -20.791  1.00 31.80           C  
ATOM   2093  CD2 LEU A 259      -9.357  16.672 -20.262  1.00 31.80           C  
ATOM   2094  N   TRP A 260     -11.183  12.920 -17.403  1.00 31.98           N  
ATOM   2095  CA  TRP A 260     -11.649  13.030 -16.019  1.00 31.98           C  
ATOM   2096  C   TRP A 260     -11.263  11.817 -15.169  1.00 31.98           C  
ATOM   2097  CB  TRP A 260     -13.161  13.280 -16.013  1.00 31.98           C  
ATOM   2098  O   TRP A 260     -10.969  11.973 -13.986  1.00 31.98           O  
ATOM   2099  CG  TRP A 260     -13.524  14.722 -16.179  1.00 31.98           C  
ATOM   2100  CD1 TRP A 260     -13.994  15.322 -17.297  1.00 31.98           C  
ATOM   2101  CD2 TRP A 260     -13.424  15.774 -15.174  1.00 31.98           C  
ATOM   2102  CE2 TRP A 260     -13.874  16.998 -15.752  1.00 31.98           C  
ATOM   2103  CE3 TRP A 260     -12.991  15.812 -13.830  1.00 31.98           C  
ATOM   2104  NE1 TRP A 260     -14.205  16.664 -17.048  1.00 31.98           N  
ATOM   2105  CH2 TRP A 260     -13.482  18.202 -13.690  1.00 31.98           C  
ATOM   2106  CZ2 TRP A 260     -13.907  18.199 -15.030  1.00 31.98           C  
ATOM   2107  CZ3 TRP A 260     -13.023  17.012 -13.095  1.00 31.98           C  
ATOM   2108  N   ALA A 261     -11.181  10.622 -15.759  1.00 32.78           N  
ATOM   2109  CA  ALA A 261     -10.676   9.430 -15.074  1.00 32.78           C  
ATOM   2110  C   ALA A 261      -9.179   9.553 -14.719  1.00 32.78           C  
ATOM   2111  CB  ALA A 261     -10.956   8.213 -15.964  1.00 32.78           C  
ATOM   2112  O   ALA A 261      -8.770   9.163 -13.625  1.00 32.78           O  
ATOM   2113  N   TYR A 262      -8.382  10.151 -15.610  1.00 29.72           N  
ATOM   2114  CA  TYR A 262      -6.964  10.440 -15.377  1.00 29.72           C  
ATOM   2115  C   TYR A 262      -6.762  11.550 -14.328  1.00 29.72           C  
ATOM   2116  CB  TYR A 262      -6.324  10.793 -16.726  1.00 29.72           C  
ATOM   2117  O   TYR A 262      -5.937  11.412 -13.427  1.00 29.72           O  
ATOM   2118  CG  TYR A 262      -4.814  10.911 -16.690  1.00 29.72           C  
ATOM   2119  CD1 TYR A 262      -4.201  12.178 -16.622  1.00 29.72           C  
ATOM   2120  CD2 TYR A 262      -4.021   9.748 -16.733  1.00 29.72           C  
ATOM   2121  CE1 TYR A 262      -2.796  12.283 -16.597  1.00 29.72           C  
ATOM   2122  CE2 TYR A 262      -2.617   9.850 -16.707  1.00 29.72           C  
ATOM   2123  OH  TYR A 262      -0.645  11.200 -16.609  1.00 29.72           O  
ATOM   2124  CZ  TYR A 262      -2.001  11.116 -16.637  1.00 29.72           C  
ATOM   2125  N   LEU A 263      -7.572  12.615 -14.377  1.00 27.77           N  
ATOM   2126  CA  LEU A 263      -7.530  13.720 -13.406  1.00 27.77           C  
ATOM   2127  C   LEU A 263      -8.012  13.326 -11.998  1.00 27.77           C  
ATOM   2128  CB  LEU A 263      -8.351  14.898 -13.964  1.00 27.77           C  
ATOM   2129  O   LEU A 263      -7.532  13.889 -11.017  1.00 27.77           O  
ATOM   2130  CG  LEU A 263      -7.597  15.719 -15.027  1.00 27.77           C  
ATOM   2131  CD1 LEU A 263      -8.574  16.601 -15.806  1.00 27.77           C  
ATOM   2132  CD2 LEU A 263      -6.549  16.632 -14.381  1.00 27.77           C  
ATOM   2133  N   MET A 264      -8.915  12.347 -11.881  1.00 29.97           N  
ATOM   2134  CA  MET A 264      -9.442  11.850 -10.600  1.00 29.97           C  
ATOM   2135  C   MET A 264      -8.626  10.703  -9.971  1.00 29.97           C  
ATOM   2136  CB  MET A 264     -10.929  11.474 -10.742  1.00 29.97           C  
ATOM   2137  O   MET A 264      -9.108  10.062  -9.040  1.00 29.97           O  
ATOM   2138  CG  MET A 264     -11.838  12.699 -10.877  1.00 29.97           C  
ATOM   2139  SD  MET A 264     -13.574  12.330 -10.487  1.00 29.97           S  
ATOM   2140  CE  MET A 264     -14.317  12.348 -12.139  1.00 29.97           C  
ATOM   2141  N   GLY A 265      -7.418  10.404 -10.463  1.00 28.62           N  
ATOM   2142  CA  GLY A 265      -6.564   9.364  -9.868  1.00 28.62           C  
ATOM   2143  C   GLY A 265      -7.004   7.925 -10.178  1.00 28.62           C  
ATOM   2144  O   GLY A 265      -6.584   6.987  -9.511  1.00 28.62           O  
ATOM   2145  N   ARG A 266      -7.817   7.700 -11.224  1.00 33.97           N  
ATOM   2146  CA  ARG A 266      -8.200   6.348 -11.692  1.00 33.97           C  
ATOM   2147  C   ARG A 266      -7.204   5.764 -12.705  1.00 33.97           C  
ATOM   2148  CB  ARG A 266      -9.647   6.312 -12.209  1.00 33.97           C  
ATOM   2149  O   ARG A 266      -7.566   4.918 -13.525  1.00 33.97           O  
ATOM   2150  CG  ARG A 266     -10.671   6.855 -11.205  1.00 33.97           C  
ATOM   2151  CD  ARG A 266     -12.078   6.558 -11.729  1.00 33.97           C  
ATOM   2152  NE  ARG A 266     -13.109   7.120 -10.845  1.00 33.97           N  
ATOM   2153  NH1 ARG A 266     -14.920   5.999 -11.720  1.00 33.97           N  
ATOM   2154  NH2 ARG A 266     -15.220   7.542 -10.146  1.00 33.97           N  
ATOM   2155  CZ  ARG A 266     -14.405   6.879 -10.906  1.00 33.97           C  
ATOM   2156  N   GLY A 267      -5.944   6.205 -12.658  1.00 30.50           N  
ATOM   2157  CA  GLY A 267      -4.880   5.775 -13.574  1.00 30.50           C  
ATOM   2158  C   GLY A 267      -4.595   4.272 -13.501  1.00 30.50           C  
ATOM   2159  O   GLY A 267      -4.383   3.639 -14.534  1.00 30.50           O  
ATOM   2160  N   ALA A 268      -4.698   3.679 -12.308  1.00 33.09           N  
ATOM   2161  CA  ALA A 268      -4.553   2.237 -12.113  1.00 33.09           C  
ATOM   2162  C   ALA A 268      -5.668   1.429 -12.809  1.00 33.09           C  
ATOM   2163  CB  ALA A 268      -4.495   1.958 -10.607  1.00 33.09           C  
ATOM   2164  O   ALA A 268      -5.373   0.423 -13.445  1.00 33.09           O  
ATOM   2165  N   TYR A 269      -6.925   1.900 -12.780  1.00 33.31           N  
ATOM   2166  CA  TYR A 269      -8.041   1.273 -13.506  1.00 33.31           C  
ATOM   2167  C   TYR A 269      -7.839   1.338 -15.023  1.00 33.31           C  
ATOM   2168  CB  TYR A 269      -9.378   1.930 -13.121  1.00 33.31           C  
ATOM   2169  O   TYR A 269      -8.039   0.339 -15.701  1.00 33.31           O  
ATOM   2170  CG  TYR A 269     -10.561   1.487 -13.973  1.00 33.31           C  
ATOM   2171  CD1 TYR A 269     -10.981   2.270 -15.069  1.00 33.31           C  
ATOM   2172  CD2 TYR A 269     -11.216   0.273 -13.692  1.00 33.31           C  
ATOM   2173  CE1 TYR A 269     -12.047   1.839 -15.885  1.00 33.31           C  
ATOM   2174  CE2 TYR A 269     -12.291  -0.153 -14.495  1.00 33.31           C  
ATOM   2175  OH  TYR A 269     -13.732   0.190 -16.375  1.00 33.31           O  
ATOM   2176  CZ  TYR A 269     -12.706   0.623 -15.596  1.00 33.31           C  
ATOM   2177  N   TYR A 270      -7.405   2.479 -15.568  1.00 32.69           N  
ATOM   2178  CA  TYR A 270      -7.152   2.604 -17.009  1.00 32.69           C  
ATOM   2179  C   TYR A 270      -6.004   1.691 -17.469  1.00 32.69           C  
ATOM   2180  CB  TYR A 270      -6.888   4.075 -17.352  1.00 32.69           C  
ATOM   2181  O   TYR A 270      -6.111   1.045 -18.510  1.00 32.69           O  
ATOM   2182  CG  TYR A 270      -6.845   4.364 -18.842  1.00 32.69           C  
ATOM   2183  CD1 TYR A 270      -5.614   4.585 -19.489  1.00 32.69           C  
ATOM   2184  CD2 TYR A 270      -8.045   4.426 -19.579  1.00 32.69           C  
ATOM   2185  CE1 TYR A 270      -5.581   4.879 -20.866  1.00 32.69           C  
ATOM   2186  CE2 TYR A 270      -8.013   4.698 -20.960  1.00 32.69           C  
ATOM   2187  OH  TYR A 270      -6.758   5.174 -22.942  1.00 32.69           O  
ATOM   2188  CZ  TYR A 270      -6.782   4.920 -21.608  1.00 32.69           C  
ATOM   2189  N   ARG A 271      -4.944   1.559 -16.656  1.00 34.47           N  
ATOM   2190  CA  ARG A 271      -3.844   0.613 -16.906  1.00 34.47           C  
ATOM   2191  C   ARG A 271      -4.320  -0.843 -16.805  1.00 34.47           C  
ATOM   2192  CB  ARG A 271      -2.645   0.917 -15.983  1.00 34.47           C  
ATOM   2193  O   ARG A 271      -4.039  -1.616 -17.709  1.00 34.47           O  
ATOM   2194  CG  ARG A 271      -1.934   2.235 -16.354  1.00 34.47           C  
ATOM   2195  CD  ARG A 271      -0.739   2.543 -15.429  1.00 34.47           C  
ATOM   2196  NE  ARG A 271      -0.268   3.938 -15.580  1.00 34.47           N  
ATOM   2197  NH1 ARG A 271       1.191   4.087 -13.775  1.00 34.47           N  
ATOM   2198  NH2 ARG A 271       0.466   5.923 -14.771  1.00 34.47           N  
ATOM   2199  CZ  ARG A 271       0.478   4.625 -14.723  1.00 34.47           C  
ATOM   2200  N   LEU A 272      -5.117  -1.205 -15.798  1.00 31.48           N  
ATOM   2201  CA  LEU A 272      -5.701  -2.550 -15.658  1.00 31.48           C  
ATOM   2202  C   LEU A 272      -6.724  -2.882 -16.761  1.00 31.48           C  
ATOM   2203  CB  LEU A 272      -6.324  -2.685 -14.255  1.00 31.48           C  
ATOM   2204  O   LEU A 272      -6.790  -4.022 -17.216  1.00 31.48           O  
ATOM   2205  CG  LEU A 272      -5.284  -2.855 -13.129  1.00 31.48           C  
ATOM   2206  CD1 LEU A 272      -5.937  -2.610 -11.768  1.00 31.48           C  
ATOM   2207  CD2 LEU A 272      -4.680  -4.262 -13.123  1.00 31.48           C  
ATOM   2208  N   HIS A 273      -7.478  -1.895 -17.250  1.00 31.67           N  
ATOM   2209  CA  HIS A 273      -8.443  -2.075 -18.335  1.00 31.67           C  
ATOM   2210  C   HIS A 273      -7.757  -2.210 -19.705  1.00 31.67           C  
ATOM   2211  CB  HIS A 273      -9.473  -0.936 -18.299  1.00 31.67           C  
ATOM   2212  O   HIS A 273      -8.150  -3.066 -20.493  1.00 31.67           O  
ATOM   2213  CG  HIS A 273     -10.724  -1.219 -19.092  1.00 31.67           C  
ATOM   2214  CD2 HIS A 273     -11.474  -0.313 -19.792  1.00 31.67           C  
ATOM   2215  ND1 HIS A 273     -11.371  -2.432 -19.187  1.00 31.67           N  
ATOM   2216  CE1 HIS A 273     -12.478  -2.258 -19.925  1.00 31.67           C  
ATOM   2217  NE2 HIS A 273     -12.592  -0.977 -20.308  1.00 31.67           N  
ATOM   2218  N   LEU A 274      -6.673  -1.467 -19.962  1.00 29.20           N  
ATOM   2219  CA  LEU A 274      -5.805  -1.672 -21.135  1.00 29.20           C  
ATOM   2220  C   LEU A 274      -5.047  -3.012 -21.098  1.00 29.20           C  
ATOM   2221  CB  LEU A 274      -4.800  -0.511 -21.229  1.00 29.20           C  
ATOM   2222  O   LEU A 274      -4.711  -3.560 -22.145  1.00 29.20           O  
ATOM   2223  CG  LEU A 274      -5.369   0.784 -21.832  1.00 29.20           C  
ATOM   2224  CD1 LEU A 274      -4.349   1.903 -21.634  1.00 29.20           C  
ATOM   2225  CD2 LEU A 274      -5.621   0.655 -23.338  1.00 29.20           C  
ATOM   2226  N   LEU A 275      -4.799  -3.561 -19.905  1.00 31.62           N  
ATOM   2227  CA  LEU A 275      -4.205  -4.889 -19.713  1.00 31.62           C  
ATOM   2228  C   LEU A 275      -5.223  -6.029 -19.873  1.00 31.62           C  
ATOM   2229  CB  LEU A 275      -3.504  -4.933 -18.348  1.00 31.62           C  
ATOM   2230  O   LEU A 275      -4.829  -7.194 -19.993  1.00 31.62           O  
ATOM   2231  CG  LEU A 275      -2.230  -4.070 -18.296  1.00 31.62           C  
ATOM   2232  CD1 LEU A 275      -1.839  -3.824 -16.841  1.00 31.62           C  
ATOM   2233  CD2 LEU A 275      -1.052  -4.741 -19.004  1.00 31.62           C  
ATOM   2234  N   SER A 276      -6.521  -5.719 -19.968  1.00 28.89           N  
ATOM   2235  CA  SER A 276      -7.498  -6.673 -20.481  1.00 28.89           C  
ATOM   2236  C   SER A 276      -7.344  -6.783 -22.005  1.00 28.89           C  
ATOM   2237  CB  SER A 276      -8.918  -6.406 -19.953  1.00 28.89           C  
ATOM   2238  O   SER A 276      -7.927  -6.046 -22.789  1.00 28.89           O  
ATOM   2239  OG  SER A 276      -9.595  -5.306 -20.522  1.00 28.89           O  
ATOM   2240  N   VAL A 277      -6.545  -7.775 -22.408  1.00 32.50           N  
ATOM   2241  CA  VAL A 277      -6.373  -8.288 -23.778  1.00 32.50           C  
ATOM   2242  C   VAL A 277      -5.371  -7.524 -24.659  1.00 32.50           C  
ATOM   2243  CB  VAL A 277      -7.724  -8.567 -24.494  1.00 32.50           C  
ATOM   2244  O   VAL A 277      -5.709  -6.909 -25.664  1.00 32.50           O  
ATOM   2245  CG1 VAL A 277      -7.518  -9.530 -25.676  1.00 32.50           C  
ATOM   2246  CG2 VAL A 277      -8.771  -9.234 -23.583  1.00 32.50           C  
ATOM   2247  N   SER A 278      -4.084  -7.799 -24.443  1.00 30.12           N  
ATOM   2248  CA  SER A 278      -3.280  -8.250 -25.582  1.00 30.12           C  
ATOM   2249  C   SER A 278      -2.543  -9.531 -25.204  1.00 30.12           C  
ATOM   2250  CB  SER A 278      -2.386  -7.152 -26.174  1.00 30.12           C  
ATOM   2251  O   SER A 278      -1.827  -9.601 -24.207  1.00 30.12           O  
ATOM   2252  OG  SER A 278      -1.129  -7.085 -25.541  1.00 30.12           O  
ATOM   2253  N   LYS A 279      -2.749 -10.576 -26.009  1.00 27.16           N  
ATOM   2254  CA  LYS A 279      -2.096 -11.889 -25.881  1.00 27.16           C  
ATOM   2255  C   LYS A 279      -0.565 -11.756 -25.767  1.00 27.16           C  
ATOM   2256  CB  LYS A 279      -2.528 -12.727 -27.101  1.00 27.16           C  
ATOM   2257  O   LYS A 279       0.065 -12.524 -25.062  1.00 27.16           O  
ATOM   2258  CG  LYS A 279      -2.816 -14.195 -26.769  1.00 27.16           C  
ATOM   2259  CD  LYS A 279      -3.409 -14.888 -28.006  1.00 27.16           C  
ATOM   2260  CE  LYS A 279      -3.752 -16.343 -27.685  1.00 27.16           C  
ATOM   2261  NZ  LYS A 279      -4.286 -17.052 -28.874  1.00 27.16           N  
ATOM   2262  N   ARG A 280      -0.014 -10.684 -26.355  1.00 27.98           N  
ATOM   2263  CA  ARG A 280       1.400 -10.304 -26.306  1.00 27.98           C  
ATOM   2264  C   ARG A 280       1.922 -10.030 -24.900  1.00 27.98           C  
ATOM   2265  CB  ARG A 280       1.649  -9.089 -27.218  1.00 27.98           C  
ATOM   2266  O   ARG A 280       2.985 -10.535 -24.601  1.00 27.98           O  
ATOM   2267  CG  ARG A 280       2.599  -9.465 -28.358  1.00 27.98           C  
ATOM   2268  CD  ARG A 280       2.818  -8.275 -29.296  1.00 27.98           C  
ATOM   2269  NE  ARG A 280       3.414  -8.719 -30.569  1.00 27.98           N  
ATOM   2270  NH1 ARG A 280       3.693  -6.648 -31.524  1.00 27.98           N  
ATOM   2271  NH2 ARG A 280       4.248  -8.480 -32.670  1.00 27.98           N  
ATOM   2272  CZ  ARG A 280       3.779  -7.948 -31.577  1.00 27.98           C  
ATOM   2273  N   VAL A 281       1.197  -9.287 -24.054  1.00 31.64           N  
ATOM   2274  CA  VAL A 281       1.647  -8.973 -22.678  1.00 31.64           C  
ATOM   2275  C   VAL A 281       1.563 -10.199 -21.775  1.00 31.64           C  
ATOM   2276  CB  VAL A 281       0.869  -7.784 -22.079  1.00 31.64           C  
ATOM   2277  O   VAL A 281       2.377 -10.353 -20.873  1.00 31.64           O  
ATOM   2278  CG1 VAL A 281       1.250  -7.486 -20.622  1.00 31.64           C  
ATOM   2279  CG2 VAL A 281       1.150  -6.508 -22.883  1.00 31.64           C  
ATOM   2280  N   LYS A 282       0.621 -11.108 -22.050  1.00 26.66           N  
ATOM   2281  CA  LYS A 282       0.540 -12.393 -21.353  1.00 26.66           C  
ATOM   2282  C   LYS A 282       1.767 -13.257 -21.673  1.00 26.66           C  
ATOM   2283  CB  LYS A 282      -0.798 -13.072 -21.680  1.00 26.66           C  
ATOM   2284  O   LYS A 282       2.438 -13.693 -20.743  1.00 26.66           O  
ATOM   2285  CG  LYS A 282      -1.330 -13.797 -20.442  1.00 26.66           C  
ATOM   2286  CD  LYS A 282      -2.690 -14.436 -20.728  1.00 26.66           C  
ATOM   2287  CE  LYS A 282      -3.176 -15.098 -19.439  1.00 26.66           C  
ATOM   2288  NZ  LYS A 282      -4.423 -15.864 -19.658  1.00 26.66           N  
ATOM   2289  N   ASP A 283       2.139 -13.339 -22.950  1.00 27.06           N  
ATOM   2290  CA  ASP A 283       3.325 -14.074 -23.406  1.00 27.06           C  
ATOM   2291  C   ASP A 283       4.653 -13.402 -22.963  1.00 27.06           C  
ATOM   2292  CB  ASP A 283       3.259 -14.260 -24.939  1.00 27.06           C  
ATOM   2293  O   ASP A 283       5.605 -14.099 -22.613  1.00 27.06           O  
ATOM   2294  CG  ASP A 283       2.054 -15.072 -25.467  1.00 27.06           C  
ATOM   2295  OD1 ASP A 283       1.374 -15.765 -24.680  1.00 27.06           O  
ATOM   2296  OD2 ASP A 283       1.768 -14.953 -26.686  1.00 27.06           O  
ATOM   2297  N   THR A 284       4.746 -12.061 -22.883  1.00 30.25           N  
ATOM   2298  CA  THR A 284       5.936 -11.391 -22.306  1.00 30.25           C  
ATOM   2299  C   THR A 284       5.980 -11.427 -20.780  1.00 30.25           C  
ATOM   2300  CB  THR A 284       6.167  -9.941 -22.776  1.00 30.25           C  
ATOM   2301  O   THR A 284       7.075 -11.460 -20.223  1.00 30.25           O  
ATOM   2302  CG2 THR A 284       7.177  -9.863 -23.915  1.00 30.25           C  
ATOM   2303  OG1 THR A 284       5.016  -9.289 -23.238  1.00 30.25           O  
ATOM   2304  N   SER A 285       4.839 -11.471 -20.086  1.00 29.23           N  
ATOM   2305  CA  SER A 285       4.809 -11.648 -18.627  1.00 29.23           C  
ATOM   2306  C   SER A 285       5.220 -13.059 -18.213  1.00 29.23           C  
ATOM   2307  CB  SER A 285       3.446 -11.276 -18.035  1.00 29.23           C  
ATOM   2308  O   SER A 285       5.922 -13.209 -17.219  1.00 29.23           O  
ATOM   2309  OG  SER A 285       2.431 -12.226 -18.317  1.00 29.23           O  
ATOM   2310  N   GLU A 286       4.878 -14.082 -19.005  1.00 24.98           N  
ATOM   2311  CA  GLU A 286       5.358 -15.450 -18.787  1.00 24.98           C  
ATOM   2312  C   GLU A 286       6.885 -15.534 -18.967  1.00 24.98           C  
ATOM   2313  CB  GLU A 286       4.582 -16.436 -19.686  1.00 24.98           C  
ATOM   2314  O   GLU A 286       7.552 -16.180 -18.160  1.00 24.98           O  
ATOM   2315  CG  GLU A 286       3.155 -16.671 -19.143  1.00 24.98           C  
ATOM   2316  CD  GLU A 286       2.276 -17.618 -19.986  1.00 24.98           C  
ATOM   2317  OE1 GLU A 286       1.080 -17.765 -19.620  1.00 24.98           O  
ATOM   2318  OE2 GLU A 286       2.776 -18.202 -20.971  1.00 24.98           O  
ATOM   2319  N   ASN A 287       7.469 -14.777 -19.905  1.00 25.08           N  
ATOM   2320  CA  ASN A 287       8.926 -14.689 -20.046  1.00 25.08           C  
ATOM   2321  C   ASN A 287       9.606 -13.927 -18.898  1.00 25.08           C  
ATOM   2322  CB  ASN A 287       9.291 -14.107 -21.424  1.00 25.08           C  
ATOM   2323  O   ASN A 287      10.614 -14.403 -18.384  1.00 25.08           O  
ATOM   2324  CG  ASN A 287       9.433 -15.174 -22.498  1.00 25.08           C  
ATOM   2325  ND2 ASN A 287       9.411 -14.791 -23.752  1.00 25.08           N  
ATOM   2326  OD1 ASN A 287       9.611 -16.353 -22.253  1.00 25.08           O  
ATOM   2327  N   VAL A 288       9.065 -12.797 -18.434  1.00 29.50           N  
ATOM   2328  CA  VAL A 288       9.676 -12.020 -17.335  1.00 29.50           C  
ATOM   2329  C   VAL A 288       9.523 -12.730 -15.983  1.00 29.50           C  
ATOM   2330  CB  VAL A 288       9.133 -10.578 -17.318  1.00 29.50           C  
ATOM   2331  O   VAL A 288      10.464 -12.748 -15.195  1.00 29.50           O  
ATOM   2332  CG1 VAL A 288       9.655  -9.759 -16.132  1.00 29.50           C  
ATOM   2333  CG2 VAL A 288       9.558  -9.827 -18.589  1.00 29.50           C  
ATOM   2334  N   VAL A 289       8.397 -13.408 -15.732  1.00 27.11           N  
ATOM   2335  CA  VAL A 289       8.217 -14.246 -14.532  1.00 27.11           C  
ATOM   2336  C   VAL A 289       9.126 -15.478 -14.579  1.00 27.11           C  
ATOM   2337  CB  VAL A 289       6.733 -14.613 -14.330  1.00 27.11           C  
ATOM   2338  O   VAL A 289       9.712 -15.819 -13.554  1.00 27.11           O  
ATOM   2339  CG1 VAL A 289       6.511 -15.613 -13.187  1.00 27.11           C  
ATOM   2340  CG2 VAL A 289       5.918 -13.356 -13.985  1.00 27.11           C  
ATOM   2341  N   SER A 290       9.346 -16.080 -15.757  1.00 24.39           N  
ATOM   2342  CA  SER A 290      10.347 -17.150 -15.915  1.00 24.39           C  
ATOM   2343  C   SER A 290      11.790 -16.659 -15.710  1.00 24.39           C  
ATOM   2344  CB  SER A 290      10.180 -17.853 -17.266  1.00 24.39           C  
ATOM   2345  O   SER A 290      12.642 -17.420 -15.252  1.00 24.39           O  
ATOM   2346  OG  SER A 290      10.761 -17.133 -18.334  1.00 24.39           O  
ATOM   2347  N   TYR A 291      12.048 -15.372 -15.974  1.00 27.56           N  
ATOM   2348  CA  TYR A 291      13.344 -14.720 -15.776  1.00 27.56           C  
ATOM   2349  C   TYR A 291      13.630 -14.408 -14.296  1.00 27.56           C  
ATOM   2350  CB  TYR A 291      13.405 -13.453 -16.646  1.00 27.56           C  
ATOM   2351  O   TYR A 291      14.771 -14.524 -13.856  1.00 27.56           O  
ATOM   2352  CG  TYR A 291      14.778 -13.155 -17.205  1.00 27.56           C  
ATOM   2353  CD1 TYR A 291      15.637 -12.259 -16.542  1.00 27.56           C  
ATOM   2354  CD2 TYR A 291      15.189 -13.777 -18.400  1.00 27.56           C  
ATOM   2355  CE1 TYR A 291      16.910 -11.981 -17.076  1.00 27.56           C  
ATOM   2356  CE2 TYR A 291      16.461 -13.503 -18.935  1.00 27.56           C  
ATOM   2357  OH  TYR A 291      18.552 -12.349 -18.792  1.00 27.56           O  
ATOM   2358  CZ  TYR A 291      17.324 -12.606 -18.273  1.00 27.56           C  
ATOM   2359  N   PHE A 292      12.604 -14.082 -13.497  1.00 27.20           N  
ATOM   2360  CA  PHE A 292      12.746 -13.903 -12.043  1.00 27.20           C  
ATOM   2361  C   PHE A 292      12.723 -15.226 -11.260  1.00 27.20           C  
ATOM   2362  CB  PHE A 292      11.690 -12.920 -11.519  1.00 27.20           C  
ATOM   2363  O   PHE A 292      13.317 -15.307 -10.187  1.00 27.20           O  
ATOM   2364  CG  PHE A 292      12.020 -11.466 -11.807  1.00 27.20           C  
ATOM   2365  CD1 PHE A 292      13.040 -10.821 -11.081  1.00 27.20           C  
ATOM   2366  CD2 PHE A 292      11.311 -10.750 -12.787  1.00 27.20           C  
ATOM   2367  CE1 PHE A 292      13.358  -9.477 -11.347  1.00 27.20           C  
ATOM   2368  CE2 PHE A 292      11.635  -9.409 -13.062  1.00 27.20           C  
ATOM   2369  CZ  PHE A 292      12.661  -8.773 -12.343  1.00 27.20           C  
ATOM   2370  N   SER A 293      12.101 -16.287 -11.786  1.00 26.73           N  
ATOM   2371  CA  SER A 293      12.111 -17.618 -11.156  1.00 26.73           C  
ATOM   2372  C   SER A 293      13.326 -18.484 -11.525  1.00 26.73           C  
ATOM   2373  CB  SER A 293      10.792 -18.351 -11.422  1.00 26.73           C  
ATOM   2374  O   SER A 293      13.391 -19.647 -11.127  1.00 26.73           O  
ATOM   2375  OG  SER A 293      10.663 -18.736 -12.776  1.00 26.73           O  
ATOM   2376  N   GLY A 294      14.291 -17.944 -12.275  1.00 25.27           N  
ATOM   2377  CA  GLY A 294      15.405 -18.676 -12.888  1.00 25.27           C  
ATOM   2378  C   GLY A 294      16.486 -19.255 -11.962  1.00 25.27           C  
ATOM   2379  O   GLY A 294      17.519 -19.678 -12.471  1.00 25.27           O  
ATOM   2380  N   SER A 295      16.308 -19.306 -10.636  1.00 28.23           N  
ATOM   2381  CA  SER A 295      17.289 -19.970  -9.750  1.00 28.23           C  
ATOM   2382  C   SER A 295      16.768 -20.473  -8.394  1.00 28.23           C  
ATOM   2383  CB  SER A 295      18.533 -19.089  -9.568  1.00 28.23           C  
ATOM   2384  O   SER A 295      17.562 -20.686  -7.481  1.00 28.23           O  
ATOM   2385  OG  SER A 295      18.187 -17.851  -8.981  1.00 28.23           O  
ATOM   2386  N   VAL A 296      15.462 -20.737  -8.238  1.00 30.42           N  
ATOM   2387  CA  VAL A 296      14.925 -21.372  -7.003  1.00 30.42           C  
ATOM   2388  C   VAL A 296      14.266 -22.736  -7.263  1.00 30.42           C  
ATOM   2389  CB  VAL A 296      14.111 -20.375  -6.138  1.00 30.42           C  
ATOM   2390  O   VAL A 296      13.582 -23.285  -6.408  1.00 30.42           O  
ATOM   2391  CG1 VAL A 296      13.643 -20.928  -4.779  1.00 30.42           C  
ATOM   2392  CG2 VAL A 296      14.980 -19.153  -5.793  1.00 30.42           C  
ATOM   2393  N   LEU A 297      14.531 -23.360  -8.415  1.00 29.83           N  
ATOM   2394  CA  LEU A 297      14.206 -24.771  -8.654  1.00 29.83           C  
ATOM   2395  C   LEU A 297      15.350 -25.493  -9.383  1.00 29.83           C  
ATOM   2396  CB  LEU A 297      12.844 -24.908  -9.370  1.00 29.83           C  
ATOM   2397  O   LEU A 297      15.216 -25.909 -10.528  1.00 29.83           O  
ATOM   2398  CG  LEU A 297      11.601 -24.564  -8.523  1.00 29.83           C  
ATOM   2399  CD1 LEU A 297      10.356 -24.605  -9.409  1.00 29.83           C  
ATOM   2400  CD2 LEU A 297      11.371 -25.548  -7.368  1.00 29.83           C  
ATOM   2401  N   SER A 298      16.472 -25.685  -8.689  1.00 23.81           N  
ATOM   2402  CA  SER A 298      17.261 -26.913  -8.841  1.00 23.81           C  
ATOM   2403  C   SER A 298      17.562 -27.460  -7.449  1.00 23.81           C  
ATOM   2404  CB  SER A 298      18.513 -26.747  -9.719  1.00 23.81           C  
ATOM   2405  O   SER A 298      18.552 -27.104  -6.815  1.00 23.81           O  
ATOM   2406  OG  SER A 298      19.554 -26.051  -9.068  1.00 23.81           O  
ATOM   2407  N   SER A 299      16.641 -28.274  -6.942  1.00 24.34           N  
ATOM   2408  CA  SER A 299      16.964 -29.253  -5.916  1.00 24.34           C  
ATOM   2409  C   SER A 299      17.595 -30.455  -6.613  1.00 24.34           C  
ATOM   2410  CB  SER A 299      15.702 -29.657  -5.142  1.00 24.34           C  
ATOM   2411  O   SER A 299      16.873 -31.242  -7.224  1.00 24.34           O  
ATOM   2412  OG  SER A 299      14.720 -30.179  -6.019  1.00 24.34           O  
ATOM   2413  N   ASP A 300      18.918 -30.527  -6.549  1.00 28.11           N  
ATOM   2414  CA  ASP A 300      19.674 -31.732  -6.196  1.00 28.11           C  
ATOM   2415  C   ASP A 300      20.827 -31.292  -5.282  1.00 28.11           C  
ATOM   2416  CB  ASP A 300      20.157 -32.517  -7.439  1.00 28.11           C  
ATOM   2417  O   ASP A 300      21.495 -30.285  -5.620  1.00 28.11           O  
ATOM   2418  CG  ASP A 300      19.196 -33.611  -7.960  1.00 28.11           C  
ATOM   2419  OD1 ASP A 300      18.315 -34.089  -7.203  1.00 28.11           O  
ATOM   2420  OD2 ASP A 300      19.409 -34.048  -9.118  1.00 28.11           O  
ATOM   2421  OXT ASP A 300      20.933 -31.888  -4.189  1.00 28.11           O  
TER    2422      ASP A 300                                                      
ENDMDL                                                                          
END                                                                             
