# Supplementary material for: The RIX domain defines a class of polymorphic T6SS effectors and secreted adaptors
Source: Nat Commun. 2023 Aug 17;14:4983. doi: 10.1038/s41467-023-40659-2 (PMC10435454; doi:10.1038/s41467-023-40659-2)
Supplement: Supplementary file 6 — Supplementary Data S3 [file 41467_2023_40659_MOESM6_ESM.zip › AlphaFold2 PDB files used in this study/WP_171802566.1 ADPRT_2.pdb]

HEADER                                            01-JUN-22                     
TITLE     ALPHAFOLD MONOMER V2.0 PREDICTION FOR UNCHARACTERIZED PROTEIN         
TITLE    2 (A0A7U3SGD3)                                                         
COMPND    MOL_ID: 1;                                                            
COMPND   2 MOLECULE: UNCHARACTERIZED PROTEIN;                                   
COMPND   3 CHAIN: A                                                             
SOURCE    MOL_ID: 1;                                                            
SOURCE   2 ORGANISM_SCIENTIFIC: VIBRIO EUROPAEUS;                               
SOURCE   3 ORGANISM_TAXID: 300876                                               
REMARK   1                                                                      
REMARK   1 REFERENCE 1                                                          
REMARK   1  AUTH   JOHN JUMPER, RICHARD EVANS, ALEXANDER PRITZEL, TIM GREEN,    
REMARK   1  AUTH 2 MICHAEL FIGURNOV, OLAF RONNEBERGER, KATHRYN TUNYASUVUNAKOOL, 
REMARK   1  AUTH 3 RUSS BATES, AUGUSTIN ZIDEK, ANNA POTAPENKO, ALEX BRIDGLAND,  
REMARK   1  AUTH 4 CLEMENS MEYER, SIMON A A KOHL, ANDREW J BALLARD,             
REMARK   1  AUTH 5 ANDREW COWIE, BERNARDINO ROMERA-PAREDES, STANISLAV NIKOLOV,  
REMARK   1  AUTH 6 RISHUB JAIN, JONAS ADLER, TREVOR BACK, STIG PETERSEN,        
REMARK   1  AUTH 7 DAVID REIMAN, ELLEN CLANCY, MICHAL ZIELINSKI,                
REMARK   1  AUTH 8 MARTIN STEINEGGER, MICHALINA PACHOLSKA, TAMAS BERGHAMMER,    
REMARK   1  AUTH 9 DAVID SILVER, ORIOL VINYALS, ANDREW W SENIOR,                
REMARK   1  AUTH10 KORAY KAVUKCUOGLU, PUSHMEET KOHLI, DEMIS HASSABIS            
REMARK   1  TITL   HIGHLY ACCURATE PROTEIN STRUCTURE PREDICTION WITH ALPHAFOLD  
REMARK   1  REF    NATURE                        V. 596   583 2021              
REMARK   1  REFN                   ISSN 0028-0836                               
REMARK   1  PMID   34265844                                                     
REMARK   1  DOI    10.1038/s41586-021-03819-2                                   
REMARK   1                                                                      
REMARK   1 DISCLAIMERS                                                          
REMARK   1 ALPHAFOLD DATA, COPYRIGHT (2021) DEEPMIND TECHNOLOGIES LIMITED. THE  
REMARK   1 INFORMATION PROVIDED IS THEORETICAL MODELLING ONLY AND CAUTION SHOULD
REMARK   1 BE EXERCISED IN ITS USE. IT IS PROVIDED "AS-IS" WITHOUT ANY WARRANTY 
REMARK   1 OF ANY KIND, WHETHER EXPRESSED OR IMPLIED. NO WARRANTY IS GIVEN THAT 
REMARK   1 USE OF THE INFORMATION SHALL NOT INFRINGE THE RIGHTS OF ANY THIRD    
REMARK   1 PARTY. THE INFORMATION IS NOT INTENDED TO BE A SUBSTITUTE FOR        
REMARK   1 PROFESSIONAL MEDICAL ADVICE, DIAGNOSIS, OR TREATMENT, AND DOES NOT   
REMARK   1 CONSTITUTE MEDICAL OR OTHER PROFESSIONAL ADVICE. IT IS AVAILABLE FOR 
REMARK   1 ACADEMIC AND COMMERCIAL PURPOSES, UNDER CC-BY 4.0 LICENCE.           
DBREF  XXXX A    1   210  UNP    A0A7U3SGD3 A0A7U3SGD3_9VIBR     1    210       
SEQRES   1 A  210  MET ARG TYR GLU SER ALA PRO ILE ALA PRO GLU VAL ARG          
SEQRES   2 A  210  GLN GLN THR THR THR GLU ARG ALA ALA THR GLN ARG ARG          
SEQRES   3 A  210  GLU ARG GLN GLU GLU LEU ARG HIS THR ALA SER ASP GLU          
SEQRES   4 A  210  LYS ARG TRP ALA GLU ASN ARG ARG ARG VAL ILE SER LYS          
SEQRES   5 A  210  ARG GLU LYS ALA GLU LYS LYS LYS GLU GLY LEU ALA SER          
SEQRES   6 A  210  TYR LEU ASP GLY ALA LEU LYS LEU MET GLY LYS THR ARG          
SEQRES   7 A  210  ASN ASP PHE LYS SER ASP ILE PRO LYS GLY PRO HIS ARG          
SEQRES   8 A  210  LYS TYR TYR ARG GLY ASP LEU ASP MET TYR PRO PRO SER          
SEQRES   9 A  210  LEU PRO ASP SER TYR PRO ASP LEU ASP GLU ARG LEU SER          
SEQRES  10 A  210  SER ILE ILE ARG HIS THR SER ARG THR SER GLY SER ALA          
SEQRES  11 A  210  GLY GLU VAL GLN SER LEU THR SER ASN ALA TYR VAL ALA          
SEQRES  12 A  210  HIS LYS PHE ALA GLN SER ARG GLY GLY THR VAL TYR GLU          
SEQRES  13 A  210  VAL ASP ALA SER GLU GLY LEU PHE MET SER ALA GLY ASP          
SEQRES  14 A  210  ILE ILE PHE ALA HIS GLY ASP ARG LEU VAL ASN LEU GLY          
SEQRES  15 A  210  TYR ILE ARG ALA GLY THR LEU ARG SER ALA VAL GLU HIS          
SEQRES  16 A  210  PHE TYR GLN ASP GLY GLU SER GLU TYR PHE TRP MET GLY          
SEQRES  17 A  210  ARG ARG                                                      
CRYST1    1.000    1.000    1.000  90.00  90.00  90.00 P 1           1          
ORIGX1      1.000000  0.000000  0.000000        0.00000                         
ORIGX2      0.000000  1.000000  0.000000        0.00000                         
ORIGX3      0.000000  0.000000  1.000000        0.00000                         
SCALE1      1.000000  0.000000  0.000000        0.00000                         
SCALE2      0.000000  1.000000  0.000000        0.00000                         
SCALE3      0.000000  0.000000  1.000000        0.00000                         
MODEL        1                                                                  
ATOM      1  N   MET A   1     -75.091 -60.573  51.334  1.00 48.59           N  
ATOM      2  CA  MET A   1     -73.950 -59.887  50.692  1.00 48.59           C  
ATOM      3  C   MET A   1     -74.494 -58.806  49.775  1.00 48.59           C  
ATOM      4  CB  MET A   1     -73.093 -60.875  49.882  1.00 48.59           C  
ATOM      5  O   MET A   1     -75.196 -59.146  48.833  1.00 48.59           O  
ATOM      6  CG  MET A   1     -71.908 -61.399  50.692  1.00 48.59           C  
ATOM      7  SD  MET A   1     -70.772 -62.395  49.698  1.00 48.59           S  
ATOM      8  CE  MET A   1     -71.312 -64.076  50.108  1.00 48.59           C  
ATOM      9  N   ARG A   2     -74.244 -57.528  50.072  1.00 46.75           N  
ATOM     10  CA  ARG A   2     -74.501 -56.413  49.149  1.00 46.75           C  
ATOM     11  C   ARG A   2     -73.138 -55.817  48.807  1.00 46.75           C  
ATOM     12  CB  ARG A   2     -75.451 -55.369  49.771  1.00 46.75           C  
ATOM     13  O   ARG A   2     -72.418 -55.430  49.718  1.00 46.75           O  
ATOM     14  CG  ARG A   2     -76.900 -55.875  49.886  1.00 46.75           C  
ATOM     15  CD  ARG A   2     -77.844 -54.756  50.353  1.00 46.75           C  
ATOM     16  NE  ARG A   2     -79.249 -55.216  50.432  1.00 46.75           N  
ATOM     17  NH1 ARG A   2     -80.260 -53.154  50.283  1.00 46.75           N  
ATOM     18  NH2 ARG A   2     -81.519 -54.982  50.473  1.00 46.75           N  
ATOM     19  CZ  ARG A   2     -80.330 -54.451  50.396  1.00 46.75           C  
ATOM     20  N   TYR A   3     -72.766 -55.860  47.532  1.00 48.09           N  
ATOM     21  CA  TYR A   3     -71.549 -55.230  47.025  1.00 48.09           C  
ATOM     22  C   TYR A   3     -71.816 -53.728  46.894  1.00 48.09           C  
ATOM     23  CB  TYR A   3     -71.158 -55.860  45.671  1.00 48.09           C  
ATOM     24  O   TYR A   3     -72.706 -53.334  46.142  1.00 48.09           O  
ATOM     25  CG  TYR A   3     -69.944 -56.770  45.721  1.00 48.09           C  
ATOM     26  CD1 TYR A   3     -68.679 -56.251  45.382  1.00 48.09           C  
ATOM     27  CD2 TYR A   3     -70.072 -58.126  46.085  1.00 48.09           C  
ATOM     28  CE1 TYR A   3     -67.543 -57.082  45.399  1.00 48.09           C  
ATOM     29  CE2 TYR A   3     -68.935 -58.959  46.109  1.00 48.09           C  
ATOM     30  OH  TYR A   3     -66.579 -59.248  45.785  1.00 48.09           O  
ATOM     31  CZ  TYR A   3     -67.670 -58.439  45.763  1.00 48.09           C  
ATOM     32  N   GLU A   4     -71.076 -52.904  47.632  1.00 55.56           N  
ATOM     33  CA  GLU A   4     -71.018 -51.461  47.394  1.00 55.56           C  
ATOM     34  C   GLU A   4     -70.036 -51.202  46.245  1.00 55.56           C  
ATOM     35  CB  GLU A   4     -70.630 -50.702  48.674  1.00 55.56           C  
ATOM     36  O   GLU A   4     -68.883 -51.633  46.278  1.00 55.56           O  
ATOM     37  CG  GLU A   4     -71.754 -50.756  49.724  1.00 55.56           C  
ATOM     38  CD  GLU A   4     -71.470 -49.930  50.990  1.00 55.56           C  
ATOM     39  OE1 GLU A   4     -72.416 -49.821  51.804  1.00 55.56           O  
ATOM     40  OE2 GLU A   4     -70.331 -49.439  51.146  1.00 55.56           O  
ATOM     41  N   SER A   5     -70.511 -50.559  45.181  1.00 63.06           N  
ATOM     42  CA  SER A   5     -69.696 -50.163  44.033  1.00 63.06           C  
ATOM     43  C   SER A   5     -68.822 -48.950  44.367  1.00 63.06           C  
ATOM     44  CB  SER A   5     -70.599 -49.878  42.827  1.00 63.06           C  
ATOM     45  O   SER A   5     -69.283 -48.010  45.012  1.00 63.06           O  
ATOM     46  OG  SER A   5     -71.726 -49.113  43.218  1.00 63.06           O  
ATOM     47  N   ALA A   6     -67.575 -48.964  43.888  1.00 66.31           N  
ATOM     48  CA  ALA A   6     -66.611 -47.876  44.049  1.00 66.31           C  
ATOM     49  C   ALA A   6     -67.103 -46.553  43.411  1.00 66.31           C  
ATOM     50  CB  ALA A   6     -65.278 -48.334  43.440  1.00 66.31           C  
ATOM     51  O   ALA A   6     -67.822 -46.595  42.408  1.00 66.31           O  
ATOM     52  N   PRO A   7     -66.715 -45.380  43.955  1.00 62.91           N  
ATOM     53  CA  PRO A   7     -67.147 -44.085  43.438  1.00 62.91           C  
ATOM     54  C   PRO A   7     -66.640 -43.859  42.008  1.00 62.91           C  
ATOM     55  CB  PRO A   7     -66.622 -43.038  44.427  1.00 62.91           C  
ATOM     56  O   PRO A   7     -65.479 -44.119  41.691  1.00 62.91           O  
ATOM     57  CG  PRO A   7     -65.416 -43.723  45.070  1.00 62.91           C  
ATOM     58  CD  PRO A   7     -65.812 -45.198  45.082  1.00 62.91           C  
ATOM     59  N   ILE A   8     -67.528 -43.357  41.149  1.00 60.16           N  
ATOM     60  CA  ILE A   8     -67.228 -42.974  39.765  1.00 60.16           C  
ATOM     61  C   ILE A   8     -66.184 -41.849  39.799  1.00 60.16           C  
ATOM     62  CB  ILE A   8     -68.534 -42.557  39.040  1.00 60.16           C  
ATOM     63  O   ILE A   8     -66.427 -40.789  40.376  1.00 60.16           O  
ATOM     64  CG1 ILE A   8     -69.523 -43.749  38.968  1.00 60.16           C  
ATOM     65  CG2 ILE A   8     -68.243 -42.020  37.626  1.00 60.16           C  
ATOM     66  CD1 ILE A   8     -70.946 -43.357  38.551  1.00 60.16           C  
ATOM     67  N   ALA A   9     -65.013 -42.088  39.206  1.00 64.31           N  
ATOM     68  CA  ALA A   9     -63.975 -41.070  39.073  1.00 64.31           C  
ATOM     69  C   ALA A   9     -64.485 -39.907  38.196  1.00 64.31           C  
ATOM     70  CB  ALA A   9     -62.708 -41.715  38.498  1.00 64.31           C  
ATOM     71  O   ALA A   9     -65.179 -40.162  37.209  1.00 64.31           O  
ATOM     72  N   PRO A  10     -64.165 -38.641  38.526  1.00 60.25           N  
ATOM     73  CA  PRO A  10     -64.684 -37.496  37.787  1.00 60.25           C  
ATOM     74  C   PRO A  10     -64.208 -37.523  36.328  1.00 60.25           C  
ATOM     75  CB  PRO A  10     -64.209 -36.257  38.555  1.00 60.25           C  
ATOM     76  O   PRO A  10     -63.022 -37.723  36.056  1.00 60.25           O  
ATOM     77  CG  PRO A  10     -62.963 -36.743  39.298  1.00 60.25           C  
ATOM     78  CD  PRO A  10     -63.276 -38.209  39.591  1.00 60.25           C  
ATOM     79  N   GLU A  11     -65.135 -37.304  35.392  1.00 61.56           N  
ATOM     80  CA  GLU A  11     -64.838 -37.194  33.963  1.00 61.56           C  
ATOM     81  C   GLU A  11     -63.891 -36.016  33.711  1.00 61.56           C  
ATOM     82  CB  GLU A  11     -66.125 -37.017  33.137  1.00 61.56           C  
ATOM     83  O   GLU A  11     -64.272 -34.843  33.758  1.00 61.56           O  
ATOM     84  CG  GLU A  11     -66.885 -38.330  32.904  1.00 61.56           C  
ATOM     85  CD  GLU A  11     -68.123 -38.139  32.009  1.00 61.56           C  
ATOM     86  OE1 GLU A  11     -68.473 -39.105  31.296  1.00 61.56           O  
ATOM     87  OE2 GLU A  11     -68.702 -37.028  32.033  1.00 61.56           O  
ATOM     88  N   VAL A  12     -62.627 -36.323  33.420  1.00 63.12           N  
ATOM     89  CA  VAL A  12     -61.671 -35.329  32.934  1.00 63.12           C  
ATOM     90  C   VAL A  12     -62.091 -34.948  31.517  1.00 63.12           C  
ATOM     91  CB  VAL A  12     -60.222 -35.841  32.999  1.00 63.12           C  
ATOM     92  O   VAL A  12     -61.893 -35.702  30.563  1.00 63.12           O  
ATOM     93  CG1 VAL A  12     -59.239 -34.762  32.521  1.00 63.12           C  
ATOM     94  CG2 VAL A  12     -59.838 -36.221  34.436  1.00 63.12           C  
ATOM     95  N   ARG A  13     -62.704 -33.770  31.382  1.00 67.19           N  
ATOM     96  CA  ARG A  13     -63.153 -33.228  30.097  1.00 67.19           C  
ATOM     97  C   ARG A  13     -61.949 -33.086  29.160  1.00 67.19           C  
ATOM     98  CB  ARG A  13     -63.889 -31.898  30.346  1.00 67.19           C  
ATOM     99  O   ARG A  13     -61.033 -32.310  29.430  1.00 67.19           O  
ATOM    100  CG  ARG A  13     -64.994 -31.642  29.315  1.00 67.19           C  
ATOM    101  CD  ARG A  13     -65.665 -30.291  29.594  1.00 67.19           C  
ATOM    102  NE  ARG A  13     -66.878 -30.106  28.774  1.00 67.19           N  
ATOM    103  NH1 ARG A  13     -67.043 -27.823  28.977  1.00 67.19           N  
ATOM    104  NH2 ARG A  13     -68.598 -28.946  27.838  1.00 67.19           N  
ATOM    105  CZ  ARG A  13     -67.497 -28.963  28.535  1.00 67.19           C  
ATOM    106  N   GLN A  14     -61.930 -33.852  28.069  1.00 70.00           N  
ATOM    107  CA  GLN A  14     -60.842 -33.783  27.095  1.00 70.00           C  
ATOM    108  C   GLN A  14     -60.877 -32.438  26.364  1.00 70.00           C  
ATOM    109  CB  GLN A  14     -60.900 -34.950  26.099  1.00 70.00           C  
ATOM    110  O   GLN A  14     -61.901 -32.055  25.803  1.00 70.00           O  
ATOM    111  CG  GLN A  14     -60.582 -36.305  26.754  1.00 70.00           C  
ATOM    112  CD  GLN A  14     -60.432 -37.435  25.736  1.00 70.00           C  
ATOM    113  NE2 GLN A  14     -60.256 -38.658  26.184  1.00 70.00           N  
ATOM    114  OE1 GLN A  14     -60.436 -37.245  24.531  1.00 70.00           O  
ATOM    115  N   GLN A  15     -59.747 -31.728  26.364  1.00 72.81           N  
ATOM    116  CA  GLN A  15     -59.615 -30.455  25.657  1.00 72.81           C  
ATOM    117  C   GLN A  15     -59.787 -30.640  24.152  1.00 72.81           C  
ATOM    118  CB  GLN A  15     -58.248 -29.822  25.919  1.00 72.81           C  
ATOM    119  O   GLN A  15     -59.157 -31.520  23.544  1.00 72.81           O  
ATOM    120  CG  GLN A  15     -58.113 -29.271  27.342  1.00 72.81           C  
ATOM    121  CD  GLN A  15     -56.753 -28.619  27.565  1.00 72.81           C  
ATOM    122  NE2 GLN A  15     -56.559 -27.947  28.678  1.00 72.81           N  
ATOM    123  OE1 GLN A  15     -55.841 -28.708  26.756  1.00 72.81           O  
ATOM    124  N   THR A  16     -60.578 -29.749  23.562  1.00 80.62           N  
ATOM    125  CA  THR A  16     -60.807 -29.686  22.119  1.00 80.62           C  
ATOM    126  C   THR A  16     -59.559 -29.194  21.380  1.00 80.62           C  
ATOM    127  CB  THR A  16     -62.017 -28.799  21.783  1.00 80.62           C  
ATOM    128  O   THR A  16     -58.698 -28.502  21.930  1.00 80.62           O  
ATOM    129  CG2 THR A  16     -63.308 -29.290  22.439  1.00 80.62           C  
ATOM    130  OG1 THR A  16     -61.781 -27.473  22.196  1.00 80.62           O  
ATOM    131  N   THR A  17     -59.443 -29.535  20.098  1.00 78.00           N  
ATOM    132  CA  THR A  17     -58.302 -29.157  19.245  1.00 78.00           C  
ATOM    133  C   THR A  17     -58.120 -27.637  19.164  1.00 78.00           C  
ATOM    134  CB  THR A  17     -58.491 -29.720  17.820  1.00 78.00           C  
ATOM    135  O   THR A  17     -56.997 -27.135  19.155  1.00 78.00           O  
ATOM    136  CG2 THR A  17     -57.170 -30.202  17.229  1.00 78.00           C  
ATOM    137  OG1 THR A  17     -59.372 -30.825  17.815  1.00 78.00           O  
ATOM    138  N   THR A  18     -59.230 -26.897  19.165  1.00 79.62           N  
ATOM    139  CA  THR A  18     -59.289 -25.430  19.202  1.00 79.62           C  
ATOM    140  C   THR A  18     -58.741 -24.840  20.497  1.00 79.62           C  
ATOM    141  CB  THR A  18     -60.742 -24.957  19.005  1.00 79.62           C  
ATOM    142  O   THR A  18     -58.004 -23.857  20.449  1.00 79.62           O  
ATOM    143  CG2 THR A  18     -61.031 -24.755  17.519  1.00 79.62           C  
ATOM    144  OG1 THR A  18     -61.669 -25.925  19.466  1.00 79.62           O  
ATOM    145  N   GLU A  19     -59.040 -25.449  21.646  1.00 80.62           N  
ATOM    146  CA  GLU A  19     -58.525 -24.996  22.943  1.00 80.62           C  
ATOM    147  C   GLU A  19     -57.012 -25.207  23.037  1.00 80.62           C  
ATOM    148  CB  GLU A  19     -59.257 -25.718  24.080  1.00 80.62           C  
ATOM    149  O   GLU A  19     -56.298 -24.276  23.400  1.00 80.62           O  
ATOM    150  CG  GLU A  19     -60.687 -25.176  24.261  1.00 80.62           C  
ATOM    151  CD  GLU A  19     -61.572 -26.107  25.102  1.00 80.62           C  
ATOM    152  OE1 GLU A  19     -62.493 -25.594  25.769  1.00 80.62           O  
ATOM    153  OE2 GLU A  19     -61.377 -27.345  24.994  1.00 80.62           O  
ATOM    154  N   ARG A  20     -56.489 -26.360  22.591  1.00 79.88           N  
ATOM    155  CA  ARG A  20     -55.029 -26.590  22.547  1.00 79.88           C  
ATOM    156  C   ARG A  20     -54.305 -25.593  21.649  1.00 79.88           C  
ATOM    157  CB  ARG A  20     -54.698 -28.010  22.079  1.00 79.88           C  
ATOM    158  O   ARG A  20     -53.242 -25.094  22.013  1.00 79.88           O  
ATOM    159  CG  ARG A  20     -55.054 -29.058  23.132  1.00 79.88           C  
ATOM    160  CD  ARG A  20     -54.573 -30.440  22.679  1.00 79.88           C  
ATOM    161  NE  ARG A  20     -55.499 -31.478  23.150  1.00 79.88           N  
ATOM    162  NH1 ARG A  20     -54.474 -33.308  22.214  1.00 79.88           N  
ATOM    163  NH2 ARG A  20     -56.461 -33.518  23.233  1.00 79.88           N  
ATOM    164  CZ  ARG A  20     -55.465 -32.764  22.868  1.00 79.88           C  
ATOM    165  N   ALA A  21     -54.877 -25.285  20.485  1.00 81.12           N  
ATOM    166  CA  ALA A  21     -54.295 -24.317  19.561  1.00 81.12           C  
ATOM    167  C   ALA A  21     -54.275 -22.892  20.145  1.00 81.12           C  
ATOM    168  CB  ALA A  21     -55.074 -24.381  18.242  1.00 81.12           C  
ATOM    169  O   ALA A  21     -53.322 -22.144  19.912  1.00 81.12           O  
ATOM    170  N   ALA A  22     -55.298 -22.511  20.917  1.00 83.19           N  
ATOM    171  CA  ALA A  22     -55.350 -21.222  21.601  1.00 83.19           C  
ATOM    172  C   ALA A  22     -54.309 -21.126  22.729  1.00 83.19           C  
ATOM    173  CB  ALA A  22     -56.777 -20.999  22.114  1.00 83.19           C  
ATOM    174  O   ALA A  22     -53.631 -20.102  22.840  1.00 83.19           O  
ATOM    175  N   THR A  23     -54.124 -22.196  23.506  1.00 80.50           N  
ATOM    176  CA  THR A  23     -53.106 -22.267  24.565  1.00 80.50           C  
ATOM    177  C   THR A  23     -51.696 -22.147  23.988  1.00 80.50           C  
ATOM    178  CB  THR A  23     -53.250 -23.557  25.384  1.00 80.50           C  
ATOM    179  O   THR A  23     -50.956 -21.251  24.381  1.00 80.50           O  
ATOM    180  CG2 THR A  23     -52.473 -23.501  26.694  1.00 80.50           C  
ATOM    181  OG1 THR A  23     -54.600 -23.737  25.741  1.00 80.50           O  
ATOM    182  N   GLN A  24     -51.370 -22.919  22.945  1.00 81.00           N  
ATOM    183  CA  GLN A  24     -50.062 -22.833  22.279  1.00 81.00           C  
ATOM    184  C   GLN A  24     -49.787 -21.469  21.630  1.00 81.00           C  
ATOM    185  CB  GLN A  24     -49.980 -23.881  21.167  1.00 81.00           C  
ATOM    186  O   GLN A  24     -48.632 -21.071  21.471  1.00 81.00           O  
ATOM    187  CG  GLN A  24     -49.716 -25.294  21.689  1.00 81.00           C  
ATOM    188  CD  GLN A  24     -49.496 -26.280  20.546  1.00 81.00           C  
ATOM    189  NE2 GLN A  24     -49.268 -27.537  20.854  1.00 81.00           N  
ATOM    190  OE1 GLN A  24     -49.518 -25.948  19.366  1.00 81.00           O  
ATOM    191  N   ARG A  25     -50.827 -20.754  21.179  1.00 82.88           N  
ATOM    192  CA  ARG A  25     -50.670 -19.385  20.662  1.00 82.88           C  
ATOM    193  C   ARG A  25     -50.354 -18.395  21.778  1.00 82.88           C  
ATOM    194  CB  ARG A  25     -51.914 -18.936  19.887  1.00 82.88           C  
ATOM    195  O   ARG A  25     -49.536 -17.509  21.551  1.00 82.88           O  
ATOM    196  CG  ARG A  25     -51.868 -19.383  18.422  1.00 82.88           C  
ATOM    197  CD  ARG A  25     -53.108 -18.855  17.694  1.00 82.88           C  
ATOM    198  NE  ARG A  25     -53.107 -19.226  16.267  1.00 82.88           N  
ATOM    199  NH1 ARG A  25     -55.147 -18.315  15.733  1.00 82.88           N  
ATOM    200  NH2 ARG A  25     -53.964 -19.360  14.158  1.00 82.88           N  
ATOM    201  CZ  ARG A  25     -54.068 -18.966  15.396  1.00 82.88           C  
ATOM    202  N   ARG A  26     -50.978 -18.541  22.950  1.00 79.69           N  
ATOM    203  CA  ARG A  26     -50.684 -17.703  24.122  1.00 79.69           C  
ATOM    204  C   ARG A  26     -49.279 -17.954  24.656  1.00 79.69           C  
ATOM    205  CB  ARG A  26     -51.729 -17.919  25.222  1.00 79.69           C  
ATOM    206  O   ARG A  26     -48.549 -16.990  24.835  1.00 79.69           O  
ATOM    207  CG  ARG A  26     -52.990 -17.093  24.955  1.00 79.69           C  
ATOM    208  CD  ARG A  26     -53.966 -17.274  26.119  1.00 79.69           C  
ATOM    209  NE  ARG A  26     -55.128 -16.375  25.997  1.00 79.69           N  
ATOM    210  NH1 ARG A  26     -56.186 -17.046  27.917  1.00 79.69           N  
ATOM    211  NH2 ARG A  26     -57.093 -15.434  26.667  1.00 79.69           N  
ATOM    212  CZ  ARG A  26     -56.127 -16.290  26.856  1.00 79.69           C  
ATOM    213  N   GLU A  27     -48.877 -19.214  24.789  1.00 80.88           N  
ATOM    214  CA  GLU A  27     -47.524 -19.585  25.230  1.00 80.88           C  
ATOM    215  C   GLU A  27     -46.453 -19.000  24.297  1.00 80.88           C  
ATOM    216  CB  GLU A  27     -47.418 -21.116  25.295  1.00 80.88           C  
ATOM    217  O   GLU A  27     -45.547 -18.309  24.752  1.00 80.88           O  
ATOM    218  CG  GLU A  27     -48.232 -21.700  26.464  1.00 80.88           C  
ATOM    219  CD  GLU A  27     -48.336 -23.234  26.436  1.00 80.88           C  
ATOM    220  OE1 GLU A  27     -48.797 -23.797  27.455  1.00 80.88           O  
ATOM    221  OE2 GLU A  27     -48.068 -23.838  25.369  1.00 80.88           O  
ATOM    222  N   ARG A  28     -46.622 -19.133  22.971  1.00 80.94           N  
ATOM    223  CA  ARG A  28     -45.705 -18.508  21.997  1.00 80.94           C  
ATOM    224  C   ARG A  28     -45.671 -16.980  22.076  1.00 80.94           C  
ATOM    225  CB  ARG A  28     -46.050 -18.955  20.570  1.00 80.94           C  
ATOM    226  O   ARG A  28     -44.631 -16.379  21.825  1.00 80.94           O  
ATOM    227  CG  ARG A  28     -45.416 -20.315  20.262  1.00 80.94           C  
ATOM    228  CD  ARG A  28     -45.548 -20.679  18.778  1.00 80.94           C  
ATOM    229  NE  ARG A  28     -46.829 -21.344  18.474  1.00 80.94           N  
ATOM    230  NH1 ARG A  28     -46.438 -21.651  16.235  1.00 80.94           N  
ATOM    231  NH2 ARG A  28     -48.182 -22.665  17.199  1.00 80.94           N  
ATOM    232  CZ  ARG A  28     -47.149 -21.876  17.308  1.00 80.94           C  
ATOM    233  N   GLN A  29     -46.795 -16.331  22.382  1.00 75.88           N  
ATOM    234  CA  GLN A  29     -46.829 -14.876  22.564  1.00 75.88           C  
ATOM    235  C   GLN A  29     -46.131 -14.433  23.854  1.00 75.88           C  
ATOM    236  CB  GLN A  29     -48.276 -14.364  22.547  1.00 75.88           C  
ATOM    237  O   GLN A  29     -45.539 -13.355  23.877  1.00 75.88           O  
ATOM    238  CG  GLN A  29     -48.810 -14.214  21.119  1.00 75.88           C  
ATOM    239  CD  GLN A  29     -50.214 -13.618  21.075  1.00 75.88           C  
ATOM    240  NE2 GLN A  29     -50.624 -13.087  19.943  1.00 75.88           N  
ATOM    241  OE1 GLN A  29     -50.976 -13.600  22.027  1.00 75.88           O  
ATOM    242  N   GLU A  30     -46.186 -15.244  24.908  1.00 73.50           N  
ATOM    243  CA  GLU A  30     -45.479 -14.983  26.161  1.00 73.50           C  
ATOM    244  C   GLU A  30     -43.970 -15.229  26.033  1.00 73.50           C  
ATOM    245  CB  GLU A  30     -46.111 -15.794  27.302  1.00 73.50           C  
ATOM    246  O   GLU A  30     -43.194 -14.417  26.528  1.00 73.50           O  
ATOM    247  CG  GLU A  30     -47.455 -15.173  27.716  1.00 73.50           C  
ATOM    248  CD  GLU A  30     -48.148 -15.889  28.885  1.00 73.50           C  
ATOM    249  OE1 GLU A  30     -49.099 -15.273  29.424  1.00 73.50           O  
ATOM    250  OE2 GLU A  30     -47.755 -17.025  29.223  1.00 73.50           O  
ATOM    251  N   GLU A  31     -43.538 -16.246  25.283  1.00 71.75           N  
ATOM    252  CA  GLU A  31     -42.117 -16.478  24.968  1.00 71.75           C  
ATOM    253  C   GLU A  31     -41.490 -15.345  24.139  1.00 71.75           C  
ATOM    254  CB  GLU A  31     -41.975 -17.786  24.179  1.00 71.75           C  
ATOM    255  O   GLU A  31     -40.314 -15.017  24.299  1.00 71.75           O  
ATOM    256  CG  GLU A  31     -42.182 -19.042  25.037  1.00 71.75           C  
ATOM    257  CD  GLU A  31     -42.063 -20.340  24.219  1.00 71.75           C  
ATOM    258  OE1 GLU A  31     -41.993 -21.413  24.855  1.00 71.75           O  
ATOM    259  OE2 GLU A  31     -42.036 -20.267  22.965  1.00 71.75           O  
ATOM    260  N   LEU A  32     -42.274 -14.722  23.253  1.00 76.25           N  
ATOM    261  CA  LEU A  32     -41.834 -13.599  22.417  1.00 76.25           C  
ATOM    262  C   LEU A  32     -41.920 -12.242  23.128  1.00 76.25           C  
ATOM    263  CB  LEU A  32     -42.657 -13.599  21.118  1.00 76.25           C  
ATOM    264  O   LEU A  32     -41.478 -11.229  22.578  1.00 76.25           O  
ATOM    265  CG  LEU A  32     -42.257 -14.718  20.140  1.00 76.25           C  
ATOM    266  CD1 LEU A  32     -43.327 -14.857  19.055  1.00 76.25           C  
ATOM    267  CD2 LEU A  32     -40.927 -14.412  19.442  1.00 76.25           C  
ATOM    268  N   ARG A  33     -42.494 -12.184  24.335  1.00 80.50           N  
ATOM    269  CA  ARG A  33     -42.606 -10.936  25.087  1.00 80.50           C  
ATOM    270  C   ARG A  33     -41.265 -10.586  25.713  1.00 80.50           C  
ATOM    271  CB  ARG A  33     -43.734 -11.014  26.125  1.00 80.50           C  
ATOM    272  O   ARG A  33     -40.846 -11.153  26.716  1.00 80.50           O  
ATOM    273  CG  ARG A  33     -44.963 -10.245  25.637  1.00 80.50           C  
ATOM    274  CD  ARG A  33     -46.060 -10.306  26.699  1.00 80.50           C  
ATOM    275  NE  ARG A  33     -47.047  -9.229  26.507  1.00 80.50           N  
ATOM    276  NH1 ARG A  33     -48.217  -9.592  28.444  1.00 80.50           N  
ATOM    277  NH2 ARG A  33     -48.763  -7.869  27.129  1.00 80.50           N  
ATOM    278  CZ  ARG A  33     -48.002  -8.902  27.358  1.00 80.50           C  
ATOM    279  N   HIS A  34     -40.619  -9.581  25.139  1.00 77.56           N  
ATOM    280  CA  HIS A  34     -39.457  -8.965  25.759  1.00 77.56           C  
ATOM    281  C   HIS A  34     -39.833  -8.356  27.105  1.00 77.56           C  
ATOM    282  CB  HIS A  34     -38.832  -7.942  24.811  1.00 77.56           C  
ATOM    283  O   HIS A  34     -40.843  -7.665  27.251  1.00 77.56           O  
ATOM    284  CG  HIS A  34     -38.371  -8.606  23.544  1.00 77.56           C  
ATOM    285  CD2 HIS A  34     -38.710  -8.260  22.264  1.00 77.56           C  
ATOM    286  ND1 HIS A  34     -37.623  -9.760  23.473  1.00 77.56           N  
ATOM    287  CE1 HIS A  34     -37.522 -10.107  22.181  1.00 77.56           C  
ATOM    288  NE2 HIS A  34     -38.140  -9.204  21.402  1.00 77.56           N  
ATOM    289  N   THR A  35     -39.005  -8.642  28.099  1.00 84.38           N  
ATOM    290  CA  THR A  35     -39.195  -8.135  29.452  1.00 84.38           C  
ATOM    291  C   THR A  35     -38.488  -6.791  29.619  1.00 84.38           C  
ATOM    292  CB  THR A  35     -38.707  -9.160  30.483  1.00 84.38           C  
ATOM    293  O   THR A  35     -37.549  -6.464  28.891  1.00 84.38           O  
ATOM    294  CG2 THR A  35     -39.409 -10.512  30.353  1.00 84.38           C  
ATOM    295  OG1 THR A  35     -37.311  -9.342  30.374  1.00 84.38           O  
ATOM    296  N   ALA A  36     -38.857  -6.028  30.650  1.00 83.12           N  
ATOM    297  CA  ALA A  36     -38.117  -4.819  31.027  1.00 83.12           C  
ATOM    298  C   ALA A  36     -36.621  -5.105  31.315  1.00 83.12           C  
ATOM    299  CB  ALA A  36     -38.815  -4.209  32.249  1.00 83.12           C  
ATOM    300  O   ALA A  36     -35.764  -4.234  31.153  1.00 83.12           O  
ATOM    301  N   SER A  37     -36.291  -6.341  31.712  1.00 81.50           N  
ATOM    302  CA  SER A  37     -34.912  -6.805  31.892  1.00 81.50           C  
ATOM    303  C   SER A  37     -34.162  -6.925  30.558  1.00 81.50           C  
ATOM    304  CB  SER A  37     -34.927  -8.154  32.614  1.00 81.50           C  
ATOM    305  O   SER A  37     -33.015  -6.482  30.452  1.00 81.50           O  
ATOM    306  OG  SER A  37     -33.619  -8.518  33.003  1.00 81.50           O  
ATOM    307  N   ASP A  38     -34.815  -7.448  29.514  1.00 82.25           N  
ATOM    308  CA  ASP A  38     -34.232  -7.555  28.171  1.00 82.25           C  
ATOM    309  C   ASP A  38     -33.941  -6.187  27.565  1.00 82.25           C  
ATOM    310  CB  ASP A  38     -35.152  -8.340  27.230  1.00 82.25           C  
ATOM    311  O   ASP A  38     -32.842  -5.959  27.051  1.00 82.25           O  
ATOM    312  CG  ASP A  38     -35.193  -9.806  27.622  1.00 82.25           C  
ATOM    313  OD1 ASP A  38     -34.086 -10.410  27.628  1.00 82.25           O  
ATOM    314  OD2 ASP A  38     -36.318 -10.269  27.922  1.00 82.25           O  
ATOM    315  N   GLU A  39     -34.874  -5.244  27.700  1.00 83.69           N  
ATOM    316  CA  GLU A  39     -34.673  -3.872  27.239  1.00 83.69           C  
ATOM    317  C   GLU A  39     -33.497  -3.197  27.946  1.00 83.69           C  
ATOM    318  CB  GLU A  39     -35.932  -3.036  27.460  1.00 83.69           C  
ATOM    319  O   GLU A  39     -32.658  -2.567  27.290  1.00 83.69           O  
ATOM    320  CG  GLU A  39     -37.070  -3.438  26.517  1.00 83.69           C  
ATOM    321  CD  GLU A  39     -38.225  -2.429  26.561  1.00 83.69           C  
ATOM    322  OE1 GLU A  39     -39.006  -2.427  25.587  1.00 83.69           O  
ATOM    323  OE2 GLU A  39     -38.282  -1.638  27.531  1.00 83.69           O  
ATOM    324  N   LYS A  40     -33.380  -3.376  29.268  1.00 87.12           N  
ATOM    325  CA  LYS A  40     -32.262  -2.850  30.061  1.00 87.12           C  
ATOM    326  C   LYS A  40     -30.931  -3.445  29.602  1.00 87.12           C  
ATOM    327  CB  LYS A  40     -32.544  -3.114  31.547  1.00 87.12           C  
ATOM    328  O   LYS A  40     -29.980  -2.699  29.359  1.00 87.12           O  
ATOM    329  CG  LYS A  40     -31.552  -2.387  32.466  1.00 87.12           C  
ATOM    330  CD  LYS A  40     -31.919  -2.629  33.935  1.00 87.12           C  
ATOM    331  CE  LYS A  40     -30.942  -1.895  34.859  1.00 87.12           C  
ATOM    332  NZ  LYS A  40     -31.255  -2.149  36.288  1.00 87.12           N  
ATOM    333  N   ARG A  41     -30.882  -4.763  29.390  1.00 86.12           N  
ATOM    334  CA  ARG A  41     -29.698  -5.473  28.888  1.00 86.12           C  
ATOM    335  C   ARG A  41     -29.307  -4.995  27.488  1.00 86.12           C  
ATOM    336  CB  ARG A  41     -29.991  -6.980  28.940  1.00 86.12           C  
ATOM    337  O   ARG A  41     -28.127  -4.783  27.216  1.00 86.12           O  
ATOM    338  CG  ARG A  41     -28.736  -7.834  28.711  1.00 86.12           C  
ATOM    339  CD  ARG A  41     -29.041  -9.336  28.803  1.00 86.12           C  
ATOM    340  NE  ARG A  41     -30.016  -9.768  27.781  1.00 86.12           N  
ATOM    341  NH1 ARG A  41     -29.572 -12.025  27.797  1.00 86.12           N  
ATOM    342  NH2 ARG A  41     -31.282 -11.238  26.603  1.00 86.12           N  
ATOM    343  CZ  ARG A  41     -30.275 -11.004  27.392  1.00 86.12           C  
ATOM    344  N   TRP A  42     -30.269  -4.765  26.595  1.00 86.50           N  
ATOM    345  CA  TRP A  42     -29.999  -4.223  25.261  1.00 86.50           C  
ATOM    346  C   TRP A  42     -29.564  -2.761  25.279  1.00 86.50           C  
ATOM    347  CB  TRP A  42     -31.242  -4.352  24.389  1.00 86.50           C  
ATOM    348  O   TRP A  42     -28.699  -2.375  24.492  1.00 86.50           O  
ATOM    349  CG  TRP A  42     -31.665  -5.737  24.040  1.00 86.50           C  
ATOM    350  CD1 TRP A  42     -30.884  -6.841  23.961  1.00 86.50           C  
ATOM    351  CD2 TRP A  42     -33.002  -6.157  23.658  1.00 86.50           C  
ATOM    352  CE2 TRP A  42     -32.947  -7.535  23.300  1.00 86.50           C  
ATOM    353  CE3 TRP A  42     -34.241  -5.492  23.542  1.00 86.50           C  
ATOM    354  NE1 TRP A  42     -31.647  -7.912  23.541  1.00 86.50           N  
ATOM    355  CH2 TRP A  42     -35.249  -7.501  22.621  1.00 86.50           C  
ATOM    356  CZ2 TRP A  42     -34.054  -8.213  22.785  1.00 86.50           C  
ATOM    357  CZ3 TRP A  42     -35.360  -6.163  23.028  1.00 86.50           C  
ATOM    358  N   ALA A  43     -30.144  -1.933  26.145  1.00 88.31           N  
ATOM    359  CA  ALA A  43     -29.733  -0.544  26.318  1.00 88.31           C  
ATOM    360  C   ALA A  43     -28.287  -0.457  26.828  1.00 88.31           C  
ATOM    361  CB  ALA A  43     -30.719   0.146  27.267  1.00 88.31           C  
ATOM    362  O   ALA A  43     -27.480   0.296  26.280  1.00 88.31           O  
ATOM    363  N   GLU A  44     -27.930  -1.279  27.813  1.00 86.50           N  
ATOM    364  CA  GLU A  44     -26.572  -1.367  28.343  1.00 86.50           C  
ATOM    365  C   GLU A  44     -25.580  -1.872  27.287  1.00 86.50           C  
ATOM    366  CB  GLU A  44     -26.600  -2.270  29.577  1.00 86.50           C  
ATOM    367  O   GLU A  44     -24.524  -1.271  27.081  1.00 86.50           O  
ATOM    368  CG  GLU A  44     -25.257  -2.260  30.312  1.00 86.50           C  
ATOM    369  CD  GLU A  44     -25.305  -3.031  31.637  1.00 86.50           C  
ATOM    370  OE1 GLU A  44     -24.308  -2.908  32.377  1.00 86.50           O  
ATOM    371  OE2 GLU A  44     -26.315  -3.727  31.886  1.00 86.50           O  
ATOM    372  N   ASN A  45     -25.943  -2.916  26.538  1.00 86.06           N  
ATOM    373  CA  ASN A  45     -25.076  -3.452  25.493  1.00 86.06           C  
ATOM    374  C   ASN A  45     -24.895  -2.449  24.338  1.00 86.06           C  
ATOM    375  CB  ASN A  45     -25.623  -4.817  25.043  1.00 86.06           C  
ATOM    376  O   ASN A  45     -23.776  -2.273  23.856  1.00 86.06           O  
ATOM    377  CG  ASN A  45     -24.561  -5.824  24.631  1.00 86.06           C  
ATOM    378  ND2 ASN A  45     -25.003  -6.987  24.213  1.00 86.06           N  
ATOM    379  OD1 ASN A  45     -23.351  -5.620  24.708  1.00 86.06           O  
ATOM    380  N   ARG A  46     -25.949  -1.714  23.948  1.00 84.94           N  
ATOM    381  CA  ARG A  46     -25.855  -0.606  22.979  1.00 84.94           C  
ATOM    382  C   ARG A  46     -24.908   0.488  23.462  1.00 84.94           C  
ATOM    383  CB  ARG A  46     -27.245  -0.022  22.664  1.00 84.94           C  
ATOM    384  O   ARG A  46     -23.998   0.856  22.723  1.00 84.94           O  
ATOM    385  CG  ARG A  46     -27.957  -0.834  21.574  1.00 84.94           C  
ATOM    386  CD  ARG A  46     -29.325  -0.250  21.199  1.00 84.94           C  
ATOM    387  NE  ARG A  46     -30.379  -0.632  22.162  1.00 84.94           N  
ATOM    388  NH1 ARG A  46     -32.108  -0.895  20.657  1.00 84.94           N  
ATOM    389  NH2 ARG A  46     -32.483  -1.237  22.820  1.00 84.94           N  
ATOM    390  CZ  ARG A  46     -31.643  -0.916  21.876  1.00 84.94           C  
ATOM    391  N   ARG A  47     -25.051   0.950  24.710  1.00 89.75           N  
ATOM    392  CA  ARG A  47     -24.140   1.943  25.315  1.00 89.75           C  
ATOM    393  C   ARG A  47     -22.695   1.448  25.333  1.00 89.75           C  
ATOM    394  CB  ARG A  47     -24.601   2.282  26.740  1.00 89.75           C  
ATOM    395  O   ARG A  47     -21.787   2.187  24.961  1.00 89.75           O  
ATOM    396  CG  ARG A  47     -25.858   3.161  26.758  1.00 89.75           C  
ATOM    397  CD  ARG A  47     -26.328   3.355  28.203  1.00 89.75           C  
ATOM    398  NE  ARG A  47     -27.578   4.133  28.271  1.00 89.75           N  
ATOM    399  NH1 ARG A  47     -27.747   4.219  30.561  1.00 89.75           N  
ATOM    400  NH2 ARG A  47     -29.325   5.169  29.304  1.00 89.75           N  
ATOM    401  CZ  ARG A  47     -28.208   4.501  29.374  1.00 89.75           C  
ATOM    402  N   ARG A  48     -22.476   0.179  25.688  1.00 91.31           N  
ATOM    403  CA  ARG A  48     -21.148  -0.451  25.679  1.00 91.31           C  
ATOM    404  C   ARG A  48     -20.539  -0.483  24.278  1.00 91.31           C  
ATOM    405  CB  ARG A  48     -21.261  -1.861  26.279  1.00 91.31           C  
ATOM    406  O   ARG A  48     -19.358  -0.187  24.127  1.00 91.31           O  
ATOM    407  CG  ARG A  48     -19.881  -2.482  26.536  1.00 91.31           C  
ATOM    408  CD  ARG A  48     -19.997  -3.912  27.077  1.00 91.31           C  
ATOM    409  NE  ARG A  48     -20.369  -4.878  26.023  1.00 91.31           N  
ATOM    410  NH1 ARG A  48     -19.698  -6.793  27.106  1.00 91.31           N  
ATOM    411  NH2 ARG A  48     -20.552  -6.915  25.049  1.00 91.31           N  
ATOM    412  CZ  ARG A  48     -20.203  -6.188  26.068  1.00 91.31           C  
ATOM    413  N   VAL A  49     -21.319  -0.850  23.261  1.00 83.88           N  
ATOM    414  CA  VAL A  49     -20.858  -0.911  21.865  1.00 83.88           C  
ATOM    415  C   VAL A  49     -20.528   0.482  21.332  1.00 83.88           C  
ATOM    416  CB  VAL A  49     -21.889  -1.632  20.973  1.00 83.88           C  
ATOM    417  O   VAL A  49     -19.464   0.649  20.740  1.00 83.88           O  
ATOM    418  CG1 VAL A  49     -21.565  -1.510  19.477  1.00 83.88           C  
ATOM    419  CG2 VAL A  49     -21.919  -3.131  21.303  1.00 83.88           C  
ATOM    420  N   ILE A  50     -21.379   1.479  21.587  1.00 85.56           N  
ATOM    421  CA  ILE A  50     -21.132   2.875  21.192  1.00 85.56           C  
ATOM    422  C   ILE A  50     -19.859   3.394  21.864  1.00 85.56           C  
ATOM    423  CB  ILE A  50     -22.367   3.751  21.499  1.00 85.56           C  
ATOM    424  O   ILE A  50     -18.946   3.828  21.172  1.00 85.56           O  
ATOM    425  CG1 ILE A  50     -23.538   3.346  20.574  1.00 85.56           C  
ATOM    426  CG2 ILE A  50     -22.044   5.246  21.319  1.00 85.56           C  
ATOM    427  CD1 ILE A  50     -24.897   3.895  21.025  1.00 85.56           C  
ATOM    428  N   SER A  51     -19.721   3.216  23.181  1.00 79.50           N  
ATOM    429  CA  SER A  51     -18.515   3.626  23.911  1.00 79.50           C  
ATOM    430  C   SER A  51     -17.247   2.928  23.404  1.00 79.50           C  
ATOM    431  CB  SER A  51     -18.702   3.335  25.402  1.00 79.50           C  
ATOM    432  O   SER A  51     -16.194   3.554  23.292  1.00 79.50           O  
ATOM    433  OG  SER A  51     -17.563   3.760  26.129  1.00 79.50           O  
ATOM    434  N   LYS A  52     -17.317   1.634  23.059  1.00 79.19           N  
ATOM    435  CA  LYS A  52     -16.185   0.917  22.448  1.00 79.19           C  
ATOM    436  C   LYS A  52     -15.815   1.493  21.081  1.00 79.19           C  
ATOM    437  CB  LYS A  52     -16.487  -0.583  22.320  1.00 79.19           C  
ATOM    438  O   LYS A  52     -14.628   1.628  20.803  1.00 79.19           O  
ATOM    439  CG  LYS A  52     -16.258  -1.346  23.632  1.00 79.19           C  
ATOM    440  CD  LYS A  52     -16.480  -2.848  23.404  1.00 79.19           C  
ATOM    441  CE  LYS A  52     -16.170  -3.644  24.677  1.00 79.19           C  
ATOM    442  NZ  LYS A  52     -16.155  -5.108  24.416  1.00 79.19           N  
ATOM    443  N   ARG A  53     -16.806   1.833  20.250  1.00 75.19           N  
ATOM    444  CA  ARG A  53     -16.587   2.455  18.935  1.00 75.19           C  
ATOM    445  C   ARG A  53     -15.986   3.849  19.074  1.00 75.19           C  
ATOM    446  CB  ARG A  53     -17.893   2.493  18.130  1.00 75.19           C  
ATOM    447  O   ARG A  53     -14.974   4.114  18.447  1.00 75.19           O  
ATOM    448  CG  ARG A  53     -18.277   1.105  17.601  1.00 75.19           C  
ATOM    449  CD  ARG A  53     -19.608   1.187  16.849  1.00 75.19           C  
ATOM    450  NE  ARG A  53     -19.981  -0.112  16.256  1.00 75.19           N  
ATOM    451  NH1 ARG A  53     -21.939   0.578  15.272  1.00 75.19           N  
ATOM    452  NH2 ARG A  53     -21.267  -1.533  15.020  1.00 75.19           N  
ATOM    453  CZ  ARG A  53     -21.057  -0.350  15.524  1.00 75.19           C  
ATOM    454  N   GLU A  54     -16.513   4.679  19.966  1.00 72.75           N  
ATOM    455  CA  GLU A  54     -15.957   6.005  20.259  1.00 72.75           C  
ATOM    456  C   GLU A  54     -14.530   5.930  20.805  1.00 72.75           C  
ATOM    457  CB  GLU A  54     -16.823   6.707  21.304  1.00 72.75           C  
ATOM    458  O   GLU A  54     -13.691   6.736  20.429  1.00 72.75           O  
ATOM    459  CG  GLU A  54     -18.184   7.157  20.761  1.00 72.75           C  
ATOM    460  CD  GLU A  54     -19.065   7.757  21.866  1.00 72.75           C  
ATOM    461  OE1 GLU A  54     -20.145   8.272  21.515  1.00 72.75           O  
ATOM    462  OE2 GLU A  54     -18.680   7.655  23.058  1.00 72.75           O  
ATOM    463  N   LYS A  55     -14.212   4.955  21.666  1.00 71.44           N  
ATOM    464  CA  LYS A  55     -12.834   4.739  22.139  1.00 71.44           C  
ATOM    465  C   LYS A  55     -11.908   4.263  21.024  1.00 71.44           C  
ATOM    466  CB  LYS A  55     -12.812   3.746  23.307  1.00 71.44           C  
ATOM    467  O   LYS A  55     -10.745   4.645  21.022  1.00 71.44           O  
ATOM    468  CG  LYS A  55     -13.292   4.396  24.610  1.00 71.44           C  
ATOM    469  CD  LYS A  55     -13.327   3.364  25.743  1.00 71.44           C  
ATOM    470  CE  LYS A  55     -13.842   4.037  27.018  1.00 71.44           C  
ATOM    471  NZ  LYS A  55     -13.857   3.106  28.174  1.00 71.44           N  
ATOM    472  N   ALA A  56     -12.395   3.439  20.099  1.00 65.88           N  
ATOM    473  CA  ALA A  56     -11.623   3.015  18.936  1.00 65.88           C  
ATOM    474  C   ALA A  56     -11.367   4.187  17.976  1.00 65.88           C  
ATOM    475  CB  ALA A  56     -12.344   1.848  18.252  1.00 65.88           C  
ATOM    476  O   ALA A  56     -10.237   4.352  17.532  1.00 65.88           O  
ATOM    477  N   GLU A  57     -12.371   5.028  17.725  1.00 62.84           N  
ATOM    478  CA  GLU A  57     -12.237   6.246  16.917  1.00 62.84           C  
ATOM    479  C   GLU A  57     -11.332   7.279  17.598  1.00 62.84           C  
ATOM    480  CB  GLU A  57     -13.625   6.821  16.583  1.00 62.84           C  
ATOM    481  O   GLU A  57     -10.358   7.712  17.001  1.00 62.84           O  
ATOM    482  CG  GLU A  57     -14.399   5.974  15.551  1.00 62.84           C  
ATOM    483  CD  GLU A  57     -13.632   5.785  14.230  1.00 62.84           C  
ATOM    484  OE1 GLU A  57     -13.575   4.633  13.721  1.00 62.84           O  
ATOM    485  OE2 GLU A  57     -12.988   6.741  13.769  1.00 62.84           O  
ATOM    486  N   LYS A  58     -11.507   7.559  18.895  1.00 58.00           N  
ATOM    487  CA  LYS A  58     -10.599   8.443  19.648  1.00 58.00           C  
ATOM    488  C   LYS A  58      -9.172   7.906  19.738  1.00 58.00           C  
ATOM    489  CB  LYS A  58     -11.142   8.706  21.056  1.00 58.00           C  
ATOM    490  O   LYS A  58      -8.226   8.684  19.772  1.00 58.00           O  
ATOM    491  CG  LYS A  58     -12.314   9.691  21.015  1.00 58.00           C  
ATOM    492  CD  LYS A  58     -12.832   9.979  22.427  1.00 58.00           C  
ATOM    493  CE  LYS A  58     -13.959  11.007  22.307  1.00 58.00           C  
ATOM    494  NZ  LYS A  58     -14.514  11.393  23.626  1.00 58.00           N  
ATOM    495  N   LYS A  59      -8.984   6.583  19.779  1.00 57.94           N  
ATOM    496  CA  LYS A  59      -7.649   5.965  19.717  1.00 57.94           C  
ATOM    497  C   LYS A  59      -7.026   6.110  18.324  1.00 57.94           C  
ATOM    498  CB  LYS A  59      -7.721   4.505  20.191  1.00 57.94           C  
ATOM    499  O   LYS A  59      -5.810   6.231  18.247  1.00 57.94           O  
ATOM    500  CG  LYS A  59      -6.330   3.870  20.333  1.00 57.94           C  
ATOM    501  CD  LYS A  59      -6.407   2.437  20.872  1.00 57.94           C  
ATOM    502  CE  LYS A  59      -4.980   1.885  20.981  1.00 57.94           C  
ATOM    503  NZ  LYS A  59      -4.946   0.460  21.395  1.00 57.94           N  
ATOM    504  N   LYS A  60      -7.830   6.122  17.253  1.00 56.88           N  
ATOM    505  CA  LYS A  60      -7.370   6.472  15.899  1.00 56.88           C  
ATOM    506  C   LYS A  60      -7.035   7.962  15.786  1.00 56.88           C  
ATOM    507  CB  LYS A  60      -8.419   6.112  14.839  1.00 56.88           C  
ATOM    508  O   LYS A  60      -5.994   8.283  15.238  1.00 56.88           O  
ATOM    509  CG  LYS A  60      -8.626   4.613  14.579  1.00 56.88           C  
ATOM    510  CD  LYS A  60      -9.831   4.503  13.638  1.00 56.88           C  
ATOM    511  CE  LYS A  60     -10.263   3.079  13.311  1.00 56.88           C  
ATOM    512  NZ  LYS A  60     -11.538   3.153  12.555  1.00 56.88           N  
ATOM    513  N   GLU A  61      -7.866   8.848  16.336  1.00 51.38           N  
ATOM    514  CA  GLU A  61      -7.655  10.307  16.322  1.00 51.38           C  
ATOM    515  C   GLU A  61      -6.476  10.752  17.206  1.00 51.38           C  
ATOM    516  CB  GLU A  61      -8.932  11.023  16.796  1.00 51.38           C  
ATOM    517  O   GLU A  61      -5.783  11.711  16.881  1.00 51.38           O  
ATOM    518  CG  GLU A  61     -10.090  10.974  15.785  1.00 51.38           C  
ATOM    519  CD  GLU A  61     -11.375  11.641  16.317  1.00 51.38           C  
ATOM    520  OE1 GLU A  61     -12.232  11.995  15.478  1.00 51.38           O  
ATOM    521  OE2 GLU A  61     -11.519  11.767  17.559  1.00 51.38           O  
ATOM    522  N   GLY A  62      -6.225  10.057  18.321  1.00 51.47           N  
ATOM    523  CA  GLY A  62      -5.124  10.347  19.246  1.00 51.47           C  
ATOM    524  C   GLY A  62      -3.765   9.781  18.822  1.00 51.47           C  
ATOM    525  O   GLY A  62      -2.746  10.121  19.422  1.00 51.47           O  
ATOM    526  N   LEU A  63      -3.731   8.924  17.802  1.00 58.81           N  
ATOM    527  CA  LEU A  63      -2.493   8.463  17.190  1.00 58.81           C  
ATOM    528  C   LEU A  63      -2.103   9.479  16.126  1.00 58.81           C  
ATOM    529  CB  LEU A  63      -2.691   7.029  16.660  1.00 58.81           C  
ATOM    530  O   LEU A  63      -2.700   9.518  15.054  1.00 58.81           O  
ATOM    531  CG  LEU A  63      -1.864   6.028  17.481  1.00 58.81           C  
ATOM    532  CD1 LEU A  63      -2.478   4.633  17.430  1.00 58.81           C  
ATOM    533  CD2 LEU A  63      -0.417   6.028  16.993  1.00 58.81           C  
ATOM    534  N   ALA A  64      -1.130  10.333  16.453  1.00 69.06           N  
ATOM    535  CA  ALA A  64      -0.576  11.288  15.506  1.00 69.06           C  
ATOM    536  C   ALA A  64      -0.263  10.562  14.191  1.00 69.06           C  
ATOM    537  CB  ALA A  64       0.673  11.939  16.111  1.00 69.06           C  
ATOM    538  O   ALA A  64       0.553   9.642  14.160  1.00 69.06           O  
ATOM    539  N   SER A  65      -0.967  10.956  13.134  1.00 86.00           N  
ATOM    540  CA  SER A  65      -0.802  10.414  11.791  1.00 86.00           C  
ATOM    541  C   SER A  65       0.659  10.574  11.373  1.00 86.00           C  
ATOM    542  CB  SER A  65      -1.786  11.154  10.894  1.00 86.00           C  
ATOM    543  O   SER A  65       1.180  11.688  11.253  1.00 86.00           O  
ATOM    544  OG  SER A  65      -1.486  11.118   9.525  1.00 86.00           O  
ATOM    545  N   TYR A  66       1.344   9.442  11.219  1.00 89.38           N  
ATOM    546  CA  TYR A  66       2.753   9.396  10.850  1.00 89.38           C  
ATOM    547  C   TYR A  66       2.937   9.899   9.423  1.00 89.38           C  
ATOM    548  CB  TYR A  66       3.276   7.962  10.974  1.00 89.38           C  
ATOM    549  O   TYR A  66       3.915  10.592   9.142  1.00 89.38           O  
ATOM    550  CG  TYR A  66       3.313   7.433  12.389  1.00 89.38           C  
ATOM    551  CD1 TYR A  66       4.354   7.824  13.254  1.00 89.38           C  
ATOM    552  CD2 TYR A  66       2.314   6.553  12.841  1.00 89.38           C  
ATOM    553  CE1 TYR A  66       4.411   7.321  14.568  1.00 89.38           C  
ATOM    554  CE2 TYR A  66       2.368   6.056  14.155  1.00 89.38           C  
ATOM    555  OH  TYR A  66       3.462   5.933  16.283  1.00 89.38           O  
ATOM    556  CZ  TYR A  66       3.413   6.431  15.019  1.00 89.38           C  
ATOM    557  N   LEU A  67       1.971   9.604   8.550  1.00 89.56           N  
ATOM    558  CA  LEU A  67       1.912  10.137   7.200  1.00 89.56           C  
ATOM    559  C   LEU A  67       1.814  11.666   7.214  1.00 89.56           C  
ATOM    560  CB  LEU A  67       0.729   9.487   6.465  1.00 89.56           C  
ATOM    561  O   LEU A  67       2.600  12.319   6.537  1.00 89.56           O  
ATOM    562  CG  LEU A  67       0.561   9.972   5.014  1.00 89.56           C  
ATOM    563  CD1 LEU A  67       1.797   9.691   4.158  1.00 89.56           C  
ATOM    564  CD2 LEU A  67      -0.634   9.275   4.371  1.00 89.56           C  
ATOM    565  N   ASP A  68       0.925  12.256   8.020  1.00 91.12           N  
ATOM    566  CA  ASP A  68       0.813  13.723   8.087  1.00 91.12           C  
ATOM    567  C   ASP A  68       2.081  14.357   8.658  1.00 91.12           C  
ATOM    568  CB  ASP A  68      -0.402  14.169   8.912  1.00 91.12           C  
ATOM    569  O   ASP A  68       2.512  15.409   8.189  1.00 91.12           O  
ATOM    570  CG  ASP A  68      -1.722  13.754   8.270  1.00 91.12           C  
ATOM    571  OD1 ASP A  68      -1.797  13.657   7.030  1.00 91.12           O  
ATOM    572  OD2 ASP A  68      -2.649  13.381   9.016  1.00 91.12           O  
ATOM    573  N   GLY A  69       2.720  13.697   9.628  1.00 89.44           N  
ATOM    574  CA  GLY A  69       4.036  14.092  10.123  1.00 89.44           C  
ATOM    575  C   GLY A  69       5.099  14.097   9.020  1.00 89.44           C  
ATOM    576  O   GLY A  69       5.819  15.084   8.874  1.00 89.44           O  
ATOM    577  N   ALA A  70       5.173  13.030   8.219  1.00 90.06           N  
ATOM    578  CA  ALA A  70       6.111  12.922   7.101  1.00 90.06           C  
ATOM    579  C   ALA A  70       5.843  13.978   6.017  1.00 90.06           C  
ATOM    580  CB  ALA A  70       6.042  11.497   6.536  1.00 90.06           C  
ATOM    581  O   ALA A  70       6.765  14.667   5.585  1.00 90.06           O  
ATOM    582  N   LEU A  71       4.579  14.167   5.630  1.00 90.75           N  
ATOM    583  CA  LEU A  71       4.172  15.160   4.635  1.00 90.75           C  
ATOM    584  C   LEU A  71       4.478  16.587   5.097  1.00 90.75           C  
ATOM    585  CB  LEU A  71       2.674  14.983   4.330  1.00 90.75           C  
ATOM    586  O   LEU A  71       5.045  17.374   4.338  1.00 90.75           O  
ATOM    587  CG  LEU A  71       2.330  13.678   3.595  1.00 90.75           C  
ATOM    588  CD1 LEU A  71       0.814  13.507   3.520  1.00 90.75           C  
ATOM    589  CD2 LEU A  71       2.875  13.664   2.172  1.00 90.75           C  
ATOM    590  N   LYS A  72       4.190  16.908   6.363  1.00 91.38           N  
ATOM    591  CA  LYS A  72       4.449  18.234   6.937  1.00 91.38           C  
ATOM    592  C   LYS A  72       5.932  18.606   6.902  1.00 91.38           C  
ATOM    593  CB  LYS A  72       3.889  18.274   8.363  1.00 91.38           C  
ATOM    594  O   LYS A  72       6.246  19.762   6.630  1.00 91.38           O  
ATOM    595  CG  LYS A  72       4.013  19.667   8.991  1.00 91.38           C  
ATOM    596  CD  LYS A  72       3.395  19.681  10.390  1.00 91.38           C  
ATOM    597  CE  LYS A  72       3.549  21.080  10.992  1.00 91.38           C  
ATOM    598  NZ  LYS A  72       2.948  21.154  12.346  1.00 91.38           N  
ATOM    599  N   LEU A  73       6.837  17.653   7.138  1.00 89.31           N  
ATOM    600  CA  LEU A  73       8.286  17.890   7.052  1.00 89.31           C  
ATOM    601  C   LEU A  73       8.740  18.291   5.642  1.00 89.31           C  
ATOM    602  CB  LEU A  73       9.046  16.633   7.508  1.00 89.31           C  
ATOM    603  O   LEU A  73       9.734  18.995   5.502  1.00 89.31           O  
ATOM    604  CG  LEU A  73       8.965  16.356   9.018  1.00 89.31           C  
ATOM    605  CD1 LEU A  73       9.576  14.986   9.313  1.00 89.31           C  
ATOM    606  CD2 LEU A  73       9.723  17.401   9.840  1.00 89.31           C  
ATOM    607  N   MET A  74       7.994  17.888   4.615  1.00 87.50           N  
ATOM    608  CA  MET A  74       8.247  18.249   3.220  1.00 87.50           C  
ATOM    609  C   MET A  74       7.418  19.452   2.746  1.00 87.50           C  
ATOM    610  CB  MET A  74       7.960  17.036   2.337  1.00 87.50           C  
ATOM    611  O   MET A  74       7.437  19.782   1.562  1.00 87.50           O  
ATOM    612  CG  MET A  74       8.787  15.801   2.711  1.00 87.50           C  
ATOM    613  SD  MET A  74       8.560  14.426   1.563  1.00 87.50           S  
ATOM    614  CE  MET A  74       6.763  14.280   1.666  1.00 87.50           C  
ATOM    615  N   GLY A  75       6.645  20.087   3.634  1.00 90.75           N  
ATOM    616  CA  GLY A  75       5.716  21.155   3.256  1.00 90.75           C  
ATOM    617  C   GLY A  75       4.570  20.676   2.356  1.00 90.75           C  
ATOM    618  O   GLY A  75       4.063  21.452   1.550  1.00 90.75           O  
ATOM    619  N   LYS A  76       4.188  19.399   2.465  1.00 89.94           N  
ATOM    620  CA  LYS A  76       3.108  18.763   1.702  1.00 89.94           C  
ATOM    621  C   LYS A  76       1.917  18.440   2.594  1.00 89.94           C  
ATOM    622  CB  LYS A  76       3.634  17.494   0.999  1.00 89.94           C  
ATOM    623  O   LYS A  76       2.016  18.373   3.820  1.00 89.94           O  
ATOM    624  CG  LYS A  76       4.757  17.742  -0.019  1.00 89.94           C  
ATOM    625  CD  LYS A  76       4.311  18.636  -1.181  1.00 89.94           C  
ATOM    626  CE  LYS A  76       5.429  18.740  -2.218  1.00 89.94           C  
ATOM    627  NZ  LYS A  76       4.996  19.560  -3.375  1.00 89.94           N  
ATOM    628  N   THR A  77       0.784  18.195   1.956  1.00 89.75           N  
ATOM    629  CA  THR A  77      -0.454  17.725   2.573  1.00 89.75           C  
ATOM    630  C   THR A  77      -0.926  16.438   1.904  1.00 89.75           C  
ATOM    631  CB  THR A  77      -1.558  18.790   2.487  1.00 89.75           C  
ATOM    632  O   THR A  77      -0.465  16.065   0.828  1.00 89.75           O  
ATOM    633  CG2 THR A  77      -1.123  20.166   2.990  1.00 89.75           C  
ATOM    634  OG1 THR A  77      -2.033  18.914   1.166  1.00 89.75           O  
ATOM    635  N   ARG A  78      -1.907  15.763   2.510  1.00 86.06           N  
ATOM    636  CA  ARG A  78      -2.547  14.576   1.917  1.00 86.06           C  
ATOM    637  C   ARG A  78      -3.154  14.830   0.537  1.00 86.06           C  
ATOM    638  CB  ARG A  78      -3.628  14.067   2.879  1.00 86.06           C  
ATOM    639  O   ARG A  78      -3.240  13.902  -0.261  1.00 86.06           O  
ATOM    640  CG  ARG A  78      -3.016  13.199   3.981  1.00 86.06           C  
ATOM    641  CD  ARG A  78      -4.117  12.516   4.798  1.00 86.06           C  
ATOM    642  NE  ARG A  78      -3.547  11.814   5.956  1.00 86.06           N  
ATOM    643  NH1 ARG A  78      -4.729   9.847   5.878  1.00 86.06           N  
ATOM    644  NH2 ARG A  78      -3.136  10.119   7.409  1.00 86.06           N  
ATOM    645  CZ  ARG A  78      -3.815  10.605   6.413  1.00 86.06           C  
ATOM    646  N   ASN A  79      -3.571  16.062   0.249  1.00 83.50           N  
ATOM    647  CA  ASN A  79      -4.103  16.415  -1.067  1.00 83.50           C  
ATOM    648  C   ASN A  79      -3.015  16.392  -2.144  1.00 83.50           C  
ATOM    649  CB  ASN A  79      -4.781  17.788  -0.986  1.00 83.50           C  
ATOM    650  O   ASN A  79      -3.305  16.003  -3.270  1.00 83.50           O  
ATOM    651  CG  ASN A  79      -6.085  17.754  -0.215  1.00 83.50           C  
ATOM    652  ND2 ASN A  79      -6.472  18.864   0.365  1.00 83.50           N  
ATOM    653  OD1 ASN A  79      -6.782  16.751  -0.141  1.00 83.50           O  
ATOM    654  N   ASP A  80      -1.779  16.724  -1.772  1.00 80.44           N  
ATOM    655  CA  ASP A  80      -0.612  16.686  -2.656  1.00 80.44           C  
ATOM    656  C   ASP A  80      -0.071  15.263  -2.853  1.00 80.44           C  
ATOM    657  CB  ASP A  80       0.506  17.563  -2.072  1.00 80.44           C  
ATOM    658  O   ASP A  80       0.859  15.063  -3.629  1.00 80.44           O  
ATOM    659  CG  ASP A  80       0.031  18.962  -1.692  1.00 80.44           C  
ATOM    660  OD1 ASP A  80      -0.368  19.714  -2.600  1.00 80.44           O  
ATOM    661  OD2 ASP A  80       0.065  19.267  -0.476  1.00 80.44           O  
ATOM    662  N   PHE A  81      -0.572  14.285  -2.092  1.00 74.94           N  
ATOM    663  CA  PHE A  81      -0.109  12.892  -2.117  1.00 74.94           C  
ATOM    664  C   PHE A  81      -0.965  12.000  -3.026  1.00 74.94           C  
ATOM    665  CB  PHE A  81      -0.034  12.360  -0.677  1.00 74.94           C  
ATOM    666  O   PHE A  81      -0.728  10.799  -3.142  1.00 74.94           O  
ATOM    667  CG  PHE A  81       0.885  11.162  -0.537  1.00 74.94           C  
ATOM    668  CD1 PHE A  81       0.377   9.853  -0.522  1.00 74.94           C  
ATOM    669  CD2 PHE A  81       2.274  11.357  -0.501  1.00 74.94           C  
ATOM    670  CE1 PHE A  81       1.256   8.760  -0.464  1.00 74.94           C  
ATOM    671  CE2 PHE A  81       3.157  10.268  -0.451  1.00 74.94           C  
ATOM    672  CZ  PHE A  81       2.645   8.964  -0.445  1.00 74.94           C  
ATOM    673  N   LYS A  82      -2.000  12.553  -3.666  1.00 65.12           N  
ATOM    674  CA  LYS A  82      -2.817  11.774  -4.596  1.00 65.12           C  
ATOM    675  C   LYS A  82      -1.971  11.378  -5.803  1.00 65.12           C  
ATOM    676  CB  LYS A  82      -4.072  12.548  -5.007  1.00 65.12           C  
ATOM    677  O   LYS A  82      -1.381  12.221  -6.464  1.00 65.12           O  
ATOM    678  CG  LYS A  82      -5.084  12.577  -3.855  1.00 65.12           C  
ATOM    679  CD  LYS A  82      -6.355  13.305  -4.293  1.00 65.12           C  
ATOM    680  CE  LYS A  82      -7.365  13.309  -3.145  1.00 65.12           C  
ATOM    681  NZ  LYS A  82      -8.564  14.099  -3.507  1.00 65.12           N  
ATOM    682  N   SER A  83      -1.950  10.080  -6.085  1.00 65.56           N  
ATOM    683  CA  SER A  83      -1.445   9.545  -7.344  1.00 65.56           C  
ATOM    684  C   SER A  83      -2.263  10.139  -8.497  1.00 65.56           C  
ATOM    685  CB  SER A  83      -1.530   8.014  -7.281  1.00 65.56           C  
ATOM    686  O   SER A  83      -3.434   9.793  -8.672  1.00 65.56           O  
ATOM    687  OG  SER A  83      -1.444   7.403  -8.549  1.00 65.56           O  
ATOM    688  N   ASP A  84      -1.641  11.028  -9.276  1.00 62.00           N  
ATOM    689  CA  ASP A  84      -2.176  11.537 -10.551  1.00 62.00           C  
ATOM    690  C   ASP A  84      -2.103  10.477 -11.662  1.00 62.00           C  
ATOM    691  CB  ASP A  84      -1.404  12.799 -10.974  1.00 62.00           C  
ATOM    692  O   ASP A  84      -2.562  10.681 -12.790  1.00 62.00           O  
ATOM    693  CG  ASP A  84      -1.736  14.036 -10.136  1.00 62.00           C  
ATOM    694  OD1 ASP A  84      -2.867  14.099  -9.598  1.00 62.00           O  
ATOM    695  OD2 ASP A  84      -0.870  14.936 -10.096  1.00 62.00           O  
ATOM    696  N   ILE A  85      -1.516   9.318 -11.355  1.00 61.88           N  
ATOM    697  CA  ILE A  85      -1.302   8.263 -12.323  1.00 61.88           C  
ATOM    698  C   ILE A  85      -2.646   7.593 -12.590  1.00 61.88           C  
ATOM    699  CB  ILE A  85      -0.251   7.230 -11.897  1.00 61.88           C  
ATOM    700  O   ILE A  85      -3.299   7.099 -11.660  1.00 61.88           O  
ATOM    701  CG1 ILE A  85       0.909   7.773 -11.040  1.00 61.88           C  
ATOM    702  CG2 ILE A  85       0.319   6.640 -13.204  1.00 61.88           C  
ATOM    703  CD1 ILE A  85       1.664   6.629 -10.355  1.00 61.88           C  
ATOM    704  N   PRO A  86      -3.105   7.555 -13.848  1.00 57.88           N  
ATOM    705  CA  PRO A  86      -4.506   7.283 -14.030  1.00 57.88           C  
ATOM    706  C   PRO A  86      -4.820   5.794 -13.770  1.00 57.88           C  
ATOM    707  CB  PRO A  86      -4.857   7.994 -15.334  1.00 57.88           C  
ATOM    708  O   PRO A  86      -3.965   4.904 -13.860  1.00 57.88           O  
ATOM    709  CG  PRO A  86      -3.550   8.208 -16.116  1.00 57.88           C  
ATOM    710  CD  PRO A  86      -2.464   8.073 -15.052  1.00 57.88           C  
ATOM    711  N   LYS A  87      -6.060   5.523 -13.366  1.00 64.00           N  
ATOM    712  CA  LYS A  87      -6.530   4.212 -12.890  1.00 64.00           C  
ATOM    713  C   LYS A  87      -7.672   3.747 -13.787  1.00 64.00           C  
ATOM    714  CB  LYS A  87      -6.953   4.313 -11.410  1.00 64.00           C  
ATOM    715  O   LYS A  87      -8.394   4.581 -14.327  1.00 64.00           O  
ATOM    716  CG  LYS A  87      -5.837   4.882 -10.513  1.00 64.00           C  
ATOM    717  CD  LYS A  87      -6.267   5.007  -9.048  1.00 64.00           C  
ATOM    718  CE  LYS A  87      -5.201   5.806  -8.291  1.00 64.00           C  
ATOM    719  NZ  LYS A  87      -5.539   5.929  -6.862  1.00 64.00           N  
ATOM    720  N   GLY A  88      -7.830   2.442 -13.991  1.00 56.94           N  
ATOM    721  CA  GLY A  88      -8.983   1.921 -14.729  1.00 56.94           C  
ATOM    722  C   GLY A  88      -8.765   0.567 -15.406  1.00 56.94           C  
ATOM    723  O   GLY A  88      -7.619   0.152 -15.592  1.00 56.94           O  
ATOM    724  N   PRO A  89      -9.865  -0.120 -15.764  1.00 52.47           N  
ATOM    725  CA  PRO A  89      -9.816  -1.334 -16.574  1.00 52.47           C  
ATOM    726  C   PRO A  89      -9.204  -1.019 -17.952  1.00 52.47           C  
ATOM    727  CB  PRO A  89     -11.272  -1.813 -16.649  1.00 52.47           C  
ATOM    728  O   PRO A  89      -9.365   0.094 -18.448  1.00 52.47           O  
ATOM    729  CG  PRO A  89     -12.088  -0.525 -16.533  1.00 52.47           C  
ATOM    730  CD  PRO A  89     -11.241   0.341 -15.604  1.00 52.47           C  
ATOM    731  N   HIS A  90      -8.501  -1.984 -18.556  1.00 62.16           N  
ATOM    732  CA  HIS A  90      -7.821  -1.872 -19.866  1.00 62.16           C  
ATOM    733  C   HIS A  90      -6.515  -1.062 -19.892  1.00 62.16           C  
ATOM    734  CB  HIS A  90      -8.793  -1.422 -20.972  1.00 62.16           C  
ATOM    735  O   HIS A  90      -6.048  -0.647 -20.954  1.00 62.16           O  
ATOM    736  CG  HIS A  90     -10.148  -2.062 -20.866  1.00 62.16           C  
ATOM    737  CD2 HIS A  90     -11.311  -1.455 -20.478  1.00 62.16           C  
ATOM    738  ND1 HIS A  90     -10.417  -3.396 -21.049  1.00 62.16           N  
ATOM    739  CE1 HIS A  90     -11.720  -3.588 -20.792  1.00 62.16           C  
ATOM    740  NE2 HIS A  90     -12.305  -2.436 -20.422  1.00 62.16           N  
ATOM    741  N   ARG A  91      -5.903  -0.824 -18.730  1.00 80.88           N  
ATOM    742  CA  ARG A  91      -4.528  -0.312 -18.657  1.00 80.88           C  
ATOM    743  C   ARG A  91      -3.531  -1.449 -18.789  1.00 80.88           C  
ATOM    744  CB  ARG A  91      -4.313   0.467 -17.360  1.00 80.88           C  
ATOM    745  O   ARG A  91      -3.815  -2.568 -18.390  1.00 80.88           O  
ATOM    746  CG  ARG A  91      -5.052   1.794 -17.464  1.00 80.88           C  
ATOM    747  CD  ARG A  91      -4.959   2.558 -16.152  1.00 80.88           C  
ATOM    748  NE  ARG A  91      -5.562   3.880 -16.354  1.00 80.88           N  
ATOM    749  NH1 ARG A  91      -3.609   5.042 -16.493  1.00 80.88           N  
ATOM    750  NH2 ARG A  91      -5.483   5.831 -17.456  1.00 80.88           N  
ATOM    751  CZ  ARG A  91      -4.878   4.922 -16.755  1.00 80.88           C  
ATOM    752  N   LYS A  92      -2.348  -1.133 -19.302  1.00 88.25           N  
ATOM    753  CA  LYS A  92      -1.226  -2.063 -19.391  1.00 88.25           C  
ATOM    754  C   LYS A  92      -0.151  -1.646 -18.403  1.00 88.25           C  
ATOM    755  CB  LYS A  92      -0.702  -2.100 -20.826  1.00 88.25           C  
ATOM    756  O   LYS A  92       0.193  -0.463 -18.330  1.00 88.25           O  
ATOM    757  CG  LYS A  92      -1.716  -2.738 -21.786  1.00 88.25           C  
ATOM    758  CD  LYS A  92      -1.233  -2.582 -23.229  1.00 88.25           C  
ATOM    759  CE  LYS A  92      -2.057  -3.465 -24.173  1.00 88.25           C  
ATOM    760  NZ  LYS A  92      -1.194  -4.019 -25.240  1.00 88.25           N  
ATOM    761  N   TYR A  93       0.357  -2.617 -17.662  1.00 89.50           N  
ATOM    762  CA  TYR A  93       1.518  -2.463 -16.802  1.00 89.50           C  
ATOM    763  C   TYR A  93       2.667  -3.290 -17.358  1.00 89.50           C  
ATOM    764  CB  TYR A  93       1.170  -2.847 -15.364  1.00 89.50           C  
ATOM    765  O   TYR A  93       2.464  -4.371 -17.902  1.00 89.50           O  
ATOM    766  CG  TYR A  93       0.099  -1.977 -14.743  1.00 89.50           C  
ATOM    767  CD1 TYR A  93       0.318  -0.593 -14.610  1.00 89.50           C  
ATOM    768  CD2 TYR A  93      -1.112  -2.544 -14.304  1.00 89.50           C  
ATOM    769  CE1 TYR A  93      -0.678   0.226 -14.050  1.00 89.50           C  
ATOM    770  CE2 TYR A  93      -2.098  -1.730 -13.716  1.00 89.50           C  
ATOM    771  OH  TYR A  93      -2.824   0.455 -13.023  1.00 89.50           O  
ATOM    772  CZ  TYR A  93      -1.883  -0.344 -13.591  1.00 89.50           C  
ATOM    773  N   TYR A  94       3.876  -2.766 -17.229  1.00 89.50           N  
ATOM    774  CA  TYR A  94       5.057  -3.305 -17.876  1.00 89.50           C  
ATOM    775  C   TYR A  94       6.137  -3.613 -16.853  1.00 89.50           C  
ATOM    776  CB  TYR A  94       5.570  -2.330 -18.941  1.00 89.50           C  
ATOM    777  O   TYR A  94       6.272  -2.927 -15.839  1.00 89.50           O  
ATOM    778  CG  TYR A  94       4.523  -1.884 -19.938  1.00 89.50           C  
ATOM    779  CD1 TYR A  94       4.260  -2.654 -21.087  1.00 89.50           C  
ATOM    780  CD2 TYR A  94       3.796  -0.702 -19.698  1.00 89.50           C  
ATOM    781  CE1 TYR A  94       3.284  -2.228 -22.009  1.00 89.50           C  
ATOM    782  CE2 TYR A  94       2.814  -0.279 -20.610  1.00 89.50           C  
ATOM    783  OH  TYR A  94       1.641  -0.604 -22.670  1.00 89.50           O  
ATOM    784  CZ  TYR A  94       2.565  -1.038 -21.774  1.00 89.50           C  
ATOM    785  N   ARG A  95       6.962  -4.613 -17.139  1.00 88.06           N  
ATOM    786  CA  ARG A  95       8.154  -4.919 -16.351  1.00 88.06           C  
ATOM    787  C   ARG A  95       9.268  -5.369 -17.282  1.00 88.06           C  
ATOM    788  CB  ARG A  95       7.791  -5.993 -15.318  1.00 88.06           C  
ATOM    789  O   ARG A  95       9.064  -6.281 -18.068  1.00 88.06           O  
ATOM    790  CG  ARG A  95       8.972  -6.344 -14.408  1.00 88.06           C  
ATOM    791  CD  ARG A  95       8.553  -7.453 -13.447  1.00 88.06           C  
ATOM    792  NE  ARG A  95       9.689  -7.900 -12.630  1.00 88.06           N  
ATOM    793  NH1 ARG A  95       9.101  -6.932 -10.643  1.00 88.06           N  
ATOM    794  NH2 ARG A  95      10.920  -8.229 -10.787  1.00 88.06           N  
ATOM    795  CZ  ARG A  95       9.882  -7.691 -11.352  1.00 88.06           C  
ATOM    796  N   GLY A  96      10.434  -4.740 -17.182  1.00 85.25           N  
ATOM    797  CA  GLY A  96      11.650  -5.240 -17.821  1.00 85.25           C  
ATOM    798  C   GLY A  96      12.406  -6.135 -16.853  1.00 85.25           C  
ATOM    799  O   GLY A  96      12.768  -5.674 -15.768  1.00 85.25           O  
ATOM    800  N   ASP A  97      12.634  -7.393 -17.216  1.00 81.81           N  
ATOM    801  CA  ASP A  97      13.385  -8.330 -16.380  1.00 81.81           C  
ATOM    802  C   ASP A  97      14.196  -9.318 -17.219  1.00 81.81           C  
ATOM    803  CB  ASP A  97      12.443  -9.062 -15.397  1.00 81.81           C  
ATOM    804  O   ASP A  97      14.016  -9.388 -18.432  1.00 81.81           O  
ATOM    805  CG  ASP A  97      13.022  -9.124 -13.978  1.00 81.81           C  
ATOM    806  OD1 ASP A  97      14.254  -8.934 -13.820  1.00 81.81           O  
ATOM    807  OD2 ASP A  97      12.207  -9.192 -13.023  1.00 81.81           O  
ATOM    808  N   LEU A  98      15.093 -10.073 -16.580  1.00 77.06           N  
ATOM    809  CA  LEU A  98      15.785 -11.191 -17.235  1.00 77.06           C  
ATOM    810  C   LEU A  98      14.765 -12.191 -17.813  1.00 77.06           C  
ATOM    811  CB  LEU A  98      16.735 -11.859 -16.220  1.00 77.06           C  
ATOM    812  O   LEU A  98      13.667 -12.345 -17.277  1.00 77.06           O  
ATOM    813  CG  LEU A  98      18.057 -11.090 -16.034  1.00 77.06           C  
ATOM    814  CD1 LEU A  98      18.717 -11.454 -14.704  1.00 77.06           C  
ATOM    815  CD2 LEU A  98      19.043 -11.419 -17.156  1.00 77.06           C  
ATOM    816  N   ASP A  99      15.147 -12.924 -18.863  1.00 64.62           N  
ATOM    817  CA  ASP A  99      14.317 -13.940 -19.551  1.00 64.62           C  
ATOM    818  C   ASP A  99      13.964 -15.167 -18.679  1.00 64.62           C  
ATOM    819  CB  ASP A  99      15.014 -14.371 -20.855  1.00 64.62           C  
ATOM    820  O   ASP A  99      13.545 -16.221 -19.160  1.00 64.62           O  
ATOM    821  CG  ASP A  99      15.077 -13.264 -21.907  1.00 64.62           C  
ATOM    822  OD1 ASP A  99      14.306 -12.285 -21.781  1.00 64.62           O  
ATOM    823  OD2 ASP A  99      15.905 -13.396 -22.829  1.00 64.62           O  
ATOM    824  N   MET A 100      14.133 -15.048 -17.365  1.00 55.53           N  
ATOM    825  CA  MET A 100      13.835 -16.074 -16.390  1.00 55.53           C  
ATOM    826  C   MET A 100      12.404 -15.900 -15.879  1.00 55.53           C  
ATOM    827  CB  MET A 100      14.913 -16.073 -15.289  1.00 55.53           C  
ATOM    828  O   MET A 100      12.167 -15.246 -14.870  1.00 55.53           O  
ATOM    829  CG  MET A 100      15.494 -17.478 -15.154  1.00 55.53           C  
ATOM    830  SD  MET A 100      16.537 -17.715 -13.697  1.00 55.53           S  
ATOM    831  CE  MET A 100      16.678 -19.519 -13.759  1.00 55.53           C  
ATOM    832  N   TYR A 101      11.481 -16.563 -16.578  1.00 53.84           N  
ATOM    833  CA  TYR A 101      10.069 -16.742 -16.227  1.00 53.84           C  
ATOM    834  C   TYR A 101       9.211 -15.457 -16.194  1.00 53.84           C  
ATOM    835  CB  TYR A 101       9.934 -17.561 -14.926  1.00 53.84           C  
ATOM    836  O   TYR A 101       9.606 -14.440 -15.625  1.00 53.84           O  
ATOM    837  CG  TYR A 101       9.673 -19.038 -15.140  1.00 53.84           C  
ATOM    838  CD1 TYR A 101       8.381 -19.550 -14.918  1.00 53.84           C  
ATOM    839  CD2 TYR A 101      10.708 -19.894 -15.566  1.00 53.84           C  
ATOM    840  CE1 TYR A 101       8.119 -20.917 -15.122  1.00 53.84           C  
ATOM    841  CE2 TYR A 101      10.449 -21.264 -15.774  1.00 53.84           C  
ATOM    842  OH  TYR A 101       8.889 -23.093 -15.751  1.00 53.84           O  
ATOM    843  CZ  TYR A 101       9.151 -21.775 -15.551  1.00 53.84           C  
ATOM    844  N   PRO A 102       7.977 -15.493 -16.740  1.00 58.84           N  
ATOM    845  CA  PRO A 102       7.026 -14.415 -16.504  1.00 58.84           C  
ATOM    846  C   PRO A 102       6.804 -14.258 -14.992  1.00 58.84           C  
ATOM    847  CB  PRO A 102       5.744 -14.814 -17.240  1.00 58.84           C  
ATOM    848  O   PRO A 102       6.894 -15.250 -14.257  1.00 58.84           O  
ATOM    849  CG  PRO A 102       5.811 -16.341 -17.250  1.00 58.84           C  
ATOM    850  CD  PRO A 102       7.308 -16.626 -17.363  1.00 58.84           C  
ATOM    851  N   PRO A 103       6.499 -13.042 -14.506  1.00 64.75           N  
ATOM    852  CA  PRO A 103       6.200 -12.843 -13.097  1.00 64.75           C  
ATOM    853  C   PRO A 103       5.082 -13.809 -12.691  1.00 64.75           C  
ATOM    854  CB  PRO A 103       5.808 -11.365 -12.966  1.00 64.75           C  
ATOM    855  O   PRO A 103       3.981 -13.762 -13.237  1.00 64.75           O  
ATOM    856  CG  PRO A 103       5.385 -10.954 -14.377  1.00 64.75           C  
ATOM    857  CD  PRO A 103       6.252 -11.833 -15.274  1.00 64.75           C  
ATOM    858  N   SER A 104       5.364 -14.725 -11.761  1.00 73.19           N  
ATOM    859  CA  SER A 104       4.328 -15.567 -11.172  1.00 73.19           C  
ATOM    860  C   SER A 104       3.424 -14.657 -10.345  1.00 73.19           C  
ATOM    861  CB  SER A 104       4.939 -16.699 -10.336  1.00 73.19           C  
ATOM    862  O   SER A 104       3.755 -14.320  -9.207  1.00 73.19           O  
ATOM    863  OG  SER A 104       5.715 -16.178  -9.274  1.00 73.19           O  
ATOM    864  N   LEU A 105       2.323 -14.202 -10.937  1.00 81.19           N  
ATOM    865  CA  LEU A 105       1.326 -13.374 -10.272  1.00 81.19           C  
ATOM    866  C   LEU A 105       0.366 -14.303  -9.516  1.00 81.19           C  
ATOM    867  CB  LEU A 105       0.611 -12.500 -11.315  1.00 81.19           C  
ATOM    868  O   LEU A 105      -0.430 -14.993 -10.155  1.00 81.19           O  
ATOM    869  CG  LEU A 105       1.518 -11.489 -12.042  1.00 81.19           C  
ATOM    870  CD1 LEU A 105       0.683 -10.668 -13.018  1.00 81.19           C  
ATOM    871  CD2 LEU A 105       2.233 -10.528 -11.087  1.00 81.19           C  
ATOM    872  N   PRO A 106       0.462 -14.397  -8.177  1.00 85.31           N  
ATOM    873  CA  PRO A 106      -0.363 -15.324  -7.416  1.00 85.31           C  
ATOM    874  C   PRO A 106      -1.817 -14.848  -7.386  1.00 85.31           C  
ATOM    875  CB  PRO A 106       0.261 -15.355  -6.020  1.00 85.31           C  
ATOM    876  O   PRO A 106      -2.079 -13.646  -7.391  1.00 85.31           O  
ATOM    877  CG  PRO A 106       0.826 -13.945  -5.864  1.00 85.31           C  
ATOM    878  CD  PRO A 106       1.304 -13.616  -7.277  1.00 85.31           C  
ATOM    879  N   ASP A 107      -2.769 -15.774  -7.269  1.00 85.69           N  
ATOM    880  CA  ASP A 107      -4.190 -15.413  -7.153  1.00 85.69           C  
ATOM    881  C   ASP A 107      -4.464 -14.529  -5.926  1.00 85.69           C  
ATOM    882  CB  ASP A 107      -5.055 -16.681  -7.081  1.00 85.69           C  
ATOM    883  O   ASP A 107      -5.340 -13.669  -5.960  1.00 85.69           O  
ATOM    884  CG  ASP A 107      -5.065 -17.494  -8.379  1.00 85.69           C  
ATOM    885  OD1 ASP A 107      -5.015 -16.890  -9.474  1.00 85.69           O  
ATOM    886  OD2 ASP A 107      -5.130 -18.735  -8.288  1.00 85.69           O  
ATOM    887  N   SER A 108      -3.693 -14.706  -4.849  1.00 84.88           N  
ATOM    888  CA  SER A 108      -3.782 -13.905  -3.627  1.00 84.88           C  
ATOM    889  C   SER A 108      -2.488 -13.973  -2.807  1.00 84.88           C  
ATOM    890  CB  SER A 108      -4.970 -14.390  -2.785  1.00 84.88           C  
ATOM    891  O   SER A 108      -1.626 -14.819  -3.057  1.00 84.88           O  
ATOM    892  OG  SER A 108      -4.735 -15.688  -2.277  1.00 84.88           O  
ATOM    893  N   TYR A 109      -2.366 -13.100  -1.805  1.00 83.56           N  
ATOM    894  CA  TYR A 109      -1.308 -13.165  -0.796  1.00 83.56           C  
ATOM    895  C   TYR A 109      -1.890 -13.652   0.543  1.00 83.56           C  
ATOM    896  CB  TYR A 109      -0.606 -11.808  -0.663  1.00 83.56           C  
ATOM    897  O   TYR A 109      -2.873 -13.065   0.998  1.00 83.56           O  
ATOM    898  CG  TYR A 109       0.170 -11.440  -1.912  1.00 83.56           C  
ATOM    899  CD1 TYR A 109       1.458 -11.972  -2.119  1.00 83.56           C  
ATOM    900  CD2 TYR A 109      -0.425 -10.634  -2.901  1.00 83.56           C  
ATOM    901  CE1 TYR A 109       2.138 -11.729  -3.327  1.00 83.56           C  
ATOM    902  CE2 TYR A 109       0.258 -10.375  -4.103  1.00 83.56           C  
ATOM    903  OH  TYR A 109       2.160 -10.757  -5.518  1.00 83.56           O  
ATOM    904  CZ  TYR A 109       1.529 -10.942  -4.328  1.00 83.56           C  
ATOM    905  N   PRO A 110      -1.302 -14.679   1.193  1.00 80.94           N  
ATOM    906  CA  PRO A 110      -1.813 -15.214   2.461  1.00 80.94           C  
ATOM    907  C   PRO A 110      -1.829 -14.189   3.601  1.00 80.94           C  
ATOM    908  CB  PRO A 110      -0.894 -16.388   2.817  1.00 80.94           C  
ATOM    909  O   PRO A 110      -2.742 -14.196   4.422  1.00 80.94           O  
ATOM    910  CG  PRO A 110      -0.321 -16.826   1.473  1.00 80.94           C  
ATOM    911  CD  PRO A 110      -0.225 -15.522   0.691  1.00 80.94           C  
ATOM    912  N   ASP A 111      -0.828 -13.307   3.633  1.00 89.81           N  
ATOM    913  CA  ASP A 111      -0.747 -12.187   4.567  1.00 89.81           C  
ATOM    914  C   ASP A 111      -0.668 -10.874   3.780  1.00 89.81           C  
ATOM    915  CB  ASP A 111       0.424 -12.375   5.543  1.00 89.81           C  
ATOM    916  O   ASP A 111       0.365 -10.507   3.209  1.00 89.81           O  
ATOM    917  CG  ASP A 111       0.392 -11.348   6.685  1.00 89.81           C  
ATOM    918  OD1 ASP A 111      -0.224 -10.270   6.504  1.00 89.81           O  
ATOM    919  OD2 ASP A 111       0.971 -11.642   7.751  1.00 89.81           O  
ATOM    920  N   LEU A 112      -1.806 -10.181   3.722  1.00 89.81           N  
ATOM    921  CA  LEU A 112      -1.919  -8.898   3.042  1.00 89.81           C  
ATOM    922  C   LEU A 112      -1.106  -7.808   3.752  1.00 89.81           C  
ATOM    923  CB  LEU A 112      -3.410  -8.526   2.949  1.00 89.81           C  
ATOM    924  O   LEU A 112      -0.543  -6.945   3.082  1.00 89.81           O  
ATOM    925  CG  LEU A 112      -3.686  -7.205   2.206  1.00 89.81           C  
ATOM    926  CD1 LEU A 112      -3.228  -7.248   0.746  1.00 89.81           C  
ATOM    927  CD2 LEU A 112      -5.184  -6.902   2.226  1.00 89.81           C  
ATOM    928  N   ASP A 113      -1.021  -7.838   5.082  1.00 92.00           N  
ATOM    929  CA  ASP A 113      -0.311  -6.813   5.846  1.00 92.00           C  
ATOM    930  C   ASP A 113       1.197  -6.951   5.654  1.00 92.00           C  
ATOM    931  CB  ASP A 113      -0.706  -6.861   7.332  1.00 92.00           C  
ATOM    932  O   ASP A 113       1.866  -5.944   5.410  1.00 92.00           O  
ATOM    933  CG  ASP A 113      -2.097  -6.288   7.608  1.00 92.00           C  
ATOM    934  OD1 ASP A 113      -2.798  -5.873   6.658  1.00 92.00           O  
ATOM    935  OD2 ASP A 113      -2.484  -6.078   8.779  1.00 92.00           O  
ATOM    936  N   GLU A 114       1.718  -8.182   5.644  1.00 91.25           N  
ATOM    937  CA  GLU A 114       3.125  -8.424   5.317  1.00 91.25           C  
ATOM    938  C   GLU A 114       3.429  -7.979   3.882  1.00 91.25           C  
ATOM    939  CB  GLU A 114       3.520  -9.892   5.552  1.00 91.25           C  
ATOM    940  O   GLU A 114       4.384  -7.231   3.668  1.00 91.25           O  
ATOM    941  CG  GLU A 114       5.048 -10.122   5.476  1.00 91.25           C  
ATOM    942  CD  GLU A 114       5.867  -9.321   6.520  1.00 91.25           C  
ATOM    943  OE1 GLU A 114       7.074  -9.044   6.295  1.00 91.25           O  
ATOM    944  OE2 GLU A 114       5.292  -8.922   7.557  1.00 91.25           O  
ATOM    945  N   ARG A 115       2.566  -8.314   2.910  1.00 92.88           N  
ATOM    946  CA  ARG A 115       2.714  -7.871   1.512  1.00 92.88           C  
ATOM    947  C   ARG A 115       2.761  -6.347   1.388  1.00 92.88           C  
ATOM    948  CB  ARG A 115       1.583  -8.478   0.662  1.00 92.88           C  
ATOM    949  O   ARG A 115       3.661  -5.819   0.735  1.00 92.88           O  
ATOM    950  CG  ARG A 115       1.554  -7.998  -0.798  1.00 92.88           C  
ATOM    951  CD  ARG A 115       2.850  -8.317  -1.550  1.00 92.88           C  
ATOM    952  NE  ARG A 115       2.736  -7.933  -2.966  1.00 92.88           N  
ATOM    953  NH1 ARG A 115       4.533  -9.114  -3.765  1.00 92.88           N  
ATOM    954  NH2 ARG A 115       3.215  -7.953  -5.172  1.00 92.88           N  
ATOM    955  CZ  ARG A 115       3.502  -8.333  -3.959  1.00 92.88           C  
ATOM    956  N   LEU A 116       1.813  -5.638   2.002  1.00 94.50           N  
ATOM    957  CA  LEU A 116       1.776  -4.173   1.987  1.00 94.50           C  
ATOM    958  C   LEU A 116       3.006  -3.578   2.687  1.00 94.50           C  
ATOM    959  CB  LEU A 116       0.488  -3.681   2.666  1.00 94.50           C  
ATOM    960  O   LEU A 116       3.569  -2.590   2.216  1.00 94.50           O  
ATOM    961  CG  LEU A 116      -0.829  -3.990   1.930  1.00 94.50           C  
ATOM    962  CD1 LEU A 116      -2.000  -3.679   2.867  1.00 94.50           C  
ATOM    963  CD2 LEU A 116      -0.994  -3.150   0.666  1.00 94.50           C  
ATOM    964  N   SER A 117       3.460  -4.194   3.782  1.00 94.44           N  
ATOM    965  CA  SER A 117       4.658  -3.761   4.502  1.00 94.44           C  
ATOM    966  C   SER A 117       5.924  -3.904   3.653  1.00 94.44           C  
ATOM    967  CB  SER A 117       4.780  -4.505   5.836  1.00 94.44           C  
ATOM    968  O   SER A 117       6.717  -2.963   3.588  1.00 94.44           O  
ATOM    969  OG  SER A 117       5.444  -5.742   5.737  1.00 94.44           O  
ATOM    970  N   SER A 118       6.087  -5.022   2.936  1.00 93.44           N  
ATOM    971  CA  SER A 118       7.211  -5.246   2.026  1.00 93.44           C  
ATOM    972  C   SER A 118       7.182  -4.275   0.849  1.00 93.44           C  
ATOM    973  CB  SER A 118       7.243  -6.694   1.528  1.00 93.44           C  
ATOM    974  O   SER A 118       8.242  -3.811   0.435  1.00 93.44           O  
ATOM    975  OG  SER A 118       7.586  -7.558   2.587  1.00 93.44           O  
ATOM    976  N   ILE A 119       5.998  -3.896   0.350  1.00 93.88           N  
ATOM    977  CA  ILE A 119       5.869  -2.845  -0.672  1.00 93.88           C  
ATOM    978  C   ILE A 119       6.360  -1.498  -0.123  1.00 93.88           C  
ATOM    979  CB  ILE A 119       4.427  -2.754  -1.223  1.00 93.88           C  
ATOM    980  O   ILE A 119       7.203  -0.860  -0.741  1.00 93.88           O  
ATOM    981  CG1 ILE A 119       4.055  -4.026  -2.020  1.00 93.88           C  
ATOM    982  CG2 ILE A 119       4.310  -1.518  -2.132  1.00 93.88           C  
ATOM    983  CD1 ILE A 119       2.552  -4.234  -2.233  1.00 93.88           C  
ATOM    984  N   ILE A 120       5.934  -1.083   1.073  1.00 94.19           N  
ATOM    985  CA  ILE A 120       6.413   0.185   1.653  1.00 94.19           C  
ATOM    986  C   ILE A 120       7.926   0.136   1.921  1.00 94.19           C  
ATOM    987  CB  ILE A 120       5.602   0.559   2.913  1.00 94.19           C  
ATOM    988  O   ILE A 120       8.633   1.116   1.682  1.00 94.19           O  
ATOM    989  CG1 ILE A 120       4.134   0.842   2.516  1.00 94.19           C  
ATOM    990  CG2 ILE A 120       6.214   1.794   3.606  1.00 94.19           C  
ATOM    991  CD1 ILE A 120       3.202   1.115   3.700  1.00 94.19           C  
ATOM    992  N   ARG A 121       8.461  -1.007   2.374  1.00 94.06           N  
ATOM    993  CA  ARG A 121       9.913  -1.200   2.532  1.00 94.06           C  
ATOM    994  C   ARG A 121      10.638  -1.110   1.185  1.00 94.06           C  
ATOM    995  CB  ARG A 121      10.217  -2.548   3.204  1.00 94.06           C  
ATOM    996  O   ARG A 121      11.710  -0.510   1.144  1.00 94.06           O  
ATOM    997  CG  ARG A 121       9.813  -2.647   4.688  1.00 94.06           C  
ATOM    998  CD  ARG A 121       9.968  -4.108   5.150  1.00 94.06           C  
ATOM    999  NE  ARG A 121       9.323  -4.402   6.451  1.00 94.06           N  
ATOM   1000  NH1 ARG A 121       8.934  -6.673   6.097  1.00 94.06           N  
ATOM   1001  NH2 ARG A 121       8.214  -5.738   7.944  1.00 94.06           N  
ATOM   1002  CZ  ARG A 121       8.840  -5.589   6.818  1.00 94.06           C  
ATOM   1003  N   HIS A 122      10.067  -1.661   0.112  1.00 92.00           N  
ATOM   1004  CA  HIS A 122      10.585  -1.539  -1.252  1.00 92.00           C  
ATOM   1005  C   HIS A 122      10.685  -0.067  -1.660  1.00 92.00           C  
ATOM   1006  CB  HIS A 122       9.699  -2.339  -2.226  1.00 92.00           C  
ATOM   1007  O   HIS A 122      11.781   0.397  -1.959  1.00 92.00           O  
ATOM   1008  CG  HIS A 122      10.120  -2.240  -3.668  1.00 92.00           C  
ATOM   1009  CD2 HIS A 122       9.832  -1.228  -4.549  1.00 92.00           C  
ATOM   1010  ND1 HIS A 122      10.799  -3.204  -4.373  1.00 92.00           N  
ATOM   1011  CE1 HIS A 122      10.945  -2.781  -5.635  1.00 92.00           C  
ATOM   1012  NE2 HIS A 122      10.379  -1.589  -5.780  1.00 92.00           N  
ATOM   1013  N   THR A 123       9.583   0.678  -1.562  1.00 91.31           N  
ATOM   1014  CA  THR A 123       9.526   2.104  -1.924  1.00 91.31           C  
ATOM   1015  C   THR A 123      10.441   2.966  -1.046  1.00 91.31           C  
ATOM   1016  CB  THR A 123       8.076   2.600  -1.825  1.00 91.31           C  
ATOM   1017  O   THR A 123      10.998   3.963  -1.490  1.00 91.31           O  
ATOM   1018  CG2 THR A 123       7.884   3.999  -2.402  1.00 91.31           C  
ATOM   1019  OG1 THR A 123       7.222   1.734  -2.538  1.00 91.31           O  
ATOM   1020  N   SER A 124      10.695   2.565   0.204  1.00 91.81           N  
ATOM   1021  CA  SER A 124      11.611   3.286   1.100  1.00 91.81           C  
ATOM   1022  C   SER A 124      13.097   3.211   0.715  1.00 91.81           C  
ATOM   1023  CB  SER A 124      11.402   2.837   2.550  1.00 91.81           C  
ATOM   1024  O   SER A 124      13.922   3.798   1.413  1.00 91.81           O  
ATOM   1025  OG  SER A 124      11.986   1.573   2.820  1.00 91.81           O  
ATOM   1026  N   ARG A 125      13.472   2.501  -0.362  1.00 87.88           N  
ATOM   1027  CA  ARG A 125      14.868   2.271  -0.773  1.00 87.88           C  
ATOM   1028  C   ARG A 125      15.096   2.650  -2.235  1.00 87.88           C  
ATOM   1029  CB  ARG A 125      15.217   0.786  -0.597  1.00 87.88           C  
ATOM   1030  O   ARG A 125      14.357   2.221  -3.108  1.00 87.88           O  
ATOM   1031  CG  ARG A 125      15.136   0.284   0.850  1.00 87.88           C  
ATOM   1032  CD  ARG A 125      15.366  -1.229   0.847  1.00 87.88           C  
ATOM   1033  NE  ARG A 125      15.200  -1.817   2.190  1.00 87.88           N  
ATOM   1034  NH1 ARG A 125      14.963  -3.993   1.491  1.00 87.88           N  
ATOM   1035  NH2 ARG A 125      14.797  -3.519   3.659  1.00 87.88           N  
ATOM   1036  CZ  ARG A 125      14.992  -3.099   2.440  1.00 87.88           C  
ATOM   1037  N   THR A 126      16.220   3.304  -2.517  1.00 72.25           N  
ATOM   1038  CA  THR A 126      16.628   3.704  -3.877  1.00 72.25           C  
ATOM   1039  C   THR A 126      16.911   2.518  -4.817  1.00 72.25           C  
ATOM   1040  CB  THR A 126      17.890   4.577  -3.778  1.00 72.25           C  
ATOM   1041  O   THR A 126      16.796   2.643  -6.029  1.00 72.25           O  
ATOM   1042  CG2 THR A 126      18.184   5.389  -5.034  1.00 72.25           C  
ATOM   1043  OG1 THR A 126      17.786   5.476  -2.694  1.00 72.25           O  
ATOM   1044  N   SER A 127      17.286   1.346  -4.288  1.00 67.62           N  
ATOM   1045  CA  SER A 127      17.574   0.137  -5.090  1.00 67.62           C  
ATOM   1046  C   SER A 127      16.436  -0.896  -5.084  1.00 67.62           C  
ATOM   1047  CB  SER A 127      18.901  -0.500  -4.662  1.00 67.62           C  
ATOM   1048  O   SER A 127      16.641  -2.037  -5.503  1.00 67.62           O  
ATOM   1049  OG  SER A 127      19.954   0.441  -4.747  1.00 67.62           O  
ATOM   1050  N   GLY A 128      15.249  -0.527  -4.589  1.00 67.62           N  
ATOM   1051  CA  GLY A 128      14.112  -1.435  -4.441  1.00 67.62           C  
ATOM   1052  C   GLY A 128      14.351  -2.551  -3.412  1.00 67.62           C  
ATOM   1053  O   GLY A 128      15.097  -2.396  -2.441  1.00 67.62           O  
ATOM   1054  N   SER A 129      13.697  -3.701  -3.607  1.00 64.75           N  
ATOM   1055  CA  SER A 129      13.674  -4.815  -2.641  1.00 64.75           C  
ATOM   1056  C   SER A 129      14.484  -6.053  -3.040  1.00 64.75           C  
ATOM   1057  CB  SER A 129      12.239  -5.189  -2.269  1.00 64.75           C  
ATOM   1058  O   SER A 129      14.253  -7.127  -2.492  1.00 64.75           O  
ATOM   1059  OG  SER A 129      11.550  -5.766  -3.365  1.00 64.75           O  
ATOM   1060  N   ALA A 130      15.413  -5.939  -3.996  1.00 64.94           N  
ATOM   1061  CA  ALA A 130      16.206  -7.077  -4.490  1.00 64.94           C  
ATOM   1062  C   ALA A 130      15.354  -8.301  -4.911  1.00 64.94           C  
ATOM   1063  CB  ALA A 130      17.312  -7.409  -3.475  1.00 64.94           C  
ATOM   1064  O   ALA A 130      15.792  -9.442  -4.805  1.00 64.94           O  
ATOM   1065  N   GLY A 131      14.125  -8.063  -5.385  1.00 68.56           N  
ATOM   1066  CA  GLY A 131      13.211  -9.108  -5.856  1.00 68.56           C  
ATOM   1067  C   GLY A 131      12.185  -9.608  -4.835  1.00 68.56           C  
ATOM   1068  O   GLY A 131      11.311 -10.377  -5.220  1.00 68.56           O  
ATOM   1069  N   GLU A 132      12.208  -9.140  -3.580  1.00 76.56           N  
ATOM   1070  CA  GLU A 132      11.205  -9.511  -2.556  1.00 76.56           C  
ATOM   1071  C   GLU A 132       9.776  -9.114  -2.971  1.00 76.56           C  
ATOM   1072  CB  GLU A 132      11.570  -8.788  -1.248  1.00 76.56           C  
ATOM   1073  O   GLU A 132       8.791  -9.778  -2.654  1.00 76.56           O  
ATOM   1074  CG  GLU A 132      10.804  -9.252   0.001  1.00 76.56           C  
ATOM   1075  CD  GLU A 132      11.003  -8.309   1.206  1.00 76.56           C  
ATOM   1076  OE1 GLU A 132      10.141  -8.345   2.114  1.00 76.56           O  
ATOM   1077  OE2 GLU A 132      11.956  -7.490   1.202  1.00 76.56           O  
ATOM   1078  N   VAL A 133       9.663  -8.014  -3.716  1.00 87.06           N  
ATOM   1079  CA  VAL A 133       8.400  -7.477  -4.211  1.00 87.06           C  
ATOM   1080  C   VAL A 133       8.567  -7.145  -5.679  1.00 87.06           C  
ATOM   1081  CB  VAL A 133       7.947  -6.246  -3.413  1.00 87.06           C  
ATOM   1082  O   VAL A 133       9.539  -6.510  -6.091  1.00 87.06           O  
ATOM   1083  CG1 VAL A 133       6.618  -5.700  -3.930  1.00 87.06           C  
ATOM   1084  CG2 VAL A 133       7.751  -6.577  -1.934  1.00 87.06           C  
ATOM   1085  N   GLN A 134       7.594  -7.578  -6.471  1.00 85.81           N  
ATOM   1086  CA  GLN A 134       7.549  -7.287  -7.889  1.00 85.81           C  
ATOM   1087  C   GLN A 134       6.750  -6.004  -8.130  1.00 85.81           C  
ATOM   1088  CB  GLN A 134       6.975  -8.494  -8.645  1.00 85.81           C  
ATOM   1089  O   GLN A 134       5.528  -6.012  -7.976  1.00 85.81           O  
ATOM   1090  CG  GLN A 134       7.909  -9.718  -8.584  1.00 85.81           C  
ATOM   1091  CD  GLN A 134       7.312 -10.947  -9.262  1.00 85.81           C  
ATOM   1092  NE2 GLN A 134       7.958 -12.088  -9.177  1.00 85.81           N  
ATOM   1093  OE1 GLN A 134       6.252 -10.908  -9.859  1.00 85.81           O  
ATOM   1094  N   SER A 135       7.442  -4.923  -8.500  1.00 88.12           N  
ATOM   1095  CA  SER A 135       6.824  -3.729  -9.074  1.00 88.12           C  
ATOM   1096  C   SER A 135       6.695  -3.856 -10.596  1.00 88.12           C  
ATOM   1097  CB  SER A 135       7.562  -2.441  -8.660  1.00 88.12           C  
ATOM   1098  O   SER A 135       7.455  -4.576 -11.262  1.00 88.12           O  
ATOM   1099  OG  SER A 135       8.913  -2.410  -9.070  1.00 88.12           O  
ATOM   1100  N   LEU A 136       5.689  -3.172 -11.128  1.00 89.00           N  
ATOM   1101  CA  LEU A 136       5.460  -2.908 -12.541  1.00 89.00           C  
ATOM   1102  C   LEU A 136       5.400  -1.395 -12.753  1.00 89.00           C  
ATOM   1103  CB  LEU A 136       4.151  -3.556 -13.025  1.00 89.00           C  
ATOM   1104  O   LEU A 136       5.142  -0.647 -11.817  1.00 89.00           O  
ATOM   1105  CG  LEU A 136       4.027  -5.069 -12.764  1.00 89.00           C  
ATOM   1106  CD1 LEU A 136       3.154  -5.359 -11.537  1.00 89.00           C  
ATOM   1107  CD2 LEU A 136       3.398  -5.765 -13.969  1.00 89.00           C  
ATOM   1108  N   THR A 137       5.582  -0.943 -13.987  1.00 88.25           N  
ATOM   1109  CA  THR A 137       5.443   0.465 -14.367  1.00 88.25           C  
ATOM   1110  C   THR A 137       4.310   0.667 -15.364  1.00 88.25           C  
ATOM   1111  CB  THR A 137       6.776   1.054 -14.852  1.00 88.25           C  
ATOM   1112  O   THR A 137       4.055  -0.190 -16.206  1.00 88.25           O  
ATOM   1113  CG2 THR A 137       7.336   0.326 -16.075  1.00 88.25           C  
ATOM   1114  OG1 THR A 137       6.618   2.418 -15.187  1.00 88.25           O  
ATOM   1115  N   SER A 138       3.624   1.808 -15.315  1.00 86.69           N  
ATOM   1116  CA  SER A 138       2.691   2.213 -16.381  1.00 86.69           C  
ATOM   1117  C   SER A 138       3.400   2.740 -17.635  1.00 86.69           C  
ATOM   1118  CB  SER A 138       1.714   3.265 -15.855  1.00 86.69           C  
ATOM   1119  O   SER A 138       2.756   2.944 -18.665  1.00 86.69           O  
ATOM   1120  OG  SER A 138       2.426   4.374 -15.333  1.00 86.69           O  
ATOM   1121  N   ASN A 139       4.717   2.963 -17.574  1.00 87.31           N  
ATOM   1122  CA  ASN A 139       5.498   3.523 -18.667  1.00 87.31           C  
ATOM   1123  C   ASN A 139       6.346   2.442 -19.356  1.00 87.31           C  
ATOM   1124  CB  ASN A 139       6.323   4.698 -18.119  1.00 87.31           C  
ATOM   1125  O   ASN A 139       7.391   2.030 -18.849  1.00 87.31           O  
ATOM   1126  CG  ASN A 139       7.026   5.468 -19.219  1.00 87.31           C  
ATOM   1127  ND2 ASN A 139       7.478   6.667 -18.939  1.00 87.31           N  
ATOM   1128  OD1 ASN A 139       7.178   5.013 -20.341  1.00 87.31           O  
ATOM   1129  N   ALA A 140       5.934   2.034 -20.559  1.00 88.62           N  
ATOM   1130  CA  ALA A 140       6.649   1.035 -21.353  1.00 88.62           C  
ATOM   1131  C   ALA A 140       8.125   1.405 -21.597  1.00 88.62           C  
ATOM   1132  CB  ALA A 140       5.907   0.855 -22.682  1.00 88.62           C  
ATOM   1133  O   ALA A 140       8.990   0.532 -21.558  1.00 88.62           O  
ATOM   1134  N   TYR A 141       8.445   2.692 -21.781  1.00 88.75           N  
ATOM   1135  CA  TYR A 141       9.826   3.145 -21.979  1.00 88.75           C  
ATOM   1136  C   TYR A 141      10.718   2.824 -20.772  1.00 88.75           C  
ATOM   1137  CB  TYR A 141       9.833   4.652 -22.265  1.00 88.75           C  
ATOM   1138  O   TYR A 141      11.852   2.370 -20.936  1.00 88.75           O  
ATOM   1139  CG  TYR A 141      11.222   5.243 -22.372  1.00 88.75           C  
ATOM   1140  CD1 TYR A 141      11.792   5.906 -21.266  1.00 88.75           C  
ATOM   1141  CD2 TYR A 141      11.949   5.105 -23.567  1.00 88.75           C  
ATOM   1142  CE1 TYR A 141      13.089   6.445 -21.361  1.00 88.75           C  
ATOM   1143  CE2 TYR A 141      13.249   5.633 -23.662  1.00 88.75           C  
ATOM   1144  OH  TYR A 141      15.063   6.839 -22.669  1.00 88.75           O  
ATOM   1145  CZ  TYR A 141      13.817   6.308 -22.563  1.00 88.75           C  
ATOM   1146  N   VAL A 142      10.195   3.004 -19.554  1.00 86.56           N  
ATOM   1147  CA  VAL A 142      10.915   2.666 -18.318  1.00 86.56           C  
ATOM   1148  C   VAL A 142      11.195   1.164 -18.275  1.00 86.56           C  
ATOM   1149  CB  VAL A 142      10.137   3.148 -17.076  1.00 86.56           C  
ATOM   1150  O   VAL A 142      12.337   0.765 -18.046  1.00 86.56           O  
ATOM   1151  CG1 VAL A 142      10.769   2.672 -15.765  1.00 86.56           C  
ATOM   1152  CG2 VAL A 142      10.081   4.680 -17.039  1.00 86.56           C  
ATOM   1153  N   ALA A 143      10.197   0.330 -18.582  1.00 88.81           N  
ATOM   1154  CA  ALA A 143      10.374  -1.119 -18.645  1.00 88.81           C  
ATOM   1155  C   ALA A 143      11.414  -1.539 -19.699  1.00 88.81           C  
ATOM   1156  CB  ALA A 143       9.014  -1.774 -18.895  1.00 88.81           C  
ATOM   1157  O   ALA A 143      12.289  -2.347 -19.395  1.00 88.81           O  
ATOM   1158  N   HIS A 144      11.392  -0.945 -20.896  1.00 90.44           N  
ATOM   1159  CA  HIS A 144      12.397  -1.204 -21.933  1.00 90.44           C  
ATOM   1160  C   HIS A 144      13.817  -0.855 -21.480  1.00 90.44           C  
ATOM   1161  CB  HIS A 144      12.049  -0.439 -23.216  1.00 90.44           C  
ATOM   1162  O   HIS A 144      14.736  -1.639 -21.710  1.00 90.44           O  
ATOM   1163  CG  HIS A 144      11.048  -1.164 -24.073  1.00 90.44           C  
ATOM   1164  CD2 HIS A 144       9.753  -0.797 -24.322  1.00 90.44           C  
ATOM   1165  ND1 HIS A 144      11.277  -2.332 -24.765  1.00 90.44           N  
ATOM   1166  CE1 HIS A 144      10.142  -2.670 -25.398  1.00 90.44           C  
ATOM   1167  NE2 HIS A 144       9.188  -1.759 -25.161  1.00 90.44           N  
ATOM   1168  N   LYS A 145      14.006   0.276 -20.793  1.00 89.44           N  
ATOM   1169  CA  LYS A 145      15.317   0.668 -20.255  1.00 89.44           C  
ATOM   1170  C   LYS A 145      15.846  -0.352 -19.238  1.00 89.44           C  
ATOM   1171  CB  LYS A 145      15.195   2.076 -19.654  1.00 89.44           C  
ATOM   1172  O   LYS A 145      17.037  -0.661 -19.248  1.00 89.44           O  
ATOM   1173  CG  LYS A 145      16.560   2.653 -19.253  1.00 89.44           C  
ATOM   1174  CD  LYS A 145      16.389   4.021 -18.583  1.00 89.44           C  
ATOM   1175  CE  LYS A 145      17.757   4.554 -18.140  1.00 89.44           C  
ATOM   1176  NZ  LYS A 145      17.628   5.811 -17.360  1.00 89.44           N  
ATOM   1177  N   PHE A 146      14.975  -0.889 -18.379  1.00 86.25           N  
ATOM   1178  CA  PHE A 146      15.340  -1.949 -17.430  1.00 86.25           C  
ATOM   1179  C   PHE A 146      15.644  -3.284 -18.115  1.00 86.25           C  
ATOM   1180  CB  PHE A 146      14.236  -2.130 -16.379  1.00 86.25           C  
ATOM   1181  O   PHE A 146      16.606  -3.948 -17.741  1.00 86.25           O  
ATOM   1182  CG  PHE A 146      14.302  -1.129 -15.245  1.00 86.25           C  
ATOM   1183  CD1 PHE A 146      15.343  -1.217 -14.301  1.00 86.25           C  
ATOM   1184  CD2 PHE A 146      13.319  -0.134 -15.104  1.00 86.25           C  
ATOM   1185  CE1 PHE A 146      15.404  -0.307 -13.229  1.00 86.25           C  
ATOM   1186  CE2 PHE A 146      13.384   0.780 -14.038  1.00 86.25           C  
ATOM   1187  CZ  PHE A 146      14.425   0.693 -13.100  1.00 86.25           C  
ATOM   1188  N   ALA A 147      14.865  -3.666 -19.127  1.00 88.44           N  
ATOM   1189  CA  ALA A 147      15.123  -4.872 -19.909  1.00 88.44           C  
ATOM   1190  C   ALA A 147      16.486  -4.788 -20.619  1.00 88.44           C  
ATOM   1191  CB  ALA A 147      13.962  -5.058 -20.890  1.00 88.44           C  
ATOM   1192  O   ALA A 147      17.300  -5.699 -20.504  1.00 88.44           O  
ATOM   1193  N   GLN A 148      16.790  -3.654 -21.261  1.00 88.88           N  
ATOM   1194  CA  GLN A 148      18.076  -3.422 -21.928  1.00 88.88           C  
ATOM   1195  C   GLN A 148      19.264  -3.469 -20.963  1.00 88.88           C  
ATOM   1196  CB  GLN A 148      18.058  -2.056 -22.625  1.00 88.88           C  
ATOM   1197  O   GLN A 148      20.276  -4.086 -21.279  1.00 88.88           O  
ATOM   1198  CG  GLN A 148      17.218  -2.063 -23.907  1.00 88.88           C  
ATOM   1199  CD  GLN A 148      17.134  -0.685 -24.555  1.00 88.88           C  
ATOM   1200  NE2 GLN A 148      16.588  -0.595 -25.748  1.00 88.88           N  
ATOM   1201  OE1 GLN A 148      17.543   0.335 -24.022  1.00 88.88           O  
ATOM   1202  N   SER A 149      19.153  -2.848 -19.783  1.00 85.38           N  
ATOM   1203  CA  SER A 149      20.254  -2.835 -18.809  1.00 85.38           C  
ATOM   1204  C   SER A 149      20.531  -4.207 -18.192  1.00 85.38           C  
ATOM   1205  CB  SER A 149      19.994  -1.803 -17.711  1.00 85.38           C  
ATOM   1206  O   SER A 149      21.649  -4.461 -17.750  1.00 85.38           O  
ATOM   1207  OG  SER A 149      18.903  -2.163 -16.884  1.00 85.38           O  
ATOM   1208  N   ARG A 150      19.528  -5.090 -18.178  1.00 83.38           N  
ATOM   1209  CA  ARG A 150      19.624  -6.459 -17.655  1.00 83.38           C  
ATOM   1210  C   ARG A 150      19.843  -7.515 -18.740  1.00 83.38           C  
ATOM   1211  CB  ARG A 150      18.370  -6.765 -16.826  1.00 83.38           C  
ATOM   1212  O   ARG A 150      20.077  -8.665 -18.392  1.00 83.38           O  
ATOM   1213  CG  ARG A 150      18.260  -5.863 -15.589  1.00 83.38           C  
ATOM   1214  CD  ARG A 150      16.964  -6.172 -14.838  1.00 83.38           C  
ATOM   1215  NE  ARG A 150      16.766  -5.239 -13.717  1.00 83.38           N  
ATOM   1216  NH1 ARG A 150      14.783  -6.140 -12.964  1.00 83.38           N  
ATOM   1217  NH2 ARG A 150      15.565  -4.247 -12.067  1.00 83.38           N  
ATOM   1218  CZ  ARG A 150      15.709  -5.219 -12.927  1.00 83.38           C  
ATOM   1219  N   GLY A 151      19.768  -7.147 -20.021  1.00 84.81           N  
ATOM   1220  CA  GLY A 151      19.818  -8.093 -21.138  1.00 84.81           C  
ATOM   1221  C   GLY A 151      18.621  -9.049 -21.174  1.00 84.81           C  
ATOM   1222  O   GLY A 151      18.812 -10.237 -21.402  1.00 84.81           O  
ATOM   1223  N   GLY A 152      17.416  -8.552 -20.891  1.00 86.94           N  
ATOM   1224  CA  GLY A 152      16.194  -9.359 -20.837  1.00 86.94           C  
ATOM   1225  C   GLY A 152      15.026  -8.793 -21.648  1.00 86.94           C  
ATOM   1226  O   GLY A 152      15.208  -7.932 -22.512  1.00 86.94           O  
ATOM   1227  N   THR A 153      13.819  -9.269 -21.346  1.00 89.06           N  
ATOM   1228  CA  THR A 153      12.582  -8.993 -22.089  1.00 89.06           C  
ATOM   1229  C   THR A 153      11.627  -8.090 -21.301  1.00 89.06           C  
ATOM   1230  CB  THR A 153      11.925 -10.317 -22.528  1.00 89.06           C  
ATOM   1231  O   THR A 153      11.677  -7.987 -20.072  1.00 89.06           O  
ATOM   1232  CG2 THR A 153      10.648 -10.162 -23.357  1.00 89.06           C  
ATOM   1233  OG1 THR A 153      12.802 -10.987 -23.393  1.00 89.06           O  
ATOM   1234  N   VAL A 154      10.748  -7.390 -22.024  1.00 90.00           N  
ATOM   1235  CA  VAL A 154       9.632  -6.639 -21.435  1.00 90.00           C  
ATOM   1236  C   VAL A 154       8.393  -7.522 -21.378  1.00 90.00           C  
ATOM   1237  CB  VAL A 154       9.345  -5.330 -22.189  1.00 90.00           C  
ATOM   1238  O   VAL A 154       7.920  -8.010 -22.401  1.00 90.00           O  
ATOM   1239  CG1 VAL A 154       8.138  -4.582 -21.602  1.00 90.00           C  
ATOM   1240  CG2 VAL A 154      10.557  -4.399 -22.088  1.00 90.00           C  
ATOM   1241  N   TYR A 155       7.845  -7.666 -20.180  1.00 89.00           N  
ATOM   1242  CA  TYR A 155       6.564  -8.305 -19.926  1.00 89.00           C  
ATOM   1243  C   TYR A 155       5.469  -7.249 -19.837  1.00 89.00           C  
ATOM   1244  CB  TYR A 155       6.647  -9.134 -18.642  1.00 89.00           C  
ATOM   1245  O   TYR A 155       5.667  -6.188 -19.239  1.00 89.00           O  
ATOM   1246  CG  TYR A 155       7.736 -10.186 -18.686  1.00 89.00           C  
ATOM   1247  CD1 TYR A 155       7.489 -11.429 -19.301  1.00 89.00           C  
ATOM   1248  CD2 TYR A 155       9.012  -9.902 -18.158  1.00 89.00           C  
ATOM   1249  CE1 TYR A 155       8.512 -12.394 -19.368  1.00 89.00           C  
ATOM   1250  CE2 TYR A 155      10.035 -10.866 -18.224  1.00 89.00           C  
ATOM   1251  OH  TYR A 155      10.762 -13.060 -18.860  1.00 89.00           O  
ATOM   1252  CZ  TYR A 155       9.784 -12.119 -18.820  1.00 89.00           C  
ATOM   1253  N   GLU A 156       4.313  -7.564 -20.406  1.00 90.44           N  
ATOM   1254  CA  GLU A 156       3.096  -6.764 -20.337  1.00 90.44           C  
ATOM   1255  C   GLU A 156       2.043  -7.528 -19.531  1.00 90.44           C  
ATOM   1256  CB  GLU A 156       2.615  -6.454 -21.762  1.00 90.44           C  
ATOM   1257  O   GLU A 156       1.889  -8.736 -19.699  1.00 90.44           O  
ATOM   1258  CG  GLU A 156       1.424  -5.494 -21.770  1.00 90.44           C  
ATOM   1259  CD  GLU A 156       0.861  -5.305 -23.180  1.00 90.44           C  
ATOM   1260  OE1 GLU A 156      -0.285  -5.729 -23.431  1.00 90.44           O  
ATOM   1261  OE2 GLU A 156       1.465  -4.609 -24.026  1.00 90.44           O  
ATOM   1262  N   VAL A 157       1.329  -6.820 -18.658  1.00 88.00           N  
ATOM   1263  CA  VAL A 157       0.223  -7.355 -17.863  1.00 88.00           C  
ATOM   1264  C   VAL A 157      -0.990  -6.449 -18.033  1.00 88.00           C  
ATOM   1265  CB  VAL A 157       0.607  -7.495 -16.378  1.00 88.00           C  
ATOM   1266  O   VAL A 157      -0.897  -5.232 -17.831  1.00 88.00           O  
ATOM   1267  CG1 VAL A 157      -0.492  -8.245 -15.618  1.00 88.00           C  
ATOM   1268  CG2 VAL A 157       1.919  -8.269 -16.181  1.00 88.00           C  
ATOM   1269  N   ASP A 158      -2.131  -7.035 -18.392  1.00 88.06           N  
ATOM   1270  CA  ASP A 158      -3.391  -6.306 -18.509  1.00 88.06           C  
ATOM   1271  C   ASP A 158      -3.992  -6.066 -17.112  1.00 88.06           C  
ATOM   1272  CB  ASP A 158      -4.336  -7.033 -19.481  1.00 88.06           C  
ATOM   1273  O   ASP A 158      -4.217  -6.981 -16.319  1.00 88.06           O  
ATOM   1274  CG  ASP A 158      -5.577  -6.209 -19.855  1.00 88.06           C  
ATOM   1275  OD1 ASP A 158      -6.157  -5.532 -18.968  1.00 88.06           O  
ATOM   1276  OD2 ASP A 158      -5.996  -6.233 -21.028  1.00 88.06           O  
ATOM   1277  N   ALA A 159      -4.280  -4.804 -16.794  1.00 85.19           N  
ATOM   1278  CA  ALA A 159      -4.854  -4.384 -15.520  1.00 85.19           C  
ATOM   1279  C   ALA A 159      -6.265  -4.946 -15.262  1.00 85.19           C  
ATOM   1280  CB  ALA A 159      -4.874  -2.854 -15.478  1.00 85.19           C  
ATOM   1281  O   ALA A 159      -6.772  -4.858 -14.140  1.00 85.19           O  
ATOM   1282  N   SER A 160      -6.935  -5.475 -16.289  1.00 85.06           N  
ATOM   1283  CA  SER A 160      -8.210  -6.179 -16.148  1.00 85.06           C  
ATOM   1284  C   SER A 160      -8.066  -7.571 -15.528  1.00 85.06           C  
ATOM   1285  CB  SER A 160      -8.945  -6.253 -17.490  1.00 85.06           C  
ATOM   1286  O   SER A 160      -9.031  -8.042 -14.928  1.00 85.06           O  
ATOM   1287  OG  SER A 160      -8.259  -7.035 -18.435  1.00 85.06           O  
ATOM   1288  N   GLU A 161      -6.879  -8.183 -15.577  1.00 83.19           N  
ATOM   1289  CA  GLU A 161      -6.627  -9.536 -15.056  1.00 83.19           C  
ATOM   1290  C   GLU A 161      -6.596  -9.609 -13.523  1.00 83.19           C  
ATOM   1291  CB  GLU A 161      -5.301 -10.076 -15.614  1.00 83.19           C  
ATOM   1292  O   GLU A 161      -6.682 -10.696 -12.948  1.00 83.19           O  
ATOM   1293  CG  GLU A 161      -5.346 -10.290 -17.134  1.00 83.19           C  
ATOM   1294  CD  GLU A 161      -4.029 -10.841 -17.706  1.00 83.19           C  
ATOM   1295  OE1 GLU A 161      -3.948 -10.946 -18.949  1.00 83.19           O  
ATOM   1296  OE2 GLU A 161      -3.122 -11.182 -16.910  1.00 83.19           O  
ATOM   1297  N   GLY A 162      -6.489  -8.469 -12.835  1.00 87.06           N  
ATOM   1298  CA  GLY A 162      -6.383  -8.471 -11.383  1.00 87.06           C  
ATOM   1299  C   GLY A 162      -6.560  -7.128 -10.695  1.00 87.06           C  
ATOM   1300  O   GLY A 162      -7.132  -6.161 -11.216  1.00 87.06           O  
ATOM   1301  N   LEU A 163      -6.109  -7.118  -9.449  1.00 87.69           N  
ATOM   1302  CA  LEU A 163      -6.103  -5.976  -8.556  1.00 87.69           C  
ATOM   1303  C   LEU A 163      -4.689  -5.408  -8.499  1.00 87.69           C  
ATOM   1304  CB  LEU A 163      -6.614  -6.409  -7.172  1.00 87.69           C  
ATOM   1305  O   LEU A 163      -3.734  -6.108  -8.166  1.00 87.69           O  
ATOM   1306  CG  LEU A 163      -8.078  -6.888  -7.156  1.00 87.69           C  
ATOM   1307  CD1 LEU A 163      -8.429  -7.385  -5.755  1.00 87.69           C  
ATOM   1308  CD2 LEU A 163      -9.053  -5.766  -7.528  1.00 87.69           C  
ATOM   1309  N   PHE A 164      -4.578  -4.118  -8.799  1.00 89.12           N  
ATOM   1310  CA  PHE A 164      -3.328  -3.374  -8.745  1.00 89.12           C  
ATOM   1311  C   PHE A 164      -3.482  -2.175  -7.825  1.00 89.12           C  
ATOM   1312  CB  PHE A 164      -2.896  -2.924 -10.144  1.00 89.12           C  
ATOM   1313  O   PHE A 164      -4.533  -1.532  -7.802  1.00 89.12           O  
ATOM   1314  CG  PHE A 164      -2.513  -4.058 -11.069  1.00 89.12           C  
ATOM   1315  CD1 PHE A 164      -1.158  -4.404 -11.236  1.00 89.12           C  
ATOM   1316  CD2 PHE A 164      -3.511  -4.756 -11.775  1.00 89.12           C  
ATOM   1317  CE1 PHE A 164      -0.803  -5.413 -12.147  1.00 89.12           C  
ATOM   1318  CE2 PHE A 164      -3.154  -5.783 -12.661  1.00 89.12           C  
ATOM   1319  CZ  PHE A 164      -1.802  -6.079 -12.874  1.00 89.12           C  
ATOM   1320  N   MET A 165      -2.416  -1.849  -7.105  1.00 89.62           N  
ATOM   1321  CA  MET A 165      -2.323  -0.625  -6.313  1.00 89.62           C  
ATOM   1322  C   MET A 165      -0.998   0.070  -6.608  1.00 89.62           C  
ATOM   1323  CB  MET A 165      -2.469  -0.941  -4.820  1.00 89.62           C  
ATOM   1324  O   MET A 165       0.019  -0.600  -6.793  1.00 89.62           O  
ATOM   1325  CG  MET A 165      -3.863  -1.472  -4.471  1.00 89.62           C  
ATOM   1326  SD  MET A 165      -4.129  -1.829  -2.712  1.00 89.62           S  
ATOM   1327  CE  MET A 165      -4.128  -0.148  -2.025  1.00 89.62           C  
ATOM   1328  N   SER A 166      -1.002   1.403  -6.666  1.00 89.19           N  
ATOM   1329  CA  SER A 166       0.254   2.157  -6.713  1.00 89.19           C  
ATOM   1330  C   SER A 166       0.887   2.223  -5.323  1.00 89.19           C  
ATOM   1331  CB  SER A 166       0.063   3.549  -7.326  1.00 89.19           C  
ATOM   1332  O   SER A 166       0.182   2.092  -4.315  1.00 89.19           O  
ATOM   1333  OG  SER A 166      -0.545   4.463  -6.430  1.00 89.19           O  
ATOM   1334  N   ALA A 167       2.198   2.463  -5.250  1.00 89.69           N  
ATOM   1335  CA  ALA A 167       2.859   2.686  -3.961  1.00 89.69           C  
ATOM   1336  C   ALA A 167       2.226   3.866  -3.201  1.00 89.69           C  
ATOM   1337  CB  ALA A 167       4.364   2.862  -4.164  1.00 89.69           C  
ATOM   1338  O   ALA A 167       1.897   3.715  -2.025  1.00 89.69           O  
ATOM   1339  N   GLY A 168       1.911   4.972  -3.881  1.00 89.69           N  
ATOM   1340  CA  GLY A 168       1.163   6.091  -3.301  1.00 89.69           C  
ATOM   1341  C   GLY A 168      -0.178   5.698  -2.678  1.00 89.69           C  
ATOM   1342  O   GLY A 168      -0.457   6.065  -1.540  1.00 89.69           O  
ATOM   1343  N   ASP A 169      -1.001   4.902  -3.366  1.00 89.81           N  
ATOM   1344  CA  ASP A 169      -2.284   4.451  -2.811  1.00 89.81           C  
ATOM   1345  C   ASP A 169      -2.087   3.585  -1.562  1.00 89.81           C  
ATOM   1346  CB  ASP A 169      -3.059   3.641  -3.856  1.00 89.81           C  
ATOM   1347  O   ASP A 169      -2.822   3.724  -0.582  1.00 89.81           O  
ATOM   1348  CG  ASP A 169      -3.690   4.477  -4.962  1.00 89.81           C  
ATOM   1349  OD1 ASP A 169      -3.832   5.718  -4.840  1.00 89.81           O  
ATOM   1350  OD2 ASP A 169      -4.178   3.864  -5.939  1.00 89.81           O  
ATOM   1351  N   ILE A 170      -1.074   2.716  -1.578  1.00 92.38           N  
ATOM   1352  CA  ILE A 170      -0.726   1.850  -0.448  1.00 92.38           C  
ATOM   1353  C   ILE A 170      -0.255   2.685   0.745  1.00 92.38           C  
ATOM   1354  CB  ILE A 170       0.331   0.811  -0.884  1.00 92.38           C  
ATOM   1355  O   ILE A 170      -0.751   2.504   1.859  1.00 92.38           O  
ATOM   1356  CG1 ILE A 170      -0.316  -0.194  -1.859  1.00 92.38           C  
ATOM   1357  CG2 ILE A 170       0.948   0.104   0.339  1.00 92.38           C  
ATOM   1358  CD1 ILE A 170       0.701  -1.045  -2.619  1.00 92.38           C  
ATOM   1359  N   ILE A 171       0.669   3.620   0.524  1.00 92.88           N  
ATOM   1360  CA  ILE A 171       1.192   4.515   1.559  1.00 92.88           C  
ATOM   1361  C   ILE A 171       0.052   5.350   2.152  1.00 92.88           C  
ATOM   1362  CB  ILE A 171       2.314   5.397   0.965  1.00 92.88           C  
ATOM   1363  O   ILE A 171      -0.093   5.410   3.374  1.00 92.88           O  
ATOM   1364  CG1 ILE A 171       3.573   4.556   0.654  1.00 92.88           C  
ATOM   1365  CG2 ILE A 171       2.681   6.534   1.933  1.00 92.88           C  
ATOM   1366  CD1 ILE A 171       4.577   5.274  -0.259  1.00 92.88           C  
ATOM   1367  N   PHE A 172      -0.795   5.929   1.300  1.00 91.00           N  
ATOM   1368  CA  PHE A 172      -1.913   6.771   1.713  1.00 91.00           C  
ATOM   1369  C   PHE A 172      -2.952   6.008   2.540  1.00 91.00           C  
ATOM   1370  CB  PHE A 172      -2.570   7.370   0.465  1.00 91.00           C  
ATOM   1371  O   PHE A 172      -3.382   6.479   3.594  1.00 91.00           O  
ATOM   1372  CG  PHE A 172      -3.669   8.358   0.788  1.00 91.00           C  
ATOM   1373  CD1 PHE A 172      -5.001   7.923   0.925  1.00 91.00           C  
ATOM   1374  CD2 PHE A 172      -3.357   9.716   0.964  1.00 91.00           C  
ATOM   1375  CE1 PHE A 172      -6.016   8.844   1.245  1.00 91.00           C  
ATOM   1376  CE2 PHE A 172      -4.375  10.637   1.248  1.00 91.00           C  
ATOM   1377  CZ  PHE A 172      -5.703  10.205   1.403  1.00 91.00           C  
ATOM   1378  N   ALA A 173      -3.377   4.834   2.064  1.00 90.50           N  
ATOM   1379  CA  ALA A 173      -4.465   4.078   2.677  1.00 90.50           C  
ATOM   1380  C   ALA A 173      -4.014   3.232   3.877  1.00 90.50           C  
ATOM   1381  CB  ALA A 173      -5.113   3.206   1.597  1.00 90.50           C  
ATOM   1382  O   ALA A 173      -4.814   2.957   4.776  1.00 90.50           O  
ATOM   1383  N   HIS A 174      -2.754   2.786   3.897  1.00 93.19           N  
ATOM   1384  CA  HIS A 174      -2.295   1.766   4.842  1.00 93.19           C  
ATOM   1385  C   HIS A 174      -1.066   2.156   5.663  1.00 93.19           C  
ATOM   1386  CB  HIS A 174      -2.074   0.443   4.095  1.00 93.19           C  
ATOM   1387  O   HIS A 174      -0.826   1.504   6.679  1.00 93.19           O  
ATOM   1388  CG  HIS A 174      -3.288  -0.022   3.329  1.00 93.19           C  
ATOM   1389  CD2 HIS A 174      -3.346  -0.318   1.994  1.00 93.19           C  
ATOM   1390  ND1 HIS A 174      -4.560  -0.177   3.836  1.00 93.19           N  
ATOM   1391  CE1 HIS A 174      -5.357  -0.583   2.833  1.00 93.19           C  
ATOM   1392  NE2 HIS A 174      -4.662  -0.678   1.694  1.00 93.19           N  
ATOM   1393  N   GLY A 175      -0.331   3.212   5.303  1.00 93.81           N  
ATOM   1394  CA  GLY A 175       0.920   3.597   5.964  1.00 93.81           C  
ATOM   1395  C   GLY A 175       0.794   3.740   7.482  1.00 93.81           C  
ATOM   1396  O   GLY A 175       1.464   3.026   8.227  1.00 93.81           O  
ATOM   1397  N   ASP A 176      -0.126   4.587   7.951  1.00 92.88           N  
ATOM   1398  CA  ASP A 176      -0.348   4.801   9.390  1.00 92.88           C  
ATOM   1399  C   ASP A 176      -0.766   3.514  10.109  1.00 92.88           C  
ATOM   1400  CB  ASP A 176      -1.451   5.846   9.612  1.00 92.88           C  
ATOM   1401  O   ASP A 176      -0.284   3.208  11.201  1.00 92.88           O  
ATOM   1402  CG  ASP A 176      -1.047   7.254   9.191  1.00 92.88           C  
ATOM   1403  OD1 ASP A 176       0.120   7.622   9.449  1.00 92.88           O  
ATOM   1404  OD2 ASP A 176      -1.918   7.950   8.625  1.00 92.88           O  
ATOM   1405  N   ARG A 177      -1.658   2.730   9.490  1.00 93.19           N  
ATOM   1406  CA  ARG A 177      -2.137   1.464  10.059  1.00 93.19           C  
ATOM   1407  C   ARG A 177      -0.982   0.481  10.246  1.00 93.19           C  
ATOM   1408  CB  ARG A 177      -3.242   0.873   9.172  1.00 93.19           C  
ATOM   1409  O   ARG A 177      -0.891  -0.135  11.303  1.00 93.19           O  
ATOM   1410  CG  ARG A 177      -3.861  -0.388   9.804  1.00 93.19           C  
ATOM   1411  CD  ARG A 177      -4.833  -1.093   8.854  1.00 93.19           C  
ATOM   1412  NE  ARG A 177      -4.130  -1.690   7.703  1.00 93.19           N  
ATOM   1413  NH1 ARG A 177      -4.138  -3.913   8.336  1.00 93.19           N  
ATOM   1414  NH2 ARG A 177      -3.298  -3.307   6.378  1.00 93.19           N  
ATOM   1415  CZ  ARG A 177      -3.864  -2.966   7.489  1.00 93.19           C  
ATOM   1416  N   LEU A 178      -0.104   0.351   9.255  1.00 93.31           N  
ATOM   1417  CA  LEU A 178       1.021  -0.586   9.293  1.00 93.31           C  
ATOM   1418  C   LEU A 178       2.099  -0.159  10.295  1.00 93.31           C  
ATOM   1419  CB  LEU A 178       1.593  -0.743   7.876  1.00 93.31           C  
ATOM   1420  O   LEU A 178       2.696  -1.025  10.935  1.00 93.31           O  
ATOM   1421  CG  LEU A 178       0.639  -1.459   6.905  1.00 93.31           C  
ATOM   1422  CD1 LEU A 178       1.161  -1.313   5.483  1.00 93.31           C  
ATOM   1423  CD2 LEU A 178       0.487  -2.949   7.213  1.00 93.31           C  
ATOM   1424  N   VAL A 179       2.305   1.148  10.500  1.00 92.31           N  
ATOM   1425  CA  VAL A 179       3.152   1.644  11.601  1.00 92.31           C  
ATOM   1426  C   VAL A 179       2.534   1.289  12.954  1.00 92.31           C  
ATOM   1427  CB  VAL A 179       3.410   3.161  11.501  1.00 92.31           C  
ATOM   1428  O   VAL A 179       3.211   0.742  13.821  1.00 92.31           O  
ATOM   1429  CG1 VAL A 179       4.252   3.659  12.683  1.00 92.31           C  
ATOM   1430  CG2 VAL A 179       4.195   3.538  10.239  1.00 92.31           C  
ATOM   1431  N   ASN A 180       1.233   1.532  13.122  1.00 87.88           N  
ATOM   1432  CA  ASN A 180       0.513   1.264  14.370  1.00 87.88           C  
ATOM   1433  C   ASN A 180       0.466  -0.215  14.754  1.00 87.88           C  
ATOM   1434  CB  ASN A 180      -0.915   1.814  14.222  1.00 87.88           C  
ATOM   1435  O   ASN A 180       0.453  -0.548  15.938  1.00 87.88           O  
ATOM   1436  CG  ASN A 180      -0.926   3.318  14.315  1.00 87.88           C  
ATOM   1437  ND2 ASN A 180      -1.852   4.002  13.690  1.00 87.88           N  
ATOM   1438  OD1 ASN A 180      -0.113   3.893  14.999  1.00 87.88           O  
ATOM   1439  N   LEU A 181       0.421  -1.095  13.756  1.00 87.12           N  
ATOM   1440  CA  LEU A 181       0.462  -2.542  13.940  1.00 87.12           C  
ATOM   1441  C   LEU A 181       1.894  -3.084  14.098  1.00 87.12           C  
ATOM   1442  CB  LEU A 181      -0.279  -3.198  12.764  1.00 87.12           C  
ATOM   1443  O   LEU A 181       2.059  -4.252  14.427  1.00 87.12           O  
ATOM   1444  CG  LEU A 181      -1.799  -2.963  12.729  1.00 87.12           C  
ATOM   1445  CD1 LEU A 181      -2.378  -3.554  11.443  1.00 87.12           C  
ATOM   1446  CD2 LEU A 181      -2.523  -3.600  13.917  1.00 87.12           C  
ATOM   1447  N   GLY A 182       2.924  -2.255  13.894  1.00 88.19           N  
ATOM   1448  CA  GLY A 182       4.327  -2.642  14.053  1.00 88.19           C  
ATOM   1449  C   GLY A 182       4.944  -3.370  12.854  1.00 88.19           C  
ATOM   1450  O   GLY A 182       6.092  -3.799  12.944  1.00 88.19           O  
ATOM   1451  N   TYR A 183       4.236  -3.469  11.724  1.00 90.81           N  
ATOM   1452  CA  TYR A 183       4.764  -4.066  10.490  1.00 90.81           C  
ATOM   1453  C   TYR A 183       5.891  -3.224   9.877  1.00 90.81           C  
ATOM   1454  CB  TYR A 183       3.632  -4.235   9.468  1.00 90.81           C  
ATOM   1455  O   TYR A 183       6.820  -3.751   9.263  1.00 90.81           O  
ATOM   1456  CG  TYR A 183       2.745  -5.438   9.713  1.00 90.81           C  
ATOM   1457  CD1 TYR A 183       3.065  -6.679   9.130  1.00 90.81           C  
ATOM   1458  CD2 TYR A 183       1.597  -5.318  10.515  1.00 90.81           C  
ATOM   1459  CE1 TYR A 183       2.234  -7.795   9.342  1.00 90.81           C  
ATOM   1460  CE2 TYR A 183       0.768  -6.436  10.741  1.00 90.81           C  
ATOM   1461  OH  TYR A 183       0.273  -8.751  10.344  1.00 90.81           O  
ATOM   1462  CZ  TYR A 183       1.085  -7.679  10.151  1.00 90.81           C  
ATOM   1463  N   ILE A 184       5.843  -1.902  10.051  1.00 93.62           N  
ATOM   1464  CA  ILE A 184       6.893  -0.977   9.609  1.00 93.62           C  
ATOM   1465  C   ILE A 184       7.187   0.069  10.682  1.00 93.62           C  
ATOM   1466  CB  ILE A 184       6.550  -0.318   8.253  1.00 93.62           C  
ATOM   1467  O   ILE A 184       6.363   0.359  11.546  1.00 93.62           O  
ATOM   1468  CG1 ILE A 184       5.243   0.496   8.335  1.00 93.62           C  
ATOM   1469  CG2 ILE A 184       6.479  -1.364   7.130  1.00 93.62           C  
ATOM   1470  CD1 ILE A 184       4.939   1.303   7.072  1.00 93.62           C  
ATOM   1471  N   ARG A 185       8.374   0.679  10.621  1.00 93.25           N  
ATOM   1472  CA  ARG A 185       8.730   1.811  11.487  1.00 93.25           C  
ATOM   1473  C   ARG A 185       8.250   3.121  10.862  1.00 93.25           C  
ATOM   1474  CB  ARG A 185      10.245   1.822  11.751  1.00 93.25           C  
ATOM   1475  O   ARG A 185       8.241   3.253   9.641  1.00 93.25           O  
ATOM   1476  CG  ARG A 185      10.721   0.563  12.495  1.00 93.25           C  
ATOM   1477  CD  ARG A 185      12.233   0.625  12.738  1.00 93.25           C  
ATOM   1478  NE  ARG A 185      12.722  -0.584  13.429  1.00 93.25           N  
ATOM   1479  NH1 ARG A 185      14.971  -0.128  13.288  1.00 93.25           N  
ATOM   1480  NH2 ARG A 185      14.287  -2.007  14.276  1.00 93.25           N  
ATOM   1481  CZ  ARG A 185      13.986  -0.898  13.661  1.00 93.25           C  
ATOM   1482  N   ALA A 186       7.969   4.131  11.687  1.00 92.31           N  
ATOM   1483  CA  ALA A 186       7.614   5.473  11.209  1.00 92.31           C  
ATOM   1484  C   ALA A 186       8.679   6.075  10.268  1.00 92.31           C  
ATOM   1485  CB  ALA A 186       7.397   6.372  12.430  1.00 92.31           C  
ATOM   1486  O   ALA A 186       8.342   6.710   9.274  1.00 92.31           O  
ATOM   1487  N   GLY A 187       9.966   5.819  10.538  1.00 92.69           N  
ATOM   1488  CA  GLY A 187      11.060   6.228   9.651  1.00 92.69           C  
ATOM   1489  C   GLY A 187      10.997   5.570   8.268  1.00 92.69           C  
ATOM   1490  O   GLY A 187      11.254   6.234   7.275  1.00 92.69           O  
ATOM   1491  N   THR A 188      10.578   4.302   8.187  1.00 94.88           N  
ATOM   1492  CA  THR A 188      10.385   3.595   6.909  1.00 94.88           C  
ATOM   1493  C   THR A 188       9.262   4.228   6.095  1.00 94.88           C  
ATOM   1494  CB  THR A 188      10.048   2.114   7.147  1.00 94.88           C  
ATOM   1495  O   THR A 188       9.433   4.461   4.903  1.00 94.88           O  
ATOM   1496  CG2 THR A 188      10.015   1.288   5.864  1.00 94.88           C  
ATOM   1497  OG1 THR A 188      11.015   1.523   7.992  1.00 94.88           O  
ATOM   1498  N   LEU A 189       8.138   4.549   6.746  1.00 95.12           N  
ATOM   1499  CA  LEU A 189       7.029   5.249   6.099  1.00 95.12           C  
ATOM   1500  C   LEU A 189       7.473   6.617   5.572  1.00 95.12           C  
ATOM   1501  CB  LEU A 189       5.867   5.382   7.100  1.00 95.12           C  
ATOM   1502  O   LEU A 189       7.177   6.962   4.433  1.00 95.12           O  
ATOM   1503  CG  LEU A 189       4.640   6.116   6.525  1.00 95.12           C  
ATOM   1504  CD1 LEU A 189       4.041   5.368   5.338  1.00 95.12           C  
ATOM   1505  CD2 LEU A 189       3.569   6.238   7.605  1.00 95.12           C  
ATOM   1506  N   ARG A 190       8.225   7.372   6.379  1.00 94.31           N  
ATOM   1507  CA  ARG A 190       8.772   8.667   5.970  1.00 94.31           C  
ATOM   1508  C   ARG A 190       9.678   8.544   4.743  1.00 94.31           C  
ATOM   1509  CB  ARG A 190       9.486   9.316   7.160  1.00 94.31           C  
ATOM   1510  O   ARG A 190       9.475   9.288   3.794  1.00 94.31           O  
ATOM   1511  CG  ARG A 190      10.104  10.653   6.747  1.00 94.31           C  
ATOM   1512  CD  ARG A 190      10.854  11.299   7.904  1.00 94.31           C  
ATOM   1513  NE  ARG A 190      11.662  12.387   7.359  1.00 94.31           N  
ATOM   1514  NH1 ARG A 190      12.758  13.101   9.244  1.00 94.31           N  
ATOM   1515  NH2 ARG A 190      13.191  13.982   7.209  1.00 94.31           N  
ATOM   1516  CZ  ARG A 190      12.533  13.155   7.958  1.00 94.31           C  
ATOM   1517  N   SER A 191      10.631   7.614   4.734  1.00 93.88           N  
ATOM   1518  CA  SER A 191      11.525   7.430   3.582  1.00 93.88           C  
ATOM   1519  C   SER A 191      10.773   7.004   2.321  1.00 93.88           C  
ATOM   1520  CB  SER A 191      12.607   6.400   3.907  1.00 93.88           C  
ATOM   1521  O   SER A 191      11.094   7.476   1.238  1.00 93.88           O  
ATOM   1522  OG  SER A 191      13.431   6.888   4.948  1.00 93.88           O  
ATOM   1523  N   ALA A 192       9.736   6.168   2.446  1.00 93.06           N  
ATOM   1524  CA  ALA A 192       8.877   5.825   1.310  1.00 93.06           C  
ATOM   1525  C   ALA A 192       8.150   7.058   0.748  1.00 93.06           C  
ATOM   1526  CB  ALA A 192       7.889   4.740   1.752  1.00 93.06           C  
ATOM   1527  O   ALA A 192       8.086   7.241  -0.460  1.00 93.06           O  
ATOM   1528  N   VAL A 193       7.651   7.931   1.626  1.00 92.19           N  
ATOM   1529  CA  VAL A 193       7.014   9.201   1.253  1.00 92.19           C  
ATOM   1530  C   VAL A 193       8.010  10.174   0.601  1.00 92.19           C  
ATOM   1531  CB  VAL A 193       6.342   9.793   2.508  1.00 92.19           C  
ATOM   1532  O   VAL A 193       7.656  10.858  -0.354  1.00 92.19           O  
ATOM   1533  CG1 VAL A 193       5.932  11.248   2.357  1.00 92.19           C  
ATOM   1534  CG2 VAL A 193       5.088   9.015   2.907  1.00 92.19           C  
ATOM   1535  N   GLU A 194       9.255  10.236   1.076  1.00 91.44           N  
ATOM   1536  CA  GLU A 194      10.307  11.068   0.474  1.00 91.44           C  
ATOM   1537  C   GLU A 194      10.665  10.582  -0.941  1.00 91.44           C  
ATOM   1538  CB  GLU A 194      11.544  11.110   1.398  1.00 91.44           C  
ATOM   1539  O   GLU A 194      10.675  11.386  -1.875  1.00 91.44           O  
ATOM   1540  CG  GLU A 194      11.324  11.994   2.648  1.00 91.44           C  
ATOM   1541  CD  GLU A 194      12.423  11.895   3.731  1.00 91.44           C  
ATOM   1542  OE1 GLU A 194      12.382  12.706   4.702  1.00 91.44           O  
ATOM   1543  OE2 GLU A 194      13.265  10.973   3.681  1.00 91.44           O  
ATOM   1544  N   HIS A 195      10.880   9.275  -1.128  1.00 89.31           N  
ATOM   1545  CA  HIS A 195      11.164   8.708  -2.451  1.00 89.31           C  
ATOM   1546  C   HIS A 195       9.979   8.814  -3.412  1.00 89.31           C  
ATOM   1547  CB  HIS A 195      11.595   7.249  -2.328  1.00 89.31           C  
ATOM   1548  O   HIS A 195      10.191   9.133  -4.579  1.00 89.31           O  
ATOM   1549  CG  HIS A 195      12.930   7.034  -1.669  1.00 89.31           C  
ATOM   1550  CD2 HIS A 195      14.004   7.884  -1.605  1.00 89.31           C  
ATOM   1551  ND1 HIS A 195      13.311   5.852  -1.101  1.00 89.31           N  
ATOM   1552  CE1 HIS A 195      14.574   5.988  -0.667  1.00 89.31           C  
ATOM   1553  NE2 HIS A 195      15.048   7.207  -0.955  1.00 89.31           N  
ATOM   1554  N   PHE A 196       8.741   8.656  -2.922  1.00 87.62           N  
ATOM   1555  CA  PHE A 196       7.524   8.875  -3.715  1.00 87.62           C  
ATOM   1556  C   PHE A 196       7.595  10.209  -4.482  1.00 87.62           C  
ATOM   1557  CB  PHE A 196       6.286   8.829  -2.789  1.00 87.62           C  
ATOM   1558  O   PHE A 196       7.346  10.263  -5.688  1.00 87.62           O  
ATOM   1559  CG  PHE A 196       4.980   9.253  -3.446  1.00 87.62           C  
ATOM   1560  CD1 PHE A 196       4.673  10.608  -3.661  1.00 87.62           C  
ATOM   1561  CD2 PHE A 196       4.061   8.291  -3.875  1.00 87.62           C  
ATOM   1562  CE1 PHE A 196       3.546  10.971  -4.420  1.00 87.62           C  
ATOM   1563  CE2 PHE A 196       3.004   8.636  -4.733  1.00 87.62           C  
ATOM   1564  CZ  PHE A 196       2.742   9.982  -5.007  1.00 87.62           C  
ATOM   1565  N   TYR A 197       7.979  11.291  -3.793  1.00 85.94           N  
ATOM   1566  CA  TYR A 197       8.054  12.624  -4.396  1.00 85.94           C  
ATOM   1567  C   TYR A 197       9.328  12.880  -5.198  1.00 85.94           C  
ATOM   1568  CB  TYR A 197       7.919  13.700  -3.317  1.00 85.94           C  
ATOM   1569  O   TYR A 197       9.286  13.684  -6.128  1.00 85.94           O  
ATOM   1570  CG  TYR A 197       6.498  13.935  -2.862  1.00 85.94           C  
ATOM   1571  CD1 TYR A 197       5.563  14.522  -3.736  1.00 85.94           C  
ATOM   1572  CD2 TYR A 197       6.116  13.569  -1.564  1.00 85.94           C  
ATOM   1573  CE1 TYR A 197       4.244  14.753  -3.304  1.00 85.94           C  
ATOM   1574  CE2 TYR A 197       4.809  13.827  -1.116  1.00 85.94           C  
ATOM   1575  OH  TYR A 197       2.617  14.673  -1.556  1.00 85.94           O  
ATOM   1576  CZ  TYR A 197       3.874  14.418  -1.986  1.00 85.94           C  
ATOM   1577  N   GLN A 198      10.451  12.257  -4.838  1.00 84.25           N  
ATOM   1578  CA  GLN A 198      11.713  12.422  -5.567  1.00 84.25           C  
ATOM   1579  C   GLN A 198      11.677  11.722  -6.927  1.00 84.25           C  
ATOM   1580  CB  GLN A 198      12.878  11.891  -4.722  1.00 84.25           C  
ATOM   1581  O   GLN A 198      12.095  12.309  -7.924  1.00 84.25           O  
ATOM   1582  CG  GLN A 198      13.206  12.834  -3.556  1.00 84.25           C  
ATOM   1583  CD  GLN A 198      14.286  12.290  -2.626  1.00 84.25           C  
ATOM   1584  NE2 GLN A 198      14.659  13.032  -1.607  1.00 84.25           N  
ATOM   1585  OE1 GLN A 198      14.829  11.211  -2.770  1.00 84.25           O  
ATOM   1586  N   ASP A 199      11.129  10.508  -6.970  1.00 74.69           N  
ATOM   1587  CA  ASP A 199      11.160   9.653  -8.158  1.00 74.69           C  
ATOM   1588  C   ASP A 199       9.911   9.816  -9.045  1.00 74.69           C  
ATOM   1589  CB  ASP A 199      11.406   8.198  -7.721  1.00 74.69           C  
ATOM   1590  O   ASP A 199       9.871   9.299 -10.164  1.00 74.69           O  
ATOM   1591  CG  ASP A 199      12.773   7.985  -7.046  1.00 74.69           C  
ATOM   1592  OD1 ASP A 199      13.702   8.787  -7.302  1.00 74.69           O  
ATOM   1593  OD2 ASP A 199      12.904   6.982  -6.310  1.00 74.69           O  
ATOM   1594  N   GLY A 200       8.906  10.571  -8.576  1.00 68.69           N  
ATOM   1595  CA  GLY A 200       7.721  10.950  -9.353  1.00 68.69           C  
ATOM   1596  C   GLY A 200       6.859   9.755  -9.762  1.00 68.69           C  
ATOM   1597  O   GLY A 200       6.498   9.649 -10.930  1.00 68.69           O  
ATOM   1598  N   GLU A 201       6.589   8.862  -8.803  1.00 65.38           N  
ATOM   1599  CA  GLU A 201       6.116   7.477  -8.957  1.00 65.38           C  
ATOM   1600  C   GLU A 201       5.490   7.049 -10.294  1.00 65.38           C  
ATOM   1601  CB  GLU A 201       5.096   7.109  -7.872  1.00 65.38           C  
ATOM   1602  O   GLU A 201       4.543   7.634 -10.816  1.00 65.38           O  
ATOM   1603  CG  GLU A 201       5.728   6.972  -6.489  1.00 65.38           C  
ATOM   1604  CD  GLU A 201       4.899   6.072  -5.563  1.00 65.38           C  
ATOM   1605  OE1 GLU A 201       5.458   5.661  -4.524  1.00 65.38           O  
ATOM   1606  OE2 GLU A 201       3.698   5.806  -5.841  1.00 65.38           O  
ATOM   1607  N   SER A 202       5.912   5.867 -10.752  1.00 72.12           N  
ATOM   1608  CA  SER A 202       5.177   5.084 -11.751  1.00 72.12           C  
ATOM   1609  C   SER A 202       5.006   3.617 -11.352  1.00 72.12           C  
ATOM   1610  CB  SER A 202       5.795   5.256 -13.142  1.00 72.12           C  
ATOM   1611  O   SER A 202       4.672   2.805 -12.212  1.00 72.12           O  
ATOM   1612  OG  SER A 202       7.123   4.766 -13.193  1.00 72.12           O  
ATOM   1613  N   GLU A 203       5.233   3.266 -10.079  1.00 86.62           N  
ATOM   1614  CA  GLU A 203       5.231   1.875  -9.619  1.00 86.62           C  
ATOM   1615  C   GLU A 203       3.844   1.366  -9.217  1.00 86.62           C  
ATOM   1616  CB  GLU A 203       6.215   1.635  -8.470  1.00 86.62           C  
ATOM   1617  O   GLU A 203       3.099   1.996  -8.462  1.00 86.62           O  
ATOM   1618  CG  GLU A 203       7.678   1.860  -8.873  1.00 86.62           C  
ATOM   1619  CD  GLU A 203       8.610   1.101  -7.920  1.00 86.62           C  
ATOM   1620  OE1 GLU A 203       9.431   0.312  -8.449  1.00 86.62           O  
ATOM   1621  OE2 GLU A 203       8.410   1.221  -6.689  1.00 86.62           O  
ATOM   1622  N   TYR A 204       3.540   0.163  -9.693  1.00 89.38           N  
ATOM   1623  CA  TYR A 204       2.316  -0.575  -9.441  1.00 89.38           C  
ATOM   1624  C   TYR A 204       2.628  -1.974  -8.945  1.00 89.38           C  
ATOM   1625  CB  TYR A 204       1.484  -0.656 -10.717  1.00 89.38           C  
ATOM   1626  O   TYR A 204       3.562  -2.626  -9.409  1.00 89.38           O  
ATOM   1627  CG  TYR A 204       0.913   0.679 -11.113  1.00 89.38           C  
ATOM   1628  CD1 TYR A 204      -0.346   1.061 -10.617  1.00 89.38           C  
ATOM   1629  CD2 TYR A 204       1.650   1.541 -11.943  1.00 89.38           C  
ATOM   1630  CE1 TYR A 204      -0.911   2.282 -11.013  1.00 89.38           C  
ATOM   1631  CE2 TYR A 204       1.096   2.772 -12.331  1.00 89.38           C  
ATOM   1632  OH  TYR A 204      -0.843   4.180 -12.416  1.00 89.38           O  
ATOM   1633  CZ  TYR A 204      -0.203   3.111 -11.900  1.00 89.38           C  
ATOM   1634  N   PHE A 205       1.794  -2.455  -8.036  1.00 90.94           N  
ATOM   1635  CA  PHE A 205       1.961  -3.745  -7.397  1.00 90.94           C  
ATOM   1636  C   PHE A 205       0.719  -4.587  -7.619  1.00 90.94           C  
ATOM   1637  CB  PHE A 205       2.265  -3.542  -5.911  1.00 90.94           C  
ATOM   1638  O   PHE A 205      -0.404  -4.134  -7.396  1.00 90.94           O  
ATOM   1639  CG  PHE A 205       3.527  -2.733  -5.697  1.00 90.94           C  
ATOM   1640  CD1 PHE A 205       4.776  -3.377  -5.660  1.00 90.94           C  
ATOM   1641  CD2 PHE A 205       3.463  -1.329  -5.647  1.00 90.94           C  
ATOM   1642  CE1 PHE A 205       5.957  -2.623  -5.523  1.00 90.94           C  
ATOM   1643  CE2 PHE A 205       4.647  -0.579  -5.583  1.00 90.94           C  
ATOM   1644  CZ  PHE A 205       5.893  -1.220  -5.499  1.00 90.94           C  
ATOM   1645  N   TRP A 206       0.942  -5.828  -8.040  1.00 90.44           N  
ATOM   1646  CA  TRP A 206      -0.092  -6.849  -8.070  1.00 90.44           C  
ATOM   1647  C   TRP A 206      -0.522  -7.211  -6.646  1.00 90.44           C  
ATOM   1648  CB  TRP A 206       0.447  -8.079  -8.791  1.00 90.44           C  
ATOM   1649  O   TRP A 206       0.332  -7.463  -5.784  1.00 90.44           O  
ATOM   1650  CG  TRP A 206      -0.514  -9.218  -8.841  1.00 90.44           C  
ATOM   1651  CD1 TRP A 206      -0.576 -10.247  -7.968  1.00 90.44           C  
ATOM   1652  CD2 TRP A 206      -1.541  -9.481  -9.839  1.00 90.44           C  
ATOM   1653  CE2 TRP A 206      -2.177 -10.711  -9.523  1.00 90.44           C  
ATOM   1654  CE3 TRP A 206      -1.960  -8.824 -11.008  1.00 90.44           C  
ATOM   1655  NE1 TRP A 206      -1.565 -11.121  -8.364  1.00 90.44           N  
ATOM   1656  CH2 TRP A 206      -3.530 -10.617 -11.523  1.00 90.44           C  
ATOM   1657  CZ2 TRP A 206      -3.152 -11.281 -10.344  1.00 90.44           C  
ATOM   1658  CZ3 TRP A 206      -2.938  -9.385 -11.851  1.00 90.44           C  
ATOM   1659  N   MET A 207      -1.836  -7.260  -6.431  1.00 90.31           N  
ATOM   1660  CA  MET A 207      -2.474  -7.568  -5.148  1.00 90.31           C  
ATOM   1661  C   MET A 207      -3.240  -8.898  -5.156  1.00 90.31           C  
ATOM   1662  CB  MET A 207      -3.406  -6.412  -4.749  1.00 90.31           C  
ATOM   1663  O   MET A 207      -3.514  -9.438  -4.088  1.00 90.31           O  
ATOM   1664  CG  MET A 207      -2.687  -5.061  -4.639  1.00 90.31           C  
ATOM   1665  SD  MET A 207      -1.217  -5.019  -3.570  1.00 90.31           S  
ATOM   1666  CE  MET A 207      -1.977  -5.421  -1.977  1.00 90.31           C  
ATOM   1667  N   GLY A 208      -3.560  -9.437  -6.332  1.00 88.31           N  
ATOM   1668  CA  GLY A 208      -4.317 -10.678  -6.499  1.00 88.31           C  
ATOM   1669  C   GLY A 208      -5.172 -10.653  -7.764  1.00 88.31           C  
ATOM   1670  O   GLY A 208      -5.303  -9.608  -8.407  1.00 88.31           O  
ATOM   1671  N   ARG A 209      -5.772 -11.794  -8.111  1.00 86.81           N  
ATOM   1672  CA  ARG A 209      -6.799 -11.858  -9.162  1.00 86.81           C  
ATOM   1673  C   ARG A 209      -8.117 -11.254  -8.668  1.00 86.81           C  
ATOM   1674  CB  ARG A 209      -6.983 -13.293  -9.679  1.00 86.81           C  
ATOM   1675  O   ARG A 209      -8.344 -11.148  -7.463  1.00 86.81           O  
ATOM   1676  CG  ARG A 209      -5.820 -13.710 -10.590  1.00 86.81           C  
ATOM   1677  CD  ARG A 209      -6.225 -14.880 -11.480  1.00 86.81           C  
ATOM   1678  NE  ARG A 209      -5.114 -15.302 -12.357  1.00 86.81           N  
ATOM   1679  NH1 ARG A 209      -5.406 -17.553 -12.113  1.00 86.81           N  
ATOM   1680  NH2 ARG A 209      -3.992 -16.796 -13.661  1.00 86.81           N  
ATOM   1681  CZ  ARG A 209      -4.845 -16.545 -12.707  1.00 86.81           C  
ATOM   1682  N   ARG A 210      -8.945 -10.801  -9.613  1.00 76.62           N  
ATOM   1683  CA  ARG A 210     -10.310 -10.322  -9.338  1.00 76.62           C  
ATOM   1684  C   ARG A 210     -11.288 -11.464  -9.120  1.00 76.62           C  
ATOM   1685  CB  ARG A 210     -10.826  -9.425 -10.466  1.00 76.62           C  
ATOM   1686  O   ARG A 210     -11.085 -12.527  -9.745  1.00 76.62           O  
ATOM   1687  CG  ARG A 210     -10.225  -8.028 -10.378  1.00 76.62           C  
ATOM   1688  CD  ARG A 210     -10.820  -7.158 -11.481  1.00 76.62           C  
ATOM   1689  NE  ARG A 210     -10.084  -5.896 -11.599  1.00 76.62           N  
ATOM   1690  NH1 ARG A 210     -11.450  -4.927 -13.158  1.00 76.62           N  
ATOM   1691  NH2 ARG A 210      -9.566  -3.906 -12.515  1.00 76.62           N  
ATOM   1692  CZ  ARG A 210     -10.380  -4.911 -12.413  1.00 76.62           C  
ATOM   1693  OXT ARG A 210     -12.253 -11.181  -8.383  1.00 76.62           O  
TER    1694      ARG A 210                                                      
ENDMDL                                                                          
END                                                                             
