# Supplementary material for: The RIX domain defines a class of polymorphic T6SS effectors and secreted adaptors
Source: Nat Commun. 2023 Aug 17;14:4983. doi: 10.1038/s41467-023-40659-2 (PMC10435454; doi:10.1038/s41467-023-40659-2)
Supplement: Supplementary file 6 — Supplementary Data S3 [file 41467_2023_40659_MOESM6_ESM.zip › AlphaFold2 PDB files used in this study/WP_186004041.1 Cysteine protease_1.pdb]

MODEL     1                                                                     
ATOM      1  N   MET A   1     -34.167  51.788 -59.369  1.00 49.57           N  
ATOM      2  CA  MET A   1     -32.789  51.310 -59.449  1.00 49.57           C  
ATOM      3  C   MET A   1     -32.569  50.126 -58.515  1.00 49.57           C  
ATOM      4  CB  MET A   1     -31.809  52.434 -59.109  1.00 49.57           C  
ATOM      5  O   MET A   1     -32.752  50.244 -57.302  1.00 49.57           O  
ATOM      6  CG  MET A   1     -31.007  52.929 -60.302  1.00 49.57           C  
ATOM      7  SD  MET A   1     -29.716  54.143 -59.825  1.00 49.57           S  
ATOM      8  CE  MET A   1     -30.513  55.684 -60.357  1.00 49.57           C  
ATOM      9  N   ARG A   2     -32.926  48.931 -59.016  1.00 46.59           N  
ATOM     10  CA  ARG A   2     -32.901  47.565 -58.503  1.00 46.59           C  
ATOM     11  C   ARG A   2     -31.468  47.074 -58.325  1.00 46.59           C  
ATOM     12  CB  ARG A   2     -33.665  46.625 -59.438  1.00 46.59           C  
ATOM     13  O   ARG A   2     -30.671  47.113 -59.265  1.00 46.59           O  
ATOM     14  CG  ARG A   2     -35.147  46.509 -59.119  1.00 46.59           C  
ATOM     15  CD  ARG A   2     -35.845  45.515 -60.037  1.00 46.59           C  
ATOM     16  NE  ARG A   2     -37.287  45.494 -59.811  1.00 46.59           N  
ATOM     17  NH1 ARG A   2     -37.483  43.196 -59.940  1.00 46.59           N  
ATOM     18  NH2 ARG A   2     -39.336  44.489 -59.557  1.00 46.59           N  
ATOM     19  CZ  ARG A   2     -38.032  44.393 -59.770  1.00 46.59           C  
ATOM     20  N   TYR A   3     -30.903  47.099 -57.059  1.00 52.46           N  
ATOM     21  CA  TYR A   3     -29.656  46.580 -56.509  1.00 52.46           C  
ATOM     22  C   TYR A   3     -29.646  45.056 -56.523  1.00 52.46           C  
ATOM     23  CB  TYR A   3     -29.444  47.090 -55.080  1.00 52.46           C  
ATOM     24  O   TYR A   3     -30.585  44.418 -56.041  1.00 52.46           O  
ATOM     25  CG  TYR A   3     -28.209  47.942 -54.917  1.00 52.46           C  
ATOM     26  CD1 TYR A   3     -26.993  47.376 -54.541  1.00 52.46           C  
ATOM     27  CD2 TYR A   3     -28.256  49.315 -55.136  1.00 52.46           C  
ATOM     28  CE1 TYR A   3     -25.853  48.158 -54.387  1.00 52.46           C  
ATOM     29  CE2 TYR A   3     -27.122  50.106 -54.984  1.00 52.46           C  
ATOM     30  OH  TYR A   3     -24.802  50.298 -54.460  1.00 52.46           O  
ATOM     31  CZ  TYR A   3     -25.927  49.520 -54.611  1.00 52.46           C  
ATOM     32  N   GLN A   4     -28.965  44.389 -57.551  1.00 54.70           N  
ATOM     33  CA  GLN A   4     -28.449  43.037 -57.737  1.00 54.70           C  
ATOM     34  C   GLN A   4     -27.320  42.740 -56.755  1.00 54.70           C  
ATOM     35  CB  GLN A   4     -27.961  42.841 -59.173  1.00 54.70           C  
ATOM     36  O   GLN A   4     -26.351  43.497 -56.667  1.00 54.70           O  
ATOM     37  CG  GLN A   4     -29.073  42.890 -60.213  1.00 54.70           C  
ATOM     38  CD  GLN A   4     -28.695  42.199 -61.509  1.00 54.70           C  
ATOM     39  NE2 GLN A   4     -29.683  41.964 -62.366  1.00 54.70           N  
ATOM     40  OE1 GLN A   4     -27.524  41.879 -61.740  1.00 54.70           O  
ATOM     41  N   SER A   5     -27.563  42.110 -55.550  1.00 62.57           N  
ATOM     42  CA  SER A   5     -26.665  41.519 -54.563  1.00 62.57           C  
ATOM     43  C   SER A   5     -25.882  40.352 -55.157  1.00 62.57           C  
ATOM     44  CB  SER A   5     -27.450  41.045 -53.339  1.00 62.57           C  
ATOM     45  O   SER A   5     -26.441  39.529 -55.884  1.00 62.57           O  
ATOM     46  OG  SER A   5     -28.311  39.972 -53.678  1.00 62.57           O  
ATOM     47  N   GLY A   6     -24.648  40.593 -55.679  1.00 48.18           N  
ATOM     48  CA  GLY A   6     -23.308  40.053 -55.844  1.00 48.18           C  
ATOM     49  C   GLY A   6     -23.104  38.733 -55.125  1.00 48.18           C  
ATOM     50  O   GLY A   6     -23.635  38.527 -54.032  1.00 48.18           O  
ATOM     51  N   LYS A   7     -23.121  37.552 -55.822  1.00 48.11           N  
ATOM     52  CA  LYS A   7     -22.510  36.237 -55.989  1.00 48.11           C  
ATOM     53  C   LYS A   7     -21.675  35.859 -54.768  1.00 48.11           C  
ATOM     54  CB  LYS A   7     -21.643  36.203 -57.248  1.00 48.11           C  
ATOM     55  O   LYS A   7     -20.783  36.609 -54.364  1.00 48.11           O  
ATOM     56  CG  LYS A   7     -22.430  36.014 -58.537  1.00 48.11           C  
ATOM     57  CD  LYS A   7     -21.506  35.838 -59.735  1.00 48.11           C  
ATOM     58  CE  LYS A   7     -22.291  35.715 -61.034  1.00 48.11           C  
ATOM     59  NZ  LYS A   7     -21.391  35.505 -62.207  1.00 48.11           N  
ATOM     60  N   SER A   8     -22.291  35.308 -53.646  1.00 44.02           N  
ATOM     61  CA  SER A   8     -21.879  34.671 -52.400  1.00 44.02           C  
ATOM     62  C   SER A   8     -20.732  33.693 -52.632  1.00 44.02           C  
ATOM     63  CB  SER A   8     -23.059  33.941 -51.755  1.00 44.02           C  
ATOM     64  O   SER A   8     -20.800  32.849 -53.527  1.00 44.02           O  
ATOM     65  OG  SER A   8     -22.854  32.539 -51.774  1.00 44.02           O  
ATOM     66  N   MET A   9     -19.433  34.106 -52.639  1.00 43.32           N  
ATOM     67  CA  MET A   9     -18.072  33.620 -52.431  1.00 43.32           C  
ATOM     68  C   MET A   9     -18.075  32.315 -51.643  1.00 43.32           C  
ATOM     69  CB  MET A   9     -17.231  34.669 -51.702  1.00 43.32           C  
ATOM     70  O   MET A   9     -18.796  32.184 -50.652  1.00 43.32           O  
ATOM     71  CG  MET A   9     -16.775  35.815 -52.590  1.00 43.32           C  
ATOM     72  SD  MET A   9     -14.988  35.719 -52.999  1.00 43.32           S  
ATOM     73  CE  MET A   9     -14.533  37.470 -52.856  1.00 43.32           C  
ATOM     74  N   PRO A  10     -17.386  31.210 -52.164  1.00 46.79           N  
ATOM     75  CA  PRO A  10     -17.292  29.799 -51.784  1.00 46.79           C  
ATOM     76  C   PRO A  10     -16.623  29.597 -50.426  1.00 46.79           C  
ATOM     77  CB  PRO A  10     -16.447  29.188 -52.904  1.00 46.79           C  
ATOM     78  O   PRO A  10     -15.641  30.274 -50.110  1.00 46.79           O  
ATOM     79  CG  PRO A  10     -15.803  30.356 -53.578  1.00 46.79           C  
ATOM     80  CD  PRO A  10     -16.377  31.617 -52.998  1.00 46.79           C  
ATOM     81  N   LYS A  11     -17.377  29.267 -49.376  1.00 48.14           N  
ATOM     82  CA  LYS A  11     -17.237  28.901 -47.970  1.00 48.14           C  
ATOM     83  C   LYS A  11     -16.057  27.957 -47.762  1.00 48.14           C  
ATOM     84  CB  LYS A  11     -18.523  28.255 -47.452  1.00 48.14           C  
ATOM     85  O   LYS A  11     -15.986  26.896 -48.386  1.00 48.14           O  
ATOM     86  CG  LYS A  11     -19.504  29.239 -46.832  1.00 48.14           C  
ATOM     87  CD  LYS A  11     -20.740  28.530 -46.292  1.00 48.14           C  
ATOM     88  CE  LYS A  11     -21.759  29.521 -45.745  1.00 48.14           C  
ATOM     89  NZ  LYS A  11     -23.014  28.840 -45.307  1.00 48.14           N  
ATOM     90  N   GLU A  12     -14.789  28.327 -47.778  1.00 48.70           N  
ATOM     91  CA  GLU A  12     -13.588  27.753 -47.179  1.00 48.70           C  
ATOM     92  C   GLU A  12     -13.939  26.816 -46.027  1.00 48.70           C  
ATOM     93  CB  GLU A  12     -12.649  28.859 -46.691  1.00 48.70           C  
ATOM     94  O   GLU A  12     -14.750  27.162 -45.164  1.00 48.70           O  
ATOM     95  CG  GLU A  12     -11.173  28.503 -46.794  1.00 48.70           C  
ATOM     96  CD  GLU A  12     -10.252  29.632 -46.359  1.00 48.70           C  
ATOM     97  OE1 GLU A  12      -9.013  29.470 -46.440  1.00 48.70           O  
ATOM     98  OE2 GLU A  12     -10.773  30.687 -45.933  1.00 48.70           O  
ATOM     99  N   ARG A  13     -14.067  25.503 -46.433  1.00 56.65           N  
ATOM    100  CA  ARG A  13     -14.239  24.323 -45.592  1.00 56.65           C  
ATOM    101  C   ARG A  13     -13.475  24.470 -44.281  1.00 56.65           C  
ATOM    102  CB  ARG A  13     -13.777  23.065 -46.330  1.00 56.65           C  
ATOM    103  O   ARG A  13     -12.258  24.665 -44.283  1.00 56.65           O  
ATOM    104  CG  ARG A  13     -14.381  21.778 -45.791  1.00 56.65           C  
ATOM    105  CD  ARG A  13     -13.928  20.564 -46.590  1.00 56.65           C  
ATOM    106  NE  ARG A  13     -13.721  19.400 -45.732  1.00 56.65           N  
ATOM    107  NH1 ARG A  13     -14.876  17.934 -47.093  1.00 56.65           N  
ATOM    108  NH2 ARG A  13     -13.931  17.191 -45.142  1.00 56.65           N  
ATOM    109  CZ  ARG A  13     -14.177  18.178 -45.991  1.00 56.65           C  
ATOM    110  N   VAL A  14     -14.036  25.063 -43.345  1.00 61.74           N  
ATOM    111  CA  VAL A  14     -13.598  25.216 -41.961  1.00 61.74           C  
ATOM    112  C   VAL A  14     -13.530  23.848 -41.286  1.00 61.74           C  
ATOM    113  CB  VAL A  14     -14.537  26.154 -41.169  1.00 61.74           C  
ATOM    114  O   VAL A  14     -14.480  23.065 -41.359  1.00 61.74           O  
ATOM    115  CG1 VAL A  14     -14.024  26.353 -39.744  1.00 61.74           C  
ATOM    116  CG2 VAL A  14     -14.673  27.498 -41.884  1.00 61.74           C  
ATOM    117  N   GLU A  15     -12.367  23.314 -41.206  1.00 57.81           N  
ATOM    118  CA  GLU A  15     -11.998  22.108 -40.470  1.00 57.81           C  
ATOM    119  C   GLU A  15     -12.747  22.020 -39.144  1.00 57.81           C  
ATOM    120  CB  GLU A  15     -10.487  22.069 -40.225  1.00 57.81           C  
ATOM    121  O   GLU A  15     -12.908  23.025 -38.448  1.00 57.81           O  
ATOM    122  CG  GLU A  15      -9.677  21.650 -41.443  1.00 57.81           C  
ATOM    123  CD  GLU A  15      -8.182  21.587 -41.177  1.00 57.81           C  
ATOM    124  OE1 GLU A  15      -7.420  21.186 -42.085  1.00 57.81           O  
ATOM    125  OE2 GLU A  15      -7.769  21.941 -40.050  1.00 57.81           O  
ATOM    126  N   THR A  16     -13.481  21.037 -39.003  1.00 69.95           N  
ATOM    127  CA  THR A  16     -14.199  20.774 -37.761  1.00 69.95           C  
ATOM    128  C   THR A  16     -13.223  20.522 -36.615  1.00 69.95           C  
ATOM    129  CB  THR A  16     -15.146  19.569 -37.907  1.00 69.95           C  
ATOM    130  O   THR A  16     -12.043  20.253 -36.846  1.00 69.95           O  
ATOM    131  CG2 THR A  16     -16.109  19.764 -39.074  1.00 69.95           C  
ATOM    132  OG1 THR A  16     -14.371  18.385 -38.134  1.00 69.95           O  
ATOM    133  N   SER A  17     -13.576  20.958 -35.493  1.00 63.69           N  
ATOM    134  CA  SER A  17     -12.839  20.791 -34.244  1.00 63.69           C  
ATOM    135  C   SER A  17     -12.328  19.363 -34.090  1.00 63.69           C  
ATOM    136  CB  SER A  17     -13.720  21.158 -33.049  1.00 63.69           C  
ATOM    137  O   SER A  17     -11.207  19.146 -33.624  1.00 63.69           O  
ATOM    138  OG  SER A  17     -14.344  22.414 -33.251  1.00 63.69           O  
ATOM    139  N   ARG A  18     -13.076  18.402 -34.691  1.00 59.41           N  
ATOM    140  CA  ARG A  18     -12.724  16.988 -34.612  1.00 59.41           C  
ATOM    141  C   ARG A  18     -11.524  16.671 -35.498  1.00 59.41           C  
ATOM    142  CB  ARG A  18     -13.915  16.114 -35.011  1.00 59.41           C  
ATOM    143  O   ARG A  18     -10.629  15.925 -35.096  1.00 59.41           O  
ATOM    144  CG  ARG A  18     -13.750  14.646 -34.651  1.00 59.41           C  
ATOM    145  CD  ARG A  18     -14.992  13.837 -34.998  1.00 59.41           C  
ATOM    146  NE  ARG A  18     -14.803  12.415 -34.724  1.00 59.41           N  
ATOM    147  NH1 ARG A  18     -17.021  11.849 -35.036  1.00 59.41           N  
ATOM    148  NH2 ARG A  18     -15.488  10.236 -34.483  1.00 59.41           N  
ATOM    149  CZ  ARG A  18     -15.771  11.503 -34.748  1.00 59.41           C  
ATOM    150  N   GLU A  19     -11.488  17.217 -36.701  1.00 68.92           N  
ATOM    151  CA  GLU A  19     -10.419  16.996 -37.670  1.00 68.92           C  
ATOM    152  C   GLU A  19      -9.113  17.633 -37.205  1.00 68.92           C  
ATOM    153  CB  GLU A  19     -10.814  17.549 -39.042  1.00 68.92           C  
ATOM    154  O   GLU A  19      -8.040  17.044 -37.355  1.00 68.92           O  
ATOM    155  CG  GLU A  19     -11.714  16.620 -39.844  1.00 68.92           C  
ATOM    156  CD  GLU A  19     -12.147  17.207 -41.177  1.00 68.92           C  
ATOM    157  OE1 GLU A  19     -12.822  16.501 -41.961  1.00 68.92           O  
ATOM    158  OE2 GLU A  19     -11.808  18.382 -41.442  1.00 68.92           O  
ATOM    159  N   ARG A  20      -9.306  18.755 -36.527  1.00 71.04           N  
ATOM    160  CA  ARG A  20      -8.144  19.464 -36.000  1.00 71.04           C  
ATOM    161  C   ARG A  20      -7.516  18.699 -34.840  1.00 71.04           C  
ATOM    162  CB  ARG A  20      -8.533  20.873 -35.549  1.00 71.04           C  
ATOM    163  O   ARG A  20      -6.291  18.589 -34.754  1.00 71.04           O  
ATOM    164  CG  ARG A  20      -7.347  21.797 -35.322  1.00 71.04           C  
ATOM    165  CD  ARG A  20      -7.790  23.191 -34.900  1.00 71.04           C  
ATOM    166  NE  ARG A  20      -8.601  23.833 -35.929  1.00 71.04           N  
ATOM    167  NH1 ARG A  20      -8.911  25.797 -34.752  1.00 71.04           N  
ATOM    168  NH2 ARG A  20      -9.840  25.544 -36.833  1.00 71.04           N  
ATOM    169  CZ  ARG A  20      -9.116  25.056 -35.836  1.00 71.04           C  
ATOM    170  N   ALA A  21      -8.344  18.096 -34.019  1.00 65.69           N  
ATOM    171  CA  ALA A  21      -7.885  17.350 -32.850  1.00 65.69           C  
ATOM    172  C   ALA A  21      -7.190  16.056 -33.263  1.00 65.69           C  
ATOM    173  CB  ALA A  21      -9.056  17.048 -31.918  1.00 65.69           C  
ATOM    174  O   ALA A  21      -6.164  15.685 -32.689  1.00 65.69           O  
ATOM    175  N   ALA A  22      -7.731  15.382 -34.328  1.00 70.30           N  
ATOM    176  CA  ALA A  22      -7.161  14.132 -34.824  1.00 70.30           C  
ATOM    177  C   ALA A  22      -5.789  14.365 -35.449  1.00 70.30           C  
ATOM    178  CB  ALA A  22      -8.101  13.484 -35.837  1.00 70.30           C  
ATOM    179  O   ALA A  22      -4.868  13.569 -35.253  1.00 70.30           O  
ATOM    180  N   ARG A  23      -5.607  15.406 -36.141  1.00 71.58           N  
ATOM    181  CA  ARG A  23      -4.327  15.750 -36.752  1.00 71.58           C  
ATOM    182  C   ARG A  23      -3.271  16.032 -35.689  1.00 71.58           C  
ATOM    183  CB  ARG A  23      -4.480  16.962 -37.674  1.00 71.58           C  
ATOM    184  O   ARG A  23      -2.132  15.574 -35.801  1.00 71.58           O  
ATOM    185  CG  ARG A  23      -3.259  17.236 -38.538  1.00 71.58           C  
ATOM    186  CD  ARG A  23      -3.420  18.511 -39.353  1.00 71.58           C  
ATOM    187  NE  ARG A  23      -3.842  19.634 -38.520  1.00 71.58           N  
ATOM    188  NH1 ARG A  23      -2.821  21.249 -39.819  1.00 71.58           N  
ATOM    189  NH2 ARG A  23      -3.983  21.850 -37.936  1.00 71.58           N  
ATOM    190  CZ  ARG A  23      -3.548  20.909 -38.760  1.00 71.58           C  
ATOM    191  N   GLN A  24      -3.728  16.740 -34.668  1.00 71.98           N  
ATOM    192  CA  GLN A  24      -2.816  17.086 -33.583  1.00 71.98           C  
ATOM    193  C   GLN A  24      -2.361  15.840 -32.828  1.00 71.98           C  
ATOM    194  CB  GLN A  24      -3.478  18.071 -32.619  1.00 71.98           C  
ATOM    195  O   GLN A  24      -1.195  15.732 -32.444  1.00 71.98           O  
ATOM    196  CG  GLN A  24      -2.933  19.490 -32.718  1.00 71.98           C  
ATOM    197  CD  GLN A  24      -3.567  20.434 -31.714  1.00 71.98           C  
ATOM    198  NE2 GLN A  24      -3.190  21.707 -31.777  1.00 71.98           N  
ATOM    199  OE1 GLN A  24      -4.389  20.023 -30.889  1.00 71.98           O  
ATOM    200  N   ARG A  25      -3.354  14.910 -32.784  1.00 66.86           N  
ATOM    201  CA  ARG A  25      -3.044  13.641 -32.133  1.00 66.86           C  
ATOM    202  C   ARG A  25      -1.949  12.892 -32.886  1.00 66.86           C  
ATOM    203  CB  ARG A  25      -4.298  12.770 -32.028  1.00 66.86           C  
ATOM    204  O   ARG A  25      -1.037  12.335 -32.273  1.00 66.86           O  
ATOM    205  CG  ARG A  25      -5.279  13.229 -30.962  1.00 66.86           C  
ATOM    206  CD  ARG A  25      -6.454  12.270 -30.826  1.00 66.86           C  
ATOM    207  NE  ARG A  25      -7.453  12.771 -29.887  1.00 66.86           N  
ATOM    208  NH1 ARG A  25      -9.181  12.800 -31.419  1.00 66.86           N  
ATOM    209  NH2 ARG A  25      -9.549  13.466 -29.257  1.00 66.86           N  
ATOM    210  CZ  ARG A  25      -8.725  13.011 -30.190  1.00 66.86           C  
ATOM    211  N   GLN A  26      -2.146  12.886 -34.188  1.00 66.26           N  
ATOM    212  CA  GLN A  26      -1.215  12.164 -35.048  1.00 66.26           C  
ATOM    213  C   GLN A  26       0.176  12.789 -35.001  1.00 66.26           C  
ATOM    214  CB  GLN A  26      -1.729  12.134 -36.489  1.00 66.26           C  
ATOM    215  O   GLN A  26       1.180  12.078 -34.936  1.00 66.26           O  
ATOM    216  CG  GLN A  26      -1.000  11.138 -37.381  1.00 66.26           C  
ATOM    217  CD  GLN A  26      -1.296   9.696 -37.015  1.00 66.26           C  
ATOM    218  NE2 GLN A  26      -0.362   8.802 -37.322  1.00 66.26           N  
ATOM    219  OE1 GLN A  26      -2.356   9.387 -36.461  1.00 66.26           O  
ATOM    220  N   GLU A  27       0.248  14.076 -34.874  1.00 73.07           N  
ATOM    221  CA  GLU A  27       1.515  14.797 -34.797  1.00 73.07           C  
ATOM    222  C   GLU A  27       2.229  14.518 -33.477  1.00 73.07           C  
ATOM    223  CB  GLU A  27       1.289  16.302 -34.965  1.00 73.07           C  
ATOM    224  O   GLU A  27       3.453  14.375 -33.446  1.00 73.07           O  
ATOM    225  CG  GLU A  27       0.931  16.715 -36.386  1.00 73.07           C  
ATOM    226  CD  GLU A  27       0.687  18.208 -36.533  1.00 73.07           C  
ATOM    227  OE1 GLU A  27       0.451  18.675 -37.670  1.00 73.07           O  
ATOM    228  OE2 GLU A  27       0.733  18.917 -35.503  1.00 73.07           O  
ATOM    229  N   ARG A  28       1.424  14.259 -32.404  1.00 72.32           N  
ATOM    230  CA  ARG A  28       2.002  14.021 -31.085  1.00 72.32           C  
ATOM    231  C   ARG A  28       2.553  12.604 -30.976  1.00 72.32           C  
ATOM    232  CB  ARG A  28       0.963  14.265 -29.990  1.00 72.32           C  
ATOM    233  O   ARG A  28       3.612  12.387 -30.384  1.00 72.32           O  
ATOM    234  CG  ARG A  28       0.717  15.736 -29.690  1.00 72.32           C  
ATOM    235  CD  ARG A  28      -0.041  15.926 -28.383  1.00 72.32           C  
ATOM    236  NE  ARG A  28      -1.471  15.684 -28.550  1.00 72.32           N  
ATOM    237  NH1 ARG A  28      -1.723  14.553 -26.551  1.00 72.32           N  
ATOM    238  NH2 ARG A  28      -3.528  14.874 -27.927  1.00 72.32           N  
ATOM    239  CZ  ARG A  28      -2.238  15.038 -27.676  1.00 72.32           C  
ATOM    240  N   ARG A  29       1.810  11.737 -31.651  1.00 64.23           N  
ATOM    241  CA  ARG A  29       2.283  10.356 -31.649  1.00 64.23           C  
ATOM    242  C   ARG A  29       3.606  10.230 -32.395  1.00 64.23           C  
ATOM    243  CB  ARG A  29       1.238   9.429 -32.273  1.00 64.23           C  
ATOM    244  O   ARG A  29       4.492   9.482 -31.976  1.00 64.23           O  
ATOM    245  CG  ARG A  29       0.117   9.037 -31.324  1.00 64.23           C  
ATOM    246  CD  ARG A  29      -0.806   7.996 -31.942  1.00 64.23           C  
ATOM    247  NE  ARG A  29      -2.105   7.963 -31.275  1.00 64.23           N  
ATOM    248  NH1 ARG A  29      -2.968   6.268 -32.586  1.00 64.23           N  
ATOM    249  NH2 ARG A  29      -4.242   7.199 -30.923  1.00 64.23           N  
ATOM    250  CZ  ARG A  29      -3.102   7.143 -31.596  1.00 64.23           C  
ATOM    251  N   ASP A  30       3.683  11.028 -33.422  1.00 62.19           N  
ATOM    252  CA  ASP A  30       4.908  10.978 -34.215  1.00 62.19           C  
ATOM    253  C   ASP A  30       6.079  11.598 -33.457  1.00 62.19           C  
ATOM    254  CB  ASP A  30       4.710  11.692 -35.554  1.00 62.19           C  
ATOM    255  O   ASP A  30       7.225  11.175 -33.620  1.00 62.19           O  
ATOM    256  CG  ASP A  30       3.763  10.955 -36.485  1.00 62.19           C  
ATOM    257  OD1 ASP A  30       3.501   9.753 -36.263  1.00 62.19           O  
ATOM    258  OD2 ASP A  30       3.276  11.582 -37.451  1.00 62.19           O  
ATOM    259  N   GLU A  31       5.765  12.554 -32.508  1.00 65.05           N  
ATOM    260  CA  GLU A  31       6.826  13.197 -31.738  1.00 65.05           C  
ATOM    261  C   GLU A  31       7.240  12.340 -30.546  1.00 65.05           C  
ATOM    262  CB  GLU A  31       6.380  14.582 -31.261  1.00 65.05           C  
ATOM    263  O   GLU A  31       8.368  12.447 -30.059  1.00 65.05           O  
ATOM    264  CG  GLU A  31       6.396  15.643 -32.353  1.00 65.05           C  
ATOM    265  CD  GLU A  31       5.890  16.997 -31.881  1.00 65.05           C  
ATOM    266  OE1 GLU A  31       5.793  17.931 -32.708  1.00 65.05           O  
ATOM    267  OE2 GLU A  31       5.588  17.124 -30.673  1.00 65.05           O  
ATOM    268  N   LEU A  32       6.358  11.462 -30.125  1.00 59.85           N  
ATOM    269  CA  LEU A  32       6.648  10.690 -28.922  1.00 59.85           C  
ATOM    270  C   LEU A  32       7.378   9.397 -29.268  1.00 59.85           C  
ATOM    271  CB  LEU A  32       5.356  10.374 -28.164  1.00 59.85           C  
ATOM    272  O   LEU A  32       7.395   8.456 -28.471  1.00 59.85           O  
ATOM    273  CG  LEU A  32       5.028  11.279 -26.976  1.00 59.85           C  
ATOM    274  CD1 LEU A  32       3.613  11.833 -27.106  1.00 59.85           C  
ATOM    275  CD2 LEU A  32       5.191  10.519 -25.664  1.00 59.85           C  
ATOM    276  N   THR A  33       7.894   9.279 -30.508  1.00 56.72           N  
ATOM    277  CA  THR A  33       8.654   8.077 -30.834  1.00 56.72           C  
ATOM    278  C   THR A  33      10.126   8.253 -30.475  1.00 56.72           C  
ATOM    279  CB  THR A  33       8.525   7.723 -32.328  1.00 56.72           C  
ATOM    280  O   THR A  33      10.696   9.327 -30.680  1.00 56.72           O  
ATOM    281  CG2 THR A  33       7.874   6.357 -32.515  1.00 56.72           C  
ATOM    282  OG1 THR A  33       7.723   8.716 -32.980  1.00 56.72           O  
ATOM    283  N   TYR A  34      10.566   7.586 -29.506  1.00 60.31           N  
ATOM    284  CA  TYR A  34      11.952   7.525 -29.056  1.00 60.31           C  
ATOM    285  C   TYR A  34      12.877   7.100 -30.190  1.00 60.31           C  
ATOM    286  CB  TYR A  34      12.092   6.557 -27.877  1.00 60.31           C  
ATOM    287  O   TYR A  34      12.531   6.222 -30.985  1.00 60.31           O  
ATOM    288  CG  TYR A  34      11.362   7.003 -26.634  1.00 60.31           C  
ATOM    289  CD1 TYR A  34      11.901   7.978 -25.798  1.00 60.31           C  
ATOM    290  CD2 TYR A  34      10.131   6.452 -26.294  1.00 60.31           C  
ATOM    291  CE1 TYR A  34      11.233   8.391 -24.650  1.00 60.31           C  
ATOM    292  CE2 TYR A  34       9.453   6.858 -25.149  1.00 60.31           C  
ATOM    293  OH  TYR A  34       9.344   8.232 -23.200  1.00 60.31           O  
ATOM    294  CZ  TYR A  34      10.011   7.826 -24.335  1.00 60.31           C  
ATOM    295  N   SER A  35      13.771   7.950 -30.497  1.00 68.64           N  
ATOM    296  CA  SER A  35      14.758   7.669 -31.535  1.00 68.64           C  
ATOM    297  C   SER A  35      15.878   6.778 -31.007  1.00 68.64           C  
ATOM    298  CB  SER A  35      15.346   8.970 -32.083  1.00 68.64           C  
ATOM    299  O   SER A  35      15.972   6.540 -29.801  1.00 68.64           O  
ATOM    300  OG  SER A  35      16.280   9.522 -31.172  1.00 68.64           O  
ATOM    301  N   GLU A  36      16.445   5.963 -31.833  1.00 71.33           N  
ATOM    302  CA  GLU A  36      17.600   5.128 -31.516  1.00 71.33           C  
ATOM    303  C   GLU A  36      18.665   5.922 -30.764  1.00 71.33           C  
ATOM    304  CB  GLU A  36      18.196   4.527 -32.791  1.00 71.33           C  
ATOM    305  O   GLU A  36      19.294   5.405 -29.839  1.00 71.33           O  
ATOM    306  CG  GLU A  36      19.139   3.360 -32.539  1.00 71.33           C  
ATOM    307  CD  GLU A  36      18.416   2.041 -32.318  1.00 71.33           C  
ATOM    308  OE1 GLU A  36      19.012   1.113 -31.726  1.00 71.33           O  
ATOM    309  OE2 GLU A  36      17.243   1.934 -32.743  1.00 71.33           O  
ATOM    310  N   ASN A  37      18.751   7.185 -31.073  1.00 67.37           N  
ATOM    311  CA  ASN A  37      19.699   8.071 -30.406  1.00 67.37           C  
ATOM    312  C   ASN A  37      19.326   8.292 -28.943  1.00 67.37           C  
ATOM    313  CB  ASN A  37      19.788   9.411 -31.140  1.00 67.37           C  
ATOM    314  O   ASN A  37      20.201   8.349 -28.077  1.00 67.37           O  
ATOM    315  CG  ASN A  37      21.087  10.143 -30.862  1.00 67.37           C  
ATOM    316  ND2 ASN A  37      21.369  11.171 -31.654  1.00 67.37           N  
ATOM    317  OD1 ASN A  37      21.831   9.787 -29.945  1.00 67.37           O  
ATOM    318  N   ASP A  38      18.049   8.234 -28.661  1.00 71.87           N  
ATOM    319  CA  ASP A  38      17.545   8.412 -27.303  1.00 71.87           C  
ATOM    320  C   ASP A  38      17.895   7.212 -26.426  1.00 71.87           C  
ATOM    321  CB  ASP A  38      16.031   8.629 -27.317  1.00 71.87           C  
ATOM    322  O   ASP A  38      18.313   7.377 -25.278  1.00 71.87           O  
ATOM    323  CG  ASP A  38      15.635  10.012 -27.804  1.00 71.87           C  
ATOM    324  OD1 ASP A  38      16.427  10.966 -27.643  1.00 71.87           O  
ATOM    325  OD2 ASP A  38      14.519  10.150 -28.350  1.00 71.87           O  
ATOM    326  N   TYR A  39      17.820   6.022 -27.100  1.00 64.99           N  
ATOM    327  CA  TYR A  39      18.128   4.808 -26.353  1.00 64.99           C  
ATOM    328  C   TYR A  39      19.617   4.725 -26.037  1.00 64.99           C  
ATOM    329  CB  TYR A  39      17.691   3.568 -27.139  1.00 64.99           C  
ATOM    330  O   TYR A  39      20.003   4.304 -24.944  1.00 64.99           O  
ATOM    331  CG  TYR A  39      16.200   3.334 -27.123  1.00 64.99           C  
ATOM    332  CD1 TYR A  39      15.562   2.853 -25.982  1.00 64.99           C  
ATOM    333  CD2 TYR A  39      15.426   3.593 -28.250  1.00 64.99           C  
ATOM    334  CE1 TYR A  39      14.189   2.634 -25.964  1.00 64.99           C  
ATOM    335  CE2 TYR A  39      14.052   3.378 -28.243  1.00 64.99           C  
ATOM    336  OH  TYR A  39      12.083   2.685 -27.085  1.00 64.99           O  
ATOM    337  CZ  TYR A  39      13.443   2.900 -27.097  1.00 64.99           C  
ATOM    338  N   ARG A  40      20.418   5.244 -26.938  1.00 69.50           N  
ATOM    339  CA  ARG A  40      21.864   5.260 -26.735  1.00 69.50           C  
ATOM    340  C   ARG A  40      22.251   6.240 -25.633  1.00 69.50           C  
ATOM    341  CB  ARG A  40      22.585   5.623 -28.036  1.00 69.50           C  
ATOM    342  O   ARG A  40      23.103   5.935 -24.795  1.00 69.50           O  
ATOM    343  CG  ARG A  40      22.733   4.460 -29.003  1.00 69.50           C  
ATOM    344  CD  ARG A  40      23.483   4.866 -30.264  1.00 69.50           C  
ATOM    345  NE  ARG A  40      24.827   5.350 -29.959  1.00 69.50           N  
ATOM    346  NH1 ARG A  40      25.497   5.500 -32.164  1.00 69.50           N  
ATOM    347  NH2 ARG A  40      26.943   6.074 -30.481  1.00 69.50           N  
ATOM    348  CZ  ARG A  40      25.752   5.640 -30.869  1.00 69.50           C  
ATOM    349  N   ARG A  41      21.614   7.390 -25.598  1.00 70.81           N  
ATOM    350  CA  ARG A  41      21.869   8.389 -24.566  1.00 70.81           C  
ATOM    351  C   ARG A  41      21.502   7.856 -23.185  1.00 70.81           C  
ATOM    352  CB  ARG A  41      21.089   9.674 -24.855  1.00 70.81           C  
ATOM    353  O   ARG A  41      22.237   8.063 -22.218  1.00 70.81           O  
ATOM    354  CG  ARG A  41      21.797  10.622 -25.809  1.00 70.81           C  
ATOM    355  CD  ARG A  41      21.001  11.901 -26.027  1.00 70.81           C  
ATOM    356  NE  ARG A  41      20.807  12.634 -24.779  1.00 70.81           N  
ATOM    357  NH1 ARG A  41      19.362  14.196 -25.681  1.00 70.81           N  
ATOM    358  NH2 ARG A  41      19.928  14.297 -23.462  1.00 70.81           N  
ATOM    359  CZ  ARG A  41      20.033  13.708 -24.643  1.00 70.81           C  
ATOM    360  N   TYR A  42      20.404   7.070 -23.187  1.00 68.13           N  
ATOM    361  CA  TYR A  42      19.936   6.487 -21.934  1.00 68.13           C  
ATOM    362  C   TYR A  42      20.907   5.426 -21.430  1.00 68.13           C  
ATOM    363  CB  TYR A  42      18.542   5.876 -22.114  1.00 68.13           C  
ATOM    364  O   TYR A  42      21.222   5.380 -20.238  1.00 68.13           O  
ATOM    365  CG  TYR A  42      17.423   6.769 -21.636  1.00 68.13           C  
ATOM    366  CD1 TYR A  42      17.201   6.974 -20.276  1.00 68.13           C  
ATOM    367  CD2 TYR A  42      16.583   7.407 -22.543  1.00 68.13           C  
ATOM    368  CE1 TYR A  42      16.169   7.794 -19.831  1.00 68.13           C  
ATOM    369  CE2 TYR A  42      15.548   8.229 -22.109  1.00 68.13           C  
ATOM    370  OH  TYR A  42      14.327   9.229 -20.319  1.00 68.13           O  
ATOM    371  CZ  TYR A  42      15.350   8.416 -20.754  1.00 68.13           C  
ATOM    372  N   ALA A  43      21.397   4.594 -22.361  1.00 71.67           N  
ATOM    373  CA  ALA A  43      22.338   3.532 -22.013  1.00 71.67           C  
ATOM    374  C   ALA A  43      23.668   4.111 -21.539  1.00 71.67           C  
ATOM    375  CB  ALA A  43      22.560   2.606 -23.207  1.00 71.67           C  
ATOM    376  O   ALA A  43      24.245   3.634 -20.559  1.00 71.67           O  
ATOM    377  N   ASP A  44      24.093   5.175 -22.206  1.00 67.09           N  
ATOM    378  CA  ASP A  44      25.336   5.834 -21.817  1.00 67.09           C  
ATOM    379  C   ASP A  44      25.212   6.471 -20.435  1.00 67.09           C  
ATOM    380  CB  ASP A  44      25.728   6.892 -22.851  1.00 67.09           C  
ATOM    381  O   ASP A  44      26.126   6.370 -19.614  1.00 67.09           O  
ATOM    382  CG  ASP A  44      26.463   6.310 -24.046  1.00 67.09           C  
ATOM    383  OD1 ASP A  44      26.770   5.098 -24.042  1.00 67.09           O  
ATOM    384  OD2 ASP A  44      26.741   7.070 -24.998  1.00 67.09           O  
ATOM    385  N   ASN A  45      24.099   7.121 -20.173  1.00 76.74           N  
ATOM    386  CA  ASN A  45      23.856   7.780 -18.893  1.00 76.74           C  
ATOM    387  C   ASN A  45      23.786   6.772 -17.749  1.00 76.74           C  
ATOM    388  CB  ASN A  45      22.570   8.607 -18.951  1.00 76.74           C  
ATOM    389  O   ASN A  45      24.299   7.029 -16.659  1.00 76.74           O  
ATOM    390  CG  ASN A  45      22.838  10.090 -19.118  1.00 76.74           C  
ATOM    391  ND2 ASN A  45      21.781  10.862 -19.341  1.00 76.74           N  
ATOM    392  OD1 ASN A  45      23.985  10.538 -19.049  1.00 76.74           O  
ATOM    393  N   ARG A  46      23.202   5.640 -18.078  1.00 64.95           N  
ATOM    394  CA  ARG A  46      23.119   4.562 -17.097  1.00 64.95           C  
ATOM    395  C   ARG A  46      24.508   4.074 -16.700  1.00 64.95           C  
ATOM    396  CB  ARG A  46      22.291   3.398 -17.645  1.00 64.95           C  
ATOM    397  O   ARG A  46      24.782   3.859 -15.518  1.00 64.95           O  
ATOM    398  CG  ARG A  46      21.899   2.372 -16.594  1.00 64.95           C  
ATOM    399  CD  ARG A  46      21.177   1.182 -17.210  1.00 64.95           C  
ATOM    400  NE  ARG A  46      20.034   0.767 -16.402  1.00 64.95           N  
ATOM    401  NH1 ARG A  46      20.680  -1.447 -16.253  1.00 64.95           N  
ATOM    402  NH2 ARG A  46      18.751  -0.740 -15.236  1.00 64.95           N  
ATOM    403  CZ  ARG A  46      19.824  -0.472 -15.965  1.00 64.95           C  
ATOM    404  N   GLU A  47      25.321   3.873 -17.692  1.00 69.85           N  
ATOM    405  CA  GLU A  47      26.684   3.422 -17.429  1.00 69.85           C  
ATOM    406  C   GLU A  47      27.468   4.467 -16.640  1.00 69.85           C  
ATOM    407  CB  GLU A  47      27.407   3.102 -18.740  1.00 69.85           C  
ATOM    408  O   GLU A  47      28.207   4.126 -15.713  1.00 69.85           O  
ATOM    409  CG  GLU A  47      27.426   1.620 -19.086  1.00 69.85           C  
ATOM    410  CD  GLU A  47      28.165   1.316 -20.379  1.00 69.85           C  
ATOM    411  OE1 GLU A  47      28.174   0.140 -20.810  1.00 69.85           O  
ATOM    412  OE2 GLU A  47      28.739   2.260 -20.966  1.00 69.85           O  
ATOM    413  N   ARG A  48      27.312   5.696 -16.908  1.00 72.39           N  
ATOM    414  CA  ARG A  48      27.971   6.807 -16.229  1.00 72.39           C  
ATOM    415  C   ARG A  48      27.557   6.874 -14.763  1.00 72.39           C  
ATOM    416  CB  ARG A  48      27.649   8.131 -16.926  1.00 72.39           C  
ATOM    417  O   ARG A  48      28.403   7.043 -13.881  1.00 72.39           O  
ATOM    418  CG  ARG A  48      28.429   9.318 -16.382  1.00 72.39           C  
ATOM    419  CD  ARG A  48      28.095  10.601 -17.130  1.00 72.39           C  
ATOM    420  NE  ARG A  48      26.719  11.024 -16.886  1.00 72.39           N  
ATOM    421  NH1 ARG A  48      26.696  12.621 -18.556  1.00 72.39           N  
ATOM    422  NH2 ARG A  48      24.834  12.280 -17.264  1.00 72.39           N  
ATOM    423  CZ  ARG A  48      26.086  11.974 -17.569  1.00 72.39           C  
ATOM    424  N   VAL A  49      26.338   6.741 -14.518  1.00 65.33           N  
ATOM    425  CA  VAL A  49      25.804   6.858 -13.165  1.00 65.33           C  
ATOM    426  C   VAL A  49      26.285   5.682 -12.317  1.00 65.33           C  
ATOM    427  CB  VAL A  49      24.260   6.917 -13.167  1.00 65.33           C  
ATOM    428  O   VAL A  49      26.656   5.858 -11.154  1.00 65.33           O  
ATOM    429  CG1 VAL A  49      23.713   6.793 -11.747  1.00 65.33           C  
ATOM    430  CG2 VAL A  49      23.778   8.213 -13.818  1.00 65.33           C  
ATOM    431  N   GLN A  50      26.311   4.520 -12.973  1.00 63.56           N  
ATOM    432  CA  GLN A  50      26.792   3.345 -12.254  1.00 63.56           C  
ATOM    433  C   GLN A  50      28.267   3.488 -11.891  1.00 63.56           C  
ATOM    434  CB  GLN A  50      26.577   2.080 -13.087  1.00 63.56           C  
ATOM    435  O   GLN A  50      28.679   3.118 -10.789  1.00 63.56           O  
ATOM    436  CG  GLN A  50      25.146   1.559 -13.056  1.00 63.56           C  
ATOM    437  CD  GLN A  50      24.968   0.284 -13.858  1.00 63.56           C  
ATOM    438  NE2 GLN A  50      23.723  -0.038 -14.191  1.00 63.56           N  
ATOM    439  OE1 GLN A  50      25.942  -0.406 -14.177  1.00 63.56           O  
ATOM    440  N   ARG A  51      29.025   4.032 -12.747  1.00 64.79           N  
ATOM    441  CA  ARG A  51      30.438   4.302 -12.497  1.00 64.79           C  
ATOM    442  C   ARG A  51      30.610   5.330 -11.384  1.00 64.79           C  
ATOM    443  CB  ARG A  51      31.126   4.790 -13.773  1.00 64.79           C  
ATOM    444  O   ARG A  51      31.454   5.161 -10.501  1.00 64.79           O  
ATOM    445  CG  ARG A  51      32.643   4.834 -13.676  1.00 64.79           C  
ATOM    446  CD  ARG A  51      33.275   5.351 -14.961  1.00 64.79           C  
ATOM    447  NE  ARG A  51      32.419   5.108 -16.119  1.00 64.79           N  
ATOM    448  NH1 ARG A  51      33.719   6.321 -17.594  1.00 64.79           N  
ATOM    449  NH2 ARG A  51      31.805   5.292 -18.324  1.00 64.79           N  
ATOM    450  CZ  ARG A  51      32.650   5.574 -17.343  1.00 64.79           C  
ATOM    451  N   GLN A  52      29.901   6.381 -11.457  1.00 59.97           N  
ATOM    452  CA  GLN A  52      29.958   7.436 -10.451  1.00 59.97           C  
ATOM    453  C   GLN A  52      29.608   6.896  -9.067  1.00 59.97           C  
ATOM    454  CB  GLN A  52      29.015   8.582 -10.821  1.00 59.97           C  
ATOM    455  O   GLN A  52      30.231   7.274  -8.072  1.00 59.97           O  
ATOM    456  CG  GLN A  52      29.345   9.898 -10.128  1.00 59.97           C  
ATOM    457  CD  GLN A  52      28.484  11.049 -10.612  1.00 59.97           C  
ATOM    458  NE2 GLN A  52      28.872  12.269 -10.259  1.00 59.97           N  
ATOM    459  OE1 GLN A  52      27.478  10.842 -11.298  1.00 59.97           O  
ATOM    460  N   ARG A  53      28.743   5.941  -9.037  1.00 59.56           N  
ATOM    461  CA  ARG A  53      28.343   5.347  -7.765  1.00 59.56           C  
ATOM    462  C   ARG A  53      29.445   4.451  -7.209  1.00 59.56           C  
ATOM    463  CB  ARG A  53      27.049   4.546  -7.929  1.00 59.56           C  
ATOM    464  O   ARG A  53      29.675   4.420  -5.998  1.00 59.56           O  
ATOM    465  CG  ARG A  53      25.804   5.408  -8.062  1.00 59.56           C  
ATOM    466  CD  ARG A  53      24.534   4.568  -8.067  1.00 59.56           C  
ATOM    467  NE  ARG A  53      23.347   5.387  -8.298  1.00 59.56           N  
ATOM    468  NH1 ARG A  53      22.124   4.469  -6.567  1.00 59.56           N  
ATOM    469  NH2 ARG A  53      21.210   6.113  -7.877  1.00 59.56           N  
ATOM    470  CZ  ARG A  53      22.230   5.321  -7.580  1.00 59.56           C  
ATOM    471  N   GLN A  54      30.106   3.812  -8.103  1.00 62.23           N  
ATOM    472  CA  GLN A  54      31.235   2.985  -7.690  1.00 62.23           C  
ATOM    473  C   GLN A  54      32.390   3.844  -7.183  1.00 62.23           C  
ATOM    474  CB  GLN A  54      31.706   2.102  -8.847  1.00 62.23           C  
ATOM    475  O   GLN A  54      33.050   3.490  -6.204  1.00 62.23           O  
ATOM    476  CG  GLN A  54      30.871   0.843  -9.039  1.00 62.23           C  
ATOM    477  CD  GLN A  54      31.335   0.005 -10.215  1.00 62.23           C  
ATOM    478  NE2 GLN A  54      30.726  -1.164 -10.388  1.00 62.23           N  
ATOM    479  OE1 GLN A  54      32.234   0.404 -10.963  1.00 62.23           O  
ATOM    480  N   GLU A  55      32.585   5.036  -7.747  1.00 60.22           N  
ATOM    481  CA  GLU A  55      33.657   5.930  -7.322  1.00 60.22           C  
ATOM    482  C   GLU A  55      33.299   6.640  -6.019  1.00 60.22           C  
ATOM    483  CB  GLU A  55      33.964   6.959  -8.413  1.00 60.22           C  
ATOM    484  O   GLU A  55      34.176   6.934  -5.205  1.00 60.22           O  
ATOM    485  CG  GLU A  55      34.766   6.397  -9.579  1.00 60.22           C  
ATOM    486  CD  GLU A  55      34.967   7.398 -10.706  1.00 60.22           C  
ATOM    487  OE1 GLU A  55      35.603   7.045 -11.725  1.00 60.22           O  
ATOM    488  OE2 GLU A  55      34.486   8.545 -10.568  1.00 60.22           O  
ATOM    489  N   MET A  56      32.004   6.901  -5.840  1.00 63.57           N  
ATOM    490  CA  MET A  56      31.590   7.595  -4.624  1.00 63.57           C  
ATOM    491  C   MET A  56      31.400   6.612  -3.474  1.00 63.57           C  
ATOM    492  CB  MET A  56      30.296   8.375  -4.864  1.00 63.57           C  
ATOM    493  O   MET A  56      31.022   7.008  -2.370  1.00 63.57           O  
ATOM    494  CG  MET A  56      30.461   9.564  -5.797  1.00 63.57           C  
ATOM    495  SD  MET A  56      29.379  10.973  -5.338  1.00 63.57           S  
ATOM    496  CE  MET A  56      27.793  10.385  -5.994  1.00 63.57           C  
ATOM    497  N   GLY A  57      31.934   5.425  -3.734  1.00 42.32           N  
ATOM    498  CA  GLY A  57      31.992   4.464  -2.644  1.00 42.32           C  
ATOM    499  C   GLY A  57      30.628   3.936  -2.241  1.00 42.32           C  
ATOM    500  O   GLY A  57      30.465   3.396  -1.145  1.00 42.32           O  
ATOM    501  N   PHE A  58      29.571   4.304  -2.964  1.00 41.96           N  
ATOM    502  CA  PHE A  58      28.246   3.759  -2.692  1.00 41.96           C  
ATOM    503  C   PHE A  58      28.078   2.392  -3.346  1.00 41.96           C  
ATOM    504  CB  PHE A  58      27.157   4.715  -3.187  1.00 41.96           C  
ATOM    505  O   PHE A  58      27.039   1.748  -3.191  1.00 41.96           O  
ATOM    506  CG  PHE A  58      26.889   5.865  -2.254  1.00 41.96           C  
ATOM    507  CD1 PHE A  58      26.046   5.708  -1.161  1.00 41.96           C  
ATOM    508  CD2 PHE A  58      27.479   7.103  -2.471  1.00 41.96           C  
ATOM    509  CE1 PHE A  58      25.795   6.771  -0.295  1.00 41.96           C  
ATOM    510  CE2 PHE A  58      27.234   8.169  -1.610  1.00 41.96           C  
ATOM    511  CZ  PHE A  58      26.391   8.001  -0.524  1.00 41.96           C  
ATOM    512  N   GLY A  59      29.177   1.919  -4.031  1.00 36.53           N  
ATOM    513  CA  GLY A  59      28.950   0.629  -4.662  1.00 36.53           C  
ATOM    514  C   GLY A  59      29.574  -0.525  -3.902  1.00 36.53           C  
ATOM    515  O   GLY A  59      29.223  -1.685  -4.126  1.00 36.53           O  
ATOM    516  N   GLN A  60      29.725  -0.341  -2.503  1.00 34.17           N  
ATOM    517  CA  GLN A  60      30.135  -1.563  -1.819  1.00 34.17           C  
ATOM    518  C   GLN A  60      29.659  -1.569  -0.370  1.00 34.17           C  
ATOM    519  CB  GLN A  60      31.655  -1.724  -1.873  1.00 34.17           C  
ATOM    520  O   GLN A  60      30.006  -0.677   0.407  1.00 34.17           O  
ATOM    521  CG  GLN A  60      32.166  -2.305  -3.185  1.00 34.17           C  
ATOM    522  CD  GLN A  60      33.662  -2.556  -3.172  1.00 34.17           C  
ATOM    523  NE2 GLN A  60      34.201  -2.985  -4.308  1.00 34.17           N  
ATOM    524  OE1 GLN A  60      34.329  -2.365  -2.150  1.00 34.17           O  
ATOM    525  N   THR A  61      28.390  -1.461   0.023  1.00 34.20           N  
ATOM    526  CA  THR A  61      28.029  -1.793   1.397  1.00 34.20           C  
ATOM    527  C   THR A  61      28.325  -3.260   1.694  1.00 34.20           C  
ATOM    528  CB  THR A  61      26.542  -1.500   1.669  1.00 34.20           C  
ATOM    529  O   THR A  61      27.729  -4.154   1.089  1.00 34.20           O  
ATOM    530  CG2 THR A  61      26.248  -0.007   1.569  1.00 34.20           C  
ATOM    531  OG1 THR A  61      25.740  -2.200   0.710  1.00 34.20           O  
ATOM    532  N   SER A  62      29.504  -3.817   1.357  1.00 30.37           N  
ATOM    533  CA  SER A  62      29.867  -4.964   2.183  1.00 30.37           C  
ATOM    534  C   SER A  62      31.130  -4.685   2.991  1.00 30.37           C  
ATOM    535  CB  SER A  62      30.071  -6.207   1.315  1.00 30.37           C  
ATOM    536  O   SER A  62      31.476  -5.449   3.894  1.00 30.37           O  
ATOM    537  OG  SER A  62      31.196  -6.050   0.467  1.00 30.37           O  
ATOM    538  N   GLN A  63      31.258  -3.560   3.697  1.00 28.07           N  
ATOM    539  CA  GLN A  63      32.300  -3.616   4.717  1.00 28.07           C  
ATOM    540  C   GLN A  63      32.166  -2.461   5.704  1.00 28.07           C  
ATOM    541  CB  GLN A  63      33.686  -3.597   4.070  1.00 28.07           C  
ATOM    542  O   GLN A  63      32.013  -1.306   5.300  1.00 28.07           O  
ATOM    543  CG  GLN A  63      33.992  -4.832   3.234  1.00 28.07           C  
ATOM    544  CD  GLN A  63      34.576  -5.967   4.055  1.00 28.07           C  
ATOM    545  NE2 GLN A  63      34.486  -7.185   3.532  1.00 28.07           N  
ATOM    546  OE1 GLN A  63      35.105  -5.750   5.150  1.00 28.07           O  
ATOM    547  N   GLY A  64      31.299  -2.587   6.786  1.00 23.46           N  
ATOM    548  CA  GLY A  64      31.701  -2.348   8.163  1.00 23.46           C  
ATOM    549  C   GLY A  64      30.971  -1.183   8.804  1.00 23.46           C  
ATOM    550  O   GLY A  64      30.939  -0.083   8.249  1.00 23.46           O  
ATOM    551  N   LEU A  65      29.760  -1.394   9.323  1.00 23.34           N  
ATOM    552  CA  LEU A  65      29.244  -1.286  10.684  1.00 23.34           C  
ATOM    553  C   LEU A  65      30.050  -0.275  11.492  1.00 23.34           C  
ATOM    554  CB  LEU A  65      29.271  -2.651  11.377  1.00 23.34           C  
ATOM    555  O   LEU A  65      31.255  -0.450  11.688  1.00 23.34           O  
ATOM    556  CG  LEU A  65      27.936  -3.390  11.472  1.00 23.34           C  
ATOM    557  CD1 LEU A  65      28.019  -4.730  10.749  1.00 23.34           C  
ATOM    558  CD2 LEU A  65      27.536  -3.587  12.931  1.00 23.34           C  
ATOM    559  N   HIS A  66      29.849   1.016  11.375  1.00 26.47           N  
ATOM    560  CA  HIS A  66      30.126   1.951  12.459  1.00 26.47           C  
ATOM    561  C   HIS A  66      28.906   2.131  13.357  1.00 26.47           C  
ATOM    562  CB  HIS A  66      30.570   3.304  11.900  1.00 26.47           C  
ATOM    563  O   HIS A  66      27.859   2.597  12.902  1.00 26.47           O  
ATOM    564  CG  HIS A  66      31.918   3.272  11.252  1.00 26.47           C  
ATOM    565  CD2 HIS A  66      32.276   3.210   9.948  1.00 26.47           C  
ATOM    566  ND1 HIS A  66      33.091   3.303  11.974  1.00 26.47           N  
ATOM    567  CE1 HIS A  66      34.116   3.261  11.139  1.00 26.47           C  
ATOM    568  NE2 HIS A  66      33.649   3.204   9.904  1.00 26.47           N  
ATOM    569  N   THR A  67      28.415   1.158  14.046  1.00 25.01           N  
ATOM    570  CA  THR A  67      27.539   1.296  15.204  1.00 25.01           C  
ATOM    571  C   THR A  67      28.218   2.107  16.303  1.00 25.01           C  
ATOM    572  CB  THR A  67      27.126  -0.080  15.758  1.00 25.01           C  
ATOM    573  O   THR A  67      29.389   1.880  16.616  1.00 25.01           O  
ATOM    574  CG2 THR A  67      25.937  -0.648  14.991  1.00 25.01           C  
ATOM    575  OG1 THR A  67      28.231  -0.986  15.644  1.00 25.01           O  
ATOM    576  N   PRO A  68      27.888   3.380  16.515  1.00 24.96           N  
ATOM    577  CA  PRO A  68      28.257   4.257  17.629  1.00 24.96           C  
ATOM    578  C   PRO A  68      28.088   3.585  18.990  1.00 24.96           C  
ATOM    579  CB  PRO A  68      27.297   5.439  17.481  1.00 24.96           C  
ATOM    580  O   PRO A  68      27.119   2.851  19.204  1.00 24.96           O  
ATOM    581  CG  PRO A  68      26.228   4.949  16.558  1.00 24.96           C  
ATOM    582  CD  PRO A  68      26.579   3.557  16.118  1.00 24.96           C  
ATOM    583  N   GLN A  69      29.207   3.030  19.573  1.00 20.01           N  
ATOM    584  CA  GLN A  69      29.739   2.677  20.885  1.00 20.01           C  
ATOM    585  C   GLN A  69      28.881   3.262  22.002  1.00 20.01           C  
ATOM    586  CB  GLN A  69      31.184   3.158  21.026  1.00 20.01           C  
ATOM    587  O   GLN A  69      28.817   4.482  22.169  1.00 20.01           O  
ATOM    588  CG  GLN A  69      32.222   2.092  20.703  1.00 20.01           C  
ATOM    589  CD  GLN A  69      33.279   1.956  21.783  1.00 20.01           C  
ATOM    590  NE2 GLN A  69      34.168   0.982  21.623  1.00 20.01           N  
ATOM    591  OE1 GLN A  69      33.298   2.722  22.752  1.00 20.01           O  
ATOM    592  N   LEU A  70      27.641   2.910  22.173  1.00 25.75           N  
ATOM    593  CA  LEU A  70      26.844   3.142  23.373  1.00 25.75           C  
ATOM    594  C   LEU A  70      27.312   2.250  24.517  1.00 25.75           C  
ATOM    595  CB  LEU A  70      25.361   2.889  23.088  1.00 25.75           C  
ATOM    596  O   LEU A  70      27.461   1.038  24.345  1.00 25.75           O  
ATOM    597  CG  LEU A  70      24.642   3.947  22.249  1.00 25.75           C  
ATOM    598  CD1 LEU A  70      23.294   3.418  21.771  1.00 25.75           C  
ATOM    599  CD2 LEU A  70      24.464   5.234  23.049  1.00 25.75           C  
ATOM    600  N   GLN A  71      28.386   2.605  25.250  1.00 23.40           N  
ATOM    601  CA  GLN A  71      28.821   2.592  26.643  1.00 23.40           C  
ATOM    602  C   GLN A  71      27.639   2.382  27.586  1.00 23.40           C  
ATOM    603  CB  GLN A  71      29.547   3.892  26.992  1.00 23.40           C  
ATOM    604  O   GLN A  71      26.701   3.182  27.601  1.00 23.40           O  
ATOM    605  CG  GLN A  71      31.063   3.759  27.025  1.00 23.40           C  
ATOM    606  CD  GLN A  71      31.771   5.100  26.969  1.00 23.40           C  
ATOM    607  NE2 GLN A  71      32.992   5.149  27.492  1.00 23.40           N  
ATOM    608  OE1 GLN A  71      31.226   6.084  26.460  1.00 23.40           O  
ATOM    609  N   SER A  72      27.083   1.167  27.789  1.00 24.58           N  
ATOM    610  CA  SER A  72      26.472   0.847  29.075  1.00 24.58           C  
ATOM    611  C   SER A  72      26.219  -0.650  29.210  1.00 24.58           C  
ATOM    612  CB  SER A  72      25.159   1.612  29.251  1.00 24.58           C  
ATOM    613  O   SER A  72      25.759  -1.295  28.265  1.00 24.58           O  
ATOM    614  OG  SER A  72      24.249   1.295  28.211  1.00 24.58           O  
ATOM    615  N   ASP A  73      27.123  -1.439  29.831  1.00 24.75           N  
ATOM    616  CA  ASP A  73      27.076  -2.442  30.891  1.00 24.75           C  
ATOM    617  C   ASP A  73      26.789  -3.830  30.322  1.00 24.75           C  
ATOM    618  CB  ASP A  73      26.019  -2.073  31.934  1.00 24.75           C  
ATOM    619  O   ASP A  73      25.904  -3.990  29.479  1.00 24.75           O  
ATOM    620  CG  ASP A  73      26.444  -0.919  32.826  1.00 24.75           C  
ATOM    621  OD1 ASP A  73      27.661  -0.674  32.968  1.00 24.75           O  
ATOM    622  OD2 ASP A  73      25.553  -0.251  33.394  1.00 24.75           O  
ATOM    623  N   PRO A  74      27.668  -4.907  30.581  1.00 23.05           N  
ATOM    624  CA  PRO A  74      27.858  -6.251  30.030  1.00 23.05           C  
ATOM    625  C   PRO A  74      26.691  -7.186  30.339  1.00 23.05           C  
ATOM    626  CB  PRO A  74      29.140  -6.734  30.712  1.00 23.05           C  
ATOM    627  O   PRO A  74      26.287  -7.312  31.498  1.00 23.05           O  
ATOM    628  CG  PRO A  74      29.288  -5.857  31.913  1.00 23.05           C  
ATOM    629  CD  PRO A  74      28.269  -4.757  31.829  1.00 23.05           C  
ATOM    630  N   ILE A  75      25.603  -7.086  29.664  1.00 25.23           N  
ATOM    631  CA  ILE A  75      24.694  -8.227  29.686  1.00 25.23           C  
ATOM    632  C   ILE A  75      25.388  -9.451  29.092  1.00 25.23           C  
ATOM    633  CB  ILE A  75      23.388  -7.925  28.918  1.00 25.23           C  
ATOM    634  O   ILE A  75      25.946  -9.384  27.995  1.00 25.23           O  
ATOM    635  CG1 ILE A  75      22.713  -6.671  29.484  1.00 25.23           C  
ATOM    636  CG2 ILE A  75      22.441  -9.127  28.968  1.00 25.23           C  
ATOM    637  CD1 ILE A  75      21.497  -6.211  28.692  1.00 25.23           C  
ATOM    638  N   THR A  76      26.150 -10.235  29.886  1.00 22.12           N  
ATOM    639  CA  THR A  76      26.513 -11.648  29.887  1.00 22.12           C  
ATOM    640  C   THR A  76      25.430 -12.484  29.211  1.00 22.12           C  
ATOM    641  CB  THR A  76      26.745 -12.164  31.319  1.00 22.12           C  
ATOM    642  O   THR A  76      24.273 -12.470  29.635  1.00 22.12           O  
ATOM    643  CG2 THR A  76      27.448 -13.517  31.308  1.00 22.12           C  
ATOM    644  OG1 THR A  76      27.555 -11.223  32.034  1.00 22.12           O  
ATOM    645  N   PHE A  77      25.348 -12.483  27.923  1.00 23.20           N  
ATOM    646  CA  PHE A  77      24.661 -13.559  27.219  1.00 23.20           C  
ATOM    647  C   PHE A  77      25.622 -14.700  26.905  1.00 23.20           C  
ATOM    648  CB  PHE A  77      24.025 -13.037  25.926  1.00 23.20           C  
ATOM    649  O   PHE A  77      26.723 -14.470  26.401  1.00 23.20           O  
ATOM    650  CG  PHE A  77      22.559 -12.725  26.055  1.00 23.20           C  
ATOM    651  CD1 PHE A  77      21.602 -13.702  25.808  1.00 23.20           C  
ATOM    652  CD2 PHE A  77      22.137 -11.454  26.422  1.00 23.20           C  
ATOM    653  CE1 PHE A  77      20.244 -13.416  25.926  1.00 23.20           C  
ATOM    654  CE2 PHE A  77      20.782 -11.161  26.542  1.00 23.20           C  
ATOM    655  CZ  PHE A  77      19.837 -12.143  26.293  1.00 23.20           C  
ATOM    656  N   PRO A  78      25.571 -15.906  27.577  1.00 22.35           N  
ATOM    657  CA  PRO A  78      26.303 -17.146  27.308  1.00 22.35           C  
ATOM    658  C   PRO A  78      26.242 -17.560  25.839  1.00 22.35           C  
ATOM    659  CB  PRO A  78      25.595 -18.173  28.195  1.00 22.35           C  
ATOM    660  O   PRO A  78      25.217 -17.364  25.181  1.00 22.35           O  
ATOM    661  CG  PRO A  78      24.258 -17.571  28.485  1.00 22.35           C  
ATOM    662  CD  PRO A  78      24.273 -16.138  28.034  1.00 22.35           C  
ATOM    663  N   GLN A  79      27.399 -17.494  25.109  1.00 22.16           N  
ATOM    664  CA  GLN A  79      28.184 -18.313  24.192  1.00 22.16           C  
ATOM    665  C   GLN A  79      27.496 -19.647  23.917  1.00 22.16           C  
ATOM    666  CB  GLN A  79      29.587 -18.552  24.752  1.00 22.16           C  
ATOM    667  O   GLN A  79      27.191 -20.397  24.846  1.00 22.16           O  
ATOM    668  CG  GLN A  79      30.404 -17.279  24.928  1.00 22.16           C  
ATOM    669  CD  GLN A  79      31.871 -17.472  24.592  1.00 22.16           C  
ATOM    670  NE2 GLN A  79      32.437 -16.531  23.844  1.00 22.16           N  
ATOM    671  OE1 GLN A  79      32.491 -18.459  25.001  1.00 22.16           O  
ATOM    672  N   SER A  80      26.636 -19.731  22.828  1.00 23.11           N  
ATOM    673  CA  SER A  80      26.863 -20.935  22.036  1.00 23.11           C  
ATOM    674  C   SER A  80      26.193 -20.833  20.670  1.00 23.11           C  
ATOM    675  CB  SER A  80      26.347 -22.170  22.775  1.00 23.11           C  
ATOM    676  O   SER A  80      24.964 -20.793  20.577  1.00 23.11           O  
ATOM    677  OG  SER A  80      25.234 -21.840  23.589  1.00 23.11           O  
ATOM    678  N   PHE A  81      26.460 -19.935  19.782  1.00 22.67           N  
ATOM    679  CA  PHE A  81      26.001 -20.179  18.420  1.00 22.67           C  
ATOM    680  C   PHE A  81      27.025 -20.996  17.642  1.00 22.67           C  
ATOM    681  CB  PHE A  81      25.727 -18.856  17.698  1.00 22.67           C  
ATOM    682  O   PHE A  81      28.198 -20.624  17.568  1.00 22.67           O  
ATOM    683  CG  PHE A  81      24.317 -18.357  17.861  1.00 22.67           C  
ATOM    684  CD1 PHE A  81      23.321 -18.742  16.971  1.00 22.67           C  
ATOM    685  CD2 PHE A  81      23.986 -17.502  18.905  1.00 22.67           C  
ATOM    686  CE1 PHE A  81      22.015 -18.281  17.119  1.00 22.67           C  
ATOM    687  CE2 PHE A  81      22.683 -17.038  19.059  1.00 22.67           C  
ATOM    688  CZ  PHE A  81      21.699 -17.428  18.165  1.00 22.67           C  
ATOM    689  N   THR A  82      27.163 -22.310  17.878  1.00 24.44           N  
ATOM    690  CA  THR A  82      27.508 -23.408  16.983  1.00 24.44           C  
ATOM    691  C   THR A  82      27.095 -23.088  15.549  1.00 24.44           C  
ATOM    692  CB  THR A  82      26.844 -24.723  17.430  1.00 24.44           C  
ATOM    693  O   THR A  82      26.007 -22.558  15.315  1.00 24.44           O  
ATOM    694  CG2 THR A  82      27.505 -25.273  18.690  1.00 24.44           C  
ATOM    695  OG1 THR A  82      25.457 -24.485  17.697  1.00 24.44           O  
ATOM    696  N   GLN A  83      27.965 -22.498  14.667  1.00 22.06           N  
ATOM    697  CA  GLN A  83      28.365 -22.676  13.275  1.00 22.06           C  
ATOM    698  C   GLN A  83      27.318 -23.472  12.500  1.00 22.06           C  
ATOM    699  CB  GLN A  83      29.723 -23.374  13.190  1.00 22.06           C  
ATOM    700  O   GLN A  83      26.971 -24.591  12.884  1.00 22.06           O  
ATOM    701  CG  GLN A  83      30.776 -22.580  12.430  1.00 22.06           C  
ATOM    702  CD  GLN A  83      32.178 -23.129  12.622  1.00 22.06           C  
ATOM    703  NE2 GLN A  83      33.181 -22.296  12.368  1.00 22.06           N  
ATOM    704  OE1 GLN A  83      32.357 -24.292  12.998  1.00 22.06           O  
ATOM    705  N   ALA A  84      26.181 -22.926  12.088  1.00 22.45           N  
ATOM    706  CA  ALA A  84      25.238 -23.361  11.061  1.00 22.45           C  
ATOM    707  C   ALA A  84      25.970 -23.929   9.849  1.00 22.45           C  
ATOM    708  CB  ALA A  84      24.337 -22.202  10.641  1.00 22.45           C  
ATOM    709  O   ALA A  84      26.909 -23.314   9.339  1.00 22.45           O  
ATOM    710  N   PRO A  85      26.005 -25.293   9.578  1.00 27.16           N  
ATOM    711  CA  PRO A  85      26.626 -25.960   8.432  1.00 27.16           C  
ATOM    712  C   PRO A  85      25.985 -25.568   7.102  1.00 27.16           C  
ATOM    713  CB  PRO A  85      26.405 -27.446   8.727  1.00 27.16           C  
ATOM    714  O   PRO A  85      24.788 -25.274   7.053  1.00 27.16           O  
ATOM    715  CG  PRO A  85      25.280 -27.477   9.710  1.00 27.16           C  
ATOM    716  CD  PRO A  85      24.994 -26.071  10.153  1.00 27.16           C  
ATOM    717  N   SER A  86      26.698 -24.830   6.183  1.00 28.10           N  
ATOM    718  CA  SER A  86      26.704 -24.631   4.738  1.00 28.10           C  
ATOM    719  C   SER A  86      26.087 -25.823   4.013  1.00 28.10           C  
ATOM    720  CB  SER A  86      28.129 -24.400   4.234  1.00 28.10           C  
ATOM    721  O   SER A  86      26.543 -26.957   4.174  1.00 28.10           O  
ATOM    722  OG  SER A  86      29.071 -25.045   5.075  1.00 28.10           O  
ATOM    723  N   ALA A  87      24.796 -26.071   4.058  1.00 28.15           N  
ATOM    724  CA  ALA A  87      23.996 -27.043   3.316  1.00 28.15           C  
ATOM    725  C   ALA A  87      24.240 -26.922   1.815  1.00 28.15           C  
ATOM    726  CB  ALA A  87      22.513 -26.859   3.628  1.00 28.15           C  
ATOM    727  O   ALA A  87      24.102 -25.838   1.243  1.00 28.15           O  
ATOM    728  N   SER A  88      25.308 -27.389   1.239  1.00 31.38           N  
ATOM    729  CA  SER A  88      25.591 -27.776  -0.139  1.00 31.38           C  
ATOM    730  C   SER A  88      24.644 -28.874  -0.611  1.00 31.38           C  
ATOM    731  CB  SER A  88      27.040 -28.247  -0.277  1.00 31.38           C  
ATOM    732  O   SER A  88      24.276 -29.759   0.165  1.00 31.38           O  
ATOM    733  OG  SER A  88      27.259 -29.427   0.477  1.00 31.38           O  
ATOM    734  N   PHE A  89      23.550 -28.553  -1.280  1.00 31.20           N  
ATOM    735  CA  PHE A  89      22.508 -29.294  -1.980  1.00 31.20           C  
ATOM    736  C   PHE A  89      23.116 -30.375  -2.866  1.00 31.20           C  
ATOM    737  CB  PHE A  89      21.647 -28.348  -2.823  1.00 31.20           C  
ATOM    738  O   PHE A  89      24.112 -30.136  -3.551  1.00 31.20           O  
ATOM    739  CG  PHE A  89      20.865 -27.352  -2.009  1.00 31.20           C  
ATOM    740  CD1 PHE A  89      19.650 -27.705  -1.434  1.00 31.20           C  
ATOM    741  CD2 PHE A  89      21.345 -26.063  -1.819  1.00 31.20           C  
ATOM    742  CE1 PHE A  89      18.924 -26.786  -0.681  1.00 31.20           C  
ATOM    743  CE2 PHE A  89      20.625 -25.139  -1.068  1.00 31.20           C  
ATOM    744  CZ  PHE A  89      19.414 -25.502  -0.500  1.00 31.20           C  
ATOM    745  N   THR A  90      23.073 -31.596  -2.461  1.00 40.76           N  
ATOM    746  CA  THR A  90      23.508 -32.754  -3.234  1.00 40.76           C  
ATOM    747  C   THR A  90      22.667 -32.908  -4.497  1.00 40.76           C  
ATOM    748  CB  THR A  90      23.428 -34.045  -2.399  1.00 40.76           C  
ATOM    749  O   THR A  90      21.561 -32.370  -4.583  1.00 40.76           O  
ATOM    750  CG2 THR A  90      24.384 -33.993  -1.212  1.00 40.76           C  
ATOM    751  OG1 THR A  90      22.090 -34.211  -1.914  1.00 40.76           O  
ATOM    752  N   GLU A  91      23.246 -33.145  -5.646  1.00 49.25           N  
ATOM    753  CA  GLU A  91      22.755 -33.487  -6.978  1.00 49.25           C  
ATOM    754  C   GLU A  91      21.533 -34.397  -6.898  1.00 49.25           C  
ATOM    755  CB  GLU A  91      23.858 -34.158  -7.801  1.00 49.25           C  
ATOM    756  O   GLU A  91      20.626 -34.301  -7.727  1.00 49.25           O  
ATOM    757  CG  GLU A  91      24.951 -33.203  -8.258  1.00 49.25           C  
ATOM    758  CD  GLU A  91      25.566 -33.590  -9.594  1.00 49.25           C  
ATOM    759  OE1 GLU A  91      26.321 -32.776 -10.173  1.00 49.25           O  
ATOM    760  OE2 GLU A  91      25.288 -34.715 -10.066  1.00 49.25           O  
ATOM    761  N   ASP A  92      21.298 -34.996  -5.722  1.00 45.81           N  
ATOM    762  CA  ASP A  92      20.114 -35.840  -5.597  1.00 45.81           C  
ATOM    763  C   ASP A  92      18.880 -35.009  -5.252  1.00 45.81           C  
ATOM    764  CB  ASP A  92      20.334 -36.921  -4.536  1.00 45.81           C  
ATOM    765  O   ASP A  92      17.767 -35.337  -5.670  1.00 45.81           O  
ATOM    766  CG  ASP A  92      21.121 -38.110  -5.056  1.00 45.81           C  
ATOM    767  OD1 ASP A  92      21.219 -38.285  -6.290  1.00 45.81           O  
ATOM    768  OD2 ASP A  92      21.646 -38.882  -4.224  1.00 45.81           O  
ATOM    769  N   GLU A  93      19.060 -33.778  -4.734  1.00 38.73           N  
ATOM    770  CA  GLU A  93      17.934 -32.902  -4.424  1.00 38.73           C  
ATOM    771  C   GLU A  93      17.520 -32.083  -5.643  1.00 38.73           C  
ATOM    772  CB  GLU A  93      18.280 -31.973  -3.258  1.00 38.73           C  
ATOM    773  O   GLU A  93      16.339 -31.780  -5.822  1.00 38.73           O  
ATOM    774  CG  GLU A  93      18.133 -32.622  -1.890  1.00 38.73           C  
ATOM    775  CD  GLU A  93      18.442 -31.675  -0.740  1.00 38.73           C  
ATOM    776  OE1 GLU A  93      18.087 -31.991   0.418  1.00 38.73           O  
ATOM    777  OE2 GLU A  93      19.043 -30.609  -1.001  1.00 38.73           O  
ATOM    778  N   LEU A  94      18.393 -31.924  -6.657  1.00 39.38           N  
ATOM    779  CA  LEU A  94      17.947 -31.282  -7.888  1.00 39.38           C  
ATOM    780  C   LEU A  94      17.166 -32.259  -8.760  1.00 39.38           C  
ATOM    781  CB  LEU A  94      19.143 -30.729  -8.668  1.00 39.38           C  
ATOM    782  O   LEU A  94      16.287 -31.852  -9.523  1.00 39.38           O  
ATOM    783  CG  LEU A  94      19.778 -29.450  -8.119  1.00 39.38           C  
ATOM    784  CD1 LEU A  94      21.098 -29.166  -8.829  1.00 39.38           C  
ATOM    785  CD2 LEU A  94      18.822 -28.272  -8.266  1.00 39.38           C  
ATOM    786  N   ASP A  95      17.342 -33.551  -8.520  1.00 38.81           N  
ATOM    787  CA  ASP A  95      16.552 -34.507  -9.290  1.00 38.81           C  
ATOM    788  C   ASP A  95      15.150 -34.660  -8.705  1.00 38.81           C  
ATOM    789  CB  ASP A  95      17.253 -35.867  -9.339  1.00 38.81           C  
ATOM    790  O   ASP A  95      14.194 -34.932  -9.433  1.00 38.81           O  
ATOM    791  CG  ASP A  95      17.823 -36.191 -10.708  1.00 38.81           C  
ATOM    792  OD1 ASP A  95      17.767 -35.330 -11.612  1.00 38.81           O  
ATOM    793  OD2 ASP A  95      18.331 -37.320 -10.886  1.00 38.81           O  
ATOM    794  N   PHE A  96      14.970 -34.334  -7.463  1.00 38.83           N  
ATOM    795  CA  PHE A  96      13.645 -34.332  -6.855  1.00 38.83           C  
ATOM    796  C   PHE A  96      12.846 -33.113  -7.301  1.00 38.83           C  
ATOM    797  CB  PHE A  96      13.754 -34.357  -5.327  1.00 38.83           C  
ATOM    798  O   PHE A  96      11.643 -33.211  -7.550  1.00 38.83           O  
ATOM    799  CG  PHE A  96      12.460 -34.686  -4.632  1.00 38.83           C  
ATOM    800  CD1 PHE A  96      11.668 -33.678  -4.095  1.00 38.83           C  
ATOM    801  CD2 PHE A  96      12.036 -36.003  -4.515  1.00 38.83           C  
ATOM    802  CE1 PHE A  96      10.470 -33.979  -3.451  1.00 38.83           C  
ATOM    803  CE2 PHE A  96      10.840 -36.312  -3.873  1.00 38.83           C  
ATOM    804  CZ  PHE A  96      10.059 -35.299  -3.341  1.00 38.83           C  
ATOM    805  N   LEU A  97      13.473 -31.972  -7.745  1.00 36.91           N  
ATOM    806  CA  LEU A  97      12.717 -30.829  -8.246  1.00 36.91           C  
ATOM    807  C   LEU A  97      12.370 -31.012  -9.720  1.00 36.91           C  
ATOM    808  CB  LEU A  97      13.512 -29.535  -8.053  1.00 36.91           C  
ATOM    809  O   LEU A  97      11.384 -30.450 -10.203  1.00 36.91           O  
ATOM    810  CG  LEU A  97      13.605 -29.003  -6.622  1.00 36.91           C  
ATOM    811  CD1 LEU A  97      14.607 -27.856  -6.547  1.00 36.91           C  
ATOM    812  CD2 LEU A  97      12.233 -28.556  -6.128  1.00 36.91           C  
ATOM    813  N   ASP A  98      13.036 -31.904 -10.373  1.00 38.06           N  
ATOM    814  CA  ASP A  98      12.662 -32.115 -11.768  1.00 38.06           C  
ATOM    815  C   ASP A  98      11.524 -33.126 -11.885  1.00 38.06           C  
ATOM    816  CB  ASP A  98      13.869 -32.584 -12.583  1.00 38.06           C  
ATOM    817  O   ASP A  98      10.686 -33.024 -12.783  1.00 38.06           O  
ATOM    818  CG  ASP A  98      13.705 -32.351 -14.074  1.00 38.06           C  
ATOM    819  OD1 ASP A  98      13.234 -31.264 -14.474  1.00 38.06           O  
ATOM    820  OD2 ASP A  98      14.047 -33.263 -14.858  1.00 38.06           O  
ATOM    821  N   HIS A  99      11.276 -33.956 -10.844  1.00 37.70           N  
ATOM    822  CA  HIS A  99      10.165 -34.895 -10.943  1.00 37.70           C  
ATOM    823  C   HIS A  99       8.867 -34.268 -10.444  1.00 37.70           C  
ATOM    824  CB  HIS A  99      10.470 -36.170 -10.153  1.00 37.70           C  
ATOM    825  O   HIS A  99       7.792 -34.851 -10.601  1.00 37.70           O  
ATOM    826  CG  HIS A  99      11.475 -37.059 -10.813  1.00 37.70           C  
ATOM    827  CD2 HIS A  99      12.581 -37.667 -10.323  1.00 37.70           C  
ATOM    828  ND1 HIS A  99      11.400 -37.407 -12.144  1.00 37.70           N  
ATOM    829  CE1 HIS A  99      12.419 -38.195 -12.445  1.00 37.70           C  
ATOM    830  NE2 HIS A  99      13.150 -38.368 -11.357  1.00 37.70           N  
ATOM    831  N   LEU A 100       8.979 -33.079  -9.871  1.00 38.73           N  
ATOM    832  CA  LEU A 100       7.705 -32.418  -9.610  1.00 38.73           C  
ATOM    833  C   LEU A 100       7.195 -31.708 -10.860  1.00 38.73           C  
ATOM    834  CB  LEU A 100       7.846 -31.415  -8.462  1.00 38.73           C  
ATOM    835  O   LEU A 100       5.994 -31.463 -10.993  1.00 38.73           O  
ATOM    836  CG  LEU A 100       7.601 -31.959  -7.053  1.00 38.73           C  
ATOM    837  CD1 LEU A 100       8.336 -31.110  -6.022  1.00 38.73           C  
ATOM    838  CD2 LEU A 100       6.107 -32.004  -6.750  1.00 38.73           C  
ATOM    839  N   ALA A 101       8.102 -31.637 -11.880  1.00 37.00           N  
ATOM    840  CA  ALA A 101       7.574 -31.011 -13.089  1.00 37.00           C  
ATOM    841  C   ALA A 101       7.013 -32.057 -14.048  1.00 37.00           C  
ATOM    842  CB  ALA A 101       8.659 -30.188 -13.779  1.00 37.00           C  
ATOM    843  O   ALA A 101       6.117 -31.762 -14.843  1.00 37.00           O  
ATOM    844  N   ASP A 102       7.128 -33.354 -13.690  1.00 33.64           N  
ATOM    845  CA  ASP A 102       6.512 -34.301 -14.613  1.00 33.64           C  
ATOM    846  C   ASP A 102       5.308 -34.988 -13.973  1.00 33.64           C  
ATOM    847  CB  ASP A 102       7.532 -35.346 -15.070  1.00 33.64           C  
ATOM    848  O   ASP A 102       4.488 -35.591 -14.669  1.00 33.64           O  
ATOM    849  CG  ASP A 102       8.264 -34.945 -16.339  1.00 33.64           C  
ATOM    850  OD1 ASP A 102       7.851 -33.966 -16.999  1.00 33.64           O  
ATOM    851  OD2 ASP A 102       9.262 -35.614 -16.684  1.00 33.64           O  
ATOM    852  N   ASP A 103       5.100 -34.793 -12.690  1.00 27.94           N  
ATOM    853  CA  ASP A 103       3.951 -35.433 -12.058  1.00 27.94           C  
ATOM    854  C   ASP A 103       2.731 -34.515 -12.079  1.00 27.94           C  
ATOM    855  CB  ASP A 103       4.283 -35.835 -10.620  1.00 27.94           C  
ATOM    856  O   ASP A 103       1.657 -34.889 -11.603  1.00 27.94           O  
ATOM    857  CG  ASP A 103       3.614 -37.130 -10.196  1.00 27.94           C  
ATOM    858  OD1 ASP A 103       3.037 -37.829 -11.057  1.00 27.94           O  
ATOM    859  OD2 ASP A 103       3.661 -37.454  -8.990  1.00 27.94           O  
ATOM    860  N   MET A 104       2.807 -33.400 -12.880  1.00 31.23           N  
ATOM    861  CA  MET A 104       1.576 -32.678 -13.189  1.00 31.23           C  
ATOM    862  C   MET A 104       1.033 -33.089 -14.553  1.00 31.23           C  
ATOM    863  CB  MET A 104       1.815 -31.168 -13.154  1.00 31.23           C  
ATOM    864  O   MET A 104      -0.059 -32.670 -14.943  1.00 31.23           O  
ATOM    865  CG  MET A 104       2.352 -30.663 -11.824  1.00 31.23           C  
ATOM    866  SD  MET A 104       1.859 -28.930 -11.479  1.00 31.23           S  
ATOM    867  CE  MET A 104       2.867 -28.058 -12.710  1.00 31.23           C  
ATOM    868  N   THR A 105       1.598 -34.224 -15.160  1.00 31.43           N  
ATOM    869  CA  THR A 105       0.861 -34.573 -16.369  1.00 31.43           C  
ATOM    870  C   THR A 105       0.209 -35.946 -16.228  1.00 31.43           C  
ATOM    871  CB  THR A 105       1.778 -34.561 -17.606  1.00 31.43           C  
ATOM    872  O   THR A 105      -0.627 -36.329 -17.049  1.00 31.43           O  
ATOM    873  CG2 THR A 105       2.009 -33.139 -18.106  1.00 31.43           C  
ATOM    874  OG1 THR A 105       3.040 -35.147 -17.263  1.00 31.43           O  
ATOM    875  N   ALA A 106      -0.135 -36.432 -14.987  1.00 27.92           N  
ATOM    876  CA  ALA A 106      -0.918 -37.659 -15.109  1.00 27.92           C  
ATOM    877  C   ALA A 106      -1.865 -37.826 -13.924  1.00 27.92           C  
ATOM    878  CB  ALA A 106       0.006 -38.870 -15.223  1.00 27.92           C  
ATOM    879  O   ALA A 106      -2.598 -38.814 -13.843  1.00 27.92           O  
ATOM    880  N   GLY A 107      -2.575 -36.764 -13.507  1.00 22.30           N  
ATOM    881  CA  GLY A 107      -3.630 -37.082 -12.559  1.00 22.30           C  
ATOM    882  C   GLY A 107      -4.983 -36.526 -12.963  1.00 22.30           C  
ATOM    883  O   GLY A 107      -5.080 -35.382 -13.411  1.00 22.30           O  
ATOM    884  N   GLU A 108      -5.761 -37.266 -13.823  1.00 25.05           N  
ATOM    885  CA  GLU A 108      -7.185 -37.583 -13.796  1.00 25.05           C  
ATOM    886  C   GLU A 108      -7.860 -36.988 -12.563  1.00 25.05           C  
ATOM    887  CB  GLU A 108      -7.400 -39.098 -13.833  1.00 25.05           C  
ATOM    888  O   GLU A 108      -7.511 -37.330 -11.432  1.00 25.05           O  
ATOM    889  CG  GLU A 108      -7.268 -39.704 -15.222  1.00 25.05           C  
ATOM    890  CD  GLU A 108      -7.655 -41.174 -15.275  1.00 25.05           C  
ATOM    891  OE1 GLU A 108      -7.765 -41.733 -16.389  1.00 25.05           O  
ATOM    892  OE2 GLU A 108      -7.850 -41.771 -14.192  1.00 25.05           O  
ATOM    893  N   SER A 109      -8.319 -35.727 -12.629  1.00 23.92           N  
ATOM    894  CA  SER A 109      -9.344 -35.330 -11.669  1.00 23.92           C  
ATOM    895  C   SER A 109     -10.224 -34.217 -12.229  1.00 23.92           C  
ATOM    896  CB  SER A 109      -8.703 -34.874 -10.358  1.00 23.92           C  
ATOM    897  O   SER A 109      -9.727 -33.290 -12.872  1.00 23.92           O  
ATOM    898  OG  SER A 109      -9.623 -34.125  -9.582  1.00 23.92           O  
ATOM    899  N   HIS A 110     -11.423 -34.547 -12.795  1.00 21.43           N  
ATOM    900  CA  HIS A 110     -12.830 -34.257 -12.538  1.00 21.43           C  
ATOM    901  C   HIS A 110     -13.162 -32.806 -12.867  1.00 21.43           C  
ATOM    902  CB  HIS A 110     -13.182 -34.560 -11.081  1.00 21.43           C  
ATOM    903  O   HIS A 110     -12.487 -31.888 -12.395  1.00 21.43           O  
ATOM    904  CG  HIS A 110     -13.178 -36.019 -10.753  1.00 21.43           C  
ATOM    905  CD2 HIS A 110     -12.227 -36.802 -10.193  1.00 21.43           C  
ATOM    906  ND1 HIS A 110     -14.255 -36.841 -11.008  1.00 21.43           N  
ATOM    907  CE1 HIS A 110     -13.964 -38.071 -10.616  1.00 21.43           C  
ATOM    908  NE2 HIS A 110     -12.739 -38.074 -10.118  1.00 21.43           N  
ATOM    909  N   THR A 111     -13.502 -32.532 -14.147  1.00 22.41           N  
ATOM    910  CA  THR A 111     -14.462 -31.634 -14.780  1.00 22.41           C  
ATOM    911  C   THR A 111     -15.498 -31.151 -13.769  1.00 22.41           C  
ATOM    912  CB  THR A 111     -15.174 -32.321 -15.960  1.00 22.41           C  
ATOM    913  O   THR A 111     -16.265 -31.951 -13.228  1.00 22.41           O  
ATOM    914  CG2 THR A 111     -14.243 -32.455 -17.161  1.00 22.41           C  
ATOM    915  OG1 THR A 111     -15.606 -33.626 -15.556  1.00 22.41           O  
ATOM    916  N   ALA A 112     -15.177 -30.382 -12.706  1.00 25.85           N  
ATOM    917  CA  ALA A 112     -16.263 -29.593 -12.129  1.00 25.85           C  
ATOM    918  C   ALA A 112     -16.394 -28.245 -12.830  1.00 25.85           C  
ATOM    919  CB  ALA A 112     -16.036 -29.392 -10.632  1.00 25.85           C  
ATOM    920  O   ALA A 112     -15.425 -27.487 -12.918  1.00 25.85           O  
ATOM    921  N   GLY A 113     -16.892 -28.223 -14.111  1.00 18.88           N  
ATOM    922  CA  GLY A 113     -17.741 -27.343 -14.898  1.00 18.88           C  
ATOM    923  C   GLY A 113     -18.054 -26.034 -14.200  1.00 18.88           C  
ATOM    924  O   GLY A 113     -18.885 -25.992 -13.290  1.00 18.88           O  
ATOM    925  N   TYR A 114     -17.070 -25.289 -13.682  1.00 21.50           N  
ATOM    926  CA  TYR A 114     -17.469 -23.898 -13.495  1.00 21.50           C  
ATOM    927  C   TYR A 114     -17.349 -23.117 -14.798  1.00 21.50           C  
ATOM    928  CB  TYR A 114     -16.618 -23.236 -12.408  1.00 21.50           C  
ATOM    929  O   TYR A 114     -16.304 -23.145 -15.452  1.00 21.50           O  
ATOM    930  CG  TYR A 114     -17.209 -23.344 -11.024  1.00 21.50           C  
ATOM    931  CD1 TYR A 114     -18.125 -22.403 -10.560  1.00 21.50           C  
ATOM    932  CD2 TYR A 114     -16.852 -24.388 -10.176  1.00 21.50           C  
ATOM    933  CE1 TYR A 114     -18.670 -22.498  -9.284  1.00 21.50           C  
ATOM    934  CE2 TYR A 114     -17.392 -24.493  -8.898  1.00 21.50           C  
ATOM    935  OH  TYR A 114     -18.836 -23.644  -7.198  1.00 21.50           O  
ATOM    936  CZ  TYR A 114     -18.299 -23.545  -8.462  1.00 21.50           C  
ATOM    937  N   PRO A 115     -18.471 -22.931 -15.533  1.00 21.93           N  
ATOM    938  CA  PRO A 115     -18.354 -22.095 -16.731  1.00 21.93           C  
ATOM    939  C   PRO A 115     -17.557 -20.817 -16.483  1.00 21.93           C  
ATOM    940  CB  PRO A 115     -19.809 -21.772 -17.079  1.00 21.93           C  
ATOM    941  O   PRO A 115     -17.620 -20.248 -15.390  1.00 21.93           O  
ATOM    942  CG  PRO A 115     -20.575 -22.062 -15.829  1.00 21.93           C  
ATOM    943  CD  PRO A 115     -19.723 -22.918 -14.936  1.00 21.93           C  
ATOM    944  N   PRO A 116     -16.369 -20.655 -17.209  1.00 25.66           N  
ATOM    945  CA  PRO A 116     -15.671 -19.368 -17.270  1.00 25.66           C  
ATOM    946  C   PRO A 116     -16.628 -18.179 -17.305  1.00 25.66           C  
ATOM    947  CB  PRO A 116     -14.869 -19.463 -18.570  1.00 25.66           C  
ATOM    948  O   PRO A 116     -17.716 -18.274 -17.878  1.00 25.66           O  
ATOM    949  CG  PRO A 116     -15.515 -20.571 -19.337  1.00 25.66           C  
ATOM    950  CD  PRO A 116     -16.327 -21.401 -18.384  1.00 25.66           C  
ATOM    951  N   PRO A 117     -16.652 -17.333 -16.200  1.00 26.62           N  
ATOM    952  CA  PRO A 117     -17.396 -16.071 -16.202  1.00 26.62           C  
ATOM    953  C   PRO A 117     -17.487 -15.442 -17.591  1.00 26.62           C  
ATOM    954  CB  PRO A 117     -16.586 -15.183 -15.254  1.00 26.62           C  
ATOM    955  O   PRO A 117     -16.547 -15.546 -18.383  1.00 26.62           O  
ATOM    956  CG  PRO A 117     -15.312 -15.930 -15.026  1.00 26.62           C  
ATOM    957  CD  PRO A 117     -15.454 -17.305 -15.612  1.00 26.62           C  
ATOM    958  N   SER A 118     -18.582 -15.716 -18.358  1.00 29.38           N  
ATOM    959  CA  SER A 118     -19.143 -14.966 -19.477  1.00 29.38           C  
ATOM    960  C   SER A 118     -18.405 -13.648 -19.684  1.00 29.38           C  
ATOM    961  CB  SER A 118     -20.631 -14.696 -19.249  1.00 29.38           C  
ATOM    962  O   SER A 118     -17.917 -13.046 -18.726  1.00 29.38           O  
ATOM    963  OG  SER A 118     -20.820 -13.801 -18.167  1.00 29.38           O  
ATOM    964  N   ASP A 119     -17.334 -13.728 -20.492  1.00 30.79           N  
ATOM    965  CA  ASP A 119     -16.830 -12.616 -21.292  1.00 30.79           C  
ATOM    966  C   ASP A 119     -17.575 -11.324 -20.967  1.00 30.79           C  
ATOM    967  CB  ASP A 119     -16.951 -12.932 -22.785  1.00 30.79           C  
ATOM    968  O   ASP A 119     -17.722 -10.453 -21.826  1.00 30.79           O  
ATOM    969  CG  ASP A 119     -16.078 -14.096 -23.217  1.00 30.79           C  
ATOM    970  OD1 ASP A 119     -15.136 -14.459 -22.480  1.00 30.79           O  
ATOM    971  OD2 ASP A 119     -16.331 -14.654 -24.307  1.00 30.79           O  
ATOM    972  N   ASN A 120     -17.960 -11.138 -19.667  1.00 31.02           N  
ATOM    973  CA  ASN A 120     -18.301  -9.725 -19.548  1.00 31.02           C  
ATOM    974  C   ASN A 120     -17.062  -8.869 -19.298  1.00 31.02           C  
ATOM    975  CB  ASN A 120     -19.328  -9.511 -18.434  1.00 31.02           C  
ATOM    976  O   ASN A 120     -16.461  -8.939 -18.225  1.00 31.02           O  
ATOM    977  CG  ASN A 120     -20.756  -9.636 -18.925  1.00 31.02           C  
ATOM    978  ND2 ASN A 120     -21.712  -9.476 -18.017  1.00 31.02           N  
ATOM    979  OD1 ASN A 120     -21.000  -9.875 -20.111  1.00 31.02           O  
ATOM    980  N   GLU A 121     -15.938  -9.100 -19.995  1.00 31.30           N  
ATOM    981  CA  GLU A 121     -14.939  -8.092 -20.338  1.00 31.30           C  
ATOM    982  C   GLU A 121     -15.400  -6.697 -19.927  1.00 31.30           C  
ATOM    983  CB  GLU A 121     -14.635  -8.126 -21.838  1.00 31.30           C  
ATOM    984  O   GLU A 121     -16.466  -6.241 -20.346  1.00 31.30           O  
ATOM    985  CG  GLU A 121     -13.594  -9.164 -22.231  1.00 31.30           C  
ATOM    986  CD  GLU A 121     -13.158  -9.056 -23.684  1.00 31.30           C  
ATOM    987  OE1 GLU A 121     -12.269  -9.828 -24.110  1.00 31.30           O  
ATOM    988  OE2 GLU A 121     -13.710  -8.192 -24.402  1.00 31.30           O  
ATOM    989  N   PHE A 122     -15.518  -6.422 -18.647  1.00 34.48           N  
ATOM    990  CA  PHE A 122     -15.456  -5.118 -17.997  1.00 34.48           C  
ATOM    991  C   PHE A 122     -14.588  -4.155 -18.797  1.00 34.48           C  
ATOM    992  CB  PHE A 122     -14.914  -5.253 -16.570  1.00 34.48           C  
ATOM    993  O   PHE A 122     -13.360  -4.266 -18.790  1.00 34.48           O  
ATOM    994  CG  PHE A 122     -15.915  -4.896 -15.504  1.00 34.48           C  
ATOM    995  CD1 PHE A 122     -16.006  -3.596 -15.024  1.00 34.48           C  
ATOM    996  CD2 PHE A 122     -16.766  -5.862 -14.983  1.00 34.48           C  
ATOM    997  CE1 PHE A 122     -16.932  -3.263 -14.037  1.00 34.48           C  
ATOM    998  CE2 PHE A 122     -17.693  -5.537 -13.997  1.00 34.48           C  
ATOM    999  CZ  PHE A 122     -17.774  -4.237 -13.525  1.00 34.48           C  
ATOM   1000  N   MET A 123     -14.751  -4.056 -20.127  1.00 27.81           N  
ATOM   1001  CA  MET A 123     -14.226  -3.037 -21.033  1.00 27.81           C  
ATOM   1002  C   MET A 123     -14.731  -1.651 -20.644  1.00 27.81           C  
ATOM   1003  CB  MET A 123     -14.616  -3.349 -22.478  1.00 27.81           C  
ATOM   1004  O   MET A 123     -15.895  -1.492 -20.271  1.00 27.81           O  
ATOM   1005  CG  MET A 123     -13.690  -4.341 -23.163  1.00 27.81           C  
ATOM   1006  SD  MET A 123     -13.447  -3.963 -24.942  1.00 27.81           S  
ATOM   1007  CE  MET A 123     -12.588  -5.470 -25.475  1.00 27.81           C  
ATOM   1008  N   PHE A 124     -14.108  -0.959 -19.674  1.00 35.11           N  
ATOM   1009  CA  PHE A 124     -14.371   0.475 -19.671  1.00 35.11           C  
ATOM   1010  C   PHE A 124     -15.134   0.888 -20.924  1.00 35.11           C  
ATOM   1011  CB  PHE A 124     -13.061   1.263 -19.571  1.00 35.11           C  
ATOM   1012  O   PHE A 124     -14.816   0.440 -22.027  1.00 35.11           O  
ATOM   1013  CG  PHE A 124     -12.368   1.121 -18.243  1.00 35.11           C  
ATOM   1014  CD1 PHE A 124     -12.835   1.799 -17.123  1.00 35.11           C  
ATOM   1015  CD2 PHE A 124     -11.247   0.311 -18.115  1.00 35.11           C  
ATOM   1016  CE1 PHE A 124     -12.195   1.669 -15.893  1.00 35.11           C  
ATOM   1017  CE2 PHE A 124     -10.602   0.177 -16.888  1.00 35.11           C  
ATOM   1018  CZ  PHE A 124     -11.077   0.858 -15.779  1.00 35.11           C  
ATOM   1019  N   SER A 125     -16.381   1.128 -20.876  1.00 38.54           N  
ATOM   1020  CA  SER A 125     -17.153   1.652 -21.998  1.00 38.54           C  
ATOM   1021  C   SER A 125     -16.449   2.840 -22.646  1.00 38.54           C  
ATOM   1022  CB  SER A 125     -18.552   2.066 -21.539  1.00 38.54           C  
ATOM   1023  O   SER A 125     -15.574   3.458 -22.037  1.00 38.54           O  
ATOM   1024  OG  SER A 125     -18.497   3.254 -20.768  1.00 38.54           O  
ATOM   1025  N   ASP A 126     -16.319   2.829 -23.967  1.00 44.55           N  
ATOM   1026  CA  ASP A 126     -15.819   3.944 -24.765  1.00 44.55           C  
ATOM   1027  C   ASP A 126     -16.143   5.282 -24.103  1.00 44.55           C  
ATOM   1028  CB  ASP A 126     -16.405   3.900 -26.177  1.00 44.55           C  
ATOM   1029  O   ASP A 126     -15.337   6.213 -24.146  1.00 44.55           O  
ATOM   1030  CG  ASP A 126     -15.794   2.810 -27.040  1.00 44.55           C  
ATOM   1031  OD1 ASP A 126     -14.702   2.305 -26.701  1.00 44.55           O  
ATOM   1032  OD2 ASP A 126     -16.409   2.455 -28.069  1.00 44.55           O  
ATOM   1033  N   ALA A 127     -17.195   5.289 -23.351  1.00 42.51           N  
ATOM   1034  CA  ALA A 127     -17.619   6.528 -22.705  1.00 42.51           C  
ATOM   1035  C   ALA A 127     -16.753   6.836 -21.487  1.00 42.51           C  
ATOM   1036  CB  ALA A 127     -19.089   6.441 -22.300  1.00 42.51           C  
ATOM   1037  O   ALA A 127     -16.403   7.993 -21.243  1.00 42.51           O  
ATOM   1038  N   ASP A 128     -16.407   5.747 -20.795  1.00 42.31           N  
ATOM   1039  CA  ASP A 128     -15.593   5.865 -19.588  1.00 42.31           C  
ATOM   1040  C   ASP A 128     -14.151   6.229 -19.932  1.00 42.31           C  
ATOM   1041  CB  ASP A 128     -15.630   4.562 -18.787  1.00 42.31           C  
ATOM   1042  O   ASP A 128     -13.533   7.051 -19.251  1.00 42.31           O  
ATOM   1043  CG  ASP A 128     -16.958   4.334 -18.087  1.00 42.31           C  
ATOM   1044  OD1 ASP A 128     -17.690   5.314 -17.833  1.00 42.31           O  
ATOM   1045  OD2 ASP A 128     -17.274   3.163 -17.784  1.00 42.31           O  
ATOM   1046  N   MET A 129     -13.680   5.712 -21.090  1.00 40.43           N  
ATOM   1047  CA  MET A 129     -12.328   6.029 -21.540  1.00 40.43           C  
ATOM   1048  C   MET A 129     -12.254   7.454 -22.078  1.00 40.43           C  
ATOM   1049  CB  MET A 129     -11.873   5.040 -22.615  1.00 40.43           C  
ATOM   1050  O   MET A 129     -11.260   8.152 -21.865  1.00 40.43           O  
ATOM   1051  CG  MET A 129     -11.398   3.707 -22.059  1.00 40.43           C  
ATOM   1052  SD  MET A 129      -9.666   3.773 -21.457  1.00 40.43           S  
ATOM   1053  CE  MET A 129      -8.786   3.966 -23.032  1.00 40.43           C  
ATOM   1054  N   GLU A 130     -13.330   7.951 -22.684  1.00 42.83           N  
ATOM   1055  CA  GLU A 130     -13.461   9.321 -23.171  1.00 42.83           C  
ATOM   1056  C   GLU A 130     -13.493  10.318 -22.016  1.00 42.83           C  
ATOM   1057  CB  GLU A 130     -14.720   9.469 -24.029  1.00 42.83           C  
ATOM   1058  O   GLU A 130     -12.871  11.380 -22.088  1.00 42.83           O  
ATOM   1059  CG  GLU A 130     -14.632  10.582 -25.064  1.00 42.83           C  
ATOM   1060  CD  GLU A 130     -15.864  10.675 -25.951  1.00 42.83           C  
ATOM   1061  OE1 GLU A 130     -15.902  11.549 -26.847  1.00 42.83           O  
ATOM   1062  OE2 GLU A 130     -16.798   9.868 -25.747  1.00 42.83           O  
ATOM   1063  N   ALA A 131     -14.227   9.905 -20.945  1.00 41.68           N  
ATOM   1064  CA  ALA A 131     -14.313  10.764 -19.767  1.00 41.68           C  
ATOM   1065  C   ALA A 131     -12.948  10.923 -19.103  1.00 41.68           C  
ATOM   1066  CB  ALA A 131     -15.324  10.203 -18.770  1.00 41.68           C  
ATOM   1067  O   ALA A 131     -12.572  12.025 -18.698  1.00 41.68           O  
ATOM   1068  N   LEU A 132     -12.208   9.796 -19.089  1.00 40.47           N  
ATOM   1069  CA  LEU A 132     -10.889   9.848 -18.469  1.00 40.47           C  
ATOM   1070  C   LEU A 132      -9.904  10.609 -19.349  1.00 40.47           C  
ATOM   1071  CB  LEU A 132     -10.366   8.434 -18.202  1.00 40.47           C  
ATOM   1072  O   LEU A 132      -9.063  11.357 -18.845  1.00 40.47           O  
ATOM   1073  CG  LEU A 132     -10.959   7.708 -16.993  1.00 40.47           C  
ATOM   1074  CD1 LEU A 132     -10.551   6.239 -17.004  1.00 40.47           C  
ATOM   1075  CD2 LEU A 132     -10.521   8.381 -15.697  1.00 40.47           C  
ATOM   1076  N   SER A 133     -10.074  10.528 -20.685  1.00 38.04           N  
ATOM   1077  CA  SER A 133      -9.249  11.246 -21.651  1.00 38.04           C  
ATOM   1078  C   SER A 133      -9.557  12.740 -21.637  1.00 38.04           C  
ATOM   1079  CB  SER A 133      -9.461  10.686 -23.058  1.00 38.04           C  
ATOM   1080  O   SER A 133      -8.645  13.567 -21.697  1.00 38.04           O  
ATOM   1081  OG  SER A 133      -8.831  11.508 -24.026  1.00 38.04           O  
ATOM   1082  N   ASN A 134     -10.894  13.099 -21.596  1.00 41.05           N  
ATOM   1083  CA  ASN A 134     -11.284  14.503 -21.511  1.00 41.05           C  
ATOM   1084  C   ASN A 134     -10.742  15.159 -20.244  1.00 41.05           C  
ATOM   1085  CB  ASN A 134     -12.806  14.642 -21.571  1.00 41.05           C  
ATOM   1086  O   ASN A 134     -10.346  16.326 -20.265  1.00 41.05           O  
ATOM   1087  CG  ASN A 134     -13.360  14.400 -22.962  1.00 41.05           C  
ATOM   1088  ND2 ASN A 134     -14.647  14.083 -23.041  1.00 41.05           N  
ATOM   1089  OD1 ASN A 134     -12.637  14.497 -23.957  1.00 41.05           O  
ATOM   1090  N   ILE A 135     -10.700  14.327 -19.201  1.00 39.19           N  
ATOM   1091  CA  ILE A 135     -10.170  14.839 -17.942  1.00 39.19           C  
ATOM   1092  C   ILE A 135      -8.661  15.043 -18.062  1.00 39.19           C  
ATOM   1093  CB  ILE A 135     -10.490  13.890 -16.766  1.00 39.19           C  
ATOM   1094  O   ILE A 135      -8.127  16.057 -17.606  1.00 39.19           O  
ATOM   1095  CG1 ILE A 135     -11.998  13.871 -16.490  1.00 39.19           C  
ATOM   1096  CG2 ILE A 135      -9.709  14.299 -15.513  1.00 39.19           C  
ATOM   1097  CD1 ILE A 135     -12.432  12.805 -15.493  1.00 39.19           C  
ATOM   1098  N   ALA A 136      -8.000  14.104 -18.823  1.00 35.59           N  
ATOM   1099  CA  ALA A 136      -6.555  14.206 -19.011  1.00 35.59           C  
ATOM   1100  C   ALA A 136      -6.200  15.386 -19.910  1.00 35.59           C  
ATOM   1101  CB  ALA A 136      -6.002  12.909 -19.597  1.00 35.59           C  
ATOM   1102  O   ALA A 136      -5.238  16.111 -19.644  1.00 35.59           O  
ATOM   1103  N   ASP A 137      -7.052  15.652 -20.965  1.00 35.83           N  
ATOM   1104  CA  ASP A 137      -6.892  16.731 -21.936  1.00 35.83           C  
ATOM   1105  C   ASP A 137      -7.157  18.091 -21.294  1.00 35.83           C  
ATOM   1106  CB  ASP A 137      -7.828  16.522 -23.129  1.00 35.83           C  
ATOM   1107  O   ASP A 137      -6.436  19.056 -21.554  1.00 35.83           O  
ATOM   1108  CG  ASP A 137      -7.250  15.589 -24.179  1.00 35.83           C  
ATOM   1109  OD1 ASP A 137      -6.058  15.223 -24.081  1.00 35.83           O  
ATOM   1110  OD2 ASP A 137      -7.991  15.220 -25.115  1.00 35.83           O  
ATOM   1111  N   GLU A 138      -8.281  18.148 -20.520  1.00 33.15           N  
ATOM   1112  CA  GLU A 138      -8.507  19.388 -19.783  1.00 33.15           C  
ATOM   1113  C   GLU A 138      -7.377  19.656 -18.793  1.00 33.15           C  
ATOM   1114  CB  GLU A 138      -9.849  19.339 -19.048  1.00 33.15           C  
ATOM   1115  O   GLU A 138      -6.982  20.806 -18.590  1.00 33.15           O  
ATOM   1116  CG  GLU A 138     -10.956  20.124 -19.736  1.00 33.15           C  
ATOM   1117  CD  GLU A 138     -12.260  20.134 -18.954  1.00 33.15           C  
ATOM   1118  OE1 GLU A 138     -13.241  20.761 -19.416  1.00 33.15           O  
ATOM   1119  OE2 GLU A 138     -12.301  19.511 -17.870  1.00 33.15           O  
ATOM   1120  N   LEU A 139      -6.670  18.650 -18.399  1.00 29.38           N  
ATOM   1121  CA  LEU A 139      -5.591  18.822 -17.433  1.00 29.38           C  
ATOM   1122  C   LEU A 139      -4.291  19.205 -18.133  1.00 29.38           C  
ATOM   1123  CB  LEU A 139      -5.389  17.540 -16.621  1.00 29.38           C  
ATOM   1124  O   LEU A 139      -3.543  20.053 -17.642  1.00 29.38           O  
ATOM   1125  CG  LEU A 139      -6.325  17.338 -15.429  1.00 29.38           C  
ATOM   1126  CD1 LEU A 139      -6.374  15.865 -15.036  1.00 29.38           C  
ATOM   1127  CD2 LEU A 139      -5.882  18.197 -14.249  1.00 29.38           C  
ATOM   1128  N   THR A 140      -4.044  18.649 -19.393  1.00 30.39           N  
ATOM   1129  CA  THR A 140      -2.830  18.983 -20.129  1.00 30.39           C  
ATOM   1130  C   THR A 140      -2.911  20.399 -20.693  1.00 30.39           C  
ATOM   1131  CB  THR A 140      -2.580  17.985 -21.275  1.00 30.39           C  
ATOM   1132  O   THR A 140      -1.933  21.148 -20.645  1.00 30.39           O  
ATOM   1133  CG2 THR A 140      -1.159  18.113 -21.815  1.00 30.39           C  
ATOM   1134  OG1 THR A 140      -2.776  16.651 -20.790  1.00 30.39           O  
ATOM   1135  N   THR A 141      -4.085  20.760 -21.258  1.00 32.37           N  
ATOM   1136  CA  THR A 141      -4.228  22.115 -21.779  1.00 32.37           C  
ATOM   1137  C   THR A 141      -4.172  23.138 -20.648  1.00 32.37           C  
ATOM   1138  CB  THR A 141      -5.547  22.278 -22.557  1.00 32.37           C  
ATOM   1139  O   THR A 141      -3.570  24.204 -20.797  1.00 32.37           O  
ATOM   1140  CG2 THR A 141      -5.533  23.547 -23.403  1.00 32.37           C  
ATOM   1141  OG1 THR A 141      -5.730  21.146 -23.416  1.00 32.37           O  
ATOM   1142  N   ALA A 142      -4.586  22.789 -19.498  1.00 31.98           N  
ATOM   1143  CA  ALA A 142      -4.490  23.733 -18.388  1.00 31.98           C  
ATOM   1144  C   ALA A 142      -3.077  23.761 -17.812  1.00 31.98           C  
ATOM   1145  CB  ALA A 142      -5.499  23.378 -17.299  1.00 31.98           C  
ATOM   1146  O   ALA A 142      -2.668  24.752 -17.202  1.00 31.98           O  
ATOM   1147  N   LEU A 143      -2.243  22.872 -18.234  1.00 29.38           N  
ATOM   1148  CA  LEU A 143      -0.921  22.817 -17.620  1.00 29.38           C  
ATOM   1149  C   LEU A 143       0.125  23.465 -18.521  1.00 29.38           C  
ATOM   1150  CB  LEU A 143      -0.528  21.368 -17.323  1.00 29.38           C  
ATOM   1151  O   LEU A 143       1.220  23.802 -18.066  1.00 29.38           O  
ATOM   1152  CG  LEU A 143      -1.267  20.688 -16.169  1.00 29.38           C  
ATOM   1153  CD1 LEU A 143      -1.176  19.171 -16.302  1.00 29.38           C  
ATOM   1154  CD2 LEU A 143      -0.705  21.147 -14.828  1.00 29.38           C  
ATOM   1155  N   THR A 144      -0.206  23.783 -19.814  1.00 30.84           N  
ATOM   1156  CA  THR A 144       0.897  24.287 -20.625  1.00 30.84           C  
ATOM   1157  C   THR A 144       0.569  25.667 -21.187  1.00 30.84           C  
ATOM   1158  CB  THR A 144       1.226  23.324 -21.781  1.00 30.84           C  
ATOM   1159  O   THR A 144       1.387  26.270 -21.884  1.00 30.84           O  
ATOM   1160  CG2 THR A 144       1.731  21.985 -21.255  1.00 30.84           C  
ATOM   1161  OG1 THR A 144       0.045  23.103 -22.562  1.00 30.84           O  
ATOM   1162  N   SER A 145      -0.550  26.240 -20.749  1.00 27.77           N  
ATOM   1163  CA  SER A 145      -0.773  27.552 -21.347  1.00 27.77           C  
ATOM   1164  C   SER A 145      -1.427  28.508 -20.355  1.00 27.77           C  
ATOM   1165  CB  SER A 145      -1.643  27.430 -22.599  1.00 27.77           C  
ATOM   1166  O   SER A 145      -2.137  28.076 -19.445  1.00 27.77           O  
ATOM   1167  OG  SER A 145      -2.844  26.734 -22.311  1.00 27.77           O  
ATOM   1168  N   ASP A 146      -0.836  29.612 -19.978  1.00 35.62           N  
ATOM   1169  CA  ASP A 146      -1.600  30.609 -19.233  1.00 35.62           C  
ATOM   1170  C   ASP A 146      -2.743  31.168 -20.076  1.00 35.62           C  
ATOM   1171  CB  ASP A 146      -0.687  31.744 -18.764  1.00 35.62           C  
ATOM   1172  O   ASP A 146      -2.936  30.755 -21.222  1.00 35.62           O  
ATOM   1173  CG  ASP A 146      -0.123  32.564 -19.912  1.00 35.62           C  
ATOM   1174  OD1 ASP A 146      -0.494  32.314 -21.079  1.00 35.62           O  
ATOM   1175  OD2 ASP A 146       0.701  33.465 -19.646  1.00 35.62           O  
ATOM   1176  N   GLU A 147      -3.813  31.779 -19.463  1.00 43.56           N  
ATOM   1177  CA  GLU A 147      -5.001  32.270 -20.156  1.00 43.56           C  
ATOM   1178  C   GLU A 147      -4.622  33.102 -21.378  1.00 43.56           C  
ATOM   1179  CB  GLU A 147      -5.873  33.097 -19.207  1.00 43.56           C  
ATOM   1180  O   GLU A 147      -5.392  33.190 -22.337  1.00 43.56           O  
ATOM   1181  CG  GLU A 147      -6.589  32.268 -18.151  1.00 43.56           C  
ATOM   1182  CD  GLU A 147      -7.625  33.059 -17.368  1.00 43.56           C  
ATOM   1183  OE1 GLU A 147      -8.347  32.459 -16.539  1.00 43.56           O  
ATOM   1184  OE2 GLU A 147      -7.715  34.288 -17.585  1.00 43.56           O  
ATOM   1185  N   GLU A 148      -3.356  33.259 -21.609  1.00 44.80           N  
ATOM   1186  CA  GLU A 148      -3.065  33.997 -22.835  1.00 44.80           C  
ATOM   1187  C   GLU A 148      -2.241  33.155 -23.804  1.00 44.80           C  
ATOM   1188  CB  GLU A 148      -2.330  35.302 -22.515  1.00 44.80           C  
ATOM   1189  O   GLU A 148      -1.827  33.639 -24.859  1.00 44.80           O  
ATOM   1190  CG  GLU A 148      -3.236  36.406 -21.991  1.00 44.80           C  
ATOM   1191  CD  GLU A 148      -2.473  37.630 -21.509  1.00 44.80           C  
ATOM   1192  OE1 GLU A 148      -3.112  38.592 -21.026  1.00 44.80           O  
ATOM   1193  OE2 GLU A 148      -1.226  37.626 -21.615  1.00 44.80           O  
ATOM   1194  N   GLY A 149      -2.171  31.703 -23.554  1.00 36.50           N  
ATOM   1195  CA  GLY A 149      -1.611  30.816 -24.562  1.00 36.50           C  
ATOM   1196  C   GLY A 149      -0.094  30.829 -24.592  1.00 36.50           C  
ATOM   1197  O   GLY A 149       0.517  30.351 -25.550  1.00 36.50           O  
ATOM   1198  N   ASN A 150       0.553  31.381 -23.485  1.00 39.73           N  
ATOM   1199  CA  ASN A 150       2.012  31.364 -23.475  1.00 39.73           C  
ATOM   1200  C   ASN A 150       2.554  30.051 -22.918  1.00 39.73           C  
ATOM   1201  CB  ASN A 150       2.557  32.547 -22.672  1.00 39.73           C  
ATOM   1202  O   ASN A 150       2.054  29.545 -21.912  1.00 39.73           O  
ATOM   1203  CG  ASN A 150       2.420  33.866 -23.409  1.00 39.73           C  
ATOM   1204  ND2 ASN A 150       2.496  34.967 -22.671  1.00 39.73           N  
ATOM   1205  OD1 ASN A 150       2.247  33.894 -24.630  1.00 39.73           O  
ATOM   1206  N   GLU A 151       3.402  29.341 -23.718  1.00 31.87           N  
ATOM   1207  CA  GLU A 151       4.169  28.123 -23.471  1.00 31.87           C  
ATOM   1208  C   GLU A 151       5.095  28.289 -22.270  1.00 31.87           C  
ATOM   1209  CB  GLU A 151       4.979  27.736 -24.710  1.00 31.87           C  
ATOM   1210  O   GLU A 151       5.765  29.315 -22.132  1.00 31.87           O  
ATOM   1211  CG  GLU A 151       5.197  26.238 -24.859  1.00 31.87           C  
ATOM   1212  CD  GLU A 151       5.927  25.862 -26.139  1.00 31.87           C  
ATOM   1213  OE1 GLU A 151       6.162  24.654 -26.371  1.00 31.87           O  
ATOM   1214  OE2 GLU A 151       6.266  26.782 -26.916  1.00 31.87           O  
ATOM   1215  N   PHE A 152       4.758  27.728 -21.069  1.00 36.33           N  
ATOM   1216  CA  PHE A 152       5.490  27.668 -19.809  1.00 36.33           C  
ATOM   1217  C   PHE A 152       6.905  27.148 -20.030  1.00 36.33           C  
ATOM   1218  CB  PHE A 152       4.755  26.778 -18.802  1.00 36.33           C  
ATOM   1219  O   PHE A 152       7.101  26.122 -20.684  1.00 36.33           O  
ATOM   1220  CG  PHE A 152       4.471  27.455 -17.488  1.00 36.33           C  
ATOM   1221  CD1 PHE A 152       5.362  27.348 -16.428  1.00 36.33           C  
ATOM   1222  CD2 PHE A 152       3.311  28.199 -17.314  1.00 36.33           C  
ATOM   1223  CE1 PHE A 152       5.102  27.974 -15.211  1.00 36.33           C  
ATOM   1224  CE2 PHE A 152       3.044  28.828 -16.101  1.00 36.33           C  
ATOM   1225  CZ  PHE A 152       3.940  28.713 -15.050  1.00 36.33           C  
ATOM   1226  N   THR A 153       7.953  27.965 -20.142  1.00 32.28           N  
ATOM   1227  CA  THR A 153       9.346  27.534 -20.143  1.00 32.28           C  
ATOM   1228  C   THR A 153       9.861  27.362 -18.717  1.00 32.28           C  
ATOM   1229  CB  THR A 153      10.240  28.536 -20.897  1.00 32.28           C  
ATOM   1230  O   THR A 153       9.626  28.215 -17.859  1.00 32.28           O  
ATOM   1231  CG2 THR A 153       9.978  28.486 -22.398  1.00 32.28           C  
ATOM   1232  OG1 THR A 153       9.971  29.860 -20.420  1.00 32.28           O  
ATOM   1233  N   PHE A 154       9.867  26.126 -18.262  1.00 33.63           N  
ATOM   1234  CA  PHE A 154      10.485  25.815 -16.978  1.00 33.63           C  
ATOM   1235  C   PHE A 154      11.989  26.052 -17.030  1.00 33.63           C  
ATOM   1236  CB  PHE A 154      10.195  24.365 -16.578  1.00 33.63           C  
ATOM   1237  O   PHE A 154      12.655  25.641 -17.982  1.00 33.63           O  
ATOM   1238  CG  PHE A 154       8.791  24.140 -16.085  1.00 33.63           C  
ATOM   1239  CD1 PHE A 154       8.449  24.421 -14.768  1.00 33.63           C  
ATOM   1240  CD2 PHE A 154       7.813  23.648 -16.939  1.00 33.63           C  
ATOM   1241  CE1 PHE A 154       7.150  24.214 -14.309  1.00 33.63           C  
ATOM   1242  CE2 PHE A 154       6.513  23.439 -16.488  1.00 33.63           C  
ATOM   1243  CZ  PHE A 154       6.184  23.721 -15.172  1.00 33.63           C  
ATOM   1244  N   SER A 155      12.479  26.995 -16.347  1.00 34.34           N  
ATOM   1245  CA  SER A 155      13.920  27.189 -16.230  1.00 34.34           C  
ATOM   1246  C   SER A 155      14.585  25.995 -15.553  1.00 34.34           C  
ATOM   1247  CB  SER A 155      14.228  28.466 -15.447  1.00 34.34           C  
ATOM   1248  O   SER A 155      13.922  25.216 -14.865  1.00 34.34           O  
ATOM   1249  OG  SER A 155      14.143  28.234 -14.051  1.00 34.34           O  
ATOM   1250  N   GLU A 156      15.714  25.472 -16.102  1.00 35.92           N  
ATOM   1251  CA  GLU A 156      16.568  24.428 -15.542  1.00 35.92           C  
ATOM   1252  C   GLU A 156      16.667  24.550 -14.024  1.00 35.92           C  
ATOM   1253  CB  GLU A 156      17.965  24.485 -16.166  1.00 35.92           C  
ATOM   1254  O   GLU A 156      16.698  23.542 -13.316  1.00 35.92           O  
ATOM   1255  CG  GLU A 156      18.663  23.134 -16.235  1.00 35.92           C  
ATOM   1256  CD  GLU A 156      19.222  22.817 -17.612  1.00 35.92           C  
ATOM   1257  OE1 GLU A 156      19.674  21.670 -17.835  1.00 35.92           O  
ATOM   1258  OE2 GLU A 156      19.208  23.722 -18.476  1.00 35.92           O  
ATOM   1259  N   ASP A 157      16.468  25.728 -13.474  1.00 37.66           N  
ATOM   1260  CA  ASP A 157      16.463  25.919 -12.027  1.00 37.66           C  
ATOM   1261  C   ASP A 157      15.146  25.449 -11.416  1.00 37.66           C  
ATOM   1262  CB  ASP A 157      16.711  27.389 -11.679  1.00 37.66           C  
ATOM   1263  O   ASP A 157      15.133  24.857 -10.335  1.00 37.66           O  
ATOM   1264  CG  ASP A 157      18.145  27.823 -11.924  1.00 37.66           C  
ATOM   1265  OD1 ASP A 157      19.032  26.952 -12.053  1.00 37.66           O  
ATOM   1266  OD2 ASP A 157      18.391  29.047 -11.986  1.00 37.66           O  
ATOM   1267  N   ASP A 158      14.055  25.579 -12.255  1.00 35.90           N  
ATOM   1268  CA  ASP A 158      12.750  25.107 -11.800  1.00 35.90           C  
ATOM   1269  C   ASP A 158      12.657  23.585 -11.882  1.00 35.90           C  
ATOM   1270  CB  ASP A 158      11.631  25.748 -12.624  1.00 35.90           C  
ATOM   1271  O   ASP A 158      12.086  22.944 -10.998  1.00 35.90           O  
ATOM   1272  CG  ASP A 158      11.345  27.183 -12.220  1.00 35.90           C  
ATOM   1273  OD1 ASP A 158      11.748  27.597 -11.111  1.00 35.90           O  
ATOM   1274  OD2 ASP A 158      10.708  27.907 -13.016  1.00 35.90           O  
ATOM   1275  N   MET A 159      13.397  23.008 -12.876  1.00 30.52           N  
ATOM   1276  CA  MET A 159      13.364  21.553 -12.998  1.00 30.52           C  
ATOM   1277  C   MET A 159      14.265  20.900 -11.956  1.00 30.52           C  
ATOM   1278  CB  MET A 159      13.789  21.121 -14.402  1.00 30.52           C  
ATOM   1279  O   MET A 159      13.938  19.836 -11.426  1.00 30.52           O  
ATOM   1280  CG  MET A 159      12.742  21.392 -15.470  1.00 30.52           C  
ATOM   1281  SD  MET A 159      11.317  20.240 -15.366  1.00 30.52           S  
ATOM   1282  CE  MET A 159      12.121  18.691 -15.864  1.00 30.52           C  
ATOM   1283  N   THR A 160      15.372  21.631 -11.652  1.00 33.95           N  
ATOM   1284  CA  THR A 160      16.254  21.165 -10.588  1.00 33.95           C  
ATOM   1285  C   THR A 160      15.596  21.343  -9.223  1.00 33.95           C  
ATOM   1286  CB  THR A 160      17.601  21.912 -10.613  1.00 33.95           C  
ATOM   1287  O   THR A 160      15.696  20.468  -8.361  1.00 33.95           O  
ATOM   1288  CG2 THR A 160      18.687  21.109  -9.903  1.00 33.95           C  
ATOM   1289  OG1 THR A 160      17.995  22.130 -11.973  1.00 33.95           O  
ATOM   1290  N   ALA A 161      14.861  22.476  -9.040  1.00 31.01           N  
ATOM   1291  CA  ALA A 161      14.033  22.608  -7.844  1.00 31.01           C  
ATOM   1292  C   ALA A 161      12.908  21.577  -7.839  1.00 31.01           C  
ATOM   1293  CB  ALA A 161      13.459  24.019  -7.748  1.00 31.01           C  
ATOM   1294  O   ALA A 161      12.560  21.035  -6.787  1.00 31.01           O  
ATOM   1295  N   TYR A 162      12.440  21.111  -9.021  1.00 30.35           N  
ATOM   1296  CA  TYR A 162      11.456  20.048  -9.195  1.00 30.35           C  
ATOM   1297  C   TYR A 162      12.078  18.681  -8.932  1.00 30.35           C  
ATOM   1298  CB  TYR A 162      10.865  20.089 -10.607  1.00 30.35           C  
ATOM   1299  O   TYR A 162      11.480  17.841  -8.255  1.00 30.35           O  
ATOM   1300  CG  TYR A 162       9.638  19.226 -10.777  1.00 30.35           C  
ATOM   1301  CD1 TYR A 162       9.729  17.955 -11.341  1.00 30.35           C  
ATOM   1302  CD2 TYR A 162       8.387  19.679 -10.375  1.00 30.35           C  
ATOM   1303  CE1 TYR A 162       8.601  17.157 -11.502  1.00 30.35           C  
ATOM   1304  CE2 TYR A 162       7.252  18.890 -10.530  1.00 30.35           C  
ATOM   1305  OH  TYR A 162       6.249  16.846 -11.249  1.00 30.35           O  
ATOM   1306  CZ  TYR A 162       7.369  17.632 -11.093  1.00 30.35           C  
ATOM   1307  N   ARG A 163      13.385  18.389  -9.372  1.00 29.36           N  
ATOM   1308  CA  ARG A 163      14.057  17.116  -9.130  1.00 29.36           C  
ATOM   1309  C   ARG A 163      14.561  17.027  -7.694  1.00 29.36           C  
ATOM   1310  CB  ARG A 163      15.220  16.927 -10.107  1.00 29.36           C  
ATOM   1311  O   ARG A 163      14.514  15.960  -7.079  1.00 29.36           O  
ATOM   1312  CG  ARG A 163      14.803  16.379 -11.462  1.00 29.36           C  
ATOM   1313  CD  ARG A 163      15.993  16.233 -12.401  1.00 29.36           C  
ATOM   1314  NE  ARG A 163      15.880  15.037 -13.231  1.00 29.36           N  
ATOM   1315  NH1 ARG A 163      17.689  15.548 -14.574  1.00 29.36           N  
ATOM   1316  NH2 ARG A 163      16.495  13.624 -14.934  1.00 29.36           N  
ATOM   1317  CZ  ARG A 163      16.688  14.739 -14.245  1.00 29.36           C  
ATOM   1318  N   GLU A 164      14.902  18.176  -7.147  1.00 28.43           N  
ATOM   1319  CA  GLU A 164      15.375  18.144  -5.766  1.00 28.43           C  
ATOM   1320  C   GLU A 164      14.209  18.157  -4.782  1.00 28.43           C  
ATOM   1321  CB  GLU A 164      16.309  19.326  -5.490  1.00 28.43           C  
ATOM   1322  O   GLU A 164      14.361  17.758  -3.626  1.00 28.43           O  
ATOM   1323  CG  GLU A 164      17.679  19.192  -6.139  1.00 28.43           C  
ATOM   1324  CD  GLU A 164      18.749  20.033  -5.460  1.00 28.43           C  
ATOM   1325  OE1 GLU A 164      19.948  19.854  -5.769  1.00 28.43           O  
ATOM   1326  OE2 GLU A 164      18.384  20.876  -4.611  1.00 28.43           O  
ATOM   1327  N   ASN A 165      12.982  18.386  -5.300  1.00 28.29           N  
ATOM   1328  CA  ASN A 165      11.796  18.335  -4.453  1.00 28.29           C  
ATOM   1329  C   ASN A 165      10.983  17.067  -4.701  1.00 28.29           C  
ATOM   1330  CB  ASN A 165      10.925  19.574  -4.673  1.00 28.29           C  
ATOM   1331  O   ASN A 165       9.811  16.993  -4.330  1.00 28.29           O  
ATOM   1332  CG  ASN A 165      11.435  20.787  -3.919  1.00 28.29           C  
ATOM   1333  ND2 ASN A 165      11.111  21.974  -4.417  1.00 28.29           N  
ATOM   1334  OD1 ASN A 165      12.115  20.657  -2.898  1.00 28.29           O  
ATOM   1335  N   LEU A 166      11.445  16.093  -5.606  1.00 26.75           N  
ATOM   1336  CA  LEU A 166      10.905  14.743  -5.718  1.00 26.75           C  
ATOM   1337  C   LEU A 166      10.929  14.034  -4.367  1.00 26.75           C  
ATOM   1338  CB  LEU A 166      11.698  13.932  -6.747  1.00 26.75           C  
ATOM   1339  O   LEU A 166      10.498  12.884  -4.257  1.00 26.75           O  
ATOM   1340  CG  LEU A 166      11.266  14.082  -8.206  1.00 26.75           C  
ATOM   1341  CD1 LEU A 166      12.454  13.856  -9.136  1.00 26.75           C  
ATOM   1342  CD2 LEU A 166      10.134  13.115  -8.532  1.00 26.75           C  
ATOM   1343  N   PHE A 167      11.170  14.866  -3.255  1.00 26.07           N  
ATOM   1344  CA  PHE A 167      11.092  14.092  -2.021  1.00 26.07           C  
ATOM   1345  C   PHE A 167       9.882  14.510  -1.195  1.00 26.07           C  
ATOM   1346  CB  PHE A 167      12.373  14.259  -1.198  1.00 26.07           C  
ATOM   1347  O   PHE A 167       9.868  15.596  -0.611  1.00 26.07           O  
ATOM   1348  CG  PHE A 167      13.604  13.717  -1.873  1.00 26.07           C  
ATOM   1349  CD1 PHE A 167      13.848  12.350  -1.910  1.00 26.07           C  
ATOM   1350  CD2 PHE A 167      14.517  14.576  -2.472  1.00 26.07           C  
ATOM   1351  CE1 PHE A 167      14.987  11.845  -2.535  1.00 26.07           C  
ATOM   1352  CE2 PHE A 167      15.657  14.079  -3.097  1.00 26.07           C  
ATOM   1353  CZ  PHE A 167      15.890  12.713  -3.127  1.00 26.07           C  
ATOM   1354  N   PRO A 168       8.627  14.376  -1.550  1.00 28.86           N  
ATOM   1355  CA  PRO A 168       7.340  14.812  -1.004  1.00 28.86           C  
ATOM   1356  C   PRO A 168       7.243  14.614   0.507  1.00 28.86           C  
ATOM   1357  CB  PRO A 168       6.328  13.929  -1.737  1.00 28.86           C  
ATOM   1358  O   PRO A 168       7.730  13.611   1.034  1.00 28.86           O  
ATOM   1359  CG  PRO A 168       7.145  12.830  -2.338  1.00 28.86           C  
ATOM   1360  CD  PRO A 168       8.596  13.203  -2.234  1.00 28.86           C  
ATOM   1361  N   THR A 169       7.285  15.765   1.269  1.00 25.21           N  
ATOM   1362  CA  THR A 169       6.904  16.389   2.531  1.00 25.21           C  
ATOM   1363  C   THR A 169       5.584  15.818   3.040  1.00 25.21           C  
ATOM   1364  CB  THR A 169       6.784  17.917   2.385  1.00 25.21           C  
ATOM   1365  O   THR A 169       4.682  15.526   2.251  1.00 25.21           O  
ATOM   1366  CG2 THR A 169       8.159  18.574   2.332  1.00 25.21           C  
ATOM   1367  OG1 THR A 169       6.074  18.221   1.178  1.00 25.21           O  
ATOM   1368  N   PHE A 170       5.431  15.104   4.374  1.00 36.44           N  
ATOM   1369  CA  PHE A 170       4.573  14.746   5.497  1.00 36.44           C  
ATOM   1370  C   PHE A 170       3.650  15.902   5.863  1.00 36.44           C  
ATOM   1371  CB  PHE A 170       5.415  14.342   6.712  1.00 36.44           C  
ATOM   1372  O   PHE A 170       4.115  16.999   6.178  1.00 36.44           O  
ATOM   1373  CG  PHE A 170       6.239  13.101   6.494  1.00 36.44           C  
ATOM   1374  CD1 PHE A 170       5.685  11.841   6.682  1.00 36.44           C  
ATOM   1375  CD2 PHE A 170       7.567  13.196   6.100  1.00 36.44           C  
ATOM   1376  CE1 PHE A 170       6.445  10.691   6.481  1.00 36.44           C  
ATOM   1377  CE2 PHE A 170       8.333  12.051   5.897  1.00 36.44           C  
ATOM   1378  CZ  PHE A 170       7.770  10.800   6.089  1.00 36.44           C  
ATOM   1379  N   THR A 171       2.427  16.344   5.286  1.00 28.21           N  
ATOM   1380  CA  THR A 171       1.777  17.387   6.072  1.00 28.21           C  
ATOM   1381  C   THR A 171       0.452  16.890   6.640  1.00 28.21           C  
ATOM   1382  CB  THR A 171       1.535  18.652   5.228  1.00 28.21           C  
ATOM   1383  O   THR A 171      -0.222  16.061   6.025  1.00 28.21           O  
ATOM   1384  CG2 THR A 171       2.833  19.421   5.004  1.00 28.21           C  
ATOM   1385  OG1 THR A 171       0.990  18.275   3.957  1.00 28.21           O  
ATOM   1386  N   ASN A 172       0.285  17.066   7.922  1.00 27.89           N  
ATOM   1387  CA  ASN A 172      -0.865  17.444   8.736  1.00 27.89           C  
ATOM   1388  C   ASN A 172      -1.615  18.627   8.131  1.00 27.89           C  
ATOM   1389  CB  ASN A 172      -0.427  17.768  10.166  1.00 27.89           C  
ATOM   1390  O   ASN A 172      -1.003  19.519   7.541  1.00 27.89           O  
ATOM   1391  CG  ASN A 172      -0.179  16.524  10.996  1.00 27.89           C  
ATOM   1392  ND2 ASN A 172       0.756  16.614  11.935  1.00 27.89           N  
ATOM   1393  OD1 ASN A 172      -0.822  15.490  10.796  1.00 27.89           O  
ATOM   1394  N   HIS A 173      -2.883  18.469   7.712  1.00 27.28           N  
ATOM   1395  CA  HIS A 173      -3.886  19.504   7.933  1.00 27.28           C  
ATOM   1396  C   HIS A 173      -3.826  20.035   9.361  1.00 27.28           C  
ATOM   1397  CB  HIS A 173      -5.286  18.966   7.632  1.00 27.28           C  
ATOM   1398  O   HIS A 173      -3.826  19.257  10.318  1.00 27.28           O  
ATOM   1399  CG  HIS A 173      -5.717  19.172   6.214  1.00 27.28           C  
ATOM   1400  CD2 HIS A 173      -5.774  18.314   5.169  1.00 27.28           C  
ATOM   1401  ND1 HIS A 173      -6.153  20.390   5.739  1.00 27.28           N  
ATOM   1402  CE1 HIS A 173      -6.462  20.271   4.458  1.00 27.28           C  
ATOM   1403  NE2 HIS A 173      -6.240  19.021   4.088  1.00 27.28           N  
ATOM   1404  N   ALA A 174      -2.727  20.657   9.764  1.00 24.52           N  
ATOM   1405  CA  ALA A 174      -3.021  21.669  10.776  1.00 24.52           C  
ATOM   1406  C   ALA A 174      -1.809  21.922  11.667  1.00 24.52           C  
ATOM   1407  CB  ALA A 174      -4.220  21.243  11.621  1.00 24.52           C  
ATOM   1408  O   ALA A 174      -1.126  20.981  12.079  1.00 24.52           O  
ATOM   1409  N   SER A 175      -0.922  22.982  11.400  1.00 25.43           N  
ATOM   1410  CA  SER A 175      -0.588  24.069  12.314  1.00 25.43           C  
ATOM   1411  C   SER A 175       0.919  24.173  12.523  1.00 25.43           C  
ATOM   1412  CB  SER A 175      -1.285  23.870  13.661  1.00 25.43           C  
ATOM   1413  O   SER A 175       1.599  23.158  12.692  1.00 25.43           O  
ATOM   1414  OG  SER A 175      -0.986  22.593  14.198  1.00 25.43           O  
ATOM   1415  N   SER A 176       1.776  24.798  11.611  1.00 25.61           N  
ATOM   1416  CA  SER A 176       2.755  25.808  11.997  1.00 25.61           C  
ATOM   1417  C   SER A 176       4.140  25.473  11.453  1.00 25.61           C  
ATOM   1418  CB  SER A 176       2.815  25.943  13.519  1.00 25.61           C  
ATOM   1419  O   SER A 176       4.634  24.360  11.643  1.00 25.61           O  
ATOM   1420  OG  SER A 176       3.182  24.713  14.119  1.00 25.61           O  
ATOM   1421  N   PHE A 177       4.405  25.692  10.186  1.00 26.28           N  
ATOM   1422  CA  PHE A 177       5.701  25.898   9.550  1.00 26.28           C  
ATOM   1423  C   PHE A 177       6.630  26.694  10.458  1.00 26.28           C  
ATOM   1424  CB  PHE A 177       5.534  26.619   8.208  1.00 26.28           C  
ATOM   1425  O   PHE A 177       6.203  27.653  11.105  1.00 26.28           O  
ATOM   1426  CG  PHE A 177       5.196  25.701   7.064  1.00 26.28           C  
ATOM   1427  CD1 PHE A 177       6.199  25.038   6.367  1.00 26.28           C  
ATOM   1428  CD2 PHE A 177       3.875  25.502   6.685  1.00 26.28           C  
ATOM   1429  CE1 PHE A 177       5.890  24.189   5.308  1.00 26.28           C  
ATOM   1430  CE2 PHE A 177       3.559  24.654   5.627  1.00 26.28           C  
ATOM   1431  CZ  PHE A 177       4.567  23.999   4.939  1.00 26.28           C  
ATOM   1432  N   SER A 178       7.645  26.118  11.149  1.00 27.40           N  
ATOM   1433  CA  SER A 178       8.710  26.997  11.621  1.00 27.40           C  
ATOM   1434  C   SER A 178       9.756  27.231  10.536  1.00 27.40           C  
ATOM   1435  CB  SER A 178       9.377  26.411  12.866  1.00 27.40           C  
ATOM   1436  O   SER A 178      10.132  26.301   9.819  1.00 27.40           O  
ATOM   1437  OG  SER A 178      10.123  27.402  13.551  1.00 27.40           O  
ATOM   1438  N   LEU A 179       9.836  28.467  10.066  1.00 28.24           N  
ATOM   1439  CA  LEU A 179      10.754  29.121   9.140  1.00 28.24           C  
ATOM   1440  C   LEU A 179      12.133  29.289   9.769  1.00 28.24           C  
ATOM   1441  CB  LEU A 179      10.204  30.485   8.714  1.00 28.24           C  
ATOM   1442  O   LEU A 179      12.244  29.621  10.951  1.00 28.24           O  
ATOM   1443  CG  LEU A 179       8.949  30.468   7.841  1.00 28.24           C  
ATOM   1444  CD1 LEU A 179       8.089  31.695   8.124  1.00 28.24           C  
ATOM   1445  CD2 LEU A 179       9.324  30.401   6.364  1.00 28.24           C  
ATOM   1446  N   ASP A 180      13.167  28.565   9.365  1.00 30.84           N  
ATOM   1447  CA  ASP A 180      14.457  28.967   9.916  1.00 30.84           C  
ATOM   1448  C   ASP A 180      14.902  30.313   9.348  1.00 30.84           C  
ATOM   1449  CB  ASP A 180      15.517  27.900   9.634  1.00 30.84           C  
ATOM   1450  O   ASP A 180      14.192  30.918   8.542  1.00 30.84           O  
ATOM   1451  CG  ASP A 180      16.021  27.930   8.201  1.00 30.84           C  
ATOM   1452  OD1 ASP A 180      15.627  28.835   7.435  1.00 30.84           O  
ATOM   1453  OD2 ASP A 180      16.818  27.038   7.835  1.00 30.84           O  
ATOM   1454  N   SER A 181      15.948  30.897   9.899  1.00 36.28           N  
ATOM   1455  CA  SER A 181      16.428  32.268   9.759  1.00 36.28           C  
ATOM   1456  C   SER A 181      16.798  32.579   8.312  1.00 36.28           C  
ATOM   1457  CB  SER A 181      17.635  32.509  10.666  1.00 36.28           C  
ATOM   1458  O   SER A 181      16.967  33.744   7.946  1.00 36.28           O  
ATOM   1459  OG  SER A 181      18.679  31.598  10.367  1.00 36.28           O  
ATOM   1460  N   SER A 182      16.734  31.597   7.469  1.00 34.90           N  
ATOM   1461  CA  SER A 182      16.953  31.920   6.063  1.00 34.90           C  
ATOM   1462  C   SER A 182      15.670  31.765   5.253  1.00 34.90           C  
ATOM   1463  CB  SER A 182      18.048  31.032   5.472  1.00 34.90           C  
ATOM   1464  O   SER A 182      15.686  31.878   4.026  1.00 34.90           O  
ATOM   1465  OG  SER A 182      17.702  29.662   5.588  1.00 34.90           O  
ATOM   1466  N   ASN A 183      14.502  31.741   5.986  1.00 31.14           N  
ATOM   1467  CA  ASN A 183      13.198  31.700   5.334  1.00 31.14           C  
ATOM   1468  C   ASN A 183      13.077  30.503   4.396  1.00 31.14           C  
ATOM   1469  CB  ASN A 183      12.939  33.001   4.570  1.00 31.14           C  
ATOM   1470  O   ASN A 183      12.302  30.534   3.438  1.00 31.14           O  
ATOM   1471  CG  ASN A 183      12.014  33.942   5.316  1.00 31.14           C  
ATOM   1472  ND2 ASN A 183      11.726  35.091   4.716  1.00 31.14           N  
ATOM   1473  OD1 ASN A 183      11.561  33.639   6.423  1.00 31.14           O  
ATOM   1474  N   LEU A 184      14.037  29.539   4.654  1.00 26.99           N  
ATOM   1475  CA  LEU A 184      13.929  28.267   3.948  1.00 26.99           C  
ATOM   1476  C   LEU A 184      13.349  27.188   4.856  1.00 26.99           C  
ATOM   1477  CB  LEU A 184      15.299  27.827   3.424  1.00 26.99           C  
ATOM   1478  O   LEU A 184      13.696  27.112   6.037  1.00 26.99           O  
ATOM   1479  CG  LEU A 184      15.869  28.632   2.255  1.00 26.99           C  
ATOM   1480  CD1 LEU A 184      17.372  28.402   2.136  1.00 26.99           C  
ATOM   1481  CD2 LEU A 184      15.162  28.261   0.956  1.00 26.99           C  
ATOM   1482  N   PRO A 185      12.215  26.556   4.450  1.00 28.02           N  
ATOM   1483  CA  PRO A 185      11.653  25.442   5.217  1.00 28.02           C  
ATOM   1484  C   PRO A 185      12.682  24.355   5.520  1.00 28.02           C  
ATOM   1485  CB  PRO A 185      10.547  24.908   4.303  1.00 28.02           C  
ATOM   1486  O   PRO A 185      13.475  23.991   4.648  1.00 28.02           O  
ATOM   1487  CG  PRO A 185      10.685  25.691   3.038  1.00 28.02           C  
ATOM   1488  CD  PRO A 185      11.778  26.705   3.221  1.00 28.02           C  
ATOM   1489  N   THR A 186      13.294  24.254   6.747  1.00 26.50           N  
ATOM   1490  CA  THR A 186      14.198  23.171   7.120  1.00 26.50           C  
ATOM   1491  C   THR A 186      13.418  21.986   7.683  1.00 26.50           C  
ATOM   1492  CB  THR A 186      15.238  23.642   8.153  1.00 26.50           C  
ATOM   1493  O   THR A 186      12.539  22.161   8.529  1.00 26.50           O  
ATOM   1494  CG2 THR A 186      16.280  24.551   7.510  1.00 26.50           C  
ATOM   1495  OG1 THR A 186      14.572  24.362   9.199  1.00 26.50           O  
ATOM   1496  N   LEU A 187      12.953  20.970   6.850  1.00 29.19           N  
ATOM   1497  CA  LEU A 187      12.240  19.799   7.352  1.00 29.19           C  
ATOM   1498  C   LEU A 187      13.218  18.725   7.815  1.00 29.19           C  
ATOM   1499  CB  LEU A 187      11.314  19.232   6.273  1.00 29.19           C  
ATOM   1500  O   LEU A 187      14.172  18.400   7.105  1.00 29.19           O  
ATOM   1501  CG  LEU A 187      10.125  20.106   5.872  1.00 29.19           C  
ATOM   1502  CD1 LEU A 187       9.487  19.578   4.591  1.00 29.19           C  
ATOM   1503  CD2 LEU A 187       9.101  20.167   7.000  1.00 29.19           C  
ATOM   1504  N   PRO A 188      13.359  18.391   9.149  1.00 26.92           N  
ATOM   1505  CA  PRO A 188      13.967  17.149   9.633  1.00 26.92           C  
ATOM   1506  C   PRO A 188      13.364  15.905   8.985  1.00 26.92           C  
ATOM   1507  CB  PRO A 188      13.677  17.177  11.136  1.00 26.92           C  
ATOM   1508  O   PRO A 188      12.181  15.899   8.635  1.00 26.92           O  
ATOM   1509  CG  PRO A 188      12.782  18.358  11.330  1.00 26.92           C  
ATOM   1510  CD  PRO A 188      12.569  19.020   9.999  1.00 26.92           C  
ATOM   1511  N   MET A 189      14.152  15.206   8.054  1.00 25.91           N  
ATOM   1512  CA  MET A 189      14.239  13.845   7.531  1.00 25.91           C  
ATOM   1513  C   MET A 189      13.078  12.994   8.035  1.00 25.91           C  
ATOM   1514  CB  MET A 189      15.569  13.201   7.925  1.00 25.91           C  
ATOM   1515  O   MET A 189      12.797  12.968   9.235  1.00 25.91           O  
ATOM   1516  CG  MET A 189      16.764  13.747   7.160  1.00 25.91           C  
ATOM   1517  SD  MET A 189      17.534  12.489   6.068  1.00 25.91           S  
ATOM   1518  CE  MET A 189      19.289  12.802   6.408  1.00 25.91           C  
ATOM   1519  N   GLY A 190      11.845  13.098   7.462  1.00 28.56           N  
ATOM   1520  CA  GLY A 190      10.805  12.107   7.690  1.00 28.56           C  
ATOM   1521  C   GLY A 190       9.403  12.665   7.533  1.00 28.56           C  
ATOM   1522  O   GLY A 190       8.422  11.992   7.856  1.00 28.56           O  
ATOM   1523  N   ARG A 191       9.089  13.538   6.493  1.00 31.99           N  
ATOM   1524  CA  ARG A 191       7.787  14.193   6.409  1.00 31.99           C  
ATOM   1525  C   ARG A 191       7.188  14.044   5.015  1.00 31.99           C  
ATOM   1526  CB  ARG A 191       7.906  15.674   6.774  1.00 31.99           C  
ATOM   1527  O   ARG A 191       7.706  14.607   4.048  1.00 31.99           O  
ATOM   1528  CG  ARG A 191       8.330  15.922   8.213  1.00 31.99           C  
ATOM   1529  CD  ARG A 191       7.835  17.269   8.722  1.00 31.99           C  
ATOM   1530  NE  ARG A 191       8.253  17.511  10.100  1.00 31.99           N  
ATOM   1531  NH1 ARG A 191       6.249  18.451  10.760  1.00 31.99           N  
ATOM   1532  NH2 ARG A 191       7.970  18.240  12.259  1.00 31.99           N  
ATOM   1533  CZ  ARG A 191       7.490  18.067  11.037  1.00 31.99           C  
ATOM   1534  N   GLY A 192       6.722  12.816   4.335  1.00 35.79           N  
ATOM   1535  CA  GLY A 192       6.178  12.098   3.193  1.00 35.79           C  
ATOM   1536  C   GLY A 192       4.715  12.407   2.936  1.00 35.79           C  
ATOM   1537  O   GLY A 192       4.028  12.948   3.805  1.00 35.79           O  
ATOM   1538  N   LEU A 193       4.166  13.002   1.704  1.00 37.94           N  
ATOM   1539  CA  LEU A 193       3.081  12.896   0.734  1.00 37.94           C  
ATOM   1540  C   LEU A 193       1.850  12.252   1.364  1.00 37.94           C  
ATOM   1541  CB  LEU A 193       3.529  12.084  -0.484  1.00 37.94           C  
ATOM   1542  O   LEU A 193       1.846  11.050   1.640  1.00 37.94           O  
ATOM   1543  CG  LEU A 193       4.579  12.736  -1.384  1.00 37.94           C  
ATOM   1544  CD1 LEU A 193       5.110  11.726  -2.396  1.00 37.94           C  
ATOM   1545  CD2 LEU A 193       3.995  13.954  -2.092  1.00 37.94           C  
ATOM   1546  N   ALA A 194       0.905  12.767   2.263  1.00 42.41           N  
ATOM   1547  CA  ALA A 194      -0.433  13.290   2.526  1.00 42.41           C  
ATOM   1548  C   ALA A 194      -1.478  12.574   1.674  1.00 42.41           C  
ATOM   1549  CB  ALA A 194      -0.478  14.794   2.265  1.00 42.41           C  
ATOM   1550  O   ALA A 194      -1.329  12.471   0.454  1.00 42.41           O  
ATOM   1551  N   ASP A 195      -2.166  11.319   2.122  1.00 59.01           N  
ATOM   1552  CA  ASP A 195      -3.471  10.819   2.544  1.00 59.01           C  
ATOM   1553  C   ASP A 195      -3.569   9.307   2.350  1.00 59.01           C  
ATOM   1554  CB  ASP A 195      -4.590  11.522   1.772  1.00 59.01           C  
ATOM   1555  O   ASP A 195      -4.346   8.638   3.033  1.00 59.01           O  
ATOM   1556  CG  ASP A 195      -4.789  12.965   2.200  1.00 59.01           C  
ATOM   1557  OD1 ASP A 195      -4.240  13.373   3.246  1.00 59.01           O  
ATOM   1558  OD2 ASP A 195      -5.504  13.701   1.485  1.00 59.01           O  
ATOM   1559  N   CYS A 196      -2.683   8.641   1.512  1.00 73.62           N  
ATOM   1560  CA  CYS A 196      -3.041   7.230   1.422  1.00 73.62           C  
ATOM   1561  C   CYS A 196      -2.616   6.478   2.678  1.00 73.62           C  
ATOM   1562  CB  CYS A 196      -2.396   6.591   0.192  1.00 73.62           C  
ATOM   1563  O   CYS A 196      -3.338   5.602   3.157  1.00 73.62           O  
ATOM   1564  SG  CYS A 196      -0.606   6.814   0.109  1.00 73.62           S  
ATOM   1565  N   GLY A 197      -1.262   6.790   3.132  1.00 77.03           N  
ATOM   1566  CA  GLY A 197      -0.838   6.125   4.353  1.00 77.03           C  
ATOM   1567  C   GLY A 197      -1.713   6.453   5.547  1.00 77.03           C  
ATOM   1568  O   GLY A 197      -2.073   5.565   6.323  1.00 77.03           O  
ATOM   1569  N   GLN A 198      -1.960   7.757   5.735  1.00 73.66           N  
ATOM   1570  CA  GLN A 198      -2.850   8.193   6.805  1.00 73.66           C  
ATOM   1571  C   GLN A 198      -4.225   7.544   6.676  1.00 73.66           C  
ATOM   1572  CB  GLN A 198      -2.987   9.717   6.802  1.00 73.66           C  
ATOM   1573  O   GLN A 198      -4.808   7.110   7.672  1.00 73.66           O  
ATOM   1574  CG  GLN A 198      -3.679  10.274   8.038  1.00 73.66           C  
ATOM   1575  CD  GLN A 198      -3.576  11.785   8.138  1.00 73.66           C  
ATOM   1576  NE2 GLN A 198      -4.028  12.338   9.258  1.00 73.66           N  
ATOM   1577  OE1 GLN A 198      -3.093  12.449   7.215  1.00 73.66           O  
ATOM   1578  N   TYR A 199      -4.701   7.644   5.414  1.00 78.03           N  
ATOM   1579  CA  TYR A 199      -5.983   6.984   5.193  1.00 78.03           C  
ATOM   1580  C   TYR A 199      -5.893   5.496   5.514  1.00 78.03           C  
ATOM   1581  CB  TYR A 199      -6.444   7.178   3.745  1.00 78.03           C  
ATOM   1582  O   TYR A 199      -6.749   4.954   6.216  1.00 78.03           O  
ATOM   1583  CG  TYR A 199      -7.720   6.444   3.412  1.00 78.03           C  
ATOM   1584  CD1 TYR A 199      -7.693   5.255   2.686  1.00 78.03           C  
ATOM   1585  CD2 TYR A 199      -8.955   6.937   3.820  1.00 78.03           C  
ATOM   1586  CE1 TYR A 199      -8.866   4.576   2.374  1.00 78.03           C  
ATOM   1587  CE2 TYR A 199     -10.134   6.266   3.514  1.00 78.03           C  
ATOM   1588  OH  TYR A 199     -11.245   4.420   2.487  1.00 78.03           O  
ATOM   1589  CZ  TYR A 199     -10.080   5.088   2.792  1.00 78.03           C  
ATOM   1590  N   ALA A 200      -4.824   4.933   4.967  1.00 85.81           N  
ATOM   1591  CA  ALA A 200      -4.676   3.495   5.175  1.00 85.81           C  
ATOM   1592  C   ALA A 200      -4.557   3.164   6.659  1.00 85.81           C  
ATOM   1593  CB  ALA A 200      -3.460   2.970   4.416  1.00 85.81           C  
ATOM   1594  O   ALA A 200      -5.047   2.126   7.112  1.00 85.81           O  
ATOM   1595  N   SER A 201      -4.024   4.053   7.408  1.00 84.63           N  
ATOM   1596  CA  SER A 201      -3.793   3.806   8.828  1.00 84.63           C  
ATOM   1597  C   SER A 201      -5.068   4.012   9.639  1.00 84.63           C  
ATOM   1598  CB  SER A 201      -2.688   4.721   9.358  1.00 84.63           C  
ATOM   1599  O   SER A 201      -5.199   3.481  10.744  1.00 84.63           O  
ATOM   1600  OG  SER A 201      -3.157   6.052   9.488  1.00 84.63           O  
ATOM   1601  N   GLY A 202      -5.951   4.755   9.085  1.00 75.71           N  
ATOM   1602  CA  GLY A 202      -7.183   5.057   9.796  1.00 75.71           C  
ATOM   1603  C   GLY A 202      -7.004   6.097  10.886  1.00 75.71           C  
ATOM   1604  O   GLY A 202      -7.907   6.318  11.695  1.00 75.71           O  
ATOM   1605  N   ILE A 203      -5.820   6.697  10.998  1.00 67.51           N  
ATOM   1606  CA  ILE A 203      -5.558   7.664  12.058  1.00 67.51           C  
ATOM   1607  C   ILE A 203      -5.955   9.063  11.590  1.00 67.51           C  
ATOM   1608  CB  ILE A 203      -4.074   7.644  12.489  1.00 67.51           C  
ATOM   1609  O   ILE A 203      -5.577   9.488  10.496  1.00 67.51           O  
ATOM   1610  CG1 ILE A 203      -3.709   6.278  13.082  1.00 67.51           C  
ATOM   1611  CG2 ILE A 203      -3.786   8.769  13.486  1.00 67.51           C  
ATOM   1612  CD1 ILE A 203      -2.221   6.094  13.343  1.00 67.51           C  
ATOM   1613  N   SER A 204      -7.013   9.643  12.332  1.00 55.79           N  
ATOM   1614  CA  SER A 204      -7.594  10.945  12.018  1.00 55.79           C  
ATOM   1615  C   SER A 204      -6.891  12.062  12.782  1.00 55.79           C  
ATOM   1616  CB  SER A 204      -9.088  10.957  12.340  1.00 55.79           C  
ATOM   1617  O   SER A 204      -6.872  12.062  14.014  1.00 55.79           O  
ATOM   1618  OG  SER A 204      -9.311  10.664  13.708  1.00 55.79           O  
ATOM   1619  N   GLY A 205      -5.519  12.123  12.744  1.00 48.18           N  
ATOM   1620  CA  GLY A 205      -4.840  13.167  13.495  1.00 48.18           C  
ATOM   1621  C   GLY A 205      -3.566  12.687  14.165  1.00 48.18           C  
ATOM   1622  O   GLY A 205      -3.547  11.622  14.785  1.00 48.18           O  
ATOM   1623  N   GLY A 206      -2.422  12.871  13.525  1.00 55.04           N  
ATOM   1624  CA  GLY A 206      -1.141  12.442  14.065  1.00 55.04           C  
ATOM   1625  C   GLY A 206      -0.320  11.631  13.080  1.00 55.04           C  
ATOM   1626  O   GLY A 206      -0.695  11.497  11.914  1.00 55.04           O  
ATOM   1627  N   ASP A 207       0.958  11.299  13.632  1.00 66.59           N  
ATOM   1628  CA  ASP A 207       1.898  10.491  12.861  1.00 66.59           C  
ATOM   1629  C   ASP A 207       1.605   9.001  13.024  1.00 66.59           C  
ATOM   1630  CB  ASP A 207       3.338  10.793  13.283  1.00 66.59           C  
ATOM   1631  O   ASP A 207       1.028   8.583  14.030  1.00 66.59           O  
ATOM   1632  CG  ASP A 207       3.762  12.216  12.968  1.00 66.59           C  
ATOM   1633  OD1 ASP A 207       3.152  12.853  12.082  1.00 66.59           O  
ATOM   1634  OD2 ASP A 207       4.717  12.705  13.610  1.00 66.59           O  
ATOM   1635  N   TYR A 208       1.598   8.235  11.897  1.00 70.06           N  
ATOM   1636  CA  TYR A 208       1.481   6.787  12.024  1.00 70.06           C  
ATOM   1637  C   TYR A 208       2.835   6.112  11.841  1.00 70.06           C  
ATOM   1638  CB  TYR A 208       0.481   6.237  11.002  1.00 70.06           C  
ATOM   1639  O   TYR A 208       3.723   6.656  11.181  1.00 70.06           O  
ATOM   1640  CG  TYR A 208       0.933   6.386   9.570  1.00 70.06           C  
ATOM   1641  CD1 TYR A 208       0.598   7.516   8.827  1.00 70.06           C  
ATOM   1642  CD2 TYR A 208       1.694   5.397   8.956  1.00 70.06           C  
ATOM   1643  CE1 TYR A 208       1.011   7.657   7.506  1.00 70.06           C  
ATOM   1644  CE2 TYR A 208       2.112   5.527   7.636  1.00 70.06           C  
ATOM   1645  OH  TYR A 208       2.178   6.793   5.613  1.00 70.06           O  
ATOM   1646  CZ  TYR A 208       1.767   6.659   6.920  1.00 70.06           C  
ATOM   1647  N   ARG A 209       3.063   5.052  12.603  1.00 81.70           N  
ATOM   1648  CA  ARG A 209       4.167   4.122  12.390  1.00 81.70           C  
ATOM   1649  C   ARG A 209       3.703   2.885  11.629  1.00 81.70           C  
ATOM   1650  CB  ARG A 209       4.791   3.712  13.726  1.00 81.70           C  
ATOM   1651  O   ARG A 209       2.557   2.454  11.775  1.00 81.70           O  
ATOM   1652  CG  ARG A 209       5.342   4.877  14.532  1.00 81.70           C  
ATOM   1653  CD  ARG A 209       5.904   4.421  15.871  1.00 81.70           C  
ATOM   1654  NE  ARG A 209       6.372   5.549  16.672  1.00 81.70           N  
ATOM   1655  NH1 ARG A 209       8.178   4.426  17.574  1.00 81.70           N  
ATOM   1656  NH2 ARG A 209       7.777   6.610  18.146  1.00 81.70           N  
ATOM   1657  CZ  ARG A 209       7.441   5.526  17.462  1.00 81.70           C  
ATOM   1658  N   VAL A 210       4.606   2.521  10.814  1.00 85.62           N  
ATOM   1659  CA  VAL A 210       4.210   1.401   9.966  1.00 85.62           C  
ATOM   1660  C   VAL A 210       5.218   0.263  10.107  1.00 85.62           C  
ATOM   1661  CB  VAL A 210       4.090   1.826   8.485  1.00 85.62           C  
ATOM   1662  O   VAL A 210       6.420   0.503  10.241  1.00 85.62           O  
ATOM   1663  CG1 VAL A 210       5.428   2.343   7.961  1.00 85.62           C  
ATOM   1664  CG2 VAL A 210       3.594   0.658   7.634  1.00 85.62           C  
ATOM   1665  N   GLY A 211       4.696  -0.928  10.192  1.00 88.78           N  
ATOM   1666  CA  GLY A 211       5.453  -2.168  10.130  1.00 88.78           C  
ATOM   1667  C   GLY A 211       4.982  -3.100   9.030  1.00 88.78           C  
ATOM   1668  O   GLY A 211       3.919  -2.890   8.443  1.00 88.78           O  
ATOM   1669  N   THR A 212       5.850  -4.109   8.697  1.00 96.55           N  
ATOM   1670  CA  THR A 212       5.485  -5.088   7.679  1.00 96.55           C  
ATOM   1671  C   THR A 212       5.123  -6.425   8.320  1.00 96.55           C  
ATOM   1672  CB  THR A 212       6.627  -5.294   6.667  1.00 96.55           C  
ATOM   1673  O   THR A 212       5.597  -6.745   9.412  1.00 96.55           O  
ATOM   1674  CG2 THR A 212       6.866  -4.032   5.844  1.00 96.55           C  
ATOM   1675  OG1 THR A 212       7.829  -5.625   7.372  1.00 96.55           O  
ATOM   1676  N   THR A 213       4.179  -7.122   7.663  1.00 95.42           N  
ATOM   1677  CA  THR A 213       3.843  -8.480   8.076  1.00 95.42           C  
ATOM   1678  C   THR A 213       4.056  -9.462   6.927  1.00 95.42           C  
ATOM   1679  CB  THR A 213       2.386  -8.570   8.568  1.00 95.42           C  
ATOM   1680  O   THR A 213       3.708  -9.170   5.781  1.00 95.42           O  
ATOM   1681  CG2 THR A 213       1.414  -8.076   7.502  1.00 95.42           C  
ATOM   1682  OG1 THR A 213       2.078  -9.934   8.884  1.00 95.42           O  
ATOM   1683  N   GLY A 214       4.655 -10.595   7.363  1.00 93.99           N  
ATOM   1684  CA  GLY A 214       4.884 -11.633   6.371  1.00 93.99           C  
ATOM   1685  C   GLY A 214       3.708 -12.577   6.212  1.00 93.99           C  
ATOM   1686  O   GLY A 214       2.796 -12.586   7.041  1.00 93.99           O  
ATOM   1687  N   LEU A 215       3.752 -13.401   5.197  1.00 93.65           N  
ATOM   1688  CA  LEU A 215       2.713 -14.394   4.948  1.00 93.65           C  
ATOM   1689  C   LEU A 215       2.694 -15.449   6.049  1.00 93.65           C  
ATOM   1690  CB  LEU A 215       2.927 -15.064   3.588  1.00 93.65           C  
ATOM   1691  O   LEU A 215       1.673 -16.104   6.270  1.00 93.65           O  
ATOM   1692  CG  LEU A 215       2.776 -14.166   2.359  1.00 93.65           C  
ATOM   1693  CD1 LEU A 215       3.049 -14.960   1.086  1.00 93.65           C  
ATOM   1694  CD2 LEU A 215       1.384 -13.544   2.319  1.00 93.65           C  
ATOM   1695  N   ASP A 216       3.814 -15.538   6.733  1.00 93.11           N  
ATOM   1696  CA  ASP A 216       3.945 -16.489   7.832  1.00 93.11           C  
ATOM   1697  C   ASP A 216       3.567 -15.845   9.164  1.00 93.11           C  
ATOM   1698  CB  ASP A 216       5.372 -17.038   7.900  1.00 93.11           C  
ATOM   1699  O   ASP A 216       3.904 -16.366  10.230  1.00 93.11           O  
ATOM   1700  CG  ASP A 216       6.412 -15.957   8.141  1.00 93.11           C  
ATOM   1701  OD1 ASP A 216       6.091 -14.758   7.994  1.00 93.11           O  
ATOM   1702  OD2 ASP A 216       7.563 -16.309   8.479  1.00 93.11           O  
ATOM   1703  N   ASN A 217       3.077 -14.624   9.150  1.00 90.59           N  
ATOM   1704  CA  ASN A 217       2.576 -13.861  10.288  1.00 90.59           C  
ATOM   1705  C   ASN A 217       3.716 -13.235  11.088  1.00 90.59           C  
ATOM   1706  CB  ASN A 217       1.716 -14.746  11.193  1.00 90.59           C  
ATOM   1707  O   ASN A 217       3.506 -12.756  12.204  1.00 90.59           O  
ATOM   1708  CG  ASN A 217       0.411 -15.155  10.539  1.00 90.59           C  
ATOM   1709  ND2 ASN A 217       0.019 -16.409  10.731  1.00 90.59           N  
ATOM   1710  OD1 ASN A 217      -0.239 -14.352   9.865  1.00 90.59           O  
ATOM   1711  N   SER A 218       4.931 -13.321  10.533  1.00 94.28           N  
ATOM   1712  CA  SER A 218       6.044 -12.572  11.108  1.00 94.28           C  
ATOM   1713  C   SER A 218       5.859 -11.071  10.911  1.00 94.28           C  
ATOM   1714  CB  SER A 218       7.368 -13.017  10.487  1.00 94.28           C  
ATOM   1715  O   SER A 218       5.269 -10.637   9.920  1.00 94.28           O  
ATOM   1716  OG  SER A 218       7.383 -12.757   9.094  1.00 94.28           O  
ATOM   1717  N   VAL A 219       6.324 -10.313  11.935  1.00 94.58           N  
ATOM   1718  CA  VAL A 219       6.106  -8.872  11.862  1.00 94.58           C  
ATOM   1719  C   VAL A 219       7.423  -8.136  12.097  1.00 94.58           C  
ATOM   1720  CB  VAL A 219       5.045  -8.406  12.884  1.00 94.58           C  
ATOM   1721  O   VAL A 219       8.295  -8.627  12.818  1.00 94.58           O  
ATOM   1722  CG1 VAL A 219       3.686  -9.032  12.575  1.00 94.58           C  
ATOM   1723  CG2 VAL A 219       5.486  -8.753  14.305  1.00 94.58           C  
ATOM   1724  N   SER A 220       7.495  -6.987  11.398  1.00 91.11           N  
ATOM   1725  CA  SER A 220       8.552  -6.034  11.720  1.00 91.11           C  
ATOM   1726  C   SER A 220       8.080  -5.012  12.749  1.00 91.11           C  
ATOM   1727  CB  SER A 220       9.028  -5.315  10.457  1.00 91.11           C  
ATOM   1728  O   SER A 220       6.876  -4.808  12.922  1.00 91.11           O  
ATOM   1729  OG  SER A 220       8.051  -4.394  10.004  1.00 91.11           O  
ATOM   1730  N   PRO A 221       9.056  -4.459  13.479  1.00 89.37           N  
ATOM   1731  CA  PRO A 221       8.656  -3.427  14.439  1.00 89.37           C  
ATOM   1732  C   PRO A 221       8.023  -2.210  13.767  1.00 89.37           C  
ATOM   1733  CB  PRO A 221       9.974  -3.050  15.121  1.00 89.37           C  
ATOM   1734  O   PRO A 221       8.341  -1.901  12.616  1.00 89.37           O  
ATOM   1735  CG  PRO A 221      10.930  -4.129  14.728  1.00 89.37           C  
ATOM   1736  CD  PRO A 221      10.391  -4.823  13.509  1.00 89.37           C  
ATOM   1737  N   LEU A 222       7.095  -1.551  14.507  1.00 84.66           N  
ATOM   1738  CA  LEU A 222       6.540  -0.282  14.049  1.00 84.66           C  
ATOM   1739  C   LEU A 222       7.592   0.821  14.100  1.00 84.66           C  
ATOM   1740  CB  LEU A 222       5.329   0.111  14.898  1.00 84.66           C  
ATOM   1741  O   LEU A 222       8.262   0.998  15.119  1.00 84.66           O  
ATOM   1742  CG  LEU A 222       4.040  -0.673  14.645  1.00 84.66           C  
ATOM   1743  CD1 LEU A 222       3.008  -0.357  15.722  1.00 84.66           C  
ATOM   1744  CD2 LEU A 222       3.487  -0.360  13.259  1.00 84.66           C  
ATOM   1745  N   ASN A 223       7.764   1.494  12.988  1.00 79.54           N  
ATOM   1746  CA  ASN A 223       8.738   2.575  12.889  1.00 79.54           C  
ATOM   1747  C   ASN A 223       8.261   3.677  11.948  1.00 79.54           C  
ATOM   1748  CB  ASN A 223      10.095   2.035  12.430  1.00 79.54           C  
ATOM   1749  O   ASN A 223       7.254   3.515  11.255  1.00 79.54           O  
ATOM   1750  CG  ASN A 223      10.818   1.270  13.521  1.00 79.54           C  
ATOM   1751  ND2 ASN A 223      11.517   0.209  13.137  1.00 79.54           N  
ATOM   1752  OD1 ASN A 223      10.749   1.630  14.699  1.00 79.54           O  
ATOM   1753  N   TYR A 224       9.005   4.824  12.017  1.00 73.12           N  
ATOM   1754  CA  TYR A 224       8.792   5.860  11.012  1.00 73.12           C  
ATOM   1755  C   TYR A 224       9.612   5.580   9.758  1.00 73.12           C  
ATOM   1756  CB  TYR A 224       9.155   7.238  11.576  1.00 73.12           C  
ATOM   1757  O   TYR A 224      10.684   6.159   9.568  1.00 73.12           O  
ATOM   1758  CG  TYR A 224       8.240   7.700  12.684  1.00 73.12           C  
ATOM   1759  CD1 TYR A 224       6.983   8.229  12.401  1.00 73.12           C  
ATOM   1760  CD2 TYR A 224       8.631   7.609  14.016  1.00 73.12           C  
ATOM   1761  CE1 TYR A 224       6.138   8.658  13.419  1.00 73.12           C  
ATOM   1762  CE2 TYR A 224       7.794   8.035  15.042  1.00 73.12           C  
ATOM   1763  OH  TYR A 224       5.719   8.979  15.746  1.00 73.12           O  
ATOM   1764  CZ  TYR A 224       6.551   8.556  14.734  1.00 73.12           C  
ATOM   1765  N   VAL A 225       9.041   4.615   8.952  1.00 71.04           N  
ATOM   1766  CA  VAL A 225       9.817   4.248   7.771  1.00 71.04           C  
ATOM   1767  C   VAL A 225       8.914   4.246   6.540  1.00 71.04           C  
ATOM   1768  CB  VAL A 225      10.490   2.868   7.941  1.00 71.04           C  
ATOM   1769  O   VAL A 225       7.692   4.131   6.658  1.00 71.04           O  
ATOM   1770  CG1 VAL A 225      11.548   2.915   9.042  1.00 71.04           C  
ATOM   1771  CG2 VAL A 225       9.444   1.798   8.246  1.00 71.04           C  
ATOM   1772  N   THR A 226       9.563   4.450   5.396  1.00 72.87           N  
ATOM   1773  CA  THR A 226       8.879   4.271   4.121  1.00 72.87           C  
ATOM   1774  C   THR A 226       9.083   2.854   3.591  1.00 72.87           C  
ATOM   1775  CB  THR A 226       9.372   5.288   3.075  1.00 72.87           C  
ATOM   1776  O   THR A 226      10.021   2.164   3.995  1.00 72.87           O  
ATOM   1777  CG2 THR A 226       9.265   6.715   3.603  1.00 72.87           C  
ATOM   1778  OG1 THR A 226      10.740   5.010   2.754  1.00 72.87           O  
ATOM   1779  N   PRO A 227       8.091   2.544   2.710  1.00 82.15           N  
ATOM   1780  CA  PRO A 227       8.233   1.195   2.156  1.00 82.15           C  
ATOM   1781  C   PRO A 227       9.625   0.935   1.586  1.00 82.15           C  
ATOM   1782  CB  PRO A 227       7.174   1.155   1.051  1.00 82.15           C  
ATOM   1783  O   PRO A 227      10.058  -0.218   1.507  1.00 82.15           O  
ATOM   1784  CG  PRO A 227       6.086   2.060   1.531  1.00 82.15           C  
ATOM   1785  CD  PRO A 227       6.715   3.239   2.217  1.00 82.15           C  
ATOM   1786  N   HIS A 228      10.309   1.874   1.165  1.00 77.24           N  
ATOM   1787  CA  HIS A 228      11.658   1.715   0.635  1.00 77.24           C  
ATOM   1788  C   HIS A 228      12.596   1.127   1.684  1.00 77.24           C  
ATOM   1789  CB  HIS A 228      12.201   3.057   0.140  1.00 77.24           C  
ATOM   1790  O   HIS A 228      13.613   0.519   1.342  1.00 77.24           O  
ATOM   1791  CG  HIS A 228      13.552   2.961  -0.495  1.00 77.24           C  
ATOM   1792  CD2 HIS A 228      13.955   3.189  -1.767  1.00 77.24           C  
ATOM   1793  ND1 HIS A 228      14.678   2.586   0.206  1.00 77.24           N  
ATOM   1794  CE1 HIS A 228      15.718   2.588  -0.611  1.00 77.24           C  
ATOM   1795  NE2 HIS A 228      15.306   2.950  -1.814  1.00 77.24           N  
ATOM   1796  N   MET A 229      12.274   1.306   2.989  1.00 81.19           N  
ATOM   1797  CA  MET A 229      13.141   0.866   4.078  1.00 81.19           C  
ATOM   1798  C   MET A 229      12.659  -0.460   4.656  1.00 81.19           C  
ATOM   1799  CB  MET A 229      13.199   1.926   5.180  1.00 81.19           C  
ATOM   1800  O   MET A 229      13.211  -0.950   5.643  1.00 81.19           O  
ATOM   1801  CG  MET A 229      13.813   3.242   4.733  1.00 81.19           C  
ATOM   1802  SD  MET A 229      13.835   4.498   6.070  1.00 81.19           S  
ATOM   1803  CE  MET A 229      15.122   3.801   7.143  1.00 81.19           C  
ATOM   1804  N   PHE A 230      11.585  -0.964   4.096  1.00 85.39           N  
ATOM   1805  CA  PHE A 230      11.071  -2.234   4.597  1.00 85.39           C  
ATOM   1806  C   PHE A 230      12.052  -3.365   4.312  1.00 85.39           C  
ATOM   1807  CB  PHE A 230       9.710  -2.549   3.969  1.00 85.39           C  
ATOM   1808  O   PHE A 230      12.781  -3.327   3.319  1.00 85.39           O  
ATOM   1809  CG  PHE A 230       8.609  -1.622   4.410  1.00 85.39           C  
ATOM   1810  CD1 PHE A 230       8.809  -0.731   5.458  1.00 85.39           C  
ATOM   1811  CD2 PHE A 230       7.373  -1.642   3.777  1.00 85.39           C  
ATOM   1812  CE1 PHE A 230       7.792   0.128   5.868  1.00 85.39           C  
ATOM   1813  CE2 PHE A 230       6.352  -0.787   4.182  1.00 85.39           C  
ATOM   1814  CZ  PHE A 230       6.563   0.097   5.228  1.00 85.39           C  
ATOM   1815  N   GLU A 231      12.045  -4.349   5.231  1.00 88.41           N  
ATOM   1816  CA  GLU A 231      12.832  -5.556   4.997  1.00 88.41           C  
ATOM   1817  C   GLU A 231      12.363  -6.286   3.742  1.00 88.41           C  
ATOM   1818  CB  GLU A 231      12.758  -6.490   6.208  1.00 88.41           C  
ATOM   1819  O   GLU A 231      11.176  -6.590   3.601  1.00 88.41           O  
ATOM   1820  CG  GLU A 231      13.430  -5.935   7.455  1.00 88.41           C  
ATOM   1821  CD  GLU A 231      13.351  -6.874   8.648  1.00 88.41           C  
ATOM   1822  OE1 GLU A 231      13.646  -6.439   9.784  1.00 88.41           O  
ATOM   1823  OE2 GLU A 231      12.992  -8.056   8.445  1.00 88.41           O  
ATOM   1824  N   ARG A 232      13.228  -6.705   3.014  1.00 90.22           N  
ATOM   1825  CA  ARG A 232      12.923  -7.245   1.693  1.00 90.22           C  
ATOM   1826  C   ARG A 232      12.338  -8.650   1.798  1.00 90.22           C  
ATOM   1827  CB  ARG A 232      14.177  -7.264   0.817  1.00 90.22           C  
ATOM   1828  O   ARG A 232      11.669  -9.119   0.874  1.00 90.22           O  
ATOM   1829  CG  ARG A 232      14.654  -5.884   0.394  1.00 90.22           C  
ATOM   1830  CD  ARG A 232      13.606  -5.156  -0.437  1.00 90.22           C  
ATOM   1831  NE  ARG A 232      14.128  -3.909  -0.989  1.00 90.22           N  
ATOM   1832  NH1 ARG A 232      12.143  -3.280  -1.989  1.00 90.22           N  
ATOM   1833  NH2 ARG A 232      13.995  -1.942  -2.167  1.00 90.22           N  
ATOM   1834  CZ  ARG A 232      13.421  -3.046  -1.714  1.00 90.22           C  
ATOM   1835  N   THR A 233      12.657  -9.273   2.837  1.00 93.64           N  
ATOM   1836  CA  THR A 233      12.145 -10.627   3.018  1.00 93.64           C  
ATOM   1837  C   THR A 233      10.620 -10.625   3.086  1.00 93.64           C  
ATOM   1838  CB  THR A 233      12.717 -11.275   4.293  1.00 93.64           C  
ATOM   1839  O   THR A 233       9.982 -11.654   2.858  1.00 93.64           O  
ATOM   1840  CG2 THR A 233      14.214 -11.528   4.157  1.00 93.64           C  
ATOM   1841  OG1 THR A 233      12.490 -10.404   5.408  1.00 93.64           O  
ATOM   1842  N   PHE A 234       9.995  -9.453   3.291  1.00 96.21           N  
ATOM   1843  CA  PHE A 234       8.544  -9.331   3.381  1.00 96.21           C  
ATOM   1844  C   PHE A 234       7.949  -8.939   2.033  1.00 96.21           C  
ATOM   1845  CB  PHE A 234       8.155  -8.302   4.446  1.00 96.21           C  
ATOM   1846  O   PHE A 234       6.728  -8.921   1.870  1.00 96.21           O  
ATOM   1847  CG  PHE A 234       8.395  -8.767   5.857  1.00 96.21           C  
ATOM   1848  CD1 PHE A 234       7.504  -9.634   6.479  1.00 96.21           C  
ATOM   1849  CD2 PHE A 234       9.513  -8.339   6.561  1.00 96.21           C  
ATOM   1850  CE1 PHE A 234       7.724 -10.066   7.784  1.00 96.21           C  
ATOM   1851  CE2 PHE A 234       9.739  -8.767   7.866  1.00 96.21           C  
ATOM   1852  CZ  PHE A 234       8.843  -9.630   8.476  1.00 96.21           C  
ATOM   1853  N   ALA A 235       8.762  -8.624   1.115  1.00 96.99           N  
ATOM   1854  CA  ALA A 235       8.292  -8.144  -0.182  1.00 96.99           C  
ATOM   1855  C   ALA A 235       7.642  -9.269  -0.981  1.00 96.99           C  
ATOM   1856  CB  ALA A 235       9.445  -7.531  -0.973  1.00 96.99           C  
ATOM   1857  O   ALA A 235       8.115 -10.408  -0.959  1.00 96.99           O  
ATOM   1858  N   LEU A 236       6.562  -8.886  -1.693  1.00 97.61           N  
ATOM   1859  CA  LEU A 236       5.831  -9.827  -2.534  1.00 97.61           C  
ATOM   1860  C   LEU A 236       5.870  -9.393  -3.995  1.00 97.61           C  
ATOM   1861  CB  LEU A 236       4.379  -9.949  -2.064  1.00 97.61           C  
ATOM   1862  O   LEU A 236       5.762  -8.202  -4.297  1.00 97.61           O  
ATOM   1863  CG  LEU A 236       4.170 -10.345  -0.602  1.00 97.61           C  
ATOM   1864  CD1 LEU A 236       2.700 -10.209  -0.220  1.00 97.61           C  
ATOM   1865  CD2 LEU A 236       4.663 -11.767  -0.357  1.00 97.61           C  
ATOM   1866  N   THR A 237       6.089 -10.453  -4.793  1.00 95.91           N  
ATOM   1867  CA  THR A 237       5.867 -10.195  -6.212  1.00 95.91           C  
ATOM   1868  C   THR A 237       4.389  -9.939  -6.490  1.00 95.91           C  
ATOM   1869  CB  THR A 237       6.360 -11.369  -7.077  1.00 95.91           C  
ATOM   1870  O   THR A 237       3.535 -10.218  -5.646  1.00 95.91           O  
ATOM   1871  CG2 THR A 237       7.808 -11.721  -6.753  1.00 95.91           C  
ATOM   1872  OG1 THR A 237       5.535 -12.515  -6.832  1.00 95.91           O  
ATOM   1873  N   ARG A 238       4.124  -9.497  -7.578  1.00 93.95           N  
ATOM   1874  CA  ARG A 238       2.740  -9.246  -7.965  1.00 93.95           C  
ATOM   1875  C   ARG A 238       1.903 -10.516  -7.861  1.00 93.95           C  
ATOM   1876  CB  ARG A 238       2.673  -8.688  -9.388  1.00 93.95           C  
ATOM   1877  O   ARG A 238       0.799 -10.495  -7.312  1.00 93.95           O  
ATOM   1878  CG  ARG A 238       1.265  -8.345  -9.849  1.00 93.95           C  
ATOM   1879  CD  ARG A 238       1.256  -7.785 -11.265  1.00 93.95           C  
ATOM   1880  NE  ARG A 238      -0.076  -7.335 -11.658  1.00 93.95           N  
ATOM   1881  NH1 ARG A 238      -0.812  -9.421 -12.322  1.00 93.95           N  
ATOM   1882  NH2 ARG A 238      -2.205  -7.607 -12.476  1.00 93.95           N  
ATOM   1883  CZ  ARG A 238      -1.028  -8.122 -12.151  1.00 93.95           C  
ATOM   1884  N   GLU A 239       2.472 -11.502  -8.437  1.00 94.68           N  
ATOM   1885  CA  GLU A 239       1.771 -12.783  -8.433  1.00 94.68           C  
ATOM   1886  C   GLU A 239       1.511 -13.266  -7.009  1.00 94.68           C  
ATOM   1887  CB  GLU A 239       2.568 -13.835  -9.209  1.00 94.68           C  
ATOM   1888  O   GLU A 239       0.400 -13.690  -6.685  1.00 94.68           O  
ATOM   1889  CG  GLU A 239       1.843 -15.164  -9.364  1.00 94.68           C  
ATOM   1890  CD  GLU A 239       2.630 -16.185 -10.170  1.00 94.68           C  
ATOM   1891  OE1 GLU A 239       2.130 -17.316 -10.370  1.00 94.68           O  
ATOM   1892  OE2 GLU A 239       3.755 -15.853 -10.604  1.00 94.68           O  
ATOM   1893  N   GLN A 240       2.500 -13.139  -6.133  1.00 96.89           N  
ATOM   1894  CA  GLN A 240       2.355 -13.533  -4.735  1.00 96.89           C  
ATOM   1895  C   GLN A 240       1.324 -12.662  -4.022  1.00 96.89           C  
ATOM   1896  CB  GLN A 240       3.700 -13.453  -4.012  1.00 96.89           C  
ATOM   1897  O   GLN A 240       0.523 -13.162  -3.230  1.00 96.89           O  
ATOM   1898  CG  GLN A 240       4.692 -14.527  -4.437  1.00 96.89           C  
ATOM   1899  CD  GLN A 240       6.072 -14.321  -3.841  1.00 96.89           C  
ATOM   1900  NE2 GLN A 240       6.741 -15.418  -3.501  1.00 96.89           N  
ATOM   1901  OE1 GLN A 240       6.533 -13.186  -3.688  1.00 96.89           O  
ATOM   1902  N   PHE A 241       1.368 -11.413  -4.320  1.00 96.23           N  
ATOM   1903  CA  PHE A 241       0.457 -10.454  -3.708  1.00 96.23           C  
ATOM   1904  C   PHE A 241      -0.988 -10.767  -4.079  1.00 96.23           C  
ATOM   1905  CB  PHE A 241       0.810  -9.026  -4.136  1.00 96.23           C  
ATOM   1906  O   PHE A 241      -1.867 -10.781  -3.215  1.00 96.23           O  
ATOM   1907  CG  PHE A 241      -0.245  -8.010  -3.791  1.00 96.23           C  
ATOM   1908  CD1 PHE A 241      -0.947  -7.350  -4.792  1.00 96.23           C  
ATOM   1909  CD2 PHE A 241      -0.535  -7.716  -2.465  1.00 96.23           C  
ATOM   1910  CE1 PHE A 241      -1.924  -6.409  -4.476  1.00 96.23           C  
ATOM   1911  CE2 PHE A 241      -1.510  -6.777  -2.142  1.00 96.23           C  
ATOM   1912  CZ  PHE A 241      -2.203  -6.124  -3.148  1.00 96.23           C  
ATOM   1913  N   ILE A 242      -1.245 -11.132  -5.280  1.00 95.02           N  
ATOM   1914  CA  ILE A 242      -2.590 -11.338  -5.805  1.00 95.02           C  
ATOM   1915  C   ILE A 242      -3.143 -12.669  -5.299  1.00 95.02           C  
ATOM   1916  CB  ILE A 242      -2.606 -11.304  -7.349  1.00 95.02           C  
ATOM   1917  O   ILE A 242      -4.323 -12.767  -4.956  1.00 95.02           O  
ATOM   1918  CG1 ILE A 242      -2.304  -9.889  -7.855  1.00 95.02           C  
ATOM   1919  CG2 ILE A 242      -3.951 -11.803  -7.887  1.00 95.02           C  
ATOM   1920  CD1 ILE A 242      -2.103  -9.800  -9.362  1.00 95.02           C  
ATOM   1921  N   THR A 243      -2.260 -13.645  -5.099  1.00 94.85           N  
ATOM   1922  CA  THR A 243      -2.742 -15.000  -4.857  1.00 94.85           C  
ATOM   1923  C   THR A 243      -2.718 -15.324  -3.366  1.00 94.85           C  
ATOM   1924  CB  THR A 243      -1.902 -16.038  -5.624  1.00 94.85           C  
ATOM   1925  O   THR A 243      -3.478 -16.174  -2.897  1.00 94.85           O  
ATOM   1926  CG2 THR A 243      -2.086 -15.889  -7.130  1.00 94.85           C  
ATOM   1927  OG1 THR A 243      -0.517 -15.855  -5.302  1.00 94.85           O  
ATOM   1928  N   SER A 244      -1.920 -14.565  -2.629  1.00 94.06           N  
ATOM   1929  CA  SER A 244      -1.764 -14.906  -1.219  1.00 94.06           C  
ATOM   1930  C   SER A 244      -2.877 -14.294  -0.375  1.00 94.06           C  
ATOM   1931  CB  SER A 244      -0.404 -14.435  -0.701  1.00 94.06           C  
ATOM   1932  O   SER A 244      -3.387 -13.218  -0.696  1.00 94.06           O  
ATOM   1933  OG  SER A 244      -0.317 -13.021  -0.729  1.00 94.06           O  
ATOM   1934  N   ALA A 245      -3.258 -15.034   0.647  1.00 93.03           N  
ATOM   1935  CA  ALA A 245      -4.187 -14.476   1.626  1.00 93.03           C  
ATOM   1936  C   ALA A 245      -3.486 -13.472   2.537  1.00 93.03           C  
ATOM   1937  CB  ALA A 245      -4.819 -15.591   2.456  1.00 93.03           C  
ATOM   1938  O   ALA A 245      -2.339 -13.684   2.939  1.00 93.03           O  
ATOM   1939  N   ALA A 246      -4.234 -12.357   2.807  1.00 93.46           N  
ATOM   1940  CA  ALA A 246      -3.661 -11.371   3.720  1.00 93.46           C  
ATOM   1941  C   ALA A 246      -3.497 -11.950   5.122  1.00 93.46           C  
ATOM   1942  CB  ALA A 246      -4.532 -10.118   3.764  1.00 93.46           C  
ATOM   1943  O   ALA A 246      -4.406 -12.602   5.641  1.00 93.46           O  
ATOM   1944  N   PRO A 247      -2.305 -11.720   5.688  1.00 94.11           N  
ATOM   1945  CA  PRO A 247      -2.137 -12.137   7.082  1.00 94.11           C  
ATOM   1946  C   PRO A 247      -3.098 -11.425   8.031  1.00 94.11           C  
ATOM   1947  CB  PRO A 247      -0.685 -11.761   7.390  1.00 94.11           C  
ATOM   1948  O   PRO A 247      -3.513 -10.295   7.761  1.00 94.11           O  
ATOM   1949  CG  PRO A 247      -0.043 -11.588   6.051  1.00 94.11           C  
ATOM   1950  CD  PRO A 247      -1.096 -11.162   5.069  1.00 94.11           C  
ATOM   1951  N   PRO A 248      -3.490 -12.089   9.137  1.00 91.24           N  
ATOM   1952  CA  PRO A 248      -4.497 -11.560  10.060  1.00 91.24           C  
ATOM   1953  C   PRO A 248      -4.153 -10.163  10.572  1.00 91.24           C  
ATOM   1954  CB  PRO A 248      -4.496 -12.577  11.204  1.00 91.24           C  
ATOM   1955  O   PRO A 248      -5.045  -9.330  10.752  1.00 91.24           O  
ATOM   1956  CG  PRO A 248      -4.022 -13.851  10.582  1.00 91.24           C  
ATOM   1957  CD  PRO A 248      -3.074 -13.514   9.468  1.00 91.24           C  
ATOM   1958  N   LYS A 249      -2.861  -9.801  10.709  1.00 91.88           N  
ATOM   1959  CA  LYS A 249      -2.459  -8.515  11.272  1.00 91.88           C  
ATOM   1960  C   LYS A 249      -2.394  -7.439  10.192  1.00 91.88           C  
ATOM   1961  CB  LYS A 249      -1.105  -8.636  11.973  1.00 91.88           C  
ATOM   1962  O   LYS A 249      -2.206  -6.259  10.495  1.00 91.88           O  
ATOM   1963  CG  LYS A 249      -1.165  -9.353  13.314  1.00 91.88           C  
ATOM   1964  CD  LYS A 249       0.163  -9.264  14.055  1.00 91.88           C  
ATOM   1965  CE  LYS A 249       0.066  -9.863  15.452  1.00 91.88           C  
ATOM   1966  NZ  LYS A 249       1.354  -9.740  16.198  1.00 91.88           N  
ATOM   1967  N   ALA A 250      -2.557  -7.863   9.006  1.00 95.02           N  
ATOM   1968  CA  ALA A 250      -2.431  -6.907   7.909  1.00 95.02           C  
ATOM   1969  C   ALA A 250      -3.603  -5.930   7.896  1.00 95.02           C  
ATOM   1970  CB  ALA A 250      -2.336  -7.639   6.573  1.00 95.02           C  
ATOM   1971  O   ALA A 250      -4.764  -6.345   7.869  1.00 95.02           O  
ATOM   1972  N   GLN A 251      -3.290  -4.651   7.954  1.00 93.96           N  
ATOM   1973  CA  GLN A 251      -4.287  -3.587   7.932  1.00 93.96           C  
ATOM   1974  C   GLN A 251      -4.229  -2.805   6.622  1.00 93.96           C  
ATOM   1975  CB  GLN A 251      -4.090  -2.641   9.117  1.00 93.96           C  
ATOM   1976  O   GLN A 251      -5.169  -2.085   6.281  1.00 93.96           O  
ATOM   1977  CG  GLN A 251      -4.291  -3.303  10.473  1.00 93.96           C  
ATOM   1978  CD  GLN A 251      -3.910  -2.399  11.630  1.00 93.96           C  
ATOM   1979  NE2 GLN A 251      -4.528  -2.623  12.785  1.00 93.96           N  
ATOM   1980  OE1 GLN A 251      -3.067  -1.508  11.488  1.00 93.96           O  
ATOM   1981  N   GLY A 252      -3.145  -2.977   5.934  1.00 94.81           N  
ATOM   1982  CA  GLY A 252      -2.961  -2.245   4.691  1.00 94.81           C  
ATOM   1983  C   GLY A 252      -1.976  -2.909   3.748  1.00 94.81           C  
ATOM   1984  O   GLY A 252      -1.440  -3.977   4.053  1.00 94.81           O  
ATOM   1985  N   ILE A 253      -1.833  -2.236   2.603  1.00 95.58           N  
ATOM   1986  CA  ILE A 253      -0.913  -2.663   1.554  1.00 95.58           C  
ATOM   1987  C   ILE A 253       0.005  -1.504   1.171  1.00 95.58           C  
ATOM   1988  CB  ILE A 253      -1.672  -3.179   0.311  1.00 95.58           C  
ATOM   1989  O   ILE A 253      -0.434  -0.354   1.097  1.00 95.58           O  
ATOM   1990  CG1 ILE A 253      -2.587  -4.349   0.691  1.00 95.58           C  
ATOM   1991  CG2 ILE A 253      -0.690  -3.587  -0.791  1.00 95.58           C  
ATOM   1992  CD1 ILE A 253      -3.671  -4.646  -0.335  1.00 95.58           C  
ATOM   1993  N   ALA A 254       1.285  -1.916   0.991  1.00 93.17           N  
ATOM   1994  CA  ALA A 254       2.223  -0.939   0.443  1.00 93.17           C  
ATOM   1995  C   ALA A 254       2.763  -1.394  -0.909  1.00 93.17           C  
ATOM   1996  CB  ALA A 254       3.373  -0.701   1.419  1.00 93.17           C  
ATOM   1997  O   ALA A 254       3.163  -2.550  -1.067  1.00 93.17           O  
ATOM   1998  N   PHE A 255       2.708  -0.488  -1.907  1.00 90.85           N  
ATOM   1999  CA  PHE A 255       3.320  -0.664  -3.219  1.00 90.85           C  
ATOM   2000  C   PHE A 255       4.574   0.192  -3.350  1.00 90.85           C  
ATOM   2001  CB  PHE A 255       2.325  -0.311  -4.329  1.00 90.85           C  
ATOM   2002  O   PHE A 255       4.556   1.382  -3.029  1.00 90.85           O  
ATOM   2003  CG  PHE A 255       2.944  -0.245  -5.699  1.00 90.85           C  
ATOM   2004  CD1 PHE A 255       3.223   0.980  -6.293  1.00 90.85           C  
ATOM   2005  CD2 PHE A 255       3.246  -1.409  -6.395  1.00 90.85           C  
ATOM   2006  CE1 PHE A 255       3.795   1.044  -7.561  1.00 90.85           C  
ATOM   2007  CE2 PHE A 255       3.818  -1.353  -7.662  1.00 90.85           C  
ATOM   2008  CZ  PHE A 255       4.091  -0.125  -8.244  1.00 90.85           C  
ATOM   2009  N   LEU A 256       5.631  -0.465  -3.848  1.00 85.75           N  
ATOM   2010  CA  LEU A 256       6.904   0.239  -3.963  1.00 85.75           C  
ATOM   2011  C   LEU A 256       7.542  -0.013  -5.325  1.00 85.75           C  
ATOM   2012  CB  LEU A 256       7.860  -0.195  -2.850  1.00 85.75           C  
ATOM   2013  O   LEU A 256       7.688  -1.163  -5.744  1.00 85.75           O  
ATOM   2014  CG  LEU A 256       9.302   0.304  -2.961  1.00 85.75           C  
ATOM   2015  CD1 LEU A 256       9.361   1.809  -2.723  1.00 85.75           C  
ATOM   2016  CD2 LEU A 256      10.201  -0.434  -1.975  1.00 85.75           C  
ATOM   2017  N   VAL A 257       7.726   1.091  -5.988  1.00 78.35           N  
ATOM   2018  CA  VAL A 257       8.594   0.999  -7.158  1.00 78.35           C  
ATOM   2019  C   VAL A 257      10.055   1.092  -6.726  1.00 78.35           C  
ATOM   2020  CB  VAL A 257       8.272   2.101  -8.191  1.00 78.35           C  
ATOM   2021  O   VAL A 257      10.534   2.168  -6.361  1.00 78.35           O  
ATOM   2022  CG1 VAL A 257       9.158   1.958  -9.427  1.00 78.35           C  
ATOM   2023  CG2 VAL A 257       6.795   2.053  -8.580  1.00 78.35           C  
ATOM   2024  N   GLU A 258      10.784   0.089  -6.918  1.00 79.54           N  
ATOM   2025  CA  GLU A 258      12.110  -0.038  -6.322  1.00 79.54           C  
ATOM   2026  C   GLU A 258      13.105   0.913  -6.983  1.00 79.54           C  
ATOM   2027  CB  GLU A 258      12.613  -1.480  -6.428  1.00 79.54           C  
ATOM   2028  O   GLU A 258      13.956   1.496  -6.308  1.00 79.54           O  
ATOM   2029  CG  GLU A 258      11.887  -2.453  -5.510  1.00 79.54           C  
ATOM   2030  CD  GLU A 258      12.469  -3.857  -5.543  1.00 79.54           C  
ATOM   2031  OE1 GLU A 258      12.950  -4.339  -4.493  1.00 79.54           O  
ATOM   2032  OE2 GLU A 258      12.444  -4.479  -6.628  1.00 79.54           O  
ATOM   2033  N   SER A 259      12.897   1.130  -8.182  1.00 71.16           N  
ATOM   2034  CA  SER A 259      13.854   1.935  -8.935  1.00 71.16           C  
ATOM   2035  C   SER A 259      13.751   3.410  -8.562  1.00 71.16           C  
ATOM   2036  CB  SER A 259      13.634   1.764 -10.438  1.00 71.16           C  
ATOM   2037  O   SER A 259      14.763   4.111  -8.497  1.00 71.16           O  
ATOM   2038  OG  SER A 259      12.317   2.143 -10.800  1.00 71.16           O  
ATOM   2039  N   THR A 260      12.522   3.760  -8.270  1.00 68.06           N  
ATOM   2040  CA  THR A 260      12.317   5.189  -8.061  1.00 68.06           C  
ATOM   2041  C   THR A 260      12.062   5.488  -6.586  1.00 68.06           C  
ATOM   2042  CB  THR A 260      11.142   5.715  -8.905  1.00 68.06           C  
ATOM   2043  O   THR A 260      12.235   6.624  -6.139  1.00 68.06           O  
ATOM   2044  CG2 THR A 260      11.384   5.479 -10.392  1.00 68.06           C  
ATOM   2045  OG1 THR A 260       9.941   5.038  -8.515  1.00 68.06           O  
ATOM   2046  N   GLY A 261      11.637   4.481  -5.906  1.00 70.95           N  
ATOM   2047  CA  GLY A 261      11.286   4.684  -4.509  1.00 70.95           C  
ATOM   2048  C   GLY A 261       9.879   5.217  -4.319  1.00 70.95           C  
ATOM   2049  O   GLY A 261       9.449   5.463  -3.189  1.00 70.95           O  
ATOM   2050  N   VAL A 262       9.266   5.369  -5.421  1.00 74.55           N  
ATOM   2051  CA  VAL A 262       7.868   5.783  -5.366  1.00 74.55           C  
ATOM   2052  C   VAL A 262       7.030   4.688  -4.709  1.00 74.55           C  
ATOM   2053  CB  VAL A 262       7.316   6.104  -6.773  1.00 74.55           C  
ATOM   2054  O   VAL A 262       7.222   3.501  -4.984  1.00 74.55           O  
ATOM   2055  CG1 VAL A 262       5.811   6.364  -6.716  1.00 74.55           C  
ATOM   2056  CG2 VAL A 262       8.046   7.306  -7.370  1.00 74.55           C  
ATOM   2057  N   PHE A 263       6.178   5.155  -3.843  1.00 81.91           N  
ATOM   2058  CA  PHE A 263       5.373   4.144  -3.170  1.00 81.91           C  
ATOM   2059  C   PHE A 263       3.935   4.620  -3.002  1.00 81.91           C  
ATOM   2060  CB  PHE A 263       5.974   3.797  -1.804  1.00 81.91           C  
ATOM   2061  O   PHE A 263       3.657   5.817  -3.099  1.00 81.91           O  
ATOM   2062  CG  PHE A 263       5.994   4.951  -0.839  1.00 81.91           C  
ATOM   2063  CD1 PHE A 263       7.104   5.782  -0.752  1.00 81.91           C  
ATOM   2064  CD2 PHE A 263       4.903   5.205  -0.019  1.00 81.91           C  
ATOM   2065  CE1 PHE A 263       7.126   6.852   0.141  1.00 81.91           C  
ATOM   2066  CE2 PHE A 263       4.917   6.272   0.876  1.00 81.91           C  
ATOM   2067  CZ  PHE A 263       6.030   7.093   0.954  1.00 81.91           C  
ATOM   2068  N   HIS A 264       3.058   3.651  -2.755  1.00 84.85           N  
ATOM   2069  CA  HIS A 264       1.629   3.877  -2.569  1.00 84.85           C  
ATOM   2070  C   HIS A 264       1.053   2.927  -1.524  1.00 84.85           C  
ATOM   2071  CB  HIS A 264       0.883   3.715  -3.894  1.00 84.85           C  
ATOM   2072  O   HIS A 264       1.448   1.761  -1.454  1.00 84.85           O  
ATOM   2073  CG  HIS A 264      -0.505   4.273  -3.874  1.00 84.85           C  
ATOM   2074  CD2 HIS A 264      -1.710   3.657  -3.856  1.00 84.85           C  
ATOM   2075  ND1 HIS A 264      -0.762   5.627  -3.875  1.00 84.85           N  
ATOM   2076  CE1 HIS A 264      -2.071   5.819  -3.856  1.00 84.85           C  
ATOM   2077  NE2 HIS A 264      -2.668   4.640  -3.845  1.00 84.85           N  
ATOM   2078  N   TYR A 265       0.122   3.581  -0.697  1.00 88.39           N  
ATOM   2079  CA  TYR A 265      -0.559   2.745   0.285  1.00 88.39           C  
ATOM   2080  C   TYR A 265      -2.010   2.506  -0.113  1.00 88.39           C  
ATOM   2081  CB  TYR A 265      -0.498   3.389   1.674  1.00 88.39           C  
ATOM   2082  O   TYR A 265      -2.641   3.367  -0.731  1.00 88.39           O  
ATOM   2083  CG  TYR A 265       0.855   3.281   2.334  1.00 88.39           C  
ATOM   2084  CD1 TYR A 265       1.254   2.102   2.960  1.00 88.39           C  
ATOM   2085  CD2 TYR A 265       1.736   4.357   2.335  1.00 88.39           C  
ATOM   2086  CE1 TYR A 265       2.499   1.998   3.572  1.00 88.39           C  
ATOM   2087  CE2 TYR A 265       2.984   4.264   2.944  1.00 88.39           C  
ATOM   2088  OH  TYR A 265       4.589   2.985   4.162  1.00 88.39           O  
ATOM   2089  CZ  TYR A 265       3.356   3.083   3.558  1.00 88.39           C  
ATOM   2090  N   GLY A 266      -2.500   1.345   0.280  1.00 89.77           N  
ATOM   2091  CA  GLY A 266      -3.910   0.987   0.272  1.00 89.77           C  
ATOM   2092  C   GLY A 266      -4.386   0.410   1.591  1.00 89.77           C  
ATOM   2093  O   GLY A 266      -3.642  -0.305   2.267  1.00 89.77           O  
ATOM   2094  N   LYS A 267      -5.680   0.791   1.921  1.00 91.13           N  
ATOM   2095  CA  LYS A 267      -6.297   0.169   3.089  1.00 91.13           C  
ATOM   2096  C   LYS A 267      -6.926  -1.174   2.729  1.00 91.13           C  
ATOM   2097  CB  LYS A 267      -7.352   1.096   3.696  1.00 91.13           C  
ATOM   2098  O   LYS A 267      -7.691  -1.269   1.767  1.00 91.13           O  
ATOM   2099  CG  LYS A 267      -8.009   0.545   4.953  1.00 91.13           C  
ATOM   2100  CD  LYS A 267      -8.990   1.543   5.554  1.00 91.13           C  
ATOM   2101  CE  LYS A 267      -9.625   1.006   6.829  1.00 91.13           C  
ATOM   2102  NZ  LYS A 267     -10.485   2.030   7.495  1.00 91.13           N  
ATOM   2103  N   LEU A 268      -6.453  -2.149   3.498  1.00 92.84           N  
ATOM   2104  CA  LEU A 268      -7.053  -3.468   3.329  1.00 92.84           C  
ATOM   2105  C   LEU A 268      -8.333  -3.592   4.149  1.00 92.84           C  
ATOM   2106  CB  LEU A 268      -6.064  -4.564   3.736  1.00 92.84           C  
ATOM   2107  O   LEU A 268      -8.291  -3.555   5.381  1.00 92.84           O  
ATOM   2108  CG  LEU A 268      -6.474  -6.002   3.415  1.00 92.84           C  
ATOM   2109  CD1 LEU A 268      -6.618  -6.187   1.908  1.00 92.84           C  
ATOM   2110  CD2 LEU A 268      -5.460  -6.987   3.986  1.00 92.84           C  
ATOM   2111  N   ASN A 269      -9.481  -3.816   3.423  1.00 88.21           N  
ATOM   2112  CA  ASN A 269     -10.768  -3.924   4.100  1.00 88.21           C  
ATOM   2113  C   ASN A 269     -11.064  -5.363   4.515  1.00 88.21           C  
ATOM   2114  CB  ASN A 269     -11.890  -3.387   3.210  1.00 88.21           C  
ATOM   2115  O   ASN A 269     -10.489  -6.303   3.964  1.00 88.21           O  
ATOM   2116  CG  ASN A 269     -11.707  -1.923   2.858  1.00 88.21           C  
ATOM   2117  ND2 ASN A 269     -11.765  -1.611   1.569  1.00 88.21           N  
ATOM   2118  OD1 ASN A 269     -11.513  -1.080   3.738  1.00 88.21           O  
ATOM   2119  N   LEU A 270     -11.946  -5.543   5.407  1.00 85.10           N  
ATOM   2120  CA  LEU A 270     -12.260  -6.850   5.973  1.00 85.10           C  
ATOM   2121  C   LEU A 270     -12.777  -7.798   4.896  1.00 85.10           C  
ATOM   2122  CB  LEU A 270     -13.297  -6.715   7.091  1.00 85.10           C  
ATOM   2123  O   LEU A 270     -12.564  -9.010   4.976  1.00 85.10           O  
ATOM   2124  CG  LEU A 270     -12.812  -6.070   8.391  1.00 85.10           C  
ATOM   2125  CD1 LEU A 270     -13.986  -5.835   9.336  1.00 85.10           C  
ATOM   2126  CD2 LEU A 270     -11.751  -6.940   9.056  1.00 85.10           C  
ATOM   2127  N   ASP A 271     -13.417  -7.205   3.911  1.00 86.12           N  
ATOM   2128  CA  ASP A 271     -14.005  -8.035   2.865  1.00 86.12           C  
ATOM   2129  C   ASP A 271     -12.984  -8.348   1.773  1.00 86.12           C  
ATOM   2130  CB  ASP A 271     -15.230  -7.346   2.258  1.00 86.12           C  
ATOM   2131  O   ASP A 271     -13.316  -8.979   0.768  1.00 86.12           O  
ATOM   2132  CG  ASP A 271     -14.897  -6.021   1.595  1.00 86.12           C  
ATOM   2133  OD1 ASP A 271     -13.725  -5.588   1.651  1.00 86.12           O  
ATOM   2134  OD2 ASP A 271     -15.815  -5.402   1.015  1.00 86.12           O  
ATOM   2135  N   GLY A 272     -11.778  -7.961   1.928  1.00 84.41           N  
ATOM   2136  CA  GLY A 272     -10.730  -8.244   0.961  1.00 84.41           C  
ATOM   2137  C   GLY A 272     -10.542  -7.134  -0.056  1.00 84.41           C  
ATOM   2138  O   GLY A 272      -9.619  -7.183  -0.873  1.00 84.41           O  
ATOM   2139  N   SER A 273     -11.420  -6.221  -0.095  1.00 86.91           N  
ATOM   2140  CA  SER A 273     -11.265  -5.062  -0.968  1.00 86.91           C  
ATOM   2141  C   SER A 273     -10.180  -4.123  -0.453  1.00 86.91           C  
ATOM   2142  CB  SER A 273     -12.588  -4.305  -1.096  1.00 86.91           C  
ATOM   2143  O   SER A 273      -9.784  -4.203   0.712  1.00 86.91           O  
ATOM   2144  OG  SER A 273     -12.957  -3.726   0.144  1.00 86.91           O  
ATOM   2145  N   VAL A 274      -9.670  -3.333  -1.446  1.00 87.58           N  
ATOM   2146  CA  VAL A 274      -8.614  -2.386  -1.103  1.00 87.58           C  
ATOM   2147  C   VAL A 274      -9.081  -0.963  -1.398  1.00 87.58           C  
ATOM   2148  CB  VAL A 274      -7.308  -2.689  -1.872  1.00 87.58           C  
ATOM   2149  O   VAL A 274      -9.435  -0.641  -2.535  1.00 87.58           O  
ATOM   2150  CG1 VAL A 274      -6.194  -1.738  -1.439  1.00 87.58           C  
ATOM   2151  CG2 VAL A 274      -6.888  -4.142  -1.658  1.00 87.58           C  
ATOM   2152  N   SER A 275      -9.042  -0.177  -0.269  1.00 85.10           N  
ATOM   2153  CA  SER A 275      -9.439   1.220  -0.413  1.00 85.10           C  
ATOM   2154  C   SER A 275      -8.227   2.145  -0.379  1.00 85.10           C  
ATOM   2155  CB  SER A 275     -10.423   1.614   0.689  1.00 85.10           C  
ATOM   2156  O   SER A 275      -7.241   1.860   0.304  1.00 85.10           O  
ATOM   2157  OG  SER A 275     -11.570   0.782   0.661  1.00 85.10           O  
ATOM   2158  N   GLN A 276      -8.316   3.184  -1.092  1.00 81.25           N  
ATOM   2159  CA  GLN A 276      -7.178   4.096  -1.156  1.00 81.25           C  
ATOM   2160  C   GLN A 276      -7.634   5.524  -1.441  1.00 81.25           C  
ATOM   2161  CB  GLN A 276      -6.183   3.639  -2.225  1.00 81.25           C  
ATOM   2162  O   GLN A 276      -8.787   5.750  -1.815  1.00 81.25           O  
ATOM   2163  CG  GLN A 276      -6.736   3.693  -3.643  1.00 81.25           C  
ATOM   2164  CD  GLN A 276      -5.722   4.203  -4.649  1.00 81.25           C  
ATOM   2165  NE2 GLN A 276      -6.035   4.058  -5.932  1.00 81.25           N  
ATOM   2166  OE1 GLN A 276      -4.666   4.724  -4.276  1.00 81.25           O  
ATOM   2167  N   THR A 277      -6.720   6.412  -1.161  1.00 70.42           N  
ATOM   2168  CA  THR A 277      -6.845   7.795  -1.607  1.00 70.42           C  
ATOM   2169  C   THR A 277      -5.550   8.273  -2.258  1.00 70.42           C  
ATOM   2170  CB  THR A 277      -7.209   8.729  -0.438  1.00 70.42           C  
ATOM   2171  O   THR A 277      -4.477   7.730  -1.990  1.00 70.42           O  
ATOM   2172  CG2 THR A 277      -6.130   8.707   0.640  1.00 70.42           C  
ATOM   2173  OG1 THR A 277      -7.352  10.067  -0.929  1.00 70.42           O  
ATOM   2174  N   ASP A 278      -5.624   8.889  -3.468  1.00 58.91           N  
ATOM   2175  CA  ASP A 278      -4.378   9.330  -4.088  1.00 58.91           C  
ATOM   2176  C   ASP A 278      -3.683  10.386  -3.232  1.00 58.91           C  
ATOM   2177  CB  ASP A 278      -4.643   9.882  -5.491  1.00 58.91           C  
ATOM   2178  O   ASP A 278      -4.315  11.020  -2.384  1.00 58.91           O  
ATOM   2179  CG  ASP A 278      -4.656   8.803  -6.559  1.00 58.91           C  
ATOM   2180  OD1 ASP A 278      -4.189   7.675  -6.293  1.00 58.91           O  
ATOM   2181  OD2 ASP A 278      -5.135   9.084  -7.679  1.00 58.91           O  
ATOM   2182  N   ALA A 279      -2.328  10.405  -3.264  1.00 48.12           N  
ATOM   2183  CA  ALA A 279      -1.347  11.375  -2.785  1.00 48.12           C  
ATOM   2184  C   ALA A 279      -1.510  12.716  -3.496  1.00 48.12           C  
ATOM   2185  CB  ALA A 279       0.069  10.841  -2.982  1.00 48.12           C  
ATOM   2186  O   ALA A 279      -1.892  12.762  -4.668  1.00 48.12           O  
ATOM   2187  N   ASN A 280      -2.512  13.512  -3.138  1.00 41.17           N  
ATOM   2188  CA  ASN A 280      -2.609  14.887  -3.617  1.00 41.17           C  
ATOM   2189  C   ASN A 280      -2.320  14.981  -5.112  1.00 41.17           C  
ATOM   2190  CB  ASN A 280      -1.660  15.797  -2.834  1.00 41.17           C  
ATOM   2191  O   ASN A 280      -1.333  14.422  -5.594  1.00 41.17           O  
ATOM   2192  CG  ASN A 280      -2.042  15.920  -1.372  1.00 41.17           C  
ATOM   2193  ND2 ASN A 280      -1.073  16.265  -0.533  1.00 41.17           N  
ATOM   2194  OD1 ASN A 280      -3.199  15.705  -1.000  1.00 41.17           O  
ATOM   2195  N   SER A 281      -3.255  14.749  -6.003  1.00 32.95           N  
ATOM   2196  CA  SER A 281      -3.168  15.300  -7.351  1.00 32.95           C  
ATOM   2197  C   SER A 281      -2.609  16.719  -7.334  1.00 32.95           C  
ATOM   2198  CB  SER A 281      -4.541  15.293  -8.024  1.00 32.95           C  
ATOM   2199  O   SER A 281      -2.932  17.508  -6.444  1.00 32.95           O  
ATOM   2200  OG  SER A 281      -5.575  15.351  -7.056  1.00 32.95           O  
ATOM   2201  N   PHE A 282      -1.352  17.005  -7.163  1.00 31.23           N  
ATOM   2202  CA  PHE A 282      -0.914  18.347  -7.526  1.00 31.23           C  
ATOM   2203  C   PHE A 282      -1.839  18.953  -8.574  1.00 31.23           C  
ATOM   2204  CB  PHE A 282       0.526  18.321  -8.049  1.00 31.23           C  
ATOM   2205  O   PHE A 282      -1.900  18.474  -9.708  1.00 31.23           O  
ATOM   2206  CG  PHE A 282       1.566  18.284  -6.962  1.00 31.23           C  
ATOM   2207  CD1 PHE A 282       2.010  19.458  -6.365  1.00 31.23           C  
ATOM   2208  CD2 PHE A 282       2.100  17.074  -6.537  1.00 31.23           C  
ATOM   2209  CE1 PHE A 282       2.972  19.426  -5.358  1.00 31.23           C  
ATOM   2210  CE2 PHE A 282       3.062  17.035  -5.532  1.00 31.23           C  
ATOM   2211  CZ  PHE A 282       3.498  18.212  -4.945  1.00 31.23           C  
ATOM   2212  N   GLY A 283      -3.081  19.085  -8.353  1.00 27.29           N  
ATOM   2213  CA  GLY A 283      -3.889  19.936  -9.212  1.00 27.29           C  
ATOM   2214  C   GLY A 283      -3.413  21.376  -9.244  1.00 27.29           C  
ATOM   2215  O   GLY A 283      -2.995  21.920  -8.219  1.00 27.29           O  
ATOM   2216  N   PHE A 284      -2.414  21.823 -10.043  1.00 26.69           N  
ATOM   2217  CA  PHE A 284      -2.103  23.162 -10.530  1.00 26.69           C  
ATOM   2218  C   PHE A 284      -3.365  24.013 -10.618  1.00 26.69           C  
ATOM   2219  CB  PHE A 284      -1.421  23.092 -11.900  1.00 26.69           C  
ATOM   2220  O   PHE A 284      -4.286  23.690 -11.370  1.00 26.69           O  
ATOM   2221  CG  PHE A 284       0.063  22.851 -11.827  1.00 26.69           C  
ATOM   2222  CD1 PHE A 284       0.948  23.913 -11.696  1.00 26.69           C  
ATOM   2223  CD2 PHE A 284       0.572  21.560 -11.890  1.00 26.69           C  
ATOM   2224  CE1 PHE A 284       2.322  23.692 -11.629  1.00 26.69           C  
ATOM   2225  CE2 PHE A 284       1.943  21.332 -11.824  1.00 26.69           C  
ATOM   2226  CZ  PHE A 284       2.817  22.399 -11.694  1.00 26.69           C  
ATOM   2227  N   PHE A 285      -4.109  24.294  -9.570  1.00 26.52           N  
ATOM   2228  CA  PHE A 285      -5.173  25.283  -9.693  1.00 26.52           C  
ATOM   2229  C   PHE A 285      -4.598  26.662  -9.992  1.00 26.52           C  
ATOM   2230  CB  PHE A 285      -6.015  25.331  -8.414  1.00 26.52           C  
ATOM   2231  O   PHE A 285      -3.566  27.044  -9.436  1.00 26.52           O  
ATOM   2232  CG  PHE A 285      -6.944  24.158  -8.255  1.00 26.52           C  
ATOM   2233  CD1 PHE A 285      -8.159  24.120  -8.928  1.00 26.52           C  
ATOM   2234  CD2 PHE A 285      -6.602  23.092  -7.432  1.00 26.52           C  
ATOM   2235  CE1 PHE A 285      -9.022  23.035  -8.782  1.00 26.52           C  
ATOM   2236  CE2 PHE A 285      -7.459  22.005  -7.282  1.00 26.52           C  
ATOM   2237  CZ  PHE A 285      -8.668  21.979  -7.957  1.00 26.52           C  
ATOM   2238  N   ASN A 286      -4.485  27.018 -11.278  1.00 25.10           N  
ATOM   2239  CA  ASN A 286      -4.687  28.357 -11.822  1.00 25.10           C  
ATOM   2240  C   ASN A 286      -3.861  29.397 -11.072  1.00 25.10           C  
ATOM   2241  CB  ASN A 286      -6.170  28.731 -11.789  1.00 25.10           C  
ATOM   2242  O   ASN A 286      -3.635  29.266  -9.868  1.00 25.10           O  
ATOM   2243  CG  ASN A 286      -6.880  28.419 -13.092  1.00 25.10           C  
ATOM   2244  ND2 ASN A 286      -8.207  28.476 -13.073  1.00 25.10           N  
ATOM   2245  OD1 ASN A 286      -6.242  28.129 -14.107  1.00 25.10           O  
ATOM   2246  N   SER A 287      -2.732  29.916 -11.736  1.00 29.93           N  
ATOM   2247  CA  SER A 287      -1.982  31.168 -11.727  1.00 29.93           C  
ATOM   2248  C   SER A 287      -2.443  32.080 -10.595  1.00 29.93           C  
ATOM   2249  CB  SER A 287      -2.127  31.891 -13.066  1.00 29.93           C  
ATOM   2250  O   SER A 287      -1.883  33.160 -10.393  1.00 29.93           O  
ATOM   2251  OG  SER A 287      -3.484  32.213 -13.319  1.00 29.93           O  
ATOM   2252  N   GLN A 288      -3.026  31.504  -9.526  1.00 29.22           N  
ATOM   2253  CA  GLN A 288      -3.236  32.437  -8.423  1.00 29.22           C  
ATOM   2254  C   GLN A 288      -2.521  31.965  -7.160  1.00 29.22           C  
ATOM   2255  CB  GLN A 288      -4.730  32.613  -8.146  1.00 29.22           C  
ATOM   2256  O   GLN A 288      -2.520  30.772  -6.850  1.00 29.22           O  
ATOM   2257  CG  GLN A 288      -5.476  33.356  -9.246  1.00 29.22           C  
ATOM   2258  CD  GLN A 288      -6.224  34.571  -8.731  1.00 29.22           C  
ATOM   2259  NE2 GLN A 288      -6.554  35.491  -9.631  1.00 29.22           N  
ATOM   2260  OE1 GLN A 288      -6.504  34.682  -7.533  1.00 29.22           O  
ATOM   2261  N   ARG A 289      -1.176  32.138  -7.108  1.00 29.25           N  
ATOM   2262  CA  ARG A 289      -0.493  32.220  -5.821  1.00 29.25           C  
ATOM   2263  C   ARG A 289      -1.438  31.875  -4.675  1.00 29.25           C  
ATOM   2264  CB  ARG A 289       0.095  33.617  -5.612  1.00 29.25           C  
ATOM   2265  O   ARG A 289      -1.069  31.983  -3.504  1.00 29.25           O  
ATOM   2266  CG  ARG A 289       1.538  33.754  -6.073  1.00 29.25           C  
ATOM   2267  CD  ARG A 289       2.148  35.077  -5.632  1.00 29.25           C  
ATOM   2268  NE  ARG A 289       3.499  35.249  -6.158  1.00 29.25           N  
ATOM   2269  NH1 ARG A 289       3.997  37.086  -4.849  1.00 29.25           N  
ATOM   2270  NH2 ARG A 289       5.553  36.265  -6.319  1.00 29.25           N  
ATOM   2271  CZ  ARG A 289       4.347  36.199  -5.774  1.00 29.25           C  
ATOM   2272  N   GLU A 290      -2.678  31.286  -5.041  1.00 27.04           N  
ATOM   2273  CA  GLU A 290      -3.645  31.038  -3.976  1.00 27.04           C  
ATOM   2274  C   GLU A 290      -3.462  29.647  -3.377  1.00 27.04           C  
ATOM   2275  CB  GLU A 290      -5.074  31.202  -4.499  1.00 27.04           C  
ATOM   2276  O   GLU A 290      -3.176  28.688  -4.096  1.00 27.04           O  
ATOM   2277  CG  GLU A 290      -5.538  32.649  -4.579  1.00 27.04           C  
ATOM   2278  CD  GLU A 290      -7.020  32.788  -4.890  1.00 27.04           C  
ATOM   2279  OE1 GLU A 290      -7.534  33.929  -4.901  1.00 27.04           O  
ATOM   2280  OE2 GLU A 290      -7.673  31.746  -5.125  1.00 27.04           O  
ATOM   2281  N   ARG A 291      -2.499  29.409  -2.433  1.00 29.22           N  
ATOM   2282  CA  ARG A 291      -2.480  28.369  -1.410  1.00 29.22           C  
ATOM   2283  C   ARG A 291      -2.763  26.998  -2.016  1.00 29.22           C  
ATOM   2284  CB  ARG A 291      -3.500  28.676  -0.311  1.00 29.22           C  
ATOM   2285  O   ARG A 291      -3.715  26.837  -2.782  1.00 29.22           O  
ATOM   2286  CG  ARG A 291      -2.990  29.636   0.752  1.00 29.22           C  
ATOM   2287  CD  ARG A 291      -3.937  29.715   1.941  1.00 29.22           C  
ATOM   2288  NE  ARG A 291      -3.759  30.955   2.691  1.00 29.22           N  
ATOM   2289  NH1 ARG A 291      -5.105  30.323   4.458  1.00 29.22           N  
ATOM   2290  NH2 ARG A 291      -4.089  32.378   4.463  1.00 29.22           N  
ATOM   2291  CZ  ARG A 291      -4.318  31.216   3.869  1.00 29.22           C  
ATOM   2292  N   PHE A 292      -1.957  26.375  -2.841  1.00 30.14           N  
ATOM   2293  CA  PHE A 292      -1.910  24.949  -3.144  1.00 30.14           C  
ATOM   2294  C   PHE A 292      -3.070  24.217  -2.482  1.00 30.14           C  
ATOM   2295  CB  PHE A 292      -0.578  24.345  -2.687  1.00 30.14           C  
ATOM   2296  O   PHE A 292      -3.129  24.117  -1.254  1.00 30.14           O  
ATOM   2297  CG  PHE A 292       0.597  24.759  -3.531  1.00 30.14           C  
ATOM   2298  CD1 PHE A 292       0.820  24.175  -4.772  1.00 30.14           C  
ATOM   2299  CD2 PHE A 292       1.480  25.733  -3.082  1.00 30.14           C  
ATOM   2300  CE1 PHE A 292       1.908  24.556  -5.555  1.00 30.14           C  
ATOM   2301  CE2 PHE A 292       2.569  26.119  -3.859  1.00 30.14           C  
ATOM   2302  CZ  PHE A 292       2.781  25.528  -5.094  1.00 30.14           C  
ATOM   2303  N   GLN A 293      -4.298  24.476  -2.748  1.00 29.63           N  
ATOM   2304  CA  GLN A 293      -5.351  23.697  -2.105  1.00 29.63           C  
ATOM   2305  C   GLN A 293      -5.264  22.224  -2.497  1.00 29.63           C  
ATOM   2306  CB  GLN A 293      -6.728  24.255  -2.464  1.00 29.63           C  
ATOM   2307  O   GLN A 293      -5.223  21.895  -3.685  1.00 29.63           O  
ATOM   2308  CG  GLN A 293      -7.450  24.911  -1.294  1.00 29.63           C  
ATOM   2309  CD  GLN A 293      -8.739  25.595  -1.709  1.00 29.63           C  
ATOM   2310  NE2 GLN A 293      -9.386  26.265  -0.761  1.00 29.63           N  
ATOM   2311  OE1 GLN A 293      -9.149  25.524  -2.872  1.00 29.63           O  
ATOM   2312  N   ARG A 294      -4.333  21.434  -1.980  1.00 34.42           N  
ATOM   2313  CA  ARG A 294      -4.244  19.980  -1.894  1.00 34.42           C  
ATOM   2314  C   ARG A 294      -5.627  19.342  -1.968  1.00 34.42           C  
ATOM   2315  CB  ARG A 294      -3.542  19.559  -0.601  1.00 34.42           C  
ATOM   2316  O   ARG A 294      -6.522  19.695  -1.197  1.00 34.42           O  
ATOM   2317  CG  ARG A 294      -2.072  19.943  -0.545  1.00 34.42           C  
ATOM   2318  CD  ARG A 294      -1.365  19.299   0.639  1.00 34.42           C  
ATOM   2319  NE  ARG A 294       0.046  19.672   0.693  1.00 34.42           N  
ATOM   2320  NH1 ARG A 294       0.766  17.638   1.518  1.00 34.42           N  
ATOM   2321  NH2 ARG A 294       2.275  19.316   1.117  1.00 34.42           N  
ATOM   2322  CZ  ARG A 294       1.026  18.874   1.109  1.00 34.42           C  
ATOM   2323  N   SER A 295      -6.306  19.027  -3.115  1.00 36.87           N  
ATOM   2324  CA  SER A 295      -7.578  18.312  -3.102  1.00 36.87           C  
ATOM   2325  C   SER A 295      -7.374  16.826  -2.825  1.00 36.87           C  
ATOM   2326  CB  SER A 295      -8.310  18.495  -4.432  1.00 36.87           C  
ATOM   2327  O   SER A 295      -6.373  16.243  -3.244  1.00 36.87           O  
ATOM   2328  OG  SER A 295      -8.057  17.403  -5.300  1.00 36.87           O  
ATOM   2329  N   THR A 296      -7.650  16.288  -1.583  1.00 43.83           N  
ATOM   2330  CA  THR A 296      -7.761  14.860  -1.307  1.00 43.83           C  
ATOM   2331  C   THR A 296      -8.715  14.191  -2.292  1.00 43.83           C  
ATOM   2332  CB  THR A 296      -8.243  14.606   0.133  1.00 43.83           C  
ATOM   2333  O   THR A 296      -9.747  14.762  -2.650  1.00 43.83           O  
ATOM   2334  CG2 THR A 296      -7.151  14.933   1.145  1.00 43.83           C  
ATOM   2335  OG1 THR A 296      -9.387  15.427   0.400  1.00 43.83           O  
ATOM   2336  N   MET A 297      -8.195  13.391  -3.326  1.00 48.98           N  
ATOM   2337  CA  MET A 297      -9.107  12.557  -4.104  1.00 48.98           C  
ATOM   2338  C   MET A 297     -10.057  11.791  -3.190  1.00 48.98           C  
ATOM   2339  CB  MET A 297      -8.326  11.579  -4.983  1.00 48.98           C  
ATOM   2340  O   MET A 297      -9.748  11.560  -2.019  1.00 48.98           O  
ATOM   2341  CG  MET A 297      -8.065  12.094  -6.390  1.00 48.98           C  
ATOM   2342  SD  MET A 297      -7.295  10.826  -7.470  1.00 48.98           S  
ATOM   2343  CE  MET A 297      -7.861  11.404  -9.095  1.00 48.98           C  
ATOM   2344  N   ASP A 298     -11.294  11.610  -3.735  1.00 59.42           N  
ATOM   2345  CA  ASP A 298     -12.257  10.730  -3.080  1.00 59.42           C  
ATOM   2346  C   ASP A 298     -11.675   9.332  -2.878  1.00 59.42           C  
ATOM   2347  CB  ASP A 298     -13.550  10.649  -3.894  1.00 59.42           C  
ATOM   2348  O   ASP A 298     -10.798   8.905  -3.631  1.00 59.42           O  
ATOM   2349  CG  ASP A 298     -14.344  11.943  -3.876  1.00 59.42           C  
ATOM   2350  OD1 ASP A 298     -14.213  12.726  -2.910  1.00 59.42           O  
ATOM   2351  OD2 ASP A 298     -15.110  12.181  -4.834  1.00 59.42           O  
ATOM   2352  N   VAL A 299     -12.039   8.818  -1.779  1.00 71.13           N  
ATOM   2353  CA  VAL A 299     -11.664   7.428  -1.536  1.00 71.13           C  
ATOM   2354  C   VAL A 299     -12.161   6.551  -2.683  1.00 71.13           C  
ATOM   2355  CB  VAL A 299     -12.226   6.916  -0.191  1.00 71.13           C  
ATOM   2356  O   VAL A 299     -13.317   6.659  -3.100  1.00 71.13           O  
ATOM   2357  CG1 VAL A 299     -11.919   5.430  -0.009  1.00 71.13           C  
ATOM   2358  CG2 VAL A 299     -11.654   7.729   0.969  1.00 71.13           C  
ATOM   2359  N   VAL A 300     -11.253   5.823  -3.189  1.00 76.43           N  
ATOM   2360  CA  VAL A 300     -11.561   4.800  -4.183  1.00 76.43           C  
ATOM   2361  C   VAL A 300     -11.358   3.413  -3.577  1.00 76.43           C  
ATOM   2362  CB  VAL A 300     -10.692   4.960  -5.450  1.00 76.43           C  
ATOM   2363  O   VAL A 300     -10.350   3.161  -2.912  1.00 76.43           O  
ATOM   2364  CG1 VAL A 300     -11.023   3.875  -6.473  1.00 76.43           C  
ATOM   2365  CG2 VAL A 300     -10.887   6.348  -6.058  1.00 76.43           C  
ATOM   2366  N   THR A 301     -12.344   2.634  -3.867  1.00 83.66           N  
ATOM   2367  CA  THR A 301     -12.259   1.268  -3.363  1.00 83.66           C  
ATOM   2368  C   THR A 301     -12.201   0.269  -4.516  1.00 83.66           C  
ATOM   2369  CB  THR A 301     -13.453   0.933  -2.450  1.00 83.66           C  
ATOM   2370  O   THR A 301     -13.051   0.292  -5.407  1.00 83.66           O  
ATOM   2371  CG2 THR A 301     -13.337  -0.479  -1.888  1.00 83.66           C  
ATOM   2372  OG1 THR A 301     -13.492   1.867  -1.364  1.00 83.66           O  
ATOM   2373  N   PHE A 302     -11.160  -0.512  -4.453  1.00 85.33           N  
ATOM   2374  CA  PHE A 302     -11.000  -1.582  -5.430  1.00 85.33           C  
ATOM   2375  C   PHE A 302     -11.585  -2.887  -4.905  1.00 85.33           C  
ATOM   2376  CB  PHE A 302      -9.522  -1.774  -5.782  1.00 85.33           C  
ATOM   2377  O   PHE A 302     -11.469  -3.191  -3.716  1.00 85.33           O  
ATOM   2378  CG  PHE A 302      -8.854  -0.528  -6.299  1.00 85.33           C  
ATOM   2379  CD1 PHE A 302      -9.014  -0.134  -7.621  1.00 85.33           C  
ATOM   2380  CD2 PHE A 302      -8.066   0.250  -5.460  1.00 85.33           C  
ATOM   2381  CE1 PHE A 302      -8.397   1.019  -8.102  1.00 85.33           C  
ATOM   2382  CE2 PHE A 302      -7.446   1.403  -5.933  1.00 85.33           C  
ATOM   2383  CZ  PHE A 302      -7.612   1.785  -7.255  1.00 85.33           C  
ATOM   2384  N   GLU A 303     -12.216  -3.567  -5.817  1.00 87.32           N  
ATOM   2385  CA  GLU A 303     -12.939  -4.784  -5.460  1.00 87.32           C  
ATOM   2386  C   GLU A 303     -12.003  -5.821  -4.845  1.00 87.32           C  
ATOM   2387  CB  GLU A 303     -13.642  -5.371  -6.686  1.00 87.32           C  
ATOM   2388  O   GLU A 303     -12.395  -6.556  -3.936  1.00 87.32           O  
ATOM   2389  CG  GLU A 303     -14.578  -6.527  -6.364  1.00 87.32           C  
ATOM   2390  CD  GLU A 303     -15.283  -7.088  -7.588  1.00 87.32           C  
ATOM   2391  OE1 GLU A 303     -16.061  -8.059  -7.449  1.00 87.32           O  
ATOM   2392  OE2 GLU A 303     -15.054  -6.553  -8.696  1.00 87.32           O  
ATOM   2393  N   ASN A 304     -10.783  -5.853  -5.387  1.00 87.46           N  
ATOM   2394  CA  ASN A 304      -9.832  -6.855  -4.918  1.00 87.46           C  
ATOM   2395  C   ASN A 304      -8.390  -6.386  -5.093  1.00 87.46           C  
ATOM   2396  CB  ASN A 304     -10.049  -8.184  -5.644  1.00 87.46           C  
ATOM   2397  O   ASN A 304      -8.148  -5.283  -5.588  1.00 87.46           O  
ATOM   2398  CG  ASN A 304      -9.998  -8.041  -7.152  1.00 87.46           C  
ATOM   2399  ND2 ASN A 304     -11.017  -8.554  -7.832  1.00 87.46           N  
ATOM   2400  OD1 ASN A 304      -9.050  -7.474  -7.703  1.00 87.46           O  
ATOM   2401  N   LYS A 305      -7.420  -7.220  -4.656  1.00 91.47           N  
ATOM   2402  CA  LYS A 305      -5.999  -6.885  -4.693  1.00 91.47           C  
ATOM   2403  C   LYS A 305      -5.502  -6.755  -6.130  1.00 91.47           C  
ATOM   2404  CB  LYS A 305      -5.179  -7.940  -3.949  1.00 91.47           C  
ATOM   2405  O   LYS A 305      -4.644  -5.919  -6.422  1.00 91.47           O  
ATOM   2406  CG  LYS A 305      -5.404  -7.950  -2.444  1.00 91.47           C  
ATOM   2407  CD  LYS A 305      -4.446  -8.904  -1.742  1.00 91.47           C  
ATOM   2408  CE  LYS A 305      -4.807 -10.359  -2.010  1.00 91.47           C  
ATOM   2409  NZ  LYS A 305      -3.906 -11.298  -1.277  1.00 91.47           N  
ATOM   2410  N   GLU A 306      -6.131  -7.557  -6.976  1.00 92.85           N  
ATOM   2411  CA  GLU A 306      -5.731  -7.522  -8.379  1.00 92.85           C  
ATOM   2412  C   GLU A 306      -6.034  -6.164  -9.006  1.00 92.85           C  
ATOM   2413  CB  GLU A 306      -6.432  -8.632  -9.166  1.00 92.85           C  
ATOM   2414  O   GLU A 306      -5.214  -5.621  -9.749  1.00 92.85           O  
ATOM   2415  CG  GLU A 306      -5.999  -8.722 -10.622  1.00 92.85           C  
ATOM   2416  CD  GLU A 306      -6.503  -9.974 -11.322  1.00 92.85           C  
ATOM   2417  OE1 GLU A 306      -6.036 -10.272 -12.445  1.00 92.85           O  
ATOM   2418  OE2 GLU A 306      -7.373 -10.663 -10.743  1.00 92.85           O  
ATOM   2419  N   ALA A 307      -7.172  -5.642  -8.726  1.00 87.74           N  
ATOM   2420  CA  ALA A 307      -7.564  -4.335  -9.246  1.00 87.74           C  
ATOM   2421  C   ALA A 307      -6.641  -3.238  -8.723  1.00 87.74           C  
ATOM   2422  CB  ALA A 307      -9.013  -4.028  -8.878  1.00 87.74           C  
ATOM   2423  O   ALA A 307      -6.278  -2.319  -9.461  1.00 87.74           O  
ATOM   2424  N   PHE A 308      -6.305  -3.354  -7.517  1.00 86.24           N  
ATOM   2425  CA  PHE A 308      -5.372  -2.404  -6.923  1.00 86.24           C  
ATOM   2426  C   PHE A 308      -4.012  -2.481  -7.607  1.00 86.24           C  
ATOM   2427  CB  PHE A 308      -5.220  -2.664  -5.421  1.00 86.24           C  
ATOM   2428  O   PHE A 308      -3.416  -1.453  -7.934  1.00 86.24           O  
ATOM   2429  CG  PHE A 308      -4.204  -1.778  -4.751  1.00 86.24           C  
ATOM   2430  CD1 PHE A 308      -2.955  -2.274  -4.398  1.00 86.24           C  
ATOM   2431  CD2 PHE A 308      -4.499  -0.450  -4.475  1.00 86.24           C  
ATOM   2432  CE1 PHE A 308      -2.013  -1.456  -3.777  1.00 86.24           C  
ATOM   2433  CE2 PHE A 308      -3.563   0.373  -3.855  1.00 86.24           C  
ATOM   2434  CZ  PHE A 308      -2.321  -0.132  -3.506  1.00 86.24           C  
ATOM   2435  N   ALA A 309      -3.495  -3.634  -7.794  1.00 87.54           N  
ATOM   2436  CA  ALA A 309      -2.202  -3.842  -8.440  1.00 87.54           C  
ATOM   2437  C   ALA A 309      -2.196  -3.267  -9.854  1.00 87.54           C  
ATOM   2438  CB  ALA A 309      -1.856  -5.328  -8.472  1.00 87.54           C  
ATOM   2439  O   ALA A 309      -1.217  -2.646 -10.274  1.00 87.54           O  
ATOM   2440  N   LEU A 310      -3.283  -3.480 -10.589  1.00 84.06           N  
ATOM   2441  CA  LEU A 310      -3.419  -2.940 -11.938  1.00 84.06           C  
ATOM   2442  C   LEU A 310      -3.378  -1.415 -11.919  1.00 84.06           C  
ATOM   2443  CB  LEU A 310      -4.725  -3.419 -12.577  1.00 84.06           C  
ATOM   2444  O   LEU A 310      -2.725  -0.797 -12.763  1.00 84.06           O  
ATOM   2445  CG  LEU A 310      -4.914  -3.091 -14.059  1.00 84.06           C  
ATOM   2446  CD1 LEU A 310      -3.885  -3.835 -14.903  1.00 84.06           C  
ATOM   2447  CD2 LEU A 310      -6.331  -3.436 -14.507  1.00 84.06           C  
ATOM   2448  N   TYR A 311      -4.084  -0.896 -10.976  1.00 81.23           N  
ATOM   2449  CA  TYR A 311      -4.057   0.550 -10.785  1.00 81.23           C  
ATOM   2450  C   TYR A 311      -2.628   1.049 -10.603  1.00 81.23           C  
ATOM   2451  CB  TYR A 311      -4.907   0.949  -9.575  1.00 81.23           C  
ATOM   2452  O   TYR A 311      -2.214   2.015 -11.248  1.00 81.23           O  
ATOM   2453  CG  TYR A 311      -4.745   2.394  -9.169  1.00 81.23           C  
ATOM   2454  CD1 TYR A 311      -3.832   2.763  -8.184  1.00 81.23           C  
ATOM   2455  CD2 TYR A 311      -5.506   3.392  -9.768  1.00 81.23           C  
ATOM   2456  CE1 TYR A 311      -3.680   4.093  -7.805  1.00 81.23           C  
ATOM   2457  CE2 TYR A 311      -5.363   4.725  -9.397  1.00 81.23           C  
ATOM   2458  OH  TYR A 311      -4.304   6.383  -8.046  1.00 81.23           O  
ATOM   2459  CZ  TYR A 311      -4.449   5.065  -8.417  1.00 81.23           C  
ATOM   2460  N   CYS A 312      -1.895   0.460  -9.768  1.00 79.14           N  
ATOM   2461  CA  CYS A 312      -0.535   0.889  -9.465  1.00 79.14           C  
ATOM   2462  C   CYS A 312       0.358   0.780 -10.695  1.00 79.14           C  
ATOM   2463  CB  CYS A 312       0.049   0.057  -8.324  1.00 79.14           C  
ATOM   2464  O   CYS A 312       1.203   1.645 -10.934  1.00 79.14           O  
ATOM   2465  SG  CYS A 312      -0.698   0.400  -6.716  1.00 79.14           S  
ATOM   2466  N   ASP A 313       0.128  -0.175 -11.443  1.00 77.39           N  
ATOM   2467  CA  ASP A 313       0.888  -0.351 -12.677  1.00 77.39           C  
ATOM   2468  C   ASP A 313       0.642   0.805 -13.644  1.00 77.39           C  
ATOM   2469  CB  ASP A 313       0.529  -1.680 -13.344  1.00 77.39           C  
ATOM   2470  O   ASP A 313       1.575   1.297 -14.282  1.00 77.39           O  
ATOM   2471  CG  ASP A 313       1.115  -2.882 -12.624  1.00 77.39           C  
ATOM   2472  OD1 ASP A 313       2.005  -2.705 -11.765  1.00 77.39           O  
ATOM   2473  OD2 ASP A 313       0.684  -4.018 -12.921  1.00 77.39           O  
ATOM   2474  N   ILE A 314      -0.605   1.167 -13.760  1.00 71.89           N  
ATOM   2475  CA  ILE A 314      -1.039   2.175 -14.721  1.00 71.89           C  
ATOM   2476  C   ILE A 314      -0.578   3.557 -14.265  1.00 71.89           C  
ATOM   2477  CB  ILE A 314      -2.574   2.156 -14.905  1.00 71.89           C  
ATOM   2478  O   ILE A 314      -0.028   4.327 -15.055  1.00 71.89           O  
ATOM   2479  CG1 ILE A 314      -3.011   0.868 -15.612  1.00 71.89           C  
ATOM   2480  CG2 ILE A 314      -3.040   3.391 -15.681  1.00 71.89           C  
ATOM   2481  CD1 ILE A 314      -4.518   0.652 -15.630  1.00 71.89           C  
ATOM   2482  N   ILE A 315      -0.728   3.728 -12.990  1.00 69.36           N  
ATOM   2483  CA  ILE A 315      -0.510   5.076 -12.477  1.00 69.36           C  
ATOM   2484  C   ILE A 315       0.987   5.333 -12.322  1.00 69.36           C  
ATOM   2485  CB  ILE A 315      -1.233   5.293 -11.129  1.00 69.36           C  
ATOM   2486  O   ILE A 315       1.476   6.415 -12.658  1.00 69.36           O  
ATOM   2487  CG1 ILE A 315      -2.753   5.233 -11.323  1.00 69.36           C  
ATOM   2488  CG2 ILE A 315      -0.814   6.624 -10.499  1.00 69.36           C  
ATOM   2489  CD1 ILE A 315      -3.299   6.297 -12.266  1.00 69.36           C  
ATOM   2490  N   TYR A 316       1.639   4.329 -11.913  1.00 70.79           N  
ATOM   2491  CA  TYR A 316       3.039   4.599 -11.604  1.00 70.79           C  
ATOM   2492  C   TYR A 316       3.948   4.120 -12.730  1.00 70.79           C  
ATOM   2493  CB  TYR A 316       3.439   3.924 -10.288  1.00 70.79           C  
ATOM   2494  O   TYR A 316       5.095   4.558 -12.839  1.00 70.79           O  
ATOM   2495  CG  TYR A 316       2.725   4.480  -9.080  1.00 70.79           C  
ATOM   2496  CD1 TYR A 316       3.112   5.694  -8.516  1.00 70.79           C  
ATOM   2497  CD2 TYR A 316       1.664   3.793  -8.500  1.00 70.79           C  
ATOM   2498  CE1 TYR A 316       2.458   6.209  -7.401  1.00 70.79           C  
ATOM   2499  CE2 TYR A 316       1.004   4.299  -7.385  1.00 70.79           C  
ATOM   2500  OH  TYR A 316       0.757   6.012  -5.741  1.00 70.79           O  
ATOM   2501  CZ  TYR A 316       1.407   5.506  -6.844  1.00 70.79           C  
ATOM   2502  N   GLY A 317       3.438   3.392 -13.670  1.00 66.29           N  
ATOM   2503  CA  GLY A 317       4.092   3.066 -14.927  1.00 66.29           C  
ATOM   2504  C   GLY A 317       5.248   2.097 -14.764  1.00 66.29           C  
ATOM   2505  O   GLY A 317       6.014   1.873 -15.703  1.00 66.29           O  
ATOM   2506  N   ASP A 318       5.518   1.640 -13.483  1.00 68.88           N  
ATOM   2507  CA  ASP A 318       6.629   0.724 -13.243  1.00 68.88           C  
ATOM   2508  C   ASP A 318       6.196  -0.446 -12.362  1.00 68.88           C  
ATOM   2509  CB  ASP A 318       7.804   1.463 -12.597  1.00 68.88           C  
ATOM   2510  O   ASP A 318       5.298  -0.303 -11.529  1.00 68.88           O  
ATOM   2511  CG  ASP A 318       8.537   2.373 -13.566  1.00 68.88           C  
ATOM   2512  OD1 ASP A 318       8.536   2.095 -14.785  1.00 68.88           O  
ATOM   2513  OD2 ASP A 318       9.123   3.377 -13.107  1.00 68.88           O  
ATOM   2514  N   ALA A 319       6.792  -1.629 -12.742  1.00 81.98           N  
ATOM   2515  CA  ALA A 319       6.569  -2.776 -11.866  1.00 81.98           C  
ATOM   2516  C   ALA A 319       7.146  -2.525 -10.476  1.00 81.98           C  
ATOM   2517  CB  ALA A 319       7.181  -4.036 -12.474  1.00 81.98           C  
ATOM   2518  O   ALA A 319       8.192  -1.887 -10.337  1.00 81.98           O  
ATOM   2519  N   GLY A 320       6.378  -2.890  -9.485  1.00 87.75           N  
ATOM   2520  CA  GLY A 320       6.833  -2.728  -8.113  1.00 87.75           C  
ATOM   2521  C   GLY A 320       6.621  -3.968  -7.265  1.00 87.75           C  
ATOM   2522  O   GLY A 320       6.328  -5.044  -7.790  1.00 87.75           O  
ATOM   2523  N   VAL A 321       7.062  -3.776  -6.028  1.00 94.83           N  
ATOM   2524  CA  VAL A 321       6.833  -4.846  -5.064  1.00 94.83           C  
ATOM   2525  C   VAL A 321       5.768  -4.417  -4.058  1.00 94.83           C  
ATOM   2526  CB  VAL A 321       8.135  -5.235  -4.328  1.00 94.83           C  
ATOM   2527  O   VAL A 321       5.496  -3.223  -3.903  1.00 94.83           O  
ATOM   2528  CG1 VAL A 321       9.149  -5.831  -5.302  1.00 94.83           C  
ATOM   2529  CG2 VAL A 321       8.726  -4.021  -3.613  1.00 94.83           C  
ATOM   2530  N   TYR A 322       5.286  -5.475  -3.461  1.00 97.52           N  
ATOM   2531  CA  TYR A 322       4.178  -5.241  -2.542  1.00 97.52           C  
ATOM   2532  C   TYR A 322       4.532  -5.700  -1.132  1.00 97.52           C  
ATOM   2533  CB  TYR A 322       2.917  -5.965  -3.024  1.00 97.52           C  
ATOM   2534  O   TYR A 322       5.323  -6.630  -0.956  1.00 97.52           O  
ATOM   2535  CG  TYR A 322       2.446  -5.519  -4.387  1.00 97.52           C  
ATOM   2536  CD1 TYR A 322       1.433  -4.572  -4.520  1.00 97.52           C  
ATOM   2537  CD2 TYR A 322       3.011  -6.045  -5.544  1.00 97.52           C  
ATOM   2538  CE1 TYR A 322       0.994  -4.160  -5.774  1.00 97.52           C  
ATOM   2539  CE2 TYR A 322       2.580  -5.640  -6.803  1.00 97.52           C  
ATOM   2540  OH  TYR A 322       1.142  -4.294  -8.152  1.00 97.52           O  
ATOM   2541  CZ  TYR A 322       1.573  -4.698  -6.908  1.00 97.52           C  
ATOM   2542  N   PHE A 323       3.895  -5.012  -0.163  1.00 97.60           N  
ATOM   2543  CA  PHE A 323       4.026  -5.375   1.243  1.00 97.60           C  
ATOM   2544  C   PHE A 323       2.668  -5.365   1.934  1.00 97.60           C  
ATOM   2545  CB  PHE A 323       4.987  -4.421   1.960  1.00 97.60           C  
ATOM   2546  O   PHE A 323       1.847  -4.478   1.688  1.00 97.60           O  
ATOM   2547  CG  PHE A 323       6.373  -4.403   1.374  1.00 97.60           C  
ATOM   2548  CD1 PHE A 323       7.387  -5.172   1.931  1.00 97.60           C  
ATOM   2549  CD2 PHE A 323       6.662  -3.616   0.267  1.00 97.60           C  
ATOM   2550  CE1 PHE A 323       8.672  -5.158   1.391  1.00 97.60           C  
ATOM   2551  CE2 PHE A 323       7.942  -3.596  -0.278  1.00 97.60           C  
ATOM   2552  CZ  PHE A 323       8.946  -4.367   0.286  1.00 97.60           C  
ATOM   2553  N   TYR A 324       2.500  -6.376   2.800  1.00 97.77           N  
ATOM   2554  CA  TYR A 324       1.449  -6.215   3.798  1.00 97.77           C  
ATOM   2555  C   TYR A 324       1.948  -5.407   4.990  1.00 97.77           C  
ATOM   2556  CB  TYR A 324       0.941  -7.581   4.269  1.00 97.77           C  
ATOM   2557  O   TYR A 324       3.031  -5.672   5.518  1.00 97.77           O  
ATOM   2558  CG  TYR A 324       0.091  -8.298   3.248  1.00 97.77           C  
ATOM   2559  CD1 TYR A 324      -1.148  -7.790   2.864  1.00 97.77           C  
ATOM   2560  CD2 TYR A 324       0.525  -9.484   2.666  1.00 97.77           C  
ATOM   2561  CE1 TYR A 324      -1.935  -8.448   1.925  1.00 97.77           C  
ATOM   2562  CE2 TYR A 324      -0.254 -10.150   1.725  1.00 97.77           C  
ATOM   2563  OH  TYR A 324      -2.256 -10.281   0.432  1.00 97.77           O  
ATOM   2564  CZ  TYR A 324      -1.480  -9.625   1.362  1.00 97.77           C  
ATOM   2565  N   VAL A 325       1.094  -4.408   5.421  1.00 95.93           N  
ATOM   2566  CA  VAL A 325       1.583  -3.534   6.483  1.00 95.93           C  
ATOM   2567  C   VAL A 325       0.536  -3.431   7.590  1.00 95.93           C  
ATOM   2568  CB  VAL A 325       1.931  -2.128   5.945  1.00 95.93           C  
ATOM   2569  O   VAL A 325      -0.630  -3.776   7.385  1.00 95.93           O  
ATOM   2570  CG1 VAL A 325       3.061  -2.206   4.920  1.00 95.93           C  
ATOM   2571  CG2 VAL A 325       0.695  -1.470   5.334  1.00 95.93           C  
ATOM   2572  N   TYR A 326       1.027  -3.093   8.725  1.00 93.57           N  
ATOM   2573  CA  TYR A 326       0.146  -2.753   9.837  1.00 93.57           C  
ATOM   2574  C   TYR A 326       0.583  -1.453  10.500  1.00 93.57           C  
ATOM   2575  CB  TYR A 326       0.124  -3.884  10.870  1.00 93.57           C  
ATOM   2576  O   TYR A 326       1.722  -1.013  10.328  1.00 93.57           O  
ATOM   2577  CG  TYR A 326       1.413  -4.026  11.642  1.00 93.57           C  
ATOM   2578  CD1 TYR A 326       2.535  -4.612  11.061  1.00 93.57           C  
ATOM   2579  CD2 TYR A 326       1.511  -3.577  12.955  1.00 93.57           C  
ATOM   2580  CE1 TYR A 326       3.724  -4.747  11.769  1.00 93.57           C  
ATOM   2581  CE2 TYR A 326       2.695  -3.707  13.673  1.00 93.57           C  
ATOM   2582  OH  TYR A 326       4.969  -4.423  13.778  1.00 93.57           O  
ATOM   2583  CZ  TYR A 326       3.795  -4.292  13.072  1.00 93.57           C  
ATOM   2584  N   PHE A 327      -0.419  -0.849  11.110  1.00 88.73           N  
ATOM   2585  CA  PHE A 327      -0.187   0.489  11.641  1.00 88.73           C  
ATOM   2586  C   PHE A 327      -0.441   0.527  13.143  1.00 88.73           C  
ATOM   2587  CB  PHE A 327      -1.080   1.512  10.932  1.00 88.73           C  
ATOM   2588  O   PHE A 327      -1.035  -0.398  13.701  1.00 88.73           O  
ATOM   2589  CG  PHE A 327      -0.882   1.560   9.441  1.00 88.73           C  
ATOM   2590  CD1 PHE A 327       0.104   2.365   8.882  1.00 88.73           C  
ATOM   2591  CD2 PHE A 327      -1.682   0.801   8.597  1.00 88.73           C  
ATOM   2592  CE1 PHE A 327       0.290   2.412   7.503  1.00 88.73           C  
ATOM   2593  CE2 PHE A 327      -1.502   0.843   7.217  1.00 88.73           C  
ATOM   2594  CZ  PHE A 327      -0.516   1.649   6.672  1.00 88.73           C  
ATOM   2595  N   ASN A 328       0.181   1.640  13.907  1.00 80.52           N  
ATOM   2596  CA  ASN A 328      -0.199   1.879  15.296  1.00 80.52           C  
ATOM   2597  C   ASN A 328      -1.576   2.529  15.396  1.00 80.52           C  
ATOM   2598  CB  ASN A 328       0.850   2.744  15.998  1.00 80.52           C  
ATOM   2599  O   ASN A 328      -2.083   3.074  14.415  1.00 80.52           O  
ATOM   2600  CG  ASN A 328       0.937   4.142  15.418  1.00 80.52           C  
ATOM   2601  ND2 ASN A 328       1.588   5.045  16.142  1.00 80.52           N  
ATOM   2602  OD1 ASN A 328       0.423   4.409  14.329  1.00 80.52           O  
TER    2603      ASN A 328                                                      
ENDMDL                                                                          
END                                                                             
