# Supplementary material for: The RIX domain defines a class of polymorphic T6SS effectors and secreted adaptors
Source: Nat Commun. 2023 Aug 17;14:4983. doi: 10.1038/s41467-023-40659-2 (PMC10435454; doi:10.1038/s41467-023-40659-2)
Supplement: Supplementary file 6 — Supplementary Data S3 [file 41467_2023_40659_MOESM6_ESM.zip › AlphaFold2 PDB files used in this study/WP_192890785.1 Glycosyltransferase_3.pdb]

MODEL     1                                                                     
ATOM      1  N   MET A   1    -109.779   2.671 -30.551  1.00 50.68           N  
ATOM      2  CA  MET A   1    -108.464   2.235 -31.011  1.00 50.68           C  
ATOM      3  C   MET A   1    -107.435   3.350 -30.854  1.00 50.68           C  
ATOM      4  CB  MET A   1    -108.528   1.784 -32.472  1.00 50.68           C  
ATOM      5  O   MET A   1    -107.636   4.460 -31.350  1.00 50.68           O  
ATOM      6  CG  MET A   1    -108.391   0.281 -32.655  1.00 50.68           C  
ATOM      7  SD  MET A   1    -107.952  -0.180 -34.376  1.00 50.68           S  
ATOM      8  CE  MET A   1    -109.610  -0.322 -35.102  1.00 50.68           C  
ATOM      9  N   ARG A   2    -106.713   3.236 -29.688  1.00 38.13           N  
ATOM     10  CA  ARG A   2    -105.315   3.618 -29.512  1.00 38.13           C  
ATOM     11  C   ARG A   2    -105.017   3.947 -28.053  1.00 38.13           C  
ATOM     12  CB  ARG A   2    -104.968   4.814 -30.401  1.00 38.13           C  
ATOM     13  O   ARG A   2    -105.701   4.774 -27.446  1.00 38.13           O  
ATOM     14  CG  ARG A   2    -104.323   4.431 -31.724  1.00 38.13           C  
ATOM     15  CD  ARG A   2    -103.884   5.657 -32.513  1.00 38.13           C  
ATOM     16  NE  ARG A   2    -103.526   5.314 -33.886  1.00 38.13           N  
ATOM     17  NH1 ARG A   2    -102.389   7.282 -34.300  1.00 38.13           N  
ATOM     18  NH2 ARG A   2    -102.555   5.684 -35.934  1.00 38.13           N  
ATOM     19  CZ  ARG A   2    -102.824   6.094 -34.703  1.00 38.13           C  
ATOM     20  N   TYR A   3    -104.166   3.144 -27.283  1.00 43.94           N  
ATOM     21  CA  TYR A   3    -103.231   2.549 -26.335  1.00 43.94           C  
ATOM     22  C   TYR A   3    -103.148   3.378 -25.058  1.00 43.94           C  
ATOM     23  CB  TYR A   3    -101.840   2.417 -26.962  1.00 43.94           C  
ATOM     24  O   TYR A   3    -102.957   4.595 -25.112  1.00 43.94           O  
ATOM     25  CG  TYR A   3    -101.481   1.003 -27.350  1.00 43.94           C  
ATOM     26  CD1 TYR A   3    -100.840   0.154 -26.451  1.00 43.94           C  
ATOM     27  CD2 TYR A   3    -101.782   0.513 -28.617  1.00 43.94           C  
ATOM     28  CE1 TYR A   3    -100.506  -1.149 -26.805  1.00 43.94           C  
ATOM     29  CE2 TYR A   3    -101.453  -0.788 -28.982  1.00 43.94           C  
ATOM     30  OH  TYR A   3    -100.488  -2.900 -28.426  1.00 43.94           O  
ATOM     31  CZ  TYR A   3    -100.817  -1.611 -28.070  1.00 43.94           C  
ATOM     32  N   GLN A   4    -103.468   2.754 -23.737  1.00 41.00           N  
ATOM     33  CA  GLN A   4    -102.821   3.360 -22.578  1.00 41.00           C  
ATOM     34  C   GLN A   4    -102.359   2.296 -21.587  1.00 41.00           C  
ATOM     35  CB  GLN A   4    -103.767   4.345 -21.888  1.00 41.00           C  
ATOM     36  O   GLN A   4    -103.097   1.354 -21.291  1.00 41.00           O  
ATOM     37  CG  GLN A   4    -103.818   5.715 -22.551  1.00 41.00           C  
ATOM     38  CD  GLN A   4    -104.666   6.709 -21.779  1.00 41.00           C  
ATOM     39  NE2 GLN A   4    -104.706   7.949 -22.254  1.00 41.00           N  
ATOM     40  OE1 GLN A   4    -105.280   6.364 -20.764  1.00 41.00           O  
ATOM     41  N   SER A   5    -101.038   1.902 -21.569  1.00 46.76           N  
ATOM     42  CA  SER A   5     -99.858   1.588 -20.770  1.00 46.76           C  
ATOM     43  C   SER A   5    -100.242   1.196 -19.347  1.00 46.76           C  
ATOM     44  CB  SER A   5     -98.900   2.779 -20.738  1.00 46.76           C  
ATOM     45  O   SER A   5    -101.199   1.734 -18.786  1.00 46.76           O  
ATOM     46  OG  SER A   5     -99.608   3.989 -20.533  1.00 46.76           O  
ATOM     47  N   ALA A   6     -99.856  -0.029 -18.938  1.00 50.89           N  
ATOM     48  CA  ALA A   6     -99.540  -0.870 -17.787  1.00 50.89           C  
ATOM     49  C   ALA A   6     -99.501  -0.048 -16.501  1.00 50.89           C  
ATOM     50  CB  ALA A   6     -98.207  -1.584 -17.999  1.00 50.89           C  
ATOM     51  O   ALA A   6     -98.976   1.068 -16.487  1.00 50.89           O  
ATOM     52  N   PRO A   7    -100.086  -0.605 -15.286  1.00 53.45           N  
ATOM     53  CA  PRO A   7    -100.157  -0.051 -13.932  1.00 53.45           C  
ATOM     54  C   PRO A   7     -98.816  -0.103 -13.202  1.00 53.45           C  
ATOM     55  CB  PRO A   7    -101.190  -0.942 -13.239  1.00 53.45           C  
ATOM     56  O   PRO A   7     -98.057  -1.061 -13.365  1.00 53.45           O  
ATOM     57  CG  PRO A   7    -101.351  -2.118 -14.148  1.00 53.45           C  
ATOM     58  CD  PRO A   7    -100.510  -1.893 -15.372  1.00 53.45           C  
ATOM     59  N   VAL A   8     -98.176   1.091 -12.938  1.00 48.90           N  
ATOM     60  CA  VAL A   8     -97.120   1.687 -12.127  1.00 48.90           C  
ATOM     61  C   VAL A   8     -97.117   1.056 -10.737  1.00 48.90           C  
ATOM     62  CB  VAL A   8     -97.286   3.219 -12.016  1.00 48.90           C  
ATOM     63  O   VAL A   8     -98.146   1.032 -10.057  1.00 48.90           O  
ATOM     64  CG1 VAL A   8     -96.197   3.818 -11.127  1.00 48.90           C  
ATOM     65  CG2 VAL A   8     -97.260   3.860 -13.403  1.00 48.90           C  
ATOM     66  N   ILE A   9     -96.367  -0.024 -10.403  1.00 51.29           N  
ATOM     67  CA  ILE A   9     -95.713  -0.671  -9.270  1.00 51.29           C  
ATOM     68  C   ILE A   9     -95.285   0.382  -8.251  1.00 51.29           C  
ATOM     69  CB  ILE A   9     -94.494  -1.506  -9.723  1.00 51.29           C  
ATOM     70  O   ILE A   9     -94.692   1.401  -8.613  1.00 51.29           O  
ATOM     71  CG1 ILE A   9     -94.922  -2.566 -10.744  1.00 51.29           C  
ATOM     72  CG2 ILE A   9     -93.805  -2.153  -8.518  1.00 51.29           C  
ATOM     73  CD1 ILE A   9     -93.760  -3.256 -11.444  1.00 51.29           C  
ATOM     74  N   PRO A  10     -95.720   0.306  -6.876  1.00 50.81           N  
ATOM     75  CA  PRO A  10     -95.259   1.220  -5.828  1.00 50.81           C  
ATOM     76  C   PRO A  10     -93.765   1.082  -5.541  1.00 50.81           C  
ATOM     77  CB  PRO A  10     -96.090   0.808  -4.610  1.00 50.81           C  
ATOM     78  O   PRO A  10     -93.226  -0.027  -5.575  1.00 50.81           O  
ATOM     79  CG  PRO A  10     -96.865  -0.387  -5.063  1.00 50.81           C  
ATOM     80  CD  PRO A  10     -96.410  -0.755  -6.446  1.00 50.81           C  
ATOM     81  N   GLU A  11     -92.910   2.017  -5.951  1.00 48.97           N  
ATOM     82  CA  GLU A  11     -91.555   2.505  -5.713  1.00 48.97           C  
ATOM     83  C   GLU A  11     -91.098   2.193  -4.291  1.00 48.97           C  
ATOM     84  CB  GLU A  11     -91.472   4.011  -5.973  1.00 48.97           C  
ATOM     85  O   GLU A  11     -91.762   2.569  -3.323  1.00 48.97           O  
ATOM     86  CG  GLU A  11     -91.055   4.368  -7.393  1.00 48.97           C  
ATOM     87  CD  GLU A  11     -90.964   5.866  -7.633  1.00 48.97           C  
ATOM     88  OE1 GLU A  11     -90.632   6.280  -8.766  1.00 48.97           O  
ATOM     89  OE2 GLU A  11     -91.226   6.633  -6.679  1.00 48.97           O  
ATOM     90  N   GLU A  12     -90.550   0.985  -3.872  1.00 53.17           N  
ATOM     91  CA  GLU A  12     -89.636   0.578  -2.809  1.00 53.17           C  
ATOM     92  C   GLU A  12     -88.476   1.560  -2.672  1.00 53.17           C  
ATOM     93  CB  GLU A  12     -89.102  -0.833  -3.071  1.00 53.17           C  
ATOM     94  O   GLU A  12     -87.814   1.889  -3.659  1.00 53.17           O  
ATOM     95  CG  GLU A  12     -89.858  -1.924  -2.326  1.00 53.17           C  
ATOM     96  CD  GLU A  12     -89.310  -3.318  -2.587  1.00 53.17           C  
ATOM     97  OE1 GLU A  12     -89.856  -4.299  -2.032  1.00 53.17           O  
ATOM     98  OE2 GLU A  12     -88.326  -3.431  -3.352  1.00 53.17           O  
ATOM     99  N   ARG A  13     -88.673   2.563  -1.780  1.00 55.47           N  
ATOM    100  CA  ARG A  13     -87.634   3.474  -1.311  1.00 55.47           C  
ATOM    101  C   ARG A  13     -86.302   2.749  -1.151  1.00 55.47           C  
ATOM    102  CB  ARG A  13     -88.042   4.119   0.015  1.00 55.47           C  
ATOM    103  O   ARG A  13     -86.226   1.720  -0.477  1.00 55.47           O  
ATOM    104  CG  ARG A  13     -87.415   5.483   0.256  1.00 55.47           C  
ATOM    105  CD  ARG A  13     -87.796   6.047   1.618  1.00 55.47           C  
ATOM    106  NE  ARG A  13     -87.088   7.291   1.903  1.00 55.47           N  
ATOM    107  NH1 ARG A  13     -87.907   7.506   4.052  1.00 55.47           N  
ATOM    108  NH2 ARG A  13     -86.471   9.079   3.206  1.00 55.47           N  
ATOM    109  CZ  ARG A  13     -87.157   7.956   3.053  1.00 55.47           C  
ATOM    110  N   GLN A  14     -85.376   2.863  -2.042  1.00 57.25           N  
ATOM    111  CA  GLN A  14     -83.979   2.442  -2.069  1.00 57.25           C  
ATOM    112  C   GLN A  14     -83.172   3.143  -0.979  1.00 57.25           C  
ATOM    113  CB  GLN A  14     -83.360   2.719  -3.440  1.00 57.25           C  
ATOM    114  O   GLN A  14     -83.303   4.353  -0.784  1.00 57.25           O  
ATOM    115  CG  GLN A  14     -83.491   1.560  -4.419  1.00 57.25           C  
ATOM    116  CD  GLN A  14     -82.771   1.815  -5.730  1.00 57.25           C  
ATOM    117  NE2 GLN A  14     -82.818   0.840  -6.631  1.00 57.25           N  
ATOM    118  OE1 GLN A  14     -82.178   2.880  -5.931  1.00 57.25           O  
ATOM    119  N   GLU A  15     -82.809   2.418   0.054  1.00 61.02           N  
ATOM    120  CA  GLU A  15     -81.927   2.801   1.152  1.00 61.02           C  
ATOM    121  C   GLU A  15     -80.693   3.536   0.637  1.00 61.02           C  
ATOM    122  CB  GLU A  15     -81.508   1.570   1.960  1.00 61.02           C  
ATOM    123  O   GLU A  15     -80.129   3.167  -0.395  1.00 61.02           O  
ATOM    124  CG  GLU A  15     -82.239   1.427   3.286  1.00 61.02           C  
ATOM    125  CD  GLU A  15     -81.797   0.213   4.087  1.00 61.02           C  
ATOM    126  OE1 GLU A  15     -82.344  -0.020   5.189  1.00 61.02           O  
ATOM    127  OE2 GLU A  15     -80.895  -0.512   3.609  1.00 61.02           O  
ATOM    128  N   THR A  16     -80.488   4.766   1.020  1.00 69.49           N  
ATOM    129  CA  THR A  16     -79.321   5.579   0.695  1.00 69.49           C  
ATOM    130  C   THR A  16     -78.059   4.986   1.316  1.00 69.49           C  
ATOM    131  CB  THR A  16     -79.499   7.031   1.175  1.00 69.49           C  
ATOM    132  O   THR A  16     -78.140   4.144   2.213  1.00 69.49           O  
ATOM    133  CG2 THR A  16     -80.768   7.649   0.598  1.00 69.49           C  
ATOM    134  OG1 THR A  16     -79.582   7.047   2.606  1.00 69.49           O  
ATOM    135  N   THR A  17     -76.994   5.060   0.733  1.00 63.22           N  
ATOM    136  CA  THR A  17     -75.645   4.632   1.087  1.00 63.22           C  
ATOM    137  C   THR A  17     -75.330   4.981   2.538  1.00 63.22           C  
ATOM    138  CB  THR A  17     -74.595   5.275   0.162  1.00 63.22           C  
ATOM    139  O   THR A  17     -74.708   4.191   3.251  1.00 63.22           O  
ATOM    140  CG2 THR A  17     -73.323   4.436   0.107  1.00 63.22           C  
ATOM    141  OG1 THR A  17     -75.137   5.388  -1.160  1.00 63.22           O  
ATOM    142  N   ARG A  18     -75.910   5.987   3.053  1.00 68.70           N  
ATOM    143  CA  ARG A  18     -75.713   6.423   4.432  1.00 68.70           C  
ATOM    144  C   ARG A  18     -76.543   5.583   5.396  1.00 68.70           C  
ATOM    145  CB  ARG A  18     -76.072   7.903   4.584  1.00 68.70           C  
ATOM    146  O   ARG A  18     -76.065   5.205   6.468  1.00 68.70           O  
ATOM    147  CG  ARG A  18     -74.894   8.787   4.959  1.00 68.70           C  
ATOM    148  CD  ARG A  18     -75.315  10.238   5.149  1.00 68.70           C  
ATOM    149  NE  ARG A  18     -74.178  11.091   5.480  1.00 68.70           N  
ATOM    150  NH1 ARG A  18     -75.375  13.065   5.417  1.00 68.70           N  
ATOM    151  NH2 ARG A  18     -73.136  13.093   5.906  1.00 68.70           N  
ATOM    152  CZ  ARG A  18     -74.232  12.414   5.600  1.00 68.70           C  
ATOM    153  N   GLU A  19     -77.594   5.114   5.013  1.00 71.01           N  
ATOM    154  CA  GLU A  19     -78.488   4.280   5.810  1.00 71.01           C  
ATOM    155  C   GLU A  19     -78.022   2.827   5.823  1.00 71.01           C  
ATOM    156  CB  GLU A  19     -79.921   4.368   5.280  1.00 71.01           C  
ATOM    157  O   GLU A  19     -78.102   2.153   6.852  1.00 71.01           O  
ATOM    158  CG  GLU A  19     -80.635   5.660   5.647  1.00 71.01           C  
ATOM    159  CD  GLU A  19     -82.027   5.770   5.044  1.00 71.01           C  
ATOM    160  OE1 GLU A  19     -82.752   6.738   5.364  1.00 71.01           O  
ATOM    161  OE2 GLU A  19     -82.394   4.879   4.245  1.00 71.01           O  
ATOM    162  N   ARG A  20     -77.297   2.440   4.834  1.00 72.13           N  
ATOM    163  CA  ARG A  20     -76.688   1.116   4.751  1.00 72.13           C  
ATOM    164  C   ARG A  20     -75.421   1.042   5.596  1.00 72.13           C  
ATOM    165  CB  ARG A  20     -76.369   0.761   3.297  1.00 72.13           C  
ATOM    166  O   ARG A  20     -75.194   0.056   6.300  1.00 72.13           O  
ATOM    167  CG  ARG A  20     -76.005  -0.700   3.085  1.00 72.13           C  
ATOM    168  CD  ARG A  20     -75.629  -0.983   1.637  1.00 72.13           C  
ATOM    169  NE  ARG A  20     -76.794  -0.929   0.757  1.00 72.13           N  
ATOM    170  NH1 ARG A  20     -75.575  -1.022  -1.203  1.00 72.13           N  
ATOM    171  NH2 ARG A  20     -77.863  -0.894  -1.275  1.00 72.13           N  
ATOM    172  CZ  ARG A  20     -76.741  -0.948  -0.572  1.00 72.13           C  
ATOM    173  N   ALA A  21     -74.746   2.107   5.619  1.00 69.71           N  
ATOM    174  CA  ALA A  21     -73.520   2.182   6.409  1.00 69.71           C  
ATOM    175  C   ALA A  21     -73.833   2.269   7.900  1.00 69.71           C  
ATOM    176  CB  ALA A  21     -72.680   3.381   5.975  1.00 69.71           C  
ATOM    177  O   ALA A  21     -73.158   1.643   8.720  1.00 69.71           O  
ATOM    178  N   ALA A  22     -74.894   2.856   8.247  1.00 74.09           N  
ATOM    179  CA  ALA A  22     -75.324   2.980   9.638  1.00 74.09           C  
ATOM    180  C   ALA A  22     -75.896   1.663  10.155  1.00 74.09           C  
ATOM    181  CB  ALA A  22     -76.355   4.097   9.779  1.00 74.09           C  
ATOM    182  O   ALA A  22     -75.638   1.272  11.295  1.00 74.09           O  
ATOM    183  N   ARG A  23     -76.450   0.936   9.384  1.00 77.24           N  
ATOM    184  CA  ARG A  23     -76.969  -0.378   9.750  1.00 77.24           C  
ATOM    185  C   ARG A  23     -75.836  -1.385   9.922  1.00 77.24           C  
ATOM    186  CB  ARG A  23     -77.958  -0.879   8.695  1.00 77.24           C  
ATOM    187  O   ARG A  23     -75.824  -2.154  10.885  1.00 77.24           O  
ATOM    188  CG  ARG A  23     -78.696  -2.146   9.095  1.00 77.24           C  
ATOM    189  CD  ARG A  23     -79.595  -2.653   7.976  1.00 77.24           C  
ATOM    190  NE  ARG A  23     -79.069  -2.300   6.661  1.00 77.24           N  
ATOM    191  NH1 ARG A  23     -80.804  -3.264   5.479  1.00 77.24           N  
ATOM    192  NH2 ARG A  23     -79.089  -2.229   4.365  1.00 77.24           N  
ATOM    193  CZ  ARG A  23     -79.655  -2.599   5.505  1.00 77.24           C  
ATOM    194  N   GLN A  24     -74.897  -1.269   9.066  1.00 72.42           N  
ATOM    195  CA  GLN A  24     -73.741  -2.158   9.132  1.00 72.42           C  
ATOM    196  C   GLN A  24     -72.883  -1.854  10.357  1.00 72.42           C  
ATOM    197  CB  GLN A  24     -72.900  -2.042   7.860  1.00 72.42           C  
ATOM    198  O   GLN A  24     -72.371  -2.769  11.006  1.00 72.42           O  
ATOM    199  CG  GLN A  24     -73.479  -2.795   6.670  1.00 72.42           C  
ATOM    200  CD  GLN A  24     -72.590  -2.724   5.442  1.00 72.42           C  
ATOM    201  NE2 GLN A  24     -73.036  -3.337   4.351  1.00 72.42           N  
ATOM    202  OE1 GLN A  24     -71.512  -2.122   5.474  1.00 72.42           O  
ATOM    203  N   ARG A  25     -72.891  -0.580  10.709  1.00 71.74           N  
ATOM    204  CA  ARG A  25     -72.163  -0.146  11.897  1.00 71.74           C  
ATOM    205  C   ARG A  25     -72.871  -0.601  13.169  1.00 71.74           C  
ATOM    206  CB  ARG A  25     -72.001   1.375  11.903  1.00 71.74           C  
ATOM    207  O   ARG A  25     -72.226  -1.056  14.116  1.00 71.74           O  
ATOM    208  CG  ARG A  25     -70.797   1.869  11.117  1.00 71.74           C  
ATOM    209  CD  ARG A  25     -70.615   3.375  11.252  1.00 71.74           C  
ATOM    210  NE  ARG A  25     -70.047   3.959  10.040  1.00 71.74           N  
ATOM    211  NH1 ARG A  25     -69.912   6.104  10.890  1.00 71.74           N  
ATOM    212  NH2 ARG A  25     -69.216   5.668   8.750  1.00 71.74           N  
ATOM    213  CZ  ARG A  25     -69.727   5.242   9.896  1.00 71.74           C  
ATOM    214  N   GLN A  26     -74.133  -0.680  13.160  1.00 70.09           N  
ATOM    215  CA  GLN A  26     -74.930  -1.123  14.300  1.00 70.09           C  
ATOM    216  C   GLN A  26     -74.889  -2.642  14.442  1.00 70.09           C  
ATOM    217  CB  GLN A  26     -76.377  -0.648  14.161  1.00 70.09           C  
ATOM    218  O   GLN A  26     -74.783  -3.164  15.554  1.00 70.09           O  
ATOM    219  CG  GLN A  26     -76.688   0.617  14.950  1.00 70.09           C  
ATOM    220  CD  GLN A  26     -78.135   1.052  14.816  1.00 70.09           C  
ATOM    221  NE2 GLN A  26     -78.516   2.081  15.564  1.00 70.09           N  
ATOM    222  OE1 GLN A  26     -78.903   0.469  14.045  1.00 70.09           O  
ATOM    223  N   GLU A  27     -74.785  -3.319  13.365  1.00 69.77           N  
ATOM    224  CA  GLU A  27     -74.695  -4.776  13.350  1.00 69.77           C  
ATOM    225  C   GLU A  27     -73.306  -5.248  13.770  1.00 69.77           C  
ATOM    226  CB  GLU A  27     -75.037  -5.322  11.961  1.00 69.77           C  
ATOM    227  O   GLU A  27     -73.172  -6.245  14.483  1.00 69.77           O  
ATOM    228  CG  GLU A  27     -76.521  -5.271  11.629  1.00 69.77           C  
ATOM    229  CD  GLU A  27     -76.843  -5.793  10.237  1.00 69.77           C  
ATOM    230  OE1 GLU A  27     -78.039  -5.853   9.873  1.00 69.77           O  
ATOM    231  OE2 GLU A  27     -75.891  -6.145   9.506  1.00 69.77           O  
ATOM    232  N   HIS A  28     -72.324  -4.426  13.461  1.00 62.34           N  
ATOM    233  CA  HIS A  28     -70.945  -4.689  13.858  1.00 62.34           C  
ATOM    234  C   HIS A  28     -70.738  -4.413  15.344  1.00 62.34           C  
ATOM    235  CB  HIS A  28     -69.978  -3.844  13.028  1.00 62.34           C  
ATOM    236  O   HIS A  28     -70.051  -5.172  16.031  1.00 62.34           O  
ATOM    237  CG  HIS A  28     -68.589  -4.397  12.977  1.00 62.34           C  
ATOM    238  CD2 HIS A  28     -67.466  -4.042  13.645  1.00 62.34           C  
ATOM    239  ND1 HIS A  28     -68.236  -5.446  12.157  1.00 62.34           N  
ATOM    240  CE1 HIS A  28     -66.951  -5.714  12.324  1.00 62.34           C  
ATOM    241  NE2 HIS A  28     -66.461  -4.876  13.222  1.00 62.34           N  
ATOM    242  N   GLN A  29     -71.464  -3.482  15.877  1.00 64.45           N  
ATOM    243  CA  GLN A  29     -71.393  -3.142  17.294  1.00 64.45           C  
ATOM    244  C   GLN A  29     -72.107  -4.187  18.147  1.00 64.45           C  
ATOM    245  CB  GLN A  29     -71.994  -1.759  17.547  1.00 64.45           C  
ATOM    246  O   GLN A  29     -71.639  -4.535  19.233  1.00 64.45           O  
ATOM    247  CG  GLN A  29     -71.017  -0.613  17.321  1.00 64.45           C  
ATOM    248  CD  GLN A  29     -71.618   0.743  17.638  1.00 64.45           C  
ATOM    249  NE2 GLN A  29     -70.781   1.775  17.651  1.00 64.45           N  
ATOM    250  OE1 GLN A  29     -72.826   0.863  17.868  1.00 64.45           O  
ATOM    251  N   GLU A  30     -73.096  -4.815  17.618  1.00 62.84           N  
ATOM    252  CA  GLU A  30     -73.858  -5.851  18.309  1.00 62.84           C  
ATOM    253  C   GLU A  30     -73.125  -7.189  18.278  1.00 62.84           C  
ATOM    254  CB  GLU A  30     -75.249  -5.999  17.688  1.00 62.84           C  
ATOM    255  O   GLU A  30     -73.205  -7.968  19.230  1.00 62.84           O  
ATOM    256  CG  GLU A  30     -76.240  -4.935  18.138  1.00 62.84           C  
ATOM    257  CD  GLU A  30     -77.610  -5.080  17.494  1.00 62.84           C  
ATOM    258  OE1 GLU A  30     -78.516  -4.276  17.809  1.00 62.84           O  
ATOM    259  OE2 GLU A  30     -77.778  -6.006  16.670  1.00 62.84           O  
ATOM    260  N   GLU A  31     -72.260  -7.420  17.261  1.00 59.76           N  
ATOM    261  CA  GLU A  31     -71.400  -8.593  17.140  1.00 59.76           C  
ATOM    262  C   GLU A  31     -70.208  -8.503  18.090  1.00 59.76           C  
ATOM    263  CB  GLU A  31     -70.912  -8.755  15.698  1.00 59.76           C  
ATOM    264  O   GLU A  31     -69.715  -9.524  18.573  1.00 59.76           O  
ATOM    265  CG  GLU A  31     -71.910  -9.454  14.787  1.00 59.76           C  
ATOM    266  CD  GLU A  31     -71.401  -9.634  13.365  1.00 59.76           C  
ATOM    267  OE1 GLU A  31     -72.126 -10.220  12.530  1.00 59.76           O  
ATOM    268  OE2 GLU A  31     -70.267  -9.184  13.085  1.00 59.76           O  
ATOM    269  N   LEU A  32     -69.896  -7.294  18.474  1.00 61.15           N  
ATOM    270  CA  LEU A  32     -68.714  -7.088  19.303  1.00 61.15           C  
ATOM    271  C   LEU A  32     -69.093  -6.986  20.776  1.00 61.15           C  
ATOM    272  CB  LEU A  32     -67.966  -5.825  18.867  1.00 61.15           C  
ATOM    273  O   LEU A  32     -68.221  -6.873  21.640  1.00 61.15           O  
ATOM    274  CG  LEU A  32     -67.125  -5.940  17.594  1.00 61.15           C  
ATOM    275  CD1 LEU A  32     -66.840  -4.556  17.021  1.00 61.15           C  
ATOM    276  CD2 LEU A  32     -65.826  -6.686  17.877  1.00 61.15           C  
ATOM    277  N   ARG A  33     -70.453  -7.067  21.038  1.00 64.58           N  
ATOM    278  CA  ARG A  33     -70.919  -6.968  22.417  1.00 64.58           C  
ATOM    279  C   ARG A  33     -70.985  -8.344  23.072  1.00 64.58           C  
ATOM    280  CB  ARG A  33     -72.291  -6.293  22.475  1.00 64.58           C  
ATOM    281  O   ARG A  33     -71.500  -9.295  22.480  1.00 64.58           O  
ATOM    282  CG  ARG A  33     -72.228  -4.788  22.676  1.00 64.58           C  
ATOM    283  CD  ARG A  33     -73.614  -4.186  22.868  1.00 64.58           C  
ATOM    284  NE  ARG A  33     -73.545  -2.759  23.165  1.00 64.58           N  
ATOM    285  NH1 ARG A  33     -75.823  -2.499  23.456  1.00 64.58           N  
ATOM    286  NH2 ARG A  33     -74.420  -0.702  23.695  1.00 64.58           N  
ATOM    287  CZ  ARG A  33     -74.596  -1.990  23.438  1.00 64.58           C  
ATOM    288  N   TYR A  34     -70.086  -8.622  23.871  1.00 67.31           N  
ATOM    289  CA  TYR A  34     -69.941  -9.851  24.643  1.00 67.31           C  
ATOM    290  C   TYR A  34     -71.102 -10.025  25.615  1.00 67.31           C  
ATOM    291  CB  TYR A  34     -68.614  -9.851  25.410  1.00 67.31           C  
ATOM    292  O   TYR A  34     -71.591  -9.050  26.188  1.00 67.31           O  
ATOM    293  CG  TYR A  34     -67.404  -9.661  24.528  1.00 67.31           C  
ATOM    294  CD1 TYR A  34     -67.070 -10.604  23.559  1.00 67.31           C  
ATOM    295  CD2 TYR A  34     -66.592  -8.541  24.663  1.00 67.31           C  
ATOM    296  CE1 TYR A  34     -65.954 -10.435  22.746  1.00 67.31           C  
ATOM    297  CE2 TYR A  34     -65.474  -8.361  23.856  1.00 67.31           C  
ATOM    298  OH  TYR A  34     -64.058  -9.140  22.099  1.00 67.31           O  
ATOM    299  CZ  TYR A  34     -65.164  -9.312  22.901  1.00 67.31           C  
ATOM    300  N   THR A  35     -71.769 -11.118  25.566  1.00 73.63           N  
ATOM    301  CA  THR A  35     -72.906 -11.464  26.412  1.00 73.63           C  
ATOM    302  C   THR A  35     -72.435 -12.058  27.736  1.00 73.63           C  
ATOM    303  CB  THR A  35     -73.845 -12.460  25.705  1.00 73.63           C  
ATOM    304  O   THR A  35     -71.246 -12.333  27.911  1.00 73.63           O  
ATOM    305  CG2 THR A  35     -74.336 -11.902  24.373  1.00 73.63           C  
ATOM    306  OG1 THR A  35     -73.142 -13.685  25.468  1.00 73.63           O  
ATOM    307  N   ALA A  36     -73.159 -11.959  28.750  1.00 69.43           N  
ATOM    308  CA  ALA A  36     -72.917 -12.502  30.084  1.00 69.43           C  
ATOM    309  C   ALA A  36     -72.525 -13.975  30.014  1.00 69.43           C  
ATOM    310  CB  ALA A  36     -74.153 -12.326  30.963  1.00 69.43           C  
ATOM    311  O   ALA A  36     -71.683 -14.437  30.788  1.00 69.43           O  
ATOM    312  N   SER A  37     -72.950 -14.636  29.039  1.00 70.37           N  
ATOM    313  CA  SER A  37     -72.617 -16.038  28.805  1.00 70.37           C  
ATOM    314  C   SER A  37     -71.195 -16.188  28.275  1.00 70.37           C  
ATOM    315  CB  SER A  37     -73.606 -16.666  27.821  1.00 70.37           C  
ATOM    316  O   SER A  37     -70.477 -17.111  28.663  1.00 70.37           O  
ATOM    317  OG  SER A  37     -73.229 -17.997  27.511  1.00 70.37           O  
ATOM    318  N   ASP A  38     -70.723 -15.204  27.472  1.00 69.58           N  
ATOM    319  CA  ASP A  38     -69.362 -15.140  26.948  1.00 69.58           C  
ATOM    320  C   ASP A  38     -68.358 -14.853  28.063  1.00 69.58           C  
ATOM    321  CB  ASP A  38     -69.255 -14.074  25.857  1.00 69.58           C  
ATOM    322  O   ASP A  38     -67.290 -15.466  28.117  1.00 69.58           O  
ATOM    323  CG  ASP A  38     -69.975 -14.462  24.577  1.00 69.58           C  
ATOM    324  OD1 ASP A  38     -70.065 -15.670  24.270  1.00 69.58           O  
ATOM    325  OD2 ASP A  38     -70.453 -13.551  23.867  1.00 69.58           O  
ATOM    326  N   GLU A  39     -68.776 -14.119  29.002  1.00 70.55           N  
ATOM    327  CA  GLU A  39     -67.939 -13.775  30.148  1.00 70.55           C  
ATOM    328  C   GLU A  39     -67.814 -14.951  31.112  1.00 70.55           C  
ATOM    329  CB  GLU A  39     -68.503 -12.554  30.879  1.00 70.55           C  
ATOM    330  O   GLU A  39     -66.734 -15.208  31.650  1.00 70.55           O  
ATOM    331  CG  GLU A  39     -68.026 -11.224  30.313  1.00 70.55           C  
ATOM    332  CD  GLU A  39     -68.514 -10.024  31.108  1.00 70.55           C  
ATOM    333  OE1 GLU A  39     -68.229  -8.873  30.706  1.00 70.55           O  
ATOM    334  OE2 GLU A  39     -69.187 -10.236  32.141  1.00 70.55           O  
ATOM    335  N   LYS A  40     -68.899 -15.674  31.224  1.00 73.98           N  
ATOM    336  CA  LYS A  40     -68.919 -16.862  32.072  1.00 73.98           C  
ATOM    337  C   LYS A  40     -68.052 -17.972  31.484  1.00 73.98           C  
ATOM    338  CB  LYS A  40     -70.352 -17.362  32.262  1.00 73.98           C  
ATOM    339  O   LYS A  40     -67.292 -18.621  32.206  1.00 73.98           O  
ATOM    340  CG  LYS A  40     -70.508 -18.387  33.377  1.00 73.98           C  
ATOM    341  CD  LYS A  40     -71.964 -18.791  33.565  1.00 73.98           C  
ATOM    342  CE  LYS A  40     -72.111 -19.877  34.622  1.00 73.98           C  
ATOM    343  NZ  LYS A  40     -73.535 -20.297  34.790  1.00 73.98           N  
ATOM    344  N   ARG A  41     -68.080 -18.119  30.222  1.00 73.36           N  
ATOM    345  CA  ARG A  41     -67.262 -19.091  29.504  1.00 73.36           C  
ATOM    346  C   ARG A  41     -65.783 -18.731  29.589  1.00 73.36           C  
ATOM    347  CB  ARG A  41     -67.696 -19.181  28.040  1.00 73.36           C  
ATOM    348  O   ARG A  41     -64.939 -19.600  29.819  1.00 73.36           O  
ATOM    349  CG  ARG A  41     -67.211 -20.435  27.330  1.00 73.36           C  
ATOM    350  CD  ARG A  41     -67.689 -20.486  25.885  1.00 73.36           C  
ATOM    351  NE  ARG A  41     -67.279 -19.299  25.140  1.00 73.36           N  
ATOM    352  NH1 ARG A  41     -67.818 -20.162  23.066  1.00 73.36           N  
ATOM    353  NH2 ARG A  41     -66.950 -18.048  23.242  1.00 73.36           N  
ATOM    354  CZ  ARG A  41     -67.350 -19.173  23.818  1.00 73.36           C  
ATOM    355  N   TRP A  42     -65.473 -17.473  29.569  1.00 68.77           N  
ATOM    356  CA  TRP A  42     -64.099 -16.990  29.655  1.00 68.77           C  
ATOM    357  C   TRP A  42     -63.552 -17.150  31.069  1.00 68.77           C  
ATOM    358  CB  TRP A  42     -64.017 -15.522  29.226  1.00 68.77           C  
ATOM    359  O   TRP A  42     -62.390 -17.520  31.255  1.00 68.77           O  
ATOM    360  CG  TRP A  42     -64.184 -15.309  27.751  1.00 68.77           C  
ATOM    361  CD1 TRP A  42     -63.943 -16.213  26.755  1.00 68.77           C  
ATOM    362  CD2 TRP A  42     -64.625 -14.110  27.107  1.00 68.77           C  
ATOM    363  CE2 TRP A  42     -64.628 -14.359  25.717  1.00 68.77           C  
ATOM    364  CE3 TRP A  42     -65.018 -12.847  27.570  1.00 68.77           C  
ATOM    365  NE1 TRP A  42     -64.208 -15.649  25.529  1.00 68.77           N  
ATOM    366  CH2 TRP A  42     -65.391 -12.165  25.265  1.00 68.77           C  
ATOM    367  CZ2 TRP A  42     -65.010 -13.391  24.785  1.00 68.77           C  
ATOM    368  CZ3 TRP A  42     -65.399 -11.885  26.642  1.00 68.77           C  
ATOM    369  N   LYS A  43     -64.463 -16.940  31.983  1.00 77.38           N  
ATOM    370  CA  LYS A  43     -64.083 -17.095  33.384  1.00 77.38           C  
ATOM    371  C   LYS A  43     -63.813 -18.559  33.721  1.00 77.38           C  
ATOM    372  CB  LYS A  43     -65.174 -16.539  34.301  1.00 77.38           C  
ATOM    373  O   LYS A  43     -62.835 -18.875  34.403  1.00 77.38           O  
ATOM    374  CG  LYS A  43     -64.749 -16.404  35.756  1.00 77.38           C  
ATOM    375  CD  LYS A  43     -65.862 -15.808  36.610  1.00 77.38           C  
ATOM    376  CE  LYS A  43     -65.474 -15.762  38.082  1.00 77.38           C  
ATOM    377  NZ  LYS A  43     -66.572 -15.203  38.926  1.00 77.38           N  
ATOM    378  N   GLU A  44     -64.588 -19.385  33.184  1.00 74.12           N  
ATOM    379  CA  GLU A  44     -64.449 -20.821  33.411  1.00 74.12           C  
ATOM    380  C   GLU A  44     -63.202 -21.370  32.725  1.00 74.12           C  
ATOM    381  CB  GLU A  44     -65.692 -21.566  32.917  1.00 74.12           C  
ATOM    382  O   GLU A  44     -62.502 -22.217  33.283  1.00 74.12           O  
ATOM    383  CG  GLU A  44     -66.911 -21.389  33.811  1.00 74.12           C  
ATOM    384  CD  GLU A  44     -68.167 -22.035  33.248  1.00 74.12           C  
ATOM    385  OE1 GLU A  44     -69.210 -22.040  33.941  1.00 74.12           O  
ATOM    386  OE2 GLU A  44     -68.107 -22.541  32.106  1.00 74.12           O  
ATOM    387  N   ASN A  45     -62.903 -20.856  31.575  1.00 74.42           N  
ATOM    388  CA  ASN A  45     -61.689 -21.211  30.848  1.00 74.42           C  
ATOM    389  C   ASN A  45     -60.440 -20.690  31.553  1.00 74.42           C  
ATOM    390  CB  ASN A  45     -61.748 -20.682  29.413  1.00 74.42           C  
ATOM    391  O   ASN A  45     -59.421 -21.380  31.610  1.00 74.42           O  
ATOM    392  CG  ASN A  45     -61.278 -21.702  28.395  1.00 74.42           C  
ATOM    393  ND2 ASN A  45     -61.056 -21.254  27.165  1.00 74.42           N  
ATOM    394  OD1 ASN A  45     -61.117 -22.884  28.711  1.00 74.42           O  
ATOM    395  N   ARG A  46     -60.581 -19.574  32.124  1.00 71.96           N  
ATOM    396  CA  ARG A  46     -59.497 -18.969  32.891  1.00 71.96           C  
ATOM    397  C   ARG A  46     -59.192 -19.784  34.144  1.00 71.96           C  
ATOM    398  CB  ARG A  46     -59.848 -17.530  33.275  1.00 71.96           C  
ATOM    399  O   ARG A  46     -58.027 -20.024  34.466  1.00 71.96           O  
ATOM    400  CG  ARG A  46     -58.642 -16.679  33.640  1.00 71.96           C  
ATOM    401  CD  ARG A  46     -59.027 -15.224  33.868  1.00 71.96           C  
ATOM    402  NE  ARG A  46     -57.869 -14.410  34.229  1.00 71.96           N  
ATOM    403  NH1 ARG A  46     -59.107 -12.587  34.923  1.00 71.96           N  
ATOM    404  NH2 ARG A  46     -56.818 -12.526  35.016  1.00 71.96           N  
ATOM    405  CZ  ARG A  46     -57.934 -13.176  34.722  1.00 71.96           C  
ATOM    406  N   GLU A  47     -60.185 -20.243  34.695  1.00 75.81           N  
ATOM    407  CA  GLU A  47     -60.036 -21.032  35.914  1.00 75.81           C  
ATOM    408  C   GLU A  47     -59.502 -22.428  35.605  1.00 75.81           C  
ATOM    409  CB  GLU A  47     -61.371 -21.132  36.656  1.00 75.81           C  
ATOM    410  O   GLU A  47     -58.695 -22.971  36.363  1.00 75.81           O  
ATOM    411  CG  GLU A  47     -61.765 -19.857  37.388  1.00 75.81           C  
ATOM    412  CD  GLU A  47     -63.065 -19.988  38.165  1.00 75.81           C  
ATOM    413  OE1 GLU A  47     -63.399 -19.071  38.948  1.00 75.81           O  
ATOM    414  OE2 GLU A  47     -63.755 -21.018  37.990  1.00 75.81           O  
ATOM    415  N   ARG A  48     -59.928 -22.929  34.479  1.00 78.21           N  
ATOM    416  CA  ARG A  48     -59.412 -24.207  33.999  1.00 78.21           C  
ATOM    417  C   ARG A  48     -57.921 -24.116  33.694  1.00 78.21           C  
ATOM    418  CB  ARG A  48     -60.175 -24.660  32.752  1.00 78.21           C  
ATOM    419  O   ARG A  48     -57.151 -25.005  34.063  1.00 78.21           O  
ATOM    420  CG  ARG A  48     -59.810 -26.059  32.281  1.00 78.21           C  
ATOM    421  CD  ARG A  48     -60.454 -26.389  30.942  1.00 78.21           C  
ATOM    422  NE  ARG A  48     -59.937 -25.541  29.871  1.00 78.21           N  
ATOM    423  NH1 ARG A  48     -61.880 -25.578  28.622  1.00 78.21           N  
ATOM    424  NH2 ARG A  48     -60.058 -24.402  27.881  1.00 78.21           N  
ATOM    425  CZ  ARG A  48     -60.626 -25.176  28.794  1.00 78.21           C  
ATOM    426  N   VAL A  49     -57.521 -23.095  33.093  1.00 70.32           N  
ATOM    427  CA  VAL A  49     -56.136 -22.865  32.694  1.00 70.32           C  
ATOM    428  C   VAL A  49     -55.268 -22.663  33.934  1.00 70.32           C  
ATOM    429  CB  VAL A  49     -56.012 -21.646  31.752  1.00 70.32           C  
ATOM    430  O   VAL A  49     -54.162 -23.201  34.019  1.00 70.32           O  
ATOM    431  CG1 VAL A  49     -54.545 -21.284  31.529  1.00 70.32           C  
ATOM    432  CG2 VAL A  49     -56.705 -21.929  30.421  1.00 70.32           C  
ATOM    433  N   LEU A  50     -55.809 -22.001  34.919  1.00 69.01           N  
ATOM    434  CA  LEU A  50     -55.102 -21.752  36.171  1.00 69.01           C  
ATOM    435  C   LEU A  50     -54.943 -23.041  36.971  1.00 69.01           C  
ATOM    436  CB  LEU A  50     -55.845 -20.707  37.007  1.00 69.01           C  
ATOM    437  O   LEU A  50     -53.890 -23.281  37.566  1.00 69.01           O  
ATOM    438  CG  LEU A  50     -55.734 -19.257  36.535  1.00 69.01           C  
ATOM    439  CD1 LEU A  50     -56.748 -18.382  37.264  1.00 69.01           C  
ATOM    440  CD2 LEU A  50     -54.318 -18.732  36.745  1.00 69.01           C  
ATOM    441  N   ARG A  51     -55.920 -23.877  36.887  1.00 71.46           N  
ATOM    442  CA  ARG A  51     -55.882 -25.181  37.541  1.00 71.46           C  
ATOM    443  C   ARG A  51     -54.889 -26.110  36.852  1.00 71.46           C  
ATOM    444  CB  ARG A  51     -57.273 -25.817  37.554  1.00 71.46           C  
ATOM    445  O   ARG A  51     -54.131 -26.820  37.517  1.00 71.46           O  
ATOM    446  CG  ARG A  51     -58.174 -25.309  38.668  1.00 71.46           C  
ATOM    447  CD  ARG A  51     -59.371 -26.223  38.888  1.00 71.46           C  
ATOM    448  NE  ARG A  51     -60.120 -26.437  37.653  1.00 71.46           N  
ATOM    449  NH1 ARG A  51     -61.903 -25.099  38.260  1.00 71.46           N  
ATOM    450  NH2 ARG A  51     -61.899 -26.160  36.228  1.00 71.46           N  
ATOM    451  CZ  ARG A  51     -61.305 -25.898  37.383  1.00 71.46           C  
ATOM    452  N   ASP A  52     -54.882 -26.068  35.510  1.00 67.47           N  
ATOM    453  CA  ASP A  52     -53.951 -26.849  34.701  1.00 67.47           C  
ATOM    454  C   ASP A  52     -52.511 -26.397  34.930  1.00 67.47           C  
ATOM    455  CB  ASP A  52     -54.308 -26.739  33.217  1.00 67.47           C  
ATOM    456  O   ASP A  52     -51.594 -27.220  34.966  1.00 67.47           O  
ATOM    457  CG  ASP A  52     -55.486 -27.613  32.824  1.00 67.47           C  
ATOM    458  OD1 ASP A  52     -55.957 -28.414  33.660  1.00 67.47           O  
ATOM    459  OD2 ASP A  52     -55.945 -27.503  31.666  1.00 67.47           O  
ATOM    460  N   ARG A  53     -52.287 -25.160  35.219  1.00 61.46           N  
ATOM    461  CA  ARG A  53     -50.990 -24.536  35.464  1.00 61.46           C  
ATOM    462  C   ARG A  53     -50.479 -24.865  36.863  1.00 61.46           C  
ATOM    463  CB  ARG A  53     -51.080 -23.020  35.282  1.00 61.46           C  
ATOM    464  O   ARG A  53     -49.282 -25.084  37.056  1.00 61.46           O  
ATOM    465  CG  ARG A  53     -50.847 -22.556  33.853  1.00 61.46           C  
ATOM    466  CD  ARG A  53     -50.753 -21.039  33.760  1.00 61.46           C  
ATOM    467  NE  ARG A  53     -50.613 -20.592  32.377  1.00 61.46           N  
ATOM    468  NH1 ARG A  53     -50.564 -18.340  32.894  1.00 61.46           N  
ATOM    469  NH2 ARG A  53     -50.402 -19.024  30.712  1.00 61.46           N  
ATOM    470  CZ  ARG A  53     -50.527 -19.320  31.997  1.00 61.46           C  
ATOM    471  N   GLN A  54     -51.386 -25.043  37.799  1.00 63.64           N  
ATOM    472  CA  GLN A  54     -51.058 -25.406  39.173  1.00 63.64           C  
ATOM    473  C   GLN A  54     -50.745 -26.895  39.289  1.00 63.64           C  
ATOM    474  CB  GLN A  54     -52.205 -25.035  40.115  1.00 63.64           C  
ATOM    475  O   GLN A  54     -49.816 -27.286  40.000  1.00 63.64           O  
ATOM    476  CG  GLN A  54     -51.978 -23.738  40.880  1.00 63.64           C  
ATOM    477  CD  GLN A  54     -53.137 -23.385  41.793  1.00 63.64           C  
ATOM    478  NE2 GLN A  54     -52.970 -22.328  42.581  1.00 63.64           N  
ATOM    479  OE1 GLN A  54     -54.173 -24.057  41.791  1.00 63.64           O  
ATOM    480  N   GLU A  55     -51.435 -27.762  38.447  1.00 63.41           N  
ATOM    481  CA  GLU A  55     -51.260 -29.211  38.396  1.00 63.41           C  
ATOM    482  C   GLU A  55     -49.992 -29.587  37.635  1.00 63.41           C  
ATOM    483  CB  GLU A  55     -52.478 -29.878  37.752  1.00 63.41           C  
ATOM    484  O   GLU A  55     -49.330 -30.572  37.969  1.00 63.41           O  
ATOM    485  CG  GLU A  55     -53.530 -30.334  38.752  1.00 63.41           C  
ATOM    486  CD  GLU A  55     -54.755 -30.950  38.096  1.00 63.41           C  
ATOM    487  OE1 GLU A  55     -55.700 -31.340  38.819  1.00 63.41           O  
ATOM    488  OE2 GLU A  55     -54.770 -31.043  36.848  1.00 63.41           O  
ATOM    489  N   ALA A  56     -49.494 -28.647  36.723  1.00 60.46           N  
ATOM    490  CA  ALA A  56     -48.270 -28.814  35.944  1.00 60.46           C  
ATOM    491  C   ALA A  56     -47.071 -28.211  36.670  1.00 60.46           C  
ATOM    492  CB  ALA A  56     -48.427 -28.178  34.564  1.00 60.46           C  
ATOM    493  O   ALA A  56     -45.941 -28.286  36.183  1.00 60.46           O  
ATOM    494  N   GLY A  57     -47.238 -27.862  38.061  1.00 52.00           N  
ATOM    495  CA  GLY A  57     -46.142 -27.350  38.868  1.00 52.00           C  
ATOM    496  C   GLY A  57     -45.566 -26.051  38.335  1.00 52.00           C  
ATOM    497  O   GLY A  57     -44.417 -25.711  38.625  1.00 52.00           O  
ATOM    498  N   LEU A  58     -46.186 -25.225  37.531  1.00 54.72           N  
ATOM    499  CA  LEU A  58     -45.787 -23.931  36.989  1.00 54.72           C  
ATOM    500  C   LEU A  58     -46.309 -22.792  37.859  1.00 54.72           C  
ATOM    501  CB  LEU A  58     -46.298 -23.769  35.555  1.00 54.72           C  
ATOM    502  O   LEU A  58     -46.240 -21.625  37.469  1.00 54.72           O  
ATOM    503  CG  LEU A  58     -45.609 -24.622  34.489  1.00 54.72           C  
ATOM    504  CD1 LEU A  58     -46.461 -24.683  33.226  1.00 54.72           C  
ATOM    505  CD2 LEU A  58     -44.222 -24.070  34.178  1.00 54.72           C  
ATOM    506  N   GLY A  59     -46.819 -22.973  39.137  1.00 49.09           N  
ATOM    507  CA  GLY A  59     -47.337 -21.928  40.005  1.00 49.09           C  
ATOM    508  C   GLY A  59     -46.350 -21.496  41.073  1.00 49.09           C  
ATOM    509  O   GLY A  59     -46.712 -20.772  42.004  1.00 49.09           O  
ATOM    510  N   GLN A  60     -45.083 -21.266  40.747  1.00 45.28           N  
ATOM    511  CA  GLN A  60     -44.240 -20.450  41.615  1.00 45.28           C  
ATOM    512  C   GLN A  60     -43.326 -19.542  40.797  1.00 45.28           C  
ATOM    513  CB  GLN A  60     -43.407 -21.336  42.542  1.00 45.28           C  
ATOM    514  O   GLN A  60     -42.557 -20.018  39.960  1.00 45.28           O  
ATOM    515  CG  GLN A  60     -44.141 -21.766  43.805  1.00 45.28           C  
ATOM    516  CD  GLN A  60     -43.250 -22.521  44.773  1.00 45.28           C  
ATOM    517  NE2 GLN A  60     -43.815 -22.927  45.906  1.00 45.28           N  
ATOM    518  OE1 GLN A  60     -42.064 -22.739  44.506  1.00 45.28           O  
ATOM    519  N   ILE A  61     -43.766 -18.450  40.249  1.00 44.22           N  
ATOM    520  CA  ILE A  61     -42.932 -17.347  39.783  1.00 44.22           C  
ATOM    521  C   ILE A  61     -41.879 -17.017  40.838  1.00 44.22           C  
ATOM    522  CB  ILE A  61     -43.779 -16.095  39.461  1.00 44.22           C  
ATOM    523  O   ILE A  61     -42.214 -16.655  41.968  1.00 44.22           O  
ATOM    524  CG1 ILE A  61     -44.869 -16.437  38.439  1.00 44.22           C  
ATOM    525  CG2 ILE A  61     -42.889 -14.957  38.953  1.00 44.22           C  
ATOM    526  CD1 ILE A  61     -45.877 -15.319  38.212  1.00 44.22           C  
ATOM    527  N   SER A  62     -40.848 -17.774  41.033  1.00 45.81           N  
ATOM    528  CA  SER A  62     -39.476 -17.462  41.419  1.00 45.81           C  
ATOM    529  C   SER A  62     -38.903 -16.337  40.565  1.00 45.81           C  
ATOM    530  CB  SER A  62     -38.591 -18.704  41.303  1.00 45.81           C  
ATOM    531  O   SER A  62     -39.267 -16.191  39.396  1.00 45.81           O  
ATOM    532  OG  SER A  62     -38.109 -18.856  39.978  1.00 45.81           O  
ATOM    533  N   GLU A  63     -38.848 -15.017  41.058  1.00 49.39           N  
ATOM    534  CA  GLU A  63     -37.981 -13.873  40.794  1.00 49.39           C  
ATOM    535  C   GLU A  63     -38.097 -13.415  39.343  1.00 49.39           C  
ATOM    536  CB  GLU A  63     -36.526 -14.214  41.123  1.00 49.39           C  
ATOM    537  O   GLU A  63     -38.271 -14.236  38.440  1.00 49.39           O  
ATOM    538  CG  GLU A  63     -36.222 -14.238  42.614  1.00 49.39           C  
ATOM    539  CD  GLU A  63     -34.748 -14.041  42.930  1.00 49.39           C  
ATOM    540  OE1 GLU A  63     -34.395 -13.910  44.124  1.00 49.39           O  
ATOM    541  OE2 GLU A  63     -33.939 -14.016  41.975  1.00 49.39           O  
ATOM    542  N   PRO A  64     -38.430 -12.038  39.038  1.00 43.90           N  
ATOM    543  CA  PRO A  64     -38.576 -11.583  37.654  1.00 43.90           C  
ATOM    544  C   PRO A  64     -37.550 -12.212  36.714  1.00 43.90           C  
ATOM    545  CB  PRO A  64     -38.367 -10.070  37.756  1.00 43.90           C  
ATOM    546  O   PRO A  64     -36.387 -12.379  37.087  1.00 43.90           O  
ATOM    547  CG  PRO A  64     -37.748  -9.860  39.100  1.00 43.90           C  
ATOM    548  CD  PRO A  64     -37.705 -11.179  39.817  1.00 43.90           C  
ATOM    549  N   GLU A  65     -37.798 -13.259  35.960  1.00 39.18           N  
ATOM    550  CA  GLU A  65     -37.139 -13.721  34.743  1.00 39.18           C  
ATOM    551  C   GLU A  65     -36.453 -12.568  34.015  1.00 39.18           C  
ATOM    552  CB  GLU A  65     -38.144 -14.406  33.813  1.00 39.18           C  
ATOM    553  O   GLU A  65     -37.027 -11.486  33.876  1.00 39.18           O  
ATOM    554  CG  GLU A  65     -38.431 -15.855  34.179  1.00 39.18           C  
ATOM    555  CD  GLU A  65     -38.949 -16.677  33.009  1.00 39.18           C  
ATOM    556  OE1 GLU A  65     -39.109 -17.910  33.158  1.00 39.18           O  
ATOM    557  OE2 GLU A  65     -39.196 -16.084  31.936  1.00 39.18           O  
ATOM    558  N   PRO A  66     -35.047 -12.417  33.958  1.00 43.24           N  
ATOM    559  CA  PRO A  66     -34.295 -11.436  33.172  1.00 43.24           C  
ATOM    560  C   PRO A  66     -34.816 -11.299  31.744  1.00 43.24           C  
ATOM    561  CB  PRO A  66     -32.869 -11.995  33.182  1.00 43.24           C  
ATOM    562  O   PRO A  66     -35.274 -12.280  31.153  1.00 43.24           O  
ATOM    563  CG  PRO A  66     -33.016 -13.407  33.652  1.00 43.24           C  
ATOM    564  CD  PRO A  66     -34.441 -13.624  34.071  1.00 43.24           C  
ATOM    565  N   VAL A  67     -35.723 -10.377  31.417  1.00 45.43           N  
ATOM    566  CA  VAL A  67     -35.891  -9.890  30.052  1.00 45.43           C  
ATOM    567  C   VAL A  67     -34.671 -10.267  29.214  1.00 45.43           C  
ATOM    568  CB  VAL A  67     -36.109  -8.360  30.018  1.00 45.43           C  
ATOM    569  O   VAL A  67     -33.533 -10.022  29.619  1.00 45.43           O  
ATOM    570  CG1 VAL A  67     -36.287  -7.871  28.582  1.00 45.43           C  
ATOM    571  CG2 VAL A  67     -37.317  -7.975  30.871  1.00 45.43           C  
ATOM    572  N   LEU A  68     -34.555 -11.418  28.572  1.00 37.66           N  
ATOM    573  CA  LEU A  68     -33.572 -11.774  27.555  1.00 37.66           C  
ATOM    574  C   LEU A  68     -33.241 -10.573  26.675  1.00 37.66           C  
ATOM    575  CB  LEU A  68     -34.088 -12.927  26.690  1.00 37.66           C  
ATOM    576  O   LEU A  68     -34.125 -10.012  26.024  1.00 37.66           O  
ATOM    577  CG  LEU A  68     -33.770 -14.340  27.184  1.00 37.66           C  
ATOM    578  CD1 LEU A  68     -34.889 -15.301  26.796  1.00 37.66           C  
ATOM    579  CD2 LEU A  68     -32.433 -14.813  26.625  1.00 37.66           C  
ATOM    580  N   THR A  69     -32.456  -9.554  27.087  1.00 49.61           N  
ATOM    581  CA  THR A  69     -31.875  -8.526  26.230  1.00 49.61           C  
ATOM    582  C   THR A  69     -31.029  -9.156  25.127  1.00 49.61           C  
ATOM    583  CB  THR A  69     -31.013  -7.543  27.043  1.00 49.61           C  
ATOM    584  O   THR A  69     -30.254 -10.080  25.382  1.00 49.61           O  
ATOM    585  CG2 THR A  69     -31.881  -6.509  27.753  1.00 49.61           C  
ATOM    586  OG1 THR A  69     -30.261  -8.271  28.021  1.00 49.61           O  
ATOM    587  N   LEU A  70     -31.602  -9.412  23.913  1.00 53.86           N  
ATOM    588  CA  LEU A  70     -30.747  -9.794  22.794  1.00 53.86           C  
ATOM    589  C   LEU A  70     -29.431  -9.024  22.828  1.00 53.86           C  
ATOM    590  CB  LEU A  70     -31.462  -9.546  21.463  1.00 53.86           C  
ATOM    591  O   LEU A  70     -29.414  -7.827  23.126  1.00 53.86           O  
ATOM    592  CG  LEU A  70     -32.660 -10.446  21.160  1.00 53.86           C  
ATOM    593  CD1 LEU A  70     -33.565  -9.792  20.121  1.00 53.86           C  
ATOM    594  CD2 LEU A  70     -32.192 -11.816  20.682  1.00 53.86           C  
ATOM    595  N   PRO A  71     -28.290  -9.769  22.874  1.00 72.27           N  
ATOM    596  CA  PRO A  71     -27.006  -9.065  22.874  1.00 72.27           C  
ATOM    597  C   PRO A  71     -26.887  -8.054  21.736  1.00 72.27           C  
ATOM    598  CB  PRO A  71     -25.984 -10.193  22.711  1.00 72.27           C  
ATOM    599  O   PRO A  71     -27.418  -8.280  20.646  1.00 72.27           O  
ATOM    600  CG  PRO A  71     -26.802 -11.408  22.412  1.00 72.27           C  
ATOM    601  CD  PRO A  71     -28.255 -11.046  22.528  1.00 72.27           C  
ATOM    602  N   LEU A  72     -26.724  -6.810  22.075  1.00 81.75           N  
ATOM    603  CA  LEU A  72     -26.447  -5.752  21.109  1.00 81.75           C  
ATOM    604  C   LEU A  72     -25.425  -6.213  20.075  1.00 81.75           C  
ATOM    605  CB  LEU A  72     -25.939  -4.495  21.820  1.00 81.75           C  
ATOM    606  O   LEU A  72     -24.492  -6.950  20.405  1.00 81.75           O  
ATOM    607  CG  LEU A  72     -26.998  -3.631  22.508  1.00 81.75           C  
ATOM    608  CD1 LEU A  72     -26.468  -3.101  23.836  1.00 81.75           C  
ATOM    609  CD2 LEU A  72     -27.423  -2.483  21.599  1.00 81.75           C  
ATOM    610  N   ALA A  73     -25.762  -5.920  18.813  1.00 89.70           N  
ATOM    611  CA  ALA A  73     -24.763  -6.148  17.772  1.00 89.70           C  
ATOM    612  C   ALA A  73     -23.457  -5.430  18.099  1.00 89.70           C  
ATOM    613  CB  ALA A  73     -25.294  -5.689  16.416  1.00 89.70           C  
ATOM    614  O   ALA A  73     -23.458  -4.408  18.788  1.00 89.70           O  
ATOM    615  N   LYS A  74     -22.258  -5.951  17.723  1.00 89.00           N  
ATOM    616  CA  LYS A  74     -20.932  -5.426  18.036  1.00 89.00           C  
ATOM    617  C   LYS A  74     -20.791  -3.978  17.576  1.00 89.00           C  
ATOM    618  CB  LYS A  74     -19.847  -6.290  17.391  1.00 89.00           C  
ATOM    619  O   LYS A  74     -20.198  -3.154  18.275  1.00 89.00           O  
ATOM    620  CG  LYS A  74     -19.632  -7.630  18.078  1.00 89.00           C  
ATOM    621  CD  LYS A  74     -18.411  -8.353  17.524  1.00 89.00           C  
ATOM    622  CE  LYS A  74     -18.160  -9.667  18.251  1.00 89.00           C  
ATOM    623  NZ  LYS A  74     -16.971 -10.385  17.703  1.00 89.00           N  
ATOM    624  N   ASP A  75     -21.353  -3.675  16.422  1.00 90.23           N  
ATOM    625  CA  ASP A  75     -21.223  -2.303  15.940  1.00 90.23           C  
ATOM    626  C   ASP A  75     -21.995  -1.332  16.831  1.00 90.23           C  
ATOM    627  CB  ASP A  75     -21.714  -2.193  14.495  1.00 90.23           C  
ATOM    628  O   ASP A  75     -21.544  -0.211  17.072  1.00 90.23           O  
ATOM    629  CG  ASP A  75     -23.126  -2.720  14.306  1.00 90.23           C  
ATOM    630  OD1 ASP A  75     -23.622  -3.462  15.181  1.00 90.23           O  
ATOM    631  OD2 ASP A  75     -23.747  -2.392  13.272  1.00 90.23           O  
ATOM    632  N   GLU A  76     -23.152  -1.853  17.370  1.00 90.93           N  
ATOM    633  CA  GLU A  76     -23.904  -1.020  18.303  1.00 90.93           C  
ATOM    634  C   GLU A  76     -23.158  -0.859  19.625  1.00 90.93           C  
ATOM    635  CB  GLU A  76     -25.294  -1.611  18.553  1.00 90.93           C  
ATOM    636  O   GLU A  76     -23.163   0.221  20.219  1.00 90.93           O  
ATOM    637  CG  GLU A  76     -26.185  -0.741  19.427  1.00 90.93           C  
ATOM    638  CD  GLU A  76     -26.468   0.626  18.823  1.00 90.93           C  
ATOM    639  OE1 GLU A  76     -26.842   1.555  19.573  1.00 90.93           O  
ATOM    640  OE2 GLU A  76     -26.314   0.768  17.589  1.00 90.93           O  
ATOM    641  N   GLN A  77     -22.532  -1.871  20.036  1.00 91.97           N  
ATOM    642  CA  GLN A  77     -21.714  -1.804  21.242  1.00 91.97           C  
ATOM    643  C   GLN A  77     -20.588  -0.785  21.087  1.00 91.97           C  
ATOM    644  CB  GLN A  77     -21.135  -3.179  21.577  1.00 91.97           C  
ATOM    645  O   GLN A  77     -20.308  -0.016  22.009  1.00 91.97           O  
ATOM    646  CG  GLN A  77     -22.179  -4.196  22.017  1.00 91.97           C  
ATOM    647  CD  GLN A  77     -21.599  -5.584  22.218  1.00 91.97           C  
ATOM    648  NE2 GLN A  77     -22.462  -6.550  22.514  1.00 91.97           N  
ATOM    649  OE1 GLN A  77     -20.386  -5.786  22.108  1.00 91.97           O  
ATOM    650  N   LEU A  78     -19.953  -0.828  20.012  1.00 92.26           N  
ATOM    651  CA  LEU A  78     -18.908   0.146  19.716  1.00 92.26           C  
ATOM    652  C   LEU A  78     -19.451   1.569  19.802  1.00 92.26           C  
ATOM    653  CB  LEU A  78     -18.320  -0.106  18.325  1.00 92.26           C  
ATOM    654  O   LEU A  78     -18.861   2.423  20.467  1.00 92.26           O  
ATOM    655  CG  LEU A  78     -17.220   0.855  17.870  1.00 92.26           C  
ATOM    656  CD1 LEU A  78     -16.268   0.152  16.907  1.00 92.26           C  
ATOM    657  CD2 LEU A  78     -17.826   2.094  17.222  1.00 92.26           C  
ATOM    658  N   ARG A  79     -20.588   1.822  19.145  1.00 91.91           N  
ATOM    659  CA  ARG A  79     -21.168   3.161  19.132  1.00 91.91           C  
ATOM    660  C   ARG A  79     -21.521   3.618  20.543  1.00 91.91           C  
ATOM    661  CB  ARG A  79     -22.411   3.201  18.242  1.00 91.91           C  
ATOM    662  O   ARG A  79     -21.309   4.780  20.897  1.00 91.91           O  
ATOM    663  CG  ARG A  79     -22.106   3.130  16.754  1.00 91.91           C  
ATOM    664  CD  ARG A  79     -23.343   3.412  15.911  1.00 91.91           C  
ATOM    665  NE  ARG A  79     -24.268   2.282  15.917  1.00 91.91           N  
ATOM    666  NH1 ARG A  79     -23.238   1.163  14.178  1.00 91.91           N  
ATOM    667  NH2 ARG A  79     -25.091   0.266  15.187  1.00 91.91           N  
ATOM    668  CZ  ARG A  79     -24.197   1.240  15.094  1.00 91.91           C  
ATOM    669  N   GLN A  80     -22.065   2.739  21.329  1.00 91.35           N  
ATOM    670  CA  GLN A  80     -22.433   3.055  22.705  1.00 91.35           C  
ATOM    671  C   GLN A  80     -21.198   3.353  23.550  1.00 91.35           C  
ATOM    672  CB  GLN A  80     -23.229   1.906  23.325  1.00 91.35           C  
ATOM    673  O   GLN A  80     -21.209   4.272  24.372  1.00 91.35           O  
ATOM    674  CG  GLN A  80     -24.655   1.793  22.803  1.00 91.35           C  
ATOM    675  CD  GLN A  80     -25.514   0.860  23.636  1.00 91.35           C  
ATOM    676  NE2 GLN A  80     -26.776   0.712  23.250  1.00 91.35           N  
ATOM    677  OE1 GLN A  80     -25.045   0.276  24.619  1.00 91.35           O  
ATOM    678  N   TYR A  81     -20.200   2.547  23.311  1.00 91.95           N  
ATOM    679  CA  TYR A  81     -18.957   2.798  24.032  1.00 91.95           C  
ATOM    680  C   TYR A  81     -18.394   4.171  23.687  1.00 91.95           C  
ATOM    681  CB  TYR A  81     -17.923   1.714  23.714  1.00 91.95           C  
ATOM    682  O   TYR A  81     -17.985   4.923  24.575  1.00 91.95           O  
ATOM    683  CG  TYR A  81     -16.631   1.865  24.479  1.00 91.95           C  
ATOM    684  CD1 TYR A  81     -15.461   2.263  23.836  1.00 91.95           C  
ATOM    685  CD2 TYR A  81     -16.576   1.609  25.845  1.00 91.95           C  
ATOM    686  CE1 TYR A  81     -14.267   2.402  24.536  1.00 91.95           C  
ATOM    687  CE2 TYR A  81     -15.388   1.745  26.555  1.00 91.95           C  
ATOM    688  OH  TYR A  81     -13.061   2.278  26.591  1.00 91.95           O  
ATOM    689  CZ  TYR A  81     -14.240   2.142  25.893  1.00 91.95           C  
ATOM    690  N   CYS A  82     -18.459   4.505  22.443  1.00 91.80           N  
ATOM    691  CA  CYS A  82     -17.863   5.742  21.949  1.00 91.80           C  
ATOM    692  C   CYS A  82     -18.677   6.953  22.390  1.00 91.80           C  
ATOM    693  CB  CYS A  82     -17.757   5.714  20.425  1.00 91.80           C  
ATOM    694  O   CYS A  82     -18.157   8.069  22.444  1.00 91.80           O  
ATOM    695  SG  CYS A  82     -16.462   4.618  19.805  1.00 91.80           S  
ATOM    696  N   SER A  83     -19.931   6.812  22.787  1.00 91.11           N  
ATOM    697  CA  SER A  83     -20.790   7.913  23.210  1.00 91.11           C  
ATOM    698  C   SER A  83     -20.320   8.504  24.535  1.00 91.11           C  
ATOM    699  CB  SER A  83     -22.240   7.443  23.337  1.00 91.11           C  
ATOM    700  O   SER A  83     -20.703   9.619  24.893  1.00 91.11           O  
ATOM    701  OG  SER A  83     -22.394   6.584  24.454  1.00 91.11           O  
ATOM    702  N   LYS A  84     -19.305   7.893  25.146  1.00 91.21           N  
ATOM    703  CA  LYS A  84     -18.795   8.357  26.433  1.00 91.21           C  
ATOM    704  C   LYS A  84     -17.683   9.385  26.246  1.00 91.21           C  
ATOM    705  CB  LYS A  84     -18.284   7.178  27.264  1.00 91.21           C  
ATOM    706  O   LYS A  84     -17.212   9.981  27.217  1.00 91.21           O  
ATOM    707  CG  LYS A  84     -19.347   6.137  27.580  1.00 91.21           C  
ATOM    708  CD  LYS A  84     -18.761   4.952  28.337  1.00 91.21           C  
ATOM    709  CE  LYS A  84     -19.806   3.872  28.582  1.00 91.21           C  
ATOM    710  NZ  LYS A  84     -19.222   2.682  29.272  1.00 91.21           N  
ATOM    711  N   PHE A  85     -17.244   9.468  25.041  1.00 91.72           N  
ATOM    712  CA  PHE A  85     -16.060  10.288  24.815  1.00 91.72           C  
ATOM    713  C   PHE A  85     -16.424  11.574  24.084  1.00 91.72           C  
ATOM    714  CB  PHE A  85     -15.010   9.509  24.016  1.00 91.72           C  
ATOM    715  O   PHE A  85     -17.363  11.596  23.285  1.00 91.72           O  
ATOM    716  CG  PHE A  85     -14.521   8.265  24.707  1.00 91.72           C  
ATOM    717  CD1 PHE A  85     -13.475   8.326  25.620  1.00 91.72           C  
ATOM    718  CD2 PHE A  85     -15.107   7.034  24.443  1.00 91.72           C  
ATOM    719  CE1 PHE A  85     -13.021   7.176  26.262  1.00 91.72           C  
ATOM    720  CE2 PHE A  85     -14.658   5.881  25.080  1.00 91.72           C  
ATOM    721  CZ  PHE A  85     -13.614   5.954  25.988  1.00 91.72           C  
ATOM    722  N   ASP A  86     -15.660  12.605  24.360  1.00 89.44           N  
ATOM    723  CA  ASP A  86     -15.853  13.917  23.749  1.00 89.44           C  
ATOM    724  C   ASP A  86     -14.911  14.114  22.563  1.00 89.44           C  
ATOM    725  CB  ASP A  86     -15.638  15.027  24.780  1.00 89.44           C  
ATOM    726  O   ASP A  86     -15.238  14.834  21.617  1.00 89.44           O  
ATOM    727  CG  ASP A  86     -16.565  14.910  25.978  1.00 89.44           C  
ATOM    728  OD1 ASP A  86     -17.797  15.033  25.810  1.00 89.44           O  
ATOM    729  OD2 ASP A  86     -16.058  14.696  27.100  1.00 89.44           O  
ATOM    730  N   ASN A  87     -13.757  13.443  22.727  1.00 89.08           N  
ATOM    731  CA  ASN A  87     -12.713  13.601  21.720  1.00 89.08           C  
ATOM    732  C   ASN A  87     -12.206  12.250  21.223  1.00 89.08           C  
ATOM    733  CB  ASN A  87     -11.554  14.433  22.273  1.00 89.08           C  
ATOM    734  O   ASN A  87     -11.954  11.345  22.020  1.00 89.08           O  
ATOM    735  CG  ASN A  87     -12.011  15.757  22.853  1.00 89.08           C  
ATOM    736  ND2 ASN A  87     -11.939  15.883  24.173  1.00 89.08           N  
ATOM    737  OD1 ASN A  87     -12.425  16.659  22.121  1.00 89.08           O  
ATOM    738  N   PHE A  88     -12.070  12.204  19.869  1.00 91.54           N  
ATOM    739  CA  PHE A  88     -11.468  11.030  19.248  1.00 91.54           C  
ATOM    740  C   PHE A  88     -10.129  11.382  18.611  1.00 91.54           C  
ATOM    741  CB  PHE A  88     -12.409  10.434  18.196  1.00 91.54           C  
ATOM    742  O   PHE A  88     -10.070  12.197  17.688  1.00 91.54           O  
ATOM    743  CG  PHE A  88     -13.740  10.001  18.749  1.00 91.54           C  
ATOM    744  CD1 PHE A  88     -13.886   8.759  19.355  1.00 91.54           C  
ATOM    745  CD2 PHE A  88     -14.846  10.836  18.662  1.00 91.54           C  
ATOM    746  CE1 PHE A  88     -15.117   8.356  19.867  1.00 91.54           C  
ATOM    747  CE2 PHE A  88     -16.079  10.440  19.171  1.00 91.54           C  
ATOM    748  CZ  PHE A  88     -16.213   9.199  19.773  1.00 91.54           C  
ATOM    749  N   ILE A  89      -9.106  10.723  19.125  1.00 89.90           N  
ATOM    750  CA  ILE A  89      -7.757  11.036  18.665  1.00 89.90           C  
ATOM    751  C   ILE A  89      -7.123   9.795  18.041  1.00 89.90           C  
ATOM    752  CB  ILE A  89      -6.875  11.565  19.819  1.00 89.90           C  
ATOM    753  O   ILE A  89      -7.151   8.712  18.631  1.00 89.90           O  
ATOM    754  CG1 ILE A  89      -7.556  12.752  20.510  1.00 89.90           C  
ATOM    755  CG2 ILE A  89      -5.487  11.955  19.302  1.00 89.90           C  
ATOM    756  CD1 ILE A  89      -6.886  13.179  21.809  1.00 89.90           C  
ATOM    757  N   PHE A  90      -6.564  10.014  16.805  1.00 89.65           N  
ATOM    758  CA  PHE A  90      -5.850   8.935  16.131  1.00 89.65           C  
ATOM    759  C   PHE A  90      -4.396   9.319  15.885  1.00 89.65           C  
ATOM    760  CB  PHE A  90      -6.532   8.583  14.806  1.00 89.65           C  
ATOM    761  O   PHE A  90      -4.114  10.395  15.355  1.00 89.65           O  
ATOM    762  CG  PHE A  90      -7.859   7.893  14.970  1.00 89.65           C  
ATOM    763  CD1 PHE A  90      -7.952   6.508  14.892  1.00 89.65           C  
ATOM    764  CD2 PHE A  90      -9.014   8.628  15.204  1.00 89.65           C  
ATOM    765  CE1 PHE A  90      -9.179   5.866  15.044  1.00 89.65           C  
ATOM    766  CE2 PHE A  90     -10.243   7.994  15.357  1.00 89.65           C  
ATOM    767  CZ  PHE A  90     -10.324   6.613  15.275  1.00 89.65           C  
ATOM    768  N   PHE A  91      -3.580   8.395  16.239  1.00 86.52           N  
ATOM    769  CA  PHE A  91      -2.158   8.638  16.022  1.00 86.52           C  
ATOM    770  C   PHE A  91      -1.747   8.223  14.615  1.00 86.52           C  
ATOM    771  CB  PHE A  91      -1.319   7.885  17.059  1.00 86.52           C  
ATOM    772  O   PHE A  91      -2.045   7.109  14.178  1.00 86.52           O  
ATOM    773  CG  PHE A  91       0.165   8.069  16.888  1.00 86.52           C  
ATOM    774  CD1 PHE A  91       0.975   7.001  16.523  1.00 86.52           C  
ATOM    775  CD2 PHE A  91       0.750   9.312  17.093  1.00 86.52           C  
ATOM    776  CE1 PHE A  91       2.349   7.169  16.364  1.00 86.52           C  
ATOM    777  CE2 PHE A  91       2.122   9.488  16.936  1.00 86.52           C  
ATOM    778  CZ  PHE A  91       2.920   8.415  16.573  1.00 86.52           C  
ATOM    779  N   PHE A  92      -1.077   9.108  13.939  1.00 84.41           N  
ATOM    780  CA  PHE A  92      -0.533   8.897  12.603  1.00 84.41           C  
ATOM    781  C   PHE A  92       0.961   9.196  12.574  1.00 84.41           C  
ATOM    782  CB  PHE A  92      -1.263   9.773  11.580  1.00 84.41           C  
ATOM    783  O   PHE A  92       1.367  10.358  12.516  1.00 84.41           O  
ATOM    784  CG  PHE A  92      -1.002   9.381  10.150  1.00 84.41           C  
ATOM    785  CD1 PHE A  92      -0.092  10.090   9.376  1.00 84.41           C  
ATOM    786  CD2 PHE A  92      -1.667   8.304   9.581  1.00 84.41           C  
ATOM    787  CE1 PHE A  92       0.152   9.730   8.052  1.00 84.41           C  
ATOM    788  CE2 PHE A  92      -1.429   7.938   8.259  1.00 84.41           C  
ATOM    789  CZ  PHE A  92      -0.520   8.653   7.496  1.00 84.41           C  
ATOM    790  N   PRO A  93       1.776   8.078  12.601  1.00 77.30           N  
ATOM    791  CA  PRO A  93       3.220   8.265  12.765  1.00 77.30           C  
ATOM    792  C   PRO A  93       3.893   8.795  11.501  1.00 77.30           C  
ATOM    793  CB  PRO A  93       3.722   6.859  13.102  1.00 77.30           C  
ATOM    794  O   PRO A  93       3.398   8.571  10.393  1.00 77.30           O  
ATOM    795  CG  PRO A  93       2.770   5.937  12.410  1.00 77.30           C  
ATOM    796  CD  PRO A  93       1.404   6.561  12.429  1.00 77.30           C  
ATOM    797  N   ASN A  94       4.906   9.642  11.788  1.00 75.00           N  
ATOM    798  CA  ASN A  94       5.794  10.029  10.697  1.00 75.00           C  
ATOM    799  C   ASN A  94       6.771   8.911  10.346  1.00 75.00           C  
ATOM    800  CB  ASN A  94       6.556  11.307  11.054  1.00 75.00           C  
ATOM    801  O   ASN A  94       7.835   8.796  10.957  1.00 75.00           O  
ATOM    802  CG  ASN A  94       7.302  11.892   9.870  1.00 75.00           C  
ATOM    803  ND2 ASN A  94       8.263  12.765  10.148  1.00 75.00           N  
ATOM    804  OD1 ASN A  94       7.016  11.562   8.716  1.00 75.00           O  
ATOM    805  N   SER A  95       6.294   7.939   9.581  1.00 66.57           N  
ATOM    806  CA  SER A  95       7.058   6.772   9.153  1.00 66.57           C  
ATOM    807  C   SER A  95       7.503   6.905   7.701  1.00 66.57           C  
ATOM    808  CB  SER A  95       6.233   5.497   9.328  1.00 66.57           C  
ATOM    809  O   SER A  95       6.782   7.467   6.874  1.00 66.57           O  
ATOM    810  OG  SER A  95       6.902   4.383   8.761  1.00 66.57           O  
ATOM    811  N   PRO A  96       8.805   6.555   7.525  1.00 56.56           N  
ATOM    812  CA  PRO A  96       9.267   6.556   6.135  1.00 56.56           C  
ATOM    813  C   PRO A  96       8.558   5.511   5.276  1.00 56.56           C  
ATOM    814  CB  PRO A  96      10.759   6.239   6.259  1.00 56.56           C  
ATOM    815  O   PRO A  96       8.605   5.582   4.046  1.00 56.56           O  
ATOM    816  CG  PRO A  96      10.887   5.504   7.554  1.00 56.56           C  
ATOM    817  CD  PRO A  96       9.811   5.984   8.484  1.00 56.56           C  
ATOM    818  N   ASN A  97       7.816   4.592   5.955  1.00 57.68           N  
ATOM    819  CA  ASN A  97       7.118   3.494   5.296  1.00 57.68           C  
ATOM    820  C   ASN A  97       5.635   3.803   5.110  1.00 57.68           C  
ATOM    821  CB  ASN A  97       7.295   2.195   6.085  1.00 57.68           C  
ATOM    822  O   ASN A  97       4.889   3.897   6.086  1.00 57.68           O  
ATOM    823  CG  ASN A  97       6.713   0.992   5.368  1.00 57.68           C  
ATOM    824  ND2 ASN A  97       7.110  -0.201   5.793  1.00 57.68           N  
ATOM    825  OD1 ASN A  97       5.913   1.135   4.440  1.00 57.68           O  
ATOM    826  N   PHE A  98       5.140   4.048   3.896  1.00 61.57           N  
ATOM    827  CA  PHE A  98       3.749   4.350   3.581  1.00 61.57           C  
ATOM    828  C   PHE A  98       2.838   3.200   3.995  1.00 61.57           C  
ATOM    829  CB  PHE A  98       3.586   4.636   2.084  1.00 61.57           C  
ATOM    830  O   PHE A  98       1.671   3.415   4.329  1.00 61.57           O  
ATOM    831  CG  PHE A  98       3.801   6.078   1.715  1.00 61.57           C  
ATOM    832  CD1 PHE A  98       2.722   6.941   1.569  1.00 61.57           C  
ATOM    833  CD2 PHE A  98       5.084   6.572   1.514  1.00 61.57           C  
ATOM    834  CE1 PHE A  98       2.918   8.278   1.227  1.00 61.57           C  
ATOM    835  CE2 PHE A  98       5.288   7.906   1.172  1.00 61.57           C  
ATOM    836  CZ  PHE A  98       4.204   8.757   1.028  1.00 61.57           C  
ATOM    837  N   GLY A  99       3.410   2.012   4.059  1.00 61.44           N  
ATOM    838  CA  GLY A  99       2.645   0.842   4.457  1.00 61.44           C  
ATOM    839  C   GLY A  99       2.154   0.908   5.891  1.00 61.44           C  
ATOM    840  O   GLY A  99       0.989   0.617   6.169  1.00 61.44           O  
ATOM    841  N   GLU A 100       3.104   1.286   6.757  1.00 62.46           N  
ATOM    842  CA  GLU A 100       2.758   1.447   8.166  1.00 62.46           C  
ATOM    843  C   GLU A 100       1.700   2.530   8.354  1.00 62.46           C  
ATOM    844  CB  GLU A 100       4.004   1.780   8.991  1.00 62.46           C  
ATOM    845  O   GLU A 100       0.750   2.351   9.119  1.00 62.46           O  
ATOM    846  CG  GLU A 100       3.758   1.810  10.493  1.00 62.46           C  
ATOM    847  CD  GLU A 100       5.019   2.065  11.303  1.00 62.46           C  
ATOM    848  OE1 GLU A 100       4.917   2.289  12.530  1.00 62.46           O  
ATOM    849  OE2 GLU A 100       6.118   2.041  10.705  1.00 62.46           O  
ATOM    850  N   GLN A 101       1.807   3.592   7.611  1.00 68.31           N  
ATOM    851  CA  GLN A 101       0.852   4.694   7.664  1.00 68.31           C  
ATOM    852  C   GLN A 101      -0.487   4.291   7.051  1.00 68.31           C  
ATOM    853  CB  GLN A 101       1.410   5.923   6.945  1.00 68.31           C  
ATOM    854  O   GLN A 101      -1.544   4.704   7.531  1.00 68.31           O  
ATOM    855  CG  GLN A 101       2.606   6.554   7.646  1.00 68.31           C  
ATOM    856  CD  GLN A 101       3.162   7.750   6.895  1.00 68.31           C  
ATOM    857  NE2 GLN A 101       4.108   8.449   7.512  1.00 68.31           N  
ATOM    858  OE1 GLN A 101       2.744   8.042   5.770  1.00 68.31           O  
ATOM    859  N   GLY A 102      -0.441   3.523   6.047  1.00 68.92           N  
ATOM    860  CA  GLY A 102      -1.637   2.953   5.447  1.00 68.92           C  
ATOM    861  C   GLY A 102      -2.439   2.099   6.410  1.00 68.92           C  
ATOM    862  O   GLY A 102      -3.668   2.186   6.449  1.00 68.92           O  
ATOM    863  N   ILE A 103      -1.789   1.343   7.183  1.00 70.71           N  
ATOM    864  CA  ILE A 103      -2.450   0.474   8.150  1.00 70.71           C  
ATOM    865  C   ILE A 103      -3.182   1.321   9.188  1.00 70.71           C  
ATOM    866  CB  ILE A 103      -1.442  -0.470   8.843  1.00 70.71           C  
ATOM    867  O   ILE A 103      -4.322   1.021   9.551  1.00 70.71           O  
ATOM    868  CG1 ILE A 103      -0.915  -1.511   7.848  1.00 70.71           C  
ATOM    869  CG2 ILE A 103      -2.084  -1.148  10.057  1.00 70.71           C  
ATOM    870  CD1 ILE A 103       0.290  -2.294   8.352  1.00 70.71           C  
ATOM    871  N   ASN A 104      -2.510   2.335   9.705  1.00 77.05           N  
ATOM    872  CA  ASN A 104      -3.135   3.228  10.674  1.00 77.05           C  
ATOM    873  C   ASN A 104      -4.335   3.954  10.074  1.00 77.05           C  
ATOM    874  CB  ASN A 104      -2.117   4.236  11.210  1.00 77.05           C  
ATOM    875  O   ASN A 104      -5.323   4.207  10.767  1.00 77.05           O  
ATOM    876  CG  ASN A 104      -1.230   3.652  12.292  1.00 77.05           C  
ATOM    877  ND2 ASN A 104       0.009   3.335  11.936  1.00 77.05           N  
ATOM    878  OD1 ASN A 104      -1.655   3.487  13.438  1.00 77.05           O  
ATOM    879  N   LEU A 105      -4.238   4.216   8.793  1.00 79.54           N  
ATOM    880  CA  LEU A 105      -5.352   4.835   8.084  1.00 79.54           C  
ATOM    881  C   LEU A 105      -6.555   3.898   8.038  1.00 79.54           C  
ATOM    882  CB  LEU A 105      -4.935   5.220   6.662  1.00 79.54           C  
ATOM    883  O   LEU A 105      -7.701   4.348   8.109  1.00 79.54           O  
ATOM    884  CG  LEU A 105      -5.983   5.955   5.824  1.00 79.54           C  
ATOM    885  CD1 LEU A 105      -6.310   7.306   6.452  1.00 79.54           C  
ATOM    886  CD2 LEU A 105      -5.494   6.131   4.391  1.00 79.54           C  
ATOM    887  N   ARG A 106      -6.351   2.657   7.884  1.00 82.11           N  
ATOM    888  CA  ARG A 106      -7.429   1.675   7.821  1.00 82.11           C  
ATOM    889  C   ARG A 106      -8.285   1.721   9.082  1.00 82.11           C  
ATOM    890  CB  ARG A 106      -6.863   0.267   7.623  1.00 82.11           C  
ATOM    891  O   ARG A 106      -9.512   1.625   9.009  1.00 82.11           O  
ATOM    892  CG  ARG A 106      -6.199   0.054   6.272  1.00 82.11           C  
ATOM    893  CD  ARG A 106      -5.589  -1.336   6.156  1.00 82.11           C  
ATOM    894  NE  ARG A 106      -4.738  -1.454   4.975  1.00 82.11           N  
ATOM    895  NH1 ARG A 106      -4.110  -3.638   5.392  1.00 82.11           N  
ATOM    896  NH2 ARG A 106      -3.312  -2.544   3.542  1.00 82.11           N  
ATOM    897  CZ  ARG A 106      -4.056  -2.545   4.639  1.00 82.11           C  
ATOM    898  N   ALA A 107      -7.630   1.852  10.171  1.00 83.77           N  
ATOM    899  CA  ALA A 107      -8.347   1.926  11.441  1.00 83.77           C  
ATOM    900  C   ALA A 107      -9.265   3.144  11.483  1.00 83.77           C  
ATOM    901  CB  ALA A 107      -7.361   1.966  12.606  1.00 83.77           C  
ATOM    902  O   ALA A 107     -10.416   3.047  11.915  1.00 83.77           O  
ATOM    903  N   ILE A 108      -8.716   4.262  11.009  1.00 85.87           N  
ATOM    904  CA  ILE A 108      -9.472   5.510  10.998  1.00 85.87           C  
ATOM    905  C   ILE A 108     -10.694   5.364  10.093  1.00 85.87           C  
ATOM    906  CB  ILE A 108      -8.599   6.696  10.533  1.00 85.87           C  
ATOM    907  O   ILE A 108     -11.814   5.686  10.496  1.00 85.87           O  
ATOM    908  CG1 ILE A 108      -7.399   6.875  11.469  1.00 85.87           C  
ATOM    909  CG2 ILE A 108      -9.430   7.981  10.456  1.00 85.87           C  
ATOM    910  CD1 ILE A 108      -6.382   7.899  10.984  1.00 85.87           C  
ATOM    911  N   ASN A 109     -10.434   4.835   8.912  1.00 83.37           N  
ATOM    912  CA  ASN A 109     -11.510   4.674   7.940  1.00 83.37           C  
ATOM    913  C   ASN A 109     -12.583   3.715   8.446  1.00 83.37           C  
ATOM    914  CB  ASN A 109     -10.954   4.189   6.600  1.00 83.37           C  
ATOM    915  O   ASN A 109     -13.778   3.980   8.298  1.00 83.37           O  
ATOM    916  CG  ASN A 109     -10.305   5.301   5.800  1.00 83.37           C  
ATOM    917  ND2 ASN A 109      -9.386   4.936   4.913  1.00 83.37           N  
ATOM    918  OD1 ASN A 109     -10.626   6.479   5.977  1.00 83.37           O  
ATOM    919  N   GLU A 110     -12.111   2.676   8.966  1.00 86.54           N  
ATOM    920  CA  GLU A 110     -13.060   1.699   9.490  1.00 86.54           C  
ATOM    921  C   GLU A 110     -13.881   2.286  10.634  1.00 86.54           C  
ATOM    922  CB  GLU A 110     -12.330   0.438   9.960  1.00 86.54           C  
ATOM    923  O   GLU A 110     -15.101   2.115  10.681  1.00 86.54           O  
ATOM    924  CG  GLU A 110     -13.259  -0.662  10.453  1.00 86.54           C  
ATOM    925  CD  GLU A 110     -12.523  -1.928  10.865  1.00 86.54           C  
ATOM    926  OE1 GLU A 110     -13.164  -2.847  11.425  1.00 86.54           O  
ATOM    927  OE2 GLU A 110     -11.297  -2.001  10.627  1.00 86.54           O  
ATOM    928  N   PHE A 111     -13.231   2.886  11.552  1.00 87.80           N  
ATOM    929  CA  PHE A 111     -13.889   3.514  12.692  1.00 87.80           C  
ATOM    930  C   PHE A 111     -14.985   4.466  12.227  1.00 87.80           C  
ATOM    931  CB  PHE A 111     -12.871   4.267  13.554  1.00 87.80           C  
ATOM    932  O   PHE A 111     -16.116   4.404  12.714  1.00 87.80           O  
ATOM    933  CG  PHE A 111     -13.479   4.971  14.737  1.00 87.80           C  
ATOM    934  CD1 PHE A 111     -13.749   6.333  14.689  1.00 87.80           C  
ATOM    935  CD2 PHE A 111     -13.781   4.270  15.897  1.00 87.80           C  
ATOM    936  CE1 PHE A 111     -14.313   6.988  15.782  1.00 87.80           C  
ATOM    937  CE2 PHE A 111     -14.344   4.917  16.993  1.00 87.80           C  
ATOM    938  CZ  PHE A 111     -14.608   6.276  16.934  1.00 87.80           C  
ATOM    939  N   LYS A 112     -14.772   5.189  11.358  1.00 85.54           N  
ATOM    940  CA  LYS A 112     -15.716   6.184  10.855  1.00 85.54           C  
ATOM    941  C   LYS A 112     -16.933   5.516  10.222  1.00 85.54           C  
ATOM    942  CB  LYS A 112     -15.036   7.103   9.840  1.00 85.54           C  
ATOM    943  O   LYS A 112     -18.037   6.064  10.258  1.00 85.54           O  
ATOM    944  CG  LYS A 112     -14.048   8.083  10.456  1.00 85.54           C  
ATOM    945  CD  LYS A 112     -13.354   8.922   9.391  1.00 85.54           C  
ATOM    946  CE  LYS A 112     -14.329   9.860   8.692  1.00 85.54           C  
ATOM    947  NZ  LYS A 112     -13.690  10.569   7.544  1.00 85.54           N  
ATOM    948  N   SER A 113     -16.645   4.463   9.586  1.00 86.19           N  
ATOM    949  CA  SER A 113     -17.693   3.799   8.818  1.00 86.19           C  
ATOM    950  C   SER A 113     -18.815   3.306   9.726  1.00 86.19           C  
ATOM    951  CB  SER A 113     -17.117   2.627   8.024  1.00 86.19           C  
ATOM    952  O   SER A 113     -19.913   3.002   9.255  1.00 86.19           O  
ATOM    953  OG  SER A 113     -16.851   1.525   8.874  1.00 86.19           O  
ATOM    954  N   TYR A 114     -18.582   3.285  11.006  1.00 88.89           N  
ATOM    955  CA  TYR A 114     -19.575   2.753  11.933  1.00 88.89           C  
ATOM    956  C   TYR A 114     -20.504   3.854  12.429  1.00 88.89           C  
ATOM    957  CB  TYR A 114     -18.890   2.073  13.122  1.00 88.89           C  
ATOM    958  O   TYR A 114     -21.431   3.592  13.199  1.00 88.89           O  
ATOM    959  CG  TYR A 114     -18.136   0.819  12.753  1.00 88.89           C  
ATOM    960  CD1 TYR A 114     -18.790  -0.265  12.172  1.00 88.89           C  
ATOM    961  CD2 TYR A 114     -16.769   0.714  12.985  1.00 88.89           C  
ATOM    962  CE1 TYR A 114     -18.100  -1.424  11.831  1.00 88.89           C  
ATOM    963  CE2 TYR A 114     -16.068  -0.440  12.649  1.00 88.89           C  
ATOM    964  OH  TYR A 114     -16.053  -2.646  11.739  1.00 88.89           O  
ATOM    965  CZ  TYR A 114     -16.741  -1.501  12.073  1.00 88.89           C  
ATOM    966  N   PHE A 115     -20.297   5.102  11.971  1.00 86.37           N  
ATOM    967  CA  PHE A 115     -21.113   6.233  12.398  1.00 86.37           C  
ATOM    968  C   PHE A 115     -21.846   6.850  11.213  1.00 86.37           C  
ATOM    969  CB  PHE A 115     -20.247   7.292  13.089  1.00 86.37           C  
ATOM    970  O   PHE A 115     -21.302   6.924  10.110  1.00 86.37           O  
ATOM    971  CG  PHE A 115     -19.538   6.789  14.317  1.00 86.37           C  
ATOM    972  CD1 PHE A 115     -20.125   6.904  15.571  1.00 86.37           C  
ATOM    973  CD2 PHE A 115     -18.283   6.202  14.217  1.00 86.37           C  
ATOM    974  CE1 PHE A 115     -19.471   6.439  16.710  1.00 86.37           C  
ATOM    975  CE2 PHE A 115     -17.623   5.736  15.351  1.00 86.37           C  
ATOM    976  CZ  PHE A 115     -18.218   5.856  16.596  1.00 86.37           C  
ATOM    977  N   ASN A 116     -23.163   7.154  11.390  1.00 82.59           N  
ATOM    978  CA  ASN A 116     -23.937   7.830  10.355  1.00 82.59           C  
ATOM    979  C   ASN A 116     -23.358   9.204  10.029  1.00 82.59           C  
ATOM    980  CB  ASN A 116     -25.402   7.958  10.778  1.00 82.59           C  
ATOM    981  O   ASN A 116     -23.220   9.562   8.859  1.00 82.59           O  
ATOM    982  CG  ASN A 116     -26.116   6.622  10.822  1.00 82.59           C  
ATOM    983  ND2 ASN A 116     -27.157   6.532  11.642  1.00 82.59           N  
ATOM    984  OD1 ASN A 116     -25.735   5.677  10.125  1.00 82.59           O  
ATOM    985  N   LYS A 117     -22.973   9.942  11.063  1.00 80.86           N  
ATOM    986  CA  LYS A 117     -22.196  11.178  11.007  1.00 80.86           C  
ATOM    987  C   LYS A 117     -20.912  11.057  11.822  1.00 80.86           C  
ATOM    988  CB  LYS A 117     -23.028  12.358  11.511  1.00 80.86           C  
ATOM    989  O   LYS A 117     -20.953  11.013  13.053  1.00 80.86           O  
ATOM    990  CG  LYS A 117     -22.399  13.718  11.242  1.00 80.86           C  
ATOM    991  CD  LYS A 117     -23.297  14.852  11.718  1.00 80.86           C  
ATOM    992  CE  LYS A 117     -22.638  16.210  11.518  1.00 80.86           C  
ATOM    993  NZ  LYS A 117     -23.529  17.328  11.951  1.00 80.86           N  
ATOM    994  N   PRO A 118     -19.831  10.934  10.996  1.00 71.81           N  
ATOM    995  CA  PRO A 118     -18.590  10.677  11.729  1.00 71.81           C  
ATOM    996  C   PRO A 118     -18.229  11.805  12.693  1.00 71.81           C  
ATOM    997  CB  PRO A 118     -17.544  10.552  10.618  1.00 71.81           C  
ATOM    998  O   PRO A 118     -18.441  12.979  12.381  1.00 71.81           O  
ATOM    999  CG  PRO A 118     -18.215  11.097   9.399  1.00 71.81           C  
ATOM   1000  CD  PRO A 118     -19.691  11.177   9.662  1.00 71.81           C  
ATOM   1001  N   PRO A 119     -17.789  11.369  13.912  1.00 79.87           N  
ATOM   1002  CA  PRO A 119     -17.306  12.409  14.823  1.00 79.87           C  
ATOM   1003  C   PRO A 119     -16.071  13.133  14.291  1.00 79.87           C  
ATOM   1004  CB  PRO A 119     -16.975  11.632  16.100  1.00 79.87           C  
ATOM   1005  O   PRO A 119     -15.369  12.607  13.423  1.00 79.87           O  
ATOM   1006  CG  PRO A 119     -16.657  10.248  15.634  1.00 79.87           C  
ATOM   1007  CD  PRO A 119     -17.436   9.977  14.379  1.00 79.87           C  
ATOM   1008  N   LYS A 120     -16.037  14.408  14.594  1.00 84.52           N  
ATOM   1009  CA  LYS A 120     -14.784  15.097  14.303  1.00 84.52           C  
ATOM   1010  C   LYS A 120     -13.606  14.409  14.987  1.00 84.52           C  
ATOM   1011  CB  LYS A 120     -14.862  16.561  14.740  1.00 84.52           C  
ATOM   1012  O   LYS A 120     -13.674  14.084  16.174  1.00 84.52           O  
ATOM   1013  CG  LYS A 120     -13.694  17.412  14.266  1.00 84.52           C  
ATOM   1014  CD  LYS A 120     -13.886  18.878  14.631  1.00 84.52           C  
ATOM   1015  CE  LYS A 120     -12.713  19.730  14.164  1.00 84.52           C  
ATOM   1016  NZ  LYS A 120     -12.914  21.174  14.486  1.00 84.52           N  
ATOM   1017  N   ILE A 121     -12.543  14.077  14.196  1.00 89.81           N  
ATOM   1018  CA  ILE A 121     -11.422  13.353  14.785  1.00 89.81           C  
ATOM   1019  C   ILE A 121     -10.173  14.232  14.767  1.00 89.81           C  
ATOM   1020  CB  ILE A 121     -11.153  12.025  14.041  1.00 89.81           C  
ATOM   1021  O   ILE A 121     -10.074  15.164  13.965  1.00 89.81           O  
ATOM   1022  CG1 ILE A 121     -10.810  12.296  12.572  1.00 89.81           C  
ATOM   1023  CG2 ILE A 121     -12.358  11.088  14.158  1.00 89.81           C  
ATOM   1024  CD1 ILE A 121     -10.360  11.061  11.803  1.00 89.81           C  
ATOM   1025  N   ILE A 122      -9.271  13.927  15.671  1.00 89.31           N  
ATOM   1026  CA  ILE A 122      -7.968  14.578  15.738  1.00 89.31           C  
ATOM   1027  C   ILE A 122      -6.881  13.605  15.287  1.00 89.31           C  
ATOM   1028  CB  ILE A 122      -7.666  15.095  17.163  1.00 89.31           C  
ATOM   1029  O   ILE A 122      -6.782  12.491  15.807  1.00 89.31           O  
ATOM   1030  CG1 ILE A 122      -8.744  16.089  17.609  1.00 89.31           C  
ATOM   1031  CG2 ILE A 122      -6.275  15.732  17.223  1.00 89.31           C  
ATOM   1032  CD1 ILE A 122      -8.781  16.329  19.112  1.00 89.31           C  
ATOM   1033  N   ILE A 123      -6.105  14.071  14.268  1.00 89.07           N  
ATOM   1034  CA  ILE A 123      -4.963  13.280  13.821  1.00 89.07           C  
ATOM   1035  C   ILE A 123      -3.694  13.769  14.515  1.00 89.07           C  
ATOM   1036  CB  ILE A 123      -4.794  13.348  12.286  1.00 89.07           C  
ATOM   1037  O   ILE A 123      -3.220  14.876  14.250  1.00 89.07           O  
ATOM   1038  CG1 ILE A 123      -6.112  12.994  11.588  1.00 89.07           C  
ATOM   1039  CG2 ILE A 123      -3.664  12.423  11.826  1.00 89.07           C  
ATOM   1040  CD1 ILE A 123      -6.560  11.555  11.804  1.00 89.07           C  
ATOM   1041  N   LEU A 124      -3.246  12.880  15.367  1.00 87.22           N  
ATOM   1042  CA  LEU A 124      -2.039  13.201  16.121  1.00 87.22           C  
ATOM   1043  C   LEU A 124      -0.797  12.680  15.405  1.00 87.22           C  
ATOM   1044  CB  LEU A 124      -2.115  12.611  17.531  1.00 87.22           C  
ATOM   1045  O   LEU A 124      -0.685  11.481  15.141  1.00 87.22           O  
ATOM   1046  CG  LEU A 124      -0.957  12.951  18.472  1.00 87.22           C  
ATOM   1047  CD1 LEU A 124      -0.933  14.448  18.763  1.00 87.22           C  
ATOM   1048  CD2 LEU A 124      -1.067  12.151  19.766  1.00 87.22           C  
ATOM   1049  N   THR A 125       0.191  13.575  15.066  1.00 84.82           N  
ATOM   1050  CA  THR A 125       1.386  13.190  14.323  1.00 84.82           C  
ATOM   1051  C   THR A 125       2.641  13.419  15.161  1.00 84.82           C  
ATOM   1052  CB  THR A 125       1.498  13.972  13.001  1.00 84.82           C  
ATOM   1053  O   THR A 125       2.634  14.230  16.090  1.00 84.82           O  
ATOM   1054  CG2 THR A 125       0.194  13.910  12.213  1.00 84.82           C  
ATOM   1055  OG1 THR A 125       1.806  15.342  13.288  1.00 84.82           O  
ATOM   1056  N   ASP A 126       3.706  12.612  14.912  1.00 78.05           N  
ATOM   1057  CA  ASP A 126       4.967  12.778  15.628  1.00 78.05           C  
ATOM   1058  C   ASP A 126       5.995  13.508  14.767  1.00 78.05           C  
ATOM   1059  CB  ASP A 126       5.518  11.420  16.068  1.00 78.05           C  
ATOM   1060  O   ASP A 126       7.197  13.261  14.883  1.00 78.05           O  
ATOM   1061  CG  ASP A 126       5.811  10.493  14.902  1.00 78.05           C  
ATOM   1062  OD1 ASP A 126       5.387  10.791  13.764  1.00 78.05           O  
ATOM   1063  OD2 ASP A 126       6.470   9.454  15.122  1.00 78.05           O  
ATOM   1064  N   ASP A 127       5.566  14.371  13.916  1.00 72.72           N  
ATOM   1065  CA  ASP A 127       6.452  15.182  13.086  1.00 72.72           C  
ATOM   1066  C   ASP A 127       7.406  16.008  13.947  1.00 72.72           C  
ATOM   1067  CB  ASP A 127       5.640  16.100  12.171  1.00 72.72           C  
ATOM   1068  O   ASP A 127       6.998  16.581  14.959  1.00 72.72           O  
ATOM   1069  CG  ASP A 127       4.926  15.350  11.060  1.00 72.72           C  
ATOM   1070  OD1 ASP A 127       5.491  14.373  10.523  1.00 72.72           O  
ATOM   1071  OD2 ASP A 127       3.789  15.741  10.718  1.00 72.72           O  
ATOM   1072  N   ASP A 128       8.795  15.796  13.845  1.00 59.01           N  
ATOM   1073  CA  ASP A 128       9.916  16.342  14.605  1.00 59.01           C  
ATOM   1074  C   ASP A 128      10.291  17.735  14.104  1.00 59.01           C  
ATOM   1075  CB  ASP A 128      11.126  15.410  14.522  1.00 59.01           C  
ATOM   1076  O   ASP A 128      10.680  18.600  14.892  1.00 59.01           O  
ATOM   1077  CG  ASP A 128      10.929  14.113  15.287  1.00 59.01           C  
ATOM   1078  OD1 ASP A 128      10.105  14.079  16.227  1.00 59.01           O  
ATOM   1079  OD2 ASP A 128      11.605  13.117  14.948  1.00 59.01           O  
ATOM   1080  N   GLU A 129       9.341  18.571  13.336  1.00 58.63           N  
ATOM   1081  CA  GLU A 129       9.484  19.932  12.827  1.00 58.63           C  
ATOM   1082  C   GLU A 129       9.403  19.963  11.304  1.00 58.63           C  
ATOM   1083  CB  GLU A 129      10.806  20.545  13.296  1.00 58.63           C  
ATOM   1084  O   GLU A 129       9.751  18.986  10.638  1.00 58.63           O  
ATOM   1085  CG  GLU A 129      10.764  21.085  14.718  1.00 58.63           C  
ATOM   1086  CD  GLU A 129      12.040  21.805  15.126  1.00 58.63           C  
ATOM   1087  OE1 GLU A 129      12.136  22.258  16.288  1.00 58.63           O  
ATOM   1088  OE2 GLU A 129      12.950  21.916  14.275  1.00 58.63           O  
ATOM   1089  N   GLU A 130       8.497  20.685  10.608  1.00 57.60           N  
ATOM   1090  CA  GLU A 130       8.271  20.906   9.183  1.00 57.60           C  
ATOM   1091  C   GLU A 130       9.562  20.738   8.387  1.00 57.60           C  
ATOM   1092  CB  GLU A 130       7.680  22.297   8.941  1.00 57.60           C  
ATOM   1093  O   GLU A 130      10.615  21.237   8.790  1.00 57.60           O  
ATOM   1094  CG  GLU A 130       6.162  22.345   9.029  1.00 57.60           C  
ATOM   1095  CD  GLU A 130       5.584  23.713   8.705  1.00 57.60           C  
ATOM   1096  OE1 GLU A 130       4.343  23.872   8.739  1.00 57.60           O  
ATOM   1097  OE2 GLU A 130       6.380  24.634   8.414  1.00 57.60           O  
ATOM   1098  N   SER A 131      10.080  19.566   7.911  1.00 60.33           N  
ATOM   1099  CA  SER A 131      11.126  19.496   6.896  1.00 60.33           C  
ATOM   1100  C   SER A 131      10.918  20.551   5.814  1.00 60.33           C  
ATOM   1101  CB  SER A 131      11.167  18.105   6.263  1.00 60.33           C  
ATOM   1102  O   SER A 131       9.985  20.453   5.016  1.00 60.33           O  
ATOM   1103  OG  SER A 131      12.085  18.071   5.184  1.00 60.33           O  
ATOM   1104  N   THR A 132      11.221  21.784   6.089  1.00 63.19           N  
ATOM   1105  CA  THR A 132      10.895  22.816   5.110  1.00 63.19           C  
ATOM   1106  C   THR A 132      11.975  22.903   4.036  1.00 63.19           C  
ATOM   1107  CB  THR A 132      10.724  24.190   5.783  1.00 63.19           C  
ATOM   1108  O   THR A 132      13.167  22.810   4.337  1.00 63.19           O  
ATOM   1109  CG2 THR A 132       9.533  24.192   6.736  1.00 63.19           C  
ATOM   1110  OG1 THR A 132      11.912  24.506   6.519  1.00 63.19           O  
ATOM   1111  N   GLY A 133      12.116  21.782   3.222  1.00 75.73           N  
ATOM   1112  CA  GLY A 133      12.995  22.003   2.086  1.00 75.73           C  
ATOM   1113  C   GLY A 133      13.650  23.371   2.095  1.00 75.73           C  
ATOM   1114  O   GLY A 133      13.461  24.150   3.032  1.00 75.73           O  
ATOM   1115  N   PHE A 134      14.570  23.564   1.188  1.00 83.74           N  
ATOM   1116  CA  PHE A 134      15.176  24.881   1.028  1.00 83.74           C  
ATOM   1117  C   PHE A 134      15.535  25.139  -0.430  1.00 83.74           C  
ATOM   1118  CB  PHE A 134      16.423  25.010   1.907  1.00 83.74           C  
ATOM   1119  O   PHE A 134      15.646  24.201  -1.223  1.00 83.74           O  
ATOM   1120  CG  PHE A 134      17.588  24.184   1.433  1.00 83.74           C  
ATOM   1121  CD1 PHE A 134      17.776  22.889   1.899  1.00 83.74           C  
ATOM   1122  CD2 PHE A 134      18.496  24.704   0.519  1.00 83.74           C  
ATOM   1123  CE1 PHE A 134      18.854  22.122   1.461  1.00 83.74           C  
ATOM   1124  CE2 PHE A 134      19.575  23.944   0.077  1.00 83.74           C  
ATOM   1125  CZ  PHE A 134      19.753  22.654   0.550  1.00 83.74           C  
ATOM   1126  N   THR A 135      15.506  26.451  -0.707  1.00 89.07           N  
ATOM   1127  CA  THR A 135      16.016  26.937  -1.985  1.00 89.07           C  
ATOM   1128  C   THR A 135      17.012  28.073  -1.772  1.00 89.07           C  
ATOM   1129  CB  THR A 135      14.871  27.419  -2.895  1.00 89.07           C  
ATOM   1130  O   THR A 135      16.744  29.008  -1.015  1.00 89.07           O  
ATOM   1131  CG2 THR A 135      15.407  27.927  -4.230  1.00 89.07           C  
ATOM   1132  OG1 THR A 135      13.971  26.330  -3.138  1.00 89.07           O  
ATOM   1133  N   GLN A 136      18.187  27.783  -2.418  1.00 89.69           N  
ATOM   1134  CA  GLN A 136      19.250  28.777  -2.312  1.00 89.69           C  
ATOM   1135  C   GLN A 136      19.808  29.134  -3.687  1.00 89.69           C  
ATOM   1136  CB  GLN A 136      20.372  28.271  -1.404  1.00 89.69           C  
ATOM   1137  O   GLN A 136      20.135  28.248  -4.479  1.00 89.69           O  
ATOM   1138  CG  GLN A 136      21.512  29.264  -1.223  1.00 89.69           C  
ATOM   1139  CD  GLN A 136      22.657  28.699  -0.404  1.00 89.69           C  
ATOM   1140  NE2 GLN A 136      23.177  29.500   0.519  1.00 89.69           N  
ATOM   1141  OE1 GLN A 136      23.071  27.552  -0.600  1.00 89.69           O  
ATOM   1142  N   THR A 137      19.814  30.508  -3.971  1.00 92.03           N  
ATOM   1143  CA  THR A 137      20.499  30.967  -5.175  1.00 92.03           C  
ATOM   1144  C   THR A 137      21.942  31.353  -4.861  1.00 92.03           C  
ATOM   1145  CB  THR A 137      19.770  32.165  -5.810  1.00 92.03           C  
ATOM   1146  O   THR A 137      22.190  32.198  -3.999  1.00 92.03           O  
ATOM   1147  CG2 THR A 137      20.477  32.628  -7.080  1.00 92.03           C  
ATOM   1148  OG1 THR A 137      18.428  31.783  -6.136  1.00 92.03           O  
ATOM   1149  N   VAL A 138      22.846  30.662  -5.605  1.00 90.03           N  
ATOM   1150  CA  VAL A 138      24.269  30.845  -5.337  1.00 90.03           C  
ATOM   1151  C   VAL A 138      24.947  31.477  -6.550  1.00 90.03           C  
ATOM   1152  CB  VAL A 138      24.956  29.508  -4.979  1.00 90.03           C  
ATOM   1153  O   VAL A 138      24.779  31.007  -7.678  1.00 90.03           O  
ATOM   1154  CG1 VAL A 138      26.443  29.722  -4.702  1.00 90.03           C  
ATOM   1155  CG2 VAL A 138      24.272  28.862  -3.775  1.00 90.03           C  
ATOM   1156  N   SER A 139      25.650  32.600  -6.297  1.00 91.34           N  
ATOM   1157  CA  SER A 139      26.521  33.210  -7.297  1.00 91.34           C  
ATOM   1158  C   SER A 139      27.972  33.228  -6.829  1.00 91.34           C  
ATOM   1159  CB  SER A 139      26.060  34.634  -7.611  1.00 91.34           C  
ATOM   1160  O   SER A 139      28.270  33.702  -5.731  1.00 91.34           O  
ATOM   1161  OG  SER A 139      26.842  35.198  -8.651  1.00 91.34           O  
ATOM   1162  N   PHE A 140      28.814  32.576  -7.671  1.00 90.36           N  
ATOM   1163  CA  PHE A 140      30.201  32.583  -7.222  1.00 90.36           C  
ATOM   1164  C   PHE A 140      31.143  32.905  -8.376  1.00 90.36           C  
ATOM   1165  CB  PHE A 140      30.573  31.232  -6.603  1.00 90.36           C  
ATOM   1166  O   PHE A 140      30.809  32.672  -9.540  1.00 90.36           O  
ATOM   1167  CG  PHE A 140      30.619  30.101  -7.595  1.00 90.36           C  
ATOM   1168  CD1 PHE A 140      29.467  29.397  -7.922  1.00 90.36           C  
ATOM   1169  CD2 PHE A 140      31.816  29.742  -8.201  1.00 90.36           C  
ATOM   1170  CE1 PHE A 140      29.506  28.350  -8.840  1.00 90.36           C  
ATOM   1171  CE2 PHE A 140      31.864  28.697  -9.119  1.00 90.36           C  
ATOM   1172  CZ  PHE A 140      30.708  28.002  -9.436  1.00 90.36           C  
ATOM   1173  N   LYS A 141      32.308  33.498  -8.047  1.00 90.11           N  
ATOM   1174  CA  LYS A 141      33.388  33.745  -8.999  1.00 90.11           C  
ATOM   1175  C   LYS A 141      34.514  32.730  -8.828  1.00 90.11           C  
ATOM   1176  CB  LYS A 141      33.933  35.165  -8.835  1.00 90.11           C  
ATOM   1177  O   LYS A 141      35.002  32.517  -7.716  1.00 90.11           O  
ATOM   1178  CG  LYS A 141      32.936  36.256  -9.197  1.00 90.11           C  
ATOM   1179  CD  LYS A 141      33.551  37.643  -9.059  1.00 90.11           C  
ATOM   1180  CE  LYS A 141      32.538  38.738  -9.366  1.00 90.11           C  
ATOM   1181  NZ  LYS A 141      33.148  40.098  -9.274  1.00 90.11           N  
ATOM   1182  N   ALA A 142      34.842  32.154  -9.992  1.00 90.60           N  
ATOM   1183  CA  ALA A 142      35.904  31.153  -9.942  1.00 90.60           C  
ATOM   1184  C   ALA A 142      37.077  31.553 -10.831  1.00 90.60           C  
ATOM   1185  CB  ALA A 142      35.367  29.786 -10.358  1.00 90.60           C  
ATOM   1186  O   ALA A 142      36.891  32.217 -11.854  1.00 90.60           O  
ATOM   1187  N   LYS A 143      38.306  31.247 -10.364  1.00 91.87           N  
ATOM   1188  CA  LYS A 143      39.521  31.340 -11.167  1.00 91.87           C  
ATOM   1189  C   LYS A 143      40.112  29.959 -11.433  1.00 91.87           C  
ATOM   1190  CB  LYS A 143      40.556  32.228 -10.474  1.00 91.87           C  
ATOM   1191  O   LYS A 143      40.002  29.059 -10.597  1.00 91.87           O  
ATOM   1192  CG  LYS A 143      40.141  33.688 -10.360  1.00 91.87           C  
ATOM   1193  CD  LYS A 143      41.281  34.553  -9.836  1.00 91.87           C  
ATOM   1194  CE  LYS A 143      40.955  36.036  -9.949  1.00 91.87           C  
ATOM   1195  NZ  LYS A 143      42.163  36.887  -9.730  1.00 91.87           N  
ATOM   1196  N   TRP A 144      40.797  29.804 -12.649  1.00 93.31           N  
ATOM   1197  CA  TRP A 144      41.339  28.479 -12.932  1.00 93.31           C  
ATOM   1198  C   TRP A 144      42.573  28.575 -13.823  1.00 93.31           C  
ATOM   1199  CB  TRP A 144      40.280  27.596 -13.598  1.00 93.31           C  
ATOM   1200  O   TRP A 144      42.863  29.636 -14.380  1.00 93.31           O  
ATOM   1201  CG  TRP A 144      39.785  28.123 -14.911  1.00 93.31           C  
ATOM   1202  CD1 TRP A 144      40.268  27.821 -16.155  1.00 93.31           C  
ATOM   1203  CD2 TRP A 144      38.713  29.049 -15.111  1.00 93.31           C  
ATOM   1204  CE2 TRP A 144      38.600  29.264 -16.502  1.00 93.31           C  
ATOM   1205  CE3 TRP A 144      37.836  29.718 -14.247  1.00 93.31           C  
ATOM   1206  NE1 TRP A 144      39.559  28.504 -17.116  1.00 93.31           N  
ATOM   1207  CH2 TRP A 144      36.797  30.764 -16.183  1.00 93.31           C  
ATOM   1208  CZ2 TRP A 144      37.643  30.122 -17.050  1.00 93.31           C  
ATOM   1209  CZ3 TRP A 144      36.884  30.571 -14.794  1.00 93.31           C  
ATOM   1210  N   LYS A 145      43.411  27.529 -13.902  1.00 92.81           N  
ATOM   1211  CA  LYS A 145      44.664  27.474 -14.649  1.00 92.81           C  
ATOM   1212  C   LYS A 145      44.406  27.386 -16.150  1.00 92.81           C  
ATOM   1213  CB  LYS A 145      45.509  26.284 -14.192  1.00 92.81           C  
ATOM   1214  O   LYS A 145      43.349  26.919 -16.578  1.00 92.81           O  
ATOM   1215  CG  LYS A 145      46.012  26.395 -12.760  1.00 92.81           C  
ATOM   1216  CD  LYS A 145      46.887  25.207 -12.381  1.00 92.81           C  
ATOM   1217  CE  LYS A 145      47.447  25.351 -10.972  1.00 92.81           C  
ATOM   1218  NZ  LYS A 145      48.267  24.166 -10.578  1.00 92.81           N  
ATOM   1219  N   ASP A 146      45.374  27.938 -16.937  1.00 90.36           N  
ATOM   1220  CA  ASP A 146      45.348  27.837 -18.393  1.00 90.36           C  
ATOM   1221  C   ASP A 146      45.351  26.378 -18.842  1.00 90.36           C  
ATOM   1222  CB  ASP A 146      46.539  28.578 -19.004  1.00 90.36           C  
ATOM   1223  O   ASP A 146      46.105  25.561 -18.311  1.00 90.36           O  
ATOM   1224  CG  ASP A 146      46.353  28.884 -20.480  1.00 90.36           C  
ATOM   1225  OD1 ASP A 146      45.200  28.885 -20.963  1.00 90.36           O  
ATOM   1226  OD2 ASP A 146      47.369  29.122 -21.168  1.00 90.36           O  
ATOM   1227  N   GLY A 147      44.316  25.937 -19.656  1.00 88.60           N  
ATOM   1228  CA  GLY A 147      44.235  24.564 -20.130  1.00 88.60           C  
ATOM   1229  C   GLY A 147      43.157  23.756 -19.433  1.00 88.60           C  
ATOM   1230  O   GLY A 147      42.812  22.658 -19.877  1.00 88.60           O  
ATOM   1231  N   TYR A 148      42.623  24.299 -18.312  1.00 91.30           N  
ATOM   1232  CA  TYR A 148      41.495  23.698 -17.609  1.00 91.30           C  
ATOM   1233  C   TYR A 148      40.171  24.210 -18.165  1.00 91.30           C  
ATOM   1234  CB  TYR A 148      41.579  23.991 -16.108  1.00 91.30           C  
ATOM   1235  O   TYR A 148      39.937  25.420 -18.211  1.00 91.30           O  
ATOM   1236  CG  TYR A 148      40.530  23.277 -15.291  1.00 91.30           C  
ATOM   1237  CD1 TYR A 148      39.466  23.974 -14.724  1.00 91.30           C  
ATOM   1238  CD2 TYR A 148      40.602  21.903 -15.083  1.00 91.30           C  
ATOM   1239  CE1 TYR A 148      38.499  23.321 -13.968  1.00 91.30           C  
ATOM   1240  CE2 TYR A 148      39.640  21.239 -14.329  1.00 91.30           C  
ATOM   1241  OH  TYR A 148      37.638  21.303 -13.030  1.00 91.30           O  
ATOM   1242  CZ  TYR A 148      38.593  21.955 -13.777  1.00 91.30           C  
ATOM   1243  N   GLU A 149      39.403  23.287 -18.705  1.00 92.89           N  
ATOM   1244  CA  GLU A 149      38.129  23.670 -19.307  1.00 92.89           C  
ATOM   1245  C   GLU A 149      37.019  23.726 -18.262  1.00 92.89           C  
ATOM   1246  CB  GLU A 149      37.750  22.698 -20.427  1.00 92.89           C  
ATOM   1247  O   GLU A 149      36.277  22.757 -18.085  1.00 92.89           O  
ATOM   1248  CG  GLU A 149      38.737  22.679 -21.585  1.00 92.89           C  
ATOM   1249  CD  GLU A 149      38.640  23.906 -22.477  1.00 92.89           C  
ATOM   1250  OE1 GLU A 149      39.613  24.206 -23.205  1.00 92.89           O  
ATOM   1251  OE2 GLU A 149      37.582  24.574 -22.447  1.00 92.89           O  
ATOM   1252  N   MET A 150      36.836  24.832 -17.542  1.00 91.66           N  
ATOM   1253  CA  MET A 150      35.951  25.014 -16.395  1.00 91.66           C  
ATOM   1254  C   MET A 150      34.489  24.875 -16.809  1.00 91.66           C  
ATOM   1255  CB  MET A 150      36.183  26.379 -15.747  1.00 91.66           C  
ATOM   1256  O   MET A 150      33.723  24.156 -16.165  1.00 91.66           O  
ATOM   1257  CG  MET A 150      35.324  26.628 -14.518  1.00 91.66           C  
ATOM   1258  SD  MET A 150      35.574  25.359 -13.216  1.00 91.66           S  
ATOM   1259  CE  MET A 150      34.254  25.822 -12.060  1.00 91.66           C  
ATOM   1260  N   ARG A 151      34.084  25.415 -17.854  1.00 89.98           N  
ATOM   1261  CA  ARG A 151      32.681  25.442 -18.252  1.00 89.98           C  
ATOM   1262  C   ARG A 151      32.179  24.042 -18.586  1.00 89.98           C  
ATOM   1263  CB  ARG A 151      32.479  26.371 -19.451  1.00 89.98           C  
ATOM   1264  O   ARG A 151      31.050  23.682 -18.243  1.00 89.98           O  
ATOM   1265  CG  ARG A 151      32.620  27.848 -19.118  1.00 89.98           C  
ATOM   1266  CD  ARG A 151      32.259  28.731 -20.304  1.00 89.98           C  
ATOM   1267  NE  ARG A 151      32.463  30.145 -20.004  1.00 89.98           N  
ATOM   1268  NH1 ARG A 151      30.242  30.577 -19.534  1.00 89.98           N  
ATOM   1269  NH2 ARG A 151      31.796  32.257 -19.396  1.00 89.98           N  
ATOM   1270  CZ  ARG A 151      31.500  30.990 -19.645  1.00 89.98           C  
ATOM   1271  N   SER A 152      33.014  23.312 -19.209  1.00 90.36           N  
ATOM   1272  CA  SER A 152      32.633  21.962 -19.612  1.00 90.36           C  
ATOM   1273  C   SER A 152      32.544  21.030 -18.408  1.00 90.36           C  
ATOM   1274  CB  SER A 152      33.631  21.404 -20.626  1.00 90.36           C  
ATOM   1275  O   SER A 152      31.859  20.007 -18.458  1.00 90.36           O  
ATOM   1276  OG  SER A 152      34.898  21.198 -20.025  1.00 90.36           O  
ATOM   1277  N   GLN A 153      33.103  21.406 -17.237  1.00 91.40           N  
ATOM   1278  CA  GLN A 153      33.208  20.536 -16.071  1.00 91.40           C  
ATOM   1279  C   GLN A 153      32.153  20.887 -15.026  1.00 91.40           C  
ATOM   1280  CB  GLN A 153      34.606  20.626 -15.457  1.00 91.40           C  
ATOM   1281  O   GLN A 153      31.982  20.164 -14.042  1.00 91.40           O  
ATOM   1282  CG  GLN A 153      35.716  20.151 -16.385  1.00 91.40           C  
ATOM   1283  CD  GLN A 153      35.693  18.651 -16.609  1.00 91.40           C  
ATOM   1284  NE2 GLN A 153      36.137  18.220 -17.785  1.00 91.40           N  
ATOM   1285  OE1 GLN A 153      35.280  17.885 -15.732  1.00 91.40           O  
ATOM   1286  N   LEU A 154      31.421  21.915 -15.266  1.00 91.08           N  
ATOM   1287  CA  LEU A 154      30.516  22.469 -14.265  1.00 91.08           C  
ATOM   1288  C   LEU A 154      29.372  21.504 -13.973  1.00 91.08           C  
ATOM   1289  CB  LEU A 154      29.957  23.815 -14.734  1.00 91.08           C  
ATOM   1290  O   LEU A 154      29.008  21.299 -12.813  1.00 91.08           O  
ATOM   1291  CG  LEU A 154      30.775  25.054 -14.368  1.00 91.08           C  
ATOM   1292  CD1 LEU A 154      30.270  26.270 -15.139  1.00 91.08           C  
ATOM   1293  CD2 LEU A 154      30.719  25.307 -12.865  1.00 91.08           C  
ATOM   1294  N   HIS A 155      28.936  20.971 -15.084  1.00 90.39           N  
ATOM   1295  CA  HIS A 155      27.850  20.016 -14.897  1.00 90.39           C  
ATOM   1296  C   HIS A 155      28.285  18.852 -14.012  1.00 90.39           C  
ATOM   1297  CB  HIS A 155      27.358  19.493 -16.248  1.00 90.39           C  
ATOM   1298  O   HIS A 155      27.586  18.494 -13.062  1.00 90.39           O  
ATOM   1299  CG  HIS A 155      26.208  18.542 -16.141  1.00 90.39           C  
ATOM   1300  CD2 HIS A 155      26.173  17.189 -16.107  1.00 90.39           C  
ATOM   1301  ND1 HIS A 155      24.899  18.965 -16.058  1.00 90.39           N  
ATOM   1302  CE1 HIS A 155      24.107  17.909 -15.976  1.00 90.39           C  
ATOM   1303  NE2 HIS A 155      24.855  16.820 -16.004  1.00 90.39           N  
ATOM   1304  N   SER A 156      29.398  18.273 -14.200  1.00 90.51           N  
ATOM   1305  CA  SER A 156      29.946  17.167 -13.422  1.00 90.51           C  
ATOM   1306  C   SER A 156      30.251  17.597 -11.991  1.00 90.51           C  
ATOM   1307  CB  SER A 156      31.214  16.624 -14.081  1.00 90.51           C  
ATOM   1308  O   SER A 156      30.047  16.828 -11.049  1.00 90.51           O  
ATOM   1309  OG  SER A 156      30.920  16.059 -15.347  1.00 90.51           O  
ATOM   1310  N   PHE A 157      30.709  18.733 -11.902  1.00 92.73           N  
ATOM   1311  CA  PHE A 157      30.976  19.262 -10.570  1.00 92.73           C  
ATOM   1312  C   PHE A 157      29.694  19.334  -9.749  1.00 92.73           C  
ATOM   1313  CB  PHE A 157      31.621  20.649 -10.661  1.00 92.73           C  
ATOM   1314  O   PHE A 157      29.657  18.876  -8.605  1.00 92.73           O  
ATOM   1315  CG  PHE A 157      31.581  21.421  -9.370  1.00 92.73           C  
ATOM   1316  CD1 PHE A 157      30.809  22.571  -9.255  1.00 92.73           C  
ATOM   1317  CD2 PHE A 157      32.318  20.998  -8.271  1.00 92.73           C  
ATOM   1318  CE1 PHE A 157      30.771  23.288  -8.062  1.00 92.73           C  
ATOM   1319  CE2 PHE A 157      32.284  21.710  -7.075  1.00 92.73           C  
ATOM   1320  CZ  PHE A 157      31.511  22.855  -6.973  1.00 92.73           C  
ATOM   1321  N   TYR A 158      28.585  19.913 -10.311  1.00 93.31           N  
ATOM   1322  CA  TYR A 158      27.316  20.043  -9.605  1.00 93.31           C  
ATOM   1323  C   TYR A 158      26.786  18.679  -9.179  1.00 93.31           C  
ATOM   1324  CB  TYR A 158      26.282  20.754 -10.484  1.00 93.31           C  
ATOM   1325  O   TYR A 158      26.273  18.524  -8.068  1.00 93.31           O  
ATOM   1326  CG  TYR A 158      26.586  22.213 -10.720  1.00 93.31           C  
ATOM   1327  CD1 TYR A 158      27.086  23.015  -9.697  1.00 93.31           C  
ATOM   1328  CD2 TYR A 158      26.374  22.793 -11.967  1.00 93.31           C  
ATOM   1329  CE1 TYR A 158      27.366  24.361  -9.910  1.00 93.31           C  
ATOM   1330  CE2 TYR A 158      26.651  24.137 -12.191  1.00 93.31           C  
ATOM   1331  OH  TYR A 158      27.422  26.244 -11.374  1.00 93.31           O  
ATOM   1332  CZ  TYR A 158      27.146  24.912 -11.158  1.00 93.31           C  
ATOM   1333  N   GLN A 159      26.921  17.718 -10.061  1.00 86.78           N  
ATOM   1334  CA  GLN A 159      26.450  16.372  -9.752  1.00 86.78           C  
ATOM   1335  C   GLN A 159      27.214  15.780  -8.571  1.00 86.78           C  
ATOM   1336  CB  GLN A 159      26.586  15.462 -10.974  1.00 86.78           C  
ATOM   1337  O   GLN A 159      26.614  15.187  -7.672  1.00 86.78           O  
ATOM   1338  CG  GLN A 159      25.530  15.706 -12.043  1.00 86.78           C  
ATOM   1339  CD  GLN A 159      25.731  14.845 -13.276  1.00 86.78           C  
ATOM   1340  NE2 GLN A 159      24.640  14.532 -13.966  1.00 86.78           N  
ATOM   1341  OE1 GLN A 159      26.859  14.463 -13.605  1.00 86.78           O  
ATOM   1342  N   GLU A 160      28.546  16.012  -8.569  1.00 84.77           N  
ATOM   1343  CA  GLU A 160      29.375  15.513  -7.476  1.00 84.77           C  
ATOM   1344  C   GLU A 160      29.120  16.293  -6.189  1.00 84.77           C  
ATOM   1345  CB  GLU A 160      30.858  15.585  -7.850  1.00 84.77           C  
ATOM   1346  O   GLU A 160      29.057  15.709  -5.106  1.00 84.77           O  
ATOM   1347  CG  GLU A 160      31.777  14.888  -6.858  1.00 84.77           C  
ATOM   1348  CD  GLU A 160      33.204  14.742  -7.362  1.00 84.77           C  
ATOM   1349  OE1 GLU A 160      34.121  14.532  -6.536  1.00 84.77           O  
ATOM   1350  OE2 GLU A 160      33.407  14.839  -8.593  1.00 84.77           O  
ATOM   1351  N   PHE A 161      28.970  17.573  -6.377  1.00 84.52           N  
ATOM   1352  CA  PHE A 161      28.709  18.472  -5.259  1.00 84.52           C  
ATOM   1353  C   PHE A 161      27.399  18.110  -4.568  1.00 84.52           C  
ATOM   1354  CB  PHE A 161      28.665  19.927  -5.737  1.00 84.52           C  
ATOM   1355  O   PHE A 161      27.324  18.098  -3.338  1.00 84.52           O  
ATOM   1356  CG  PHE A 161      28.457  20.924  -4.629  1.00 84.52           C  
ATOM   1357  CD1 PHE A 161      27.276  21.652  -4.544  1.00 84.52           C  
ATOM   1358  CD2 PHE A 161      29.442  21.133  -3.673  1.00 84.52           C  
ATOM   1359  CE1 PHE A 161      27.081  22.576  -3.519  1.00 84.52           C  
ATOM   1360  CE2 PHE A 161      29.254  22.054  -2.647  1.00 84.52           C  
ATOM   1361  CZ  PHE A 161      28.073  22.775  -2.572  1.00 84.52           C  
ATOM   1362  N   GLY A 162      26.387  17.723  -5.303  1.00 82.42           N  
ATOM   1363  CA  GLY A 162      25.048  17.387  -4.843  1.00 82.42           C  
ATOM   1364  C   GLY A 162      24.962  16.011  -4.210  1.00 82.42           C  
ATOM   1365  O   GLY A 162      24.079  15.754  -3.389  1.00 82.42           O  
ATOM   1366  N   GLY A 163      26.006  15.110  -4.515  1.00 77.19           N  
ATOM   1367  CA  GLY A 163      26.042  13.799  -3.886  1.00 77.19           C  
ATOM   1368  C   GLY A 163      25.133  12.789  -4.560  1.00 77.19           C  
ATOM   1369  O   GLY A 163      24.581  13.058  -5.629  1.00 77.19           O  
ATOM   1370  N   GLU A 164      25.014  11.588  -3.982  1.00 73.64           N  
ATOM   1371  CA  GLU A 164      24.268  10.467  -4.546  1.00 73.64           C  
ATOM   1372  C   GLU A 164      22.797  10.825  -4.739  1.00 73.64           C  
ATOM   1373  CB  GLU A 164      24.395   9.232  -3.651  1.00 73.64           C  
ATOM   1374  O   GLU A 164      22.143  11.307  -3.812  1.00 73.64           O  
ATOM   1375  CG  GLU A 164      23.889   7.950  -4.297  1.00 73.64           C  
ATOM   1376  CD  GLU A 164      24.070   6.723  -3.417  1.00 73.64           C  
ATOM   1377  OE1 GLU A 164      23.679   5.611  -3.838  1.00 73.64           O  
ATOM   1378  OE2 GLU A 164      24.607   6.875  -2.297  1.00 73.64           O  
ATOM   1379  N   GLY A 165      22.353  10.789  -6.053  1.00 74.65           N  
ATOM   1380  CA  GLY A 165      20.934  10.966  -6.317  1.00 74.65           C  
ATOM   1381  C   GLY A 165      20.567  12.393  -6.674  1.00 74.65           C  
ATOM   1382  O   GLY A 165      19.400  12.694  -6.933  1.00 74.65           O  
ATOM   1383  N   ALA A 166      21.557  13.322  -6.697  1.00 85.05           N  
ATOM   1384  CA  ALA A 166      21.336  14.712  -7.086  1.00 85.05           C  
ATOM   1385  C   ALA A 166      21.143  14.836  -8.595  1.00 85.05           C  
ATOM   1386  CB  ALA A 166      22.503  15.585  -6.629  1.00 85.05           C  
ATOM   1387  O   ALA A 166      21.712  14.059  -9.365  1.00 85.05           O  
ATOM   1388  N   THR A 167      20.258  15.765  -8.960  1.00 91.14           N  
ATOM   1389  CA  THR A 167      20.035  16.031 -10.377  1.00 91.14           C  
ATOM   1390  C   THR A 167      20.359  17.484 -10.711  1.00 91.14           C  
ATOM   1391  CB  THR A 167      18.583  15.720 -10.782  1.00 91.14           C  
ATOM   1392  O   THR A 167      20.214  18.369  -9.865  1.00 91.14           O  
ATOM   1393  CG2 THR A 167      18.265  14.240 -10.596  1.00 91.14           C  
ATOM   1394  OG1 THR A 167      17.690  16.494  -9.971  1.00 91.14           O  
ATOM   1395  N   VAL A 168      20.892  17.679 -11.891  1.00 92.90           N  
ATOM   1396  CA  VAL A 168      21.198  19.012 -12.398  1.00 92.90           C  
ATOM   1397  C   VAL A 168      20.366  19.294 -13.647  1.00 92.90           C  
ATOM   1398  CB  VAL A 168      22.703  19.169 -12.713  1.00 92.90           C  
ATOM   1399  O   VAL A 168      20.391  18.517 -14.605  1.00 92.90           O  
ATOM   1400  CG1 VAL A 168      23.017  20.598 -13.150  1.00 92.90           C  
ATOM   1401  CG2 VAL A 168      23.545  18.780 -11.499  1.00 92.90           C  
ATOM   1402  N   GLU A 169      19.559  20.331 -13.558  1.00 93.49           N  
ATOM   1403  CA  GLU A 169      18.707  20.708 -14.682  1.00 93.49           C  
ATOM   1404  C   GLU A 169      18.682  22.221 -14.873  1.00 93.49           C  
ATOM   1405  CB  GLU A 169      17.284  20.180 -14.478  1.00 93.49           C  
ATOM   1406  O   GLU A 169      19.152  22.969 -14.012  1.00 93.49           O  
ATOM   1407  CG  GLU A 169      16.614  20.691 -13.211  1.00 93.49           C  
ATOM   1408  CD  GLU A 169      15.280  20.021 -12.925  1.00 93.49           C  
ATOM   1409  OE1 GLU A 169      14.557  20.474 -12.009  1.00 93.49           O  
ATOM   1410  OE2 GLU A 169      14.955  19.035 -13.623  1.00 93.49           O  
ATOM   1411  N   ASN A 170      18.190  22.583 -16.057  1.00 91.26           N  
ATOM   1412  CA  ASN A 170      17.958  24.001 -16.310  1.00 91.26           C  
ATOM   1413  C   ASN A 170      16.492  24.374 -16.110  1.00 91.26           C  
ATOM   1414  CB  ASN A 170      18.413  24.376 -17.722  1.00 91.26           C  
ATOM   1415  O   ASN A 170      15.597  23.633 -16.522  1.00 91.26           O  
ATOM   1416  CG  ASN A 170      19.919  24.324 -17.884  1.00 91.26           C  
ATOM   1417  ND2 ASN A 170      20.376  23.822 -19.024  1.00 91.26           N  
ATOM   1418  OD1 ASN A 170      20.666  24.732 -16.990  1.00 91.26           O  
ATOM   1419  N   ASN A 171      16.255  25.479 -15.274  1.00 83.58           N  
ATOM   1420  CA  ASN A 171      14.870  25.890 -15.071  1.00 83.58           C  
ATOM   1421  C   ASN A 171      14.340  26.683 -16.263  1.00 83.58           C  
ATOM   1422  CB  ASN A 171      14.735  26.709 -13.786  1.00 83.58           C  
ATOM   1423  O   ASN A 171      15.006  26.779 -17.296  1.00 83.58           O  
ATOM   1424  CG  ASN A 171      15.445  28.046 -13.869  1.00 83.58           C  
ATOM   1425  ND2 ASN A 171      15.601  28.707 -12.727  1.00 83.58           N  
ATOM   1426  OD1 ASN A 171      15.850  28.483 -14.949  1.00 83.58           O  
ATOM   1427  N   VAL A 172      13.086  27.181 -16.240  1.00 79.71           N  
ATOM   1428  CA  VAL A 172      12.353  27.831 -17.322  1.00 79.71           C  
ATOM   1429  C   VAL A 172      13.094  29.091 -17.764  1.00 79.71           C  
ATOM   1430  CB  VAL A 172      10.909  28.183 -16.897  1.00 79.71           C  
ATOM   1431  O   VAL A 172      12.947  29.536 -18.905  1.00 79.71           O  
ATOM   1432  CG1 VAL A 172      10.078  26.916 -16.707  1.00 79.71           C  
ATOM   1433  CG2 VAL A 172      10.919  29.017 -15.617  1.00 79.71           C  
ATOM   1434  N   THR A 173      13.941  29.600 -16.891  1.00 81.87           N  
ATOM   1435  CA  THR A 173      14.718  30.792 -17.213  1.00 81.87           C  
ATOM   1436  C   THR A 173      16.137  30.416 -17.632  1.00 81.87           C  
ATOM   1437  CB  THR A 173      14.774  31.762 -16.018  1.00 81.87           C  
ATOM   1438  O   THR A 173      17.002  31.284 -17.760  1.00 81.87           O  
ATOM   1439  CG2 THR A 173      13.380  32.258 -15.647  1.00 81.87           C  
ATOM   1440  OG1 THR A 173      15.345  31.088 -14.889  1.00 81.87           O  
ATOM   1441  N   ASN A 174      16.384  29.130 -17.933  1.00 83.45           N  
ATOM   1442  CA  ASN A 174      17.665  28.577 -18.359  1.00 83.45           C  
ATOM   1443  C   ASN A 174      18.730  28.733 -17.277  1.00 83.45           C  
ATOM   1444  CB  ASN A 174      18.129  29.237 -19.659  1.00 83.45           C  
ATOM   1445  O   ASN A 174      19.917  28.861 -17.583  1.00 83.45           O  
ATOM   1446  CG  ASN A 174      19.043  28.343 -20.474  1.00 83.45           C  
ATOM   1447  ND2 ASN A 174      19.955  28.953 -21.222  1.00 83.45           N  
ATOM   1448  OD1 ASN A 174      18.929  27.116 -20.433  1.00 83.45           O  
ATOM   1449  N   GLN A 175      18.331  28.830 -16.067  1.00 88.27           N  
ATOM   1450  CA  GLN A 175      19.217  28.818 -14.908  1.00 88.27           C  
ATOM   1451  C   GLN A 175      19.501  27.391 -14.448  1.00 88.27           C  
ATOM   1452  CB  GLN A 175      18.612  29.630 -13.761  1.00 88.27           C  
ATOM   1453  O   GLN A 175      18.613  26.536 -14.475  1.00 88.27           O  
ATOM   1454  CG  GLN A 175      19.647  30.216 -12.810  1.00 88.27           C  
ATOM   1455  CD  GLN A 175      19.036  31.148 -11.781  1.00 88.27           C  
ATOM   1456  NE2 GLN A 175      19.812  31.493 -10.759  1.00 88.27           N  
ATOM   1457  OE1 GLN A 175      17.877  31.555 -11.903  1.00 88.27           O  
ATOM   1458  N   THR A 176      20.776  27.144 -14.091  1.00 94.30           N  
ATOM   1459  CA  THR A 176      21.153  25.824 -13.598  1.00 94.30           C  
ATOM   1460  C   THR A 176      20.560  25.574 -12.215  1.00 94.30           C  
ATOM   1461  CB  THR A 176      22.683  25.666 -13.540  1.00 94.30           C  
ATOM   1462  O   THR A 176      20.724  26.391 -11.306  1.00 94.30           O  
ATOM   1463  CG2 THR A 176      23.074  24.289 -13.013  1.00 94.30           C  
ATOM   1464  OG1 THR A 176      23.226  25.834 -14.856  1.00 94.30           O  
ATOM   1465  N   VAL A 177      19.820  24.418 -12.096  1.00 94.99           N  
ATOM   1466  CA  VAL A 177      19.215  24.026 -10.827  1.00 94.99           C  
ATOM   1467  C   VAL A 177      19.817  22.705 -10.354  1.00 94.99           C  
ATOM   1468  CB  VAL A 177      17.679  23.900 -10.946  1.00 94.99           C  
ATOM   1469  O   VAL A 177      19.727  21.690 -11.050  1.00 94.99           O  
ATOM   1470  CG1 VAL A 177      17.065  23.509  -9.603  1.00 94.99           C  
ATOM   1471  CG2 VAL A 177      17.074  25.207 -11.453  1.00 94.99           C  
ATOM   1472  N   LEU A 178      20.444  22.814  -9.234  1.00 94.65           N  
ATOM   1473  CA  LEU A 178      20.919  21.609  -8.564  1.00 94.65           C  
ATOM   1474  C   LEU A 178      19.915  21.137  -7.518  1.00 94.65           C  
ATOM   1475  CB  LEU A 178      22.278  21.862  -7.905  1.00 94.65           C  
ATOM   1476  O   LEU A 178      19.697  21.814  -6.510  1.00 94.65           O  
ATOM   1477  CG  LEU A 178      22.819  20.742  -7.015  1.00 94.65           C  
ATOM   1478  CD1 LEU A 178      22.982  19.457  -7.820  1.00 94.65           C  
ATOM   1479  CD2 LEU A 178      24.145  21.154  -6.383  1.00 94.65           C  
ATOM   1480  N   LYS A 179      19.318  19.916  -7.731  1.00 92.32           N  
ATOM   1481  CA  LYS A 179      18.323  19.346  -6.827  1.00 92.32           C  
ATOM   1482  C   LYS A 179      18.916  18.208  -6.002  1.00 92.32           C  
ATOM   1483  CB  LYS A 179      17.108  18.847  -7.612  1.00 92.32           C  
ATOM   1484  O   LYS A 179      19.316  17.179  -6.552  1.00 92.32           O  
ATOM   1485  CG  LYS A 179      16.292  19.956  -8.260  1.00 92.32           C  
ATOM   1486  CD  LYS A 179      15.062  19.403  -8.968  1.00 92.32           C  
ATOM   1487  CE  LYS A 179      14.273  20.505  -9.663  1.00 92.32           C  
ATOM   1488  NZ  LYS A 179      13.070  19.966 -10.366  1.00 92.32           N  
ATOM   1489  N   LEU A 180      18.920  18.468  -4.652  1.00 86.78           N  
ATOM   1490  CA  LEU A 180      19.414  17.413  -3.773  1.00 86.78           C  
ATOM   1491  C   LEU A 180      18.355  16.336  -3.567  1.00 86.78           C  
ATOM   1492  CB  LEU A 180      19.836  17.996  -2.421  1.00 86.78           C  
ATOM   1493  O   LEU A 180      17.156  16.619  -3.625  1.00 86.78           O  
ATOM   1494  CG  LEU A 180      20.839  19.150  -2.464  1.00 86.78           C  
ATOM   1495  CD1 LEU A 180      21.150  19.634  -1.051  1.00 86.78           C  
ATOM   1496  CD2 LEU A 180      22.115  18.725  -3.182  1.00 86.78           C  
ATOM   1497  N   ALA A 181      18.798  15.088  -3.452  1.00 77.69           N  
ATOM   1498  CA  ALA A 181      17.878  13.986  -3.182  1.00 77.69           C  
ATOM   1499  C   ALA A 181      17.226  14.140  -1.811  1.00 77.69           C  
ATOM   1500  CB  ALA A 181      18.608  12.649  -3.273  1.00 77.69           C  
ATOM   1501  O   ALA A 181      17.865  14.596  -0.860  1.00 77.69           O  
ATOM   1502  N   SER A 182      15.968  13.836  -1.704  1.00 69.24           N  
ATOM   1503  CA  SER A 182      15.199  13.987  -0.473  1.00 69.24           C  
ATOM   1504  C   SER A 182      15.672  13.011   0.598  1.00 69.24           C  
ATOM   1505  CB  SER A 182      13.708  13.777  -0.743  1.00 69.24           C  
ATOM   1506  O   SER A 182      15.411  13.210   1.787  1.00 69.24           O  
ATOM   1507  OG  SER A 182      13.481  12.521  -1.358  1.00 69.24           O  
ATOM   1508  N   ASN A 183      16.378  12.015   0.187  1.00 60.21           N  
ATOM   1509  CA  ASN A 183      16.782  10.961   1.111  1.00 60.21           C  
ATOM   1510  C   ASN A 183      18.127  11.273   1.763  1.00 60.21           C  
ATOM   1511  CB  ASN A 183      16.840   9.611   0.394  1.00 60.21           C  
ATOM   1512  O   ASN A 183      18.652  10.463   2.530  1.00 60.21           O  
ATOM   1513  CG  ASN A 183      17.808   9.611  -0.773  1.00 60.21           C  
ATOM   1514  ND2 ASN A 183      18.241   8.425  -1.183  1.00 60.21           N  
ATOM   1515  OD1 ASN A 183      18.163  10.667  -1.302  1.00 60.21           O  
ATOM   1516  N   ILE A 184      18.790  12.441   1.375  1.00 60.74           N  
ATOM   1517  CA  ILE A 184      20.032  12.884   1.999  1.00 60.74           C  
ATOM   1518  C   ILE A 184      19.794  14.195   2.746  1.00 60.74           C  
ATOM   1519  CB  ILE A 184      21.158  13.058   0.955  1.00 60.74           C  
ATOM   1520  O   ILE A 184      18.883  14.954   2.406  1.00 60.74           O  
ATOM   1521  CG1 ILE A 184      20.757  14.103  -0.093  1.00 60.74           C  
ATOM   1522  CG2 ILE A 184      21.493  11.718   0.294  1.00 60.74           C  
ATOM   1523  CD1 ILE A 184      21.900  14.540  -0.999  1.00 60.74           C  
ATOM   1524  N   GLU A 185      20.389  14.284   3.930  1.00 62.63           N  
ATOM   1525  CA  GLU A 185      20.276  15.532   4.679  1.00 62.63           C  
ATOM   1526  C   GLU A 185      21.065  16.652   4.007  1.00 62.63           C  
ATOM   1527  CB  GLU A 185      20.758  15.341   6.119  1.00 62.63           C  
ATOM   1528  O   GLU A 185      22.294  16.590   3.924  1.00 62.63           O  
ATOM   1529  CG  GLU A 185      19.698  14.770   7.051  1.00 62.63           C  
ATOM   1530  CD  GLU A 185      20.157  14.680   8.498  1.00 62.63           C  
ATOM   1531  OE1 GLU A 185      19.400  14.151   9.343  1.00 62.63           O  
ATOM   1532  OE2 GLU A 185      21.283  15.143   8.788  1.00 62.63           O  
ATOM   1533  N   GLY A 186      20.258  17.534   3.254  1.00 65.17           N  
ATOM   1534  CA  GLY A 186      20.897  18.666   2.603  1.00 65.17           C  
ATOM   1535  C   GLY A 186      20.782  19.954   3.397  1.00 65.17           C  
ATOM   1536  O   GLY A 186      20.001  20.036   4.347  1.00 65.17           O  
ATOM   1537  N   CYS A 187      21.799  20.833   3.258  1.00 70.93           N  
ATOM   1538  CA  CYS A 187      21.741  22.171   3.836  1.00 70.93           C  
ATOM   1539  C   CYS A 187      22.230  23.216   2.841  1.00 70.93           C  
ATOM   1540  CB  CYS A 187      22.578  22.239   5.113  1.00 70.93           C  
ATOM   1541  O   CYS A 187      22.909  22.884   1.867  1.00 70.93           O  
ATOM   1542  SG  CYS A 187      24.330  21.885   4.856  1.00 70.93           S  
ATOM   1543  N   PRO A 188      21.677  24.529   3.074  1.00 80.78           N  
ATOM   1544  CA  PRO A 188      22.267  25.572   2.232  1.00 80.78           C  
ATOM   1545  C   PRO A 188      23.792  25.597   2.306  1.00 80.78           C  
ATOM   1546  CB  PRO A 188      21.671  26.863   2.800  1.00 80.78           C  
ATOM   1547  O   PRO A 188      24.371  25.201   3.320  1.00 80.78           O  
ATOM   1548  CG  PRO A 188      20.408  26.435   3.476  1.00 80.78           C  
ATOM   1549  CD  PRO A 188      20.613  25.059   4.042  1.00 80.78           C  
ATOM   1550  N   THR A 189      24.430  25.877   1.089  1.00 77.52           N  
ATOM   1551  CA  THR A 189      25.887  25.851   1.025  1.00 77.52           C  
ATOM   1552  C   THR A 189      26.468  27.225   1.348  1.00 77.52           C  
ATOM   1553  CB  THR A 189      26.377  25.398  -0.363  1.00 77.52           C  
ATOM   1554  O   THR A 189      25.757  28.231   1.302  1.00 77.52           O  
ATOM   1555  CG2 THR A 189      26.126  26.475  -1.414  1.00 77.52           C  
ATOM   1556  OG1 THR A 189      27.783  25.125  -0.301  1.00 77.52           O  
ATOM   1557  N   ASN A 190      27.701  27.242   1.879  1.00 77.69           N  
ATOM   1558  CA  ASN A 190      28.423  28.491   2.098  1.00 77.69           C  
ATOM   1559  C   ASN A 190      29.723  28.535   1.300  1.00 77.69           C  
ATOM   1560  CB  ASN A 190      28.707  28.693   3.588  1.00 77.69           C  
ATOM   1561  O   ASN A 190      30.066  27.573   0.610  1.00 77.69           O  
ATOM   1562  CG  ASN A 190      29.590  27.605   4.166  1.00 77.69           C  
ATOM   1563  ND2 ASN A 190      29.169  27.033   5.288  1.00 77.69           N  
ATOM   1564  OD1 ASN A 190      30.643  27.283   3.610  1.00 77.69           O  
ATOM   1565  N   ALA A 191      30.392  29.739   1.252  1.00 75.14           N  
ATOM   1566  CA  ALA A 191      31.553  30.005   0.407  1.00 75.14           C  
ATOM   1567  C   ALA A 191      32.674  29.008   0.686  1.00 75.14           C  
ATOM   1568  CB  ALA A 191      32.049  31.433   0.618  1.00 75.14           C  
ATOM   1569  O   ALA A 191      33.306  28.499  -0.243  1.00 75.14           O  
ATOM   1570  N   SER A 192      32.912  28.688   1.914  1.00 72.41           N  
ATOM   1571  CA  SER A 192      33.972  27.766   2.308  1.00 72.41           C  
ATOM   1572  C   SER A 192      33.718  26.365   1.762  1.00 72.41           C  
ATOM   1573  CB  SER A 192      34.099  27.714   3.831  1.00 72.41           C  
ATOM   1574  O   SER A 192      34.609  25.754   1.168  1.00 72.41           O  
ATOM   1575  OG  SER A 192      35.153  26.849   4.219  1.00 72.41           O  
ATOM   1576  N   GLU A 193      32.558  25.888   1.882  1.00 75.44           N  
ATOM   1577  CA  GLU A 193      32.163  24.548   1.458  1.00 75.44           C  
ATOM   1578  C   GLU A 193      32.244  24.404  -0.059  1.00 75.44           C  
ATOM   1579  CB  GLU A 193      30.747  24.225   1.942  1.00 75.44           C  
ATOM   1580  O   GLU A 193      32.765  23.408  -0.567  1.00 75.44           O  
ATOM   1581  CG  GLU A 193      30.651  23.984   3.442  1.00 75.44           C  
ATOM   1582  CD  GLU A 193      29.221  23.824   3.933  1.00 75.44           C  
ATOM   1583  OE1 GLU A 193      29.021  23.521   5.131  1.00 75.44           O  
ATOM   1584  OE2 GLU A 193      28.293  24.001   3.113  1.00 75.44           O  
ATOM   1585  N   LEU A 194      31.713  25.394  -0.710  1.00 82.99           N  
ATOM   1586  CA  LEU A 194      31.741  25.396  -2.169  1.00 82.99           C  
ATOM   1587  C   LEU A 194      33.175  25.465  -2.685  1.00 82.99           C  
ATOM   1588  CB  LEU A 194      30.932  26.574  -2.719  1.00 82.99           C  
ATOM   1589  O   LEU A 194      33.539  24.744  -3.617  1.00 82.99           O  
ATOM   1590  CG  LEU A 194      30.804  26.656  -4.241  1.00 82.99           C  
ATOM   1591  CD1 LEU A 194      30.073  25.430  -4.778  1.00 82.99           C  
ATOM   1592  CD2 LEU A 194      30.082  27.936  -4.649  1.00 82.99           C  
ATOM   1593  N   GLY A 195      33.951  26.316  -2.075  1.00 82.36           N  
ATOM   1594  CA  GLY A 195      35.351  26.458  -2.445  1.00 82.36           C  
ATOM   1595  C   GLY A 195      36.142  25.173  -2.290  1.00 82.36           C  
ATOM   1596  O   GLY A 195      36.883  24.781  -3.193  1.00 82.36           O  
ATOM   1597  N   GLU A 196      35.993  24.500  -1.154  1.00 77.38           N  
ATOM   1598  CA  GLU A 196      36.674  23.234  -0.900  1.00 77.38           C  
ATOM   1599  C   GLU A 196      36.242  22.165  -1.900  1.00 77.38           C  
ATOM   1600  CB  GLU A 196      36.406  22.756   0.530  1.00 77.38           C  
ATOM   1601  O   GLU A 196      37.074  21.408  -2.405  1.00 77.38           O  
ATOM   1602  CG  GLU A 196      37.127  23.570   1.595  1.00 77.38           C  
ATOM   1603  CD  GLU A 196      36.785  23.139   3.012  1.00 77.38           C  
ATOM   1604  OE1 GLU A 196      37.228  23.807   3.974  1.00 77.38           O  
ATOM   1605  OE2 GLU A 196      36.069  22.124   3.163  1.00 77.38           O  
ATOM   1606  N   ALA A 197      35.045  22.187  -2.222  1.00 79.66           N  
ATOM   1607  CA  ALA A 197      34.479  21.176  -3.111  1.00 79.66           C  
ATOM   1608  C   ALA A 197      35.003  21.343  -4.535  1.00 79.66           C  
ATOM   1609  CB  ALA A 197      32.954  21.249  -3.096  1.00 79.66           C  
ATOM   1610  O   ALA A 197      35.389  20.365  -5.179  1.00 79.66           O  
ATOM   1611  N   LEU A 198      35.032  22.586  -4.959  1.00 86.41           N  
ATOM   1612  CA  LEU A 198      35.496  22.828  -6.321  1.00 86.41           C  
ATOM   1613  C   LEU A 198      36.992  22.560  -6.441  1.00 86.41           C  
ATOM   1614  CB  LEU A 198      35.188  24.267  -6.744  1.00 86.41           C  
ATOM   1615  O   LEU A 198      37.443  21.961  -7.420  1.00 86.41           O  
ATOM   1616  CG  LEU A 198      35.576  24.651  -8.172  1.00 86.41           C  
ATOM   1617  CD1 LEU A 198      34.789  23.817  -9.178  1.00 86.41           C  
ATOM   1618  CD2 LEU A 198      35.345  26.140  -8.407  1.00 86.41           C  
ATOM   1619  N   THR A 199      37.720  22.976  -5.475  1.00 85.15           N  
ATOM   1620  CA  THR A 199      39.161  22.747  -5.486  1.00 85.15           C  
ATOM   1621  C   THR A 199      39.471  21.253  -5.505  1.00 85.15           C  
ATOM   1622  CB  THR A 199      39.840  23.400  -4.268  1.00 85.15           C  
ATOM   1623  O   THR A 199      40.321  20.799  -6.274  1.00 85.15           O  
ATOM   1624  CG2 THR A 199      41.347  23.169  -4.289  1.00 85.15           C  
ATOM   1625  OG1 THR A 199      39.584  24.810  -4.285  1.00 85.15           O  
ATOM   1626  N   ALA A 200      38.798  20.582  -4.688  1.00 74.82           N  
ATOM   1627  CA  ALA A 200      38.977  19.134  -4.621  1.00 74.82           C  
ATOM   1628  C   ALA A 200      38.572  18.470  -5.934  1.00 74.82           C  
ATOM   1629  CB  ALA A 200      38.171  18.551  -3.463  1.00 74.82           C  
ATOM   1630  O   ALA A 200      39.290  17.609  -6.449  1.00 74.82           O  
ATOM   1631  N   PHE A 201      37.494  18.830  -6.487  1.00 83.82           N  
ATOM   1632  CA  PHE A 201      36.977  18.257  -7.724  1.00 83.82           C  
ATOM   1633  C   PHE A 201      37.947  18.490  -8.876  1.00 83.82           C  
ATOM   1634  CB  PHE A 201      35.607  18.854  -8.063  1.00 83.82           C  
ATOM   1635  O   PHE A 201      38.206  17.582  -9.670  1.00 83.82           O  
ATOM   1636  CG  PHE A 201      35.061  18.405  -9.391  1.00 83.82           C  
ATOM   1637  CD1 PHE A 201      35.235  19.184 -10.529  1.00 83.82           C  
ATOM   1638  CD2 PHE A 201      34.373  17.204  -9.503  1.00 83.82           C  
ATOM   1639  CE1 PHE A 201      34.731  18.771 -11.760  1.00 83.82           C  
ATOM   1640  CE2 PHE A 201      33.866  16.785 -10.729  1.00 83.82           C  
ATOM   1641  CZ  PHE A 201      34.045  17.570 -11.857  1.00 83.82           C  
ATOM   1642  N   SER A 202      38.480  19.687  -8.851  1.00 85.84           N  
ATOM   1643  CA  SER A 202      39.327  20.073  -9.974  1.00 85.84           C  
ATOM   1644  C   SER A 202      40.779  19.670  -9.736  1.00 85.84           C  
ATOM   1645  CB  SER A 202      39.242  21.581 -10.217  1.00 85.84           C  
ATOM   1646  O   SER A 202      41.649  19.948 -10.563  1.00 85.84           O  
ATOM   1647  OG  SER A 202      39.753  22.299  -9.107  1.00 85.84           O  
ATOM   1648  N   GLU A 203      41.012  19.101  -8.578  1.00 87.75           N  
ATOM   1649  CA  GLU A 203      42.359  18.705  -8.177  1.00 87.75           C  
ATOM   1650  C   GLU A 203      43.301  19.905  -8.147  1.00 87.75           C  
ATOM   1651  CB  GLU A 203      42.906  17.630  -9.118  1.00 87.75           C  
ATOM   1652  O   GLU A 203      44.437  19.821  -8.618  1.00 87.75           O  
ATOM   1653  CG  GLU A 203      42.106  16.335  -9.105  1.00 87.75           C  
ATOM   1654  CD  GLU A 203      42.671  15.271 -10.031  1.00 87.75           C  
ATOM   1655  OE1 GLU A 203      42.035  14.204 -10.190  1.00 87.75           O  
ATOM   1656  OE2 GLU A 203      43.760  15.504 -10.602  1.00 87.75           O  
ATOM   1657  N   GLY A 204      42.713  21.023  -7.708  1.00 86.37           N  
ATOM   1658  CA  GLY A 204      43.500  22.224  -7.479  1.00 86.37           C  
ATOM   1659  C   GLY A 204      43.612  23.107  -8.707  1.00 86.37           C  
ATOM   1660  O   GLY A 204      44.358  24.089  -8.706  1.00 86.37           O  
ATOM   1661  N   GLN A 205      42.992  22.835  -9.766  1.00 90.22           N  
ATOM   1662  CA  GLN A 205      43.081  23.550 -11.035  1.00 90.22           C  
ATOM   1663  C   GLN A 205      42.122  24.736 -11.066  1.00 90.22           C  
ATOM   1664  CB  GLN A 205      42.790  22.607 -12.204  1.00 90.22           C  
ATOM   1665  O   GLN A 205      42.271  25.639 -11.892  1.00 90.22           O  
ATOM   1666  CG  GLN A 205      43.797  21.473 -12.345  1.00 90.22           C  
ATOM   1667  CD  GLN A 205      45.148  21.947 -12.847  1.00 90.22           C  
ATOM   1668  NE2 GLN A 205      46.210  21.545 -12.158  1.00 90.22           N  
ATOM   1669  OE1 GLN A 205      45.236  22.669 -13.845  1.00 90.22           O  
ATOM   1670  N   ALA A 206      41.141  24.715 -10.170  1.00 89.86           N  
ATOM   1671  CA  ALA A 206      40.169  25.801 -10.076  1.00 89.86           C  
ATOM   1672  C   ALA A 206      39.865  26.141  -8.620  1.00 89.86           C  
ATOM   1673  CB  ALA A 206      38.884  25.431 -10.812  1.00 89.86           C  
ATOM   1674  O   ALA A 206      39.869  25.260  -7.757  1.00 89.86           O  
ATOM   1675  N   VAL A 207      39.588  27.460  -8.433  1.00 87.59           N  
ATOM   1676  CA  VAL A 207      39.293  27.873  -7.065  1.00 87.59           C  
ATOM   1677  C   VAL A 207      38.163  28.900  -7.067  1.00 87.59           C  
ATOM   1678  CB  VAL A 207      40.542  28.456  -6.366  1.00 87.59           C  
ATOM   1679  O   VAL A 207      37.987  29.637  -8.041  1.00 87.59           O  
ATOM   1680  CG1 VAL A 207      41.622  27.387  -6.211  1.00 87.59           C  
ATOM   1681  CG2 VAL A 207      41.080  29.653  -7.148  1.00 87.59           C  
ATOM   1682  N   VAL A 208      37.423  28.834  -5.921  1.00 85.97           N  
ATOM   1683  CA  VAL A 208      36.404  29.855  -5.703  1.00 85.97           C  
ATOM   1684  C   VAL A 208      36.992  31.006  -4.889  1.00 85.97           C  
ATOM   1685  CB  VAL A 208      35.163  29.276  -4.988  1.00 85.97           C  
ATOM   1686  O   VAL A 208      37.580  30.786  -3.827  1.00 85.97           O  
ATOM   1687  CG1 VAL A 208      34.142  30.375  -4.703  1.00 85.97           C  
ATOM   1688  CG2 VAL A 208      34.536  28.163  -5.827  1.00 85.97           C  
ATOM   1689  N   TYR A 209      36.867  32.233  -5.374  1.00 79.46           N  
ATOM   1690  CA  TYR A 209      37.494  33.281  -4.575  1.00 79.46           C  
ATOM   1691  C   TYR A 209      36.463  34.306  -4.116  1.00 79.46           C  
ATOM   1692  CB  TYR A 209      38.601  33.976  -5.373  1.00 79.46           C  
ATOM   1693  O   TYR A 209      36.692  35.033  -3.146  1.00 79.46           O  
ATOM   1694  CG  TYR A 209      38.086  34.876  -6.470  1.00 79.46           C  
ATOM   1695  CD1 TYR A 209      37.748  34.361  -7.719  1.00 79.46           C  
ATOM   1696  CD2 TYR A 209      37.937  36.242  -6.259  1.00 79.46           C  
ATOM   1697  CE1 TYR A 209      37.275  35.187  -8.734  1.00 79.46           C  
ATOM   1698  CE2 TYR A 209      37.464  37.078  -7.266  1.00 79.46           C  
ATOM   1699  OH  TYR A 209      36.668  37.364  -9.498  1.00 79.46           O  
ATOM   1700  CZ  TYR A 209      37.136  36.542  -8.498  1.00 79.46           C  
ATOM   1701  N   THR A 210      35.248  34.312  -4.684  1.00 81.08           N  
ATOM   1702  CA  THR A 210      34.127  35.060  -4.127  1.00 81.08           C  
ATOM   1703  C   THR A 210      32.825  34.280  -4.281  1.00 81.08           C  
ATOM   1704  CB  THR A 210      33.986  36.438  -4.800  1.00 81.08           C  
ATOM   1705  O   THR A 210      32.652  33.537  -5.250  1.00 81.08           O  
ATOM   1706  CG2 THR A 210      35.267  37.254  -4.658  1.00 81.08           C  
ATOM   1707  OG1 THR A 210      33.700  36.256  -6.192  1.00 81.08           O  
ATOM   1708  N   MET A 211      31.941  34.428  -3.254  1.00 81.98           N  
ATOM   1709  CA  MET A 211      30.605  33.845  -3.337  1.00 81.98           C  
ATOM   1710  C   MET A 211      29.572  34.757  -2.684  1.00 81.98           C  
ATOM   1711  CB  MET A 211      30.577  32.466  -2.674  1.00 81.98           C  
ATOM   1712  O   MET A 211      29.864  35.418  -1.686  1.00 81.98           O  
ATOM   1713  CG  MET A 211      29.208  31.806  -2.689  1.00 81.98           C  
ATOM   1714  SD  MET A 211      29.109  30.366  -1.556  1.00 81.98           S  
ATOM   1715  CE  MET A 211      27.351  29.949  -1.720  1.00 81.98           C  
ATOM   1716  N   SER A 212      28.464  34.847  -3.377  1.00 82.91           N  
ATOM   1717  CA  SER A 212      27.289  35.457  -2.763  1.00 82.91           C  
ATOM   1718  C   SER A 212      26.075  34.539  -2.861  1.00 82.91           C  
ATOM   1719  CB  SER A 212      26.976  36.801  -3.421  1.00 82.91           C  
ATOM   1720  O   SER A 212      26.007  33.684  -3.746  1.00 82.91           O  
ATOM   1721  OG  SER A 212      26.592  36.622  -4.774  1.00 82.91           O  
ATOM   1722  N   ASP A 213      25.223  34.687  -1.772  1.00 78.37           N  
ATOM   1723  CA  ASP A 213      23.995  33.898  -1.797  1.00 78.37           C  
ATOM   1724  C   ASP A 213      22.869  34.611  -1.052  1.00 78.37           C  
ATOM   1725  CB  ASP A 213      24.233  32.514  -1.191  1.00 78.37           C  
ATOM   1726  O   ASP A 213      23.109  35.591  -0.344  1.00 78.37           O  
ATOM   1727  CG  ASP A 213      24.503  32.559   0.303  1.00 78.37           C  
ATOM   1728  OD1 ASP A 213      23.551  32.757   1.089  1.00 78.37           O  
ATOM   1729  OD2 ASP A 213      25.678  32.399   0.698  1.00 78.37           O  
ATOM   1730  N   ASP A 214      21.660  34.162  -1.352  1.00 79.70           N  
ATOM   1731  CA  ASP A 214      20.484  34.825  -0.799  1.00 79.70           C  
ATOM   1732  C   ASP A 214      20.197  34.342   0.621  1.00 79.70           C  
ATOM   1733  CB  ASP A 214      19.264  34.588  -1.692  1.00 79.70           C  
ATOM   1734  O   ASP A 214      19.321  34.879   1.300  1.00 79.70           O  
ATOM   1735  CG  ASP A 214      18.983  33.115  -1.932  1.00 79.70           C  
ATOM   1736  OD1 ASP A 214      19.796  32.263  -1.514  1.00 79.70           O  
ATOM   1737  OD2 ASP A 214      17.940  32.804  -2.547  1.00 79.70           O  
ATOM   1738  N   THR A 215      20.984  33.412   1.188  1.00 66.36           N  
ATOM   1739  CA  THR A 215      20.765  32.840   2.512  1.00 66.36           C  
ATOM   1740  C   THR A 215      21.781  33.384   3.511  1.00 66.36           C  
ATOM   1741  CB  THR A 215      20.848  31.302   2.476  1.00 66.36           C  
ATOM   1742  O   THR A 215      21.429  33.709   4.647  1.00 66.36           O  
ATOM   1743  CG2 THR A 215      20.359  30.695   3.787  1.00 66.36           C  
ATOM   1744  OG1 THR A 215      20.037  30.810   1.402  1.00 66.36           O  
ATOM   1745  N   HIS A 216      23.008  33.633   3.283  1.00 62.07           N  
ATOM   1746  CA  HIS A 216      24.095  33.936   4.207  1.00 62.07           C  
ATOM   1747  C   HIS A 216      24.627  35.348   3.988  1.00 62.07           C  
ATOM   1748  CB  HIS A 216      25.227  32.918   4.053  1.00 62.07           C  
ATOM   1749  O   HIS A 216      25.516  35.801   4.713  1.00 62.07           O  
ATOM   1750  CG  HIS A 216      24.823  31.517   4.384  1.00 62.07           C  
ATOM   1751  CD2 HIS A 216      24.759  30.867   5.570  1.00 62.07           C  
ATOM   1752  ND1 HIS A 216      24.426  30.611   3.425  1.00 62.07           N  
ATOM   1753  CE1 HIS A 216      24.133  29.461   4.009  1.00 62.07           C  
ATOM   1754  NE2 HIS A 216      24.327  29.590   5.310  1.00 62.07           N  
ATOM   1755  N   GLY A 217      23.951  36.231   3.116  1.00 62.61           N  
ATOM   1756  CA  GLY A 217      24.231  37.656   3.046  1.00 62.61           C  
ATOM   1757  C   GLY A 217      25.385  37.993   2.122  1.00 62.61           C  
ATOM   1758  O   GLY A 217      25.793  37.168   1.302  1.00 62.61           O  
ATOM   1759  N   PRO A 218      25.960  39.388   1.997  1.00 64.26           N  
ATOM   1760  CA  PRO A 218      26.741  39.889   0.864  1.00 64.26           C  
ATOM   1761  C   PRO A 218      28.022  39.091   0.631  1.00 64.26           C  
ATOM   1762  CB  PRO A 218      27.062  41.331   1.266  1.00 64.26           C  
ATOM   1763  O   PRO A 218      28.366  38.220   1.434  1.00 64.26           O  
ATOM   1764  CG  PRO A 218      26.936  41.348   2.755  1.00 64.26           C  
ATOM   1765  CD  PRO A 218      26.068  40.197   3.174  1.00 64.26           C  
ATOM   1766  N   GLU A 219      28.727  39.254  -0.592  1.00 66.57           N  
ATOM   1767  CA  GLU A 219      29.909  38.646  -1.196  1.00 66.57           C  
ATOM   1768  C   GLU A 219      31.008  38.426  -0.160  1.00 66.57           C  
ATOM   1769  CB  GLU A 219      30.433  39.513  -2.343  1.00 66.57           C  
ATOM   1770  O   GLU A 219      31.357  39.343   0.586  1.00 66.57           O  
ATOM   1771  CG  GLU A 219      31.432  38.802  -3.245  1.00 66.57           C  
ATOM   1772  CD  GLU A 219      31.856  39.634  -4.444  1.00 66.57           C  
ATOM   1773  OE1 GLU A 219      32.488  39.082  -5.373  1.00 66.57           O  
ATOM   1774  OE2 GLU A 219      31.554  40.849  -4.455  1.00 66.57           O  
ATOM   1775  N   LYS A 220      31.392  37.232   0.125  1.00 65.28           N  
ATOM   1776  CA  LYS A 220      32.578  36.924   0.919  1.00 65.28           C  
ATOM   1777  C   LYS A 220      33.807  36.758   0.030  1.00 65.28           C  
ATOM   1778  CB  LYS A 220      32.356  35.657   1.747  1.00 65.28           C  
ATOM   1779  O   LYS A 220      33.754  36.064  -0.988  1.00 65.28           O  
ATOM   1780  CG  LYS A 220      31.442  35.855   2.948  1.00 65.28           C  
ATOM   1781  CD  LYS A 220      31.471  34.649   3.878  1.00 65.28           C  
ATOM   1782  CE  LYS A 220      30.545  34.840   5.071  1.00 65.28           C  
ATOM   1783  NZ  LYS A 220      30.566  33.657   5.983  1.00 65.28           N  
ATOM   1784  N   THR A 221      34.898  37.740   0.193  1.00 58.94           N  
ATOM   1785  CA  THR A 221      36.105  37.787  -0.625  1.00 58.94           C  
ATOM   1786  C   THR A 221      37.289  37.183   0.124  1.00 58.94           C  
ATOM   1787  CB  THR A 221      36.440  39.231  -1.042  1.00 58.94           C  
ATOM   1788  O   THR A 221      37.262  37.069   1.351  1.00 58.94           O  
ATOM   1789  CG2 THR A 221      35.385  39.789  -1.991  1.00 58.94           C  
ATOM   1790  OG1 THR A 221      36.501  40.058   0.126  1.00 58.94           O  
ATOM   1791  N   GLY A 222      38.168  36.382  -0.472  1.00 56.72           N  
ATOM   1792  CA  GLY A 222      39.481  35.973  -0.001  1.00 56.72           C  
ATOM   1793  C   GLY A 222      39.500  34.568   0.571  1.00 56.72           C  
ATOM   1794  O   GLY A 222      40.151  34.314   1.586  1.00 56.72           O  
ATOM   1795  N   LEU A 223      38.764  33.545  -0.002  1.00 61.08           N  
ATOM   1796  CA  LEU A 223      38.531  32.196   0.502  1.00 61.08           C  
ATOM   1797  C   LEU A 223      39.708  31.283   0.177  1.00 61.08           C  
ATOM   1798  CB  LEU A 223      37.242  31.618  -0.089  1.00 61.08           C  
ATOM   1799  O   LEU A 223      39.979  30.328   0.909  1.00 61.08           O  
ATOM   1800  CG  LEU A 223      35.935  32.261   0.376  1.00 61.08           C  
ATOM   1801  CD1 LEU A 223      34.782  31.828  -0.524  1.00 61.08           C  
ATOM   1802  CD2 LEU A 223      35.649  31.902   1.830  1.00 61.08           C  
ATOM   1803  N   PHE A 224      40.749  31.727  -0.637  1.00 62.19           N  
ATOM   1804  CA  PHE A 224      41.891  30.916  -1.043  1.00 62.19           C  
ATOM   1805  C   PHE A 224      43.142  31.775  -1.184  1.00 62.19           C  
ATOM   1806  CB  PHE A 224      41.598  30.194  -2.362  1.00 62.19           C  
ATOM   1807  O   PHE A 224      43.086  32.879  -1.729  1.00 62.19           O  
ATOM   1808  CG  PHE A 224      41.833  28.709  -2.306  1.00 62.19           C  
ATOM   1809  CD1 PHE A 224      43.055  28.169  -2.687  1.00 62.19           C  
ATOM   1810  CD2 PHE A 224      40.830  27.852  -1.872  1.00 62.19           C  
ATOM   1811  CE1 PHE A 224      43.275  26.794  -2.637  1.00 62.19           C  
ATOM   1812  CE2 PHE A 224      41.042  26.477  -1.818  1.00 62.19           C  
ATOM   1813  CZ  PHE A 224      42.265  25.950  -2.202  1.00 62.19           C  
ATOM   1814  N   GLU A 225      44.276  31.398  -0.437  1.00 59.41           N  
ATOM   1815  CA  GLU A 225      45.564  32.080  -0.516  1.00 59.41           C  
ATOM   1816  C   GLU A 225      46.320  31.687  -1.783  1.00 59.41           C  
ATOM   1817  CB  GLU A 225      46.413  31.771   0.720  1.00 59.41           C  
ATOM   1818  O   GLU A 225      46.154  30.577  -2.292  1.00 59.41           O  
ATOM   1819  CG  GLU A 225      45.876  32.388   2.004  1.00 59.41           C  
ATOM   1820  CD  GLU A 225      46.764  32.127   3.210  1.00 59.41           C  
ATOM   1821  OE1 GLU A 225      46.454  32.634   4.312  1.00 59.41           O  
ATOM   1822  OE2 GLU A 225      47.778  31.411   3.052  1.00 59.41           O  
ATOM   1823  N   ASN A 226      46.565  32.690  -2.795  1.00 62.71           N  
ATOM   1824  CA  ASN A 226      47.448  32.603  -3.953  1.00 62.71           C  
ATOM   1825  C   ASN A 226      46.658  32.455  -5.250  1.00 62.71           C  
ATOM   1826  CB  ASN A 226      48.430  31.441  -3.794  1.00 62.71           C  
ATOM   1827  O   ASN A 226      46.962  31.588  -6.072  1.00 62.71           O  
ATOM   1828  CG  ASN A 226      49.496  31.716  -2.752  1.00 62.71           C  
ATOM   1829  ND2 ASN A 226      50.076  30.655  -2.202  1.00 62.71           N  
ATOM   1830  OD1 ASN A 226      49.795  32.872  -2.442  1.00 62.71           O  
ATOM   1831  N   TYR A 227      45.406  33.126  -5.406  1.00 66.21           N  
ATOM   1832  CA  TYR A 227      44.603  33.056  -6.622  1.00 66.21           C  
ATOM   1833  C   TYR A 227      45.313  33.742  -7.783  1.00 66.21           C  
ATOM   1834  CB  TYR A 227      43.230  33.697  -6.398  1.00 66.21           C  
ATOM   1835  O   TYR A 227      44.868  33.652  -8.930  1.00 66.21           O  
ATOM   1836  CG  TYR A 227      43.296  35.070  -5.774  1.00 66.21           C  
ATOM   1837  CD1 TYR A 227      43.252  35.231  -4.391  1.00 66.21           C  
ATOM   1838  CD2 TYR A 227      43.400  36.209  -6.565  1.00 66.21           C  
ATOM   1839  CE1 TYR A 227      43.310  36.494  -3.811  1.00 66.21           C  
ATOM   1840  CE2 TYR A 227      43.459  37.477  -5.997  1.00 66.21           C  
ATOM   1841  OH  TYR A 227      43.472  38.862  -4.053  1.00 66.21           O  
ATOM   1842  CZ  TYR A 227      43.414  37.609  -4.621  1.00 66.21           C  
ATOM   1843  N   SER A 228      46.420  34.484  -7.470  1.00 71.51           N  
ATOM   1844  CA  SER A 228      47.182  35.205  -8.484  1.00 71.51           C  
ATOM   1845  C   SER A 228      47.805  34.246  -9.494  1.00 71.51           C  
ATOM   1846  CB  SER A 228      48.276  36.052  -7.832  1.00 71.51           C  
ATOM   1847  O   SER A 228      48.163  34.650 -10.602  1.00 71.51           O  
ATOM   1848  OG  SER A 228      49.030  35.280  -6.914  1.00 71.51           O  
ATOM   1849  N   GLU A 229      47.778  32.916  -9.209  1.00 78.44           N  
ATOM   1850  CA  GLU A 229      48.361  31.864 -10.037  1.00 78.44           C  
ATOM   1851  C   GLU A 229      47.337  31.303 -11.019  1.00 78.44           C  
ATOM   1852  CB  GLU A 229      48.921  30.740  -9.162  1.00 78.44           C  
ATOM   1853  O   GLU A 229      47.678  30.499 -11.888  1.00 78.44           O  
ATOM   1854  CG  GLU A 229      50.087  31.167  -8.283  1.00 78.44           C  
ATOM   1855  CD  GLU A 229      50.625  30.044  -7.411  1.00 78.44           C  
ATOM   1856  OE1 GLU A 229      51.549  30.291  -6.603  1.00 78.44           O  
ATOM   1857  OE2 GLU A 229      50.119  28.906  -7.538  1.00 78.44           O  
ATOM   1858  N   TYR A 230      46.118  31.780 -11.043  1.00 87.73           N  
ATOM   1859  CA  TYR A 230      45.033  31.376 -11.931  1.00 87.73           C  
ATOM   1860  C   TYR A 230      44.653  32.509 -12.877  1.00 87.73           C  
ATOM   1861  CB  TYR A 230      43.809  30.940 -11.121  1.00 87.73           C  
ATOM   1862  O   TYR A 230      44.001  33.473 -12.471  1.00 87.73           O  
ATOM   1863  CG  TYR A 230      44.084  29.797 -10.173  1.00 87.73           C  
ATOM   1864  CD1 TYR A 230      43.789  28.483 -10.531  1.00 87.73           C  
ATOM   1865  CD2 TYR A 230      44.638  30.029  -8.919  1.00 87.73           C  
ATOM   1866  CE1 TYR A 230      44.039  27.428  -9.661  1.00 87.73           C  
ATOM   1867  CE2 TYR A 230      44.892  28.981  -8.040  1.00 87.73           C  
ATOM   1868  OH  TYR A 230      44.840  26.644  -7.554  1.00 87.73           O  
ATOM   1869  CZ  TYR A 230      44.590  27.686  -8.420  1.00 87.73           C  
ATOM   1870  N   PRO A 231      45.034  32.500 -14.108  1.00 87.76           N  
ATOM   1871  CA  PRO A 231      44.972  33.620 -15.049  1.00 87.76           C  
ATOM   1872  C   PRO A 231      43.575  33.824 -15.632  1.00 87.76           C  
ATOM   1873  CB  PRO A 231      45.966  33.218 -16.142  1.00 87.76           C  
ATOM   1874  O   PRO A 231      43.250  34.920 -16.097  1.00 87.76           O  
ATOM   1875  CG  PRO A 231      46.021  31.726 -16.078  1.00 87.76           C  
ATOM   1876  CD  PRO A 231      45.814  31.302 -14.652  1.00 87.76           C  
ATOM   1877  N   LEU A 232      42.691  32.730 -15.504  1.00 91.93           N  
ATOM   1878  CA  LEU A 232      41.355  32.827 -16.081  1.00 91.93           C  
ATOM   1879  C   LEU A 232      40.301  32.985 -14.989  1.00 91.93           C  
ATOM   1880  CB  LEU A 232      41.046  31.592 -16.930  1.00 91.93           C  
ATOM   1881  O   LEU A 232      40.483  32.498 -13.871  1.00 91.93           O  
ATOM   1882  CG  LEU A 232      42.042  31.268 -18.044  1.00 91.93           C  
ATOM   1883  CD1 LEU A 232      41.714  29.918 -18.673  1.00 91.93           C  
ATOM   1884  CD2 LEU A 232      42.042  32.369 -19.098  1.00 91.93           C  
ATOM   1885  N   GLU A 233      39.086  33.708 -15.401  1.00 91.87           N  
ATOM   1886  CA  GLU A 233      38.064  33.975 -14.393  1.00 91.87           C  
ATOM   1887  C   GLU A 233      36.684  34.114 -15.029  1.00 91.87           C  
ATOM   1888  CB  GLU A 233      38.407  35.238 -13.599  1.00 91.87           C  
ATOM   1889  O   GLU A 233      36.563  34.566 -16.169  1.00 91.87           O  
ATOM   1890  CG  GLU A 233      38.191  36.529 -14.375  1.00 91.87           C  
ATOM   1891  CD  GLU A 233      38.427  37.778 -13.540  1.00 91.87           C  
ATOM   1892  OE1 GLU A 233      38.038  38.884 -13.979  1.00 91.87           O  
ATOM   1893  OE2 GLU A 233      39.006  37.649 -12.438  1.00 91.87           O  
ATOM   1894  N   ASP A 234      35.681  33.699 -14.254  1.00 92.87           N  
ATOM   1895  CA  ASP A 234      34.287  33.883 -14.649  1.00 92.87           C  
ATOM   1896  C   ASP A 234      33.359  33.805 -13.439  1.00 92.87           C  
ATOM   1897  CB  ASP A 234      33.882  32.839 -15.692  1.00 92.87           C  
ATOM   1898  O   ASP A 234      33.785  33.424 -12.347  1.00 92.87           O  
ATOM   1899  CG  ASP A 234      32.788  33.326 -16.625  1.00 92.87           C  
ATOM   1900  OD1 ASP A 234      32.146  34.356 -16.326  1.00 92.87           O  
ATOM   1901  OD2 ASP A 234      32.564  32.672 -17.666  1.00 92.87           O  
ATOM   1902  N   THR A 235      32.095  34.222 -13.758  1.00 91.83           N  
ATOM   1903  CA  THR A 235      31.037  34.160 -12.756  1.00 91.83           C  
ATOM   1904  C   THR A 235      30.006  33.096 -13.122  1.00 91.83           C  
ATOM   1905  CB  THR A 235      30.337  35.523 -12.597  1.00 91.83           C  
ATOM   1906  O   THR A 235      29.592  32.997 -14.279  1.00 91.83           O  
ATOM   1907  CG2 THR A 235      29.253  35.463 -11.526  1.00 91.83           C  
ATOM   1908  OG1 THR A 235      31.306  36.510 -12.226  1.00 91.83           O  
ATOM   1909  N   PHE A 236      29.616  32.420 -11.982  1.00 92.03           N  
ATOM   1910  CA  PHE A 236      28.645  31.350 -12.174  1.00 92.03           C  
ATOM   1911  C   PHE A 236      27.494  31.479 -11.183  1.00 92.03           C  
ATOM   1912  CB  PHE A 236      29.315  29.981 -12.024  1.00 92.03           C  
ATOM   1913  O   PHE A 236      27.695  31.897 -10.041  1.00 92.03           O  
ATOM   1914  CG  PHE A 236      30.523  29.797 -12.903  1.00 92.03           C  
ATOM   1915  CD1 PHE A 236      30.385  29.365 -14.217  1.00 92.03           C  
ATOM   1916  CD2 PHE A 236      31.797  30.055 -12.415  1.00 92.03           C  
ATOM   1917  CE1 PHE A 236      31.501  29.194 -15.032  1.00 92.03           C  
ATOM   1918  CE2 PHE A 236      32.917  29.886 -13.224  1.00 92.03           C  
ATOM   1919  CZ  PHE A 236      32.767  29.455 -14.532  1.00 92.03           C  
ATOM   1920  N   THR A 237      26.261  31.078 -11.793  1.00 92.07           N  
ATOM   1921  CA  THR A 237      25.081  31.101 -10.937  1.00 92.07           C  
ATOM   1922  C   THR A 237      24.320  29.781 -11.029  1.00 92.07           C  
ATOM   1923  CB  THR A 237      24.143  32.264 -11.308  1.00 92.07           C  
ATOM   1924  O   THR A 237      24.181  29.214 -12.115  1.00 92.07           O  
ATOM   1925  CG2 THR A 237      22.969  32.356 -10.338  1.00 92.07           C  
ATOM   1926  OG1 THR A 237      24.877  33.494 -11.270  1.00 92.07           O  
ATOM   1927  N   PHE A 238      23.967  29.321  -9.780  1.00 93.81           N  
ATOM   1928  CA  PHE A 238      23.070  28.171  -9.797  1.00 93.81           C  
ATOM   1929  C   PHE A 238      22.110  28.215  -8.614  1.00 93.81           C  
ATOM   1930  CB  PHE A 238      23.869  26.864  -9.777  1.00 93.81           C  
ATOM   1931  O   PHE A 238      22.321  28.973  -7.665  1.00 93.81           O  
ATOM   1932  CG  PHE A 238      24.562  26.597  -8.468  1.00 93.81           C  
ATOM   1933  CD1 PHE A 238      25.782  27.194  -8.176  1.00 93.81           C  
ATOM   1934  CD2 PHE A 238      23.992  25.747  -7.528  1.00 93.81           C  
ATOM   1935  CE1 PHE A 238      26.425  26.948  -6.965  1.00 93.81           C  
ATOM   1936  CE2 PHE A 238      24.629  25.496  -6.316  1.00 93.81           C  
ATOM   1937  CZ  PHE A 238      25.846  26.097  -6.037  1.00 93.81           C  
ATOM   1938  N   VAL A 239      20.971  27.445  -8.791  1.00 94.08           N  
ATOM   1939  CA  VAL A 239      19.981  27.291  -7.730  1.00 94.08           C  
ATOM   1940  C   VAL A 239      20.142  25.926  -7.066  1.00 94.08           C  
ATOM   1941  CB  VAL A 239      18.542  27.455  -8.270  1.00 94.08           C  
ATOM   1942  O   VAL A 239      20.133  24.895  -7.742  1.00 94.08           O  
ATOM   1943  CG1 VAL A 239      17.519  27.240  -7.156  1.00 94.08           C  
ATOM   1944  CG2 VAL A 239      18.364  28.833  -8.904  1.00 94.08           C  
ATOM   1945  N   LEU A 240      20.369  26.008  -5.727  1.00 91.90           N  
ATOM   1946  CA  LEU A 240      20.442  24.801  -4.911  1.00 91.90           C  
ATOM   1947  C   LEU A 240      19.132  24.570  -4.165  1.00 91.90           C  
ATOM   1948  CB  LEU A 240      21.600  24.897  -3.914  1.00 91.90           C  
ATOM   1949  O   LEU A 240      18.703  25.417  -3.377  1.00 91.90           O  
ATOM   1950  CG  LEU A 240      21.793  23.700  -2.982  1.00 91.90           C  
ATOM   1951  CD1 LEU A 240      22.115  22.447  -3.789  1.00 91.90           C  
ATOM   1952  CD2 LEU A 240      22.894  23.985  -1.966  1.00 91.90           C  
ATOM   1953  N   THR A 241      18.528  23.329  -4.461  1.00 91.46           N  
ATOM   1954  CA  THR A 241      17.227  23.119  -3.836  1.00 91.46           C  
ATOM   1955  C   THR A 241      17.109  21.695  -3.299  1.00 91.46           C  
ATOM   1956  CB  THR A 241      16.080  23.395  -4.825  1.00 91.46           C  
ATOM   1957  O   THR A 241      17.702  20.767  -3.852  1.00 91.46           O  
ATOM   1958  CG2 THR A 241      16.104  22.404  -5.984  1.00 91.46           C  
ATOM   1959  OG1 THR A 241      14.827  23.281  -4.139  1.00 91.46           O  
ATOM   1960  N   GLN A 242      16.454  21.658  -2.206  1.00 87.11           N  
ATOM   1961  CA  GLN A 242      15.981  20.383  -1.679  1.00 87.11           C  
ATOM   1962  C   GLN A 242      14.527  20.481  -1.223  1.00 87.11           C  
ATOM   1963  CB  GLN A 242      16.864  19.920  -0.519  1.00 87.11           C  
ATOM   1964  O   GLN A 242      14.167  21.389  -0.472  1.00 87.11           O  
ATOM   1965  CG  GLN A 242      16.533  18.522  -0.014  1.00 87.11           C  
ATOM   1966  CD  GLN A 242      17.488  18.046   1.065  1.00 87.11           C  
ATOM   1967  NE2 GLN A 242      17.634  16.731   1.189  1.00 87.11           N  
ATOM   1968  OE1 GLN A 242      18.090  18.853   1.780  1.00 87.11           O  
ATOM   1969  N   GLU A 243      13.775  19.572  -1.847  1.00 79.77           N  
ATOM   1970  CA  GLU A 243      12.387  19.533  -1.396  1.00 79.77           C  
ATOM   1971  C   GLU A 243      12.287  19.018   0.037  1.00 79.77           C  
ATOM   1972  CB  GLU A 243      11.543  18.661  -2.328  1.00 79.77           C  
ATOM   1973  O   GLU A 243      13.136  18.244   0.485  1.00 79.77           O  
ATOM   1974  CG  GLU A 243      11.336  19.260  -3.711  1.00 79.77           C  
ATOM   1975  CD  GLU A 243      10.367  18.465  -4.572  1.00 79.77           C  
ATOM   1976  OE1 GLU A 243      10.026  18.924  -5.685  1.00 79.77           O  
ATOM   1977  OE2 GLU A 243       9.945  17.374  -4.128  1.00 79.77           O  
ATOM   1978  N   GLY A 244      11.469  19.675   0.868  1.00 72.38           N  
ATOM   1979  CA  GLY A 244      11.199  19.136   2.191  1.00 72.38           C  
ATOM   1980  C   GLY A 244      10.657  17.719   2.159  1.00 72.38           C  
ATOM   1981  O   GLY A 244      10.183  17.254   1.121  1.00 72.38           O  
ATOM   1982  N   LYS A 245      10.983  16.965   3.187  1.00 71.81           N  
ATOM   1983  CA  LYS A 245      10.398  15.633   3.312  1.00 71.81           C  
ATOM   1984  C   LYS A 245       8.907  15.714   3.624  1.00 71.81           C  
ATOM   1985  CB  LYS A 245      11.117  14.831   4.398  1.00 71.81           C  
ATOM   1986  O   LYS A 245       8.436  16.711   4.176  1.00 71.81           O  
ATOM   1987  CG  LYS A 245      12.584  14.559   4.099  1.00 71.81           C  
ATOM   1988  CD  LYS A 245      13.240  13.748   5.208  1.00 71.81           C  
ATOM   1989  CE  LYS A 245      14.724  13.531   4.941  1.00 71.81           C  
ATOM   1990  NZ  LYS A 245      15.388  12.803   6.064  1.00 71.81           N  
ATOM   1991  N   ASP A 246       8.202  14.809   2.905  1.00 70.59           N  
ATOM   1992  CA  ASP A 246       6.791  14.746   3.270  1.00 70.59           C  
ATOM   1993  C   ASP A 246       6.620  14.594   4.780  1.00 70.59           C  
ATOM   1994  CB  ASP A 246       6.099  13.590   2.544  1.00 70.59           C  
ATOM   1995  O   ASP A 246       7.286  13.766   5.405  1.00 70.59           O  
ATOM   1996  CG  ASP A 246       5.846  13.880   1.075  1.00 70.59           C  
ATOM   1997  OD1 ASP A 246       5.926  15.057   0.662  1.00 70.59           O  
ATOM   1998  OD2 ASP A 246       5.560  12.923   0.324  1.00 70.59           O  
ATOM   1999  N   THR A 247       5.894  15.560   5.367  1.00 77.19           N  
ATOM   2000  CA  THR A 247       5.482  15.367   6.753  1.00 77.19           C  
ATOM   2001  C   THR A 247       4.394  14.302   6.851  1.00 77.19           C  
ATOM   2002  CB  THR A 247       4.975  16.681   7.374  1.00 77.19           C  
ATOM   2003  O   THR A 247       3.890  13.827   5.831  1.00 77.19           O  
ATOM   2004  CG2 THR A 247       6.000  17.799   7.211  1.00 77.19           C  
ATOM   2005  OG1 THR A 247       3.756  17.068   6.727  1.00 77.19           O  
ATOM   2006  N   ALA A 248       4.180  13.729   8.025  1.00 77.35           N  
ATOM   2007  CA  ALA A 248       3.074  12.802   8.255  1.00 77.35           C  
ATOM   2008  C   ALA A 248       1.752  13.396   7.777  1.00 77.35           C  
ATOM   2009  CB  ALA A 248       2.986  12.436   9.734  1.00 77.35           C  
ATOM   2010  O   ALA A 248       0.928  12.695   7.186  1.00 77.35           O  
ATOM   2011  N   GLN A 249       1.647  14.688   7.972  1.00 82.04           N  
ATOM   2012  CA  GLN A 249       0.448  15.380   7.512  1.00 82.04           C  
ATOM   2013  C   GLN A 249       0.339  15.340   5.990  1.00 82.04           C  
ATOM   2014  CB  GLN A 249       0.442  16.829   8.000  1.00 82.04           C  
ATOM   2015  O   GLN A 249      -0.729  15.054   5.446  1.00 82.04           O  
ATOM   2016  CG  GLN A 249      -0.822  17.596   7.637  1.00 82.04           C  
ATOM   2017  CD  GLN A 249      -0.840  19.002   8.206  1.00 82.04           C  
ATOM   2018  NE2 GLN A 249      -1.885  19.758   7.888  1.00 82.04           N  
ATOM   2019  OE1 GLN A 249       0.079  19.406   8.926  1.00 82.04           O  
ATOM   2020  N   ASP A 250       1.444  15.714   5.312  1.00 78.50           N  
ATOM   2021  CA  ASP A 250       1.486  15.659   3.854  1.00 78.50           C  
ATOM   2022  C   ASP A 250       1.121  14.266   3.346  1.00 78.50           C  
ATOM   2023  CB  ASP A 250       2.870  16.060   3.341  1.00 78.50           C  
ATOM   2024  O   ASP A 250       0.318  14.127   2.420  1.00 78.50           O  
ATOM   2025  CG  ASP A 250       3.202  17.518   3.606  1.00 78.50           C  
ATOM   2026  OD1 ASP A 250       2.272  18.349   3.687  1.00 78.50           O  
ATOM   2027  OD2 ASP A 250       4.403  17.839   3.731  1.00 78.50           O  
ATOM   2028  N   LYS A 251       1.628  13.367   3.971  1.00 75.58           N  
ATOM   2029  CA  LYS A 251       1.390  11.988   3.555  1.00 75.58           C  
ATOM   2030  C   LYS A 251      -0.068  11.591   3.773  1.00 75.58           C  
ATOM   2031  CB  LYS A 251       2.312  11.031   4.312  1.00 75.58           C  
ATOM   2032  O   LYS A 251      -0.666  10.919   2.931  1.00 75.58           O  
ATOM   2033  CG  LYS A 251       3.779  11.150   3.925  1.00 75.58           C  
ATOM   2034  CD  LYS A 251       4.650  10.202   4.739  1.00 75.58           C  
ATOM   2035  CE  LYS A 251       6.129  10.400   4.435  1.00 75.58           C  
ATOM   2036  NZ  LYS A 251       6.992   9.533   5.293  1.00 75.58           N  
ATOM   2037  N   PHE A 252      -0.546  11.952   4.941  1.00 80.99           N  
ATOM   2038  CA  PHE A 252      -1.954  11.695   5.217  1.00 80.99           C  
ATOM   2039  C   PHE A 252      -2.836  12.271   4.115  1.00 80.99           C  
ATOM   2040  CB  PHE A 252      -2.355  12.286   6.572  1.00 80.99           C  
ATOM   2041  O   PHE A 252      -3.722  11.586   3.600  1.00 80.99           O  
ATOM   2042  CG  PHE A 252      -3.790  12.032   6.945  1.00 80.99           C  
ATOM   2043  CD1 PHE A 252      -4.787  12.928   6.580  1.00 80.99           C  
ATOM   2044  CD2 PHE A 252      -4.142  10.896   7.663  1.00 80.99           C  
ATOM   2045  CE1 PHE A 252      -6.117  12.694   6.924  1.00 80.99           C  
ATOM   2046  CE2 PHE A 252      -5.468  10.656   8.010  1.00 80.99           C  
ATOM   2047  CZ  PHE A 252      -6.454  11.557   7.641  1.00 80.99           C  
ATOM   2048  N   LYS A 253      -2.587  13.457   3.727  1.00 79.28           N  
ATOM   2049  CA  LYS A 253      -3.387  14.129   2.707  1.00 79.28           C  
ATOM   2050  C   LYS A 253      -3.263  13.424   1.359  1.00 79.28           C  
ATOM   2051  CB  LYS A 253      -2.966  15.593   2.573  1.00 79.28           C  
ATOM   2052  O   LYS A 253      -4.233  13.344   0.602  1.00 79.28           O  
ATOM   2053  CG  LYS A 253      -3.402  16.471   3.737  1.00 79.28           C  
ATOM   2054  CD  LYS A 253      -2.929  17.909   3.560  1.00 79.28           C  
ATOM   2055  CE  LYS A 253      -3.353  18.785   4.732  1.00 79.28           C  
ATOM   2056  NZ  LYS A 253      -2.791  20.164   4.623  1.00 79.28           N  
ATOM   2057  N   LYS A 254      -2.121  12.958   1.130  1.00 73.48           N  
ATOM   2058  CA  LYS A 254      -1.913  12.225  -0.115  1.00 73.48           C  
ATOM   2059  C   LYS A 254      -2.673  10.902  -0.107  1.00 73.48           C  
ATOM   2060  CB  LYS A 254      -0.422  11.973  -0.347  1.00 73.48           C  
ATOM   2061  O   LYS A 254      -3.223  10.490  -1.131  1.00 73.48           O  
ATOM   2062  CG  LYS A 254       0.356  13.208  -0.775  1.00 73.48           C  
ATOM   2063  CD  LYS A 254       1.832  12.895  -0.983  1.00 73.48           C  
ATOM   2064  CE  LYS A 254       2.627  14.148  -1.325  1.00 73.48           C  
ATOM   2065  NZ  LYS A 254       4.094  13.871  -1.392  1.00 73.48           N  
ATOM   2066  N   LEU A 255      -2.674  10.307   1.061  1.00 70.22           N  
ATOM   2067  CA  LEU A 255      -3.308   8.998   1.176  1.00 70.22           C  
ATOM   2068  C   LEU A 255      -4.825   9.133   1.255  1.00 70.22           C  
ATOM   2069  CB  LEU A 255      -2.785   8.256   2.409  1.00 70.22           C  
ATOM   2070  O   LEU A 255      -5.553   8.184   0.954  1.00 70.22           O  
ATOM   2071  CG  LEU A 255      -1.356   7.719   2.322  1.00 70.22           C  
ATOM   2072  CD1 LEU A 255      -0.881   7.250   3.693  1.00 70.22           C  
ATOM   2073  CD2 LEU A 255      -1.272   6.585   1.305  1.00 70.22           C  
ATOM   2074  N   CYS A 256      -5.235  10.395   1.552  1.00 72.60           N  
ATOM   2075  CA  CYS A 256      -6.671  10.618   1.674  1.00 72.60           C  
ATOM   2076  C   CYS A 256      -7.083  11.912   0.983  1.00 72.60           C  
ATOM   2077  CB  CYS A 256      -7.084  10.661   3.145  1.00 72.60           C  
ATOM   2078  O   CYS A 256      -7.610  12.822   1.624  1.00 72.60           O  
ATOM   2079  SG  CYS A 256      -6.671   9.160   4.061  1.00 72.60           S  
ATOM   2080  N   PRO A 257      -6.973  11.931  -0.242  1.00 64.23           N  
ATOM   2081  CA  PRO A 257      -7.183  13.198  -0.946  1.00 64.23           C  
ATOM   2082  C   PRO A 257      -8.648  13.626  -0.966  1.00 64.23           C  
ATOM   2083  CB  PRO A 257      -6.680  12.903  -2.362  1.00 64.23           C  
ATOM   2084  O   PRO A 257      -8.947  14.811  -1.131  1.00 64.23           O  
ATOM   2085  CG  PRO A 257      -6.756  11.416  -2.491  1.00 64.23           C  
ATOM   2086  CD  PRO A 257      -6.501  10.806  -1.143  1.00 64.23           C  
ATOM   2087  N   ASP A 258      -9.500  12.741  -0.613  1.00 66.40           N  
ATOM   2088  CA  ASP A 258     -10.933  12.992  -0.731  1.00 66.40           C  
ATOM   2089  C   ASP A 258     -11.549  13.307   0.631  1.00 66.40           C  
ATOM   2090  CB  ASP A 258     -11.639  11.790  -1.361  1.00 66.40           C  
ATOM   2091  O   ASP A 258     -12.762  13.492   0.742  1.00 66.40           O  
ATOM   2092  CG  ASP A 258     -11.175  11.506  -2.779  1.00 66.40           C  
ATOM   2093  OD1 ASP A 258     -10.899  12.464  -3.534  1.00 66.40           O  
ATOM   2094  OD2 ASP A 258     -11.087  10.315  -3.146  1.00 66.40           O  
ATOM   2095  N   TRP A 259     -10.719  13.330   1.585  1.00 73.35           N  
ATOM   2096  CA  TRP A 259     -11.241  13.625   2.916  1.00 73.35           C  
ATOM   2097  C   TRP A 259     -11.551  15.111   3.061  1.00 73.35           C  
ATOM   2098  CB  TRP A 259     -10.244  13.192   3.994  1.00 73.35           C  
ATOM   2099  O   TRP A 259     -10.770  15.961   2.626  1.00 73.35           O  
ATOM   2100  CG  TRP A 259     -10.304  11.731   4.327  1.00 73.35           C  
ATOM   2101  CD1 TRP A 259     -10.493  10.694   3.456  1.00 73.35           C  
ATOM   2102  CD2 TRP A 259     -10.179  11.146   5.627  1.00 73.35           C  
ATOM   2103  CE2 TRP A 259     -10.302   9.748   5.469  1.00 73.35           C  
ATOM   2104  CE3 TRP A 259      -9.974  11.669   6.911  1.00 73.35           C  
ATOM   2105  NE1 TRP A 259     -10.492   9.499   4.137  1.00 73.35           N  
ATOM   2106  CH2 TRP A 259     -10.025   9.403   7.794  1.00 73.35           C  
ATOM   2107  CZ2 TRP A 259     -10.226   8.865   6.549  1.00 73.35           C  
ATOM   2108  CZ3 TRP A 259      -9.899  10.789   7.984  1.00 73.35           C  
ATOM   2109  N   GLU A 260     -12.880  15.391   3.555  1.00 69.51           N  
ATOM   2110  CA  GLU A 260     -13.289  16.772   3.792  1.00 69.51           C  
ATOM   2111  C   GLU A 260     -12.503  17.391   4.944  1.00 69.51           C  
ATOM   2112  CB  GLU A 260     -14.791  16.847   4.080  1.00 69.51           C  
ATOM   2113  O   GLU A 260     -12.434  16.817   6.033  1.00 69.51           O  
ATOM   2114  CG  GLU A 260     -15.664  16.480   2.888  1.00 69.51           C  
ATOM   2115  CD  GLU A 260     -17.151  16.645   3.161  1.00 69.51           C  
ATOM   2116  OE1 GLU A 260     -17.967  16.395   2.246  1.00 69.51           O  
ATOM   2117  OE2 GLU A 260     -17.502  17.028   4.300  1.00 69.51           O  
ATOM   2118  N   GLU A 261     -11.826  18.475   4.752  1.00 65.88           N  
ATOM   2119  CA  GLU A 261     -10.950  19.135   5.715  1.00 65.88           C  
ATOM   2120  C   GLU A 261     -11.685  19.429   7.020  1.00 65.88           C  
ATOM   2121  CB  GLU A 261     -10.382  20.429   5.128  1.00 65.88           C  
ATOM   2122  O   GLU A 261     -11.077  19.443   8.092  1.00 65.88           O  
ATOM   2123  CG  GLU A 261      -9.203  20.214   4.190  1.00 65.88           C  
ATOM   2124  CD  GLU A 261      -8.582  21.512   3.700  1.00 65.88           C  
ATOM   2125  OE1 GLU A 261      -7.632  21.461   2.885  1.00 65.88           O  
ATOM   2126  OE2 GLU A 261      -9.047  22.589   4.135  1.00 65.88           O  
ATOM   2127  N   GLN A 262     -13.024  19.416   6.925  1.00 63.86           N  
ATOM   2128  CA  GLN A 262     -13.808  19.766   8.104  1.00 63.86           C  
ATOM   2129  C   GLN A 262     -14.007  18.556   9.012  1.00 63.86           C  
ATOM   2130  CB  GLN A 262     -15.164  20.344   7.695  1.00 63.86           C  
ATOM   2131  O   GLN A 262     -14.463  18.695  10.149  1.00 63.86           O  
ATOM   2132  CG  GLN A 262     -15.070  21.670   6.953  1.00 63.86           C  
ATOM   2133  CD  GLN A 262     -16.413  22.152   6.439  1.00 63.86           C  
ATOM   2134  NE2 GLN A 262     -16.405  23.261   5.707  1.00 63.86           N  
ATOM   2135  OE1 GLN A 262     -17.450  21.533   6.698  1.00 63.86           O  
ATOM   2136  N   SER A 263     -13.522  17.371   8.614  1.00 75.49           N  
ATOM   2137  CA  SER A 263     -13.803  16.117   9.307  1.00 75.49           C  
ATOM   2138  C   SER A 263     -12.645  15.716  10.215  1.00 75.49           C  
ATOM   2139  CB  SER A 263     -14.083  15.000   8.301  1.00 75.49           C  
ATOM   2140  O   SER A 263     -12.755  14.758  10.983  1.00 75.49           O  
ATOM   2141  OG  SER A 263     -15.208  15.315   7.499  1.00 75.49           O  
ATOM   2142  N   TYR A 264     -11.523  16.578  10.168  1.00 85.46           N  
ATOM   2143  CA  TYR A 264     -10.401  16.249  11.040  1.00 85.46           C  
ATOM   2144  C   TYR A 264      -9.533  17.475  11.297  1.00 85.46           C  
ATOM   2145  CB  TYR A 264      -9.554  15.130  10.426  1.00 85.46           C  
ATOM   2146  O   TYR A 264      -9.593  18.454  10.550  1.00 85.46           O  
ATOM   2147  CG  TYR A 264      -9.046  15.443   9.040  1.00 85.46           C  
ATOM   2148  CD1 TYR A 264      -9.769  15.065   7.910  1.00 85.46           C  
ATOM   2149  CD2 TYR A 264      -7.843  16.117   8.856  1.00 85.46           C  
ATOM   2150  CE1 TYR A 264      -9.304  15.350   6.630  1.00 85.46           C  
ATOM   2151  CE2 TYR A 264      -7.369  16.407   7.581  1.00 85.46           C  
ATOM   2152  OH  TYR A 264      -7.640  16.305   5.212  1.00 85.46           O  
ATOM   2153  CZ  TYR A 264      -8.105  16.020   6.476  1.00 85.46           C  
ATOM   2154  N   ASP A 265      -8.838  17.452  12.464  1.00 87.50           N  
ATOM   2155  CA  ASP A 265      -7.796  18.413  12.814  1.00 87.50           C  
ATOM   2156  C   ASP A 265      -6.451  17.718  13.009  1.00 87.50           C  
ATOM   2157  CB  ASP A 265      -8.179  19.183  14.079  1.00 87.50           C  
ATOM   2158  O   ASP A 265      -6.401  16.548  13.393  1.00 87.50           O  
ATOM   2159  CG  ASP A 265      -9.423  20.036  13.901  1.00 87.50           C  
ATOM   2160  OD1 ASP A 265      -9.536  20.744  12.877  1.00 87.50           O  
ATOM   2161  OD2 ASP A 265     -10.298  20.001  14.793  1.00 87.50           O  
ATOM   2162  N   PHE A 266      -5.384  18.498  12.585  1.00 86.86           N  
ATOM   2163  CA  PHE A 266      -4.052  17.966  12.844  1.00 86.86           C  
ATOM   2164  C   PHE A 266      -3.468  18.562  14.119  1.00 86.86           C  
ATOM   2165  CB  PHE A 266      -3.121  18.246  11.660  1.00 86.86           C  
ATOM   2166  O   PHE A 266      -3.645  19.752  14.392  1.00 86.86           O  
ATOM   2167  CG  PHE A 266      -3.394  17.386  10.456  1.00 86.86           C  
ATOM   2168  CD1 PHE A 266      -2.955  16.068  10.411  1.00 86.86           C  
ATOM   2169  CD2 PHE A 266      -4.091  17.895   9.367  1.00 86.86           C  
ATOM   2170  CE1 PHE A 266      -3.207  15.270   9.298  1.00 86.86           C  
ATOM   2171  CE2 PHE A 266      -4.346  17.103   8.251  1.00 86.86           C  
ATOM   2172  CZ  PHE A 266      -3.902  15.791   8.218  1.00 86.86           C  
ATOM   2173  N   GLU A 267      -2.808  17.607  14.804  1.00 85.59           N  
ATOM   2174  CA  GLU A 267      -2.040  18.021  15.975  1.00 85.59           C  
ATOM   2175  C   GLU A 267      -0.685  17.321  16.022  1.00 85.59           C  
ATOM   2176  CB  GLU A 267      -2.823  17.737  17.260  1.00 85.59           C  
ATOM   2177  O   GLU A 267      -0.569  16.155  15.640  1.00 85.59           O  
ATOM   2178  CG  GLU A 267      -4.088  18.570  17.405  1.00 85.59           C  
ATOM   2179  CD  GLU A 267      -4.795  18.361  18.735  1.00 85.59           C  
ATOM   2180  OE1 GLU A 267      -5.894  18.927  18.935  1.00 85.59           O  
ATOM   2181  OE2 GLU A 267      -4.245  17.625  19.585  1.00 85.59           O  
ATOM   2182  N   ARG A 268       0.232  18.134  16.409  1.00 81.64           N  
ATOM   2183  CA  ARG A 268       1.555  17.545  16.588  1.00 81.64           C  
ATOM   2184  C   ARG A 268       1.770  17.111  18.034  1.00 81.64           C  
ATOM   2185  CB  ARG A 268       2.645  18.534  16.170  1.00 81.64           C  
ATOM   2186  O   ARG A 268       1.393  17.825  18.965  1.00 81.64           O  
ATOM   2187  CG  ARG A 268       2.646  18.860  14.685  1.00 81.64           C  
ATOM   2188  CD  ARG A 268       3.814  19.760  14.305  1.00 81.64           C  
ATOM   2189  NE  ARG A 268       3.724  21.063  14.958  1.00 81.64           N  
ATOM   2190  NH1 ARG A 268       5.779  21.808  14.210  1.00 81.64           N  
ATOM   2191  NH2 ARG A 268       4.476  23.156  15.529  1.00 81.64           N  
ATOM   2192  CZ  ARG A 268       4.660  22.006  14.897  1.00 81.64           C  
ATOM   2193  N   LEU A 269       2.369  15.945  18.062  1.00 78.04           N  
ATOM   2194  CA  LEU A 269       2.655  15.396  19.383  1.00 78.04           C  
ATOM   2195  C   LEU A 269       3.505  16.362  20.200  1.00 78.04           C  
ATOM   2196  CB  LEU A 269       3.370  14.047  19.260  1.00 78.04           C  
ATOM   2197  O   LEU A 269       3.276  16.536  21.399  1.00 78.04           O  
ATOM   2198  CG  LEU A 269       3.582  13.271  20.560  1.00 78.04           C  
ATOM   2199  CD1 LEU A 269       2.244  12.810  21.127  1.00 78.04           C  
ATOM   2200  CD2 LEU A 269       4.510  12.083  20.329  1.00 78.04           C  
ATOM   2201  N   ILE A 270       4.380  17.181  19.581  1.00 73.93           N  
ATOM   2202  CA  ILE A 270       5.336  18.058  20.249  1.00 73.93           C  
ATOM   2203  C   ILE A 270       4.633  19.334  20.707  1.00 73.93           C  
ATOM   2204  CB  ILE A 270       6.527  18.403  19.327  1.00 73.93           C  
ATOM   2205  O   ILE A 270       5.116  20.028  21.605  1.00 73.93           O  
ATOM   2206  CG1 ILE A 270       6.284  19.741  18.620  1.00 73.93           C  
ATOM   2207  CG2 ILE A 270       6.766  17.282  18.311  1.00 73.93           C  
ATOM   2208  CD1 ILE A 270       7.522  20.320  17.949  1.00 73.93           C  
ATOM   2209  N   ASP A 271       3.535  19.812  20.005  1.00 74.36           N  
ATOM   2210  CA  ASP A 271       2.823  21.055  20.284  1.00 74.36           C  
ATOM   2211  C   ASP A 271       1.790  20.859  21.392  1.00 74.36           C  
ATOM   2212  CB  ASP A 271       2.143  21.580  19.018  1.00 74.36           C  
ATOM   2213  O   ASP A 271       1.054  21.788  21.733  1.00 74.36           O  
ATOM   2214  CG  ASP A 271       3.131  21.983  17.938  1.00 74.36           C  
ATOM   2215  OD1 ASP A 271       4.269  22.379  18.269  1.00 74.36           O  
ATOM   2216  OD2 ASP A 271       2.767  21.906  16.744  1.00 74.36           O  
ATOM   2217  N   LYS A 272       1.958  20.114  22.260  1.00 62.88           N  
ATOM   2218  CA  LYS A 272       1.205  19.745  23.455  1.00 62.88           C  
ATOM   2219  C   LYS A 272      -0.109  20.518  23.537  1.00 62.88           C  
ATOM   2220  CB  LYS A 272       2.038  19.994  24.713  1.00 62.88           C  
ATOM   2221  O   LYS A 272      -0.108  21.737  23.723  1.00 62.88           O  
ATOM   2222  CG  LYS A 272       3.284  19.126  24.812  1.00 62.88           C  
ATOM   2223  CD  LYS A 272       4.053  19.395  26.099  1.00 62.88           C  
ATOM   2224  CE  LYS A 272       5.330  18.569  26.172  1.00 62.88           C  
ATOM   2225  NZ  LYS A 272       6.070  18.806  27.447  1.00 62.88           N  
ATOM   2226  N   LYS A 273      -1.389  19.748  23.225  1.00 68.25           N  
ATOM   2227  CA  LYS A 273      -2.648  20.441  23.484  1.00 68.25           C  
ATOM   2228  C   LYS A 273      -3.493  19.683  24.504  1.00 68.25           C  
ATOM   2229  CB  LYS A 273      -3.435  20.628  22.186  1.00 68.25           C  
ATOM   2230  O   LYS A 273      -3.476  18.451  24.539  1.00 68.25           O  
ATOM   2231  CG  LYS A 273      -2.825  21.646  21.234  1.00 68.25           C  
ATOM   2232  CD  LYS A 273      -3.752  21.938  20.060  1.00 68.25           C  
ATOM   2233  CE  LYS A 273      -3.132  22.936  19.092  1.00 68.25           C  
ATOM   2234  NZ  LYS A 273      -4.040  23.232  17.944  1.00 68.25           N  
ATOM   2235  N   THR A 274      -4.030  20.397  25.439  1.00 68.77           N  
ATOM   2236  CA  THR A 274      -4.994  19.833  26.378  1.00 68.77           C  
ATOM   2237  C   THR A 274      -6.407  19.899  25.807  1.00 68.77           C  
ATOM   2238  CB  THR A 274      -4.949  20.565  27.732  1.00 68.77           C  
ATOM   2239  O   THR A 274      -6.820  20.933  25.277  1.00 68.77           O  
ATOM   2240  CG2 THR A 274      -5.784  19.836  28.779  1.00 68.77           C  
ATOM   2241  OG1 THR A 274      -3.591  20.636  28.185  1.00 68.77           O  
ATOM   2242  N   HIS A 275      -6.996  18.670  25.825  1.00 77.35           N  
ATOM   2243  CA  HIS A 275      -8.378  18.637  25.358  1.00 77.35           C  
ATOM   2244  C   HIS A 275      -9.355  18.611  26.528  1.00 77.35           C  
ATOM   2245  CB  HIS A 275      -8.608  17.425  24.454  1.00 77.35           C  
ATOM   2246  O   HIS A 275      -9.142  17.887  27.504  1.00 77.35           O  
ATOM   2247  CG  HIS A 275      -7.719  17.395  23.251  1.00 77.35           C  
ATOM   2248  CD2 HIS A 275      -6.561  16.734  23.018  1.00 77.35           C  
ATOM   2249  ND1 HIS A 275      -7.991  18.113  22.107  1.00 77.35           N  
ATOM   2250  CE1 HIS A 275      -7.036  17.894  21.219  1.00 77.35           C  
ATOM   2251  NE2 HIS A 275      -6.156  17.061  21.748  1.00 77.35           N  
ATOM   2252  N   GLN A 276     -10.368  19.511  26.530  1.00 78.76           N  
ATOM   2253  CA  GLN A 276     -11.433  19.453  27.526  1.00 78.76           C  
ATOM   2254  C   GLN A 276     -12.300  18.212  27.332  1.00 78.76           C  
ATOM   2255  CB  GLN A 276     -12.297  20.713  27.462  1.00 78.76           C  
ATOM   2256  O   GLN A 276     -12.604  17.831  26.200  1.00 78.76           O  
ATOM   2257  CG  GLN A 276     -11.598  21.965  27.975  1.00 78.76           C  
ATOM   2258  CD  GLN A 276     -12.527  23.161  28.063  1.00 78.76           C  
ATOM   2259  NE2 GLN A 276     -12.009  24.279  28.562  1.00 78.76           N  
ATOM   2260  OE1 GLN A 276     -13.700  23.083  27.684  1.00 78.76           O  
ATOM   2261  N   GLY A 277     -12.724  17.458  28.456  1.00 84.67           N  
ATOM   2262  CA  GLY A 277     -13.582  16.285  28.387  1.00 84.67           C  
ATOM   2263  C   GLY A 277     -12.808  14.985  28.283  1.00 84.67           C  
ATOM   2264  O   GLY A 277     -11.580  14.976  28.398  1.00 84.67           O  
ATOM   2265  N   LYS A 278     -13.593  13.836  28.074  1.00 89.11           N  
ATOM   2266  CA  LYS A 278     -13.017  12.499  27.973  1.00 89.11           C  
ATOM   2267  C   LYS A 278     -12.518  12.220  26.558  1.00 89.11           C  
ATOM   2268  CB  LYS A 278     -14.041  11.440  28.385  1.00 89.11           C  
ATOM   2269  O   LYS A 278     -13.222  12.490  25.582  1.00 89.11           O  
ATOM   2270  CG  LYS A 278     -14.342  11.418  29.877  1.00 89.11           C  
ATOM   2271  CD  LYS A 278     -15.249  10.251  30.247  1.00 89.11           C  
ATOM   2272  CE  LYS A 278     -15.628  10.283  31.721  1.00 89.11           C  
ATOM   2273  NZ  LYS A 278     -16.522   9.143  32.087  1.00 89.11           N  
ATOM   2274  N   SER A 279     -11.276  11.752  26.425  1.00 89.28           N  
ATOM   2275  CA  SER A 279     -10.664  11.496  25.125  1.00 89.28           C  
ATOM   2276  C   SER A 279     -10.357  10.014  24.941  1.00 89.28           C  
ATOM   2277  CB  SER A 279      -9.382  12.315  24.965  1.00 89.28           C  
ATOM   2278  O   SER A 279      -9.906   9.347  25.875  1.00 89.28           O  
ATOM   2279  OG  SER A 279      -9.662  13.703  25.020  1.00 89.28           O  
ATOM   2280  N   LEU A 280     -10.720   9.550  23.781  1.00 91.71           N  
ATOM   2281  CA  LEU A 280     -10.283   8.234  23.329  1.00 91.71           C  
ATOM   2282  C   LEU A 280      -9.152   8.355  22.314  1.00 91.71           C  
ATOM   2283  CB  LEU A 280     -11.453   7.461  22.717  1.00 91.71           C  
ATOM   2284  O   LEU A 280      -9.328   8.954  21.250  1.00 91.71           O  
ATOM   2285  CG  LEU A 280     -11.137   6.064  22.180  1.00 91.71           C  
ATOM   2286  CD1 LEU A 280     -10.706   5.144  23.318  1.00 91.71           C  
ATOM   2287  CD2 LEU A 280     -12.342   5.486  21.447  1.00 91.71           C  
ATOM   2288  N   LEU A 281      -8.020   7.828  22.665  1.00 89.94           N  
ATOM   2289  CA  LEU A 281      -6.850   7.843  21.794  1.00 89.94           C  
ATOM   2290  C   LEU A 281      -6.521   6.437  21.302  1.00 89.94           C  
ATOM   2291  CB  LEU A 281      -5.644   8.436  22.526  1.00 89.94           C  
ATOM   2292  O   LEU A 281      -6.310   5.527  22.107  1.00 89.94           O  
ATOM   2293  CG  LEU A 281      -4.290   8.290  21.830  1.00 89.94           C  
ATOM   2294  CD1 LEU A 281      -4.297   9.028  20.495  1.00 89.94           C  
ATOM   2295  CD2 LEU A 281      -3.169   8.807  22.726  1.00 89.94           C  
ATOM   2296  N   LEU A 282      -6.555   6.372  19.947  1.00 88.97           N  
ATOM   2297  CA  LEU A 282      -6.168   5.108  19.329  1.00 88.97           C  
ATOM   2298  C   LEU A 282      -4.769   5.204  18.729  1.00 88.97           C  
ATOM   2299  CB  LEU A 282      -7.174   4.710  18.247  1.00 88.97           C  
ATOM   2300  O   LEU A 282      -4.534   5.999  17.816  1.00 88.97           O  
ATOM   2301  CG  LEU A 282      -8.522   4.177  18.737  1.00 88.97           C  
ATOM   2302  CD1 LEU A 282      -9.420   5.330  19.172  1.00 88.97           C  
ATOM   2303  CD2 LEU A 282      -9.196   3.347  17.650  1.00 88.97           C  
ATOM   2304  N   SER A 283      -3.878   4.396  19.306  1.00 79.85           N  
ATOM   2305  CA  SER A 283      -2.512   4.379  18.795  1.00 79.85           C  
ATOM   2306  C   SER A 283      -2.268   3.162  17.910  1.00 79.85           C  
ATOM   2307  CB  SER A 283      -1.507   4.392  19.948  1.00 79.85           C  
ATOM   2308  O   SER A 283      -2.662   2.046  18.257  1.00 79.85           O  
ATOM   2309  OG  SER A 283      -1.662   3.242  20.762  1.00 79.85           O  
ATOM   2310  N   GLY A 284      -2.479   3.343  16.477  1.00 72.54           N  
ATOM   2311  CA  GLY A 284      -2.366   2.312  15.458  1.00 72.54           C  
ATOM   2312  C   GLY A 284      -1.109   1.473  15.595  1.00 72.54           C  
ATOM   2313  O   GLY A 284      -0.602   1.281  16.702  1.00 72.54           O  
ATOM   2314  N   ALA A 285      -0.733   0.722  14.448  1.00 66.47           N  
ATOM   2315  CA  ALA A 285       0.425  -0.161  14.328  1.00 66.47           C  
ATOM   2316  C   ALA A 285       1.727   0.616  14.497  1.00 66.47           C  
ATOM   2317  CB  ALA A 285       0.408  -0.879  12.980  1.00 66.47           C  
ATOM   2318  O   ALA A 285       2.002   1.552  13.741  1.00 66.47           O  
ATOM   2319  N   ARG A 286       2.357   0.475  15.689  1.00 66.37           N  
ATOM   2320  CA  ARG A 286       3.678   1.059  15.897  1.00 66.37           C  
ATOM   2321  C   ARG A 286       4.651   0.028  16.458  1.00 66.37           C  
ATOM   2322  CB  ARG A 286       3.592   2.264  16.836  1.00 66.37           C  
ATOM   2323  O   ARG A 286       4.235  -0.950  17.083  1.00 66.37           O  
ATOM   2324  CG  ARG A 286       3.088   1.924  18.229  1.00 66.37           C  
ATOM   2325  CD  ARG A 286       3.014   3.157  19.119  1.00 66.37           C  
ATOM   2326  NE  ARG A 286       3.646   2.926  20.415  1.00 66.37           N  
ATOM   2327  NH1 ARG A 286       3.151   5.017  21.262  1.00 66.37           N  
ATOM   2328  NH2 ARG A 286       4.297   3.499  22.541  1.00 66.37           N  
ATOM   2329  CZ  ARG A 286       3.696   3.814  21.403  1.00 66.37           C  
ATOM   2330  N   ASP A 287       5.882   0.264  16.055  1.00 55.95           N  
ATOM   2331  CA  ASP A 287       6.926  -0.621  16.562  1.00 55.95           C  
ATOM   2332  C   ASP A 287       7.430  -0.152  17.924  1.00 55.95           C  
ATOM   2333  CB  ASP A 287       8.089  -0.701  15.570  1.00 55.95           C  
ATOM   2334  O   ASP A 287       8.031  -0.927  18.671  1.00 55.95           O  
ATOM   2335  CG  ASP A 287       7.734  -1.455  14.300  1.00 55.95           C  
ATOM   2336  OD1 ASP A 287       6.756  -2.233  14.305  1.00 55.95           O  
ATOM   2337  OD2 ASP A 287       8.441  -1.271  13.286  1.00 55.95           O  
ATOM   2338  N   SER A 288       6.994   1.103  18.459  1.00 60.01           N  
ATOM   2339  CA  SER A 288       7.523   1.651  19.704  1.00 60.01           C  
ATOM   2340  C   SER A 288       6.558   1.423  20.863  1.00 60.01           C  
ATOM   2341  CB  SER A 288       7.807   3.146  19.554  1.00 60.01           C  
ATOM   2342  O   SER A 288       5.364   1.205  20.649  1.00 60.01           O  
ATOM   2343  OG  SER A 288       6.598   3.882  19.471  1.00 60.01           O  
ATOM   2344  N   TYR A 289       7.103   1.280  22.253  1.00 52.95           N  
ATOM   2345  CA  TYR A 289       6.511   0.851  23.515  1.00 52.95           C  
ATOM   2346  C   TYR A 289       6.079   2.050  24.351  1.00 52.95           C  
ATOM   2347  CB  TYR A 289       7.501  -0.008  24.309  1.00 52.95           C  
ATOM   2348  O   TYR A 289       5.512   1.888  25.434  1.00 52.95           O  
ATOM   2349  CG  TYR A 289       7.770  -1.356  23.685  1.00 52.95           C  
ATOM   2350  CD1 TYR A 289       6.929  -2.439  23.930  1.00 52.95           C  
ATOM   2351  CD2 TYR A 289       8.866  -1.549  22.851  1.00 52.95           C  
ATOM   2352  CE1 TYR A 289       7.175  -3.684  23.359  1.00 52.95           C  
ATOM   2353  CE2 TYR A 289       9.121  -2.789  22.274  1.00 52.95           C  
ATOM   2354  OH  TYR A 289       8.519  -5.078  21.965  1.00 52.95           O  
ATOM   2355  CZ  TYR A 289       8.271  -3.848  22.533  1.00 52.95           C  
ATOM   2356  N   ALA A 290       6.083   3.214  23.706  1.00 61.95           N  
ATOM   2357  CA  ALA A 290       5.877   4.260  24.704  1.00 61.95           C  
ATOM   2358  C   ALA A 290       4.528   4.946  24.509  1.00 61.95           C  
ATOM   2359  CB  ALA A 290       7.006   5.285  24.641  1.00 61.95           C  
ATOM   2360  O   ALA A 290       3.913   4.830  23.446  1.00 61.95           O  
ATOM   2361  N   GLN A 291       3.840   5.237  25.656  1.00 65.77           N  
ATOM   2362  CA  GLN A 291       2.645   6.074  25.686  1.00 65.77           C  
ATOM   2363  C   GLN A 291       2.796   7.281  24.764  1.00 65.77           C  
ATOM   2364  CB  GLN A 291       2.350   6.538  27.114  1.00 65.77           C  
ATOM   2365  O   GLN A 291       3.884   7.849  24.649  1.00 65.77           O  
ATOM   2366  CG  GLN A 291       2.052   5.400  28.081  1.00 65.77           C  
ATOM   2367  CD  GLN A 291       1.898   5.874  29.514  1.00 65.77           C  
ATOM   2368  NE2 GLN A 291       1.785   4.929  30.442  1.00 65.77           N  
ATOM   2369  OE1 GLN A 291       1.881   7.079  29.786  1.00 65.77           O  
ATOM   2370  N   VAL A 292       1.773   7.428  23.965  1.00 69.01           N  
ATOM   2371  CA  VAL A 292       1.753   8.540  23.020  1.00 69.01           C  
ATOM   2372  C   VAL A 292       1.214   9.793  23.707  1.00 69.01           C  
ATOM   2373  CB  VAL A 292       0.904   8.210  21.772  1.00 69.01           C  
ATOM   2374  O   VAL A 292       1.701  10.900  23.465  1.00 69.01           O  
ATOM   2375  CG1 VAL A 292       0.869   9.398  20.812  1.00 69.01           C  
ATOM   2376  CG2 VAL A 292       1.450   6.968  21.070  1.00 69.01           C  
ATOM   2377  N   ALA A 293       0.311   9.518  24.707  1.00 64.79           N  
ATOM   2378  CA  ALA A 293      -0.371  10.661  25.308  1.00 64.79           C  
ATOM   2379  C   ALA A 293       0.381  11.162  26.539  1.00 64.79           C  
ATOM   2380  CB  ALA A 293      -1.805  10.291  25.679  1.00 64.79           C  
ATOM   2381  O   ALA A 293       1.026  10.380  27.241  1.00 64.79           O  
ATOM   2382  N   ASP A 294       0.540  12.464  26.661  1.00 59.11           N  
ATOM   2383  CA  ASP A 294       0.922  13.145  27.895  1.00 59.11           C  
ATOM   2384  C   ASP A 294      -0.309  13.625  28.660  1.00 59.11           C  
ATOM   2385  CB  ASP A 294       1.847  14.325  27.592  1.00 59.11           C  
ATOM   2386  O   ASP A 294      -1.163  14.317  28.102  1.00 59.11           O  
ATOM   2387  CG  ASP A 294       2.626  14.795  28.807  1.00 59.11           C  
ATOM   2388  OD1 ASP A 294       2.374  14.294  29.924  1.00 59.11           O  
ATOM   2389  OD2 ASP A 294       3.498  15.676  28.647  1.00 59.11           O  
ATOM   2390  N   TYR A 295      -0.820  13.013  29.898  1.00 59.12           N  
ATOM   2391  CA  TYR A 295      -1.909  12.854  30.855  1.00 59.12           C  
ATOM   2392  C   TYR A 295      -2.014  14.071  31.767  1.00 59.12           C  
ATOM   2393  CB  TYR A 295      -1.706  11.589  31.695  1.00 59.12           C  
ATOM   2394  O   TYR A 295      -2.662  14.015  32.815  1.00 59.12           O  
ATOM   2395  CG  TYR A 295      -1.537  10.335  30.872  1.00 59.12           C  
ATOM   2396  CD1 TYR A 295      -2.628   9.738  30.244  1.00 59.12           C  
ATOM   2397  CD2 TYR A 295      -0.287   9.745  30.720  1.00 59.12           C  
ATOM   2398  CE1 TYR A 295      -2.477   8.581  29.486  1.00 59.12           C  
ATOM   2399  CE2 TYR A 295      -0.124   8.589  29.965  1.00 59.12           C  
ATOM   2400  OH  TYR A 295      -1.067   6.870  28.603  1.00 59.12           O  
ATOM   2401  CZ  TYR A 295      -1.223   8.015  29.352  1.00 59.12           C  
ATOM   2402  N   GLU A 296      -1.763  15.351  31.365  1.00 54.72           N  
ATOM   2403  CA  GLU A 296      -1.654  16.367  32.408  1.00 54.72           C  
ATOM   2404  C   GLU A 296      -2.975  17.107  32.598  1.00 54.72           C  
ATOM   2405  CB  GLU A 296      -0.537  17.360  32.076  1.00 54.72           C  
ATOM   2406  O   GLU A 296      -3.342  17.454  33.722  1.00 54.72           O  
ATOM   2407  CG  GLU A 296       0.861  16.834  32.367  1.00 54.72           C  
ATOM   2408  CD  GLU A 296       1.947  17.882  32.183  1.00 54.72           C  
ATOM   2409  OE1 GLU A 296       3.127  17.592  32.486  1.00 54.72           O  
ATOM   2410  OE2 GLU A 296       1.615  19.001  31.735  1.00 54.72           O  
ATOM   2411  N   THR A 297      -4.157  16.850  31.798  1.00 55.05           N  
ATOM   2412  CA  THR A 297      -5.491  17.331  32.140  1.00 55.05           C  
ATOM   2413  C   THR A 297      -6.555  16.605  31.321  1.00 55.05           C  
ATOM   2414  CB  THR A 297      -5.613  18.849  31.913  1.00 55.05           C  
ATOM   2415  O   THR A 297      -6.336  16.291  30.149  1.00 55.05           O  
ATOM   2416  CG2 THR A 297      -4.655  19.619  32.817  1.00 55.05           C  
ATOM   2417  OG1 THR A 297      -5.306  19.148  30.546  1.00 55.05           O  
ATOM   2418  N   GLY A 298      -7.619  15.940  32.087  1.00 63.88           N  
ATOM   2419  CA  GLY A 298      -8.755  15.256  31.489  1.00 63.88           C  
ATOM   2420  C   GLY A 298      -8.598  13.747  31.468  1.00 63.88           C  
ATOM   2421  O   GLY A 298      -7.574  13.218  31.904  1.00 63.88           O  
ATOM   2422  N   GLU A 299      -9.786  13.019  31.450  1.00 81.71           N  
ATOM   2423  CA  GLU A 299      -9.851  11.562  31.386  1.00 81.71           C  
ATOM   2424  C   GLU A 299      -9.491  11.053  29.993  1.00 81.71           C  
ATOM   2425  CB  GLU A 299     -11.245  11.068  31.783  1.00 81.71           C  
ATOM   2426  O   GLU A 299     -10.124  11.433  29.006  1.00 81.71           O  
ATOM   2427  CG  GLU A 299     -11.329   9.563  31.988  1.00 81.71           C  
ATOM   2428  CD  GLU A 299     -12.727   9.082  32.342  1.00 81.71           C  
ATOM   2429  OE1 GLU A 299     -12.943   7.852  32.427  1.00 81.71           O  
ATOM   2430  OE2 GLU A 299     -13.614   9.943  32.536  1.00 81.71           O  
ATOM   2431  N   VAL A 300      -8.195  10.387  29.816  1.00 86.21           N  
ATOM   2432  CA  VAL A 300      -7.757   9.819  28.546  1.00 86.21           C  
ATOM   2433  C   VAL A 300      -7.710   8.296  28.649  1.00 86.21           C  
ATOM   2434  CB  VAL A 300      -6.375  10.367  28.125  1.00 86.21           C  
ATOM   2435  O   VAL A 300      -7.131   7.749  29.590  1.00 86.21           O  
ATOM   2436  CG1 VAL A 300      -5.910   9.717  26.823  1.00 86.21           C  
ATOM   2437  CG2 VAL A 300      -6.427  11.887  27.979  1.00 86.21           C  
ATOM   2438  N   ILE A 301      -8.381   7.811  27.680  1.00 90.00           N  
ATOM   2439  CA  ILE A 301      -8.231   6.374  27.484  1.00 90.00           C  
ATOM   2440  C   ILE A 301      -7.473   6.107  26.185  1.00 90.00           C  
ATOM   2441  CB  ILE A 301      -9.602   5.661  27.460  1.00 90.00           C  
ATOM   2442  O   ILE A 301      -7.950   6.446  25.100  1.00 90.00           O  
ATOM   2443  CG1 ILE A 301     -10.351   5.901  28.776  1.00 90.00           C  
ATOM   2444  CG2 ILE A 301      -9.428   4.163  27.194  1.00 90.00           C  
ATOM   2445  CD1 ILE A 301     -11.732   5.260  28.828  1.00 90.00           C  
ATOM   2446  N   GLU A 302      -6.289   5.575  26.392  1.00 89.46           N  
ATOM   2447  CA  GLU A 302      -5.462   5.213  25.245  1.00 89.46           C  
ATOM   2448  C   GLU A 302      -5.509   3.710  24.983  1.00 89.46           C  
ATOM   2449  CB  GLU A 302      -4.015   5.663  25.462  1.00 89.46           C  
ATOM   2450  O   GLU A 302      -5.268   2.909  25.888  1.00 89.46           O  
ATOM   2451  CG  GLU A 302      -3.092   5.352  24.293  1.00 89.46           C  
ATOM   2452  CD  GLU A 302      -1.662   5.818  24.516  1.00 89.46           C  
ATOM   2453  OE1 GLU A 302      -0.815   5.635  23.612  1.00 89.46           O  
ATOM   2454  OE2 GLU A 302      -1.386   6.370  25.605  1.00 89.46           O  
ATOM   2455  N   VAL A 303      -5.913   3.462  23.742  1.00 89.59           N  
ATOM   2456  CA  VAL A 303      -5.951   2.060  23.340  1.00 89.59           C  
ATOM   2457  C   VAL A 303      -4.842   1.783  22.327  1.00 89.59           C  
ATOM   2458  CB  VAL A 303      -7.324   1.678  22.744  1.00 89.59           C  
ATOM   2459  O   VAL A 303      -4.865   2.310  21.212  1.00 89.59           O  
ATOM   2460  CG1 VAL A 303      -7.387   0.180  22.450  1.00 89.59           C  
ATOM   2461  CG2 VAL A 303      -8.449   2.086  23.694  1.00 89.59           C  
ATOM   2462  N   HIS A 304      -3.926   1.041  22.779  1.00 85.56           N  
ATOM   2463  CA  HIS A 304      -2.874   0.600  21.870  1.00 85.56           C  
ATOM   2464  C   HIS A 304      -3.327  -0.598  21.042  1.00 85.56           C  
ATOM   2465  CB  HIS A 304      -1.605   0.249  22.650  1.00 85.56           C  
ATOM   2466  O   HIS A 304      -3.281  -1.737  21.513  1.00 85.56           O  
ATOM   2467  CG  HIS A 304      -0.945   1.432  23.285  1.00 85.56           C  
ATOM   2468  CD2 HIS A 304      -1.409   2.677  23.542  1.00 85.56           C  
ATOM   2469  ND1 HIS A 304       0.357   1.404  23.734  1.00 85.56           N  
ATOM   2470  CE1 HIS A 304       0.666   2.585  24.242  1.00 85.56           C  
ATOM   2471  NE2 HIS A 304      -0.388   3.376  24.138  1.00 85.56           N  
ATOM   2472  N   MET A 305      -3.764  -0.238  19.815  1.00 79.62           N  
ATOM   2473  CA  MET A 305      -4.396  -1.232  18.953  1.00 79.62           C  
ATOM   2474  C   MET A 305      -3.415  -1.746  17.904  1.00 79.62           C  
ATOM   2475  CB  MET A 305      -5.632  -0.644  18.269  1.00 79.62           C  
ATOM   2476  O   MET A 305      -2.752  -0.957  17.229  1.00 79.62           O  
ATOM   2477  CG  MET A 305      -6.742  -0.259  19.234  1.00 79.62           C  
ATOM   2478  SD  MET A 305      -8.298   0.190  18.372  1.00 79.62           S  
ATOM   2479  CE  MET A 305      -9.091  -1.438  18.275  1.00 79.62           C  
ATOM   2480  N   ARG A 306      -2.503  -2.682  18.457  1.00 77.46           N  
ATOM   2481  CA  ARG A 306      -1.538  -3.355  17.593  1.00 77.46           C  
ATOM   2482  C   ARG A 306      -2.208  -4.457  16.780  1.00 77.46           C  
ATOM   2483  CB  ARG A 306      -0.390  -3.938  18.420  1.00 77.46           C  
ATOM   2484  O   ARG A 306      -3.178  -5.068  17.233  1.00 77.46           O  
ATOM   2485  CG  ARG A 306       0.388  -2.899  19.212  1.00 77.46           C  
ATOM   2486  CD  ARG A 306       1.712  -3.452  19.719  1.00 77.46           C  
ATOM   2487  NE  ARG A 306       2.471  -2.444  20.455  1.00 77.46           N  
ATOM   2488  NH1 ARG A 306       4.521  -3.463  20.144  1.00 77.46           N  
ATOM   2489  NH2 ARG A 306       4.377  -1.503  21.325  1.00 77.46           N  
ATOM   2490  CZ  ARG A 306       3.788  -2.472  20.639  1.00 77.46           C  
ATOM   2491  N   ASP A 307      -2.037  -4.396  15.510  1.00 71.56           N  
ATOM   2492  CA  ASP A 307      -2.633  -5.446  14.690  1.00 71.56           C  
ATOM   2493  C   ASP A 307      -1.717  -6.664  14.605  1.00 71.56           C  
ATOM   2494  CB  ASP A 307      -2.941  -4.920  13.286  1.00 71.56           C  
ATOM   2495  O   ASP A 307      -0.659  -6.697  15.237  1.00 71.56           O  
ATOM   2496  CG  ASP A 307      -3.658  -5.938  12.416  1.00 71.56           C  
ATOM   2497  OD1 ASP A 307      -4.022  -7.022  12.919  1.00 71.56           O  
ATOM   2498  OD2 ASP A 307      -3.858  -5.654  11.215  1.00 71.56           O  
ATOM   2499  N   LYS A 308      -2.220  -7.737  14.048  1.00 70.24           N  
ATOM   2500  CA  LYS A 308      -1.465  -8.987  14.020  1.00 70.24           C  
ATOM   2501  C   LYS A 308      -0.124  -8.803  13.315  1.00 70.24           C  
ATOM   2502  CB  LYS A 308      -2.273 -10.087  13.330  1.00 70.24           C  
ATOM   2503  O   LYS A 308       0.819  -9.559  13.557  1.00 70.24           O  
ATOM   2504  CG  LYS A 308      -2.472  -9.865  11.837  1.00 70.24           C  
ATOM   2505  CD  LYS A 308      -3.225 -11.024  11.196  1.00 70.24           C  
ATOM   2506  CE  LYS A 308      -3.401 -10.816   9.697  1.00 70.24           C  
ATOM   2507  NZ  LYS A 308      -4.075 -11.982   9.052  1.00 70.24           N  
ATOM   2508  N   ASP A 309      -0.022  -7.670  12.558  1.00 64.96           N  
ATOM   2509  CA  ASP A 309       1.180  -7.383  11.781  1.00 64.96           C  
ATOM   2510  C   ASP A 309       2.198  -6.606  12.612  1.00 64.96           C  
ATOM   2511  CB  ASP A 309       0.827  -6.601  10.515  1.00 64.96           C  
ATOM   2512  O   ASP A 309       3.376  -6.536  12.254  1.00 64.96           O  
ATOM   2513  CG  ASP A 309      -0.085  -7.371   9.576  1.00 64.96           C  
ATOM   2514  OD1 ASP A 309       0.040  -8.612   9.487  1.00 64.96           O  
ATOM   2515  OD2 ASP A 309      -0.933  -6.732   8.918  1.00 64.96           O  
ATOM   2516  N   HIS A 310       1.785  -6.170  13.759  1.00 66.37           N  
ATOM   2517  CA  HIS A 310       2.605  -5.270  14.563  1.00 66.37           C  
ATOM   2518  C   HIS A 310       2.468  -5.580  16.050  1.00 66.37           C  
ATOM   2519  CB  HIS A 310       2.225  -3.813  14.292  1.00 66.37           C  
ATOM   2520  O   HIS A 310       1.771  -4.866  16.775  1.00 66.37           O  
ATOM   2521  CG  HIS A 310       2.567  -3.350  12.912  1.00 66.37           C  
ATOM   2522  CD2 HIS A 310       3.627  -2.649  12.446  1.00 66.37           C  
ATOM   2523  ND1 HIS A 310       1.761  -3.601  11.822  1.00 66.37           N  
ATOM   2524  CE1 HIS A 310       2.313  -3.073  10.743  1.00 66.37           C  
ATOM   2525  NE2 HIS A 310       3.446  -2.489  11.094  1.00 66.37           N  
ATOM   2526  N   LYS A 311       3.061  -6.860  16.541  1.00 72.32           N  
ATOM   2527  CA  LYS A 311       3.211  -7.366  17.903  1.00 72.32           C  
ATOM   2528  C   LYS A 311       1.868  -7.401  18.627  1.00 72.32           C  
ATOM   2529  CB  LYS A 311       4.206  -6.509  18.687  1.00 72.32           C  
ATOM   2530  O   LYS A 311       1.640  -6.630  19.562  1.00 72.32           O  
ATOM   2531  CG  LYS A 311       5.612  -6.505  18.104  1.00 72.32           C  
ATOM   2532  CD  LYS A 311       6.573  -5.700  18.970  1.00 72.32           C  
ATOM   2533  CE  LYS A 311       7.980  -5.692  18.386  1.00 72.32           C  
ATOM   2534  NZ  LYS A 311       8.928  -4.914  19.237  1.00 72.32           N  
ATOM   2535  N   PRO A 312       0.926  -8.292  18.157  1.00 71.46           N  
ATOM   2536  CA  PRO A 312      -0.397  -8.390  18.778  1.00 71.46           C  
ATOM   2537  C   PRO A 312      -0.325  -8.580  20.291  1.00 71.46           C  
ATOM   2538  CB  PRO A 312      -1.014  -9.617  18.102  1.00 71.46           C  
ATOM   2539  O   PRO A 312      -1.242  -8.175  21.012  1.00 71.46           O  
ATOM   2540  CG  PRO A 312       0.150 -10.378  17.556  1.00 71.46           C  
ATOM   2541  CD  PRO A 312       1.243  -9.404  17.220  1.00 71.46           C  
ATOM   2542  N   ASP A 313       0.775  -9.185  20.795  1.00 72.92           N  
ATOM   2543  CA  ASP A 313       0.937  -9.449  22.221  1.00 72.92           C  
ATOM   2544  C   ASP A 313       1.167  -8.154  22.997  1.00 72.92           C  
ATOM   2545  CB  ASP A 313       2.097 -10.418  22.459  1.00 72.92           C  
ATOM   2546  O   ASP A 313       1.116  -8.145  24.229  1.00 72.92           O  
ATOM   2547  CG  ASP A 313       3.404  -9.939  21.853  1.00 72.92           C  
ATOM   2548  OD1 ASP A 313       3.399  -9.445  20.705  1.00 72.92           O  
ATOM   2549  OD2 ASP A 313       4.449 -10.059  22.528  1.00 72.92           O  
ATOM   2550  N   LYS A 314       1.236  -7.160  22.287  1.00 76.77           N  
ATOM   2551  CA  LYS A 314       1.560  -5.905  22.959  1.00 76.77           C  
ATOM   2552  C   LYS A 314       0.344  -4.986  23.025  1.00 76.77           C  
ATOM   2553  CB  LYS A 314       2.714  -5.197  22.248  1.00 76.77           C  
ATOM   2554  O   LYS A 314       0.474  -3.795  23.316  1.00 76.77           O  
ATOM   2555  CG  LYS A 314       4.016  -5.985  22.244  1.00 76.77           C  
ATOM   2556  CD  LYS A 314       4.629  -6.059  23.636  1.00 76.77           C  
ATOM   2557  CE  LYS A 314       5.991  -6.739  23.613  1.00 76.77           C  
ATOM   2558  NZ  LYS A 314       6.526  -6.954  24.991  1.00 76.77           N  
ATOM   2559  N   ARG A 315      -0.732  -5.432  22.731  1.00 82.82           N  
ATOM   2560  CA  ARG A 315      -1.958  -4.662  22.912  1.00 82.82           C  
ATOM   2561  C   ARG A 315      -2.186  -4.332  24.383  1.00 82.82           C  
ATOM   2562  CB  ARG A 315      -3.160  -5.426  22.354  1.00 82.82           C  
ATOM   2563  O   ARG A 315      -2.075  -5.207  25.245  1.00 82.82           O  
ATOM   2564  CG  ARG A 315      -3.155  -5.562  20.839  1.00 82.82           C  
ATOM   2565  CD  ARG A 315      -4.319  -6.410  20.345  1.00 82.82           C  
ATOM   2566  NE  ARG A 315      -4.157  -6.783  18.943  1.00 82.82           N  
ATOM   2567  NH1 ARG A 315      -5.812  -8.394  18.965  1.00 82.82           N  
ATOM   2568  NH2 ARG A 315      -4.640  -7.975  17.040  1.00 82.82           N  
ATOM   2569  CZ  ARG A 315      -4.870  -7.716  18.319  1.00 82.82           C  
ATOM   2570  N   THR A 316      -2.470  -3.052  24.603  1.00 85.09           N  
ATOM   2571  CA  THR A 316      -2.634  -2.576  25.972  1.00 85.09           C  
ATOM   2572  C   THR A 316      -3.556  -1.361  26.016  1.00 85.09           C  
ATOM   2573  CB  THR A 316      -1.277  -2.218  26.605  1.00 85.09           C  
ATOM   2574  O   THR A 316      -3.672  -0.627  25.032  1.00 85.09           O  
ATOM   2575  CG2 THR A 316      -1.440  -1.834  28.073  1.00 85.09           C  
ATOM   2576  OG1 THR A 316      -0.400  -3.347  26.513  1.00 85.09           O  
ATOM   2577  N   ILE A 317      -4.228  -1.232  27.164  1.00 87.45           N  
ATOM   2578  CA  ILE A 317      -5.061  -0.058  27.405  1.00 87.45           C  
ATOM   2579  C   ILE A 317      -4.478   0.761  28.555  1.00 87.45           C  
ATOM   2580  CB  ILE A 317      -6.521  -0.455  27.716  1.00 87.45           C  
ATOM   2581  O   ILE A 317      -4.049   0.203  29.567  1.00 87.45           O  
ATOM   2582  CG1 ILE A 317      -7.129  -1.221  26.535  1.00 87.45           C  
ATOM   2583  CG2 ILE A 317      -7.357   0.782  28.055  1.00 87.45           C  
ATOM   2584  CD1 ILE A 317      -8.471  -1.872  26.844  1.00 87.45           C  
ATOM   2585  N   TYR A 318      -4.398   2.003  28.271  1.00 87.28           N  
ATOM   2586  CA  TYR A 318      -4.007   2.927  29.330  1.00 87.28           C  
ATOM   2587  C   TYR A 318      -5.146   3.880  29.671  1.00 87.28           C  
ATOM   2588  CB  TYR A 318      -2.766   3.724  28.917  1.00 87.28           C  
ATOM   2589  O   TYR A 318      -5.708   4.528  28.785  1.00 87.28           O  
ATOM   2590  CG  TYR A 318      -1.533   2.873  28.731  1.00 87.28           C  
ATOM   2591  CD1 TYR A 318      -0.669   2.621  29.795  1.00 87.28           C  
ATOM   2592  CD2 TYR A 318      -1.228   2.321  27.492  1.00 87.28           C  
ATOM   2593  CE1 TYR A 318       0.469   1.840  29.627  1.00 87.28           C  
ATOM   2594  CE2 TYR A 318      -0.092   1.538  27.313  1.00 87.28           C  
ATOM   2595  OH  TYR A 318       1.874   0.529  28.213  1.00 87.28           O  
ATOM   2596  CZ  TYR A 318       0.749   1.303  28.385  1.00 87.28           C  
ATOM   2597  N   GLU A 319      -5.499   3.818  30.897  1.00 87.68           N  
ATOM   2598  CA  GLU A 319      -6.451   4.793  31.421  1.00 87.68           C  
ATOM   2599  C   GLU A 319      -5.766   5.789  32.352  1.00 87.68           C  
ATOM   2600  CB  GLU A 319      -7.595   4.088  32.154  1.00 87.68           C  
ATOM   2601  O   GLU A 319      -5.295   5.417  33.429  1.00 87.68           O  
ATOM   2602  CG  GLU A 319      -8.758   5.004  32.506  1.00 87.68           C  
ATOM   2603  CD  GLU A 319      -9.956   4.261  33.076  1.00 87.68           C  
ATOM   2604  OE1 GLU A 319     -11.046   4.866  33.190  1.00 87.68           O  
ATOM   2605  OE2 GLU A 319      -9.803   3.066  33.411  1.00 87.68           O  
ATOM   2606  N   ASN A 320      -5.628   6.993  31.799  1.00 84.55           N  
ATOM   2607  CA  ASN A 320      -4.926   8.057  32.509  1.00 84.55           C  
ATOM   2608  C   ASN A 320      -3.531   7.615  32.944  1.00 84.55           C  
ATOM   2609  CB  ASN A 320      -5.738   8.520  33.721  1.00 84.55           C  
ATOM   2610  O   ASN A 320      -3.124   7.859  34.081  1.00 84.55           O  
ATOM   2611  CG  ASN A 320      -7.045   9.181  33.330  1.00 84.55           C  
ATOM   2612  ND2 ASN A 320      -8.081   8.966  34.132  1.00 84.55           N  
ATOM   2613  OD1 ASN A 320      -7.123   9.879  32.316  1.00 84.55           O  
ATOM   2614  N   GLY A 321      -2.931   6.953  32.057  1.00 80.27           N  
ATOM   2615  CA  GLY A 321      -1.533   6.602  32.247  1.00 80.27           C  
ATOM   2616  C   GLY A 321      -1.342   5.289  32.983  1.00 80.27           C  
ATOM   2617  O   GLY A 321      -0.224   4.777  33.071  1.00 80.27           O  
ATOM   2618  N   LYS A 322      -2.419   4.809  33.426  1.00 85.30           N  
ATOM   2619  CA  LYS A 322      -2.325   3.537  34.136  1.00 85.30           C  
ATOM   2620  C   LYS A 322      -2.771   2.378  33.250  1.00 85.30           C  
ATOM   2621  CB  LYS A 322      -3.165   3.573  35.414  1.00 85.30           C  
ATOM   2622  O   LYS A 322      -3.830   2.441  32.622  1.00 85.30           O  
ATOM   2623  CG  LYS A 322      -2.669   4.567  36.453  1.00 85.30           C  
ATOM   2624  CD  LYS A 322      -3.505   4.510  37.725  1.00 85.30           C  
ATOM   2625  CE  LYS A 322      -3.049   5.548  38.742  1.00 85.30           C  
ATOM   2626  NZ  LYS A 322      -3.895   5.526  39.973  1.00 85.30           N  
ATOM   2627  N   GLU A 323      -1.970   1.358  33.269  1.00 87.68           N  
ATOM   2628  CA  GLU A 323      -2.236   0.189  32.437  1.00 87.68           C  
ATOM   2629  C   GLU A 323      -3.470  -0.566  32.923  1.00 87.68           C  
ATOM   2630  CB  GLU A 323      -1.022  -0.744  32.416  1.00 87.68           C  
ATOM   2631  O   GLU A 323      -3.661  -0.742  34.128  1.00 87.68           O  
ATOM   2632  CG  GLU A 323      -1.143  -1.888  31.420  1.00 87.68           C  
ATOM   2633  CD  GLU A 323       0.122  -2.725  31.312  1.00 87.68           C  
ATOM   2634  OE1 GLU A 323       0.052  -3.867  30.805  1.00 87.68           O  
ATOM   2635  OE2 GLU A 323       1.191  -2.235  31.740  1.00 87.68           O  
ATOM   2636  N   LYS A 324      -4.326  -0.983  32.015  1.00 86.80           N  
ATOM   2637  CA  LYS A 324      -5.505  -1.805  32.269  1.00 86.80           C  
ATOM   2638  C   LYS A 324      -5.501  -3.056  31.395  1.00 86.80           C  
ATOM   2639  CB  LYS A 324      -6.783  -1.001  32.029  1.00 86.80           C  
ATOM   2640  O   LYS A 324      -4.702  -3.166  30.463  1.00 86.80           O  
ATOM   2641  CG  LYS A 324      -6.930   0.213  32.934  1.00 86.80           C  
ATOM   2642  CD  LYS A 324      -7.313  -0.190  34.352  1.00 86.80           C  
ATOM   2643  CE  LYS A 324      -7.576   1.027  35.229  1.00 86.80           C  
ATOM   2644  NZ  LYS A 324      -7.934   0.637  36.625  1.00 86.80           N  
ATOM   2645  N   ASP A 325      -6.466  -3.961  31.808  1.00 83.10           N  
ATOM   2646  CA  ASP A 325      -6.555  -5.200  31.041  1.00 83.10           C  
ATOM   2647  C   ASP A 325      -7.178  -4.952  29.669  1.00 83.10           C  
ATOM   2648  CB  ASP A 325      -7.367  -6.248  31.805  1.00 83.10           C  
ATOM   2649  O   ASP A 325      -8.146  -4.199  29.547  1.00 83.10           O  
ATOM   2650  CG  ASP A 325      -6.656  -6.760  33.045  1.00 83.10           C  
ATOM   2651  OD1 ASP A 325      -5.408  -6.713  33.096  1.00 83.10           O  
ATOM   2652  OD2 ASP A 325      -7.349  -7.219  33.979  1.00 83.10           O  
ATOM   2653  N   TYR A 326      -6.565  -5.490  28.775  1.00 83.71           N  
ATOM   2654  CA  TYR A 326      -7.119  -5.520  27.426  1.00 83.71           C  
ATOM   2655  C   TYR A 326      -8.230  -6.558  27.316  1.00 83.71           C  
ATOM   2656  CB  TYR A 326      -6.022  -5.820  26.400  1.00 83.71           C  
ATOM   2657  O   TYR A 326      -8.163  -7.618  27.942  1.00 83.71           O  
ATOM   2658  CG  TYR A 326      -6.330  -5.307  25.014  1.00 83.71           C  
ATOM   2659  CD1 TYR A 326      -6.964  -6.118  24.075  1.00 83.71           C  
ATOM   2660  CD2 TYR A 326      -5.988  -4.012  24.640  1.00 83.71           C  
ATOM   2661  CE1 TYR A 326      -7.249  -5.651  22.796  1.00 83.71           C  
ATOM   2662  CE2 TYR A 326      -6.268  -3.534  23.364  1.00 83.71           C  
ATOM   2663  OH  TYR A 326      -7.177  -3.891  21.186  1.00 83.71           O  
ATOM   2664  CZ  TYR A 326      -6.898  -4.359  22.451  1.00 83.71           C  
ATOM   2665  N   PRO A 327      -9.455  -6.154  26.647  1.00 80.05           N  
ATOM   2666  CA  PRO A 327     -10.575  -7.095  26.575  1.00 80.05           C  
ATOM   2667  C   PRO A 327     -10.157  -8.471  26.064  1.00 80.05           C  
ATOM   2668  CB  PRO A 327     -11.541  -6.419  25.599  1.00 80.05           C  
ATOM   2669  O   PRO A 327      -9.306  -8.572  25.176  1.00 80.05           O  
ATOM   2670  CG  PRO A 327     -11.152  -4.976  25.614  1.00 80.05           C  
ATOM   2671  CD  PRO A 327      -9.685  -4.880  25.920  1.00 80.05           C  
ATOM   2672  N   CYS A 328     -10.731  -9.504  26.812  1.00 69.78           N  
ATOM   2673  CA  CYS A 328     -10.533 -10.899  26.433  1.00 69.78           C  
ATOM   2674  C   CYS A 328     -11.369 -11.257  25.210  1.00 69.78           C  
ATOM   2675  CB  CYS A 328     -10.890 -11.826  27.595  1.00 69.78           C  
ATOM   2676  O   CYS A 328     -12.414 -10.650  24.968  1.00 69.78           O  
ATOM   2677  SG  CYS A 328     -12.627 -11.747  28.081  1.00 69.78           S  
ATOM   2678  N   GLY A 329     -10.878 -11.952  24.236  1.00 65.68           N  
ATOM   2679  CA  GLY A 329     -11.663 -12.397  23.095  1.00 65.68           C  
ATOM   2680  C   GLY A 329     -11.390 -11.598  21.835  1.00 65.68           C  
ATOM   2681  O   GLY A 329     -12.124 -11.712  20.851  1.00 65.68           O  
ATOM   2682  N   VAL A 330     -10.410 -10.551  22.022  1.00 66.71           N  
ATOM   2683  CA  VAL A 330      -9.898  -9.925  20.808  1.00 66.71           C  
ATOM   2684  C   VAL A 330      -9.094 -10.942  20.001  1.00 66.71           C  
ATOM   2685  CB  VAL A 330      -9.025  -8.691  21.130  1.00 66.71           C  
ATOM   2686  O   VAL A 330      -8.214 -11.616  20.541  1.00 66.71           O  
ATOM   2687  CG1 VAL A 330      -8.485  -8.062  19.847  1.00 66.71           C  
ATOM   2688  CG2 VAL A 330      -9.825  -7.668  21.935  1.00 66.71           C  
ATOM   2689  N   ASP A 331      -9.701 -11.705  19.068  1.00 64.08           N  
ATOM   2690  CA  ASP A 331      -9.147 -12.818  18.303  1.00 64.08           C  
ATOM   2691  C   ASP A 331      -7.744 -12.492  17.797  1.00 64.08           C  
ATOM   2692  CB  ASP A 331     -10.062 -13.170  17.128  1.00 64.08           C  
ATOM   2693  O   ASP A 331      -7.499 -11.393  17.295  1.00 64.08           O  
ATOM   2694  CG  ASP A 331     -11.338 -13.871  17.558  1.00 64.08           C  
ATOM   2695  OD1 ASP A 331     -11.323 -14.591  18.580  1.00 64.08           O  
ATOM   2696  OD2 ASP A 331     -12.367 -13.705  16.868  1.00 64.08           O  
ATOM   2697  N   ASP A 332      -6.633 -13.112  18.387  1.00 65.08           N  
ATOM   2698  CA  ASP A 332      -5.258 -13.044  17.904  1.00 65.08           C  
ATOM   2699  C   ASP A 332      -5.216 -12.865  16.388  1.00 65.08           C  
ATOM   2700  CB  ASP A 332      -4.484 -14.302  18.306  1.00 65.08           C  
ATOM   2701  O   ASP A 332      -4.226 -12.372  15.842  1.00 65.08           O  
ATOM   2702  CG  ASP A 332      -4.215 -14.380  19.799  1.00 65.08           C  
ATOM   2703  OD1 ASP A 332      -4.346 -13.352  20.497  1.00 65.08           O  
ATOM   2704  OD2 ASP A 332      -3.867 -15.480  20.280  1.00 65.08           O  
ATOM   2705  N   ASN A 333      -6.483 -12.992  15.728  1.00 68.99           N  
ATOM   2706  CA  ASN A 333      -6.422 -12.957  14.270  1.00 68.99           C  
ATOM   2707  C   ASN A 333      -7.080 -11.699  13.711  1.00 68.99           C  
ATOM   2708  CB  ASN A 333      -7.074 -14.207  13.675  1.00 68.99           C  
ATOM   2709  O   ASN A 333      -7.266 -11.576  12.499  1.00 68.99           O  
ATOM   2710  CG  ASN A 333      -6.292 -15.471  13.972  1.00 68.99           C  
ATOM   2711  ND2 ASN A 333      -6.998 -16.588  14.103  1.00 68.99           N  
ATOM   2712  OD1 ASN A 333      -5.063 -15.444  14.083  1.00 68.99           O  
ATOM   2713  N   ALA A 334      -7.531 -10.769  14.632  1.00 81.40           N  
ATOM   2714  CA  ALA A 334      -8.229  -9.593  14.119  1.00 81.40           C  
ATOM   2715  C   ALA A 334      -7.276  -8.679  13.354  1.00 81.40           C  
ATOM   2716  CB  ALA A 334      -8.893  -8.828  15.262  1.00 81.40           C  
ATOM   2717  O   ALA A 334      -6.082  -8.625  13.656  1.00 81.40           O  
ATOM   2718  N   ILE A 335      -7.780  -8.011  12.309  1.00 81.23           N  
ATOM   2719  CA  ILE A 335      -6.990  -7.120  11.467  1.00 81.23           C  
ATOM   2720  C   ILE A 335      -7.690  -5.768  11.347  1.00 81.23           C  
ATOM   2721  CB  ILE A 335      -6.755  -7.727  10.066  1.00 81.23           C  
ATOM   2722  O   ILE A 335      -8.871  -5.642  11.682  1.00 81.23           O  
ATOM   2723  CG1 ILE A 335      -8.091  -7.944   9.347  1.00 81.23           C  
ATOM   2724  CG2 ILE A 335      -5.970  -9.038  10.170  1.00 81.23           C  
ATOM   2725  CD1 ILE A 335      -7.950  -8.363   7.890  1.00 81.23           C  
ATOM   2726  N   TYR A 336      -6.826  -4.745  10.980  1.00 82.29           N  
ATOM   2727  CA  TYR A 336      -7.465  -3.526  10.497  1.00 82.29           C  
ATOM   2728  C   TYR A 336      -8.071  -3.738   9.116  1.00 82.29           C  
ATOM   2729  CB  TYR A 336      -6.458  -2.373  10.454  1.00 82.29           C  
ATOM   2730  O   TYR A 336      -7.367  -4.102   8.171  1.00 82.29           O  
ATOM   2731  CG  TYR A 336      -6.082  -1.843  11.816  1.00 82.29           C  
ATOM   2732  CD1 TYR A 336      -7.021  -1.201  12.620  1.00 82.29           C  
ATOM   2733  CD2 TYR A 336      -4.786  -1.983  12.303  1.00 82.29           C  
ATOM   2734  CE1 TYR A 336      -6.679  -0.710  13.875  1.00 82.29           C  
ATOM   2735  CE2 TYR A 336      -4.433  -1.496  13.557  1.00 82.29           C  
ATOM   2736  OH  TYR A 336      -5.040  -0.378  15.577  1.00 82.29           O  
ATOM   2737  CZ  TYR A 336      -5.384  -0.862  14.335  1.00 82.29           C  
ATOM   2738  N   ARG A 337      -9.402  -3.489   9.039  1.00 84.66           N  
ATOM   2739  CA  ARG A 337     -10.042  -3.752   7.754  1.00 84.66           C  
ATOM   2740  C   ARG A 337      -9.724  -2.650   6.749  1.00 84.66           C  
ATOM   2741  CB  ARG A 337     -11.557  -3.884   7.925  1.00 84.66           C  
ATOM   2742  O   ARG A 337      -9.663  -1.472   7.109  1.00 84.66           O  
ATOM   2743  CG  ARG A 337     -11.977  -5.034   8.826  1.00 84.66           C  
ATOM   2744  CD  ARG A 337     -11.905  -6.372   8.104  1.00 84.66           C  
ATOM   2745  NE  ARG A 337     -12.500  -7.445   8.895  1.00 84.66           N  
ATOM   2746  NH1 ARG A 337     -12.144  -9.091   7.314  1.00 84.66           N  
ATOM   2747  NH2 ARG A 337     -13.160  -9.607   9.303  1.00 84.66           N  
ATOM   2748  CZ  ARG A 337     -12.600  -8.712   8.502  1.00 84.66           C  
ATOM   2749  N   THR A 338      -9.440  -3.176   5.547  1.00 82.97           N  
ATOM   2750  CA  THR A 338      -9.285  -2.227   4.451  1.00 82.97           C  
ATOM   2751  C   THR A 338     -10.627  -1.957   3.776  1.00 82.97           C  
ATOM   2752  CB  THR A 338      -8.276  -2.738   3.407  1.00 82.97           C  
ATOM   2753  O   THR A 338     -11.333  -2.891   3.390  1.00 82.97           O  
ATOM   2754  CG2 THR A 338      -8.048  -1.704   2.309  1.00 82.97           C  
ATOM   2755  OG1 THR A 338      -7.027  -3.015   4.054  1.00 82.97           O  
ATOM   2756  N   LEU A 339     -11.051  -0.645   3.758  1.00 76.95           N  
ATOM   2757  CA  LEU A 339     -12.275  -0.309   3.039  1.00 76.95           C  
ATOM   2758  C   LEU A 339     -12.008  -0.170   1.545  1.00 76.95           C  
ATOM   2759  CB  LEU A 339     -12.878   0.989   3.584  1.00 76.95           C  
ATOM   2760  O   LEU A 339     -11.213   0.676   1.127  1.00 76.95           O  
ATOM   2761  CG  LEU A 339     -13.314   0.970   5.050  1.00 76.95           C  
ATOM   2762  CD1 LEU A 339     -13.755   2.362   5.489  1.00 76.95           C  
ATOM   2763  CD2 LEU A 339     -14.433  -0.043   5.263  1.00 76.95           C  
ATOM   2764  N   ILE A 340     -12.481  -1.115   0.827  1.00 84.03           N  
ATOM   2765  CA  ILE A 340     -12.251  -1.143  -0.613  1.00 84.03           C  
ATOM   2766  C   ILE A 340     -13.551  -0.828  -1.350  1.00 84.03           C  
ATOM   2767  CB  ILE A 340     -11.693  -2.509  -1.071  1.00 84.03           C  
ATOM   2768  O   ILE A 340     -14.566  -1.498  -1.144  1.00 84.03           O  
ATOM   2769  CG1 ILE A 340     -10.347  -2.790  -0.393  1.00 84.03           C  
ATOM   2770  CG2 ILE A 340     -11.558  -2.554  -2.596  1.00 84.03           C  
ATOM   2771  CD1 ILE A 340      -9.756  -4.152  -0.730  1.00 84.03           C  
ATOM   2772  N   SER A 341     -13.499   0.247  -2.146  1.00 82.93           N  
ATOM   2773  CA  SER A 341     -14.660   0.629  -2.944  1.00 82.93           C  
ATOM   2774  C   SER A 341     -14.841  -0.304  -4.136  1.00 82.93           C  
ATOM   2775  CB  SER A 341     -14.525   2.072  -3.430  1.00 82.93           C  
ATOM   2776  O   SER A 341     -13.892  -0.565  -4.878  1.00 82.93           O  
ATOM   2777  OG  SER A 341     -15.561   2.394  -4.342  1.00 82.93           O  
ATOM   2778  N   ASN A 342     -16.095  -0.725  -4.308  1.00 86.05           N  
ATOM   2779  CA  ASN A 342     -16.407  -1.523  -5.488  1.00 86.05           C  
ATOM   2780  C   ASN A 342     -16.418  -0.671  -6.754  1.00 86.05           C  
ATOM   2781  CB  ASN A 342     -17.751  -2.234  -5.315  1.00 86.05           C  
ATOM   2782  O   ASN A 342     -16.423  -1.203  -7.866  1.00 86.05           O  
ATOM   2783  CG  ASN A 342     -17.682  -3.382  -4.327  1.00 86.05           C  
ATOM   2784  ND2 ASN A 342     -18.789  -3.640  -3.641  1.00 86.05           N  
ATOM   2785  OD1 ASN A 342     -16.643  -4.030  -4.182  1.00 86.05           O  
ATOM   2786  N   ASN A 343     -16.334   0.604  -6.597  1.00 86.89           N  
ATOM   2787  CA  ASN A 343     -16.340   1.536  -7.720  1.00 86.89           C  
ATOM   2788  C   ASN A 343     -14.960   2.148  -7.948  1.00 86.89           C  
ATOM   2789  CB  ASN A 343     -17.379   2.637  -7.498  1.00 86.89           C  
ATOM   2790  O   ASN A 343     -14.838   3.193  -8.590  1.00 86.89           O  
ATOM   2791  CG  ASN A 343     -18.801   2.114  -7.537  1.00 86.89           C  
ATOM   2792  ND2 ASN A 343     -19.652   2.646  -6.667  1.00 86.89           N  
ATOM   2793  OD1 ASN A 343     -19.132   1.239  -8.341  1.00 86.89           O  
ATOM   2794  N   ALA A 344     -13.928   1.472  -7.357  1.00 87.81           N  
ATOM   2795  CA  ALA A 344     -12.574   2.019  -7.361  1.00 87.81           C  
ATOM   2796  C   ALA A 344     -12.110   2.326  -8.782  1.00 87.81           C  
ATOM   2797  CB  ALA A 344     -11.606   1.049  -6.687  1.00 87.81           C  
ATOM   2798  O   ALA A 344     -11.487   3.361  -9.029  1.00 87.81           O  
ATOM   2799  N   ILE A 345     -12.480   1.523  -9.721  1.00 90.20           N  
ATOM   2800  CA  ILE A 345     -12.054   1.701 -11.105  1.00 90.20           C  
ATOM   2801  C   ILE A 345     -12.806   2.874 -11.729  1.00 90.20           C  
ATOM   2802  CB  ILE A 345     -12.279   0.418 -11.935  1.00 90.20           C  
ATOM   2803  O   ILE A 345     -12.196   3.764 -12.327  1.00 90.20           O  
ATOM   2804  CG1 ILE A 345     -11.372  -0.710 -11.431  1.00 90.20           C  
ATOM   2805  CG2 ILE A 345     -12.040   0.688 -13.424  1.00 90.20           C  
ATOM   2806  CD1 ILE A 345     -11.626  -2.055 -12.099  1.00 90.20           C  
ATOM   2807  N   LYS A 346     -14.064   2.865 -11.474  1.00 89.15           N  
ATOM   2808  CA  LYS A 346     -14.929   3.894 -12.046  1.00 89.15           C  
ATOM   2809  C   LYS A 346     -14.552   5.279 -11.527  1.00 89.15           C  
ATOM   2810  CB  LYS A 346     -16.396   3.598 -11.731  1.00 89.15           C  
ATOM   2811  O   LYS A 346     -14.530   6.248 -12.288  1.00 89.15           O  
ATOM   2812  CG  LYS A 346     -17.374   4.578 -12.361  1.00 89.15           C  
ATOM   2813  CD  LYS A 346     -18.815   4.240 -12.002  1.00 89.15           C  
ATOM   2814  CE  LYS A 346     -19.787   5.277 -12.548  1.00 89.15           C  
ATOM   2815  NZ  LYS A 346     -21.197   4.973 -12.160  1.00 89.15           N  
ATOM   2816  N   GLU A 347     -14.151   5.414 -10.320  1.00 84.91           N  
ATOM   2817  CA  GLU A 347     -13.899   6.694  -9.666  1.00 84.91           C  
ATOM   2818  C   GLU A 347     -12.436   7.107  -9.806  1.00 84.91           C  
ATOM   2819  CB  GLU A 347     -14.287   6.628  -8.186  1.00 84.91           C  
ATOM   2820  O   GLU A 347     -12.046   8.190  -9.365  1.00 84.91           O  
ATOM   2821  CG  GLU A 347     -15.780   6.454  -7.950  1.00 84.91           C  
ATOM   2822  CD  GLU A 347     -16.136   6.244  -6.486  1.00 84.91           C  
ATOM   2823  OE1 GLU A 347     -17.342   6.213  -6.153  1.00 84.91           O  
ATOM   2824  OE2 GLU A 347     -15.200   6.110  -5.667  1.00 84.91           O  
ATOM   2825  N   SER A 348     -11.680   6.270 -10.421  1.00 84.05           N  
ATOM   2826  CA  SER A 348     -10.253   6.558 -10.527  1.00 84.05           C  
ATOM   2827  C   SER A 348      -9.972   7.557 -11.644  1.00 84.05           C  
ATOM   2828  CB  SER A 348      -9.464   5.271 -10.772  1.00 84.05           C  
ATOM   2829  O   SER A 348     -10.856   7.864 -12.447  1.00 84.05           O  
ATOM   2830  OG  SER A 348      -9.598   4.847 -12.118  1.00 84.05           O  
ATOM   2831  N   GLU A 349      -8.715   8.059 -11.664  1.00 83.11           N  
ATOM   2832  CA  GLU A 349      -8.273   9.011 -12.679  1.00 83.11           C  
ATOM   2833  C   GLU A 349      -7.693   8.292 -13.894  1.00 83.11           C  
ATOM   2834  CB  GLU A 349      -7.239   9.977 -12.096  1.00 83.11           C  
ATOM   2835  O   GLU A 349      -7.063   8.918 -14.750  1.00 83.11           O  
ATOM   2836  CG  GLU A 349      -7.779  10.854 -10.976  1.00 83.11           C  
ATOM   2837  CD  GLU A 349      -6.765  11.865 -10.463  1.00 83.11           C  
ATOM   2838  OE1 GLU A 349      -7.138  12.736  -9.645  1.00 83.11           O  
ATOM   2839  OE2 GLU A 349      -5.590  11.785 -10.884  1.00 83.11           O  
ATOM   2840  N   LEU A 350      -7.881   7.026 -13.961  1.00 85.77           N  
ATOM   2841  CA  LEU A 350      -7.359   6.237 -15.072  1.00 85.77           C  
ATOM   2842  C   LEU A 350      -8.060   6.605 -16.376  1.00 85.77           C  
ATOM   2843  CB  LEU A 350      -7.527   4.741 -14.793  1.00 85.77           C  
ATOM   2844  O   LEU A 350      -9.205   7.061 -16.363  1.00 85.77           O  
ATOM   2845  CG  LEU A 350      -6.743   4.181 -13.606  1.00 85.77           C  
ATOM   2846  CD1 LEU A 350      -7.180   2.750 -13.310  1.00 85.77           C  
ATOM   2847  CD2 LEU A 350      -5.244   4.241 -13.879  1.00 85.77           C  
ATOM   2848  N   SER A 351      -7.360   6.393 -17.529  1.00 90.69           N  
ATOM   2849  CA  SER A 351      -7.974   6.623 -18.833  1.00 90.69           C  
ATOM   2850  C   SER A 351      -9.156   5.687 -19.061  1.00 90.69           C  
ATOM   2851  CB  SER A 351      -6.946   6.440 -19.950  1.00 90.69           C  
ATOM   2852  O   SER A 351      -9.218   4.603 -18.476  1.00 90.69           O  
ATOM   2853  OG  SER A 351      -6.625   5.070 -20.119  1.00 90.69           O  
ATOM   2854  N   GLN A 352     -10.080   6.078 -19.927  1.00 93.15           N  
ATOM   2855  CA  GLN A 352     -11.253   5.266 -20.230  1.00 93.15           C  
ATOM   2856  C   GLN A 352     -10.851   3.913 -20.811  1.00 93.15           C  
ATOM   2857  CB  GLN A 352     -12.178   6.000 -21.202  1.00 93.15           C  
ATOM   2858  O   GLN A 352     -11.488   2.896 -20.528  1.00 93.15           O  
ATOM   2859  CG  GLN A 352     -12.972   7.130 -20.561  1.00 93.15           C  
ATOM   2860  CD  GLN A 352     -13.874   7.847 -21.548  1.00 93.15           C  
ATOM   2861  NE2 GLN A 352     -14.690   8.767 -21.045  1.00 93.15           N  
ATOM   2862  OE1 GLN A 352     -13.838   7.576 -22.753  1.00 93.15           O  
ATOM   2863  N   ALA A 353      -9.806   3.942 -21.537  1.00 92.64           N  
ATOM   2864  CA  ALA A 353      -9.325   2.712 -22.161  1.00 92.64           C  
ATOM   2865  C   ALA A 353      -8.857   1.711 -21.109  1.00 92.64           C  
ATOM   2866  CB  ALA A 353      -8.195   3.019 -23.140  1.00 92.64           C  
ATOM   2867  O   ALA A 353      -9.187   0.525 -21.182  1.00 92.64           O  
ATOM   2868  N   ILE A 354      -8.143   2.153 -20.172  1.00 92.94           N  
ATOM   2869  CA  ILE A 354      -7.633   1.300 -19.104  1.00 92.94           C  
ATOM   2870  C   ILE A 354      -8.790   0.823 -18.228  1.00 92.94           C  
ATOM   2871  CB  ILE A 354      -6.580   2.037 -18.246  1.00 92.94           C  
ATOM   2872  O   ILE A 354      -8.860  -0.355 -17.869  1.00 92.94           O  
ATOM   2873  CG1 ILE A 354      -5.304   2.281 -19.060  1.00 92.94           C  
ATOM   2874  CG2 ILE A 354      -6.273   1.246 -16.971  1.00 92.94           C  
ATOM   2875  CD1 ILE A 354      -4.247   3.094 -18.326  1.00 92.94           C  
ATOM   2876  N   GLN A 355      -9.692   1.715 -17.889  1.00 94.68           N  
ATOM   2877  CA  GLN A 355     -10.870   1.336 -17.117  1.00 94.68           C  
ATOM   2878  C   GLN A 355     -11.662   0.239 -17.823  1.00 94.68           C  
ATOM   2879  CB  GLN A 355     -11.765   2.552 -16.870  1.00 94.68           C  
ATOM   2880  O   GLN A 355     -12.065  -0.743 -17.198  1.00 94.68           O  
ATOM   2881  CG  GLN A 355     -11.159   3.579 -15.922  1.00 94.68           C  
ATOM   2882  CD  GLN A 355     -12.050   4.791 -15.722  1.00 94.68           C  
ATOM   2883  NE2 GLN A 355     -11.453   5.904 -15.309  1.00 94.68           N  
ATOM   2884  OE1 GLN A 355     -13.264   4.727 -15.938  1.00 94.68           O  
ATOM   2885  N   ARG A 356     -11.859   0.391 -19.105  1.00 95.91           N  
ATOM   2886  CA  ARG A 356     -12.571  -0.601 -19.904  1.00 95.91           C  
ATOM   2887  C   ARG A 356     -11.834  -1.936 -19.902  1.00 95.91           C  
ATOM   2888  CB  ARG A 356     -12.753  -0.106 -21.340  1.00 95.91           C  
ATOM   2889  O   ARG A 356     -12.454  -2.993 -19.762  1.00 95.91           O  
ATOM   2890  CG  ARG A 356     -13.832   0.955 -21.494  1.00 95.91           C  
ATOM   2891  CD  ARG A 356     -14.190   1.187 -22.955  1.00 95.91           C  
ATOM   2892  NE  ARG A 356     -13.063   1.732 -23.707  1.00 95.91           N  
ATOM   2893  NH1 ARG A 356     -14.292   3.387 -24.750  1.00 95.91           N  
ATOM   2894  NH2 ARG A 356     -12.049   3.178 -25.174  1.00 95.91           N  
ATOM   2895  CZ  ARG A 356     -13.138   2.764 -24.542  1.00 95.91           C  
ATOM   2896  N   GLY A 357     -10.556  -1.856 -20.095  1.00 97.14           N  
ATOM   2897  CA  GLY A 357      -9.748  -3.065 -20.065  1.00 97.14           C  
ATOM   2898  C   GLY A 357      -9.853  -3.820 -18.753  1.00 97.14           C  
ATOM   2899  O   GLY A 357     -10.064  -5.035 -18.745  1.00 97.14           O  
ATOM   2900  N   LEU A 358      -9.692  -3.112 -17.659  1.00 96.87           N  
ATOM   2901  CA  LEU A 358      -9.783  -3.727 -16.339  1.00 96.87           C  
ATOM   2902  C   LEU A 358     -11.152  -4.364 -16.129  1.00 96.87           C  
ATOM   2903  CB  LEU A 358      -9.515  -2.690 -15.245  1.00 96.87           C  
ATOM   2904  O   LEU A 358     -11.248  -5.496 -15.651  1.00 96.87           O  
ATOM   2905  CG  LEU A 358      -8.063  -2.241 -15.077  1.00 96.87           C  
ATOM   2906  CD1 LEU A 358      -7.979  -1.073 -14.100  1.00 96.87           C  
ATOM   2907  CD2 LEU A 358      -7.195  -3.403 -14.605  1.00 96.87           C  
ATOM   2908  N   ASN A 359     -12.185  -3.630 -16.523  1.00 96.09           N  
ATOM   2909  CA  ASN A 359     -13.542  -4.144 -16.369  1.00 96.09           C  
ATOM   2910  C   ASN A 359     -13.772  -5.385 -17.226  1.00 96.09           C  
ATOM   2911  CB  ASN A 359     -14.568  -3.062 -16.715  1.00 96.09           C  
ATOM   2912  O   ASN A 359     -14.429  -6.332 -16.791  1.00 96.09           O  
ATOM   2913  CG  ASN A 359     -14.717  -2.026 -15.617  1.00 96.09           C  
ATOM   2914  ND2 ASN A 359     -14.949  -0.779 -16.007  1.00 96.09           N  
ATOM   2915  OD1 ASN A 359     -14.623  -2.345 -14.429  1.00 96.09           O  
ATOM   2916  N   SER A 360     -13.181  -5.404 -18.391  1.00 96.36           N  
ATOM   2917  CA  SER A 360     -13.301  -6.564 -19.268  1.00 96.36           C  
ATOM   2918  C   SER A 360     -12.660  -7.798 -18.643  1.00 96.36           C  
ATOM   2919  CB  SER A 360     -12.658  -6.277 -20.626  1.00 96.36           C  
ATOM   2920  O   SER A 360     -13.227  -8.892 -18.694  1.00 96.36           O  
ATOM   2921  OG  SER A 360     -13.357  -5.249 -21.306  1.00 96.36           O  
ATOM   2922  N   ILE A 361     -11.562  -7.604 -18.029  1.00 97.19           N  
ATOM   2923  CA  ILE A 361     -10.829  -8.704 -17.413  1.00 97.19           C  
ATOM   2924  C   ILE A 361     -11.576  -9.192 -16.173  1.00 97.19           C  
ATOM   2925  CB  ILE A 361      -9.389  -8.286 -17.040  1.00 97.19           C  
ATOM   2926  O   ILE A 361     -11.825 -10.390 -16.022  1.00 97.19           O  
ATOM   2927  CG1 ILE A 361      -8.545  -8.093 -18.306  1.00 97.19           C  
ATOM   2928  CG2 ILE A 361      -8.750  -9.319 -16.108  1.00 97.19           C  
ATOM   2929  CD1 ILE A 361      -7.184  -7.460 -18.051  1.00 97.19           C  
ATOM   2930  N   LEU A 362     -12.012  -8.271 -15.340  1.00 95.46           N  
ATOM   2931  CA  LEU A 362     -12.596  -8.607 -14.046  1.00 95.46           C  
ATOM   2932  C   LEU A 362     -13.980  -9.224 -14.218  1.00 95.46           C  
ATOM   2933  CB  LEU A 362     -12.686  -7.362 -13.159  1.00 95.46           C  
ATOM   2934  O   LEU A 362     -14.417 -10.019 -13.383  1.00 95.46           O  
ATOM   2935  CG  LEU A 362     -11.358  -6.771 -12.684  1.00 95.46           C  
ATOM   2936  CD1 LEU A 362     -11.600  -5.484 -11.901  1.00 95.46           C  
ATOM   2937  CD2 LEU A 362     -10.594  -7.783 -11.837  1.00 95.46           C  
ATOM   2938  N   ASN A 363     -14.645  -8.902 -15.293  1.00 93.48           N  
ATOM   2939  CA  ASN A 363     -16.005  -9.387 -15.504  1.00 93.48           C  
ATOM   2940  C   ASN A 363     -16.023 -10.651 -16.358  1.00 93.48           C  
ATOM   2941  CB  ASN A 363     -16.869  -8.300 -16.146  1.00 93.48           C  
ATOM   2942  O   ASN A 363     -17.089 -11.199 -16.642  1.00 93.48           O  
ATOM   2943  CG  ASN A 363     -17.175  -7.159 -15.195  1.00 93.48           C  
ATOM   2944  ND2 ASN A 363     -17.339  -5.960 -15.741  1.00 93.48           N  
ATOM   2945  OD1 ASN A 363     -17.261  -7.354 -13.980  1.00 93.48           O  
ATOM   2946  N   HIS A 364     -14.800 -11.076 -16.625  1.00 93.68           N  
ATOM   2947  CA  HIS A 364     -14.676 -12.308 -17.395  1.00 93.68           C  
ATOM   2948  C   HIS A 364     -14.670 -13.530 -16.483  1.00 93.68           C  
ATOM   2949  CB  HIS A 364     -13.406 -12.282 -18.246  1.00 93.68           C  
ATOM   2950  O   HIS A 364     -13.723 -13.737 -15.721  1.00 93.68           O  
ATOM   2951  CG  HIS A 364     -13.422 -13.260 -19.378  1.00 93.68           C  
ATOM   2952  CD2 HIS A 364     -13.355 -13.071 -20.717  1.00 93.68           C  
ATOM   2953  ND1 HIS A 364     -13.519 -14.621 -19.184  1.00 93.68           N  
ATOM   2954  CE1 HIS A 364     -13.511 -15.228 -20.359  1.00 93.68           C  
ATOM   2955  NE2 HIS A 364     -13.413 -14.310 -21.305  1.00 93.68           N  
ATOM   2956  N   ASP A 365     -15.609 -14.473 -16.517  1.00 88.13           N  
ATOM   2957  CA  ASP A 365     -15.822 -15.529 -15.532  1.00 88.13           C  
ATOM   2958  C   ASP A 365     -14.965 -16.753 -15.846  1.00 88.13           C  
ATOM   2959  CB  ASP A 365     -17.300 -15.921 -15.477  1.00 88.13           C  
ATOM   2960  O   ASP A 365     -14.835 -17.656 -15.017  1.00 88.13           O  
ATOM   2961  CG  ASP A 365     -17.919 -16.095 -16.852  1.00 88.13           C  
ATOM   2962  OD1 ASP A 365     -17.234 -15.840 -17.867  1.00 88.13           O  
ATOM   2963  OD2 ASP A 365     -19.104 -16.488 -16.923  1.00 88.13           O  
ATOM   2964  N   GLN A 366     -14.291 -16.777 -16.963  1.00 90.22           N  
ATOM   2965  CA  GLN A 366     -13.566 -17.982 -17.350  1.00 90.22           C  
ATOM   2966  C   GLN A 366     -12.060 -17.793 -17.193  1.00 90.22           C  
ATOM   2967  CB  GLN A 366     -13.899 -18.369 -18.792  1.00 90.22           C  
ATOM   2968  O   GLN A 366     -11.272 -18.583 -17.716  1.00 90.22           O  
ATOM   2969  CG  GLN A 366     -15.357 -18.751 -19.006  1.00 90.22           C  
ATOM   2970  CD  GLN A 366     -15.742 -20.029 -18.284  1.00 90.22           C  
ATOM   2971  NE2 GLN A 366     -16.860 -19.992 -17.569  1.00 90.22           N  
ATOM   2972  OE1 GLN A 366     -15.039 -21.041 -18.370  1.00 90.22           O  
ATOM   2973  N   LEU A 367     -11.694 -16.723 -16.469  1.00 95.60           N  
ATOM   2974  CA  LEU A 367     -10.267 -16.441 -16.356  1.00 95.60           C  
ATOM   2975  C   LEU A 367      -9.753 -16.790 -14.963  1.00 95.60           C  
ATOM   2976  CB  LEU A 367      -9.986 -14.967 -16.662  1.00 95.60           C  
ATOM   2977  O   LEU A 367     -10.491 -16.689 -13.981  1.00 95.60           O  
ATOM   2978  CG  LEU A 367     -10.451 -14.457 -18.027  1.00 95.60           C  
ATOM   2979  CD1 LEU A 367     -10.136 -12.973 -18.173  1.00 95.60           C  
ATOM   2980  CD2 LEU A 367      -9.800 -15.261 -19.148  1.00 95.60           C  
ATOM   2981  N   TYR A 368      -8.515 -17.292 -14.975  1.00 96.37           N  
ATOM   2982  CA  TYR A 368      -7.724 -17.336 -13.750  1.00 96.37           C  
ATOM   2983  C   TYR A 368      -6.809 -16.122 -13.648  1.00 96.37           C  
ATOM   2984  CB  TYR A 368      -6.894 -18.622 -13.692  1.00 96.37           C  
ATOM   2985  O   TYR A 368      -5.819 -16.020 -14.376  1.00 96.37           O  
ATOM   2986  CG  TYR A 368      -6.224 -18.853 -12.360  1.00 96.37           C  
ATOM   2987  CD1 TYR A 368      -4.906 -18.457 -12.142  1.00 96.37           C  
ATOM   2988  CD2 TYR A 368      -6.906 -19.468 -11.316  1.00 96.37           C  
ATOM   2989  CE1 TYR A 368      -4.284 -18.669 -10.916  1.00 96.37           C  
ATOM   2990  CE2 TYR A 368      -6.294 -19.686 -10.086  1.00 96.37           C  
ATOM   2991  OH  TYR A 368      -4.374 -19.496  -8.680  1.00 96.37           O  
ATOM   2992  CZ  TYR A 368      -4.985 -19.283  -9.896  1.00 96.37           C  
ATOM   2993  N   LEU A 369      -7.129 -15.220 -12.693  1.00 97.53           N  
ATOM   2994  CA  LEU A 369      -6.465 -13.922 -12.661  1.00 97.53           C  
ATOM   2995  C   LEU A 369      -5.309 -13.927 -11.667  1.00 97.53           C  
ATOM   2996  CB  LEU A 369      -7.462 -12.818 -12.298  1.00 97.53           C  
ATOM   2997  O   LEU A 369      -5.472 -14.353 -10.521  1.00 97.53           O  
ATOM   2998  CG  LEU A 369      -8.672 -12.667 -13.221  1.00 97.53           C  
ATOM   2999  CD1 LEU A 369      -9.586 -11.555 -12.718  1.00 97.53           C  
ATOM   3000  CD2 LEU A 369      -8.222 -12.391 -14.652  1.00 97.53           C  
ATOM   3001  N   VAL A 370      -4.195 -13.543 -12.188  1.00 97.02           N  
ATOM   3002  CA  VAL A 370      -2.989 -13.416 -11.376  1.00 97.02           C  
ATOM   3003  C   VAL A 370      -2.525 -11.962 -11.363  1.00 97.02           C  
ATOM   3004  CB  VAL A 370      -1.858 -14.332 -11.894  1.00 97.02           C  
ATOM   3005  O   VAL A 370      -2.413 -11.330 -12.416  1.00 97.02           O  
ATOM   3006  CG1 VAL A 370      -0.646 -14.270 -10.966  1.00 97.02           C  
ATOM   3007  CG2 VAL A 370      -2.356 -15.770 -12.031  1.00 97.02           C  
ATOM   3008  N   TYR A 371      -2.332 -11.500 -10.109  1.00 95.26           N  
ATOM   3009  CA  TYR A 371      -1.916 -10.112  -9.945  1.00 95.26           C  
ATOM   3010  C   TYR A 371      -0.505 -10.030  -9.373  1.00 95.26           C  
ATOM   3011  CB  TYR A 371      -2.893  -9.361  -9.035  1.00 95.26           C  
ATOM   3012  O   TYR A 371      -0.265 -10.442  -8.236  1.00 95.26           O  
ATOM   3013  CG  TYR A 371      -2.638  -7.875  -8.965  1.00 95.26           C  
ATOM   3014  CD1 TYR A 371      -2.303  -7.262  -7.760  1.00 95.26           C  
ATOM   3015  CD2 TYR A 371      -2.732  -7.082 -10.104  1.00 95.26           C  
ATOM   3016  CE1 TYR A 371      -2.070  -5.892  -7.691  1.00 95.26           C  
ATOM   3017  CE2 TYR A 371      -2.500  -5.711 -10.046  1.00 95.26           C  
ATOM   3018  OH  TYR A 371      -1.939  -3.771  -8.774  1.00 95.26           O  
ATOM   3019  CZ  TYR A 371      -2.169  -5.127  -8.837  1.00 95.26           C  
ATOM   3020  N   ASN A 372       0.401  -9.500 -10.180  1.00 90.77           N  
ATOM   3021  CA  ASN A 372       1.765  -9.287  -9.708  1.00 90.77           C  
ATOM   3022  C   ASN A 372       1.946  -7.888  -9.128  1.00 90.77           C  
ATOM   3023  CB  ASN A 372       2.767  -9.526 -10.840  1.00 90.77           C  
ATOM   3024  O   ASN A 372       2.113  -6.919  -9.871  1.00 90.77           O  
ATOM   3025  CG  ASN A 372       2.914 -10.994 -11.190  1.00 90.77           C  
ATOM   3026  ND2 ASN A 372       3.733 -11.285 -12.193  1.00 90.77           N  
ATOM   3027  OD1 ASN A 372       2.295 -11.859 -10.564  1.00 90.77           O  
ATOM   3028  N   TYR A 373       1.891  -7.851  -7.817  1.00 84.37           N  
ATOM   3029  CA  TYR A 373       2.126  -6.575  -7.151  1.00 84.37           C  
ATOM   3030  C   TYR A 373       3.570  -6.463  -6.679  1.00 84.37           C  
ATOM   3031  CB  TYR A 373       1.174  -6.405  -5.962  1.00 84.37           C  
ATOM   3032  O   TYR A 373       4.062  -7.329  -5.952  1.00 84.37           O  
ATOM   3033  CG  TYR A 373       1.245  -5.042  -5.318  1.00 84.37           C  
ATOM   3034  CD1 TYR A 373       1.970  -4.842  -4.145  1.00 84.37           C  
ATOM   3035  CD2 TYR A 373       0.586  -3.953  -5.878  1.00 84.37           C  
ATOM   3036  CE1 TYR A 373       2.036  -3.588  -3.547  1.00 84.37           C  
ATOM   3037  CE2 TYR A 373       0.645  -2.695  -5.288  1.00 84.37           C  
ATOM   3038  OH  TYR A 373       1.434  -1.279  -3.536  1.00 84.37           O  
ATOM   3039  CZ  TYR A 373       1.372  -2.523  -4.124  1.00 84.37           C  
ATOM   3040  N   GLY A 374       4.380  -5.435  -7.253  1.00 74.93           N  
ATOM   3041  CA  GLY A 374       5.678  -5.148  -6.662  1.00 74.93           C  
ATOM   3042  C   GLY A 374       6.836  -5.712  -7.464  1.00 74.93           C  
ATOM   3043  O   GLY A 374       7.865  -6.087  -6.898  1.00 74.93           O  
ATOM   3044  N   TYR A 375       6.653  -5.838  -8.768  1.00 80.90           N  
ATOM   3045  CA  TYR A 375       7.703  -6.346  -9.644  1.00 80.90           C  
ATOM   3046  C   TYR A 375       9.004  -5.580  -9.435  1.00 80.90           C  
ATOM   3047  CB  TYR A 375       7.273  -6.252 -11.110  1.00 80.90           C  
ATOM   3048  O   TYR A 375      10.093  -6.140  -9.585  1.00 80.90           O  
ATOM   3049  CG  TYR A 375       6.805  -7.565 -11.691  1.00 80.90           C  
ATOM   3050  CD1 TYR A 375       7.719  -8.536 -12.092  1.00 80.90           C  
ATOM   3051  CD2 TYR A 375       5.449  -7.836 -11.839  1.00 80.90           C  
ATOM   3052  CE1 TYR A 375       7.292  -9.747 -12.629  1.00 80.90           C  
ATOM   3053  CE2 TYR A 375       5.011  -9.043 -12.374  1.00 80.90           C  
ATOM   3054  OH  TYR A 375       5.511 -11.187 -13.297  1.00 80.90           O  
ATOM   3055  CZ  TYR A 375       5.939  -9.991 -12.766  1.00 80.90           C  
ATOM   3056  N   HIS A 376       8.937  -4.341  -9.092  1.00 77.47           N  
ATOM   3057  CA  HIS A 376      10.114  -3.502  -8.894  1.00 77.47           C  
ATOM   3058  C   HIS A 376      10.949  -3.995  -7.717  1.00 77.47           C  
ATOM   3059  CB  HIS A 376       9.703  -2.045  -8.673  1.00 77.47           C  
ATOM   3060  O   HIS A 376      12.113  -3.613  -7.574  1.00 77.47           O  
ATOM   3061  CG  HIS A 376       8.939  -1.823  -7.406  1.00 77.47           C  
ATOM   3062  CD2 HIS A 376       9.324  -1.306  -6.216  1.00 77.47           C  
ATOM   3063  ND1 HIS A 376       7.608  -2.153  -7.272  1.00 77.47           N  
ATOM   3064  CE1 HIS A 376       7.206  -1.847  -6.050  1.00 77.47           C  
ATOM   3065  NE2 HIS A 376       8.227  -1.331  -5.389  1.00 77.47           N  
ATOM   3066  N   GLN A 377      10.421  -4.872  -6.971  1.00 79.07           N  
ATOM   3067  CA  GLN A 377      11.130  -5.367  -5.795  1.00 79.07           C  
ATOM   3068  C   GLN A 377      11.820  -6.696  -6.088  1.00 79.07           C  
ATOM   3069  CB  GLN A 377      10.169  -5.524  -4.615  1.00 79.07           C  
ATOM   3070  O   GLN A 377      12.573  -7.207  -5.256  1.00 79.07           O  
ATOM   3071  CG  GLN A 377       9.554  -4.213  -4.145  1.00 79.07           C  
ATOM   3072  CD  GLN A 377      10.535  -3.344  -3.381  1.00 79.07           C  
ATOM   3073  NE2 GLN A 377      10.247  -2.049  -3.305  1.00 79.07           N  
ATOM   3074  OE1 GLN A 377      11.544  -3.833  -2.862  1.00 79.07           O  
ATOM   3075  N   VAL A 378      11.524  -7.258  -7.264  1.00 86.91           N  
ATOM   3076  CA  VAL A 378      12.163  -8.499  -7.690  1.00 86.91           C  
ATOM   3077  C   VAL A 378      13.618  -8.229  -8.065  1.00 86.91           C  
ATOM   3078  CB  VAL A 378      11.416  -9.143  -8.879  1.00 86.91           C  
ATOM   3079  O   VAL A 378      13.910  -7.290  -8.809  1.00 86.91           O  
ATOM   3080  CG1 VAL A 378      12.109 -10.432  -9.317  1.00 86.91           C  
ATOM   3081  CG2 VAL A 378       9.959  -9.414  -8.510  1.00 86.91           C  
ATOM   3082  N   PRO A 379      14.542  -9.057  -7.530  1.00 88.26           N  
ATOM   3083  CA  PRO A 379      15.937  -8.879  -7.942  1.00 88.26           C  
ATOM   3084  C   PRO A 379      16.116  -8.929  -9.457  1.00 88.26           C  
ATOM   3085  CB  PRO A 379      16.655 -10.052  -7.268  1.00 88.26           C  
ATOM   3086  O   PRO A 379      15.501  -9.762 -10.128  1.00 88.26           O  
ATOM   3087  CG  PRO A 379      15.792 -10.409  -6.101  1.00 88.26           C  
ATOM   3088  CD  PRO A 379      14.357 -10.183  -6.482  1.00 88.26           C  
ATOM   3089  N   ALA A 380      16.902  -8.018  -9.944  1.00 87.68           N  
ATOM   3090  CA  ALA A 380      17.070  -7.817 -11.381  1.00 87.68           C  
ATOM   3091  C   ALA A 380      17.389  -9.133 -12.085  1.00 87.68           C  
ATOM   3092  CB  ALA A 380      18.169  -6.792 -11.651  1.00 87.68           C  
ATOM   3093  O   ALA A 380      16.844  -9.421 -13.153  1.00 87.68           O  
ATOM   3094  N   GLU A 381      18.182  -9.954 -11.474  1.00 89.27           N  
ATOM   3095  CA  GLU A 381      18.661 -11.178 -12.110  1.00 89.27           C  
ATOM   3096  C   GLU A 381      17.564 -12.238 -12.164  1.00 89.27           C  
ATOM   3097  CB  GLU A 381      19.885 -11.725 -11.370  1.00 89.27           C  
ATOM   3098  O   GLU A 381      17.685 -13.227 -12.889  1.00 89.27           O  
ATOM   3099  CG  GLU A 381      19.601 -12.137  -9.933  1.00 89.27           C  
ATOM   3100  CD  GLU A 381      19.875 -11.031  -8.927  1.00 89.27           C  
ATOM   3101  OE1 GLU A 381      20.190 -11.340  -7.755  1.00 89.27           O  
ATOM   3102  OE2 GLU A 381      19.772  -9.845  -9.312  1.00 89.27           O  
ATOM   3103  N   HIS A 382      16.499 -12.016 -11.425  1.00 92.68           N  
ATOM   3104  CA  HIS A 382      15.482 -13.057 -11.334  1.00 92.68           C  
ATOM   3105  C   HIS A 382      14.193 -12.631 -12.027  1.00 92.68           C  
ATOM   3106  CB  HIS A 382      15.202 -13.405  -9.871  1.00 92.68           C  
ATOM   3107  O   HIS A 382      13.213 -13.379 -12.040  1.00 92.68           O  
ATOM   3108  CG  HIS A 382      16.372 -14.010  -9.163  1.00 92.68           C  
ATOM   3109  CD2 HIS A 382      17.050 -13.607  -8.062  1.00 92.68           C  
ATOM   3110  ND1 HIS A 382      16.976 -15.174  -9.585  1.00 92.68           N  
ATOM   3111  CE1 HIS A 382      17.978 -15.463  -8.771  1.00 92.68           C  
ATOM   3112  NE2 HIS A 382      18.044 -14.528  -7.839  1.00 92.68           N  
ATOM   3113  N   ARG A 383      14.072 -11.523 -12.546  1.00 89.69           N  
ATOM   3114  CA  ARG A 383      12.846 -10.996 -13.136  1.00 89.69           C  
ATOM   3115  C   ARG A 383      12.382 -11.863 -14.302  1.00 89.69           C  
ATOM   3116  CB  ARG A 383      13.051  -9.554 -13.605  1.00 89.69           C  
ATOM   3117  O   ARG A 383      11.197 -12.186 -14.410  1.00 89.69           O  
ATOM   3118  CG  ARG A 383      13.162  -8.547 -12.471  1.00 89.69           C  
ATOM   3119  CD  ARG A 383      13.480  -7.151 -12.987  1.00 89.69           C  
ATOM   3120  NE  ARG A 383      13.758  -6.223 -11.893  1.00 89.69           N  
ATOM   3121  NH1 ARG A 383      14.608  -4.556 -13.248  1.00 89.69           N  
ATOM   3122  NH2 ARG A 383      14.498  -4.251 -10.979  1.00 89.69           N  
ATOM   3123  CZ  ARG A 383      14.287  -5.012 -12.043  1.00 89.69           C  
ATOM   3124  N   GLN A 384      13.356 -12.253 -15.136  1.00 91.34           N  
ATOM   3125  CA  GLN A 384      13.001 -13.128 -16.249  1.00 91.34           C  
ATOM   3126  C   GLN A 384      12.575 -14.506 -15.750  1.00 91.34           C  
ATOM   3127  CB  GLN A 384      14.174 -13.262 -17.222  1.00 91.34           C  
ATOM   3128  O   GLN A 384      11.639 -15.103 -16.285  1.00 91.34           O  
ATOM   3129  CG  GLN A 384      13.817 -13.973 -18.520  1.00 91.34           C  
ATOM   3130  CD  GLN A 384      12.733 -13.257 -19.303  1.00 91.34           C  
ATOM   3131  NE2 GLN A 384      11.882 -14.024 -19.975  1.00 91.34           N  
ATOM   3132  OE1 GLN A 384      12.661 -12.024 -19.304  1.00 91.34           O  
ATOM   3133  N   ASP A 385      13.254 -14.967 -14.793  1.00 94.84           N  
ATOM   3134  CA  ASP A 385      12.928 -16.264 -14.209  1.00 94.84           C  
ATOM   3135  C   ASP A 385      11.495 -16.285 -13.682  1.00 94.84           C  
ATOM   3136  CB  ASP A 385      13.907 -16.608 -13.084  1.00 94.84           C  
ATOM   3137  O   ASP A 385      10.784 -17.279 -13.842  1.00 94.84           O  
ATOM   3138  CG  ASP A 385      15.315 -16.876 -13.585  1.00 94.84           C  
ATOM   3139  OD1 ASP A 385      15.485 -17.217 -14.776  1.00 94.84           O  
ATOM   3140  OD2 ASP A 385      16.264 -16.749 -12.781  1.00 94.84           O  
ATOM   3141  N   LEU A 386      11.063 -15.243 -13.079  1.00 94.28           N  
ATOM   3142  CA  LEU A 386       9.715 -15.153 -12.528  1.00 94.28           C  
ATOM   3143  C   LEU A 386       8.668 -15.250 -13.632  1.00 94.28           C  
ATOM   3144  CB  LEU A 386       9.538 -13.844 -11.754  1.00 94.28           C  
ATOM   3145  O   LEU A 386       7.682 -15.977 -13.497  1.00 94.28           O  
ATOM   3146  CG  LEU A 386       8.152 -13.589 -11.161  1.00 94.28           C  
ATOM   3147  CD1 LEU A 386       7.774 -14.708 -10.197  1.00 94.28           C  
ATOM   3148  CD2 LEU A 386       8.111 -12.235 -10.459  1.00 94.28           C  
ATOM   3149  N   ILE A 387       8.883 -14.544 -14.738  1.00 93.51           N  
ATOM   3150  CA  ILE A 387       7.960 -14.579 -15.867  1.00 93.51           C  
ATOM   3151  C   ILE A 387       7.895 -15.994 -16.437  1.00 93.51           C  
ATOM   3152  CB  ILE A 387       8.374 -13.577 -16.968  1.00 93.51           C  
ATOM   3153  O   ILE A 387       6.808 -16.519 -16.691  1.00 93.51           O  
ATOM   3154  CG1 ILE A 387       8.212 -12.137 -16.467  1.00 93.51           C  
ATOM   3155  CG2 ILE A 387       7.558 -13.807 -18.243  1.00 93.51           C  
ATOM   3156  CD1 ILE A 387       6.786 -11.772 -16.081  1.00 93.51           C  
ATOM   3157  N   GLU A 388       9.054 -16.556 -16.563  1.00 95.08           N  
ATOM   3158  CA  GLU A 388       9.137 -17.921 -17.073  1.00 95.08           C  
ATOM   3159  C   GLU A 388       8.413 -18.899 -16.152  1.00 95.08           C  
ATOM   3160  CB  GLU A 388      10.599 -18.344 -17.244  1.00 95.08           C  
ATOM   3161  O   GLU A 388       7.700 -19.789 -16.620  1.00 95.08           O  
ATOM   3162  CG  GLU A 388      11.233 -17.854 -18.537  1.00 95.08           C  
ATOM   3163  CD  GLU A 388      12.704 -18.217 -18.659  1.00 95.08           C  
ATOM   3164  OE1 GLU A 388      13.403 -17.640 -19.523  1.00 95.08           O  
ATOM   3165  OE2 GLU A 388      13.162 -19.087 -17.885  1.00 95.08           O  
ATOM   3166  N   THR A 389       8.639 -18.738 -14.933  1.00 96.42           N  
ATOM   3167  CA  THR A 389       7.959 -19.569 -13.946  1.00 96.42           C  
ATOM   3168  C   THR A 389       6.444 -19.469 -14.106  1.00 96.42           C  
ATOM   3169  CB  THR A 389       8.354 -19.170 -12.512  1.00 96.42           C  
ATOM   3170  O   THR A 389       5.749 -20.486 -14.130  1.00 96.42           O  
ATOM   3171  CG2 THR A 389       7.554 -19.960 -11.481  1.00 96.42           C  
ATOM   3172  OG1 THR A 389       9.749 -19.430 -12.317  1.00 96.42           O  
ATOM   3173  N   GLN A 390       5.866 -18.268 -14.205  1.00 95.59           N  
ATOM   3174  CA  GLN A 390       4.432 -18.044 -14.349  1.00 95.59           C  
ATOM   3175  C   GLN A 390       3.919 -18.599 -15.675  1.00 95.59           C  
ATOM   3176  CB  GLN A 390       4.106 -16.554 -14.243  1.00 95.59           C  
ATOM   3177  O   GLN A 390       2.842 -19.196 -15.729  1.00 95.59           O  
ATOM   3178  CG  GLN A 390       4.358 -15.966 -12.861  1.00 95.59           C  
ATOM   3179  CD  GLN A 390       4.101 -14.472 -12.803  1.00 95.59           C  
ATOM   3180  NE2 GLN A 390       5.165 -13.683 -12.905  1.00 95.59           N  
ATOM   3181  OE1 GLN A 390       2.955 -14.030 -12.669  1.00 95.59           O  
ATOM   3182  N   HIS A 391       4.727 -18.398 -16.713  1.00 94.52           N  
ATOM   3183  CA  HIS A 391       4.364 -18.953 -18.012  1.00 94.52           C  
ATOM   3184  C   HIS A 391       4.167 -20.463 -17.931  1.00 94.52           C  
ATOM   3185  CB  HIS A 391       5.431 -18.618 -19.055  1.00 94.52           C  
ATOM   3186  O   HIS A 391       3.134 -20.983 -18.360  1.00 94.52           O  
ATOM   3187  CG  HIS A 391       5.246 -19.334 -20.355  1.00 94.52           C  
ATOM   3188  CD2 HIS A 391       5.950 -20.341 -20.924  1.00 94.52           C  
ATOM   3189  ND1 HIS A 391       4.230 -19.029 -21.234  1.00 94.52           N  
ATOM   3190  CE1 HIS A 391       4.317 -19.820 -22.291  1.00 94.52           C  
ATOM   3191  NE2 HIS A 391       5.353 -20.625 -22.127  1.00 94.52           N  
ATOM   3192  N   TYR A 392       5.121 -21.167 -17.333  1.00 95.28           N  
ATOM   3193  CA  TYR A 392       5.066 -22.619 -17.209  1.00 95.28           C  
ATOM   3194  C   TYR A 392       3.958 -23.043 -16.253  1.00 95.28           C  
ATOM   3195  CB  TYR A 392       6.411 -23.170 -16.726  1.00 95.28           C  
ATOM   3196  O   TYR A 392       3.261 -24.031 -16.498  1.00 95.28           O  
ATOM   3197  CG  TYR A 392       7.531 -22.996 -17.723  1.00 95.28           C  
ATOM   3198  CD1 TYR A 392       7.287 -23.066 -19.093  1.00 95.28           C  
ATOM   3199  CD2 TYR A 392       8.834 -22.763 -17.298  1.00 95.28           C  
ATOM   3200  CE1 TYR A 392       8.316 -22.909 -20.016  1.00 95.28           C  
ATOM   3201  CE2 TYR A 392       9.871 -22.604 -18.212  1.00 95.28           C  
ATOM   3202  OH  TYR A 392      10.626 -22.522 -20.475  1.00 95.28           O  
ATOM   3203  CZ  TYR A 392       9.603 -22.678 -19.566  1.00 95.28           C  
ATOM   3204  N   ALA A 393       3.790 -22.285 -15.235  1.00 96.43           N  
ATOM   3205  CA  ALA A 393       2.846 -22.656 -14.184  1.00 96.43           C  
ATOM   3206  C   ALA A 393       1.407 -22.577 -14.685  1.00 96.43           C  
ATOM   3207  CB  ALA A 393       3.031 -21.760 -12.962  1.00 96.43           C  
ATOM   3208  O   ALA A 393       0.570 -23.406 -14.320  1.00 96.43           O  
ATOM   3209  N   PHE A 394       1.191 -21.718 -15.570  1.00 95.50           N  
ATOM   3210  CA  PHE A 394      -0.202 -21.419 -15.878  1.00 95.50           C  
ATOM   3211  C   PHE A 394      -0.560 -21.893 -17.282  1.00 95.50           C  
ATOM   3212  CB  PHE A 394      -0.473 -19.917 -15.747  1.00 95.50           C  
ATOM   3213  O   PHE A 394      -1.593 -21.502 -17.830  1.00 95.50           O  
ATOM   3214  CG  PHE A 394      -0.266 -19.383 -14.355  1.00 95.50           C  
ATOM   3215  CD1 PHE A 394      -0.751 -20.073 -13.251  1.00 95.50           C  
ATOM   3216  CD2 PHE A 394       0.415 -18.189 -14.151  1.00 95.50           C  
ATOM   3217  CE1 PHE A 394      -0.560 -19.580 -11.962  1.00 95.50           C  
ATOM   3218  CE2 PHE A 394       0.609 -17.691 -12.866  1.00 95.50           C  
ATOM   3219  CZ  PHE A 394       0.119 -18.387 -11.773  1.00 95.50           C  
ATOM   3220  N   GLU A 395       0.279 -22.712 -17.838  1.00 91.29           N  
ATOM   3221  CA  GLU A 395      -0.029 -23.370 -19.104  1.00 91.29           C  
ATOM   3222  C   GLU A 395      -1.017 -24.516 -18.904  1.00 91.29           C  
ATOM   3223  CB  GLU A 395       1.250 -23.887 -19.767  1.00 91.29           C  
ATOM   3224  O   GLU A 395      -0.988 -25.195 -17.876  1.00 91.29           O  
ATOM   3225  CG  GLU A 395       2.030 -22.817 -20.517  1.00 91.29           C  
ATOM   3226  CD  GLU A 395       3.235 -23.365 -21.264  1.00 91.29           C  
ATOM   3227  OE1 GLU A 395       3.798 -22.645 -22.119  1.00 91.29           O  
ATOM   3228  OE2 GLU A 395       3.618 -24.525 -20.993  1.00 91.29           O  
ATOM   3229  N   ASN A 396      -1.986 -24.585 -19.733  1.00 89.49           N  
ATOM   3230  CA  ASN A 396      -2.906 -25.714 -19.824  1.00 89.49           C  
ATOM   3231  C   ASN A 396      -3.790 -25.817 -18.585  1.00 89.49           C  
ATOM   3232  CB  ASN A 396      -2.135 -27.018 -20.037  1.00 89.49           C  
ATOM   3233  O   ASN A 396      -4.107 -26.919 -18.134  1.00 89.49           O  
ATOM   3234  CG  ASN A 396      -1.404 -27.055 -21.365  1.00 89.49           C  
ATOM   3235  ND2 ASN A 396      -0.158 -27.512 -21.343  1.00 89.49           N  
ATOM   3236  OD1 ASN A 396      -1.955 -26.676 -22.401  1.00 89.49           O  
ATOM   3237  N   LEU A 397      -4.007 -24.675 -17.919  1.00 91.05           N  
ATOM   3238  CA  LEU A 397      -4.983 -24.667 -16.834  1.00 91.05           C  
ATOM   3239  C   LEU A 397      -6.398 -24.839 -17.375  1.00 91.05           C  
ATOM   3240  CB  LEU A 397      -4.885 -23.366 -16.034  1.00 91.05           C  
ATOM   3241  O   LEU A 397      -6.633 -24.674 -18.575  1.00 91.05           O  
ATOM   3242  CG  LEU A 397      -3.589 -23.148 -15.251  1.00 91.05           C  
ATOM   3243  CD1 LEU A 397      -3.640 -21.820 -14.501  1.00 91.05           C  
ATOM   3244  CD2 LEU A 397      -3.346 -24.303 -14.286  1.00 91.05           C  
ATOM   3245  N   SER A 398      -7.279 -25.222 -16.467  1.00 89.17           N  
ATOM   3246  CA  SER A 398      -8.677 -25.373 -16.859  1.00 89.17           C  
ATOM   3247  C   SER A 398      -9.262 -24.049 -17.339  1.00 89.17           C  
ATOM   3248  CB  SER A 398      -9.506 -25.913 -15.693  1.00 89.17           C  
ATOM   3249  O   SER A 398     -10.117 -24.027 -18.227  1.00 89.17           O  
ATOM   3250  OG  SER A 398      -9.487 -25.009 -14.601  1.00 89.17           O  
ATOM   3251  N   LYS A 399      -8.793 -22.957 -16.692  1.00 91.62           N  
ATOM   3252  CA  LYS A 399      -9.134 -21.597 -17.101  1.00 91.62           C  
ATOM   3253  C   LYS A 399      -7.919 -20.876 -17.679  1.00 91.62           C  
ATOM   3254  CB  LYS A 399      -9.700 -20.807 -15.921  1.00 91.62           C  
ATOM   3255  O   LYS A 399      -6.783 -21.149 -17.284  1.00 91.62           O  
ATOM   3256  CG  LYS A 399     -11.010 -21.358 -15.379  1.00 91.62           C  
ATOM   3257  CD  LYS A 399     -11.534 -20.518 -14.220  1.00 91.62           C  
ATOM   3258  CE  LYS A 399     -12.833 -21.082 -13.662  1.00 91.62           C  
ATOM   3259  NZ  LYS A 399     -13.321 -20.295 -12.490  1.00 91.62           N  
ATOM   3260  N   LYS A 400      -8.241 -20.065 -18.665  1.00 94.42           N  
ATOM   3261  CA  LYS A 400      -7.153 -19.242 -19.184  1.00 94.42           C  
ATOM   3262  C   LYS A 400      -6.604 -18.312 -18.106  1.00 94.42           C  
ATOM   3263  CB  LYS A 400      -7.625 -18.426 -20.389  1.00 94.42           C  
ATOM   3264  O   LYS A 400      -7.363 -17.589 -17.457  1.00 94.42           O  
ATOM   3265  CG  LYS A 400      -6.532 -17.585 -21.033  1.00 94.42           C  
ATOM   3266  CD  LYS A 400      -7.040 -16.866 -22.276  1.00 94.42           C  
ATOM   3267  CE  LYS A 400      -5.941 -16.047 -22.938  1.00 94.42           C  
ATOM   3268  NZ  LYS A 400      -6.408 -15.417 -24.209  1.00 94.42           N  
ATOM   3269  N   ALA A 401      -5.308 -18.360 -17.945  1.00 96.95           N  
ATOM   3270  CA  ALA A 401      -4.667 -17.498 -16.955  1.00 96.95           C  
ATOM   3271  C   ALA A 401      -4.303 -16.146 -17.561  1.00 96.95           C  
ATOM   3272  CB  ALA A 401      -3.423 -18.175 -16.386  1.00 96.95           C  
ATOM   3273  O   ALA A 401      -3.753 -16.079 -18.663  1.00 96.95           O  
ATOM   3274  N   VAL A 402      -4.674 -15.091 -16.874  1.00 97.49           N  
ATOM   3275  CA  VAL A 402      -4.262 -13.730 -17.204  1.00 97.49           C  
ATOM   3276  C   VAL A 402      -3.399 -13.164 -16.079  1.00 97.49           C  
ATOM   3277  CB  VAL A 402      -5.481 -12.814 -17.454  1.00 97.49           C  
ATOM   3278  O   VAL A 402      -3.851 -13.053 -14.937  1.00 97.49           O  
ATOM   3279  CG1 VAL A 402      -5.036 -11.365 -17.645  1.00 97.49           C  
ATOM   3280  CG2 VAL A 402      -6.272 -13.297 -18.668  1.00 97.49           C  
ATOM   3281  N   VAL A 403      -2.170 -12.862 -16.473  1.00 96.47           N  
ATOM   3282  CA  VAL A 403      -1.229 -12.314 -15.502  1.00 96.47           C  
ATOM   3283  C   VAL A 403      -1.127 -10.801 -15.678  1.00 96.47           C  
ATOM   3284  CB  VAL A 403       0.167 -12.962 -15.636  1.00 96.47           C  
ATOM   3285  O   VAL A 403      -0.661 -10.320 -16.715  1.00 96.47           O  
ATOM   3286  CG1 VAL A 403       1.114 -12.432 -14.560  1.00 96.47           C  
ATOM   3287  CG2 VAL A 403       0.059 -14.483 -15.555  1.00 96.47           C  
ATOM   3288  N   LEU A 404      -1.597 -10.122 -14.639  1.00 95.72           N  
ATOM   3289  CA  LEU A 404      -1.491  -8.667 -14.664  1.00 95.72           C  
ATOM   3290  C   LEU A 404      -0.129  -8.212 -14.150  1.00 95.72           C  
ATOM   3291  CB  LEU A 404      -2.604  -8.034 -13.826  1.00 95.72           C  
ATOM   3292  O   LEU A 404       0.232  -8.494 -13.005  1.00 95.72           O  
ATOM   3293  CG  LEU A 404      -4.038  -8.399 -14.215  1.00 95.72           C  
ATOM   3294  CD1 LEU A 404      -5.024  -7.828 -13.202  1.00 95.72           C  
ATOM   3295  CD2 LEU A 404      -4.355  -7.896 -15.619  1.00 95.72           C  
ATOM   3296  N   VAL A 405       0.610  -7.588 -15.039  1.00 89.39           N  
ATOM   3297  CA  VAL A 405       1.911  -7.029 -14.688  1.00 89.39           C  
ATOM   3298  C   VAL A 405       1.793  -5.517 -14.506  1.00 89.39           C  
ATOM   3299  CB  VAL A 405       2.977  -7.355 -15.759  1.00 89.39           C  
ATOM   3300  O   VAL A 405       1.660  -4.777 -15.483  1.00 89.39           O  
ATOM   3301  CG1 VAL A 405       4.351  -6.848 -15.324  1.00 89.39           C  
ATOM   3302  CG2 VAL A 405       3.019  -8.857 -16.029  1.00 89.39           C  
ATOM   3303  N   VAL A 406       1.777  -5.083 -13.231  1.00 84.01           N  
ATOM   3304  CA  VAL A 406       1.511  -3.687 -12.901  1.00 84.01           C  
ATOM   3305  C   VAL A 406       2.819  -2.980 -12.551  1.00 84.01           C  
ATOM   3306  CB  VAL A 406       0.508  -3.561 -11.733  1.00 84.01           C  
ATOM   3307  O   VAL A 406       3.678  -3.550 -11.874  1.00 84.01           O  
ATOM   3308  CG1 VAL A 406       0.232  -2.093 -11.414  1.00 84.01           C  
ATOM   3309  CG2 VAL A 406      -0.792  -4.292 -12.065  1.00 84.01           C  
ATOM   3310  N   GLY A 407       3.022  -1.762 -13.048  1.00 77.38           N  
ATOM   3311  CA  GLY A 407       4.191  -0.947 -12.760  1.00 77.38           C  
ATOM   3312  C   GLY A 407       4.835  -0.366 -14.005  1.00 77.38           C  
ATOM   3313  O   GLY A 407       4.468  -0.726 -15.125  1.00 77.38           O  
ATOM   3314  N   ASP A 408       5.675   0.591 -13.794  1.00 70.94           N  
ATOM   3315  CA  ASP A 408       6.284   1.234 -14.953  1.00 70.94           C  
ATOM   3316  C   ASP A 408       7.808   1.177 -14.875  1.00 70.94           C  
ATOM   3317  CB  ASP A 408       5.817   2.687 -15.068  1.00 70.94           C  
ATOM   3318  O   ASP A 408       8.500   1.701 -15.751  1.00 70.94           O  
ATOM   3319  CG  ASP A 408       6.048   3.486 -13.798  1.00 70.94           C  
ATOM   3320  OD1 ASP A 408       6.496   2.906 -12.785  1.00 70.94           O  
ATOM   3321  OD2 ASP A 408       5.776   4.706 -13.809  1.00 70.94           O  
ATOM   3322  N   LYS A 409       8.253   0.470 -13.858  1.00 72.52           N  
ATOM   3323  CA  LYS A 409       9.696   0.367 -13.661  1.00 72.52           C  
ATOM   3324  C   LYS A 409      10.132  -1.091 -13.545  1.00 72.52           C  
ATOM   3325  CB  LYS A 409      10.125   1.142 -12.414  1.00 72.52           C  
ATOM   3326  O   LYS A 409       9.441  -1.904 -12.927  1.00 72.52           O  
ATOM   3327  CG  LYS A 409       9.935   2.648 -12.526  1.00 72.52           C  
ATOM   3328  CD  LYS A 409      10.444   3.369 -11.284  1.00 72.52           C  
ATOM   3329  CE  LYS A 409      10.205   4.870 -11.371  1.00 72.52           C  
ATOM   3330  NZ  LYS A 409      10.658   5.576 -10.135  1.00 72.52           N  
ATOM   3331  N   HIS A 410      11.254  -1.357 -14.200  1.00 79.31           N  
ATOM   3332  CA  HIS A 410      11.943  -2.628 -14.009  1.00 79.31           C  
ATOM   3333  C   HIS A 410      11.058  -3.801 -14.420  1.00 79.31           C  
ATOM   3334  CB  HIS A 410      12.381  -2.787 -12.552  1.00 79.31           C  
ATOM   3335  O   HIS A 410      11.088  -4.858 -13.786  1.00 79.31           O  
ATOM   3336  CG  HIS A 410      13.218  -1.653 -12.051  1.00 79.31           C  
ATOM   3337  CD2 HIS A 410      13.234  -1.021 -10.854  1.00 79.31           C  
ATOM   3338  ND1 HIS A 410      14.181  -1.041 -12.824  1.00 79.31           N  
ATOM   3339  CE1 HIS A 410      14.754  -0.078 -12.121  1.00 79.31           C  
ATOM   3340  NE2 HIS A 410      14.198  -0.045 -10.923  1.00 79.31           N  
ATOM   3341  N   ILE A 411      10.154  -3.542 -15.460  1.00 78.25           N  
ATOM   3342  CA  ILE A 411       9.318  -4.596 -16.025  1.00 78.25           C  
ATOM   3343  C   ILE A 411      10.132  -5.423 -17.018  1.00 78.25           C  
ATOM   3344  CB  ILE A 411       8.063  -4.014 -16.714  1.00 78.25           C  
ATOM   3345  O   ILE A 411      10.852  -4.871 -17.853  1.00 78.25           O  
ATOM   3346  CG1 ILE A 411       7.238  -3.194 -15.716  1.00 78.25           C  
ATOM   3347  CG2 ILE A 411       7.220  -5.133 -17.334  1.00 78.25           C  
ATOM   3348  CD1 ILE A 411       6.057  -2.465 -16.341  1.00 78.25           C  
ATOM   3349  N   PRO A 412      10.126  -6.755 -16.939  1.00 80.81           N  
ATOM   3350  CA  PRO A 412      10.889  -7.602 -17.859  1.00 80.81           C  
ATOM   3351  C   PRO A 412      10.341  -7.569 -19.284  1.00 80.81           C  
ATOM   3352  CB  PRO A 412      10.749  -9.000 -17.252  1.00 80.81           C  
ATOM   3353  O   PRO A 412       9.223  -7.098 -19.508  1.00 80.81           O  
ATOM   3354  CG  PRO A 412       9.466  -8.956 -16.485  1.00 80.81           C  
ATOM   3355  CD  PRO A 412       9.232  -7.545 -16.028  1.00 80.81           C  
ATOM   3356  N   ASP A 413      11.187  -7.958 -20.192  1.00 83.93           N  
ATOM   3357  CA  ASP A 413      10.793  -8.085 -21.592  1.00 83.93           C  
ATOM   3358  C   ASP A 413       9.804  -9.233 -21.782  1.00 83.93           C  
ATOM   3359  CB  ASP A 413      12.022  -8.296 -22.478  1.00 83.93           C  
ATOM   3360  O   ASP A 413      10.104 -10.380 -21.443  1.00 83.93           O  
ATOM   3361  CG  ASP A 413      11.687  -8.323 -23.959  1.00 83.93           C  
ATOM   3362  OD1 ASP A 413      10.558  -7.941 -24.336  1.00 83.93           O  
ATOM   3363  OD2 ASP A 413      12.559  -8.731 -24.756  1.00 83.93           O  
ATOM   3364  N   LEU A 414       8.695  -8.905 -22.337  1.00 89.38           N  
ATOM   3365  CA  LEU A 414       7.643  -9.902 -22.510  1.00 89.38           C  
ATOM   3366  C   LEU A 414       7.531 -10.326 -23.971  1.00 89.38           C  
ATOM   3367  CB  LEU A 414       6.300  -9.355 -22.021  1.00 89.38           C  
ATOM   3368  O   LEU A 414       6.591 -11.030 -24.347  1.00 89.38           O  
ATOM   3369  CG  LEU A 414       6.214  -8.996 -20.536  1.00 89.38           C  
ATOM   3370  CD1 LEU A 414       4.882  -8.320 -20.230  1.00 89.38           C  
ATOM   3371  CD2 LEU A 414       6.399 -10.240 -19.674  1.00 89.38           C  
ATOM   3372  N   GLY A 415       8.425  -9.921 -24.872  1.00 85.65           N  
ATOM   3373  CA  GLY A 415       8.360 -10.090 -26.315  1.00 85.65           C  
ATOM   3374  C   GLY A 415       8.285 -11.544 -26.742  1.00 85.65           C  
ATOM   3375  O   GLY A 415       7.686 -11.865 -27.770  1.00 85.65           O  
ATOM   3376  N   SER A 416       8.742 -12.367 -25.869  1.00 87.43           N  
ATOM   3377  CA  SER A 416       8.775 -13.785 -26.210  1.00 87.43           C  
ATOM   3378  C   SER A 416       7.514 -14.498 -25.733  1.00 87.43           C  
ATOM   3379  CB  SER A 416      10.009 -14.454 -25.604  1.00 87.43           C  
ATOM   3380  O   SER A 416       7.344 -15.696 -25.969  1.00 87.43           O  
ATOM   3381  OG  SER A 416      11.196 -13.833 -26.068  1.00 87.43           O  
ATOM   3382  N   TYR A 417       6.621 -13.723 -25.071  1.00 91.09           N  
ATOM   3383  CA  TYR A 417       5.405 -14.301 -24.508  1.00 91.09           C  
ATOM   3384  C   TYR A 417       4.165 -13.613 -25.068  1.00 91.09           C  
ATOM   3385  CB  TYR A 417       5.417 -14.194 -22.980  1.00 91.09           C  
ATOM   3386  O   TYR A 417       4.261 -12.543 -25.672  1.00 91.09           O  
ATOM   3387  CG  TYR A 417       6.632 -14.816 -22.337  1.00 91.09           C  
ATOM   3388  CD1 TYR A 417       6.688 -16.186 -22.088  1.00 91.09           C  
ATOM   3389  CD2 TYR A 417       7.726 -14.037 -21.977  1.00 91.09           C  
ATOM   3390  CE1 TYR A 417       7.805 -16.764 -21.494  1.00 91.09           C  
ATOM   3391  CE2 TYR A 417       8.849 -14.605 -21.383  1.00 91.09           C  
ATOM   3392  OH  TYR A 417       9.987 -16.533 -20.558  1.00 91.09           O  
ATOM   3393  CZ  TYR A 417       8.879 -15.967 -21.146  1.00 91.09           C  
ATOM   3394  N   ASP A 418       2.942 -14.360 -24.893  1.00 93.17           N  
ATOM   3395  CA  ASP A 418       1.680 -13.722 -25.255  1.00 93.17           C  
ATOM   3396  C   ASP A 418       1.380 -12.538 -24.339  1.00 93.17           C  
ATOM   3397  CB  ASP A 418       0.532 -14.733 -25.201  1.00 93.17           C  
ATOM   3398  O   ASP A 418       1.098 -12.720 -23.152  1.00 93.17           O  
ATOM   3399  CG  ASP A 418       0.612 -15.780 -26.298  1.00 93.17           C  
ATOM   3400  OD1 ASP A 418       1.338 -15.567 -27.293  1.00 93.17           O  
ATOM   3401  OD2 ASP A 418      -0.059 -16.826 -26.168  1.00 93.17           O  
ATOM   3402  N   SER A 419       1.674 -11.374 -24.857  1.00 94.59           N  
ATOM   3403  CA  SER A 419       1.514 -10.182 -24.030  1.00 94.59           C  
ATOM   3404  C   SER A 419       0.769  -9.084 -24.782  1.00 94.59           C  
ATOM   3405  CB  SER A 419       2.877  -9.662 -23.570  1.00 94.59           C  
ATOM   3406  O   SER A 419       0.808  -9.030 -26.013  1.00 94.59           O  
ATOM   3407  OG  SER A 419       3.634  -9.191 -24.672  1.00 94.59           O  
ATOM   3408  N   ILE A 420       0.025  -8.364 -24.033  1.00 96.27           N  
ATOM   3409  CA  ILE A 420      -0.758  -7.277 -24.611  1.00 96.27           C  
ATOM   3410  C   ILE A 420      -0.896  -6.144 -23.597  1.00 96.27           C  
ATOM   3411  CB  ILE A 420      -2.154  -7.764 -25.063  1.00 96.27           C  
ATOM   3412  O   ILE A 420      -0.825  -6.373 -22.387  1.00 96.27           O  
ATOM   3413  CG1 ILE A 420      -2.861  -6.676 -25.878  1.00 96.27           C  
ATOM   3414  CG2 ILE A 420      -2.998  -8.180 -23.854  1.00 96.27           C  
ATOM   3415  CD1 ILE A 420      -4.082  -7.170 -26.641  1.00 96.27           C  
ATOM   3416  N   SER A 421      -0.996  -4.943 -24.112  1.00 94.71           N  
ATOM   3417  CA  SER A 421      -1.278  -3.814 -23.232  1.00 94.71           C  
ATOM   3418  C   SER A 421      -2.755  -3.762 -22.856  1.00 94.71           C  
ATOM   3419  CB  SER A 421      -0.867  -2.499 -23.898  1.00 94.71           C  
ATOM   3420  O   SER A 421      -3.620  -4.091 -23.670  1.00 94.71           O  
ATOM   3421  OG  SER A 421      -1.207  -1.393 -23.079  1.00 94.71           O  
ATOM   3422  N   ILE A 422      -3.048  -3.272 -21.631  1.00 95.94           N  
ATOM   3423  CA  ILE A 422      -4.410  -3.267 -21.108  1.00 95.94           C  
ATOM   3424  C   ILE A 422      -5.285  -2.346 -21.955  1.00 95.94           C  
ATOM   3425  CB  ILE A 422      -4.445  -2.827 -19.627  1.00 95.94           C  
ATOM   3426  O   ILE A 422      -6.501  -2.534 -22.033  1.00 95.94           O  
ATOM   3427  CG1 ILE A 422      -5.824  -3.108 -19.019  1.00 95.94           C  
ATOM   3428  CG2 ILE A 422      -4.079  -1.346 -19.495  1.00 95.94           C  
ATOM   3429  CD1 ILE A 422      -5.820  -3.218 -17.501  1.00 95.94           C  
ATOM   3430  N   ASP A 423      -4.762  -1.461 -22.605  1.00 94.26           N  
ATOM   3431  CA  ASP A 423      -5.544  -0.480 -23.352  1.00 94.26           C  
ATOM   3432  C   ASP A 423      -5.575  -0.821 -24.840  1.00 94.26           C  
ATOM   3433  CB  ASP A 423      -4.978   0.927 -23.147  1.00 94.26           C  
ATOM   3434  O   ASP A 423      -6.021  -0.014 -25.658  1.00 94.26           O  
ATOM   3435  CG  ASP A 423      -3.524   1.049 -23.570  1.00 94.26           C  
ATOM   3436  OD1 ASP A 423      -2.907   0.025 -23.934  1.00 94.26           O  
ATOM   3437  OD2 ASP A 423      -2.990   2.178 -23.535  1.00 94.26           O  
ATOM   3438  N   SER A 424      -5.165  -2.018 -25.139  1.00 96.30           N  
ATOM   3439  CA  SER A 424      -5.168  -2.445 -26.534  1.00 96.30           C  
ATOM   3440  C   SER A 424      -6.585  -2.731 -27.020  1.00 96.30           C  
ATOM   3441  CB  SER A 424      -4.297  -3.688 -26.717  1.00 96.30           C  
ATOM   3442  O   SER A 424      -7.389  -3.320 -26.295  1.00 96.30           O  
ATOM   3443  OG  SER A 424      -4.432  -4.209 -28.028  1.00 96.30           O  
ATOM   3444  N   PRO A 425      -6.888  -2.351 -28.284  1.00 94.40           N  
ATOM   3445  CA  PRO A 425      -8.199  -2.660 -28.859  1.00 94.40           C  
ATOM   3446  C   PRO A 425      -8.408  -4.157 -29.079  1.00 94.40           C  
ATOM   3447  CB  PRO A 425      -8.185  -1.909 -30.193  1.00 94.40           C  
ATOM   3448  O   PRO A 425      -9.547  -4.611 -29.219  1.00 94.40           O  
ATOM   3449  CG  PRO A 425      -6.737  -1.697 -30.497  1.00 94.40           C  
ATOM   3450  CD  PRO A 425      -5.991  -1.571 -29.200  1.00 94.40           C  
ATOM   3451  N   ASP A 426      -7.308  -4.878 -29.027  1.00 96.32           N  
ATOM   3452  CA  ASP A 426      -7.376  -6.309 -29.306  1.00 96.32           C  
ATOM   3453  C   ASP A 426      -7.483  -7.116 -28.014  1.00 96.32           C  
ATOM   3454  CB  ASP A 426      -6.151  -6.758 -30.107  1.00 96.32           C  
ATOM   3455  O   ASP A 426      -7.383  -8.345 -28.034  1.00 96.32           O  
ATOM   3456  CG  ASP A 426      -6.083  -6.131 -31.488  1.00 96.32           C  
ATOM   3457  OD1 ASP A 426      -7.146  -5.860 -32.088  1.00 96.32           O  
ATOM   3458  OD2 ASP A 426      -4.957  -5.908 -31.982  1.00 96.32           O  
ATOM   3459  N   LEU A 427      -7.645  -6.429 -26.929  1.00 96.50           N  
ATOM   3460  CA  LEU A 427      -7.631  -7.082 -25.625  1.00 96.50           C  
ATOM   3461  C   LEU A 427      -8.736  -8.129 -25.529  1.00 96.50           C  
ATOM   3462  CB  LEU A 427      -7.792  -6.050 -24.506  1.00 96.50           C  
ATOM   3463  O   LEU A 427      -8.489  -9.262 -25.111  1.00 96.50           O  
ATOM   3464  CG  LEU A 427      -7.889  -6.602 -23.083  1.00 96.50           C  
ATOM   3465  CD1 LEU A 427      -6.595  -7.313 -22.701  1.00 96.50           C  
ATOM   3466  CD2 LEU A 427      -8.202  -5.483 -22.095  1.00 96.50           C  
ATOM   3467  N   ILE A 428      -9.899  -7.799 -25.935  1.00 94.93           N  
ATOM   3468  CA  ILE A 428     -11.045  -8.692 -25.800  1.00 94.93           C  
ATOM   3469  C   ILE A 428     -10.815  -9.954 -26.628  1.00 94.93           C  
ATOM   3470  CB  ILE A 428     -12.355  -7.998 -26.234  1.00 94.93           C  
ATOM   3471  O   ILE A 428     -11.057 -11.067 -26.154  1.00 94.93           O  
ATOM   3472  CG1 ILE A 428     -12.682  -6.835 -25.290  1.00 94.93           C  
ATOM   3473  CG2 ILE A 428     -13.509  -9.004 -26.282  1.00 94.93           C  
ATOM   3474  CD1 ILE A 428     -12.898  -7.255 -23.842  1.00 94.93           C  
ATOM   3475  N   GLU A 429     -10.357  -9.721 -27.821  1.00 94.85           N  
ATOM   3476  CA  GLU A 429     -10.034 -10.863 -28.671  1.00 94.85           C  
ATOM   3477  C   GLU A 429      -8.971 -11.748 -28.026  1.00 94.85           C  
ATOM   3478  CB  GLU A 429      -9.560 -10.392 -30.049  1.00 94.85           C  
ATOM   3479  O   GLU A 429      -9.088 -12.975 -28.036  1.00 94.85           O  
ATOM   3480  CG  GLU A 429      -9.292 -11.526 -31.028  1.00 94.85           C  
ATOM   3481  CD  GLU A 429      -8.808 -11.043 -32.386  1.00 94.85           C  
ATOM   3482  OE1 GLU A 429      -8.443 -11.888 -33.235  1.00 94.85           O  
ATOM   3483  OE2 GLU A 429      -8.794  -9.811 -32.603  1.00 94.85           O  
ATOM   3484  N   ALA A 430      -7.998 -11.128 -27.484  1.00 94.89           N  
ATOM   3485  CA  ALA A 430      -6.914 -11.862 -26.836  1.00 94.89           C  
ATOM   3486  C   ALA A 430      -7.426 -12.643 -25.629  1.00 94.89           C  
ATOM   3487  CB  ALA A 430      -5.801 -10.905 -26.413  1.00 94.89           C  
ATOM   3488  O   ALA A 430      -7.003 -13.778 -25.392  1.00 94.89           O  
ATOM   3489  N   LEU A 431      -8.345 -12.054 -24.895  1.00 94.85           N  
ATOM   3490  CA  LEU A 431      -8.906 -12.699 -23.713  1.00 94.85           C  
ATOM   3491  C   LEU A 431      -9.685 -13.953 -24.096  1.00 94.85           C  
ATOM   3492  CB  LEU A 431      -9.816 -11.730 -22.954  1.00 94.85           C  
ATOM   3493  O   LEU A 431      -9.704 -14.931 -23.345  1.00 94.85           O  
ATOM   3494  CG  LEU A 431      -9.128 -10.544 -22.275  1.00 94.85           C  
ATOM   3495  CD1 LEU A 431     -10.164  -9.626 -21.635  1.00 94.85           C  
ATOM   3496  CD2 LEU A 431      -8.123 -11.032 -21.237  1.00 94.85           C  
ATOM   3497  N   ASN A 432     -10.179 -13.987 -25.321  1.00 91.82           N  
ATOM   3498  CA  ASN A 432     -11.038 -15.078 -25.769  1.00 91.82           C  
ATOM   3499  C   ASN A 432     -10.256 -16.113 -26.572  1.00 91.82           C  
ATOM   3500  CB  ASN A 432     -12.206 -14.536 -26.597  1.00 91.82           C  
ATOM   3501  O   ASN A 432     -10.819 -17.114 -27.019  1.00 91.82           O  
ATOM   3502  CG  ASN A 432     -13.194 -13.745 -25.763  1.00 91.82           C  
ATOM   3503  ND2 ASN A 432     -13.713 -12.661 -26.329  1.00 91.82           N  
ATOM   3504  OD1 ASN A 432     -13.488 -14.103 -24.620  1.00 91.82           O  
ATOM   3505  N   SER A 433      -8.993 -15.933 -26.670  1.00 88.91           N  
ATOM   3506  CA  SER A 433      -8.150 -16.848 -27.431  1.00 88.91           C  
ATOM   3507  C   SER A 433      -7.923 -18.151 -26.672  1.00 88.91           C  
ATOM   3508  CB  SER A 433      -6.805 -16.196 -27.755  1.00 88.91           C  
ATOM   3509  O   SER A 433      -8.399 -18.312 -25.547  1.00 88.91           O  
ATOM   3510  OG  SER A 433      -6.029 -16.034 -26.581  1.00 88.91           O  
ATOM   3511  N   ARG A 434      -7.205 -19.047 -27.335  1.00 81.15           N  
ATOM   3512  CA  ARG A 434      -6.989 -20.387 -26.798  1.00 81.15           C  
ATOM   3513  C   ARG A 434      -6.557 -20.327 -25.336  1.00 81.15           C  
ATOM   3514  CB  ARG A 434      -5.940 -21.135 -27.624  1.00 81.15           C  
ATOM   3515  O   ARG A 434      -5.709 -19.512 -24.966  1.00 81.15           O  
ATOM   3516  CG  ARG A 434      -6.417 -21.528 -29.013  1.00 81.15           C  
ATOM   3517  CD  ARG A 434      -5.386 -22.379 -29.743  1.00 81.15           C  
ATOM   3518  NE  ARG A 434      -5.833 -22.732 -31.087  1.00 81.15           N  
ATOM   3519  NH1 ARG A 434      -4.009 -24.065 -31.567  1.00 81.15           N  
ATOM   3520  NH2 ARG A 434      -5.668 -23.781 -33.123  1.00 81.15           N  
ATOM   3521  CZ  ARG A 434      -5.169 -23.525 -31.923  1.00 81.15           C  
ATOM   3522  N   ALA A 435      -7.026 -21.267 -24.463  1.00 79.42           N  
ATOM   3523  CA  ALA A 435      -6.868 -21.299 -23.011  1.00 79.42           C  
ATOM   3524  C   ALA A 435      -5.560 -21.980 -22.617  1.00 79.42           C  
ATOM   3525  CB  ALA A 435      -8.052 -22.012 -22.362  1.00 79.42           C  
ATOM   3526  O   ALA A 435      -5.162 -21.945 -21.450  1.00 79.42           O  
ATOM   3527  N   ASP A 436      -4.811 -22.545 -23.593  1.00 85.86           N  
ATOM   3528  CA  ASP A 436      -3.684 -23.382 -23.193  1.00 85.86           C  
ATOM   3529  C   ASP A 436      -2.430 -22.541 -22.963  1.00 85.86           C  
ATOM   3530  CB  ASP A 436      -3.411 -24.455 -24.249  1.00 85.86           C  
ATOM   3531  O   ASP A 436      -1.410 -23.053 -22.498  1.00 85.86           O  
ATOM   3532  CG  ASP A 436      -3.150 -23.876 -25.629  1.00 85.86           C  
ATOM   3533  OD1 ASP A 436      -3.539 -22.717 -25.887  1.00 85.86           O  
ATOM   3534  OD2 ASP A 436      -2.554 -24.588 -26.466  1.00 85.86           O  
ATOM   3535  N   ARG A 437      -2.607 -21.185 -23.216  1.00 88.40           N  
ATOM   3536  CA  ARG A 437      -1.480 -20.299 -22.941  1.00 88.40           C  
ATOM   3537  C   ARG A 437      -1.894 -19.159 -22.015  1.00 88.40           C  
ATOM   3538  CB  ARG A 437      -0.909 -19.734 -24.244  1.00 88.40           C  
ATOM   3539  O   ARG A 437      -3.019 -18.662 -22.098  1.00 88.40           O  
ATOM   3540  CG  ARG A 437      -0.294 -20.786 -25.153  1.00 88.40           C  
ATOM   3541  CD  ARG A 437       0.296 -20.167 -26.413  1.00 88.40           C  
ATOM   3542  NE  ARG A 437       1.698 -19.805 -26.230  1.00 88.40           N  
ATOM   3543  NH1 ARG A 437       2.031 -19.153 -28.421  1.00 88.40           N  
ATOM   3544  NH2 ARG A 437       3.752 -19.035 -26.911  1.00 88.40           N  
ATOM   3545  CZ  ARG A 437       2.490 -19.332 -27.188  1.00 88.40           C  
ATOM   3546  N   SER A 438      -0.975 -18.770 -21.103  1.00 93.67           N  
ATOM   3547  CA  SER A 438      -1.246 -17.605 -20.267  1.00 93.67           C  
ATOM   3548  C   SER A 438      -1.077 -16.309 -21.053  1.00 93.67           C  
ATOM   3549  CB  SER A 438      -0.323 -17.595 -19.047  1.00 93.67           C  
ATOM   3550  O   SER A 438      -0.284 -16.247 -21.995  1.00 93.67           O  
ATOM   3551  OG  SER A 438       1.037 -17.582 -19.445  1.00 93.67           O  
ATOM   3552  N   LEU A 439      -1.867 -15.336 -20.732  1.00 96.08           N  
ATOM   3553  CA  LEU A 439      -1.778 -14.003 -21.318  1.00 96.08           C  
ATOM   3554  C   LEU A 439      -1.225 -13.002 -20.310  1.00 96.08           C  
ATOM   3555  CB  LEU A 439      -3.153 -13.543 -21.811  1.00 96.08           C  
ATOM   3556  O   LEU A 439      -1.776 -12.845 -19.218  1.00 96.08           O  
ATOM   3557  CG  LEU A 439      -3.221 -12.139 -22.415  1.00 96.08           C  
ATOM   3558  CD1 LEU A 439      -2.407 -12.076 -23.703  1.00 96.08           C  
ATOM   3559  CD2 LEU A 439      -4.669 -11.736 -22.671  1.00 96.08           C  
ATOM   3560  N   PHE A 440      -0.094 -12.352 -20.701  1.00 95.77           N  
ATOM   3561  CA  PHE A 440       0.471 -11.294 -19.872  1.00 95.77           C  
ATOM   3562  C   PHE A 440      -0.061  -9.931 -20.298  1.00 95.77           C  
ATOM   3563  CB  PHE A 440       2.001 -11.308 -19.950  1.00 95.77           C  
ATOM   3564  O   PHE A 440       0.029  -9.562 -21.471  1.00 95.77           O  
ATOM   3565  CG  PHE A 440       2.629 -12.535 -19.345  1.00 95.77           C  
ATOM   3566  CD1 PHE A 440       3.084 -12.524 -18.032  1.00 95.77           C  
ATOM   3567  CD2 PHE A 440       2.763 -13.699 -20.090  1.00 95.77           C  
ATOM   3568  CE1 PHE A 440       3.665 -13.658 -17.470  1.00 95.77           C  
ATOM   3569  CE2 PHE A 440       3.343 -14.837 -19.534  1.00 95.77           C  
ATOM   3570  CZ  PHE A 440       3.794 -14.814 -18.224  1.00 95.77           C  
ATOM   3571  N   VAL A 441      -0.643  -9.269 -19.321  1.00 95.93           N  
ATOM   3572  CA  VAL A 441      -1.250  -7.971 -19.597  1.00 95.93           C  
ATOM   3573  C   VAL A 441      -0.509  -6.880 -18.829  1.00 95.93           C  
ATOM   3574  CB  VAL A 441      -2.751  -7.957 -19.230  1.00 95.93           C  
ATOM   3575  O   VAL A 441      -0.504  -6.874 -17.596  1.00 95.93           O  
ATOM   3576  CG1 VAL A 441      -3.367  -6.591 -19.529  1.00 95.93           C  
ATOM   3577  CG2 VAL A 441      -3.495  -9.059 -19.982  1.00 95.93           C  
ATOM   3578  N   THR A 442       0.054  -5.970 -19.596  1.00 91.80           N  
ATOM   3579  CA  THR A 442       0.709  -4.831 -18.963  1.00 91.80           C  
ATOM   3580  C   THR A 442      -0.290  -3.706 -18.708  1.00 91.80           C  
ATOM   3581  CB  THR A 442       1.871  -4.304 -19.825  1.00 91.80           C  
ATOM   3582  O   THR A 442      -1.014  -3.294 -19.617  1.00 91.80           O  
ATOM   3583  CG2 THR A 442       2.955  -5.363 -19.994  1.00 91.80           C  
ATOM   3584  OG1 THR A 442       1.371  -3.937 -21.117  1.00 91.80           O  
ATOM   3585  N   VAL A 443      -0.324  -3.179 -17.496  1.00 85.19           N  
ATOM   3586  CA  VAL A 443      -1.398  -2.286 -17.074  1.00 85.19           C  
ATOM   3587  C   VAL A 443      -0.835  -0.894 -16.796  1.00 85.19           C  
ATOM   3588  CB  VAL A 443      -2.126  -2.826 -15.822  1.00 85.19           C  
ATOM   3589  O   VAL A 443      -1.509   0.112 -17.026  1.00 85.19           O  
ATOM   3590  CG1 VAL A 443      -3.336  -1.958 -15.484  1.00 85.19           C  
ATOM   3591  CG2 VAL A 443      -2.549  -4.278 -16.037  1.00 85.19           C  
ATOM   3592  N   GLY A 444       0.449  -0.778 -16.509  1.00 83.48           N  
ATOM   3593  CA  GLY A 444       1.053   0.463 -16.051  1.00 83.48           C  
ATOM   3594  C   GLY A 444       0.828   0.728 -14.575  1.00 83.48           C  
ATOM   3595  O   GLY A 444       0.478  -0.183 -13.822  1.00 83.48           O  
ATOM   3596  N   ARG A 445       1.052   2.008 -14.166  1.00 83.14           N  
ATOM   3597  CA  ARG A 445       0.887   2.400 -12.770  1.00 83.14           C  
ATOM   3598  C   ARG A 445      -0.587   2.575 -12.420  1.00 83.14           C  
ATOM   3599  CB  ARG A 445       1.651   3.694 -12.481  1.00 83.14           C  
ATOM   3600  O   ARG A 445      -1.337   3.205 -13.168  1.00 83.14           O  
ATOM   3601  CG  ARG A 445       1.722   4.051 -11.005  1.00 83.14           C  
ATOM   3602  CD  ARG A 445       2.548   5.308 -10.767  1.00 83.14           C  
ATOM   3603  NE  ARG A 445       2.545   5.696  -9.360  1.00 83.14           N  
ATOM   3604  NH1 ARG A 445       3.930   7.523  -9.648  1.00 83.14           N  
ATOM   3605  NH2 ARG A 445       3.131   7.003  -7.564  1.00 83.14           N  
ATOM   3606  CZ  ARG A 445       3.202   6.740  -8.860  1.00 83.14           C  
ATOM   3607  N   LEU A 446      -0.956   1.938 -11.281  1.00 82.92           N  
ATOM   3608  CA  LEU A 446      -2.336   2.044 -10.820  1.00 82.92           C  
ATOM   3609  C   LEU A 446      -2.414   2.820  -9.510  1.00 82.92           C  
ATOM   3610  CB  LEU A 446      -2.950   0.653 -10.641  1.00 82.92           C  
ATOM   3611  O   LEU A 446      -1.503   2.741  -8.682  1.00 82.92           O  
ATOM   3612  CG  LEU A 446      -3.091  -0.194 -11.907  1.00 82.92           C  
ATOM   3613  CD1 LEU A 446      -3.602  -1.587 -11.558  1.00 82.92           C  
ATOM   3614  CD2 LEU A 446      -4.021   0.487 -12.906  1.00 82.92           C  
ATOM   3615  N   PRO A 447      -3.534   3.619  -9.382  1.00 79.70           N  
ATOM   3616  CA  PRO A 447      -3.750   4.233  -8.070  1.00 79.70           C  
ATOM   3617  C   PRO A 447      -3.942   3.202  -6.959  1.00 79.70           C  
ATOM   3618  CB  PRO A 447      -5.022   5.060  -8.272  1.00 79.70           C  
ATOM   3619  O   PRO A 447      -4.361   2.073  -7.226  1.00 79.70           O  
ATOM   3620  CG  PRO A 447      -5.152   5.203  -9.754  1.00 79.70           C  
ATOM   3621  CD  PRO A 447      -4.501   4.018 -10.407  1.00 79.70           C  
ATOM   3622  N   ALA A 448      -3.629   3.582  -5.735  1.00 77.17           N  
ATOM   3623  CA  ALA A 448      -3.657   2.680  -4.586  1.00 77.17           C  
ATOM   3624  C   ALA A 448      -5.034   2.042  -4.424  1.00 77.17           C  
ATOM   3625  CB  ALA A 448      -3.266   3.426  -3.313  1.00 77.17           C  
ATOM   3626  O   ALA A 448      -5.142   0.839  -4.175  1.00 77.17           O  
ATOM   3627  N   ASN A 449      -6.115   2.839  -4.545  1.00 77.90           N  
ATOM   3628  CA  ASN A 449      -7.461   2.308  -4.362  1.00 77.90           C  
ATOM   3629  C   ASN A 449      -7.787   1.237  -5.399  1.00 77.90           C  
ATOM   3630  CB  ASN A 449      -8.496   3.434  -4.418  1.00 77.90           C  
ATOM   3631  O   ASN A 449      -8.439   0.240  -5.085  1.00 77.90           O  
ATOM   3632  CG  ASN A 449      -8.442   4.211  -5.718  1.00 77.90           C  
ATOM   3633  ND2 ASN A 449      -9.586   4.735  -6.143  1.00 77.90           N  
ATOM   3634  OD1 ASN A 449      -7.382   4.339  -6.337  1.00 77.90           O  
ATOM   3635  N   VAL A 450      -7.315   1.401  -6.628  1.00 85.45           N  
ATOM   3636  CA  VAL A 450      -7.544   0.419  -7.683  1.00 85.45           C  
ATOM   3637  C   VAL A 450      -6.714  -0.834  -7.412  1.00 85.45           C  
ATOM   3638  CB  VAL A 450      -7.203   0.993  -9.077  1.00 85.45           C  
ATOM   3639  O   VAL A 450      -7.200  -1.955  -7.577  1.00 85.45           O  
ATOM   3640  CG1 VAL A 450      -7.343  -0.082 -10.153  1.00 85.45           C  
ATOM   3641  CG2 VAL A 450      -8.097   2.191  -9.393  1.00 85.45           C  
ATOM   3642  N   ASN A 451      -5.425  -0.631  -6.943  1.00 87.43           N  
ATOM   3643  CA  ASN A 451      -4.595  -1.769  -6.562  1.00 87.43           C  
ATOM   3644  C   ASN A 451      -5.286  -2.643  -5.519  1.00 87.43           C  
ATOM   3645  CB  ASN A 451      -3.238  -1.292  -6.041  1.00 87.43           C  
ATOM   3646  O   ASN A 451      -5.332  -3.866  -5.661  1.00 87.43           O  
ATOM   3647  CG  ASN A 451      -2.259  -0.984  -7.157  1.00 87.43           C  
ATOM   3648  ND2 ASN A 451      -1.415   0.019  -6.944  1.00 87.43           N  
ATOM   3649  OD1 ASN A 451      -2.262  -1.640  -8.201  1.00 87.43           O  
ATOM   3650  N   ASN A 452      -5.789  -2.014  -4.520  1.00 87.64           N  
ATOM   3651  CA  ASN A 452      -6.460  -2.732  -3.442  1.00 87.64           C  
ATOM   3652  C   ASN A 452      -7.677  -3.499  -3.951  1.00 87.64           C  
ATOM   3653  CB  ASN A 452      -6.870  -1.767  -2.328  1.00 87.64           C  
ATOM   3654  O   ASN A 452      -7.910  -4.640  -3.548  1.00 87.64           O  
ATOM   3655  CG  ASN A 452      -5.679  -1.204  -1.576  1.00 87.64           C  
ATOM   3656  ND2 ASN A 452      -5.917  -0.171  -0.776  1.00 87.64           N  
ATOM   3657  OD1 ASN A 452      -4.555  -1.694  -1.712  1.00 87.64           O  
ATOM   3658  N   TYR A 453      -8.400  -2.784  -4.821  1.00 91.91           N  
ATOM   3659  CA  TYR A 453      -9.578  -3.410  -5.411  1.00 91.91           C  
ATOM   3660  C   TYR A 453      -9.191  -4.630  -6.238  1.00 91.91           C  
ATOM   3661  CB  TYR A 453     -10.341  -2.409  -6.283  1.00 91.91           C  
ATOM   3662  O   TYR A 453      -9.841  -5.675  -6.156  1.00 91.91           O  
ATOM   3663  CG  TYR A 453     -11.580  -2.983  -6.926  1.00 91.91           C  
ATOM   3664  CD1 TYR A 453     -11.655  -3.160  -8.305  1.00 91.91           C  
ATOM   3665  CD2 TYR A 453     -12.678  -3.350  -6.155  1.00 91.91           C  
ATOM   3666  CE1 TYR A 453     -12.795  -3.687  -8.902  1.00 91.91           C  
ATOM   3667  CE2 TYR A 453     -13.823  -3.878  -6.741  1.00 91.91           C  
ATOM   3668  OH  TYR A 453     -15.004  -4.566  -8.699  1.00 91.91           O  
ATOM   3669  CZ  TYR A 453     -13.872  -4.044  -8.113  1.00 91.91           C  
ATOM   3670  N   LEU A 454      -8.141  -4.600  -6.969  1.00 93.56           N  
ATOM   3671  CA  LEU A 454      -7.687  -5.713  -7.795  1.00 93.56           C  
ATOM   3672  C   LEU A 454      -7.253  -6.892  -6.930  1.00 93.56           C  
ATOM   3673  CB  LEU A 454      -6.530  -5.274  -8.697  1.00 93.56           C  
ATOM   3674  O   LEU A 454      -7.576  -8.042  -7.234  1.00 93.56           O  
ATOM   3675  CG  LEU A 454      -6.899  -4.396  -9.894  1.00 93.56           C  
ATOM   3676  CD1 LEU A 454      -5.641  -3.948 -10.630  1.00 93.56           C  
ATOM   3677  CD2 LEU A 454      -7.839  -5.141 -10.835  1.00 93.56           C  
ATOM   3678  N   ILE A 455      -6.520  -6.597  -5.909  1.00 93.50           N  
ATOM   3679  CA  ILE A 455      -6.058  -7.647  -5.007  1.00 93.50           C  
ATOM   3680  C   ILE A 455      -7.255  -8.434  -4.477  1.00 93.50           C  
ATOM   3681  CB  ILE A 455      -5.238  -7.064  -3.834  1.00 93.50           C  
ATOM   3682  O   ILE A 455      -7.215  -9.665  -4.411  1.00 93.50           O  
ATOM   3683  CG1 ILE A 455      -3.891  -6.532  -4.336  1.00 93.50           C  
ATOM   3684  CG2 ILE A 455      -5.038  -8.117  -2.740  1.00 93.50           C  
ATOM   3685  CD1 ILE A 455      -3.126  -5.714  -3.306  1.00 93.50           C  
ATOM   3686  N   LYS A 456      -8.308  -7.695  -4.231  1.00 93.12           N  
ATOM   3687  CA  LYS A 456      -9.522  -8.293  -3.682  1.00 93.12           C  
ATOM   3688  C   LYS A 456     -10.225  -9.163  -4.720  1.00 93.12           C  
ATOM   3689  CB  LYS A 456     -10.473  -7.207  -3.177  1.00 93.12           C  
ATOM   3690  O   LYS A 456     -10.895 -10.136  -4.370  1.00 93.12           O  
ATOM   3691  CG  LYS A 456     -11.836  -7.730  -2.746  1.00 93.12           C  
ATOM   3692  CD  LYS A 456     -12.800  -6.591  -2.441  1.00 93.12           C  
ATOM   3693  CE  LYS A 456     -14.193  -7.110  -2.110  1.00 93.12           C  
ATOM   3694  NZ  LYS A 456     -15.156  -5.995  -1.866  1.00 93.12           N  
ATOM   3695  N   ARG A 457      -9.982  -8.984  -6.022  1.00 95.00           N  
ATOM   3696  CA  ARG A 457     -10.841  -9.550  -7.057  1.00 95.00           C  
ATOM   3697  C   ARG A 457     -10.114 -10.642  -7.835  1.00 95.00           C  
ATOM   3698  CB  ARG A 457     -11.322  -8.456  -8.014  1.00 95.00           C  
ATOM   3699  O   ARG A 457     -10.729 -11.362  -8.625  1.00 95.00           O  
ATOM   3700  CG  ARG A 457     -12.264  -7.449  -7.374  1.00 95.00           C  
ATOM   3701  CD  ARG A 457     -13.633  -8.055  -7.098  1.00 95.00           C  
ATOM   3702  NE  ARG A 457     -14.324  -8.412  -8.333  1.00 95.00           N  
ATOM   3703  NH1 ARG A 457     -15.860  -9.806  -7.315  1.00 95.00           N  
ATOM   3704  NH2 ARG A 457     -15.919  -9.492  -9.585  1.00 95.00           N  
ATOM   3705  CZ  ARG A 457     -15.366  -9.236  -8.408  1.00 95.00           C  
ATOM   3706  N   VAL A 458      -8.859 -10.845  -7.559  1.00 96.11           N  
ATOM   3707  CA  VAL A 458      -8.117 -11.801  -8.375  1.00 96.11           C  
ATOM   3708  C   VAL A 458      -8.050 -13.148  -7.660  1.00 96.11           C  
ATOM   3709  CB  VAL A 458      -6.692 -11.293  -8.689  1.00 96.11           C  
ATOM   3710  O   VAL A 458      -8.464 -13.266  -6.504  1.00 96.11           O  
ATOM   3711  CG1 VAL A 458      -6.746  -9.996  -9.495  1.00 96.11           C  
ATOM   3712  CG2 VAL A 458      -5.902 -11.090  -7.397  1.00 96.11           C  
ATOM   3713  N   ASN A 459      -7.488 -14.166  -8.416  1.00 95.98           N  
ATOM   3714  CA  ASN A 459      -7.385 -15.509  -7.856  1.00 95.98           C  
ATOM   3715  C   ASN A 459      -6.096 -15.687  -7.059  1.00 95.98           C  
ATOM   3716  CB  ASN A 459      -7.474 -16.561  -8.964  1.00 95.98           C  
ATOM   3717  O   ASN A 459      -6.082 -16.380  -6.040  1.00 95.98           O  
ATOM   3718  CG  ASN A 459      -8.773 -16.481  -9.742  1.00 95.98           C  
ATOM   3719  ND2 ASN A 459      -9.819 -17.106  -9.214  1.00 95.98           N  
ATOM   3720  OD1 ASN A 459      -8.835 -15.865 -10.809  1.00 95.98           O  
ATOM   3721  N   LEU A 460      -5.044 -15.059  -7.524  1.00 95.72           N  
ATOM   3722  CA  LEU A 460      -3.723 -15.197  -6.919  1.00 95.72           C  
ATOM   3723  C   LEU A 460      -2.952 -13.884  -6.992  1.00 95.72           C  
ATOM   3724  CB  LEU A 460      -2.930 -16.308  -7.613  1.00 95.72           C  
ATOM   3725  O   LEU A 460      -2.922 -13.234  -8.040  1.00 95.72           O  
ATOM   3726  CG  LEU A 460      -1.478 -16.485  -7.166  1.00 95.72           C  
ATOM   3727  CD1 LEU A 460      -1.424 -16.953  -5.715  1.00 95.72           C  
ATOM   3728  CD2 LEU A 460      -0.753 -17.468  -8.078  1.00 95.72           C  
ATOM   3729  N   VAL A 461      -2.338 -13.583  -5.820  1.00 94.88           N  
ATOM   3730  CA  VAL A 461      -1.523 -12.374  -5.752  1.00 94.88           C  
ATOM   3731  C   VAL A 461      -0.071 -12.746  -5.461  1.00 94.88           C  
ATOM   3732  CB  VAL A 461      -2.048 -11.395  -4.679  1.00 94.88           C  
ATOM   3733  O   VAL A 461       0.203 -13.553  -4.570  1.00 94.88           O  
ATOM   3734  CG1 VAL A 461      -1.134 -10.176  -4.567  1.00 94.88           C  
ATOM   3735  CG2 VAL A 461      -3.478 -10.966  -5.002  1.00 94.88           C  
ATOM   3736  N   LEU A 462       0.792 -12.289  -6.279  1.00 93.21           N  
ATOM   3737  CA  LEU A 462       2.189 -12.241  -5.863  1.00 93.21           C  
ATOM   3738  C   LEU A 462       2.489 -10.950  -5.109  1.00 93.21           C  
ATOM   3739  CB  LEU A 462       3.115 -12.365  -7.076  1.00 93.21           C  
ATOM   3740  O   LEU A 462       2.660  -9.894  -5.723  1.00 93.21           O  
ATOM   3741  CG  LEU A 462       3.306 -13.772  -7.643  1.00 93.21           C  
ATOM   3742  CD1 LEU A 462       1.961 -14.373  -8.036  1.00 93.21           C  
ATOM   3743  CD2 LEU A 462       4.255 -13.744  -8.836  1.00 93.21           C  
ATOM   3744  N   ALA A 463       2.601 -11.043  -3.799  1.00 88.28           N  
ATOM   3745  CA  ALA A 463       2.502  -9.898  -2.899  1.00 88.28           C  
ATOM   3746  C   ALA A 463       3.885  -9.427  -2.457  1.00 88.28           C  
ATOM   3747  CB  ALA A 463       1.649 -10.249  -1.683  1.00 88.28           C  
ATOM   3748  O   ALA A 463       4.746 -10.242  -2.119  1.00 88.28           O  
ATOM   3749  N   GLU A 464       4.112  -8.005  -2.552  1.00 77.92           N  
ATOM   3750  CA  GLU A 464       5.385  -7.357  -2.248  1.00 77.92           C  
ATOM   3751  C   GLU A 464       5.289  -6.523  -0.974  1.00 77.92           C  
ATOM   3752  CB  GLU A 464       5.835  -6.479  -3.419  1.00 77.92           C  
ATOM   3753  O   GLU A 464       4.576  -5.517  -0.936  1.00 77.92           O  
ATOM   3754  CG  GLU A 464       7.124  -5.716  -3.155  1.00 77.92           C  
ATOM   3755  CD  GLU A 464       7.229  -4.423  -3.948  1.00 77.92           C  
ATOM   3756  OE1 GLU A 464       8.155  -3.622  -3.685  1.00 77.92           O  
ATOM   3757  OE2 GLU A 464       6.379  -4.209  -4.841  1.00 77.92           O  
ATOM   3758  N   GLY A 465       4.803  -7.193   0.213  1.00 73.82           N  
ATOM   3759  CA  GLY A 465       4.820  -6.440   1.457  1.00 73.82           C  
ATOM   3760  C   GLY A 465       3.613  -6.713   2.336  1.00 73.82           C  
ATOM   3761  O   GLY A 465       2.729  -7.487   1.962  1.00 73.82           O  
ATOM   3762  N   LYS A 466       3.680  -6.106   3.493  1.00 74.76           N  
ATOM   3763  CA  LYS A 466       2.718  -6.335   4.566  1.00 74.76           C  
ATOM   3764  C   LYS A 466       1.316  -5.898   4.150  1.00 74.76           C  
ATOM   3765  CB  LYS A 466       3.142  -5.594   5.835  1.00 74.76           C  
ATOM   3766  O   LYS A 466       0.332  -6.575   4.457  1.00 74.76           O  
ATOM   3767  CG  LYS A 466       4.415  -6.134   6.470  1.00 74.76           C  
ATOM   3768  CD  LYS A 466       4.797  -5.344   7.715  1.00 74.76           C  
ATOM   3769  CE  LYS A 466       6.098  -5.852   8.323  1.00 74.76           C  
ATOM   3770  NZ  LYS A 466       6.456  -5.106   9.567  1.00 74.76           N  
ATOM   3771  N   GLY A 467       1.155  -4.821   3.398  1.00 77.36           N  
ATOM   3772  CA  GLY A 467      -0.138  -4.298   2.987  1.00 77.36           C  
ATOM   3773  C   GLY A 467      -0.890  -5.229   2.055  1.00 77.36           C  
ATOM   3774  O   GLY A 467      -2.055  -5.551   2.297  1.00 77.36           O  
ATOM   3775  N   SER A 468      -0.273  -5.681   0.929  1.00 82.03           N  
ATOM   3776  CA  SER A 468      -0.903  -6.556  -0.054  1.00 82.03           C  
ATOM   3777  C   SER A 468      -1.245  -7.913   0.552  1.00 82.03           C  
ATOM   3778  CB  SER A 468       0.010  -6.745  -1.266  1.00 82.03           C  
ATOM   3779  O   SER A 468      -2.305  -8.475   0.270  1.00 82.03           O  
ATOM   3780  OG  SER A 468       1.289  -7.205  -0.865  1.00 82.03           O  
ATOM   3781  N   ILE A 469      -0.359  -8.397   1.453  1.00 84.39           N  
ATOM   3782  CA  ILE A 469      -0.598  -9.669   2.125  1.00 84.39           C  
ATOM   3783  C   ILE A 469      -1.815  -9.550   3.039  1.00 84.39           C  
ATOM   3784  CB  ILE A 469       0.638 -10.122   2.935  1.00 84.39           C  
ATOM   3785  O   ILE A 469      -2.674 -10.435   3.058  1.00 84.39           O  
ATOM   3786  CG1 ILE A 469       1.812 -10.422   1.995  1.00 84.39           C  
ATOM   3787  CG2 ILE A 469       0.302 -11.341   3.798  1.00 84.39           C  
ATOM   3788  CD1 ILE A 469       3.146 -10.597   2.708  1.00 84.39           C  
ATOM   3789  N   SER A 470      -1.900  -8.430   3.714  1.00 82.38           N  
ATOM   3790  CA  SER A 470      -3.011  -8.185   4.627  1.00 82.38           C  
ATOM   3791  C   SER A 470      -4.341  -8.151   3.882  1.00 82.38           C  
ATOM   3792  CB  SER A 470      -2.806  -6.872   5.382  1.00 82.38           C  
ATOM   3793  O   SER A 470      -5.333  -8.718   4.345  1.00 82.38           O  
ATOM   3794  OG  SER A 470      -1.684  -6.957   6.244  1.00 82.38           O  
ATOM   3795  N   ILE A 471      -4.376  -7.548   2.740  1.00 86.79           N  
ATOM   3796  CA  ILE A 471      -5.604  -7.455   1.958  1.00 86.79           C  
ATOM   3797  C   ILE A 471      -6.005  -8.841   1.459  1.00 86.79           C  
ATOM   3798  CB  ILE A 471      -5.443  -6.483   0.767  1.00 86.79           C  
ATOM   3799  O   ILE A 471      -7.180  -9.211   1.515  1.00 86.79           O  
ATOM   3800  CG1 ILE A 471      -5.207  -5.054   1.272  1.00 86.79           C  
ATOM   3801  CG2 ILE A 471      -6.669  -6.544  -0.149  1.00 86.79           C  
ATOM   3802  CD1 ILE A 471      -4.872  -4.057   0.172  1.00 86.79           C  
ATOM   3803  N   ALA A 472      -4.988  -9.583   0.989  1.00 89.53           N  
ATOM   3804  CA  ALA A 472      -5.259 -10.946   0.539  1.00 89.53           C  
ATOM   3805  C   ALA A 472      -5.869 -11.783   1.659  1.00 89.53           C  
ATOM   3806  CB  ALA A 472      -3.978 -11.601   0.027  1.00 89.53           C  
ATOM   3807  O   ALA A 472      -6.863 -12.482   1.449  1.00 89.53           O  
ATOM   3808  N   GLN A 473      -5.350 -11.709   2.773  1.00 87.05           N  
ATOM   3809  CA  GLN A 473      -5.819 -12.479   3.920  1.00 87.05           C  
ATOM   3810  C   GLN A 473      -7.226 -12.054   4.330  1.00 87.05           C  
ATOM   3811  CB  GLN A 473      -4.859 -12.322   5.101  1.00 87.05           C  
ATOM   3812  O   GLN A 473      -8.053 -12.894   4.691  1.00 87.05           O  
ATOM   3813  CG  GLN A 473      -3.515 -13.008   4.896  1.00 87.05           C  
ATOM   3814  CD  GLN A 473      -2.568 -12.803   6.064  1.00 87.05           C  
ATOM   3815  NE2 GLN A 473      -1.629 -13.728   6.235  1.00 87.05           N  
ATOM   3816  OE1 GLN A 473      -2.678 -11.821   6.805  1.00 87.05           O  
ATOM   3817  N   GLU A 474      -7.421 -10.731   4.271  1.00 87.93           N  
ATOM   3818  CA  GLU A 474      -8.727 -10.189   4.634  1.00 87.93           C  
ATOM   3819  C   GLU A 474      -9.818 -10.708   3.701  1.00 87.93           C  
ATOM   3820  CB  GLU A 474      -8.699  -8.659   4.610  1.00 87.93           C  
ATOM   3821  O   GLU A 474     -10.915 -11.047   4.150  1.00 87.93           O  
ATOM   3822  CG  GLU A 474     -10.039  -8.014   4.933  1.00 87.93           C  
ATOM   3823  CD  GLU A 474      -9.967  -6.499   5.037  1.00 87.93           C  
ATOM   3824  OE1 GLU A 474     -11.032  -5.842   5.075  1.00 87.93           O  
ATOM   3825  OE2 GLU A 474      -8.836  -5.965   5.078  1.00 87.93           O  
ATOM   3826  N   PHE A 475      -9.473 -10.900   2.474  1.00 89.79           N  
ATOM   3827  CA  PHE A 475     -10.522 -11.189   1.504  1.00 89.79           C  
ATOM   3828  C   PHE A 475     -10.390 -12.611   0.971  1.00 89.79           C  
ATOM   3829  CB  PHE A 475     -10.477 -10.188   0.346  1.00 89.79           C  
ATOM   3830  O   PHE A 475     -11.057 -12.981   0.003  1.00 89.79           O  
ATOM   3831  CG  PHE A 475     -10.919  -8.800   0.726  1.00 89.79           C  
ATOM   3832  CD1 PHE A 475     -12.269  -8.495   0.849  1.00 89.79           C  
ATOM   3833  CD2 PHE A 475      -9.983  -7.800   0.960  1.00 89.79           C  
ATOM   3834  CE1 PHE A 475     -12.681  -7.212   1.201  1.00 89.79           C  
ATOM   3835  CE2 PHE A 475     -10.388  -6.516   1.311  1.00 89.79           C  
ATOM   3836  CZ  PHE A 475     -11.737  -6.223   1.430  1.00 89.79           C  
ATOM   3837  N   GLY A 476      -9.471 -13.284   1.549  1.00 90.42           N  
ATOM   3838  CA  GLY A 476      -9.346 -14.702   1.252  1.00 90.42           C  
ATOM   3839  C   GLY A 476      -8.744 -14.974  -0.114  1.00 90.42           C  
ATOM   3840  O   GLY A 476      -9.150 -15.914  -0.801  1.00 90.42           O  
ATOM   3841  N   VAL A 477      -7.921 -14.116  -0.539  1.00 93.10           N  
ATOM   3842  CA  VAL A 477      -7.254 -14.282  -1.826  1.00 93.10           C  
ATOM   3843  C   VAL A 477      -5.958 -15.068  -1.639  1.00 93.10           C  
ATOM   3844  CB  VAL A 477      -6.959 -12.920  -2.493  1.00 93.10           C  
ATOM   3845  O   VAL A 477      -5.179 -14.786  -0.725  1.00 93.10           O  
ATOM   3846  CG1 VAL A 477      -6.224 -13.115  -3.818  1.00 93.10           C  
ATOM   3847  CG2 VAL A 477      -8.254 -12.139  -2.706  1.00 93.10           C  
ATOM   3848  N   ASP A 478      -5.760 -16.111  -2.512  1.00 93.75           N  
ATOM   3849  CA  ASP A 478      -4.495 -16.837  -2.458  1.00 93.75           C  
ATOM   3850  C   ASP A 478      -3.319 -15.915  -2.768  1.00 93.75           C  
ATOM   3851  CB  ASP A 478      -4.511 -18.016  -3.433  1.00 93.75           C  
ATOM   3852  O   ASP A 478      -3.412 -15.055  -3.647  1.00 93.75           O  
ATOM   3853  CG  ASP A 478      -5.546 -19.068  -3.075  1.00 93.75           C  
ATOM   3854  OD1 ASP A 478      -6.002 -19.105  -1.912  1.00 93.75           O  
ATOM   3855  OD2 ASP A 478      -5.908 -19.869  -3.964  1.00 93.75           O  
ATOM   3856  N   TYR A 479      -2.230 -16.156  -1.969  1.00 92.94           N  
ATOM   3857  CA  TYR A 479      -1.086 -15.288  -2.223  1.00 92.94           C  
ATOM   3858  C   TYR A 479       0.225 -16.032  -1.995  1.00 92.94           C  
ATOM   3859  CB  TYR A 479      -1.143 -14.046  -1.327  1.00 92.94           C  
ATOM   3860  O   TYR A 479       0.259 -17.039  -1.285  1.00 92.94           O  
ATOM   3861  CG  TYR A 479      -0.987 -14.351   0.143  1.00 92.94           C  
ATOM   3862  CD1 TYR A 479      -2.088 -14.698   0.923  1.00 92.94           C  
ATOM   3863  CD2 TYR A 479       0.260 -14.290   0.755  1.00 92.94           C  
ATOM   3864  CE1 TYR A 479      -1.950 -14.977   2.278  1.00 92.94           C  
ATOM   3865  CE2 TYR A 479       0.410 -14.568   2.110  1.00 92.94           C  
ATOM   3866  OH  TYR A 479      -0.556 -15.186   4.203  1.00 92.94           O  
ATOM   3867  CZ  TYR A 479      -0.699 -14.910   2.862  1.00 92.94           C  
ATOM   3868  N   VAL A 480       1.268 -15.592  -2.720  1.00 92.68           N  
ATOM   3869  CA  VAL A 480       2.657 -15.950  -2.452  1.00 92.68           C  
ATOM   3870  C   VAL A 480       3.484 -14.685  -2.233  1.00 92.68           C  
ATOM   3871  CB  VAL A 480       3.259 -16.788  -3.602  1.00 92.68           C  
ATOM   3872  O   VAL A 480       3.137 -13.614  -2.736  1.00 92.68           O  
ATOM   3873  CG1 VAL A 480       2.562 -18.144  -3.705  1.00 92.68           C  
ATOM   3874  CG2 VAL A 480       3.156 -16.030  -4.924  1.00 92.68           C  
ATOM   3875  N   ILE A 481       4.527 -14.842  -1.439  1.00 90.40           N  
ATOM   3876  CA  ILE A 481       5.368 -13.696  -1.111  1.00 90.40           C  
ATOM   3877  C   ILE A 481       6.526 -13.605  -2.101  1.00 90.40           C  
ATOM   3878  CB  ILE A 481       5.904 -13.784   0.336  1.00 90.40           C  
ATOM   3879  O   ILE A 481       7.244 -14.584  -2.318  1.00 90.40           O  
ATOM   3880  CG1 ILE A 481       4.744 -13.927   1.328  1.00 90.40           C  
ATOM   3881  CG2 ILE A 481       6.763 -12.561   0.669  1.00 90.40           C  
ATOM   3882  CD1 ILE A 481       5.183 -14.223   2.755  1.00 90.40           C  
ATOM   3883  N   LEU A 482       6.581 -12.448  -2.657  1.00 90.16           N  
ATOM   3884  CA  LEU A 482       7.684 -12.213  -3.583  1.00 90.16           C  
ATOM   3885  C   LEU A 482       8.996 -12.021  -2.829  1.00 90.16           C  
ATOM   3886  CB  LEU A 482       7.399 -10.987  -4.455  1.00 90.16           C  
ATOM   3887  O   LEU A 482       9.111 -11.121  -1.994  1.00 90.16           O  
ATOM   3888  CG  LEU A 482       6.301 -11.144  -5.508  1.00 90.16           C  
ATOM   3889  CD1 LEU A 482       5.964  -9.793  -6.129  1.00 90.16           C  
ATOM   3890  CD2 LEU A 482       6.728 -12.139  -6.582  1.00 90.16           C  
ATOM   3891  N   PRO A 483       9.946 -12.974  -3.145  1.00 90.05           N  
ATOM   3892  CA  PRO A 483      11.258 -12.726  -2.543  1.00 90.05           C  
ATOM   3893  C   PRO A 483      11.920 -11.457  -3.073  1.00 90.05           C  
ATOM   3894  CB  PRO A 483      12.065 -13.967  -2.934  1.00 90.05           C  
ATOM   3895  O   PRO A 483      11.902 -11.205  -4.281  1.00 90.05           O  
ATOM   3896  CG  PRO A 483      11.041 -15.028  -3.177  1.00 90.05           C  
ATOM   3897  CD  PRO A 483       9.819 -14.385  -3.767  1.00 90.05           C  
ATOM   3898  N   GLN A 484      12.374 -10.609  -2.100  1.00 85.13           N  
ATOM   3899  CA  GLN A 484      12.989  -9.329  -2.438  1.00 85.13           C  
ATOM   3900  C   GLN A 484      14.511  -9.419  -2.387  1.00 85.13           C  
ATOM   3901  CB  GLN A 484      12.496  -8.231  -1.494  1.00 85.13           C  
ATOM   3902  O   GLN A 484      15.065 -10.453  -2.008  1.00 85.13           O  
ATOM   3903  CG  GLN A 484      10.981  -8.084  -1.460  1.00 85.13           C  
ATOM   3904  CD  GLN A 484      10.515  -7.039  -0.464  1.00 85.13           C  
ATOM   3905  NE2 GLN A 484       9.208  -6.982  -0.232  1.00 85.13           N  
ATOM   3906  OE1 GLN A 484      11.323  -6.290   0.094  1.00 85.13           O  
ATOM   3907  N   GLU A 485      15.227  -8.326  -2.792  1.00 78.93           N  
ATOM   3908  CA  GLU A 485      16.685  -8.291  -2.726  1.00 78.93           C  
ATOM   3909  C   GLU A 485      17.181  -8.575  -1.311  1.00 78.93           C  
ATOM   3910  CB  GLU A 485      17.213  -6.937  -3.207  1.00 78.93           C  
ATOM   3911  O   GLU A 485      18.194  -9.253  -1.128  1.00 78.93           O  
ATOM   3912  CG  GLU A 485      17.201  -6.774  -4.720  1.00 78.93           C  
ATOM   3913  CD  GLU A 485      17.841  -5.477  -5.189  1.00 78.93           C  
ATOM   3914  OE1 GLU A 485      17.904  -5.240  -6.416  1.00 78.93           O  
ATOM   3915  OE2 GLU A 485      18.286  -4.692  -4.321  1.00 78.93           O  
ATOM   3916  N   SER A 486      16.394  -8.195  -0.427  1.00 78.34           N  
ATOM   3917  CA  SER A 486      16.763  -8.325   0.979  1.00 78.34           C  
ATOM   3918  C   SER A 486      16.352  -9.684   1.536  1.00 78.34           C  
ATOM   3919  CB  SER A 486      16.123  -7.210   1.807  1.00 78.34           C  
ATOM   3920  O   SER A 486      16.639  -9.999   2.693  1.00 78.34           O  
ATOM   3921  OG  SER A 486      14.711  -7.243   1.689  1.00 78.34           O  
ATOM   3922  N   GLY A 487      15.712 -10.439   0.595  1.00 84.18           N  
ATOM   3923  CA  GLY A 487      15.297 -11.774   0.995  1.00 84.18           C  
ATOM   3924  C   GLY A 487      13.796 -11.904   1.176  1.00 84.18           C  
ATOM   3925  O   GLY A 487      13.049 -10.961   0.905  1.00 84.18           O  
ATOM   3926  N   LEU A 488      13.358 -13.166   1.561  1.00 85.64           N  
ATOM   3927  CA  LEU A 488      11.949 -13.473   1.779  1.00 85.64           C  
ATOM   3928  C   LEU A 488      11.470 -12.913   3.114  1.00 85.64           C  
ATOM   3929  CB  LEU A 488      11.717 -14.986   1.735  1.00 85.64           C  
ATOM   3930  O   LEU A 488      12.027 -13.239   4.165  1.00 85.64           O  
ATOM   3931  CG  LEU A 488      10.262 -15.451   1.802  1.00 85.64           C  
ATOM   3932  CD1 LEU A 488       9.485 -14.939   0.594  1.00 85.64           C  
ATOM   3933  CD2 LEU A 488      10.189 -16.972   1.886  1.00 85.64           C  
ATOM   3934  N   LYS A 489      10.432 -12.105   3.019  1.00 79.90           N  
ATOM   3935  CA  LYS A 489       9.916 -11.456   4.220  1.00 79.90           C  
ATOM   3936  C   LYS A 489       8.716 -12.213   4.782  1.00 79.90           C  
ATOM   3937  CB  LYS A 489       9.529 -10.006   3.923  1.00 79.90           C  
ATOM   3938  O   LYS A 489       7.569 -11.878   4.482  1.00 79.90           O  
ATOM   3939  CG  LYS A 489      10.682  -9.148   3.422  1.00 79.90           C  
ATOM   3940  CD  LYS A 489      11.715  -8.906   4.514  1.00 79.90           C  
ATOM   3941  CE  LYS A 489      12.819  -7.970   4.043  1.00 79.90           C  
ATOM   3942  NZ  LYS A 489      13.884  -7.804   5.077  1.00 79.90           N  
ATOM   3943  N   THR A 490       8.898 -13.195   5.693  1.00 76.37           N  
ATOM   3944  CA  THR A 490       7.824 -14.050   6.187  1.00 76.37           C  
ATOM   3945  C   THR A 490       7.399 -13.628   7.591  1.00 76.37           C  
ATOM   3946  CB  THR A 490       8.250 -15.530   6.200  1.00 76.37           C  
ATOM   3947  O   THR A 490       6.432 -14.161   8.139  1.00 76.37           O  
ATOM   3948  CG2 THR A 490       8.522 -16.036   4.787  1.00 76.37           C  
ATOM   3949  OG1 THR A 490       9.441 -15.671   6.984  1.00 76.37           O  
ATOM   3950  N   ASP A 491       8.129 -12.717   8.068  1.00 68.56           N  
ATOM   3951  CA  ASP A 491       7.942 -12.357   9.470  1.00 68.56           C  
ATOM   3952  C   ASP A 491       6.688 -11.506   9.656  1.00 68.56           C  
ATOM   3953  CB  ASP A 491       9.168 -11.610  10.000  1.00 68.56           C  
ATOM   3954  O   ASP A 491       6.210 -11.332  10.779  1.00 68.56           O  
ATOM   3955  CG  ASP A 491      10.440 -12.436   9.933  1.00 68.56           C  
ATOM   3956  OD1 ASP A 491      10.359 -13.683   9.941  1.00 68.56           O  
ATOM   3957  OD2 ASP A 491      11.534 -11.834   9.876  1.00 68.56           O  
ATOM   3958  N   TYR A 492       6.012 -11.184   8.618  1.00 62.42           N  
ATOM   3959  CA  TYR A 492       4.893 -10.254   8.714  1.00 62.42           C  
ATOM   3960  C   TYR A 492       3.584 -10.997   8.952  1.00 62.42           C  
ATOM   3961  CB  TYR A 492       4.788  -9.406   7.442  1.00 62.42           C  
ATOM   3962  O   TYR A 492       2.662 -10.461   9.570  1.00 62.42           O  
ATOM   3963  CG  TYR A 492       6.007  -8.556   7.177  1.00 62.42           C  
ATOM   3964  CD1 TYR A 492       6.370  -7.532   8.048  1.00 62.42           C  
ATOM   3965  CD2 TYR A 492       6.798  -8.776   6.054  1.00 62.42           C  
ATOM   3966  CE1 TYR A 492       7.491  -6.745   7.807  1.00 62.42           C  
ATOM   3967  CE2 TYR A 492       7.922  -7.995   5.802  1.00 62.42           C  
ATOM   3968  OH  TYR A 492       9.371  -6.209   6.439  1.00 62.42           O  
ATOM   3969  CZ  TYR A 492       8.260  -6.984   6.683  1.00 62.42           C  
ATOM   3970  N   HIS A 493       3.453 -12.286   8.576  1.00 66.57           N  
ATOM   3971  CA  HIS A 493       2.197 -13.023   8.660  1.00 66.57           C  
ATOM   3972  C   HIS A 493       2.445 -14.511   8.884  1.00 66.57           C  
ATOM   3973  CB  HIS A 493       1.367 -12.813   7.392  1.00 66.57           C  
ATOM   3974  O   HIS A 493       3.540 -15.009   8.616  1.00 66.57           O  
ATOM   3975  CG  HIS A 493       1.038 -11.380   7.120  1.00 66.57           C  
ATOM   3976  CD2 HIS A 493       1.629 -10.470   6.310  1.00 66.57           C  
ATOM   3977  ND1 HIS A 493      -0.017 -10.731   7.724  1.00 66.57           N  
ATOM   3978  CE1 HIS A 493      -0.062  -9.481   7.295  1.00 66.57           C  
ATOM   3979  NE2 HIS A 493       0.927  -9.297   6.436  1.00 66.57           N  
ATOM   3980  N   PRO A 494       1.535 -15.112   9.599  1.00 65.11           N  
ATOM   3981  CA  PRO A 494       1.615 -16.573   9.656  1.00 65.11           C  
ATOM   3982  C   PRO A 494       1.820 -17.206   8.281  1.00 65.11           C  
ATOM   3983  CB  PRO A 494       0.263 -16.978  10.247  1.00 65.11           C  
ATOM   3984  O   PRO A 494       1.212 -16.771   7.300  1.00 65.11           O  
ATOM   3985  CG  PRO A 494      -0.252 -15.739  10.906  1.00 65.11           C  
ATOM   3986  CD  PRO A 494       0.332 -14.547  10.203  1.00 65.11           C  
ATOM   3987  N   SER A 495       2.875 -17.840   8.167  1.00 69.71           N  
ATOM   3988  CA  SER A 495       3.171 -18.481   6.890  1.00 69.71           C  
ATOM   3989  C   SER A 495       3.280 -19.994   7.043  1.00 69.71           C  
ATOM   3990  CB  SER A 495       4.467 -17.925   6.298  1.00 69.71           C  
ATOM   3991  O   SER A 495       3.793 -20.486   8.050  1.00 69.71           O  
ATOM   3992  OG  SER A 495       5.533 -18.042   7.225  1.00 69.71           O  
ATOM   3993  N   GLY A 496       2.373 -20.637   6.285  1.00 77.35           N  
ATOM   3994  CA  GLY A 496       2.464 -22.088   6.263  1.00 77.35           C  
ATOM   3995  C   GLY A 496       3.673 -22.599   5.503  1.00 77.35           C  
ATOM   3996  O   GLY A 496       4.321 -21.843   4.776  1.00 77.35           O  
ATOM   3997  N   LYS A 497       4.233 -23.662   5.889  1.00 85.46           N  
ATOM   3998  CA  LYS A 497       5.377 -24.308   5.252  1.00 85.46           C  
ATOM   3999  C   LYS A 497       5.238 -24.297   3.732  1.00 85.46           C  
ATOM   4000  CB  LYS A 497       5.531 -25.745   5.753  1.00 85.46           C  
ATOM   4001  O   LYS A 497       6.199 -24.003   3.018  1.00 85.46           O  
ATOM   4002  CG  LYS A 497       6.781 -26.447   5.245  1.00 85.46           C  
ATOM   4003  CD  LYS A 497       6.873 -27.874   5.771  1.00 85.46           C  
ATOM   4004  CE  LYS A 497       8.048 -28.623   5.156  1.00 85.46           C  
ATOM   4005  NZ  LYS A 497       8.128 -30.030   5.650  1.00 85.46           N  
ATOM   4006  N   GLU A 498       4.113 -24.479   3.259  1.00 86.68           N  
ATOM   4007  CA  GLU A 498       3.849 -24.573   1.826  1.00 86.68           C  
ATOM   4008  C   GLU A 498       4.026 -23.220   1.142  1.00 86.68           C  
ATOM   4009  CB  GLU A 498       2.438 -25.110   1.574  1.00 86.68           C  
ATOM   4010  O   GLU A 498       4.579 -23.142   0.043  1.00 86.68           O  
ATOM   4011  CG  GLU A 498       2.232 -26.543   2.044  1.00 86.68           C  
ATOM   4012  CD  GLU A 498       1.922 -26.648   3.528  1.00 86.68           C  
ATOM   4013  OE1 GLU A 498       1.794 -27.783   4.042  1.00 86.68           O  
ATOM   4014  OE2 GLU A 498       1.806 -25.588   4.183  1.00 86.68           O  
ATOM   4015  N   LEU A 499       3.558 -22.207   1.810  1.00 86.14           N  
ATOM   4016  CA  LEU A 499       3.710 -20.853   1.288  1.00 86.14           C  
ATOM   4017  C   LEU A 499       5.183 -20.476   1.176  1.00 86.14           C  
ATOM   4018  CB  LEU A 499       2.980 -19.848   2.183  1.00 86.14           C  
ATOM   4019  O   LEU A 499       5.614 -19.932   0.156  1.00 86.14           O  
ATOM   4020  CG  LEU A 499       2.878 -18.417   1.652  1.00 86.14           C  
ATOM   4021  CD1 LEU A 499       1.508 -17.830   1.974  1.00 86.14           C  
ATOM   4022  CD2 LEU A 499       3.988 -17.550   2.235  1.00 86.14           C  
ATOM   4023  N   ILE A 500       5.918 -20.805   2.163  1.00 89.06           N  
ATOM   4024  CA  ILE A 500       7.341 -20.486   2.189  1.00 89.06           C  
ATOM   4025  C   ILE A 500       8.062 -21.250   1.080  1.00 89.06           C  
ATOM   4026  CB  ILE A 500       7.969 -20.814   3.562  1.00 89.06           C  
ATOM   4027  O   ILE A 500       8.879 -20.680   0.354  1.00 89.06           O  
ATOM   4028  CG1 ILE A 500       7.400 -19.889   4.644  1.00 89.06           C  
ATOM   4029  CG2 ILE A 500       9.496 -20.705   3.497  1.00 89.06           C  
ATOM   4030  CD1 ILE A 500       7.789 -20.284   6.062  1.00 89.06           C  
ATOM   4031  N   GLU A 501       7.691 -22.464   0.970  1.00 90.95           N  
ATOM   4032  CA  GLU A 501       8.286 -23.302  -0.066  1.00 90.95           C  
ATOM   4033  C   GLU A 501       7.990 -22.752  -1.458  1.00 90.95           C  
ATOM   4034  CB  GLU A 501       7.780 -24.742   0.050  1.00 90.95           C  
ATOM   4035  O   GLU A 501       8.885 -22.666  -2.301  1.00 90.95           O  
ATOM   4036  CG  GLU A 501       8.413 -25.527   1.189  1.00 90.95           C  
ATOM   4037  CD  GLU A 501       7.853 -26.934   1.332  1.00 90.95           C  
ATOM   4038  OE1 GLU A 501       8.273 -27.662   2.260  1.00 90.95           O  
ATOM   4039  OE2 GLU A 501       6.988 -27.310   0.510  1.00 90.95           O  
ATOM   4040  N   CYS A 502       6.723 -22.380  -1.616  1.00 91.64           N  
ATOM   4041  CA  CYS A 502       6.340 -21.821  -2.907  1.00 91.64           C  
ATOM   4042  C   CYS A 502       7.073 -20.512  -3.174  1.00 91.64           C  
ATOM   4043  CB  CYS A 502       4.830 -21.592  -2.965  1.00 91.64           C  
ATOM   4044  O   CYS A 502       7.588 -20.296  -4.272  1.00 91.64           O  
ATOM   4045  SG  CYS A 502       3.867 -23.116  -3.086  1.00 91.64           S  
ATOM   4046  N   SER A 503       7.186 -19.669  -2.200  1.00 92.43           N  
ATOM   4047  CA  SER A 503       7.839 -18.371  -2.335  1.00 92.43           C  
ATOM   4048  C   SER A 503       9.323 -18.530  -2.648  1.00 92.43           C  
ATOM   4049  CB  SER A 503       7.664 -17.547  -1.059  1.00 92.43           C  
ATOM   4050  O   SER A 503       9.857 -17.839  -3.518  1.00 92.43           O  
ATOM   4051  OG  SER A 503       6.306 -17.183  -0.878  1.00 92.43           O  
ATOM   4052  N   ASN A 504       9.976 -19.479  -2.062  1.00 92.35           N  
ATOM   4053  CA  ASN A 504      11.404 -19.709  -2.252  1.00 92.35           C  
ATOM   4054  C   ASN A 504      11.701 -20.282  -3.635  1.00 92.35           C  
ATOM   4055  CB  ASN A 504      11.948 -20.639  -1.165  1.00 92.35           C  
ATOM   4056  O   ASN A 504      12.809 -20.127  -4.152  1.00 92.35           O  
ATOM   4057  CG  ASN A 504      12.216 -19.916   0.140  1.00 92.35           C  
ATOM   4058  ND2 ASN A 504      12.081 -20.630   1.252  1.00 92.35           N  
ATOM   4059  OD1 ASN A 504      12.541 -18.726   0.150  1.00 92.35           O  
ATOM   4060  N   GLY A 505      10.705 -20.896  -4.173  1.00 94.08           N  
ATOM   4061  CA  GLY A 505      10.912 -21.565  -5.447  1.00 94.08           C  
ATOM   4062  C   GLY A 505      10.559 -20.697  -6.641  1.00 94.08           C  
ATOM   4063  O   GLY A 505      10.700 -21.125  -7.789  1.00 94.08           O  
ATOM   4064  N   LEU A 506      10.069 -19.488  -6.403  1.00 94.09           N  
ATOM   4065  CA  LEU A 506       9.491 -18.636  -7.436  1.00 94.09           C  
ATOM   4066  C   LEU A 506      10.516 -18.327  -8.522  1.00 94.09           C  
ATOM   4067  CB  LEU A 506       8.968 -17.333  -6.826  1.00 94.09           C  
ATOM   4068  O   LEU A 506      10.164 -18.204  -9.697  1.00 94.09           O  
ATOM   4069  CG  LEU A 506       7.559 -17.379  -6.234  1.00 94.09           C  
ATOM   4070  CD1 LEU A 506       7.239 -16.068  -5.524  1.00 94.09           C  
ATOM   4071  CD2 LEU A 506       6.530 -17.669  -7.322  1.00 94.09           C  
ATOM   4072  N   TYR A 507      11.808 -18.330  -8.126  1.00 94.69           N  
ATOM   4073  CA  TYR A 507      12.786 -17.886  -9.113  1.00 94.69           C  
ATOM   4074  C   TYR A 507      13.460 -19.076  -9.787  1.00 94.69           C  
ATOM   4075  CB  TYR A 507      13.842 -16.990  -8.459  1.00 94.69           C  
ATOM   4076  O   TYR A 507      14.434 -18.910 -10.524  1.00 94.69           O  
ATOM   4077  CG  TYR A 507      13.280 -15.716  -7.875  1.00 94.69           C  
ATOM   4078  CD1 TYR A 507      12.150 -15.115  -8.425  1.00 94.69           C  
ATOM   4079  CD2 TYR A 507      13.877 -15.112  -6.775  1.00 94.69           C  
ATOM   4080  CE1 TYR A 507      11.629 -13.940  -7.892  1.00 94.69           C  
ATOM   4081  CE2 TYR A 507      13.365 -13.937  -6.234  1.00 94.69           C  
ATOM   4082  OH  TYR A 507      11.732 -12.197  -6.267  1.00 94.69           O  
ATOM   4083  CZ  TYR A 507      12.243 -13.360  -6.798  1.00 94.69           C  
ATOM   4084  N   ASN A 508      12.975 -20.239  -9.520  1.00 96.46           N  
ATOM   4085  CA  ASN A 508      13.287 -21.474 -10.231  1.00 96.46           C  
ATOM   4086  C   ASN A 508      12.146 -21.894 -11.154  1.00 96.46           C  
ATOM   4087  CB  ASN A 508      13.611 -22.596  -9.242  1.00 96.46           C  
ATOM   4088  O   ASN A 508      11.130 -22.417 -10.693  1.00 96.46           O  
ATOM   4089  CG  ASN A 508      14.133 -23.845  -9.926  1.00 96.46           C  
ATOM   4090  ND2 ASN A 508      15.139 -24.472  -9.327  1.00 96.46           N  
ATOM   4091  OD1 ASN A 508      13.637 -24.242 -10.983  1.00 96.46           O  
ATOM   4092  N   PRO A 509      12.315 -21.693 -12.466  1.00 96.14           N  
ATOM   4093  CA  PRO A 509      11.199 -21.841 -13.402  1.00 96.14           C  
ATOM   4094  C   PRO A 509      10.554 -23.223 -13.338  1.00 96.14           C  
ATOM   4095  CB  PRO A 509      11.851 -21.605 -14.767  1.00 96.14           C  
ATOM   4096  O   PRO A 509       9.327 -23.339 -13.400  1.00 96.14           O  
ATOM   4097  CG  PRO A 509      12.956 -20.635 -14.501  1.00 96.14           C  
ATOM   4098  CD  PRO A 509      13.592 -20.986 -13.186  1.00 96.14           C  
ATOM   4099  N   SER A 510      11.304 -24.200 -13.217  1.00 94.48           N  
ATOM   4100  CA  SER A 510      10.750 -25.550 -13.198  1.00 94.48           C  
ATOM   4101  C   SER A 510      10.051 -25.842 -11.875  1.00 94.48           C  
ATOM   4102  CB  SER A 510      11.849 -26.584 -13.443  1.00 94.48           C  
ATOM   4103  O   SER A 510       8.859 -26.155 -11.853  1.00 94.48           O  
ATOM   4104  OG  SER A 510      11.319 -27.898 -13.413  1.00 94.48           O  
ATOM   4105  N   GLU A 511      10.817 -25.742 -10.792  1.00 95.07           N  
ATOM   4106  CA  GLU A 511      10.275 -26.027  -9.467  1.00 95.07           C  
ATOM   4107  C   GLU A 511       9.167 -25.044  -9.101  1.00 95.07           C  
ATOM   4108  CB  GLU A 511      11.384 -25.987  -8.412  1.00 95.07           C  
ATOM   4109  O   GLU A 511       8.111 -25.446  -8.607  1.00 95.07           O  
ATOM   4110  CG  GLU A 511      10.919 -26.377  -7.017  1.00 95.07           C  
ATOM   4111  CD  GLU A 511      12.019 -26.283  -5.971  1.00 95.07           C  
ATOM   4112  OE1 GLU A 511      11.745 -26.545  -4.777  1.00 95.07           O  
ATOM   4113  OE2 GLU A 511      13.162 -25.943  -6.347  1.00 95.07           O  
ATOM   4114  N   GLY A 512       9.432 -23.788  -9.335  1.00 95.48           N  
ATOM   4115  CA  GLY A 512       8.456 -22.752  -9.037  1.00 95.48           C  
ATOM   4116  C   GLY A 512       7.140 -22.945  -9.766  1.00 95.48           C  
ATOM   4117  O   GLY A 512       6.069 -22.766  -9.183  1.00 95.48           O  
ATOM   4118  N   ALA A 513       7.253 -23.335 -11.025  1.00 96.93           N  
ATOM   4119  CA  ALA A 513       6.062 -23.546 -11.843  1.00 96.93           C  
ATOM   4120  C   ALA A 513       5.193 -24.662 -11.269  1.00 96.93           C  
ATOM   4121  CB  ALA A 513       6.455 -23.870 -13.282  1.00 96.93           C  
ATOM   4122  O   ALA A 513       3.967 -24.539 -11.219  1.00 96.93           O  
ATOM   4123  N   THR A 514       5.825 -25.699 -10.882  1.00 96.12           N  
ATOM   4124  CA  THR A 514       5.113 -26.832 -10.301  1.00 96.12           C  
ATOM   4125  C   THR A 514       4.339 -26.405  -9.058  1.00 96.12           C  
ATOM   4126  CB  THR A 514       6.081 -27.973  -9.939  1.00 96.12           C  
ATOM   4127  O   THR A 514       3.156 -26.721  -8.918  1.00 96.12           O  
ATOM   4128  CG2 THR A 514       5.340 -29.139  -9.292  1.00 96.12           C  
ATOM   4129  OG1 THR A 514       6.731 -28.437 -11.129  1.00 96.12           O  
ATOM   4130  N   LEU A 515       5.000 -25.682  -8.244  1.00 94.89           N  
ATOM   4131  CA  LEU A 515       4.407 -25.257  -6.981  1.00 94.89           C  
ATOM   4132  C   LEU A 515       3.280 -24.258  -7.218  1.00 94.89           C  
ATOM   4133  CB  LEU A 515       5.471 -24.638  -6.071  1.00 94.89           C  
ATOM   4134  O   LEU A 515       2.215 -24.359  -6.604  1.00 94.89           O  
ATOM   4135  CG  LEU A 515       6.544 -25.588  -5.538  1.00 94.89           C  
ATOM   4136  CD1 LEU A 515       7.655 -24.802  -4.850  1.00 94.89           C  
ATOM   4137  CD2 LEU A 515       5.931 -26.606  -4.582  1.00 94.89           C  
ATOM   4138  N   LEU A 516       3.485 -23.327  -8.119  1.00 95.39           N  
ATOM   4139  CA  LEU A 516       2.466 -22.331  -8.430  1.00 95.39           C  
ATOM   4140  C   LEU A 516       1.242 -22.985  -9.062  1.00 95.39           C  
ATOM   4141  CB  LEU A 516       3.031 -21.262  -9.369  1.00 95.39           C  
ATOM   4142  O   LEU A 516       0.107 -22.594  -8.777  1.00 95.39           O  
ATOM   4143  CG  LEU A 516       3.772 -20.100  -8.707  1.00 95.39           C  
ATOM   4144  CD1 LEU A 516       4.238 -19.100  -9.759  1.00 95.39           C  
ATOM   4145  CD2 LEU A 516       2.883 -19.419  -7.671  1.00 95.39           C  
ATOM   4146  N   ARG A 517       1.519 -23.930  -9.889  1.00 95.57           N  
ATOM   4147  CA  ARG A 517       0.420 -24.648 -10.528  1.00 95.57           C  
ATOM   4148  C   ARG A 517      -0.455 -25.343  -9.490  1.00 95.57           C  
ATOM   4149  CB  ARG A 517       0.957 -25.671 -11.531  1.00 95.57           C  
ATOM   4150  O   ARG A 517      -1.682 -25.352  -9.611  1.00 95.57           O  
ATOM   4151  CG  ARG A 517      -0.128 -26.431 -12.277  1.00 95.57           C  
ATOM   4152  CD  ARG A 517       0.460 -27.419 -13.274  1.00 95.57           C  
ATOM   4153  NE  ARG A 517       1.066 -26.738 -14.414  1.00 95.57           N  
ATOM   4154  NH1 ARG A 517       0.228 -28.198 -15.997  1.00 95.57           N  
ATOM   4155  NH2 ARG A 517       1.537 -26.429 -16.641  1.00 95.57           N  
ATOM   4156  CZ  ARG A 517       0.942 -27.123 -15.682  1.00 95.57           C  
ATOM   4157  N   LYS A 518       0.118 -25.929  -8.523  1.00 94.43           N  
ATOM   4158  CA  LYS A 518      -0.633 -26.595  -7.463  1.00 94.43           C  
ATOM   4159  C   LYS A 518      -1.603 -25.630  -6.787  1.00 94.43           C  
ATOM   4160  CB  LYS A 518       0.319 -27.194  -6.426  1.00 94.43           C  
ATOM   4161  O   LYS A 518      -2.755 -25.982  -6.524  1.00 94.43           O  
ATOM   4162  CG  LYS A 518       1.034 -28.452  -6.895  1.00 94.43           C  
ATOM   4163  CD  LYS A 518       1.916 -29.035  -5.799  1.00 94.43           C  
ATOM   4164  CE  LYS A 518       2.580 -30.332  -6.245  1.00 94.43           C  
ATOM   4165  NZ  LYS A 518       3.438 -30.913  -5.170  1.00 94.43           N  
ATOM   4166  N   ILE A 519      -1.084 -24.448  -6.540  1.00 93.85           N  
ATOM   4167  CA  ILE A 519      -1.923 -23.427  -5.924  1.00 93.85           C  
ATOM   4168  C   ILE A 519      -3.088 -23.087  -6.851  1.00 93.85           C  
ATOM   4169  CB  ILE A 519      -1.113 -22.154  -5.592  1.00 93.85           C  
ATOM   4170  O   ILE A 519      -4.242 -23.041  -6.418  1.00 93.85           O  
ATOM   4171  CG1 ILE A 519      -0.057 -22.456  -4.523  1.00 93.85           C  
ATOM   4172  CG2 ILE A 519      -2.044 -21.025  -5.138  1.00 93.85           C  
ATOM   4173  CD1 ILE A 519       0.912 -21.310  -4.269  1.00 93.85           C  
ATOM   4174  N   ALA A 520      -2.769 -22.851  -8.085  1.00 93.86           N  
ATOM   4175  CA  ALA A 520      -3.782 -22.493  -9.074  1.00 93.86           C  
ATOM   4176  C   ALA A 520      -4.842 -23.584  -9.194  1.00 93.86           C  
ATOM   4177  CB  ALA A 520      -3.132 -22.236 -10.432  1.00 93.86           C  
ATOM   4178  O   ALA A 520      -6.011 -23.295  -9.460  1.00 93.86           O  
ATOM   4179  N   GLU A 521      -4.503 -24.776  -8.879  1.00 92.84           N  
ATOM   4180  CA  GLU A 521      -5.414 -25.909  -9.005  1.00 92.84           C  
ATOM   4181  C   GLU A 521      -6.113 -26.205  -7.680  1.00 92.84           C  
ATOM   4182  CB  GLU A 521      -4.664 -27.151  -9.493  1.00 92.84           C  
ATOM   4183  O   GLU A 521      -6.857 -27.182  -7.570  1.00 92.84           O  
ATOM   4184  CG  GLU A 521      -4.231 -27.075 -10.950  1.00 92.84           C  
ATOM   4185  CD  GLU A 521      -3.359 -28.244 -11.378  1.00 92.84           C  
ATOM   4186  OE1 GLU A 521      -3.144 -28.427 -12.598  1.00 92.84           O  
ATOM   4187  OE2 GLU A 521      -2.886 -28.984 -10.487  1.00 92.84           O  
ATOM   4188  N   GLY A 522      -5.783 -25.328  -6.720  1.00 90.93           N  
ATOM   4189  CA  GLY A 522      -6.574 -25.377  -5.501  1.00 90.93           C  
ATOM   4190  C   GLY A 522      -5.857 -26.061  -4.352  1.00 90.93           C  
ATOM   4191  O   GLY A 522      -6.446 -26.285  -3.292  1.00 90.93           O  
ATOM   4192  N   ALA A 523      -4.583 -26.414  -4.614  1.00 89.73           N  
ATOM   4193  CA  ALA A 523      -3.816 -26.999  -3.517  1.00 89.73           C  
ATOM   4194  C   ALA A 523      -3.632 -25.997  -2.381  1.00 89.73           C  
ATOM   4195  CB  ALA A 523      -2.458 -27.486  -4.018  1.00 89.73           C  
ATOM   4196  O   ALA A 523      -3.717 -24.785  -2.594  1.00 89.73           O  
ATOM   4197  N   TYR A 524      -3.675 -26.424  -1.092  1.00 88.50           N  
ATOM   4198  CA  TYR A 524      -3.371 -25.678   0.124  1.00 88.50           C  
ATOM   4199  C   TYR A 524      -4.521 -24.750   0.497  1.00 88.50           C  
ATOM   4200  CB  TYR A 524      -2.082 -24.869  -0.049  1.00 88.50           C  
ATOM   4201  O   TYR A 524      -4.312 -23.721   1.143  1.00 88.50           O  
ATOM   4202  CG  TYR A 524      -0.918 -25.683  -0.559  1.00 88.50           C  
ATOM   4203  CD1 TYR A 524      -0.524 -26.852   0.088  1.00 88.50           C  
ATOM   4204  CD2 TYR A 524      -0.210 -25.286  -1.688  1.00 88.50           C  
ATOM   4205  CE1 TYR A 524       0.550 -27.605  -0.377  1.00 88.50           C  
ATOM   4206  CE2 TYR A 524       0.865 -26.030  -2.162  1.00 88.50           C  
ATOM   4207  OH  TYR A 524       2.299 -27.928  -1.967  1.00 88.50           O  
ATOM   4208  CZ  TYR A 524       1.236 -27.187  -1.502  1.00 88.50           C  
ATOM   4209  N   ALA A 525      -5.707 -24.952  -0.067  1.00 87.93           N  
ATOM   4210  CA  ALA A 525      -6.869 -24.114   0.218  1.00 87.93           C  
ATOM   4211  C   ALA A 525      -7.091 -23.977   1.721  1.00 87.93           C  
ATOM   4212  CB  ALA A 525      -8.116 -24.687  -0.451  1.00 87.93           C  
ATOM   4213  O   ALA A 525      -7.362 -22.882   2.218  1.00 87.93           O  
ATOM   4214  N   SER A 526      -6.916 -25.056   2.440  1.00 87.23           N  
ATOM   4215  CA  SER A 526      -7.118 -25.046   3.885  1.00 87.23           C  
ATOM   4216  C   SER A 526      -6.094 -24.155   4.580  1.00 87.23           C  
ATOM   4217  CB  SER A 526      -7.037 -26.465   4.448  1.00 87.23           C  
ATOM   4218  O   SER A 526      -6.431 -23.428   5.517  1.00 87.23           O  
ATOM   4219  OG  SER A 526      -8.038 -27.291   3.878  1.00 87.23           O  
ATOM   4220  N   SER A 527      -4.841 -24.263   4.058  1.00 86.67           N  
ATOM   4221  CA  SER A 527      -3.786 -23.427   4.621  1.00 86.67           C  
ATOM   4222  C   SER A 527      -4.102 -21.946   4.446  1.00 86.67           C  
ATOM   4223  CB  SER A 527      -2.441 -23.750   3.970  1.00 86.67           C  
ATOM   4224  O   SER A 527      -3.971 -21.162   5.388  1.00 86.67           O  
ATOM   4225  OG  SER A 527      -2.060 -25.088   4.240  1.00 86.67           O  
ATOM   4226  N   TYR A 528      -4.544 -21.579   3.297  1.00 87.15           N  
ATOM   4227  CA  TYR A 528      -4.861 -20.182   3.025  1.00 87.15           C  
ATOM   4228  C   TYR A 528      -6.071 -19.730   3.834  1.00 87.15           C  
ATOM   4229  CB  TYR A 528      -5.124 -19.970   1.531  1.00 87.15           C  
ATOM   4230  O   TYR A 528      -6.093 -18.613   4.358  1.00 87.15           O  
ATOM   4231  CG  TYR A 528      -3.866 -19.825   0.709  1.00 87.15           C  
ATOM   4232  CD1 TYR A 528      -3.217 -18.597   0.604  1.00 87.15           C  
ATOM   4233  CD2 TYR A 528      -3.326 -20.914   0.034  1.00 87.15           C  
ATOM   4234  CE1 TYR A 528      -2.059 -18.458  -0.154  1.00 87.15           C  
ATOM   4235  CE2 TYR A 528      -2.169 -20.786  -0.728  1.00 87.15           C  
ATOM   4236  OH  TYR A 528      -0.398 -19.424  -1.567  1.00 87.15           O  
ATOM   4237  CZ  TYR A 528      -1.543 -19.556  -0.815  1.00 87.15           C  
ATOM   4238  N   LYS A 529      -7.015 -20.614   3.927  1.00 86.73           N  
ATOM   4239  CA  LYS A 529      -8.189 -20.302   4.736  1.00 86.73           C  
ATOM   4240  C   LYS A 529      -7.803 -20.040   6.189  1.00 86.73           C  
ATOM   4241  CB  LYS A 529      -9.209 -21.440   4.663  1.00 86.73           C  
ATOM   4242  O   LYS A 529      -8.322 -19.116   6.818  1.00 86.73           O  
ATOM   4243  CG  LYS A 529     -10.537 -21.126   5.335  1.00 86.73           C  
ATOM   4244  CD  LYS A 529     -11.540 -22.258   5.149  1.00 86.73           C  
ATOM   4245  CE  LYS A 529     -12.864 -21.951   5.835  1.00 86.73           C  
ATOM   4246  NZ  LYS A 529     -13.854 -23.054   5.646  1.00 86.73           N  
ATOM   4247  N   ALA A 530      -6.890 -20.769   6.706  1.00 84.56           N  
ATOM   4248  CA  ALA A 530      -6.457 -20.641   8.095  1.00 84.56           C  
ATOM   4249  C   ALA A 530      -5.725 -19.321   8.321  1.00 84.56           C  
ATOM   4250  CB  ALA A 530      -5.562 -21.815   8.484  1.00 84.56           C  
ATOM   4251  O   ALA A 530      -5.680 -18.814   9.445  1.00 84.56           O  
ATOM   4252  N   MET A 531      -5.188 -18.760   7.274  1.00 84.13           N  
ATOM   4253  CA  MET A 531      -4.410 -17.526   7.354  1.00 84.13           C  
ATOM   4254  C   MET A 531      -5.318 -16.304   7.266  1.00 84.13           C  
ATOM   4255  CB  MET A 531      -3.360 -17.479   6.244  1.00 84.13           C  
ATOM   4256  O   MET A 531      -4.901 -15.191   7.592  1.00 84.13           O  
ATOM   4257  CG  MET A 531      -2.290 -18.551   6.366  1.00 84.13           C  
ATOM   4258  SD  MET A 531      -1.064 -18.479   5.002  1.00 84.13           S  
ATOM   4259  CE  MET A 531      -0.721 -20.248   4.786  1.00 84.13           C  
ATOM   4260  N   CYS A 532      -6.557 -16.479   6.809  1.00 84.77           N  
ATOM   4261  CA  CYS A 532      -7.491 -15.379   6.602  1.00 84.77           C  
ATOM   4262  C   CYS A 532      -8.171 -14.987   7.908  1.00 84.77           C  
ATOM   4263  CB  CYS A 532      -8.545 -15.758   5.562  1.00 84.77           C  
ATOM   4264  O   CYS A 532      -8.356 -15.825   8.792  1.00 84.77           O  
ATOM   4265  SG  CYS A 532      -7.878 -15.985   3.899  1.00 84.77           S  
ATOM   4266  N   SER A 533      -8.293 -13.677   8.131  1.00 83.51           N  
ATOM   4267  CA  SER A 533      -9.074 -13.170   9.255  1.00 83.51           C  
ATOM   4268  C   SER A 533     -10.294 -12.391   8.774  1.00 83.51           C  
ATOM   4269  CB  SER A 533      -8.210 -12.279  10.149  1.00 83.51           C  
ATOM   4270  O   SER A 533     -10.187 -11.550   7.879  1.00 83.51           O  
ATOM   4271  OG  SER A 533      -8.979 -11.735  11.208  1.00 83.51           O  
ATOM   4272  N   ASP A 534     -11.442 -12.743   9.393  1.00 79.75           N  
ATOM   4273  CA  ASP A 534     -12.650 -11.995   9.057  1.00 79.75           C  
ATOM   4274  C   ASP A 534     -13.041 -11.048  10.190  1.00 79.75           C  
ATOM   4275  CB  ASP A 534     -13.804 -12.950   8.747  1.00 79.75           C  
ATOM   4276  O   ASP A 534     -14.103 -10.423  10.144  1.00 79.75           O  
ATOM   4277  CG  ASP A 534     -14.141 -13.869   9.908  1.00 79.75           C  
ATOM   4278  OD1 ASP A 534     -13.404 -13.872  10.917  1.00 79.75           O  
ATOM   4279  OD2 ASP A 534     -15.151 -14.600   9.810  1.00 79.75           O  
ATOM   4280  N   GLN A 535     -12.180 -10.983  11.165  1.00 84.77           N  
ATOM   4281  CA  GLN A 535     -12.510 -10.197  12.350  1.00 84.77           C  
ATOM   4282  C   GLN A 535     -11.929  -8.789  12.255  1.00 84.77           C  
ATOM   4283  CB  GLN A 535     -12.000 -10.891  13.614  1.00 84.77           C  
ATOM   4284  O   GLN A 535     -10.787  -8.611  11.827  1.00 84.77           O  
ATOM   4285  CG  GLN A 535     -12.627 -12.256  13.861  1.00 84.77           C  
ATOM   4286  CD  GLN A 535     -12.097 -12.928  15.114  1.00 84.77           C  
ATOM   4287  NE2 GLN A 535     -12.930 -13.747  15.746  1.00 84.77           N  
ATOM   4288  OE1 GLN A 535     -10.947 -12.712  15.511  1.00 84.77           O  
ATOM   4289  N   SER A 536     -12.804  -7.825  12.657  1.00 87.84           N  
ATOM   4290  CA  SER A 536     -12.367  -6.435  12.737  1.00 87.84           C  
ATOM   4291  C   SER A 536     -11.751  -6.127  14.098  1.00 87.84           C  
ATOM   4292  CB  SER A 536     -13.538  -5.488  12.472  1.00 87.84           C  
ATOM   4293  O   SER A 536     -12.385  -6.338  15.134  1.00 87.84           O  
ATOM   4294  OG  SER A 536     -13.198  -4.157  12.820  1.00 87.84           O  
ATOM   4295  N   LEU A 537     -10.482  -5.648  13.966  1.00 87.66           N  
ATOM   4296  CA  LEU A 537      -9.782  -5.310  15.200  1.00 87.66           C  
ATOM   4297  C   LEU A 537     -10.495  -4.182  15.938  1.00 87.66           C  
ATOM   4298  CB  LEU A 537      -8.335  -4.906  14.903  1.00 87.66           C  
ATOM   4299  O   LEU A 537     -10.659  -4.239  17.159  1.00 87.66           O  
ATOM   4300  CG  LEU A 537      -7.453  -4.602  16.115  1.00 87.66           C  
ATOM   4301  CD1 LEU A 537      -7.430  -5.794  17.066  1.00 87.66           C  
ATOM   4302  CD2 LEU A 537      -6.041  -4.238  15.671  1.00 87.66           C  
ATOM   4303  N   VAL A 538     -10.970  -3.174  15.211  1.00 89.50           N  
ATOM   4304  CA  VAL A 538     -11.665  -2.024  15.781  1.00 89.50           C  
ATOM   4305  C   VAL A 538     -12.965  -2.480  16.439  1.00 89.50           C  
ATOM   4306  CB  VAL A 538     -11.958  -0.950  14.709  1.00 89.50           C  
ATOM   4307  O   VAL A 538     -13.224  -2.163  17.602  1.00 89.50           O  
ATOM   4308  CG1 VAL A 538     -12.931   0.098  15.247  1.00 89.50           C  
ATOM   4309  CG2 VAL A 538     -10.660  -0.291  14.246  1.00 89.50           C  
ATOM   4310  N   LEU A 539     -13.707  -3.294  15.770  1.00 89.95           N  
ATOM   4311  CA  LEU A 539     -15.008  -3.745  16.252  1.00 89.95           C  
ATOM   4312  C   LEU A 539     -14.851  -4.658  17.464  1.00 89.95           C  
ATOM   4313  CB  LEU A 539     -15.768  -4.476  15.143  1.00 89.95           C  
ATOM   4314  O   LEU A 539     -15.543  -4.485  18.470  1.00 89.95           O  
ATOM   4315  CG  LEU A 539     -17.247  -4.760  15.407  1.00 89.95           C  
ATOM   4316  CD1 LEU A 539     -18.017  -3.453  15.570  1.00 89.95           C  
ATOM   4317  CD2 LEU A 539     -17.841  -5.599  14.281  1.00 89.95           C  
ATOM   4318  N   GLU A 540     -13.903  -5.568  17.369  1.00 88.79           N  
ATOM   4319  CA  GLU A 540     -13.684  -6.533  18.443  1.00 88.79           C  
ATOM   4320  C   GLU A 540     -13.213  -5.841  19.719  1.00 88.79           C  
ATOM   4321  CB  GLU A 540     -12.668  -7.594  18.014  1.00 88.79           C  
ATOM   4322  O   GLU A 540     -13.676  -6.166  20.814  1.00 88.79           O  
ATOM   4323  CG  GLU A 540     -13.134  -8.457  16.850  1.00 88.79           C  
ATOM   4324  CD  GLU A 540     -14.311  -9.353  17.202  1.00 88.79           C  
ATOM   4325  OE1 GLU A 540     -15.012  -9.825  16.278  1.00 88.79           O  
ATOM   4326  OE2 GLU A 540     -14.534  -9.585  18.411  1.00 88.79           O  
ATOM   4327  N   THR A 541     -12.358  -4.918  19.522  1.00 89.50           N  
ATOM   4328  CA  THR A 541     -11.774  -4.229  20.668  1.00 89.50           C  
ATOM   4329  C   THR A 541     -12.824  -3.384  21.383  1.00 89.50           C  
ATOM   4330  CB  THR A 541     -10.596  -3.334  20.240  1.00 89.50           C  
ATOM   4331  O   THR A 541     -13.003  -3.505  22.597  1.00 89.50           O  
ATOM   4332  CG2 THR A 541      -9.992  -2.610  21.439  1.00 89.50           C  
ATOM   4333  OG1 THR A 541      -9.586  -4.144  19.626  1.00 89.50           O  
ATOM   4334  N   PHE A 542     -13.528  -2.650  20.712  1.00 90.46           N  
ATOM   4335  CA  PHE A 542     -14.401  -1.673  21.352  1.00 90.46           C  
ATOM   4336  C   PHE A 542     -15.693  -2.328  21.825  1.00 90.46           C  
ATOM   4337  CB  PHE A 542     -14.718  -0.523  20.391  1.00 90.46           C  
ATOM   4338  O   PHE A 542     -16.274  -1.914  22.830  1.00 90.46           O  
ATOM   4339  CG  PHE A 542     -13.559   0.407  20.154  1.00 90.46           C  
ATOM   4340  CD1 PHE A 542     -13.053   1.187  21.187  1.00 90.46           C  
ATOM   4341  CD2 PHE A 542     -12.974   0.502  18.898  1.00 90.46           C  
ATOM   4342  CE1 PHE A 542     -11.980   2.049  20.971  1.00 90.46           C  
ATOM   4343  CE2 PHE A 542     -11.902   1.360  18.674  1.00 90.46           C  
ATOM   4344  CZ  PHE A 542     -11.407   2.134  19.712  1.00 90.46           C  
ATOM   4345  N   SER A 543     -16.130  -3.315  21.141  1.00 88.50           N  
ATOM   4346  CA  SER A 543     -17.257  -4.078  21.668  1.00 88.50           C  
ATOM   4347  C   SER A 543     -16.886  -4.786  22.966  1.00 88.50           C  
ATOM   4348  CB  SER A 543     -17.740  -5.101  20.639  1.00 88.50           C  
ATOM   4349  O   SER A 543     -17.704  -4.883  23.883  1.00 88.50           O  
ATOM   4350  OG  SER A 543     -16.743  -6.077  20.394  1.00 88.50           O  
ATOM   4351  N   GLY A 544     -15.696  -5.303  23.011  1.00 87.83           N  
ATOM   4352  CA  GLY A 544     -15.187  -5.906  24.233  1.00 87.83           C  
ATOM   4353  C   GLY A 544     -15.103  -4.930  25.391  1.00 87.83           C  
ATOM   4354  O   GLY A 544     -15.427  -5.279  26.528  1.00 87.83           O  
ATOM   4355  N   LEU A 545     -14.626  -3.769  25.065  1.00 88.34           N  
ATOM   4356  CA  LEU A 545     -14.528  -2.727  26.081  1.00 88.34           C  
ATOM   4357  C   LEU A 545     -15.909  -2.335  26.594  1.00 88.34           C  
ATOM   4358  CB  LEU A 545     -13.810  -1.497  25.519  1.00 88.34           C  
ATOM   4359  O   LEU A 545     -16.079  -2.057  27.783  1.00 88.34           O  
ATOM   4360  CG  LEU A 545     -12.298  -1.623  25.325  1.00 88.34           C  
ATOM   4361  CD1 LEU A 545     -11.764  -0.432  24.537  1.00 88.34           C  
ATOM   4362  CD2 LEU A 545     -11.594  -1.738  26.673  1.00 88.34           C  
ATOM   4363  N   TYR A 546     -16.820  -2.305  25.747  1.00 89.01           N  
ATOM   4364  CA  TYR A 546     -18.201  -2.045  26.140  1.00 89.01           C  
ATOM   4365  C   TYR A 546     -18.688  -3.085  27.142  1.00 89.01           C  
ATOM   4366  CB  TYR A 546     -19.116  -2.035  24.912  1.00 89.01           C  
ATOM   4367  O   TYR A 546     -19.320  -2.742  28.144  1.00 89.01           O  
ATOM   4368  CG  TYR A 546     -20.584  -1.940  25.251  1.00 89.01           C  
ATOM   4369  CD1 TYR A 546     -21.405  -3.064  25.197  1.00 89.01           C  
ATOM   4370  CD2 TYR A 546     -21.153  -0.727  25.624  1.00 89.01           C  
ATOM   4371  CE1 TYR A 546     -22.759  -2.981  25.506  1.00 89.01           C  
ATOM   4372  CE2 TYR A 546     -22.506  -0.633  25.935  1.00 89.01           C  
ATOM   4373  OH  TYR A 546     -24.639  -1.676  26.181  1.00 89.01           O  
ATOM   4374  CZ  TYR A 546     -23.299  -1.764  25.874  1.00 89.01           C  
ATOM   4375  N   GLN A 547     -18.360  -4.320  26.996  1.00 82.81           N  
ATOM   4376  CA  GLN A 547     -18.842  -5.418  27.827  1.00 82.81           C  
ATOM   4377  C   GLN A 547     -18.172  -5.405  29.198  1.00 82.81           C  
ATOM   4378  CB  GLN A 547     -18.599  -6.761  27.136  1.00 82.81           C  
ATOM   4379  O   GLN A 547     -18.744  -5.885  30.179  1.00 82.81           O  
ATOM   4380  CG  GLN A 547     -19.470  -6.987  25.908  1.00 82.81           C  
ATOM   4381  CD  GLN A 547     -19.107  -8.254  25.156  1.00 82.81           C  
ATOM   4382  NE2 GLN A 547     -19.981  -8.676  24.249  1.00 82.81           N  
ATOM   4383  OE1 GLN A 547     -18.050  -8.849  25.389  1.00 82.81           O  
ATOM   4384  N   SER A 548     -17.034  -4.847  29.246  1.00 75.54           N  
ATOM   4385  CA  SER A 548     -16.242  -4.827  30.472  1.00 75.54           C  
ATOM   4386  C   SER A 548     -16.694  -3.707  31.403  1.00 75.54           C  
ATOM   4387  CB  SER A 548     -14.757  -4.665  30.149  1.00 75.54           C  
ATOM   4388  O   SER A 548     -16.285  -3.655  32.565  1.00 75.54           O  
ATOM   4389  OG  SER A 548     -14.512  -3.419  29.520  1.00 75.54           O  
ATOM   4390  N   ILE A 549     -17.551  -2.899  30.932  1.00 67.35           N  
ATOM   4391  CA  ILE A 549     -18.120  -1.830  31.745  1.00 67.35           C  
ATOM   4392  C   ILE A 549     -19.298  -2.369  32.555  1.00 67.35           C  
ATOM   4393  CB  ILE A 549     -18.570  -0.635  30.875  1.00 67.35           C  
ATOM   4394  O   ILE A 549     -19.481  -2.000  33.717  1.00 67.35           O  
ATOM   4395  CG1 ILE A 549     -17.374  -0.045  30.118  1.00 67.35           C  
ATOM   4396  CG2 ILE A 549     -19.255   0.431  31.734  1.00 67.35           C  
ATOM   4397  CD1 ILE A 549     -17.759   0.945  29.028  1.00 67.35           C  
TER    4398      ILE A 549                                                      
ENDMDL                                                                          
END                                                                             
