# Supplementary material for: The RIX domain defines a class of polymorphic T6SS effectors and secreted adaptors
Source: Nat Commun. 2023 Aug 17;14:4983. doi: 10.1038/s41467-023-40659-2 (PMC10435454; doi:10.1038/s41467-023-40659-2)
Supplement: Supplementary file 6 — Supplementary Data S3 [file 41467_2023_40659_MOESM6_ESM.zip › AlphaFold2 PDB files used in this study/WP_236797446.1 C2_2.pdb]

MODEL     1                                                                     
ATOM      1  N   MET A   1      79.448  -4.192 -46.505  1.00 36.30           N  
ATOM      2  CA  MET A   1      79.374  -3.845 -45.089  1.00 36.30           C  
ATOM      3  C   MET A   1      78.694  -2.494 -44.895  1.00 36.30           C  
ATOM      4  CB  MET A   1      80.771  -3.822 -44.466  1.00 36.30           C  
ATOM      5  O   MET A   1      79.196  -1.469 -45.361  1.00 36.30           O  
ATOM      6  CG  MET A   1      80.866  -4.568 -43.146  1.00 36.30           C  
ATOM      7  SD  MET A   1      82.590  -4.696 -42.532  1.00 36.30           S  
ATOM      8  CE  MET A   1      82.348  -5.817 -41.127  1.00 36.30           C  
ATOM      9  N   ASN A   2      77.403  -2.400 -44.999  1.00 36.62           N  
ATOM     10  CA  ASN A   2      76.649  -1.250 -44.512  1.00 36.62           C  
ATOM     11  C   ASN A   2      75.288  -1.664 -43.961  1.00 36.62           C  
ATOM     12  CB  ASN A   2      76.480  -0.210 -45.621  1.00 36.62           C  
ATOM     13  O   ASN A   2      74.446  -2.180 -44.699  1.00 36.62           O  
ATOM     14  CG  ASN A   2      77.599   0.812 -45.639  1.00 36.62           C  
ATOM     15  ND2 ASN A   2      77.640   1.628 -46.686  1.00 36.62           N  
ATOM     16  OD1 ASN A   2      78.420   0.868 -44.721  1.00 36.62           O  
ATOM     17  N   GLU A   3      75.250  -2.303 -42.745  1.00 39.75           N  
ATOM     18  CA  GLU A   3      74.630  -2.348 -41.425  1.00 39.75           C  
ATOM     19  C   GLU A   3      73.340  -1.533 -41.393  1.00 39.75           C  
ATOM     20  CB  GLU A   3      75.601  -1.837 -40.357  1.00 39.75           C  
ATOM     21  O   GLU A   3      73.353  -0.330 -41.660  1.00 39.75           O  
ATOM     22  CG  GLU A   3      75.562  -2.633 -39.060  1.00 39.75           C  
ATOM     23  CD  GLU A   3      76.648  -2.228 -38.076  1.00 39.75           C  
ATOM     24  OE1 GLU A   3      76.746  -2.847 -36.992  1.00 39.75           O  
ATOM     25  OE2 GLU A   3      77.405  -1.283 -38.390  1.00 39.75           O  
ATOM     26  N   PHE A   4      72.252  -2.043 -41.932  1.00 41.07           N  
ATOM     27  CA  PHE A   4      70.812  -2.102 -41.713  1.00 41.07           C  
ATOM     28  C   PHE A   4      70.461  -1.661 -40.298  1.00 41.07           C  
ATOM     29  CB  PHE A   4      70.286  -3.519 -41.967  1.00 41.07           C  
ATOM     30  O   PHE A   4      70.844  -2.314 -39.325  1.00 41.07           O  
ATOM     31  CG  PHE A   4      69.104  -3.570 -42.898  1.00 41.07           C  
ATOM     32  CD1 PHE A   4      67.808  -3.594 -42.397  1.00 41.07           C  
ATOM     33  CD2 PHE A   4      69.290  -3.593 -44.274  1.00 41.07           C  
ATOM     34  CE1 PHE A   4      66.713  -3.641 -43.256  1.00 41.07           C  
ATOM     35  CE2 PHE A   4      68.200  -3.641 -45.139  1.00 41.07           C  
ATOM     36  CZ  PHE A   4      66.912  -3.665 -44.628  1.00 41.07           C  
ATOM     37  N   ASP A   5      70.601  -0.407 -39.942  1.00 44.20           N  
ATOM     38  CA  ASP A   5      70.146   0.407 -38.819  1.00 44.20           C  
ATOM     39  C   ASP A   5      68.621   0.455 -38.758  1.00 44.20           C  
ATOM     40  CB  ASP A   5      70.713   1.825 -38.919  1.00 44.20           C  
ATOM     41  O   ASP A   5      67.978   1.062 -39.617  1.00 44.20           O  
ATOM     42  CG  ASP A   5      71.246   2.344 -37.596  1.00 44.20           C  
ATOM     43  OD1 ASP A   5      71.185   1.613 -36.584  1.00 44.20           O  
ATOM     44  OD2 ASP A   5      71.730   3.497 -37.564  1.00 44.20           O  
ATOM     45  N   PHE A   6      67.920  -0.621 -38.540  1.00 43.01           N  
ATOM     46  CA  PHE A   6      66.586  -0.863 -38.003  1.00 43.01           C  
ATOM     47  C   PHE A   6      66.331   0.002 -36.775  1.00 43.01           C  
ATOM     48  CB  PHE A   6      66.409  -2.343 -37.649  1.00 43.01           C  
ATOM     49  O   PHE A   6      67.016  -0.136 -35.759  1.00 43.01           O  
ATOM     50  CG  PHE A   6      65.012  -2.857 -37.871  1.00 43.01           C  
ATOM     51  CD1 PHE A   6      64.110  -2.938 -36.817  1.00 43.01           C  
ATOM     52  CD2 PHE A   6      64.600  -3.259 -39.135  1.00 43.01           C  
ATOM     53  CE1 PHE A   6      62.816  -3.413 -37.020  1.00 43.01           C  
ATOM     54  CE2 PHE A   6      63.309  -3.735 -39.346  1.00 43.01           C  
ATOM     55  CZ  PHE A   6      62.419  -3.812 -38.286  1.00 43.01           C  
ATOM     56  N   LYS A   7      66.315   1.291 -36.815  1.00 42.49           N  
ATOM     57  CA  LYS A   7      65.743   2.334 -35.968  1.00 42.49           C  
ATOM     58  C   LYS A   7      64.371   1.925 -35.442  1.00 42.49           C  
ATOM     59  CB  LYS A   7      65.638   3.652 -36.737  1.00 42.49           C  
ATOM     60  O   LYS A   7      63.457   1.650 -36.222  1.00 42.49           O  
ATOM     61  CG  LYS A   7      66.489   4.774 -36.161  1.00 42.49           C  
ATOM     62  CD  LYS A   7      66.352   6.054 -36.975  1.00 42.49           C  
ATOM     63  CE  LYS A   7      67.227   7.169 -36.418  1.00 42.49           C  
ATOM     64  NZ  LYS A   7      67.085   8.430 -37.205  1.00 42.49           N  
ATOM     65  N   ASP A   8      64.257   0.977 -34.537  1.00 45.48           N  
ATOM     66  CA  ASP A   8      63.326   0.674 -33.455  1.00 45.48           C  
ATOM     67  C   ASP A   8      62.607   1.934 -32.979  1.00 45.48           C  
ATOM     68  CB  ASP A   8      64.059   0.013 -32.286  1.00 45.48           C  
ATOM     69  O   ASP A   8      63.218   2.807 -32.360  1.00 45.48           O  
ATOM     70  CG  ASP A   8      63.123  -0.697 -31.324  1.00 45.48           C  
ATOM     71  OD1 ASP A   8      61.902  -0.748 -31.586  1.00 45.48           O  
ATOM     72  OD2 ASP A   8      63.610  -1.209 -30.293  1.00 45.48           O  
ATOM     73  N   LYS A   9      61.857   2.629 -33.783  1.00 44.15           N  
ATOM     74  CA  LYS A   9      60.880   3.664 -33.457  1.00 44.15           C  
ATOM     75  C   LYS A   9      59.697   3.081 -32.691  1.00 44.15           C  
ATOM     76  CB  LYS A   9      60.390   4.359 -34.728  1.00 44.15           C  
ATOM     77  O   LYS A   9      58.611   2.911 -33.250  1.00 44.15           O  
ATOM     78  CG  LYS A   9      61.198   5.589 -35.112  1.00 44.15           C  
ATOM     79  CD  LYS A   9      60.613   6.284 -36.335  1.00 44.15           C  
ATOM     80  CE  LYS A   9      61.481   7.452 -36.785  1.00 44.15           C  
ATOM     81  NZ  LYS A   9      60.907   8.140 -37.979  1.00 44.15           N  
ATOM     82  N   ARG A  10      59.884   2.214 -31.667  1.00 42.90           N  
ATOM     83  CA  ARG A  10      58.773   1.888 -30.779  1.00 42.90           C  
ATOM     84  C   ARG A  10      58.492   3.031 -29.810  1.00 42.90           C  
ATOM     85  CB  ARG A  10      59.065   0.602 -30.002  1.00 42.90           C  
ATOM     86  O   ARG A  10      59.350   3.392 -29.002  1.00 42.90           O  
ATOM     87  CG  ARG A  10      58.777  -0.669 -30.784  1.00 42.90           C  
ATOM     88  CD  ARG A  10      58.928  -1.911 -29.917  1.00 42.90           C  
ATOM     89  NE  ARG A  10      59.930  -2.826 -30.456  1.00 42.90           N  
ATOM     90  NH1 ARG A  10      59.615  -4.450 -28.842  1.00 42.90           N  
ATOM     91  NH2 ARG A  10      61.162  -4.764 -30.505  1.00 42.90           N  
ATOM     92  CZ  ARG A  10      60.233  -4.011 -29.933  1.00 42.90           C  
ATOM     93  N   SER A  11      58.210   4.225 -30.243  1.00 44.32           N  
ATOM     94  CA  SER A  11      57.356   5.283 -29.712  1.00 44.32           C  
ATOM     95  C   SER A  11      56.587   4.808 -28.483  1.00 44.32           C  
ATOM     96  CB  SER A  11      56.376   5.768 -30.781  1.00 44.32           C  
ATOM     97  O   SER A  11      55.977   3.738 -28.502  1.00 44.32           O  
ATOM     98  OG  SER A  11      55.478   4.735 -31.146  1.00 44.32           O  
ATOM     99  N   GLU A  12      57.220   4.640 -27.356  1.00 48.81           N  
ATOM    100  CA  GLU A  12      56.881   4.592 -25.937  1.00 48.81           C  
ATOM    101  C   GLU A  12      55.516   5.222 -25.674  1.00 48.81           C  
ATOM    102  CB  GLU A  12      57.955   5.295 -25.103  1.00 48.81           C  
ATOM    103  O   GLU A  12      55.358   6.440 -25.780  1.00 48.81           O  
ATOM    104  CG  GLU A  12      59.196   4.449 -24.860  1.00 48.81           C  
ATOM    105  CD  GLU A  12      60.262   5.168 -24.048  1.00 48.81           C  
ATOM    106  OE1 GLU A  12      61.342   4.581 -23.808  1.00 48.81           O  
ATOM    107  OE2 GLU A  12      60.016   6.328 -23.648  1.00 48.81           O  
ATOM    108  N   GLU A  13      54.381   4.832 -26.228  1.00 55.58           N  
ATOM    109  CA  GLU A  13      52.995   5.040 -25.820  1.00 55.58           C  
ATOM    110  C   GLU A  13      52.846   4.944 -24.304  1.00 55.58           C  
ATOM    111  CB  GLU A  13      52.075   4.026 -26.504  1.00 55.58           C  
ATOM    112  O   GLU A  13      53.276   3.963 -23.693  1.00 55.58           O  
ATOM    113  CG  GLU A  13      51.535   4.495 -27.848  1.00 55.58           C  
ATOM    114  CD  GLU A  13      50.630   3.475 -28.520  1.00 55.58           C  
ATOM    115  OE1 GLU A  13      50.137   3.744 -29.639  1.00 55.58           O  
ATOM    116  OE2 GLU A  13      50.412   2.397 -27.923  1.00 55.58           O  
ATOM    117  N   ARG A  14      53.186   5.975 -23.582  1.00 57.03           N  
ATOM    118  CA  ARG A  14      52.903   6.174 -22.164  1.00 57.03           C  
ATOM    119  C   ARG A  14      51.645   5.421 -21.746  1.00 57.03           C  
ATOM    120  CB  ARG A  14      52.751   7.664 -21.850  1.00 57.03           C  
ATOM    121  O   ARG A  14      50.591   5.569 -22.367  1.00 57.03           O  
ATOM    122  CG  ARG A  14      53.361   8.079 -20.521  1.00 57.03           C  
ATOM    123  CD  ARG A  14      53.089   9.544 -20.208  1.00 57.03           C  
ATOM    124  NE  ARG A  14      53.574   9.911 -18.881  1.00 57.03           N  
ATOM    125  NH1 ARG A  14      52.709  12.053 -18.930  1.00 57.03           N  
ATOM    126  NH2 ARG A  14      53.866  11.321 -17.092  1.00 57.03           N  
ATOM    127  CZ  ARG A  14      53.382  11.094 -18.304  1.00 57.03           C  
ATOM    128  N   GLN A  15      51.765   4.281 -21.215  1.00 58.02           N  
ATOM    129  CA  GLN A  15      50.785   3.418 -20.564  1.00 58.02           C  
ATOM    130  C   GLN A  15      49.980   4.188 -19.521  1.00 58.02           C  
ATOM    131  CB  GLN A  15      51.474   2.217 -19.914  1.00 58.02           C  
ATOM    132  O   GLN A  15      50.552   4.872 -18.669  1.00 58.02           O  
ATOM    133  CG  GLN A  15      51.902   1.143 -20.906  1.00 58.02           C  
ATOM    134  CD  GLN A  15      52.387  -0.123 -20.226  1.00 58.02           C  
ATOM    135  NE2 GLN A  15      52.694  -1.143 -21.021  1.00 58.02           N  
ATOM    136  OE1 GLN A  15      52.486  -0.185 -18.996  1.00 58.02           O  
ATOM    137  N   GLU A  16      48.924   4.706 -19.873  1.00 62.04           N  
ATOM    138  CA  GLU A  16      47.877   5.267 -19.022  1.00 62.04           C  
ATOM    139  C   GLU A  16      47.626   4.385 -17.803  1.00 62.04           C  
ATOM    140  CB  GLU A  16      46.581   5.450 -19.815  1.00 62.04           C  
ATOM    141  O   GLU A  16      47.635   3.156 -17.906  1.00 62.04           O  
ATOM    142  CG  GLU A  16      45.577   6.379 -19.147  1.00 62.04           C  
ATOM    143  CD  GLU A  16      44.336   6.627 -19.990  1.00 62.04           C  
ATOM    144  OE1 GLU A  16      43.545   7.537 -19.652  1.00 62.04           O  
ATOM    145  OE2 GLU A  16      44.153   5.905 -20.995  1.00 62.04           O  
ATOM    146  N   THR A  17      47.757   4.937 -16.608  1.00 75.21           N  
ATOM    147  CA  THR A  17      47.489   4.313 -15.317  1.00 75.21           C  
ATOM    148  C   THR A  17      46.001   4.011 -15.161  1.00 75.21           C  
ATOM    149  CB  THR A  17      47.957   5.209 -14.155  1.00 75.21           C  
ATOM    150  O   THR A  17      45.172   4.552 -15.897  1.00 75.21           O  
ATOM    151  CG2 THR A  17      49.423   5.597 -14.317  1.00 75.21           C  
ATOM    152  OG1 THR A  17      47.160   6.400 -14.126  1.00 75.21           O  
ATOM    153  N   THR A  18      45.711   2.873 -14.544  1.00 70.81           N  
ATOM    154  CA  THR A  18      44.372   2.378 -14.247  1.00 70.81           C  
ATOM    155  C   THR A  18      43.493   3.494 -13.691  1.00 70.81           C  
ATOM    156  CB  THR A  18      44.418   1.210 -13.244  1.00 70.81           C  
ATOM    157  O   THR A  18      42.316   3.598 -14.042  1.00 70.81           O  
ATOM    158  CG2 THR A  18      44.223  -0.129 -13.950  1.00 70.81           C  
ATOM    159  OG1 THR A  18      45.688   1.207 -12.581  1.00 70.81           O  
ATOM    160  N   ARG A  19      44.083   4.428 -12.938  1.00 75.21           N  
ATOM    161  CA  ARG A  19      43.338   5.518 -12.315  1.00 75.21           C  
ATOM    162  C   ARG A  19      42.908   6.550 -13.351  1.00 75.21           C  
ATOM    163  CB  ARG A  19      44.177   6.188 -11.224  1.00 75.21           C  
ATOM    164  O   ARG A  19      41.780   7.047 -13.309  1.00 75.21           O  
ATOM    165  CG  ARG A  19      44.067   5.519  -9.864  1.00 75.21           C  
ATOM    166  CD  ARG A  19      44.834   6.285  -8.795  1.00 75.21           C  
ATOM    167  NE  ARG A  19      44.710   5.653  -7.485  1.00 75.21           N  
ATOM    168  NH1 ARG A  19      46.108   7.141  -6.404  1.00 75.21           N  
ATOM    169  NH2 ARG A  19      45.134   5.423  -5.239  1.00 75.21           N  
ATOM    170  CZ  ARG A  19      45.317   6.074  -6.379  1.00 75.21           C  
ATOM    171  N   GLU A  20      43.717   6.807 -14.281  1.00 78.06           N  
ATOM    172  CA  GLU A  20      43.436   7.750 -15.359  1.00 78.06           C  
ATOM    173  C   GLU A  20      42.375   7.204 -16.309  1.00 78.06           C  
ATOM    174  CB  GLU A  20      44.716   8.078 -16.133  1.00 78.06           C  
ATOM    175  O   GLU A  20      41.497   7.943 -16.760  1.00 78.06           O  
ATOM    176  CG  GLU A  20      45.651   9.029 -15.400  1.00 78.06           C  
ATOM    177  CD  GLU A  20      46.930   9.324 -16.168  1.00 78.06           C  
ATOM    178  OE1 GLU A  20      47.762  10.120 -15.679  1.00 78.06           O  
ATOM    179  OE2 GLU A  20      47.100   8.754 -17.269  1.00 78.06           O  
ATOM    180  N   ARG A  21      42.484   5.859 -16.496  1.00 76.31           N  
ATOM    181  CA  ARG A  21      41.483   5.198 -17.328  1.00 76.31           C  
ATOM    182  C   ARG A  21      40.104   5.263 -16.681  1.00 76.31           C  
ATOM    183  CB  ARG A  21      41.874   3.741 -17.585  1.00 76.31           C  
ATOM    184  O   ARG A  21      39.107   5.528 -17.357  1.00 76.31           O  
ATOM    185  CG  ARG A  21      41.040   3.060 -18.658  1.00 76.31           C  
ATOM    186  CD  ARG A  21      41.455   1.609 -18.859  1.00 76.31           C  
ATOM    187  NE  ARG A  21      42.742   1.507 -19.542  1.00 76.31           N  
ATOM    188  NH1 ARG A  21      43.497  -0.283 -18.292  1.00 76.31           N  
ATOM    189  NH2 ARG A  21      44.816   0.606 -19.942  1.00 76.31           N  
ATOM    190  CZ  ARG A  21      43.682   0.610 -19.257  1.00 76.31           C  
ATOM    191  N   ALA A  22      40.088   5.097 -15.399  1.00 74.97           N  
ATOM    192  CA  ALA A  22      38.819   5.118 -14.677  1.00 74.97           C  
ATOM    193  C   ALA A  22      38.213   6.519 -14.673  1.00 74.97           C  
ATOM    194  CB  ALA A  22      39.011   4.620 -13.247  1.00 74.97           C  
ATOM    195  O   ALA A  22      37.002   6.679 -14.838  1.00 74.97           O  
ATOM    196  N   ALA A  23      38.988   7.531 -14.527  1.00 81.35           N  
ATOM    197  CA  ALA A  23      38.538   8.921 -14.503  1.00 81.35           C  
ATOM    198  C   ALA A  23      38.005   9.348 -15.867  1.00 81.35           C  
ATOM    199  CB  ALA A  23      39.675   9.841 -14.067  1.00 81.35           C  
ATOM    200  O   ALA A  23      36.983  10.033 -15.955  1.00 81.35           O  
ATOM    201  N   ARG A  24      38.603   8.940 -16.889  1.00 77.97           N  
ATOM    202  CA  ARG A  24      38.148   9.222 -18.246  1.00 77.97           C  
ATOM    203  C   ARG A  24      36.807   8.550 -18.525  1.00 77.97           C  
ATOM    204  CB  ARG A  24      39.188   8.759 -19.269  1.00 77.97           C  
ATOM    205  O   ARG A  24      35.912   9.160 -19.112  1.00 77.97           O  
ATOM    206  CG  ARG A  24      38.936   9.271 -20.679  1.00 77.97           C  
ATOM    207  CD  ARG A  24      39.941   8.706 -21.672  1.00 77.97           C  
ATOM    208  NE  ARG A  24      41.263   9.301 -21.500  1.00 77.97           N  
ATOM    209  NH1 ARG A  24      42.171   8.338 -23.393  1.00 77.97           N  
ATOM    210  NH2 ARG A  24      43.451   9.704 -22.070  1.00 77.97           N  
ATOM    211  CZ  ARG A  24      42.292   9.113 -22.321  1.00 77.97           C  
ATOM    212  N   GLN A  25      36.734   7.352 -18.076  1.00 75.43           N  
ATOM    213  CA  GLN A  25      35.488   6.620 -18.278  1.00 75.43           C  
ATOM    214  C   GLN A  25      34.334   7.284 -17.534  1.00 75.43           C  
ATOM    215  CB  GLN A  25      35.639   5.167 -17.826  1.00 75.43           C  
ATOM    216  O   GLN A  25      33.221   7.376 -18.057  1.00 75.43           O  
ATOM    217  CG  GLN A  25      36.219   4.247 -18.892  1.00 75.43           C  
ATOM    218  CD  GLN A  25      36.239   2.792 -18.464  1.00 75.43           C  
ATOM    219  NE2 GLN A  25      36.941   1.960 -19.225  1.00 75.43           N  
ATOM    220  OE1 GLN A  25      35.629   2.419 -17.457  1.00 75.43           O  
ATOM    221  N   ARG A  26      34.720   7.768 -16.343  1.00 77.56           N  
ATOM    222  CA  ARG A  26      33.708   8.437 -15.532  1.00 77.56           C  
ATOM    223  C   ARG A  26      33.227   9.718 -16.204  1.00 77.56           C  
ATOM    224  CB  ARG A  26      34.256   8.750 -14.138  1.00 77.56           C  
ATOM    225  O   ARG A  26      32.026   9.996 -16.235  1.00 77.56           O  
ATOM    226  CG  ARG A  26      34.105   7.608 -13.146  1.00 77.56           C  
ATOM    227  CD  ARG A  26      34.630   7.985 -11.767  1.00 77.56           C  
ATOM    228  NE  ARG A  26      34.606   6.848 -10.852  1.00 77.56           N  
ATOM    229  NH1 ARG A  26      35.797   7.906  -9.178  1.00 77.56           N  
ATOM    230  NH2 ARG A  26      35.079   5.748  -8.892  1.00 77.56           N  
ATOM    231  CZ  ARG A  26      35.161   6.837  -9.643  1.00 77.56           C  
ATOM    232  N   LEU A  27      34.115  10.471 -16.794  1.00 81.21           N  
ATOM    233  CA  LEU A  27      33.799  11.729 -17.460  1.00 81.21           C  
ATOM    234  C   LEU A  27      33.015  11.483 -18.744  1.00 81.21           C  
ATOM    235  CB  LEU A  27      35.081  12.507 -17.772  1.00 81.21           C  
ATOM    236  O   LEU A  27      32.071  12.215 -19.051  1.00 81.21           O  
ATOM    237  CG  LEU A  27      35.707  13.277 -16.609  1.00 81.21           C  
ATOM    238  CD1 LEU A  27      37.098  13.774 -16.989  1.00 81.21           C  
ATOM    239  CD2 LEU A  27      34.813  14.441 -16.194  1.00 81.21           C  
ATOM    240  N   GLU A  28      33.348  10.440 -19.436  1.00 78.04           N  
ATOM    241  CA  GLU A  28      32.650  10.060 -20.660  1.00 78.04           C  
ATOM    242  C   GLU A  28      31.220   9.615 -20.364  1.00 78.04           C  
ATOM    243  CB  GLU A  28      33.407   8.947 -21.388  1.00 78.04           C  
ATOM    244  O   GLU A  28      30.295   9.948 -21.107  1.00 78.04           O  
ATOM    245  CG  GLU A  28      34.670   9.422 -22.093  1.00 78.04           C  
ATOM    246  CD  GLU A  28      35.419   8.304 -22.800  1.00 78.04           C  
ATOM    247  OE1 GLU A  28      36.454   8.581 -23.448  1.00 78.04           O  
ATOM    248  OE2 GLU A  28      34.966   7.141 -22.708  1.00 78.04           O  
ATOM    249  N   ARG A  29      31.111   8.930 -19.250  1.00 77.48           N  
ATOM    250  CA  ARG A  29      29.781   8.458 -18.880  1.00 77.48           C  
ATOM    251  C   ARG A  29      28.878   9.620 -18.480  1.00 77.48           C  
ATOM    252  CB  ARG A  29      29.869   7.445 -17.736  1.00 77.48           C  
ATOM    253  O   ARG A  29      27.699   9.649 -18.839  1.00 77.48           O  
ATOM    254  CG  ARG A  29      30.300   6.055 -18.175  1.00 77.48           C  
ATOM    255  CD  ARG A  29      29.992   5.008 -17.114  1.00 77.48           C  
ATOM    256  NE  ARG A  29      31.123   4.801 -16.215  1.00 77.48           N  
ATOM    257  NH1 ARG A  29      29.835   4.170 -14.404  1.00 77.48           N  
ATOM    258  NH2 ARG A  29      32.119   4.251 -14.220  1.00 77.48           N  
ATOM    259  CZ  ARG A  29      31.023   4.408 -14.948  1.00 77.48           C  
ATOM    260  N   ARG A  30      29.487  10.567 -17.829  1.00 75.57           N  
ATOM    261  CA  ARG A  30      28.737  11.742 -17.398  1.00 75.57           C  
ATOM    262  C   ARG A  30      28.262  12.558 -18.596  1.00 75.57           C  
ATOM    263  CB  ARG A  30      29.588  12.614 -16.473  1.00 75.57           C  
ATOM    264  O   ARG A  30      27.128  13.040 -18.615  1.00 75.57           O  
ATOM    265  CG  ARG A  30      28.791  13.652 -15.699  1.00 75.57           C  
ATOM    266  CD  ARG A  30      29.655  14.384 -14.682  1.00 75.57           C  
ATOM    267  NE  ARG A  30      28.919  15.459 -14.024  1.00 75.57           N  
ATOM    268  NH1 ARG A  30      30.611  15.990 -12.543  1.00 75.57           N  
ATOM    269  NH2 ARG A  30      28.635  17.151 -12.497  1.00 75.57           N  
ATOM    270  CZ  ARG A  30      29.390  16.198 -13.023  1.00 75.57           C  
ATOM    271  N   ALA A  31      29.111  12.692 -19.558  1.00 74.09           N  
ATOM    272  CA  ALA A  31      28.780  13.448 -20.763  1.00 74.09           C  
ATOM    273  C   ALA A  31      27.689  12.748 -21.568  1.00 74.09           C  
ATOM    274  CB  ALA A  31      30.025  13.650 -21.624  1.00 74.09           C  
ATOM    275  O   ALA A  31      26.814  13.402 -22.141  1.00 74.09           O  
ATOM    276  N   GLU A  32      27.723  11.343 -21.561  1.00 72.38           N  
ATOM    277  CA  GLU A  32      26.718  10.556 -22.269  1.00 72.38           C  
ATOM    278  C   GLU A  32      25.361  10.642 -21.577  1.00 72.38           C  
ATOM    279  CB  GLU A  32      27.159   9.094 -22.380  1.00 72.38           C  
ATOM    280  O   GLU A  32      24.319  10.590 -22.234  1.00 72.38           O  
ATOM    281  CG  GLU A  32      28.255   8.859 -23.410  1.00 72.38           C  
ATOM    282  CD  GLU A  32      28.698   7.407 -23.493  1.00 72.38           C  
ATOM    283  OE1 GLU A  32      29.673   7.111 -24.221  1.00 72.38           O  
ATOM    284  OE2 GLU A  32      28.065   6.558 -22.826  1.00 72.38           O  
ATOM    285  N   LEU A  33      25.407  10.973 -20.328  1.00 73.95           N  
ATOM    286  CA  LEU A  33      24.143  10.927 -19.601  1.00 73.95           C  
ATOM    287  C   LEU A  33      23.564  12.328 -19.428  1.00 73.95           C  
ATOM    288  CB  LEU A  33      24.335  10.270 -18.232  1.00 73.95           C  
ATOM    289  O   LEU A  33      22.478  12.491 -18.867  1.00 73.95           O  
ATOM    290  CG  LEU A  33      24.614   8.766 -18.235  1.00 73.95           C  
ATOM    291  CD1 LEU A  33      25.004   8.296 -16.838  1.00 73.95           C  
ATOM    292  CD2 LEU A  33      23.399   7.997 -18.744  1.00 73.95           C  
ATOM    293  N   THR A  34      24.408  13.330 -19.888  1.00 78.71           N  
ATOM    294  CA  THR A  34      23.947  14.706 -19.743  1.00 78.71           C  
ATOM    295  C   THR A  34      22.845  15.016 -20.752  1.00 78.71           C  
ATOM    296  CB  THR A  34      25.106  15.705 -19.921  1.00 78.71           C  
ATOM    297  O   THR A  34      23.030  14.835 -21.957  1.00 78.71           O  
ATOM    298  CG2 THR A  34      24.667  17.124 -19.573  1.00 78.71           C  
ATOM    299  OG1 THR A  34      26.190  15.328 -19.063  1.00 78.71           O  
ATOM    300  N   VAL A  35      21.729  15.088 -20.360  1.00 70.92           N  
ATOM    301  CA  VAL A  35      20.481  15.382 -21.056  1.00 70.92           C  
ATOM    302  C   VAL A  35      20.499  16.822 -21.564  1.00 70.92           C  
ATOM    303  CB  VAL A  35      19.255  15.153 -20.144  1.00 70.92           C  
ATOM    304  O   VAL A  35      20.759  17.753 -20.799  1.00 70.92           O  
ATOM    305  CG1 VAL A  35      17.963  15.514 -20.876  1.00 70.92           C  
ATOM    306  CG2 VAL A  35      19.213  13.705 -19.661  1.00 70.92           C  
ATOM    307  N   THR A  36      20.353  17.017 -22.812  1.00 83.05           N  
ATOM    308  CA  THR A  36      20.327  18.307 -23.493  1.00 83.05           C  
ATOM    309  C   THR A  36      18.891  18.746 -23.767  1.00 83.05           C  
ATOM    310  CB  THR A  36      21.112  18.255 -24.817  1.00 83.05           C  
ATOM    311  O   THR A  36      17.964  17.937 -23.688  1.00 83.05           O  
ATOM    312  CG2 THR A  36      22.537  17.759 -24.592  1.00 83.05           C  
ATOM    313  OG1 THR A  36      20.447  17.370 -25.726  1.00 83.05           O  
ATOM    314  N   PRO A  37      18.650  20.079 -23.825  1.00 79.88           N  
ATOM    315  CA  PRO A  37      17.321  20.610 -24.139  1.00 79.88           C  
ATOM    316  C   PRO A  37      16.750  20.042 -25.436  1.00 79.88           C  
ATOM    317  CB  PRO A  37      17.564  22.116 -24.263  1.00 79.88           C  
ATOM    318  O   PRO A  37      15.540  19.826 -25.540  1.00 79.88           O  
ATOM    319  CG  PRO A  37      18.858  22.355 -23.554  1.00 79.88           C  
ATOM    320  CD  PRO A  37      19.642  21.074 -23.551  1.00 79.88           C  
ATOM    321  N   GLU A  38      17.600  19.789 -26.432  1.00 77.89           N  
ATOM    322  CA  GLU A  38      17.203  19.165 -27.691  1.00 77.89           C  
ATOM    323  C   GLU A  38      16.666  17.755 -27.463  1.00 77.89           C  
ATOM    324  CB  GLU A  38      18.382  19.128 -28.668  1.00 77.89           C  
ATOM    325  O   GLU A  38      15.701  17.341 -28.110  1.00 77.89           O  
ATOM    326  CG  GLU A  38      18.802  20.498 -29.178  1.00 77.89           C  
ATOM    327  CD  GLU A  38      19.726  21.237 -28.222  1.00 77.89           C  
ATOM    328  OE1 GLU A  38      19.907  22.465 -28.381  1.00 77.89           O  
ATOM    329  OE2 GLU A  38      20.274  20.581 -27.308  1.00 77.89           O  
ATOM    330  N   ASP A  39      17.281  16.992 -26.518  1.00 75.85           N  
ATOM    331  CA  ASP A  39      16.801  15.672 -26.120  1.00 75.85           C  
ATOM    332  C   ASP A  39      15.414  15.760 -25.488  1.00 75.85           C  
ATOM    333  CB  ASP A  39      17.782  15.016 -25.146  1.00 75.85           C  
ATOM    334  O   ASP A  39      14.536  14.949 -25.792  1.00 75.85           O  
ATOM    335  CG  ASP A  39      19.078  14.586 -25.809  1.00 75.85           C  
ATOM    336  OD1 ASP A  39      19.061  14.227 -27.007  1.00 75.85           O  
ATOM    337  OD2 ASP A  39      20.126  14.602 -25.128  1.00 75.85           O  
ATOM    338  N   GLU A  40      15.219  16.846 -24.730  1.00 74.80           N  
ATOM    339  CA  GLU A  40      13.938  17.054 -24.061  1.00 74.80           C  
ATOM    340  C   GLU A  40      12.827  17.331 -25.069  1.00 74.80           C  
ATOM    341  CB  GLU A  40      14.037  18.205 -23.057  1.00 74.80           C  
ATOM    342  O   GLU A  40      11.720  16.804 -24.942  1.00 74.80           O  
ATOM    343  CG  GLU A  40      14.718  17.825 -21.750  1.00 74.80           C  
ATOM    344  CD  GLU A  40      14.778  18.969 -20.750  1.00 74.80           C  
ATOM    345  OE1 GLU A  40      15.335  18.780 -19.645  1.00 74.80           O  
ATOM    346  OE2 GLU A  40      14.263  20.062 -21.074  1.00 74.80           O  
ATOM    347  N   ALA A  41      13.118  18.204 -26.128  1.00 79.96           N  
ATOM    348  CA  ALA A  41      12.157  18.552 -27.171  1.00 79.96           C  
ATOM    349  C   ALA A  41      11.792  17.331 -28.010  1.00 79.96           C  
ATOM    350  CB  ALA A  41      12.716  19.658 -28.062  1.00 79.96           C  
ATOM    351  O   ALA A  41      10.623  17.125 -28.343  1.00 79.96           O  
ATOM    352  N   ARG A  42      12.807  16.531 -28.422  1.00 79.63           N  
ATOM    353  CA  ARG A  42      12.597  15.292 -29.163  1.00 79.63           C  
ATOM    354  C   ARG A  42      11.711  14.328 -28.380  1.00 79.63           C  
ATOM    355  CB  ARG A  42      13.935  14.626 -29.490  1.00 79.63           C  
ATOM    356  O   ARG A  42      10.793  13.726 -28.940  1.00 79.63           O  
ATOM    357  CG  ARG A  42      13.828  13.483 -30.486  1.00 79.63           C  
ATOM    358  CD  ARG A  42      15.186  12.863 -30.781  1.00 79.63           C  
ATOM    359  NE  ARG A  42      15.907  12.534 -29.555  1.00 79.63           N  
ATOM    360  NH1 ARG A  42      17.401  11.096 -30.572  1.00 79.63           N  
ATOM    361  NH2 ARG A  42      17.524  11.474 -28.315  1.00 79.63           N  
ATOM    362  CZ  ARG A  42      16.942  11.702 -29.483  1.00 79.63           C  
ATOM    363  N   TRP A  43      11.868  14.289 -27.092  1.00 75.43           N  
ATOM    364  CA  TRP A  43      11.113  13.390 -26.224  1.00 75.43           C  
ATOM    365  C   TRP A  43       9.673  13.867 -26.068  1.00 75.43           C  
ATOM    366  CB  TRP A  43      11.781  13.282 -24.850  1.00 75.43           C  
ATOM    367  O   TRP A  43       8.741  13.060 -26.079  1.00 75.43           O  
ATOM    368  CG  TRP A  43      13.096  12.563 -24.867  1.00 75.43           C  
ATOM    369  CD1 TRP A  43      13.519  11.639 -25.783  1.00 75.43           C  
ATOM    370  CD2 TRP A  43      14.160  12.706 -23.921  1.00 75.43           C  
ATOM    371  CE2 TRP A  43      15.198  11.838 -24.325  1.00 75.43           C  
ATOM    372  CE3 TRP A  43      14.336  13.485 -22.770  1.00 75.43           C  
ATOM    373  NE1 TRP A  43      14.782  11.200 -25.462  1.00 75.43           N  
ATOM    374  CH2 TRP A  43      16.544  12.502 -22.495  1.00 75.43           C  
ATOM    375  CZ2 TRP A  43      16.398  11.728 -23.617  1.00 75.43           C  
ATOM    376  CZ3 TRP A  43      15.530  13.374 -22.067  1.00 75.43           C  
ATOM    377  N   ALA A  44       9.528  15.219 -25.889  1.00 76.27           N  
ATOM    378  CA  ALA A  44       8.188  15.790 -25.775  1.00 76.27           C  
ATOM    379  C   ALA A  44       7.359  15.498 -27.022  1.00 76.27           C  
ATOM    380  CB  ALA A  44       8.270  17.296 -25.535  1.00 76.27           C  
ATOM    381  O   ALA A  44       6.188  15.126 -26.924  1.00 76.27           O  
ATOM    382  N   GLU A  45       7.981  15.658 -28.187  1.00 77.45           N  
ATOM    383  CA  GLU A  45       7.324  15.367 -29.458  1.00 77.45           C  
ATOM    384  C   GLU A  45       6.971  13.887 -29.571  1.00 77.45           C  
ATOM    385  CB  GLU A  45       8.213  15.787 -30.632  1.00 77.45           C  
ATOM    386  O   GLU A  45       5.878  13.537 -30.021  1.00 77.45           O  
ATOM    387  CG  GLU A  45       7.500  15.780 -31.976  1.00 77.45           C  
ATOM    388  CD  GLU A  45       8.396  16.197 -33.132  1.00 77.45           C  
ATOM    389  OE1 GLU A  45       7.927  16.199 -34.293  1.00 77.45           O  
ATOM    390  OE2 GLU A  45       9.576  16.524 -32.875  1.00 77.45           O  
ATOM    391  N   ASN A  46       7.925  12.893 -29.208  1.00 75.03           N  
ATOM    392  CA  ASN A  46       7.669  11.457 -29.208  1.00 75.03           C  
ATOM    393  C   ASN A  46       6.542  11.089 -28.247  1.00 75.03           C  
ATOM    394  CB  ASN A  46       8.942  10.685 -28.854  1.00 75.03           C  
ATOM    395  O   ASN A  46       5.708  10.238 -28.558  1.00 75.03           O  
ATOM    396  CG  ASN A  46       9.677  10.179 -30.080  1.00 75.03           C  
ATOM    397  ND2 ASN A  46      10.735   9.407 -29.860  1.00 75.03           N  
ATOM    398  OD1 ASN A  46       9.299  10.481 -31.214  1.00 75.03           O  
ATOM    399  N   ARG A  47       6.527  11.875 -27.136  1.00 70.57           N  
ATOM    400  CA  ARG A  47       5.459  11.707 -26.156  1.00 70.57           C  
ATOM    401  C   ARG A  47       4.091  11.918 -26.796  1.00 70.57           C  
ATOM    402  CB  ARG A  47       5.646  12.676 -24.986  1.00 70.57           C  
ATOM    403  O   ARG A  47       3.176  11.117 -26.595  1.00 70.57           O  
ATOM    404  CG  ARG A  47       6.718  12.247 -23.996  1.00 70.57           C  
ATOM    405  CD  ARG A  47       6.699  13.103 -22.738  1.00 70.57           C  
ATOM    406  NE  ARG A  47       7.052  14.490 -23.025  1.00 70.57           N  
ATOM    407  NH1 ARG A  47       8.939  14.503 -21.692  1.00 70.57           N  
ATOM    408  NH2 ARG A  47       8.336  16.387 -22.850  1.00 70.57           N  
ATOM    409  CZ  ARG A  47       8.108  15.123 -22.522  1.00 70.57           C  
ATOM    410  N   GLU A  48       3.986  13.060 -27.493  1.00 78.08           N  
ATOM    411  CA  GLU A  48       2.711  13.441 -28.094  1.00 78.08           C  
ATOM    412  C   GLU A  48       2.315  12.475 -29.207  1.00 78.08           C  
ATOM    413  CB  GLU A  48       2.778  14.870 -28.637  1.00 78.08           C  
ATOM    414  O   GLU A  48       1.140  12.127 -29.345  1.00 78.08           O  
ATOM    415  CG  GLU A  48       2.756  15.941 -27.556  1.00 78.08           C  
ATOM    416  CD  GLU A  48       2.003  17.195 -27.968  1.00 78.08           C  
ATOM    417  OE1 GLU A  48       1.546  17.949 -27.079  1.00 78.08           O  
ATOM    418  OE2 GLU A  48       1.868  17.426 -29.191  1.00 78.08           O  
ATOM    419  N   ARG A  49       3.305  11.939 -29.882  1.00 77.89           N  
ATOM    420  CA  ARG A  49       3.099  10.997 -30.977  1.00 77.89           C  
ATOM    421  C   ARG A  49       2.617   9.648 -30.455  1.00 77.89           C  
ATOM    422  CB  ARG A  49       4.389  10.817 -31.781  1.00 77.89           C  
ATOM    423  O   ARG A  49       1.675   9.067 -30.997  1.00 77.89           O  
ATOM    424  CG  ARG A  49       4.215   9.995 -33.048  1.00 77.89           C  
ATOM    425  CD  ARG A  49       5.539   9.784 -33.770  1.00 77.89           C  
ATOM    426  NE  ARG A  49       6.524   9.135 -32.909  1.00 77.89           N  
ATOM    427  NH1 ARG A  49       8.346  10.219 -33.826  1.00 77.89           N  
ATOM    428  NH2 ARG A  49       8.641   8.710 -32.126  1.00 77.89           N  
ATOM    429  CZ  ARG A  49       7.835   9.356 -32.956  1.00 77.89           C  
ATOM    430  N   VAL A  50       3.254   8.992 -29.388  1.00 68.92           N  
ATOM    431  CA  VAL A  50       2.900   7.699 -28.812  1.00 68.92           C  
ATOM    432  C   VAL A  50       1.501   7.770 -28.204  1.00 68.92           C  
ATOM    433  CB  VAL A  50       3.923   7.255 -27.743  1.00 68.92           C  
ATOM    434  O   VAL A  50       0.701   6.845 -28.362  1.00 68.92           O  
ATOM    435  CG1 VAL A  50       3.409   6.038 -26.975  1.00 68.92           C  
ATOM    436  CG2 VAL A  50       5.272   6.950 -28.391  1.00 68.92           C  
ATOM    437  N   LEU A  51       1.261   8.951 -27.555  1.00 65.98           N  
ATOM    438  CA  LEU A  51      -0.072   9.106 -26.983  1.00 65.98           C  
ATOM    439  C   LEU A  51      -1.135   9.107 -28.076  1.00 65.98           C  
ATOM    440  CB  LEU A  51      -0.159  10.399 -26.168  1.00 65.98           C  
ATOM    441  O   LEU A  51      -2.190   8.486 -27.924  1.00 65.98           O  
ATOM    442  CG  LEU A  51       0.509  10.379 -24.793  1.00 65.98           C  
ATOM    443  CD1 LEU A  51       0.532  11.782 -24.195  1.00 65.98           C  
ATOM    444  CD2 LEU A  51      -0.209   9.407 -23.863  1.00 65.98           C  
ATOM    445  N   ALA A  52      -0.827   9.823 -29.150  1.00 69.55           N  
ATOM    446  CA  ALA A  52      -1.760   9.901 -30.271  1.00 69.55           C  
ATOM    447  C   ALA A  52      -1.920   8.542 -30.947  1.00 69.55           C  
ATOM    448  CB  ALA A  52      -1.289  10.943 -31.283  1.00 69.55           C  
ATOM    449  O   ALA A  52      -3.030   8.152 -31.316  1.00 69.55           O  
ATOM    450  N   GLU A  53      -0.849   7.745 -31.091  1.00 62.13           N  
ATOM    451  CA  GLU A  53      -0.856   6.420 -31.705  1.00 62.13           C  
ATOM    452  C   GLU A  53      -1.622   5.418 -30.847  1.00 62.13           C  
ATOM    453  CB  GLU A  53       0.575   5.928 -31.938  1.00 62.13           C  
ATOM    454  O   GLU A  53      -2.341   4.565 -31.372  1.00 62.13           O  
ATOM    455  CG  GLU A  53       1.200   6.443 -33.226  1.00 62.13           C  
ATOM    456  CD  GLU A  53       2.599   5.901 -33.472  1.00 62.13           C  
ATOM    457  OE1 GLU A  53       3.215   6.256 -34.503  1.00 62.13           O  
ATOM    458  OE2 GLU A  53       3.083   5.115 -32.628  1.00 62.13           O  
ATOM    459  N   ARG A  54      -1.517   5.516 -29.532  1.00 61.50           N  
ATOM    460  CA  ARG A  54      -2.201   4.588 -28.636  1.00 61.50           C  
ATOM    461  C   ARG A  54      -3.695   4.886 -28.577  1.00 61.50           C  
ATOM    462  CB  ARG A  54      -1.597   4.652 -27.232  1.00 61.50           C  
ATOM    463  O   ARG A  54      -4.513   3.969 -28.477  1.00 61.50           O  
ATOM    464  CG  ARG A  54      -0.293   3.885 -27.086  1.00 61.50           C  
ATOM    465  CD  ARG A  54       0.200   3.878 -25.646  1.00 61.50           C  
ATOM    466  NE  ARG A  54       1.404   3.066 -25.492  1.00 61.50           N  
ATOM    467  NH1 ARG A  54       1.699   3.558 -23.254  1.00 61.50           N  
ATOM    468  NH2 ARG A  54       3.170   2.168 -24.331  1.00 61.50           N  
ATOM    469  CZ  ARG A  54       2.088   2.932 -24.359  1.00 61.50           C  
ATOM    470  N   LYS A  55      -3.947   6.184 -28.728  1.00 61.50           N  
ATOM    471  CA  LYS A  55      -5.373   6.490 -28.787  1.00 61.50           C  
ATOM    472  C   LYS A  55      -5.986   6.007 -30.098  1.00 61.50           C  
ATOM    473  CB  LYS A  55      -5.608   7.992 -28.620  1.00 61.50           C  
ATOM    474  O   LYS A  55      -7.149   5.599 -30.133  1.00 61.50           O  
ATOM    475  CG  LYS A  55      -5.500   8.480 -27.183  1.00 61.50           C  
ATOM    476  CD  LYS A  55      -5.837   9.961 -27.069  1.00 61.50           C  
ATOM    477  CE  LYS A  55      -5.620  10.477 -25.653  1.00 61.50           C  
ATOM    478  NZ  LYS A  55      -5.911  11.938 -25.545  1.00 61.50           N  
ATOM    479  N   SER A  56      -5.075   5.875 -31.155  1.00 52.19           N  
ATOM    480  CA  SER A  56      -5.599   5.493 -32.462  1.00 52.19           C  
ATOM    481  C   SER A  56      -5.468   3.992 -32.693  1.00 52.19           C  
ATOM    482  CB  SER A  56      -4.874   6.254 -33.573  1.00 52.19           C  
ATOM    483  O   SER A  56      -6.282   3.393 -33.399  1.00 52.19           O  
ATOM    484  OG  SER A  56      -3.640   5.631 -33.887  1.00 52.19           O  
ATOM    485  N   ARG A  57      -4.570   3.204 -31.963  1.00 40.60           N  
ATOM    486  CA  ARG A  57      -4.341   1.783 -32.207  1.00 40.60           C  
ATOM    487  C   ARG A  57      -4.998   0.930 -31.127  1.00 40.60           C  
ATOM    488  CB  ARG A  57      -2.842   1.483 -32.273  1.00 40.60           C  
ATOM    489  O   ARG A  57      -4.322   0.440 -30.220  1.00 40.60           O  
ATOM    490  CG  ARG A  57      -2.447   0.564 -33.418  1.00 40.60           C  
ATOM    491  CD  ARG A  57      -0.939   0.375 -33.495  1.00 40.60           C  
ATOM    492  NE  ARG A  57      -0.417   0.730 -34.811  1.00 40.60           N  
ATOM    493  NH1 ARG A  57       1.791   0.306 -34.280  1.00 40.60           N  
ATOM    494  NH2 ARG A  57       1.232   1.034 -36.381  1.00 40.60           N  
ATOM    495  CZ  ARG A  57       0.867   0.689 -35.154  1.00 40.60           C  
ATOM    496  N   TYR A  58      -6.217   1.233 -30.663  1.00 38.20           N  
ATOM    497  CA  TYR A  58      -7.135   0.281 -30.048  1.00 38.20           C  
ATOM    498  C   TYR A  58      -7.337  -0.937 -30.941  1.00 38.20           C  
ATOM    499  CB  TYR A  58      -8.484   0.945 -29.757  1.00 38.20           C  
ATOM    500  O   TYR A  58      -7.857  -0.819 -32.053  1.00 38.20           O  
ATOM    501  CG  TYR A  58      -9.284   0.250 -28.683  1.00 38.20           C  
ATOM    502  CD1 TYR A  58     -10.350  -0.585 -29.011  1.00 38.20           C  
ATOM    503  CD2 TYR A  58      -8.977   0.427 -27.338  1.00 38.20           C  
ATOM    504  CE1 TYR A  58     -11.092  -1.226 -28.024  1.00 38.20           C  
ATOM    505  CE2 TYR A  58      -9.712  -0.210 -26.343  1.00 38.20           C  
ATOM    506  OH  TYR A  58     -11.496  -1.665 -25.714  1.00 38.20           O  
ATOM    507  CZ  TYR A  58     -10.765  -1.033 -26.695  1.00 38.20           C  
ATOM    508  N   VAL A  59      -6.325  -1.670 -31.264  1.00 33.28           N  
ATOM    509  CA  VAL A  59      -6.445  -2.937 -31.978  1.00 33.28           C  
ATOM    510  C   VAL A  59      -6.243  -4.099 -31.009  1.00 33.28           C  
ATOM    511  CB  VAL A  59      -5.433  -3.031 -33.142  1.00 33.28           C  
ATOM    512  O   VAL A  59      -5.225  -4.168 -30.316  1.00 33.28           O  
ATOM    513  CG1 VAL A  59      -5.798  -4.176 -34.085  1.00 33.28           C  
ATOM    514  CG2 VAL A  59      -5.370  -1.707 -33.902  1.00 33.28           C  
ATOM    515  N   PRO A  60      -7.366  -4.831 -30.600  1.00 39.77           N  
ATOM    516  CA  PRO A  60      -7.377  -5.972 -29.682  1.00 39.77           C  
ATOM    517  C   PRO A  60      -6.698  -7.208 -30.269  1.00 39.77           C  
ATOM    518  CB  PRO A  60      -8.869  -6.226 -29.452  1.00 39.77           C  
ATOM    519  O   PRO A  60      -6.928  -7.549 -31.432  1.00 39.77           O  
ATOM    520  CG  PRO A  60      -9.557  -5.473 -30.545  1.00 39.77           C  
ATOM    521  CD  PRO A  60      -8.512  -4.872 -31.441  1.00 39.77           C  
ATOM    522  N   GLN A  61      -5.451  -7.404 -30.079  1.00 33.74           N  
ATOM    523  CA  GLN A  61      -4.627  -8.570 -30.376  1.00 33.74           C  
ATOM    524  C   GLN A  61      -4.692  -9.592 -29.244  1.00 33.74           C  
ATOM    525  CB  GLN A  61      -3.176  -8.154 -30.625  1.00 33.74           C  
ATOM    526  O   GLN A  61      -4.527  -9.242 -28.074  1.00 33.74           O  
ATOM    527  CG  GLN A  61      -2.548  -8.814 -31.844  1.00 33.74           C  
ATOM    528  CD  GLN A  61      -1.559  -7.910 -32.556  1.00 33.74           C  
ATOM    529  NE2 GLN A  61      -1.258  -8.231 -33.810  1.00 33.74           N  
ATOM    530  OE1 GLN A  61      -1.070  -6.931 -31.985  1.00 33.74           O  
ATOM    531  N   LEU A  62      -5.203 -10.822 -29.597  1.00 32.12           N  
ATOM    532  CA  LEU A  62      -4.971 -12.212 -29.976  1.00 32.12           C  
ATOM    533  C   LEU A  62      -5.110 -13.134 -28.769  1.00 32.12           C  
ATOM    534  CB  LEU A  62      -3.582 -12.373 -30.599  1.00 32.12           C  
ATOM    535  O   LEU A  62      -4.511 -12.886 -27.720  1.00 32.12           O  
ATOM    536  CG  LEU A  62      -3.372 -11.719 -31.965  1.00 32.12           C  
ATOM    537  CD1 LEU A  62      -1.894 -11.741 -32.342  1.00 32.12           C  
ATOM    538  CD2 LEU A  62      -4.210 -12.420 -33.029  1.00 32.12           C  
ATOM    539  N   THR A  63      -6.135 -13.958 -28.695  1.00 30.10           N  
ATOM    540  CA  THR A  63      -6.631 -15.287 -28.354  1.00 30.10           C  
ATOM    541  C   THR A  63      -5.481 -16.208 -27.956  1.00 30.10           C  
ATOM    542  CB  THR A  63      -7.410 -15.911 -29.526  1.00 30.10           C  
ATOM    543  O   THR A  63      -4.414 -16.180 -28.574  1.00 30.10           O  
ATOM    544  CG2 THR A  63      -8.722 -15.172 -29.770  1.00 30.10           C  
ATOM    545  OG1 THR A  63      -6.609 -15.845 -30.713  1.00 30.10           O  
ATOM    546  N   PRO A  64      -5.664 -17.311 -27.067  1.00 37.61           N  
ATOM    547  CA  PRO A  64      -6.632 -18.208 -26.431  1.00 37.61           C  
ATOM    548  C   PRO A  64      -6.170 -18.696 -25.060  1.00 37.61           C  
ATOM    549  CB  PRO A  64      -6.736 -19.372 -27.419  1.00 37.61           C  
ATOM    550  O   PRO A  64      -4.980 -18.949 -24.859  1.00 37.61           O  
ATOM    551  CG  PRO A  64      -5.359 -19.521 -27.981  1.00 37.61           C  
ATOM    552  CD  PRO A  64      -4.464 -18.510 -27.324  1.00 37.61           C  
ATOM    553  N   ILE A  65      -6.991 -18.725 -23.929  1.00 34.98           N  
ATOM    554  CA  ILE A  65      -7.585 -19.818 -23.167  1.00 34.98           C  
ATOM    555  C   ILE A  65      -8.863 -19.336 -22.484  1.00 34.98           C  
ATOM    556  CB  ILE A  65      -6.596 -20.379 -22.121  1.00 34.98           C  
ATOM    557  O   ILE A  65      -8.887 -18.255 -21.891  1.00 34.98           O  
ATOM    558  CG1 ILE A  65      -5.303 -20.841 -22.802  1.00 34.98           C  
ATOM    559  CG2 ILE A  65      -7.238 -21.524 -21.331  1.00 34.98           C  
ATOM    560  CD1 ILE A  65      -4.173 -21.162 -21.833  1.00 34.98           C  
ATOM    561  N   GLU A  66      -9.968 -19.397 -23.203  1.00 33.54           N  
ATOM    562  CA  GLU A  66     -11.391 -19.429 -22.882  1.00 33.54           C  
ATOM    563  C   GLU A  66     -11.629 -19.157 -21.399  1.00 33.54           C  
ATOM    564  CB  GLU A  66     -12.001 -20.778 -23.273  1.00 33.54           C  
ATOM    565  O   GLU A  66     -12.278 -19.949 -20.713  1.00 33.54           O  
ATOM    566  CG  GLU A  66     -12.304 -20.907 -24.759  1.00 33.54           C  
ATOM    567  CD  GLU A  66     -12.979 -22.221 -25.121  1.00 33.54           C  
ATOM    568  OE1 GLU A  66     -13.367 -22.399 -26.298  1.00 33.54           O  
ATOM    569  OE2 GLU A  66     -13.122 -23.077 -24.220  1.00 33.54           O  
ATOM    570  N   GLU A  67     -11.051 -18.063 -20.835  1.00 33.07           N  
ATOM    571  CA  GLU A  67     -11.507 -17.424 -19.604  1.00 33.07           C  
ATOM    572  C   GLU A  67     -12.034 -16.018 -19.875  1.00 33.07           C  
ATOM    573  CB  GLU A  67     -10.375 -17.372 -18.574  1.00 33.07           C  
ATOM    574  O   GLU A  67     -11.327 -15.182 -20.441  1.00 33.07           O  
ATOM    575  CG  GLU A  67     -10.071 -18.715 -17.927  1.00 33.07           C  
ATOM    576  CD  GLU A  67      -8.968 -18.642 -16.883  1.00 33.07           C  
ATOM    577  OE1 GLU A  67      -8.598 -19.695 -16.316  1.00 33.07           O  
ATOM    578  OE2 GLU A  67      -8.470 -17.522 -16.630  1.00 33.07           O  
ATOM    579  N   ALA A  68     -13.046 -15.944 -20.649  1.00 30.06           N  
ATOM    580  CA  ALA A  68     -14.084 -14.920 -20.727  1.00 30.06           C  
ATOM    581  C   ALA A  68     -13.633 -13.629 -20.049  1.00 30.06           C  
ATOM    582  CB  ALA A  68     -15.378 -15.425 -20.093  1.00 30.06           C  
ATOM    583  O   ALA A  68     -13.253 -13.636 -18.876  1.00 30.06           O  
ATOM    584  N   GLU A  69     -12.680 -12.924 -20.558  1.00 31.97           N  
ATOM    585  CA  GLU A  69     -12.284 -11.521 -20.497  1.00 31.97           C  
ATOM    586  C   GLU A  69     -13.503 -10.604 -20.462  1.00 31.97           C  
ATOM    587  CB  GLU A  69     -11.390 -11.162 -21.687  1.00 31.97           C  
ATOM    588  O   GLU A  69     -14.251 -10.520 -21.439  1.00 31.97           O  
ATOM    589  CG  GLU A  69     -10.031 -11.847 -21.663  1.00 31.97           C  
ATOM    590  CD  GLU A  69      -9.118 -11.408 -22.797  1.00 31.97           C  
ATOM    591  OE1 GLU A  69      -7.936 -11.821 -22.820  1.00 31.97           O  
ATOM    592  OE2 GLU A  69      -9.588 -10.643 -23.669  1.00 31.97           O  
ATOM    593  N   VAL A  70     -14.289 -10.673 -19.463  1.00 32.82           N  
ATOM    594  CA  VAL A  70     -15.305  -9.640 -19.290  1.00 32.82           C  
ATOM    595  C   VAL A  70     -14.634  -8.292 -19.037  1.00 32.82           C  
ATOM    596  CB  VAL A  70     -16.270  -9.981 -18.133  1.00 32.82           C  
ATOM    597  O   VAL A  70     -13.807  -8.164 -18.131  1.00 32.82           O  
ATOM    598  CG1 VAL A  70     -17.358  -8.916 -18.005  1.00 32.82           C  
ATOM    599  CG2 VAL A  70     -16.891 -11.360 -18.345  1.00 32.82           C  
ATOM    600  N   GLU A  71     -14.223  -7.609 -20.003  1.00 30.97           N  
ATOM    601  CA  GLU A  71     -14.064  -6.158 -20.026  1.00 30.97           C  
ATOM    602  C   GLU A  71     -15.225  -5.464 -19.321  1.00 30.97           C  
ATOM    603  CB  GLU A  71     -13.945  -5.652 -21.466  1.00 30.97           C  
ATOM    604  O   GLU A  71     -16.374  -5.566 -19.757  1.00 30.97           O  
ATOM    605  CG  GLU A  71     -12.513  -5.581 -21.977  1.00 30.97           C  
ATOM    606  CD  GLU A  71     -12.391  -4.893 -23.327  1.00 30.97           C  
ATOM    607  OE1 GLU A  71     -11.252  -4.690 -23.804  1.00 30.97           O  
ATOM    608  OE2 GLU A  71     -13.444  -4.554 -23.912  1.00 30.97           O  
ATOM    609  N   ILE A  72     -15.293  -5.633 -18.070  1.00 38.05           N  
ATOM    610  CA  ILE A  72     -16.344  -4.901 -17.371  1.00 38.05           C  
ATOM    611  C   ILE A  72     -16.115  -3.399 -17.523  1.00 38.05           C  
ATOM    612  CB  ILE A  72     -16.402  -5.286 -15.875  1.00 38.05           C  
ATOM    613  O   ILE A  72     -15.021  -2.900 -17.249  1.00 38.05           O  
ATOM    614  CG1 ILE A  72     -16.491  -6.808 -15.718  1.00 38.05           C  
ATOM    615  CG2 ILE A  72     -17.581  -4.594 -15.185  1.00 38.05           C  
ATOM    616  CD1 ILE A  72     -16.378  -7.290 -14.278  1.00 38.05           C  
ATOM    617  N   GLU A  73     -16.554  -2.831 -18.574  1.00 34.01           N  
ATOM    618  CA  GLU A  73     -16.972  -1.433 -18.580  1.00 34.01           C  
ATOM    619  C   GLU A  73     -17.491  -1.005 -17.210  1.00 34.01           C  
ATOM    620  CB  GLU A  73     -18.045  -1.197 -19.646  1.00 34.01           C  
ATOM    621  O   GLU A  73     -18.425  -1.609 -16.678  1.00 34.01           O  
ATOM    622  CG  GLU A  73     -17.484  -0.826 -21.011  1.00 34.01           C  
ATOM    623  CD  GLU A  73     -18.558  -0.449 -22.019  1.00 34.01           C  
ATOM    624  OE1 GLU A  73     -18.214  -0.095 -23.170  1.00 34.01           O  
ATOM    625  OE2 GLU A  73     -19.754  -0.508 -21.655  1.00 34.01           O  
ATOM    626  N   THR A  74     -16.667  -0.939 -16.137  1.00 43.18           N  
ATOM    627  CA  THR A  74     -17.116  -0.666 -14.776  1.00 43.18           C  
ATOM    628  C   THR A  74     -17.585   0.780 -14.641  1.00 43.18           C  
ATOM    629  CB  THR A  74     -16.000  -0.945 -13.753  1.00 43.18           C  
ATOM    630  O   THR A  74     -16.768   1.702 -14.613  1.00 43.18           O  
ATOM    631  CG2 THR A  74     -15.719  -2.439 -13.639  1.00 43.18           C  
ATOM    632  OG1 THR A  74     -14.803  -0.275 -14.166  1.00 43.18           O  
ATOM    633  N   GLU A  75     -18.342   1.282 -15.604  1.00 44.41           N  
ATOM    634  CA  GLU A  75     -19.109   2.441 -15.157  1.00 44.41           C  
ATOM    635  C   GLU A  75     -19.862   2.139 -13.865  1.00 44.41           C  
ATOM    636  CB  GLU A  75     -20.089   2.889 -16.244  1.00 44.41           C  
ATOM    637  O   GLU A  75     -20.657   1.198 -13.808  1.00 44.41           O  
ATOM    638  CG  GLU A  75     -19.474   3.819 -17.281  1.00 44.41           C  
ATOM    639  CD  GLU A  75     -20.471   4.300 -18.322  1.00 44.41           C  
ATOM    640  OE1 GLU A  75     -20.078   5.066 -19.231  1.00 44.41           O  
ATOM    641  OE2 GLU A  75     -21.656   3.909 -18.228  1.00 44.41           O  
ATOM    642  N   GLY A  76     -19.175   1.893 -12.774  1.00 60.00           N  
ATOM    643  CA  GLY A  76     -19.853   2.029 -11.494  1.00 60.00           C  
ATOM    644  C   GLY A  76     -19.900   0.735 -10.703  1.00 60.00           C  
ATOM    645  O   GLY A  76     -20.598   0.645  -9.691  1.00 60.00           O  
ATOM    646  N   VAL A  77     -19.175  -0.294 -11.209  1.00 66.93           N  
ATOM    647  CA  VAL A  77     -19.238  -1.532 -10.440  1.00 66.93           C  
ATOM    648  C   VAL A  77     -17.971  -1.686  -9.602  1.00 66.93           C  
ATOM    649  CB  VAL A  77     -19.423  -2.761 -11.357  1.00 66.93           C  
ATOM    650  O   VAL A  77     -16.872  -1.369 -10.063  1.00 66.93           O  
ATOM    651  CG1 VAL A  77     -19.507  -4.044 -10.531  1.00 66.93           C  
ATOM    652  CG2 VAL A  77     -20.670  -2.597 -12.224  1.00 66.93           C  
ATOM    653  N   SER A  78     -18.177  -1.743  -8.334  1.00 77.88           N  
ATOM    654  CA  SER A  78     -17.165  -2.012  -7.318  1.00 77.88           C  
ATOM    655  C   SER A  78     -16.281  -3.189  -7.717  1.00 77.88           C  
ATOM    656  CB  SER A  78     -17.823  -2.293  -5.966  1.00 77.88           C  
ATOM    657  O   SER A  78     -16.782  -4.269  -8.035  1.00 77.88           O  
ATOM    658  OG  SER A  78     -16.890  -2.858  -5.061  1.00 77.88           O  
ATOM    659  N   LEU A  79     -14.906  -2.977  -7.825  1.00 78.71           N  
ATOM    660  CA  LEU A  79     -13.923  -4.021  -8.091  1.00 78.71           C  
ATOM    661  C   LEU A  79     -14.002  -5.123  -7.039  1.00 78.71           C  
ATOM    662  CB  LEU A  79     -12.510  -3.432  -8.125  1.00 78.71           C  
ATOM    663  O   LEU A  79     -13.822  -6.301  -7.354  1.00 78.71           O  
ATOM    664  CG  LEU A  79     -11.409  -4.342  -8.673  1.00 78.71           C  
ATOM    665  CD1 LEU A  79     -11.700  -4.710 -10.124  1.00 78.71           C  
ATOM    666  CD2 LEU A  79     -10.047  -3.667  -8.549  1.00 78.71           C  
ATOM    667  N   LEU A  80     -14.306  -4.734  -5.858  1.00 82.49           N  
ATOM    668  CA  LEU A  80     -14.443  -5.684  -4.760  1.00 82.49           C  
ATOM    669  C   LEU A  80     -15.579  -6.665  -5.028  1.00 82.49           C  
ATOM    670  CB  LEU A  80     -14.690  -4.946  -3.441  1.00 82.49           C  
ATOM    671  O   LEU A  80     -15.424  -7.871  -4.825  1.00 82.49           O  
ATOM    672  CG  LEU A  80     -13.522  -4.125  -2.894  1.00 82.49           C  
ATOM    673  CD1 LEU A  80     -13.957  -3.339  -1.661  1.00 82.49           C  
ATOM    674  CD2 LEU A  80     -12.338  -5.029  -2.569  1.00 82.49           C  
ATOM    675  N   GLU A  81     -16.662  -6.154  -5.551  1.00 83.05           N  
ATOM    676  CA  GLU A  81     -17.821  -6.985  -5.862  1.00 83.05           C  
ATOM    677  C   GLU A  81     -17.546  -7.891  -7.059  1.00 83.05           C  
ATOM    678  CB  GLU A  81     -19.051  -6.114  -6.132  1.00 83.05           C  
ATOM    679  O   GLU A  81     -17.908  -9.069  -7.049  1.00 83.05           O  
ATOM    680  CG  GLU A  81     -19.601  -5.425  -4.892  1.00 83.05           C  
ATOM    681  CD  GLU A  81     -20.773  -4.502  -5.189  1.00 83.05           C  
ATOM    682  OE1 GLU A  81     -21.535  -4.169  -4.253  1.00 83.05           O  
ATOM    683  OE2 GLU A  81     -20.930  -4.111  -6.367  1.00 83.05           O  
ATOM    684  N   THR A  82     -16.849  -7.303  -7.977  1.00 80.54           N  
ATOM    685  CA  THR A  82     -16.507  -8.045  -9.186  1.00 80.54           C  
ATOM    686  C   THR A  82     -15.603  -9.229  -8.857  1.00 80.54           C  
ATOM    687  CB  THR A  82     -15.814  -7.138 -10.220  1.00 80.54           C  
ATOM    688  O   THR A  82     -15.770 -10.317  -9.412  1.00 80.54           O  
ATOM    689  CG2 THR A  82     -15.435  -7.921 -11.472  1.00 80.54           C  
ATOM    690  OG1 THR A  82     -16.701  -6.074 -10.585  1.00 80.54           O  
ATOM    691  N   LEU A  83     -14.801  -9.000  -7.867  1.00 78.39           N  
ATOM    692  CA  LEU A  83     -13.846 -10.035  -7.486  1.00 78.39           C  
ATOM    693  C   LEU A  83     -14.457 -10.988  -6.464  1.00 78.39           C  
ATOM    694  CB  LEU A  83     -12.572  -9.406  -6.917  1.00 78.39           C  
ATOM    695  O   LEU A  83     -13.869 -12.024  -6.147  1.00 78.39           O  
ATOM    696  CG  LEU A  83     -11.706  -8.618  -7.902  1.00 78.39           C  
ATOM    697  CD1 LEU A  83     -10.555  -7.937  -7.169  1.00 78.39           C  
ATOM    698  CD2 LEU A  83     -11.180  -9.532  -9.003  1.00 78.39           C  
ATOM    699  N   GLY A  84     -15.654 -10.626  -5.950  1.00 81.75           N  
ATOM    700  CA  GLY A  84     -16.329 -11.455  -4.964  1.00 81.75           C  
ATOM    701  C   GLY A  84     -15.597 -11.519  -3.637  1.00 81.75           C  
ATOM    702  O   GLY A  84     -15.592 -12.559  -2.974  1.00 81.75           O  
ATOM    703  N   ILE A  85     -14.853 -10.439  -3.258  1.00 82.23           N  
ATOM    704  CA  ILE A  85     -14.030 -10.503  -2.055  1.00 82.23           C  
ATOM    705  C   ILE A  85     -14.496  -9.449  -1.054  1.00 82.23           C  
ATOM    706  CB  ILE A  85     -12.533 -10.307  -2.384  1.00 82.23           C  
ATOM    707  O   ILE A  85     -13.841  -9.219  -0.035  1.00 82.23           O  
ATOM    708  CG1 ILE A  85     -12.318  -8.981  -3.123  1.00 82.23           C  
ATOM    709  CG2 ILE A  85     -12.001 -11.485  -3.205  1.00 82.23           C  
ATOM    710  CD1 ILE A  85     -10.854  -8.611  -3.318  1.00 82.23           C  
ATOM    711  N   LEU A  86     -15.562  -8.749  -1.353  1.00 86.21           N  
ATOM    712  CA  LEU A  86     -15.997  -7.647  -0.503  1.00 86.21           C  
ATOM    713  C   LEU A  86     -16.246  -8.127   0.924  1.00 86.21           C  
ATOM    714  CB  LEU A  86     -17.267  -7.003  -1.066  1.00 86.21           C  
ATOM    715  O   LEU A  86     -15.765  -7.516   1.881  1.00 86.21           O  
ATOM    716  CG  LEU A  86     -17.880  -5.875  -0.236  1.00 86.21           C  
ATOM    717  CD1 LEU A  86     -16.862  -4.760  -0.021  1.00 86.21           C  
ATOM    718  CD2 LEU A  86     -19.136  -5.335  -0.913  1.00 86.21           C  
ATOM    719  N   GLU A  87     -16.960  -9.186   1.106  1.00 87.75           N  
ATOM    720  CA  GLU A  87     -17.294  -9.680   2.439  1.00 87.75           C  
ATOM    721  C   GLU A  87     -16.046 -10.150   3.182  1.00 87.75           C  
ATOM    722  CB  GLU A  87     -18.313 -10.818   2.351  1.00 87.75           C  
ATOM    723  O   GLU A  87     -15.915  -9.929   4.387  1.00 87.75           O  
ATOM    724  CG  GLU A  87     -19.699 -10.370   1.910  1.00 87.75           C  
ATOM    725  CD  GLU A  87     -20.272  -9.257   2.774  1.00 87.75           C  
ATOM    726  OE1 GLU A  87     -20.909  -8.329   2.225  1.00 87.75           O  
ATOM    727  OE2 GLU A  87     -20.083  -9.313   4.009  1.00 87.75           O  
ATOM    728  N   ASP A  88     -15.157 -10.738   2.510  1.00 83.20           N  
ATOM    729  CA  ASP A  88     -13.899 -11.178   3.106  1.00 83.20           C  
ATOM    730  C   ASP A  88     -13.072  -9.986   3.584  1.00 83.20           C  
ATOM    731  CB  ASP A  88     -13.093 -12.010   2.106  1.00 83.20           C  
ATOM    732  O   ASP A  88     -12.487 -10.025   4.668  1.00 83.20           O  
ATOM    733  CG  ASP A  88     -13.745 -13.343   1.783  1.00 83.20           C  
ATOM    734  OD1 ASP A  88     -14.495 -13.877   2.630  1.00 83.20           O  
ATOM    735  OD2 ASP A  88     -13.504 -13.867   0.674  1.00 83.20           O  
ATOM    736  N   VAL A  89     -13.091  -9.019   2.721  1.00 86.36           N  
ATOM    737  CA  VAL A  89     -12.365  -7.801   3.064  1.00 86.36           C  
ATOM    738  C   VAL A  89     -12.963  -7.181   4.326  1.00 86.36           C  
ATOM    739  CB  VAL A  89     -12.390  -6.779   1.906  1.00 86.36           C  
ATOM    740  O   VAL A  89     -12.239  -6.858   5.270  1.00 86.36           O  
ATOM    741  CG1 VAL A  89     -11.936  -5.403   2.389  1.00 86.36           C  
ATOM    742  CG2 VAL A  89     -11.512  -7.260   0.752  1.00 86.36           C  
ATOM    743  N   LYS A  90     -14.241  -7.076   4.376  1.00 89.87           N  
ATOM    744  CA  LYS A  90     -14.902  -6.496   5.541  1.00 89.87           C  
ATOM    745  C   LYS A  90     -14.659  -7.340   6.789  1.00 89.87           C  
ATOM    746  CB  LYS A  90     -16.404  -6.352   5.290  1.00 89.87           C  
ATOM    747  O   LYS A  90     -14.377  -6.803   7.863  1.00 89.87           O  
ATOM    748  CG  LYS A  90     -16.766  -5.239   4.319  1.00 89.87           C  
ATOM    749  CD  LYS A  90     -18.275  -5.087   4.179  1.00 89.87           C  
ATOM    750  CE  LYS A  90     -18.641  -3.857   3.359  1.00 89.87           C  
ATOM    751  NZ  LYS A  90     -20.120  -3.690   3.241  1.00 89.87           N  
ATOM    752  N   PHE A  91     -14.799  -8.612   6.589  1.00 86.84           N  
ATOM    753  CA  PHE A  91     -14.586  -9.542   7.692  1.00 86.84           C  
ATOM    754  C   PHE A  91     -13.186  -9.381   8.272  1.00 86.84           C  
ATOM    755  CB  PHE A  91     -14.799 -10.986   7.227  1.00 86.84           C  
ATOM    756  O   PHE A  91     -13.021  -9.280   9.490  1.00 86.84           O  
ATOM    757  CG  PHE A  91     -14.475 -12.015   8.277  1.00 86.84           C  
ATOM    758  CD1 PHE A  91     -13.227 -12.625   8.310  1.00 86.84           C  
ATOM    759  CD2 PHE A  91     -15.419 -12.372   9.230  1.00 86.84           C  
ATOM    760  CE1 PHE A  91     -12.925 -13.578   9.280  1.00 86.84           C  
ATOM    761  CE2 PHE A  91     -15.124 -13.323  10.203  1.00 86.84           C  
ATOM    762  CZ  PHE A  91     -13.877 -13.925  10.226  1.00 86.84           C  
ATOM    763  N   THR A  92     -12.187  -9.344   7.457  1.00 84.54           N  
ATOM    764  CA  THR A  92     -10.793  -9.235   7.870  1.00 84.54           C  
ATOM    765  C   THR A  92     -10.548  -7.923   8.610  1.00 84.54           C  
ATOM    766  CB  THR A  92      -9.843  -9.330   6.661  1.00 84.54           C  
ATOM    767  O   THR A  92      -9.989  -7.919   9.709  1.00 84.54           O  
ATOM    768  CG2 THR A  92      -8.387  -9.191   7.094  1.00 84.54           C  
ATOM    769  OG1 THR A  92     -10.020 -10.599   6.020  1.00 84.54           O  
ATOM    770  N   LEU A  93     -11.027  -6.878   8.116  1.00 88.55           N  
ATOM    771  CA  LEU A  93     -10.755  -5.552   8.659  1.00 88.55           C  
ATOM    772  C   LEU A  93     -11.525  -5.327   9.956  1.00 88.55           C  
ATOM    773  CB  LEU A  93     -11.122  -4.470   7.639  1.00 88.55           C  
ATOM    774  O   LEU A  93     -10.995  -4.743  10.904  1.00 88.55           O  
ATOM    775  CG  LEU A  93     -10.245  -4.391   6.389  1.00 88.55           C  
ATOM    776  CD1 LEU A  93     -10.837  -3.404   5.388  1.00 88.55           C  
ATOM    777  CD2 LEU A  93      -8.820  -3.995   6.759  1.00 88.55           C  
ATOM    778  N   ARG A  94     -12.748  -5.833  10.100  1.00 89.72           N  
ATOM    779  CA  ARG A  94     -13.547  -5.701  11.314  1.00 89.72           C  
ATOM    780  C   ARG A  94     -12.874  -6.400  12.491  1.00 89.72           C  
ATOM    781  CB  ARG A  94     -14.951  -6.271  11.099  1.00 89.72           C  
ATOM    782  O   ARG A  94     -13.039  -5.987  13.641  1.00 89.72           O  
ATOM    783  CG  ARG A  94     -15.899  -5.319  10.387  1.00 89.72           C  
ATOM    784  CD  ARG A  94     -17.301  -5.901  10.274  1.00 89.72           C  
ATOM    785  NE  ARG A  94     -18.158  -5.080   9.423  1.00 89.72           N  
ATOM    786  NH1 ARG A  94     -19.464  -6.839   8.687  1.00 89.72           N  
ATOM    787  NH2 ARG A  94     -19.881  -4.708   7.950  1.00 89.72           N  
ATOM    788  CZ  ARG A  94     -19.166  -5.544   8.689  1.00 89.72           C  
ATOM    789  N   ARG A  95     -12.046  -7.329  12.163  1.00 86.45           N  
ATOM    790  CA  ARG A  95     -11.368  -8.093  13.205  1.00 86.45           C  
ATOM    791  C   ARG A  95     -10.030  -7.458  13.567  1.00 86.45           C  
ATOM    792  CB  ARG A  95     -11.158  -9.542  12.760  1.00 86.45           C  
ATOM    793  O   ARG A  95      -9.336  -7.931  14.470  1.00 86.45           O  
ATOM    794  CG  ARG A  95     -12.432 -10.373  12.744  1.00 86.45           C  
ATOM    795  CD  ARG A  95     -12.134 -11.863  12.831  1.00 86.45           C  
ATOM    796  NE  ARG A  95     -13.002 -12.531  13.797  1.00 86.45           N  
ATOM    797  NH1 ARG A  95     -12.319 -14.668  13.245  1.00 86.45           N  
ATOM    798  NH2 ARG A  95     -13.896 -14.349  14.878  1.00 86.45           N  
ATOM    799  CZ  ARG A  95     -13.070 -13.848  13.971  1.00 86.45           C  
ATOM    800  N   GLY A  96      -9.832  -6.450  12.846  1.00 85.49           N  
ATOM    801  CA  GLY A  96      -8.611  -5.727  13.165  1.00 85.49           C  
ATOM    802  C   GLY A  96      -7.369  -6.361  12.567  1.00 85.49           C  
ATOM    803  O   GLY A  96      -6.266  -6.191  13.090  1.00 85.49           O  
ATOM    804  N   TYR A  97      -7.570  -7.113  11.490  1.00 85.83           N  
ATOM    805  CA  TYR A  97      -6.461  -7.832  10.871  1.00 85.83           C  
ATOM    806  C   TYR A  97      -5.822  -7.001   9.765  1.00 85.83           C  
ATOM    807  CB  TYR A  97      -6.938  -9.174  10.307  1.00 85.83           C  
ATOM    808  O   TYR A  97      -6.230  -5.864   9.520  1.00 85.83           O  
ATOM    809  CG  TYR A  97      -7.385 -10.153  11.365  1.00 85.83           C  
ATOM    810  CD1 TYR A  97      -6.874 -10.091  12.660  1.00 85.83           C  
ATOM    811  CD2 TYR A  97      -8.318 -11.142  11.073  1.00 85.83           C  
ATOM    812  CE1 TYR A  97      -7.282 -10.992  13.638  1.00 85.83           C  
ATOM    813  CE2 TYR A  97      -8.733 -12.048  12.043  1.00 85.83           C  
ATOM    814  OH  TYR A  97      -8.617 -12.860  14.285  1.00 85.83           O  
ATOM    815  CZ  TYR A  97      -8.210 -11.966  13.321  1.00 85.83           C  
ATOM    816  N   ILE A  98      -4.812  -7.691   9.165  1.00 85.88           N  
ATOM    817  CA  ILE A  98      -4.009  -7.061   8.124  1.00 85.88           C  
ATOM    818  C   ILE A  98      -4.500  -7.511   6.750  1.00 85.88           C  
ATOM    819  CB  ILE A  98      -2.508  -7.389   8.291  1.00 85.88           C  
ATOM    820  O   ILE A  98      -4.762  -8.697   6.535  1.00 85.88           O  
ATOM    821  CG1 ILE A  98      -1.999  -6.886   9.646  1.00 85.88           C  
ATOM    822  CG2 ILE A  98      -1.693  -6.789   7.142  1.00 85.88           C  
ATOM    823  CD1 ILE A  98      -0.668  -7.490  10.071  1.00 85.88           C  
ATOM    824  N   LEU A  99      -4.676  -6.500   5.889  1.00 86.10           N  
ATOM    825  CA  LEU A  99      -4.992  -6.788   4.495  1.00 86.10           C  
ATOM    826  C   LEU A  99      -3.852  -6.358   3.578  1.00 86.10           C  
ATOM    827  CB  LEU A  99      -6.287  -6.083   4.082  1.00 86.10           C  
ATOM    828  O   LEU A  99      -3.464  -5.188   3.570  1.00 86.10           O  
ATOM    829  CG  LEU A  99      -6.827  -6.416   2.690  1.00 86.10           C  
ATOM    830  CD1 LEU A  99      -7.262  -7.877   2.626  1.00 86.10           C  
ATOM    831  CD2 LEU A  99      -7.985  -5.492   2.330  1.00 86.10           C  
ATOM    832  N   LEU A 100      -3.327  -7.303   2.774  1.00 84.51           N  
ATOM    833  CA  LEU A 100      -2.220  -7.017   1.868  1.00 84.51           C  
ATOM    834  C   LEU A 100      -2.710  -6.905   0.428  1.00 84.51           C  
ATOM    835  CB  LEU A 100      -1.148  -8.105   1.972  1.00 84.51           C  
ATOM    836  O   LEU A 100      -3.446  -7.771  -0.050  1.00 84.51           O  
ATOM    837  CG  LEU A 100      -0.534  -8.322   3.355  1.00 84.51           C  
ATOM    838  CD1 LEU A 100       0.330  -9.579   3.361  1.00 84.51           C  
ATOM    839  CD2 LEU A 100       0.283  -7.105   3.775  1.00 84.51           C  
ATOM    840  N   VAL A 101      -2.311  -5.823  -0.214  1.00 83.66           N  
ATOM    841  CA  VAL A 101      -2.635  -5.614  -1.622  1.00 83.66           C  
ATOM    842  C   VAL A 101      -1.351  -5.417  -2.424  1.00 83.66           C  
ATOM    843  CB  VAL A 101      -3.575  -4.403  -1.814  1.00 83.66           C  
ATOM    844  O   VAL A 101      -0.547  -4.534  -2.114  1.00 83.66           O  
ATOM    845  CG1 VAL A 101      -3.862  -4.172  -3.297  1.00 83.66           C  
ATOM    846  CG2 VAL A 101      -4.876  -4.609  -1.040  1.00 83.66           C  
ATOM    847  N   GLY A 102      -1.154  -6.278  -3.415  1.00 78.22           N  
ATOM    848  CA  GLY A 102       0.000  -6.144  -4.289  1.00 78.22           C  
ATOM    849  C   GLY A 102      -0.262  -5.259  -5.493  1.00 78.22           C  
ATOM    850  O   GLY A 102      -1.383  -5.213  -6.004  1.00 78.22           O  
ATOM    851  N   GLU A 103       0.732  -4.485  -5.815  1.00 76.74           N  
ATOM    852  CA  GLU A 103       0.653  -3.639  -7.003  1.00 76.74           C  
ATOM    853  C   GLU A 103       1.933  -3.726  -7.828  1.00 76.74           C  
ATOM    854  CB  GLU A 103       0.378  -2.186  -6.610  1.00 76.74           C  
ATOM    855  O   GLU A 103       2.979  -4.138  -7.322  1.00 76.74           O  
ATOM    856  CG  GLU A 103       1.533  -1.517  -5.878  1.00 76.74           C  
ATOM    857  CD  GLU A 103       1.392  -0.006  -5.790  1.00 76.74           C  
ATOM    858  OE1 GLU A 103       2.394   0.680  -5.483  1.00 76.74           O  
ATOM    859  OE2 GLU A 103       0.271   0.497  -6.028  1.00 76.74           O  
ATOM    860  N   THR A 104       1.737  -3.546  -9.148  1.00 68.82           N  
ATOM    861  CA  THR A 104       2.856  -3.259 -10.039  1.00 68.82           C  
ATOM    862  C   THR A 104       2.800  -1.814 -10.528  1.00 68.82           C  
ATOM    863  CB  THR A 104       2.866  -4.213 -11.248  1.00 68.82           C  
ATOM    864  O   THR A 104       1.754  -1.168 -10.452  1.00 68.82           O  
ATOM    865  CG2 THR A 104       2.808  -5.669 -10.800  1.00 68.82           C  
ATOM    866  OG1 THR A 104       1.731  -3.935 -12.078  1.00 68.82           O  
ATOM    867  N   HIS A 105       3.947  -1.107 -10.557  1.00 64.06           N  
ATOM    868  CA  HIS A 105       4.023   0.287 -10.979  1.00 64.06           C  
ATOM    869  C   HIS A 105       3.399   0.480 -12.357  1.00 64.06           C  
ATOM    870  CB  HIS A 105       5.476   0.766 -10.989  1.00 64.06           C  
ATOM    871  O   HIS A 105       3.104   1.609 -12.757  1.00 64.06           O  
ATOM    872  CG  HIS A 105       6.092   0.842  -9.628  1.00 64.06           C  
ATOM    873  CD2 HIS A 105       7.030   0.069  -9.032  1.00 64.06           C  
ATOM    874  ND1 HIS A 105       5.746   1.808  -8.708  1.00 64.06           N  
ATOM    875  CE1 HIS A 105       6.448   1.625  -7.602  1.00 64.06           C  
ATOM    876  NE2 HIS A 105       7.234   0.576  -7.772  1.00 64.06           N  
ATOM    877  N   SER A 106       3.117  -0.525 -13.080  1.00 64.71           N  
ATOM    878  CA  SER A 106       2.621  -0.413 -14.448  1.00 64.71           C  
ATOM    879  C   SER A 106       1.110  -0.612 -14.506  1.00 64.71           C  
ATOM    880  CB  SER A 106       3.313  -1.433 -15.354  1.00 64.71           C  
ATOM    881  O   SER A 106       0.465  -0.226 -15.484  1.00 64.71           O  
ATOM    882  OG  SER A 106       3.187  -2.742 -14.826  1.00 64.71           O  
ATOM    883  N   LYS A 107       0.534  -1.070 -13.424  1.00 69.76           N  
ATOM    884  CA  LYS A 107      -0.902  -1.334 -13.425  1.00 69.76           C  
ATOM    885  C   LYS A 107      -1.584  -0.669 -12.232  1.00 69.76           C  
ATOM    886  CB  LYS A 107      -1.171  -2.839 -13.409  1.00 69.76           C  
ATOM    887  O   LYS A 107      -0.999  -0.570 -11.152  1.00 69.76           O  
ATOM    888  CG  LYS A 107      -0.617  -3.580 -14.618  1.00 69.76           C  
ATOM    889  CD  LYS A 107      -1.009  -5.051 -14.600  1.00 69.76           C  
ATOM    890  CE  LYS A 107      -0.467  -5.790 -15.816  1.00 69.76           C  
ATOM    891  NZ  LYS A 107      -0.802  -7.245 -15.776  1.00 69.76           N  
ATOM    892  N   THR A 108      -2.918  -0.288 -12.440  1.00 75.10           N  
ATOM    893  CA  THR A 108      -3.636   0.582 -11.515  1.00 75.10           C  
ATOM    894  C   THR A 108      -4.542  -0.235 -10.598  1.00 75.10           C  
ATOM    895  CB  THR A 108      -4.475   1.629 -12.270  1.00 75.10           C  
ATOM    896  O   THR A 108      -5.062   0.283  -9.608  1.00 75.10           O  
ATOM    897  CG2 THR A 108      -3.582   2.633 -12.991  1.00 75.10           C  
ATOM    898  OG1 THR A 108      -5.304   0.966 -13.232  1.00 75.10           O  
ATOM    899  N   HIS A 109      -4.697  -1.458 -10.682  1.00 77.54           N  
ATOM    900  CA  HIS A 109      -5.736  -2.241 -10.024  1.00 77.54           C  
ATOM    901  C   HIS A 109      -5.531  -2.269  -8.513  1.00 77.54           C  
ATOM    902  CB  HIS A 109      -5.764  -3.667 -10.576  1.00 77.54           C  
ATOM    903  O   HIS A 109      -6.487  -2.116  -7.749  1.00 77.54           O  
ATOM    904  CG  HIS A 109      -6.333  -3.765 -11.956  1.00 77.54           C  
ATOM    905  CD2 HIS A 109      -7.597  -3.999 -12.382  1.00 77.54           C  
ATOM    906  ND1 HIS A 109      -5.564  -3.617 -13.090  1.00 77.54           N  
ATOM    907  CE1 HIS A 109      -6.333  -3.756 -14.157  1.00 77.54           C  
ATOM    908  NE2 HIS A 109      -7.571  -3.988 -13.755  1.00 77.54           N  
ATOM    909  N   GLY A 110      -4.235  -2.580  -8.131  1.00 80.63           N  
ATOM    910  CA  GLY A 110      -3.964  -2.575  -6.703  1.00 80.63           C  
ATOM    911  C   GLY A 110      -4.355  -1.276  -6.025  1.00 80.63           C  
ATOM    912  O   GLY A 110      -4.976  -1.287  -4.960  1.00 80.63           O  
ATOM    913  N   ARG A 111      -4.065  -0.216  -6.719  1.00 86.04           N  
ATOM    914  CA  ARG A 111      -4.380   1.094  -6.159  1.00 86.04           C  
ATOM    915  C   ARG A 111      -5.883   1.354  -6.187  1.00 86.04           C  
ATOM    916  CB  ARG A 111      -3.643   2.197  -6.923  1.00 86.04           C  
ATOM    917  O   ARG A 111      -6.432   1.946  -5.256  1.00 86.04           O  
ATOM    918  CG  ARG A 111      -2.134   2.167  -6.745  1.00 86.04           C  
ATOM    919  CD  ARG A 111      -1.463   3.359  -7.412  1.00 86.04           C  
ATOM    920  NE  ARG A 111      -0.008   3.268  -7.341  1.00 86.04           N  
ATOM    921  NH1 ARG A 111       0.378   5.207  -8.537  1.00 86.04           N  
ATOM    922  NH2 ARG A 111       2.141   3.968  -7.753  1.00 86.04           N  
ATOM    923  CZ  ARG A 111       0.834   4.148  -7.877  1.00 86.04           C  
ATOM    924  N   GLU A 112      -6.605   0.915  -7.171  1.00 86.44           N  
ATOM    925  CA  GLU A 112      -8.060   1.016  -7.232  1.00 86.44           C  
ATOM    926  C   GLU A 112      -8.714   0.265  -6.076  1.00 86.44           C  
ATOM    927  CB  GLU A 112      -8.581   0.482  -8.568  1.00 86.44           C  
ATOM    928  O   GLU A 112      -9.659   0.763  -5.461  1.00 86.44           O  
ATOM    929  CG  GLU A 112      -8.299   1.400  -9.749  1.00 86.44           C  
ATOM    930  CD  GLU A 112      -8.742   0.816 -11.082  1.00 86.44           C  
ATOM    931  OE1 GLU A 112      -8.556   1.479 -12.127  1.00 86.44           O  
ATOM    932  OE2 GLU A 112      -9.279  -0.314 -11.080  1.00 86.44           O  
ATOM    933  N   LEU A 113      -8.156  -0.888  -5.837  1.00 87.24           N  
ATOM    934  CA  LEU A 113      -8.670  -1.675  -4.721  1.00 87.24           C  
ATOM    935  C   LEU A 113      -8.476  -0.938  -3.401  1.00 87.24           C  
ATOM    936  CB  LEU A 113      -7.978  -3.039  -4.664  1.00 87.24           C  
ATOM    937  O   LEU A 113      -9.375  -0.918  -2.557  1.00 87.24           O  
ATOM    938  CG  LEU A 113      -8.491  -4.102  -5.638  1.00 87.24           C  
ATOM    939  CD1 LEU A 113      -7.536  -5.289  -5.678  1.00 87.24           C  
ATOM    940  CD2 LEU A 113      -9.895  -4.551  -5.247  1.00 87.24           C  
ATOM    941  N   CYS A 114      -7.332  -0.389  -3.316  1.00 90.43           N  
ATOM    942  CA  CYS A 114      -7.049   0.352  -2.092  1.00 90.43           C  
ATOM    943  C   CYS A 114      -8.059   1.476  -1.888  1.00 90.43           C  
ATOM    944  CB  CYS A 114      -5.634   0.927  -2.128  1.00 90.43           C  
ATOM    945  O   CYS A 114      -8.542   1.688  -0.775  1.00 90.43           O  
ATOM    946  SG  CYS A 114      -4.341  -0.301  -1.841  1.00 90.43           S  
ATOM    947  N   LEU A 115      -8.372   2.146  -2.940  1.00 92.45           N  
ATOM    948  CA  LEU A 115      -9.348   3.227  -2.843  1.00 92.45           C  
ATOM    949  C   LEU A 115     -10.696   2.700  -2.364  1.00 92.45           C  
ATOM    950  CB  LEU A 115      -9.511   3.924  -4.196  1.00 92.45           C  
ATOM    951  O   LEU A 115     -11.305   3.272  -1.457  1.00 92.45           O  
ATOM    952  CG  LEU A 115      -8.272   4.628  -4.750  1.00 92.45           C  
ATOM    953  CD1 LEU A 115      -8.582   5.262  -6.102  1.00 92.45           C  
ATOM    954  CD2 LEU A 115      -7.767   5.677  -3.765  1.00 92.45           C  
ATOM    955  N   GLU A 116     -11.121   1.592  -2.928  1.00 92.33           N  
ATOM    956  CA  GLU A 116     -12.407   1.005  -2.565  1.00 92.33           C  
ATOM    957  C   GLU A 116     -12.388   0.475  -1.134  1.00 92.33           C  
ATOM    958  CB  GLU A 116     -12.780  -0.118  -3.537  1.00 92.33           C  
ATOM    959  O   GLU A 116     -13.359   0.637  -0.393  1.00 92.33           O  
ATOM    960  CG  GLU A 116     -13.166   0.373  -4.925  1.00 92.33           C  
ATOM    961  CD  GLU A 116     -13.740  -0.722  -5.810  1.00 92.33           C  
ATOM    962  OE1 GLU A 116     -13.745  -0.558  -7.051  1.00 92.33           O  
ATOM    963  OE2 GLU A 116     -14.190  -1.750  -5.258  1.00 92.33           O  
ATOM    964  N   ILE A 117     -11.277  -0.115  -0.748  1.00 92.61           N  
ATOM    965  CA  ILE A 117     -11.155  -0.694   0.585  1.00 92.61           C  
ATOM    966  C   ILE A 117     -11.222   0.411   1.636  1.00 92.61           C  
ATOM    967  CB  ILE A 117      -9.843  -1.497   0.734  1.00 92.61           C  
ATOM    968  O   ILE A 117     -11.886   0.258   2.665  1.00 92.61           O  
ATOM    969  CG1 ILE A 117      -9.897  -2.772  -0.115  1.00 92.61           C  
ATOM    970  CG2 ILE A 117      -9.578  -1.829   2.205  1.00 92.61           C  
ATOM    971  CD1 ILE A 117      -8.560  -3.488  -0.243  1.00 92.61           C  
ATOM    972  N   MET A 118     -10.620   1.499   1.374  1.00 94.99           N  
ATOM    973  CA  MET A 118     -10.647   2.618   2.312  1.00 94.99           C  
ATOM    974  C   MET A 118     -12.058   3.180   2.447  1.00 94.99           C  
ATOM    975  CB  MET A 118      -9.685   3.720   1.863  1.00 94.99           C  
ATOM    976  O   MET A 118     -12.450   3.632   3.525  1.00 94.99           O  
ATOM    977  CG  MET A 118      -8.222   3.400   2.123  1.00 94.99           C  
ATOM    978  SD  MET A 118      -7.125   4.842   1.833  1.00 94.99           S  
ATOM    979  CE  MET A 118      -6.986   4.780   0.025  1.00 94.99           C  
ATOM    980  N   GLU A 119     -12.862   3.076   1.475  1.00 94.92           N  
ATOM    981  CA  GLU A 119     -14.227   3.593   1.474  1.00 94.92           C  
ATOM    982  C   GLU A 119     -15.139   2.746   2.356  1.00 94.92           C  
ATOM    983  CB  GLU A 119     -14.780   3.650   0.047  1.00 94.92           C  
ATOM    984  O   GLU A 119     -16.234   3.179   2.723  1.00 94.92           O  
ATOM    985  CG  GLU A 119     -14.229   4.802  -0.781  1.00 94.92           C  
ATOM    986  CD  GLU A 119     -14.733   4.805  -2.215  1.00 94.92           C  
ATOM    987  OE1 GLU A 119     -14.447   5.772  -2.957  1.00 94.92           O  
ATOM    988  OE2 GLU A 119     -15.420   3.833  -2.600  1.00 94.92           O  
ATOM    989  N   THR A 120     -14.628   1.623   2.731  1.00 93.52           N  
ATOM    990  CA  THR A 120     -15.430   0.766   3.597  1.00 93.52           C  
ATOM    991  C   THR A 120     -15.525   1.354   5.002  1.00 93.52           C  
ATOM    992  CB  THR A 120     -14.845  -0.657   3.671  1.00 93.52           C  
ATOM    993  O   THR A 120     -16.407   0.981   5.778  1.00 93.52           O  
ATOM    994  CG2 THR A 120     -14.670  -1.253   2.278  1.00 93.52           C  
ATOM    995  OG1 THR A 120     -13.569  -0.609   4.322  1.00 93.52           O  
ATOM    996  N   GLY A 121     -14.630   2.207   5.325  1.00 94.20           N  
ATOM    997  CA  GLY A 121     -14.584   2.796   6.654  1.00 94.20           C  
ATOM    998  C   GLY A 121     -14.000   1.866   7.700  1.00 94.20           C  
ATOM    999  O   GLY A 121     -14.113   2.123   8.900  1.00 94.20           O  
ATOM   1000  N   LEU A 122     -13.345   0.785   7.263  1.00 94.87           N  
ATOM   1001  CA  LEU A 122     -12.869  -0.236   8.191  1.00 94.87           C  
ATOM   1002  C   LEU A 122     -11.345  -0.254   8.245  1.00 94.87           C  
ATOM   1003  CB  LEU A 122     -13.393  -1.616   7.785  1.00 94.87           C  
ATOM   1004  O   LEU A 122     -10.748  -1.222   8.721  1.00 94.87           O  
ATOM   1005  CG  LEU A 122     -14.908  -1.813   7.855  1.00 94.87           C  
ATOM   1006  CD1 LEU A 122     -15.298  -3.151   7.235  1.00 94.87           C  
ATOM   1007  CD2 LEU A 122     -15.393  -1.725   9.298  1.00 94.87           C  
ATOM   1008  N   VAL A 123     -10.758   0.770   7.695  1.00 95.22           N  
ATOM   1009  CA  VAL A 123      -9.303   0.861   7.660  1.00 95.22           C  
ATOM   1010  C   VAL A 123      -8.831   1.967   8.601  1.00 95.22           C  
ATOM   1011  CB  VAL A 123      -8.784   1.123   6.228  1.00 95.22           C  
ATOM   1012  O   VAL A 123      -9.258   3.117   8.480  1.00 95.22           O  
ATOM   1013  CG1 VAL A 123      -7.259   1.203   6.212  1.00 95.22           C  
ATOM   1014  CG2 VAL A 123      -9.275   0.033   5.276  1.00 95.22           C  
ATOM   1015  N   SER A 124      -7.931   1.581   9.462  1.00 94.47           N  
ATOM   1016  CA  SER A 124      -7.395   2.575  10.386  1.00 94.47           C  
ATOM   1017  C   SER A 124      -6.114   3.200   9.844  1.00 94.47           C  
ATOM   1018  CB  SER A 124      -7.126   1.945  11.754  1.00 94.47           C  
ATOM   1019  O   SER A 124      -5.831   4.372  10.104  1.00 94.47           O  
ATOM   1020  OG  SER A 124      -6.161   0.912  11.650  1.00 94.47           O  
ATOM   1021  N   CYS A 125      -5.375   2.390   9.170  1.00 94.27           N  
ATOM   1022  CA  CYS A 125      -4.070   2.819   8.680  1.00 94.27           C  
ATOM   1023  C   CYS A 125      -3.715   2.108   7.380  1.00 94.27           C  
ATOM   1024  CB  CYS A 125      -2.990   2.553   9.729  1.00 94.27           C  
ATOM   1025  O   CYS A 125      -3.990   0.917   7.223  1.00 94.27           O  
ATOM   1026  SG  CYS A 125      -1.343   3.100   9.233  1.00 94.27           S  
ATOM   1027  N   ILE A 126      -3.110   2.913   6.457  1.00 93.47           N  
ATOM   1028  CA  ILE A 126      -2.547   2.303   5.258  1.00 93.47           C  
ATOM   1029  C   ILE A 126      -1.024   2.397   5.297  1.00 93.47           C  
ATOM   1030  CB  ILE A 126      -3.092   2.969   3.975  1.00 93.47           C  
ATOM   1031  O   ILE A 126      -0.469   3.453   5.611  1.00 93.47           O  
ATOM   1032  CG1 ILE A 126      -2.525   2.276   2.731  1.00 93.47           C  
ATOM   1033  CG2 ILE A 126      -2.768   4.466   3.964  1.00 93.47           C  
ATOM   1034  CD1 ILE A 126      -3.214   2.673   1.433  1.00 93.47           C  
ATOM   1035  N   CYS A 127      -0.392   1.248   5.045  1.00 90.80           N  
ATOM   1036  CA  CYS A 127       1.063   1.149   5.000  1.00 90.80           C  
ATOM   1037  C   CYS A 127       1.563   1.125   3.560  1.00 90.80           C  
ATOM   1038  CB  CYS A 127       1.538  -0.103   5.736  1.00 90.80           C  
ATOM   1039  O   CYS A 127       1.098   0.321   2.751  1.00 90.80           O  
ATOM   1040  SG  CYS A 127       1.078  -0.140   7.482  1.00 90.80           S  
ATOM   1041  N   LEU A 128       2.518   2.016   3.309  1.00 87.67           N  
ATOM   1042  CA  LEU A 128       3.046   2.129   1.953  1.00 87.67           C  
ATOM   1043  C   LEU A 128       4.519   1.735   1.909  1.00 87.67           C  
ATOM   1044  CB  LEU A 128       2.871   3.556   1.427  1.00 87.67           C  
ATOM   1045  O   LEU A 128       5.290   2.098   2.800  1.00 87.67           O  
ATOM   1046  CG  LEU A 128       1.446   4.111   1.435  1.00 87.67           C  
ATOM   1047  CD1 LEU A 128       1.439   5.562   0.965  1.00 87.67           C  
ATOM   1048  CD2 LEU A 128       0.534   3.256   0.561  1.00 87.67           C  
ATOM   1049  N   GLU A 129       4.742   0.907   0.892  1.00 79.24           N  
ATOM   1050  CA  GLU A 129       6.134   0.626   0.551  1.00 79.24           C  
ATOM   1051  C   GLU A 129       6.790   1.828  -0.123  1.00 79.24           C  
ATOM   1052  CB  GLU A 129       6.227  -0.602  -0.357  1.00 79.24           C  
ATOM   1053  O   GLU A 129       6.194   2.457  -0.999  1.00 79.24           O  
ATOM   1054  CG  GLU A 129       7.653  -0.986  -0.728  1.00 79.24           C  
ATOM   1055  CD  GLU A 129       7.725  -2.068  -1.793  1.00 79.24           C  
ATOM   1056  OE1 GLU A 129       8.839  -2.364  -2.283  1.00 79.24           O  
ATOM   1057  OE2 GLU A 129       6.660  -2.624  -2.142  1.00 79.24           O  
ATOM   1058  N   PHE A 130       8.070   2.199   0.351  1.00 72.46           N  
ATOM   1059  CA  PHE A 130       8.813   3.260  -0.319  1.00 72.46           C  
ATOM   1060  C   PHE A 130      10.294   2.913  -0.405  1.00 72.46           C  
ATOM   1061  CB  PHE A 130       8.627   4.593   0.413  1.00 72.46           C  
ATOM   1062  O   PHE A 130      10.799   2.121   0.394  1.00 72.46           O  
ATOM   1063  CG  PHE A 130       9.310   4.650   1.752  1.00 72.46           C  
ATOM   1064  CD1 PHE A 130       8.686   4.151   2.888  1.00 72.46           C  
ATOM   1065  CD2 PHE A 130      10.578   5.204   1.875  1.00 72.46           C  
ATOM   1066  CE1 PHE A 130       9.316   4.203   4.130  1.00 72.46           C  
ATOM   1067  CE2 PHE A 130      11.214   5.259   3.112  1.00 72.46           C  
ATOM   1068  CZ  PHE A 130      10.581   4.759   4.238  1.00 72.46           C  
ATOM   1069  N   ASP A 131      10.917   3.423  -1.518  1.00 62.89           N  
ATOM   1070  CA  ASP A 131      12.359   3.303  -1.712  1.00 62.89           C  
ATOM   1071  C   ASP A 131      13.113   4.336  -0.878  1.00 62.89           C  
ATOM   1072  CB  ASP A 131      12.716   3.460  -3.192  1.00 62.89           C  
ATOM   1073  O   ASP A 131      12.996   5.540  -1.116  1.00 62.89           O  
ATOM   1074  CG  ASP A 131      14.154   3.079  -3.498  1.00 62.89           C  
ATOM   1075  OD1 ASP A 131      14.967   2.960  -2.556  1.00 62.89           O  
ATOM   1076  OD2 ASP A 131      14.477   2.900  -4.692  1.00 62.89           O  
ATOM   1077  N   SER A 132      13.668   3.973   0.268  1.00 57.12           N  
ATOM   1078  CA  SER A 132      14.433   4.827   1.171  1.00 57.12           C  
ATOM   1079  C   SER A 132      15.721   5.311   0.515  1.00 57.12           C  
ATOM   1080  CB  SER A 132      14.759   4.082   2.466  1.00 57.12           C  
ATOM   1081  O   SER A 132      16.393   6.202   1.038  1.00 57.12           O  
ATOM   1082  OG  SER A 132      15.621   2.986   2.212  1.00 57.12           O  
ATOM   1083  N   GLN A 133      16.177   4.641  -0.565  1.00 57.98           N  
ATOM   1084  CA  GLN A 133      17.425   5.257  -1.004  1.00 57.98           C  
ATOM   1085  C   GLN A 133      17.245   6.753  -1.245  1.00 57.98           C  
ATOM   1086  CB  GLN A 133      17.941   4.579  -2.275  1.00 57.98           C  
ATOM   1087  O   GLN A 133      18.226   7.491  -1.358  1.00 57.98           O  
ATOM   1088  CG  GLN A 133      18.371   3.133  -2.069  1.00 57.98           C  
ATOM   1089  CD  GLN A 133      18.980   2.519  -3.315  1.00 57.98           C  
ATOM   1090  NE2 GLN A 133      19.561   1.333  -3.168  1.00 57.98           N  
ATOM   1091  OE1 GLN A 133      18.928   3.105  -4.401  1.00 57.98           O  
ATOM   1092  N   LEU A 134      16.022   7.287  -1.045  1.00 55.36           N  
ATOM   1093  CA  LEU A 134      15.807   8.692  -1.373  1.00 55.36           C  
ATOM   1094  C   LEU A 134      15.675   9.532  -0.106  1.00 55.36           C  
ATOM   1095  CB  LEU A 134      14.556   8.854  -2.240  1.00 55.36           C  
ATOM   1096  O   LEU A 134      15.845  10.752  -0.146  1.00 55.36           O  
ATOM   1097  CG  LEU A 134      14.650   8.327  -3.672  1.00 55.36           C  
ATOM   1098  CD1 LEU A 134      13.264   8.258  -4.304  1.00 55.36           C  
ATOM   1099  CD2 LEU A 134      15.580   9.203  -4.505  1.00 55.36           C  
ATOM   1100  N   LEU A 135      15.710   8.960   1.129  1.00 55.07           N  
ATOM   1101  CA  LEU A 135      15.557   9.785   2.323  1.00 55.07           C  
ATOM   1102  C   LEU A 135      16.472   9.298   3.441  1.00 55.07           C  
ATOM   1103  CB  LEU A 135      14.101   9.773   2.798  1.00 55.07           C  
ATOM   1104  O   LEU A 135      16.667   8.092   3.609  1.00 55.07           O  
ATOM   1105  CG  LEU A 135      13.093  10.504   1.911  1.00 55.07           C  
ATOM   1106  CD1 LEU A 135      11.670  10.092   2.274  1.00 55.07           C  
ATOM   1107  CD2 LEU A 135      13.265  12.014   2.036  1.00 55.07           C  
ATOM   1108  N   SER A 136      17.645   9.988   3.794  1.00 52.84           N  
ATOM   1109  CA  SER A 136      18.457   9.802   4.992  1.00 52.84           C  
ATOM   1110  C   SER A 136      17.614   9.929   6.256  1.00 52.84           C  
ATOM   1111  CB  SER A 136      19.600  10.818   5.027  1.00 52.84           C  
ATOM   1112  O   SER A 136      16.775  10.826   6.362  1.00 52.84           O  
ATOM   1113  OG  SER A 136      19.095  12.141   5.088  1.00 52.84           O  
ATOM   1114  N   LEU A 137      16.901   8.914   6.689  1.00 48.19           N  
ATOM   1115  CA  LEU A 137      16.189   8.306   7.808  1.00 48.19           C  
ATOM   1116  C   LEU A 137      16.523   9.017   9.115  1.00 48.19           C  
ATOM   1117  CB  LEU A 137      16.534   6.819   7.919  1.00 48.19           C  
ATOM   1118  O   LEU A 137      17.661   8.955   9.587  1.00 48.19           O  
ATOM   1119  CG  LEU A 137      15.898   5.896   6.879  1.00 48.19           C  
ATOM   1120  CD1 LEU A 137      16.703   4.607   6.751  1.00 48.19           C  
ATOM   1121  CD2 LEU A 137      14.449   5.593   7.247  1.00 48.19           C  
ATOM   1122  N   ASP A 138      15.944  10.201   9.432  1.00 45.08           N  
ATOM   1123  CA  ASP A 138      15.703  10.411  10.856  1.00 45.08           C  
ATOM   1124  C   ASP A 138      14.586  11.427  11.081  1.00 45.08           C  
ATOM   1125  CB  ASP A 138      16.983  10.874  11.555  1.00 45.08           C  
ATOM   1126  O   ASP A 138      14.736  12.606  10.752  1.00 45.08           O  
ATOM   1127  CG  ASP A 138      17.897   9.724  11.941  1.00 45.08           C  
ATOM   1128  OD1 ASP A 138      17.429   8.567  12.002  1.00 45.08           O  
ATOM   1129  OD2 ASP A 138      19.096   9.978  12.189  1.00 45.08           O  
ATOM   1130  N   SER A 139      13.301  11.241  10.612  1.00 44.34           N  
ATOM   1131  CA  SER A 139      12.334  12.061  11.336  1.00 44.34           C  
ATOM   1132  C   SER A 139      10.914  11.807  10.841  1.00 44.34           C  
ATOM   1133  CB  SER A 139      12.675  13.544  11.192  1.00 44.34           C  
ATOM   1134  O   SER A 139      10.711  11.447   9.679  1.00 44.34           O  
ATOM   1135  OG  SER A 139      12.431  13.991   9.870  1.00 44.34           O  
ATOM   1136  N   ASP A 140       9.990  11.195  11.653  1.00 50.17           N  
ATOM   1137  CA  ASP A 140       8.541  11.020  11.700  1.00 50.17           C  
ATOM   1138  C   ASP A 140       7.820  12.306  11.305  1.00 50.17           C  
ATOM   1139  CB  ASP A 140       8.099  10.577  13.096  1.00 50.17           C  
ATOM   1140  O   ASP A 140       6.630  12.468  11.583  1.00 50.17           O  
ATOM   1141  CG  ASP A 140       8.385   9.111  13.372  1.00 50.17           C  
ATOM   1142  OD1 ASP A 140       8.547   8.330  12.409  1.00 50.17           O  
ATOM   1143  OD2 ASP A 140       8.445   8.733  14.562  1.00 50.17           O  
ATOM   1144  N   SER A 141       8.264  13.163  10.303  1.00 54.61           N  
ATOM   1145  CA  SER A 141       7.575  14.414  10.003  1.00 54.61           C  
ATOM   1146  C   SER A 141       6.706  14.282   8.757  1.00 54.61           C  
ATOM   1147  CB  SER A 141       8.583  15.549   9.813  1.00 54.61           C  
ATOM   1148  O   SER A 141       7.001  13.478   7.870  1.00 54.61           O  
ATOM   1149  OG  SER A 141       9.298  15.388   8.600  1.00 54.61           O  
ATOM   1150  N   ILE A 142       5.322  14.500   8.782  1.00 55.57           N  
ATOM   1151  CA  ILE A 142       4.342  14.755   7.732  1.00 55.57           C  
ATOM   1152  C   ILE A 142       5.040  15.332   6.503  1.00 55.57           C  
ATOM   1153  CB  ILE A 142       3.231  15.714   8.217  1.00 55.57           C  
ATOM   1154  O   ILE A 142       4.681  15.009   5.368  1.00 55.57           O  
ATOM   1155  CG1 ILE A 142       2.328  15.013   9.238  1.00 55.57           C  
ATOM   1156  CG2 ILE A 142       2.414  16.238   7.032  1.00 55.57           C  
ATOM   1157  CD1 ILE A 142       1.358  15.945   9.950  1.00 55.57           C  
ATOM   1158  N   ASP A 143       6.137  16.097   6.658  1.00 62.36           N  
ATOM   1159  CA  ASP A 143       6.926  16.665   5.569  1.00 62.36           C  
ATOM   1160  C   ASP A 143       7.666  15.573   4.800  1.00 62.36           C  
ATOM   1161  CB  ASP A 143       7.920  17.696   6.108  1.00 62.36           C  
ATOM   1162  O   ASP A 143       7.806  15.654   3.578  1.00 62.36           O  
ATOM   1163  CG  ASP A 143       7.253  18.982   6.563  1.00 62.36           C  
ATOM   1164  OD1 ASP A 143       6.137  19.290   6.092  1.00 62.36           O  
ATOM   1165  OD2 ASP A 143       7.850  19.695   7.398  1.00 62.36           O  
ATOM   1166  N   GLU A 144       7.808  14.416   5.433  1.00 67.67           N  
ATOM   1167  CA  GLU A 144       8.502  13.279   4.836  1.00 67.67           C  
ATOM   1168  C   GLU A 144       7.584  12.507   3.891  1.00 67.67           C  
ATOM   1169  CB  GLU A 144       9.042  12.346   5.923  1.00 67.67           C  
ATOM   1170  O   GLU A 144       8.007  12.090   2.811  1.00 67.67           O  
ATOM   1171  CG  GLU A 144      10.243  12.905   6.671  1.00 67.67           C  
ATOM   1172  CD  GLU A 144      10.769  11.968   7.747  1.00 67.67           C  
ATOM   1173  OE1 GLU A 144      11.768  12.313   8.418  1.00 67.67           O  
ATOM   1174  OE2 GLU A 144      10.177  10.879   7.920  1.00 67.67           O  
ATOM   1175  N   LEU A 145       6.363  12.390   4.347  1.00 73.58           N  
ATOM   1176  CA  LEU A 145       5.392  11.696   3.508  1.00 73.58           C  
ATOM   1177  C   LEU A 145       5.193  12.431   2.186  1.00 73.58           C  
ATOM   1178  CB  LEU A 145       4.053  11.562   4.237  1.00 73.58           C  
ATOM   1179  O   LEU A 145       5.178  11.808   1.122  1.00 73.58           O  
ATOM   1180  CG  LEU A 145       2.934  10.852   3.473  1.00 73.58           C  
ATOM   1181  CD1 LEU A 145       3.326   9.407   3.180  1.00 73.58           C  
ATOM   1182  CD2 LEU A 145       1.629  10.908   4.261  1.00 73.58           C  
ATOM   1183  N   GLU A 146       5.069  13.751   2.315  1.00 80.20           N  
ATOM   1184  CA  GLU A 146       4.879  14.552   1.109  1.00 80.20           C  
ATOM   1185  C   GLU A 146       6.076  14.429   0.171  1.00 80.20           C  
ATOM   1186  CB  GLU A 146       4.642  16.020   1.470  1.00 80.20           C  
ATOM   1187  O   GLU A 146       5.909  14.297  -1.044  1.00 80.20           O  
ATOM   1188  CG  GLU A 146       4.163  16.871   0.303  1.00 80.20           C  
ATOM   1189  CD  GLU A 146       2.788  16.471  -0.207  1.00 80.20           C  
ATOM   1190  OE1 GLU A 146       2.488  16.715  -1.398  1.00 80.20           O  
ATOM   1191  OE2 GLU A 146       2.004  15.909   0.591  1.00 80.20           O  
ATOM   1192  N   GLU A 147       7.201  14.437   0.748  1.00 77.52           N  
ATOM   1193  CA  GLU A 147       8.420  14.314  -0.046  1.00 77.52           C  
ATOM   1194  C   GLU A 147       8.492  12.956  -0.738  1.00 77.52           C  
ATOM   1195  CB  GLU A 147       9.657  14.524   0.831  1.00 77.52           C  
ATOM   1196  O   GLU A 147       8.823  12.874  -1.923  1.00 77.52           O  
ATOM   1197  CG  GLU A 147       9.923  15.981   1.181  1.00 77.52           C  
ATOM   1198  CD  GLU A 147      11.152  16.174   2.054  1.00 77.52           C  
ATOM   1199  OE1 GLU A 147      11.360  17.295   2.571  1.00 77.52           O  
ATOM   1200  OE2 GLU A 147      11.914  15.195   2.223  1.00 77.52           O  
ATOM   1201  N   VAL A 148       8.148  11.977   0.015  1.00 75.54           N  
ATOM   1202  CA  VAL A 148       8.188  10.620  -0.520  1.00 75.54           C  
ATOM   1203  C   VAL A 148       7.176  10.483  -1.656  1.00 75.54           C  
ATOM   1204  CB  VAL A 148       7.904   9.569   0.577  1.00 75.54           C  
ATOM   1205  O   VAL A 148       7.497   9.947  -2.719  1.00 75.54           O  
ATOM   1206  CG1 VAL A 148       7.702   8.186  -0.040  1.00 75.54           C  
ATOM   1207  CG2 VAL A 148       9.042   9.542   1.596  1.00 75.54           C  
ATOM   1208  N   ILE A 149       6.000  11.002  -1.401  1.00 79.16           N  
ATOM   1209  CA  ILE A 149       4.944  10.912  -2.404  1.00 79.16           C  
ATOM   1210  C   ILE A 149       5.366  11.659  -3.666  1.00 79.16           C  
ATOM   1211  CB  ILE A 149       3.608  11.475  -1.869  1.00 79.16           C  
ATOM   1212  O   ILE A 149       5.160  11.173  -4.781  1.00 79.16           O  
ATOM   1213  CG1 ILE A 149       3.011  10.528  -0.821  1.00 79.16           C  
ATOM   1214  CG2 ILE A 149       2.623  11.710  -3.019  1.00 79.16           C  
ATOM   1215  CD1 ILE A 149       1.719  11.035  -0.194  1.00 79.16           C  
ATOM   1216  N   ASN A 150       5.985  12.810  -3.477  1.00 80.55           N  
ATOM   1217  CA  ASN A 150       6.448  13.588  -4.621  1.00 80.55           C  
ATOM   1218  C   ASN A 150       7.511  12.835  -5.417  1.00 80.55           C  
ATOM   1219  CB  ASN A 150       6.988  14.944  -4.165  1.00 80.55           C  
ATOM   1220  O   ASN A 150       7.505  12.863  -6.649  1.00 80.55           O  
ATOM   1221  CG  ASN A 150       5.887  15.907  -3.766  1.00 80.55           C  
ATOM   1222  ND2 ASN A 150       6.234  16.903  -2.959  1.00 80.55           N  
ATOM   1223  OD1 ASN A 150       4.734  15.757  -4.179  1.00 80.55           O  
ATOM   1224  N   ILE A 151       8.349  12.143  -4.711  1.00 76.85           N  
ATOM   1225  CA  ILE A 151       9.408  11.374  -5.354  1.00 76.85           C  
ATOM   1226  C   ILE A 151       8.798  10.230  -6.161  1.00 76.85           C  
ATOM   1227  CB  ILE A 151      10.415  10.824  -4.320  1.00 76.85           C  
ATOM   1228  O   ILE A 151       9.199   9.982  -7.300  1.00 76.85           O  
ATOM   1229  CG1 ILE A 151      11.232  11.968  -3.709  1.00 76.85           C  
ATOM   1230  CG2 ILE A 151      11.331   9.777  -4.961  1.00 76.85           C  
ATOM   1231  CD1 ILE A 151      12.094  11.550  -2.526  1.00 76.85           C  
ATOM   1232  N   ILE A 152       7.884   9.530  -5.576  1.00 75.56           N  
ATOM   1233  CA  ILE A 152       7.222   8.419  -6.250  1.00 75.56           C  
ATOM   1234  C   ILE A 152       6.546   8.919  -7.525  1.00 75.56           C  
ATOM   1235  CB  ILE A 152       6.187   7.734  -5.329  1.00 75.56           C  
ATOM   1236  O   ILE A 152       6.669   8.299  -8.584  1.00 75.56           O  
ATOM   1237  CG1 ILE A 152       6.894   7.016  -4.174  1.00 75.56           C  
ATOM   1238  CG2 ILE A 152       5.315   6.760  -6.127  1.00 75.56           C  
ATOM   1239  CD1 ILE A 152       5.948   6.460  -3.119  1.00 75.56           C  
ATOM   1240  N   GLU A 153       5.970  10.066  -7.418  1.00 76.01           N  
ATOM   1241  CA  GLU A 153       5.255  10.621  -8.564  1.00 76.01           C  
ATOM   1242  C   GLU A 153       6.221  11.032  -9.671  1.00 76.01           C  
ATOM   1243  CB  GLU A 153       4.404  11.820  -8.137  1.00 76.01           C  
ATOM   1244  O   GLU A 153       5.942  10.825 -10.854  1.00 76.01           O  
ATOM   1245  CG  GLU A 153       3.094  11.435  -7.464  1.00 76.01           C  
ATOM   1246  CD  GLU A 153       2.163  12.617  -7.244  1.00 76.01           C  
ATOM   1247  OE1 GLU A 153       0.987  12.402  -6.873  1.00 76.01           O  
ATOM   1248  OE2 GLU A 153       2.614  13.767  -7.444  1.00 76.01           O  
ATOM   1249  N   MET A 154       7.245  11.637  -9.197  1.00 76.32           N  
ATOM   1250  CA  MET A 154       8.260  12.025 -10.172  1.00 76.32           C  
ATOM   1251  C   MET A 154       8.791  10.806 -10.919  1.00 76.32           C  
ATOM   1252  CB  MET A 154       9.413  12.760  -9.485  1.00 76.32           C  
ATOM   1253  O   MET A 154       8.974  10.850 -12.137  1.00 76.32           O  
ATOM   1254  CG  MET A 154       9.061  14.170  -9.038  1.00 76.32           C  
ATOM   1255  SD  MET A 154      10.490  15.049  -8.295  1.00 76.32           S  
ATOM   1256  CE  MET A 154       9.780  16.708  -8.102  1.00 76.32           C  
ATOM   1257  N   ALA A 155       9.090   9.726 -10.174  1.00 73.96           N  
ATOM   1258  CA  ALA A 155       9.574   8.483 -10.768  1.00 73.96           C  
ATOM   1259  C   ALA A 155       8.541   7.893 -11.724  1.00 73.96           C  
ATOM   1260  CB  ALA A 155       9.924   7.473  -9.678  1.00 73.96           C  
ATOM   1261  O   ALA A 155       8.888   7.417 -12.807  1.00 73.96           O  
ATOM   1262  N   GLU A 156       7.317   7.892 -11.318  1.00 72.37           N  
ATOM   1263  CA  GLU A 156       6.235   7.340 -12.128  1.00 72.37           C  
ATOM   1264  C   GLU A 156       6.044   8.141 -13.413  1.00 72.37           C  
ATOM   1265  CB  GLU A 156       4.929   7.305 -11.331  1.00 72.37           C  
ATOM   1266  O   GLU A 156       5.631   7.593 -14.437  1.00 72.37           O  
ATOM   1267  CG  GLU A 156       4.902   6.243 -10.241  1.00 72.37           C  
ATOM   1268  CD  GLU A 156       3.625   6.263  -9.416  1.00 72.37           C  
ATOM   1269  OE1 GLU A 156       3.382   5.302  -8.650  1.00 72.37           O  
ATOM   1270  OE2 GLU A 156       2.862   7.247  -9.536  1.00 72.37           O  
ATOM   1271  N   ASN A 157       6.394   9.424 -13.312  1.00 73.12           N  
ATOM   1272  CA  ASN A 157       6.186  10.304 -14.457  1.00 73.12           C  
ATOM   1273  C   ASN A 157       7.454  10.446 -15.293  1.00 73.12           C  
ATOM   1274  CB  ASN A 157       5.698  11.679 -13.995  1.00 73.12           C  
ATOM   1275  O   ASN A 157       7.476  11.190 -16.275  1.00 73.12           O  
ATOM   1276  CG  ASN A 157       4.302  11.635 -13.405  1.00 73.12           C  
ATOM   1277  ND2 ASN A 157       4.100  12.354 -12.307  1.00 73.12           N  
ATOM   1278  OD1 ASN A 157       3.413  10.961 -13.931  1.00 73.12           O  
ATOM   1279  N   SER A 158       8.599   9.705 -14.857  1.00 68.24           N  
ATOM   1280  CA  SER A 158       9.853   9.742 -15.603  1.00 68.24           C  
ATOM   1281  C   SER A 158       9.739   8.974 -16.916  1.00 68.24           C  
ATOM   1282  CB  SER A 158      10.993   9.165 -14.763  1.00 68.24           C  
ATOM   1283  O   SER A 158       8.831   8.157 -17.086  1.00 68.24           O  
ATOM   1284  OG  SER A 158      10.916   7.751 -14.713  1.00 68.24           O  
ATOM   1285  N   PRO A 159      10.554   9.300 -17.912  1.00 59.87           N  
ATOM   1286  CA  PRO A 159      10.578   8.662 -19.231  1.00 59.87           C  
ATOM   1287  C   PRO A 159      10.571   7.138 -19.150  1.00 59.87           C  
ATOM   1288  CB  PRO A 159      11.885   9.171 -19.844  1.00 59.87           C  
ATOM   1289  O   PRO A 159       9.950   6.474 -19.984  1.00 59.87           O  
ATOM   1290  CG  PRO A 159      12.199  10.422 -19.091  1.00 59.87           C  
ATOM   1291  CD  PRO A 159      11.592  10.320 -17.721  1.00 59.87           C  
ATOM   1292  N   MET A 160      11.169   6.616 -18.109  1.00 66.29           N  
ATOM   1293  CA  MET A 160      11.252   5.168 -17.938  1.00 66.29           C  
ATOM   1294  C   MET A 160      10.190   4.674 -16.962  1.00 66.29           C  
ATOM   1295  CB  MET A 160      12.643   4.764 -17.447  1.00 66.29           C  
ATOM   1296  O   MET A 160      10.149   3.488 -16.631  1.00 66.29           O  
ATOM   1297  CG  MET A 160      13.754   5.055 -18.443  1.00 66.29           C  
ATOM   1298  SD  MET A 160      13.632   4.020 -19.954  1.00 66.29           S  
ATOM   1299  CE  MET A 160      13.758   5.302 -21.231  1.00 66.29           C  
ATOM   1300  N   GLY A 161       9.419   5.632 -16.454  1.00 58.96           N  
ATOM   1301  CA  GLY A 161       8.429   5.273 -15.451  1.00 58.96           C  
ATOM   1302  C   GLY A 161       7.170   4.670 -16.045  1.00 58.96           C  
ATOM   1303  O   GLY A 161       6.982   4.688 -17.263  1.00 58.96           O  
ATOM   1304  N   HIS A 162       6.566   3.773 -15.346  1.00 65.56           N  
ATOM   1305  CA  HIS A 162       5.308   3.118 -15.686  1.00 65.56           C  
ATOM   1306  C   HIS A 162       4.114   3.933 -15.202  1.00 65.56           C  
ATOM   1307  CB  HIS A 162       5.259   1.710 -15.090  1.00 65.56           C  
ATOM   1308  O   HIS A 162       3.939   4.131 -13.997  1.00 65.56           O  
ATOM   1309  CG  HIS A 162       6.361   0.818 -15.567  1.00 65.56           C  
ATOM   1310  CD2 HIS A 162       7.506   0.420 -14.965  1.00 65.56           C  
ATOM   1311  ND1 HIS A 162       6.353   0.227 -16.812  1.00 65.56           N  
ATOM   1312  CE1 HIS A 162       7.449  -0.500 -16.954  1.00 65.56           C  
ATOM   1313  NE2 HIS A 162       8.166  -0.399 -15.848  1.00 65.56           N  
ATOM   1314  N   HIS A 163       3.671   4.998 -15.955  1.00 65.77           N  
ATOM   1315  CA  HIS A 163       2.528   5.838 -15.615  1.00 65.77           C  
ATOM   1316  C   HIS A 163       1.357   4.998 -15.116  1.00 65.77           C  
ATOM   1317  CB  HIS A 163       2.098   6.672 -16.823  1.00 65.77           C  
ATOM   1318  O   HIS A 163       0.857   4.131 -15.837  1.00 65.77           O  
ATOM   1319  CG  HIS A 163       3.059   7.764 -17.171  1.00 65.77           C  
ATOM   1320  CD2 HIS A 163       3.920   7.894 -18.207  1.00 65.77           C  
ATOM   1321  ND1 HIS A 163       3.210   8.895 -16.398  1.00 65.77           N  
ATOM   1322  CE1 HIS A 163       4.125   9.677 -16.948  1.00 65.77           C  
ATOM   1323  NE2 HIS A 163       4.571   9.092 -18.046  1.00 65.77           N  
ATOM   1324  N   CYS A 164       1.180   5.149 -13.810  1.00 72.61           N  
ATOM   1325  CA  CYS A 164      -0.002   4.559 -13.192  1.00 72.61           C  
ATOM   1326  C   CYS A 164      -1.170   5.538 -13.206  1.00 72.61           C  
ATOM   1327  CB  CYS A 164       0.301   4.133 -11.755  1.00 72.61           C  
ATOM   1328  O   CYS A 164      -1.002   6.716 -12.889  1.00 72.61           O  
ATOM   1329  SG  CYS A 164      -1.012   3.153 -10.995  1.00 72.61           S  
ATOM   1330  N   LEU A 165      -2.364   5.105 -13.699  1.00 77.62           N  
ATOM   1331  CA  LEU A 165      -3.546   5.950 -13.826  1.00 77.62           C  
ATOM   1332  C   LEU A 165      -3.958   6.515 -12.470  1.00 77.62           C  
ATOM   1333  CB  LEU A 165      -4.707   5.161 -14.437  1.00 77.62           C  
ATOM   1334  O   LEU A 165      -4.446   7.644 -12.385  1.00 77.62           O  
ATOM   1335  CG  LEU A 165      -4.590   4.826 -15.925  1.00 77.62           C  
ATOM   1336  CD1 LEU A 165      -5.712   3.883 -16.346  1.00 77.62           C  
ATOM   1337  CD2 LEU A 165      -4.612   6.100 -16.763  1.00 77.62           C  
ATOM   1338  N   ILE A 166      -3.746   5.706 -11.478  1.00 82.91           N  
ATOM   1339  CA  ILE A 166      -4.013   6.150 -10.115  1.00 82.91           C  
ATOM   1340  C   ILE A 166      -2.700   6.500  -9.419  1.00 82.91           C  
ATOM   1341  CB  ILE A 166      -4.777   5.075  -9.309  1.00 82.91           C  
ATOM   1342  O   ILE A 166      -1.873   5.621  -9.163  1.00 82.91           O  
ATOM   1343  CG1 ILE A 166      -6.122   4.764  -9.976  1.00 82.91           C  
ATOM   1344  CG2 ILE A 166      -4.976   5.527  -7.860  1.00 82.91           C  
ATOM   1345  CD1 ILE A 166      -6.916   3.664  -9.284  1.00 82.91           C  
ATOM   1346  N   SER A 167      -2.591   7.835  -9.107  1.00 85.32           N  
ATOM   1347  CA  SER A 167      -1.341   8.314  -8.524  1.00 85.32           C  
ATOM   1348  C   SER A 167      -1.313   8.088  -7.016  1.00 85.32           C  
ATOM   1349  CB  SER A 167      -1.142   9.799  -8.829  1.00 85.32           C  
ATOM   1350  O   SER A 167      -2.354   7.863  -6.397  1.00 85.32           O  
ATOM   1351  OG  SER A 167      -2.068  10.590  -8.105  1.00 85.32           O  
ATOM   1352  N   MET A 168      -0.125   8.102  -6.414  1.00 86.14           N  
ATOM   1353  CA  MET A 168       0.020   8.014  -4.964  1.00 86.14           C  
ATOM   1354  C   MET A 168      -0.619   9.218  -4.279  1.00 86.14           C  
ATOM   1355  CB  MET A 168       1.497   7.916  -4.576  1.00 86.14           C  
ATOM   1356  O   MET A 168      -1.103   9.111  -3.151  1.00 86.14           O  
ATOM   1357  CG  MET A 168       2.101   6.540  -4.808  1.00 86.14           C  
ATOM   1358  SD  MET A 168       1.181   5.212  -3.938  1.00 86.14           S  
ATOM   1359  CE  MET A 168       1.967   5.296  -2.305  1.00 86.14           C  
ATOM   1360  N   GLN A 169      -0.722  10.355  -4.955  1.00 86.84           N  
ATOM   1361  CA  GLN A 169      -1.420  11.523  -4.427  1.00 86.84           C  
ATOM   1362  C   GLN A 169      -2.907  11.238  -4.242  1.00 86.84           C  
ATOM   1363  CB  GLN A 169      -1.227  12.727  -5.351  1.00 86.84           C  
ATOM   1364  O   GLN A 169      -3.514  11.687  -3.267  1.00 86.84           O  
ATOM   1365  CG  GLN A 169       0.170  13.330  -5.291  1.00 86.84           C  
ATOM   1366  CD  GLN A 169       0.468  13.990  -3.958  1.00 86.84           C  
ATOM   1367  NE2 GLN A 169       1.750  14.115  -3.631  1.00 86.84           N  
ATOM   1368  OE1 GLN A 169      -0.446  14.385  -3.227  1.00 86.84           O  
ATOM   1369  N   GLN A 170      -3.350  10.548  -5.200  1.00 89.65           N  
ATOM   1370  CA  GLN A 170      -4.755  10.172  -5.085  1.00 89.65           C  
ATOM   1371  C   GLN A 170      -4.980   9.237  -3.900  1.00 89.65           C  
ATOM   1372  CB  GLN A 170      -5.241   9.510  -6.376  1.00 89.65           C  
ATOM   1373  O   GLN A 170      -5.993   9.339  -3.206  1.00 89.65           O  
ATOM   1374  CG  GLN A 170      -5.398  10.477  -7.542  1.00 89.65           C  
ATOM   1375  CD  GLN A 170      -5.781   9.781  -8.834  1.00 89.65           C  
ATOM   1376  NE2 GLN A 170      -7.043   9.915  -9.228  1.00 89.65           N  
ATOM   1377  OE1 GLN A 170      -4.950   9.128  -9.473  1.00 89.65           O  
ATOM   1378  N   ILE A 171      -4.035   8.346  -3.711  1.00 91.08           N  
ATOM   1379  CA  ILE A 171      -4.108   7.473  -2.545  1.00 91.08           C  
ATOM   1380  C   ILE A 171      -4.068   8.311  -1.269  1.00 91.08           C  
ATOM   1381  CB  ILE A 171      -2.963   6.436  -2.542  1.00 91.08           C  
ATOM   1382  O   ILE A 171      -4.868   8.101  -0.355  1.00 91.08           O  
ATOM   1383  CG1 ILE A 171      -3.109   5.475  -3.728  1.00 91.08           C  
ATOM   1384  CG2 ILE A 171      -2.931   5.670  -1.216  1.00 91.08           C  
ATOM   1385  CD1 ILE A 171      -4.355   4.603  -3.667  1.00 91.08           C  
ATOM   1386  N   LYS A 172      -3.195   9.221  -1.208  1.00 91.07           N  
ATOM   1387  CA  LYS A 172      -3.070  10.113  -0.059  1.00 91.07           C  
ATOM   1388  C   LYS A 172      -4.358  10.897   0.172  1.00 91.07           C  
ATOM   1389  CB  LYS A 172      -1.898  11.076  -0.252  1.00 91.07           C  
ATOM   1390  O   LYS A 172      -4.849  10.977   1.300  1.00 91.07           O  
ATOM   1391  CG  LYS A 172      -1.696  12.046   0.903  1.00 91.07           C  
ATOM   1392  CD  LYS A 172      -0.575  13.036   0.613  1.00 91.07           C  
ATOM   1393  CE  LYS A 172      -0.531  14.151   1.649  1.00 91.07           C  
ATOM   1394  NZ  LYS A 172       0.477  15.195   1.297  1.00 91.07           N  
ATOM   1395  N   LYS A 173      -4.819  11.507  -0.845  1.00 91.89           N  
ATOM   1396  CA  LYS A 173      -6.047  12.292  -0.755  1.00 91.89           C  
ATOM   1397  C   LYS A 173      -7.196  11.453  -0.203  1.00 91.89           C  
ATOM   1398  CB  LYS A 173      -6.423  12.859  -2.124  1.00 91.89           C  
ATOM   1399  O   LYS A 173      -7.925  11.898   0.686  1.00 91.89           O  
ATOM   1400  CG  LYS A 173      -7.640  13.773  -2.103  1.00 91.89           C  
ATOM   1401  CD  LYS A 173      -7.962  14.309  -3.492  1.00 91.89           C  
ATOM   1402  CE  LYS A 173      -9.230  15.150  -3.487  1.00 91.89           C  
ATOM   1403  NZ  LYS A 173      -9.570  15.648  -4.854  1.00 91.89           N  
ATOM   1404  N   LYS A 174      -7.277  10.290  -0.736  1.00 94.70           N  
ATOM   1405  CA  LYS A 174      -8.336   9.391  -0.284  1.00 94.70           C  
ATOM   1406  C   LYS A 174      -8.152   9.018   1.184  1.00 94.70           C  
ATOM   1407  CB  LYS A 174      -8.372   8.128  -1.145  1.00 94.70           C  
ATOM   1408  O   LYS A 174      -9.121   8.975   1.945  1.00 94.70           O  
ATOM   1409  CG  LYS A 174      -9.498   7.169  -0.790  1.00 94.70           C  
ATOM   1410  CD  LYS A 174     -10.865   7.812  -0.990  1.00 94.70           C  
ATOM   1411  CE  LYS A 174     -11.286   7.786  -2.453  1.00 94.70           C  
ATOM   1412  NZ  LYS A 174     -12.647   8.371  -2.648  1.00 94.70           N  
ATOM   1413  N   ALA A 175      -7.031   8.719   1.537  1.00 93.73           N  
ATOM   1414  CA  ALA A 175      -6.744   8.396   2.933  1.00 93.73           C  
ATOM   1415  C   ALA A 175      -7.178   9.528   3.858  1.00 93.73           C  
ATOM   1416  CB  ALA A 175      -5.256   8.104   3.116  1.00 93.73           C  
ATOM   1417  O   ALA A 175      -7.812   9.288   4.889  1.00 93.73           O  
ATOM   1418  N   LEU A 176      -6.905  10.698   3.502  1.00 92.03           N  
ATOM   1419  CA  LEU A 176      -7.277  11.862   4.299  1.00 92.03           C  
ATOM   1420  C   LEU A 176      -8.793  12.013   4.365  1.00 92.03           C  
ATOM   1421  CB  LEU A 176      -6.650  13.132   3.719  1.00 92.03           C  
ATOM   1422  O   LEU A 176      -9.349  12.267   5.436  1.00 92.03           O  
ATOM   1423  CG  LEU A 176      -5.133  13.266   3.861  1.00 92.03           C  
ATOM   1424  CD1 LEU A 176      -4.633  14.484   3.091  1.00 92.03           C  
ATOM   1425  CD2 LEU A 176      -4.739  13.359   5.332  1.00 92.03           C  
ATOM   1426  N   GLU A 177      -9.406  11.852   3.239  1.00 94.71           N  
ATOM   1427  CA  GLU A 177     -10.861  11.940   3.159  1.00 94.71           C  
ATOM   1428  C   GLU A 177     -11.527  10.905   4.060  1.00 94.71           C  
ATOM   1429  CB  GLU A 177     -11.332  11.760   1.714  1.00 94.71           C  
ATOM   1430  O   GLU A 177     -12.561  11.181   4.673  1.00 94.71           O  
ATOM   1431  CG  GLU A 177     -11.042  12.956   0.819  1.00 94.71           C  
ATOM   1432  CD  GLU A 177     -11.369  12.704  -0.645  1.00 94.71           C  
ATOM   1433  OE1 GLU A 177     -11.139  13.606  -1.482  1.00 94.71           O  
ATOM   1434  OE2 GLU A 177     -11.862  11.597  -0.956  1.00 94.71           O  
ATOM   1435  N   CYS A 178     -10.891   9.767   4.160  1.00 94.45           N  
ATOM   1436  CA  CYS A 178     -11.480   8.657   4.901  1.00 94.45           C  
ATOM   1437  C   CYS A 178     -10.913   8.583   6.314  1.00 94.45           C  
ATOM   1438  CB  CYS A 178     -11.233   7.336   4.173  1.00 94.45           C  
ATOM   1439  O   CYS A 178     -11.149   7.609   7.031  1.00 94.45           O  
ATOM   1440  SG  CYS A 178     -12.090   7.207   2.588  1.00 94.45           S  
ATOM   1441  N   ASN A 179     -10.160   9.547   6.711  1.00 92.74           N  
ATOM   1442  CA  ASN A 179      -9.533   9.597   8.027  1.00 92.74           C  
ATOM   1443  C   ASN A 179      -8.666   8.368   8.283  1.00 92.74           C  
ATOM   1444  CB  ASN A 179     -10.594   9.735   9.122  1.00 92.74           C  
ATOM   1445  O   ASN A 179      -8.753   7.752   9.346  1.00 92.74           O  
ATOM   1446  CG  ASN A 179     -10.014  10.207  10.441  1.00 92.74           C  
ATOM   1447  ND2 ASN A 179     -10.644   9.812  11.540  1.00 92.74           N  
ATOM   1448  OD1 ASN A 179      -9.009  10.921  10.471  1.00 92.74           O  
ATOM   1449  N   VAL A 180      -7.950   7.993   7.308  1.00 94.02           N  
ATOM   1450  CA  VAL A 180      -7.017   6.873   7.372  1.00 94.02           C  
ATOM   1451  C   VAL A 180      -5.589   7.397   7.503  1.00 94.02           C  
ATOM   1452  CB  VAL A 180      -7.138   5.962   6.130  1.00 94.02           C  
ATOM   1453  O   VAL A 180      -5.159   8.248   6.721  1.00 94.02           O  
ATOM   1454  CG1 VAL A 180      -6.059   4.880   6.146  1.00 94.02           C  
ATOM   1455  CG2 VAL A 180      -8.529   5.333   6.064  1.00 94.02           C  
ATOM   1456  N   LYS A 181      -4.832   6.852   8.489  1.00 92.78           N  
ATOM   1457  CA  LYS A 181      -3.439   7.242   8.680  1.00 92.78           C  
ATOM   1458  C   LYS A 181      -2.537   6.588   7.637  1.00 92.78           C  
ATOM   1459  CB  LYS A 181      -2.965   6.873  10.087  1.00 92.78           C  
ATOM   1460  O   LYS A 181      -2.806   5.472   7.188  1.00 92.78           O  
ATOM   1461  CG  LYS A 181      -3.671   7.637  11.197  1.00 92.78           C  
ATOM   1462  CD  LYS A 181      -3.162   7.223  12.572  1.00 92.78           C  
ATOM   1463  CE  LYS A 181      -3.928   7.921  13.687  1.00 92.78           C  
ATOM   1464  NZ  LYS A 181      -3.478   7.468  15.037  1.00 92.78           N  
ATOM   1465  N   ILE A 182      -1.488   7.340   7.293  1.00 91.27           N  
ATOM   1466  CA  ILE A 182      -0.532   6.821   6.321  1.00 91.27           C  
ATOM   1467  C   ILE A 182       0.819   6.596   6.996  1.00 91.27           C  
ATOM   1468  CB  ILE A 182      -0.376   7.776   5.116  1.00 91.27           C  
ATOM   1469  O   ILE A 182       1.346   7.493   7.659  1.00 91.27           O  
ATOM   1470  CG1 ILE A 182      -1.739   8.042   4.466  1.00 91.27           C  
ATOM   1471  CG2 ILE A 182       0.614   7.204   4.098  1.00 91.27           C  
ATOM   1472  CD1 ILE A 182      -1.720   9.147   3.419  1.00 91.27           C  
ATOM   1473  N   LYS A 183       1.360   5.323   6.759  1.00 88.97           N  
ATOM   1474  CA  LYS A 183       2.677   4.994   7.296  1.00 88.97           C  
ATOM   1475  C   LYS A 183       3.566   4.366   6.227  1.00 88.97           C  
ATOM   1476  CB  LYS A 183       2.548   4.048   8.492  1.00 88.97           C  
ATOM   1477  O   LYS A 183       3.119   3.503   5.468  1.00 88.97           O  
ATOM   1478  CG  LYS A 183       1.876   4.673   9.705  1.00 88.97           C  
ATOM   1479  CD  LYS A 183       2.758   5.735  10.348  1.00 88.97           C  
ATOM   1480  CE  LYS A 183       2.115   6.315  11.600  1.00 88.97           C  
ATOM   1481  NZ  LYS A 183       2.972   7.365  12.228  1.00 88.97           N  
ATOM   1482  N   LEU A 184       4.774   4.774   6.318  1.00 85.51           N  
ATOM   1483  CA  LEU A 184       5.780   4.168   5.452  1.00 85.51           C  
ATOM   1484  C   LEU A 184       6.474   3.007   6.156  1.00 85.51           C  
ATOM   1485  CB  LEU A 184       6.815   5.211   5.021  1.00 85.51           C  
ATOM   1486  O   LEU A 184       6.970   3.160   7.275  1.00 85.51           O  
ATOM   1487  CG  LEU A 184       6.270   6.462   4.330  1.00 85.51           C  
ATOM   1488  CD1 LEU A 184       7.397   7.455   4.067  1.00 85.51           C  
ATOM   1489  CD2 LEU A 184       5.563   6.090   3.031  1.00 85.51           C  
ATOM   1490  N   VAL A 185       6.492   1.759   5.587  1.00 84.32           N  
ATOM   1491  CA  VAL A 185       6.913   0.599   6.366  1.00 84.32           C  
ATOM   1492  C   VAL A 185       8.097  -0.081   5.682  1.00 84.32           C  
ATOM   1493  CB  VAL A 185       5.757  -0.408   6.556  1.00 84.32           C  
ATOM   1494  O   VAL A 185       8.769  -0.923   6.282  1.00 84.32           O  
ATOM   1495  CG1 VAL A 185       4.676   0.176   7.464  1.00 84.32           C  
ATOM   1496  CG2 VAL A 185       5.168  -0.804   5.204  1.00 84.32           C  
ATOM   1497  N   ASP A 186       8.466   0.228   4.501  1.00 77.01           N  
ATOM   1498  CA  ASP A 186       9.559  -0.433   3.794  1.00 77.01           C  
ATOM   1499  C   ASP A 186      10.469   0.588   3.115  1.00 77.01           C  
ATOM   1500  CB  ASP A 186       9.011  -1.419   2.761  1.00 77.01           C  
ATOM   1501  O   ASP A 186      10.121   1.139   2.069  1.00 77.01           O  
ATOM   1502  CG  ASP A 186      10.096  -2.258   2.109  1.00 77.01           C  
ATOM   1503  OD1 ASP A 186      11.279  -2.128   2.490  1.00 77.01           O  
ATOM   1504  OD2 ASP A 186       9.765  -3.054   1.204  1.00 77.01           O  
ATOM   1505  N   ASN A 187      11.704   0.704   3.717  1.00 70.16           N  
ATOM   1506  CA  ASN A 187      12.668   1.645   3.157  1.00 70.16           C  
ATOM   1507  C   ASN A 187      13.685   0.940   2.264  1.00 70.16           C  
ATOM   1508  CB  ASN A 187      13.382   2.410   4.273  1.00 70.16           C  
ATOM   1509  O   ASN A 187      14.662   1.550   1.827  1.00 70.16           O  
ATOM   1510  CG  ASN A 187      14.195   1.502   5.176  1.00 70.16           C  
ATOM   1511  ND2 ASN A 187      14.748   2.067   6.243  1.00 70.16           N  
ATOM   1512  OD1 ASN A 187      14.325   0.303   4.917  1.00 70.16           O  
ATOM   1513  N   GLN A 188      13.546  -0.310   2.016  1.00 71.25           N  
ATOM   1514  CA  GLN A 188      14.334  -1.146   1.118  1.00 71.25           C  
ATOM   1515  C   GLN A 188      15.808  -1.141   1.513  1.00 71.25           C  
ATOM   1516  CB  GLN A 188      14.177  -0.677  -0.329  1.00 71.25           C  
ATOM   1517  O   GLN A 188      16.687  -1.229   0.653  1.00 71.25           O  
ATOM   1518  CG  GLN A 188      12.773  -0.864  -0.888  1.00 71.25           C  
ATOM   1519  CD  GLN A 188      12.708  -0.667  -2.391  1.00 71.25           C  
ATOM   1520  NE2 GLN A 188      11.496  -0.540  -2.920  1.00 71.25           N  
ATOM   1521  OE1 GLN A 188      13.738  -0.628  -3.070  1.00 71.25           O  
ATOM   1522  N   LYS A 189      16.043  -0.851   2.775  1.00 73.76           N  
ATOM   1523  CA  LYS A 189      17.406  -0.901   3.296  1.00 73.76           C  
ATOM   1524  C   LYS A 189      17.954  -2.325   3.266  1.00 73.76           C  
ATOM   1525  CB  LYS A 189      17.457  -0.350   4.722  1.00 73.76           C  
ATOM   1526  O   LYS A 189      19.145  -2.533   3.027  1.00 73.76           O  
ATOM   1527  CG  LYS A 189      18.863  -0.234   5.291  1.00 73.76           C  
ATOM   1528  CD  LYS A 189      18.852   0.368   6.690  1.00 73.76           C  
ATOM   1529  CE  LYS A 189      20.250   0.410   7.293  1.00 73.76           C  
ATOM   1530  NZ  LYS A 189      20.244   1.002   8.664  1.00 73.76           N  
ATOM   1531  N   TYR A 190      17.093  -3.285   3.487  1.00 76.75           N  
ATOM   1532  CA  TYR A 190      17.460  -4.695   3.547  1.00 76.75           C  
ATOM   1533  C   TYR A 190      17.001  -5.432   2.294  1.00 76.75           C  
ATOM   1534  CB  TYR A 190      16.856  -5.355   4.791  1.00 76.75           C  
ATOM   1535  O   TYR A 190      16.197  -4.909   1.519  1.00 76.75           O  
ATOM   1536  CG  TYR A 190      17.206  -4.654   6.081  1.00 76.75           C  
ATOM   1537  CD1 TYR A 190      18.493  -4.728   6.609  1.00 76.75           C  
ATOM   1538  CD2 TYR A 190      16.252  -3.917   6.774  1.00 76.75           C  
ATOM   1539  CE1 TYR A 190      18.820  -4.086   7.799  1.00 76.75           C  
ATOM   1540  CE2 TYR A 190      16.568  -3.270   7.964  1.00 76.75           C  
ATOM   1541  OH  TYR A 190      18.171  -2.721   9.645  1.00 76.75           O  
ATOM   1542  CZ  TYR A 190      17.853  -3.360   8.467  1.00 76.75           C  
ATOM   1543  N   LYS A 191      17.637  -6.563   1.965  1.00 76.37           N  
ATOM   1544  CA  LYS A 191      17.257  -7.444   0.865  1.00 76.37           C  
ATOM   1545  C   LYS A 191      16.925  -8.845   1.372  1.00 76.37           C  
ATOM   1546  CB  LYS A 191      18.374  -7.515  -0.178  1.00 76.37           C  
ATOM   1547  O   LYS A 191      17.275  -9.202   2.498  1.00 76.37           O  
ATOM   1548  CG  LYS A 191      18.677  -6.185  -0.851  1.00 76.37           C  
ATOM   1549  CD  LYS A 191      19.750  -6.332  -1.922  1.00 76.37           C  
ATOM   1550  CE  LYS A 191      20.051  -5.003  -2.600  1.00 76.37           C  
ATOM   1551  NZ  LYS A 191      21.101  -5.143  -3.654  1.00 76.37           N  
ATOM   1552  N   GLY A 192      16.076  -9.553   0.591  1.00 74.25           N  
ATOM   1553  CA  GLY A 192      15.801 -10.950   0.884  1.00 74.25           C  
ATOM   1554  C   GLY A 192      14.929 -11.142   2.111  1.00 74.25           C  
ATOM   1555  O   GLY A 192      13.987 -10.379   2.335  1.00 74.25           O  
ATOM   1556  N   ASN A 193      15.221 -12.248   2.953  1.00 75.35           N  
ATOM   1557  CA  ASN A 193      14.456 -12.618   4.138  1.00 75.35           C  
ATOM   1558  C   ASN A 193      14.525 -11.536   5.211  1.00 75.35           C  
ATOM   1559  CB  ASN A 193      14.947 -13.954   4.699  1.00 75.35           C  
ATOM   1560  O   ASN A 193      13.553 -11.308   5.934  1.00 75.35           O  
ATOM   1561  CG  ASN A 193      13.928 -14.618   5.604  1.00 75.35           C  
ATOM   1562  ND2 ASN A 193      14.345 -15.673   6.294  1.00 75.35           N  
ATOM   1563  OD1 ASN A 193      12.775 -14.187   5.683  1.00 75.35           O  
ATOM   1564  N   LYS A 194      15.676 -10.890   5.277  1.00 80.07           N  
ATOM   1565  CA  LYS A 194      15.838  -9.805   6.240  1.00 80.07           C  
ATOM   1566  C   LYS A 194      14.873  -8.660   5.945  1.00 80.07           C  
ATOM   1567  CB  LYS A 194      17.278  -9.291   6.234  1.00 80.07           C  
ATOM   1568  O   LYS A 194      14.327  -8.048   6.865  1.00 80.07           O  
ATOM   1569  CG  LYS A 194      17.606  -8.353   7.387  1.00 80.07           C  
ATOM   1570  CD  LYS A 194      19.084  -7.986   7.405  1.00 80.07           C  
ATOM   1571  CE  LYS A 194      19.404  -7.008   8.528  1.00 80.07           C  
ATOM   1572  NZ  LYS A 194      20.859  -6.672   8.572  1.00 80.07           N  
ATOM   1573  N   ARG A 195      14.711  -8.353   4.684  1.00 81.09           N  
ATOM   1574  CA  ARG A 195      13.767  -7.317   4.276  1.00 81.09           C  
ATOM   1575  C   ARG A 195      12.341  -7.692   4.665  1.00 81.09           C  
ATOM   1576  CB  ARG A 195      13.853  -7.075   2.768  1.00 81.09           C  
ATOM   1577  O   ARG A 195      11.599  -6.864   5.197  1.00 81.09           O  
ATOM   1578  CG  ARG A 195      12.935  -5.971   2.267  1.00 81.09           C  
ATOM   1579  CD  ARG A 195      13.086  -5.748   0.769  1.00 81.09           C  
ATOM   1580  NE  ARG A 195      12.206  -4.685   0.291  1.00 81.09           N  
ATOM   1581  NH1 ARG A 195      12.606  -5.079  -1.950  1.00 81.09           N  
ATOM   1582  NH2 ARG A 195      11.176  -3.404  -1.313  1.00 81.09           N  
ATOM   1583  CZ  ARG A 195      11.998  -4.392  -0.989  1.00 81.09           C  
ATOM   1584  N   GLN A 196      11.980  -9.006   4.510  1.00 80.49           N  
ATOM   1585  CA  GLN A 196      10.641  -9.475   4.853  1.00 80.49           C  
ATOM   1586  C   GLN A 196      10.401  -9.398   6.358  1.00 80.49           C  
ATOM   1587  CB  GLN A 196      10.430 -10.907   4.360  1.00 80.49           C  
ATOM   1588  O   GLN A 196       9.317  -9.009   6.800  1.00 80.49           O  
ATOM   1589  CG  GLN A 196      10.509 -11.053   2.846  1.00 80.49           C  
ATOM   1590  CD  GLN A 196       9.653 -10.038   2.112  1.00 80.49           C  
ATOM   1591  NE2 GLN A 196      10.183  -9.492   1.023  1.00 80.49           N  
ATOM   1592  OE1 GLN A 196       8.524  -9.749   2.520  1.00 80.49           O  
ATOM   1593  N   ARG A 197      11.423  -9.697   7.073  1.00 82.49           N  
ATOM   1594  CA  ARG A 197      11.339  -9.613   8.528  1.00 82.49           C  
ATOM   1595  C   ARG A 197      11.157  -8.169   8.983  1.00 82.49           C  
ATOM   1596  CB  ARG A 197      12.590 -10.212   9.174  1.00 82.49           C  
ATOM   1597  O   ARG A 197      10.333  -7.887   9.856  1.00 82.49           O  
ATOM   1598  CG  ARG A 197      12.590 -11.731   9.224  1.00 82.49           C  
ATOM   1599  CD  ARG A 197      13.750 -12.269  10.050  1.00 82.49           C  
ATOM   1600  NE  ARG A 197      15.024 -12.119   9.352  1.00 82.49           N  
ATOM   1601  NH1 ARG A 197      16.326 -12.361  11.244  1.00 82.49           N  
ATOM   1602  NH2 ARG A 197      17.313 -12.017   9.204  1.00 82.49           N  
ATOM   1603  CZ  ARG A 197      16.218 -12.166   9.935  1.00 82.49           C  
ATOM   1604  N   PHE A 198      11.950  -7.334   8.404  1.00 83.94           N  
ATOM   1605  CA  PHE A 198      11.853  -5.920   8.748  1.00 83.94           C  
ATOM   1606  C   PHE A 198      10.470  -5.375   8.413  1.00 83.94           C  
ATOM   1607  CB  PHE A 198      12.928  -5.112   8.015  1.00 83.94           C  
ATOM   1608  O   PHE A 198       9.853  -4.689   9.230  1.00 83.94           O  
ATOM   1609  CG  PHE A 198      12.850  -3.630   8.266  1.00 83.94           C  
ATOM   1610  CD1 PHE A 198      12.176  -2.795   7.382  1.00 83.94           C  
ATOM   1611  CD2 PHE A 198      13.451  -3.071   9.386  1.00 83.94           C  
ATOM   1612  CE1 PHE A 198      12.102  -1.423   7.612  1.00 83.94           C  
ATOM   1613  CE2 PHE A 198      13.381  -1.701   9.623  1.00 83.94           C  
ATOM   1614  CZ  PHE A 198      12.708  -0.879   8.734  1.00 83.94           C  
ATOM   1615  N   LEU A 199      10.089  -5.614   7.235  1.00 84.88           N  
ATOM   1616  CA  LEU A 199       8.769  -5.170   6.801  1.00 84.88           C  
ATOM   1617  C   LEU A 199       7.685  -5.695   7.737  1.00 84.88           C  
ATOM   1618  CB  LEU A 199       8.492  -5.634   5.369  1.00 84.88           C  
ATOM   1619  O   LEU A 199       6.806  -4.940   8.160  1.00 84.88           O  
ATOM   1620  CG  LEU A 199       7.144  -5.225   4.773  1.00 84.88           C  
ATOM   1621  CD1 LEU A 199       6.974  -3.711   4.836  1.00 84.88           C  
ATOM   1622  CD2 LEU A 199       7.020  -5.723   3.337  1.00 84.88           C  
ATOM   1623  N   ALA A 200       7.674  -6.933   8.048  1.00 85.15           N  
ATOM   1624  CA  ALA A 200       6.697  -7.543   8.945  1.00 85.15           C  
ATOM   1625  C   ALA A 200       6.705  -6.861  10.310  1.00 85.15           C  
ATOM   1626  CB  ALA A 200       6.975  -9.036   9.099  1.00 85.15           C  
ATOM   1627  O   ALA A 200       5.646  -6.567  10.870  1.00 85.15           O  
ATOM   1628  N   ARG A 201       7.859  -6.612  10.811  1.00 86.66           N  
ATOM   1629  CA  ARG A 201       7.985  -5.943  12.102  1.00 86.66           C  
ATOM   1630  C   ARG A 201       7.378  -4.545  12.056  1.00 86.66           C  
ATOM   1631  CB  ARG A 201       9.454  -5.863  12.524  1.00 86.66           C  
ATOM   1632  O   ARG A 201       6.680  -4.135  12.986  1.00 86.66           O  
ATOM   1633  CG  ARG A 201      10.007  -7.166  13.079  1.00 86.66           C  
ATOM   1634  CD  ARG A 201      11.445  -7.012  13.554  1.00 86.66           C  
ATOM   1635  NE  ARG A 201      12.055  -8.304  13.855  1.00 86.66           N  
ATOM   1636  NH1 ARG A 201      14.230  -7.572  13.588  1.00 86.66           N  
ATOM   1637  NH2 ARG A 201      13.811  -9.754  14.151  1.00 86.66           N  
ATOM   1638  CZ  ARG A 201      13.364  -8.540  13.864  1.00 86.66           C  
ATOM   1639  N   SER A 202       7.676  -3.864  11.022  1.00 87.41           N  
ATOM   1640  CA  SER A 202       7.145  -2.514  10.866  1.00 87.41           C  
ATOM   1641  C   SER A 202       5.621  -2.521  10.813  1.00 87.41           C  
ATOM   1642  CB  SER A 202       7.704  -1.861   9.601  1.00 87.41           C  
ATOM   1643  O   SER A 202       4.968  -1.693  11.452  1.00 87.41           O  
ATOM   1644  OG  SER A 202       9.108  -1.696   9.699  1.00 87.41           O  
ATOM   1645  N   ILE A 203       5.101  -3.453  10.063  1.00 87.54           N  
ATOM   1646  CA  ILE A 203       3.654  -3.569   9.919  1.00 87.54           C  
ATOM   1647  C   ILE A 203       3.026  -3.911  11.268  1.00 87.54           C  
ATOM   1648  CB  ILE A 203       3.274  -4.633   8.865  1.00 87.54           C  
ATOM   1649  O   ILE A 203       2.015  -3.321  11.658  1.00 87.54           O  
ATOM   1650  CG1 ILE A 203       3.692  -4.171   7.465  1.00 87.54           C  
ATOM   1651  CG2 ILE A 203       1.773  -4.934   8.918  1.00 87.54           C  
ATOM   1652  CD1 ILE A 203       3.599  -5.257   6.401  1.00 87.54           C  
ATOM   1653  N   LYS A 204       3.612  -4.807  11.989  1.00 86.64           N  
ATOM   1654  CA  LYS A 204       3.107  -5.203  13.301  1.00 86.64           C  
ATOM   1655  C   LYS A 204       3.138  -4.032  14.279  1.00 86.64           C  
ATOM   1656  CB  LYS A 204       3.918  -6.373  13.858  1.00 86.64           C  
ATOM   1657  O   LYS A 204       2.221  -3.865  15.085  1.00 86.64           O  
ATOM   1658  CG  LYS A 204       3.615  -7.709  13.196  1.00 86.64           C  
ATOM   1659  CD  LYS A 204       4.431  -8.837  13.812  1.00 86.64           C  
ATOM   1660  CE  LYS A 204       4.118 -10.177  13.159  1.00 86.64           C  
ATOM   1661  NZ  LYS A 204       4.956 -11.277  13.722  1.00 86.64           N  
ATOM   1662  N   THR A 205       4.163  -3.303  14.187  1.00 88.30           N  
ATOM   1663  CA  THR A 205       4.261  -2.115  15.028  1.00 88.30           C  
ATOM   1664  C   THR A 205       3.112  -1.153  14.740  1.00 88.30           C  
ATOM   1665  CB  THR A 205       5.604  -1.392  14.820  1.00 88.30           C  
ATOM   1666  O   THR A 205       2.495  -0.620  15.665  1.00 88.30           O  
ATOM   1667  CG2 THR A 205       5.678  -0.118  15.656  1.00 88.30           C  
ATOM   1668  OG1 THR A 205       6.674  -2.264  15.203  1.00 88.30           O  
ATOM   1669  N   VAL A 206       2.871  -0.995  13.453  1.00 87.30           N  
ATOM   1670  CA  VAL A 206       1.772  -0.123  13.052  1.00 87.30           C  
ATOM   1671  C   VAL A 206       0.448  -0.692  13.559  1.00 87.30           C  
ATOM   1672  CB  VAL A 206       1.721   0.059  11.519  1.00 87.30           C  
ATOM   1673  O   VAL A 206      -0.387   0.042  14.092  1.00 87.30           O  
ATOM   1674  CG1 VAL A 206       0.436   0.770  11.101  1.00 87.30           C  
ATOM   1675  CG2 VAL A 206       2.946   0.832  11.033  1.00 87.30           C  
ATOM   1676  N   LEU A 207       0.251  -1.935  13.307  1.00 85.82           N  
ATOM   1677  CA  LEU A 207      -0.968  -2.592  13.766  1.00 85.82           C  
ATOM   1678  C   LEU A 207      -1.163  -2.390  15.265  1.00 85.82           C  
ATOM   1679  CB  LEU A 207      -0.925  -4.088  13.442  1.00 85.82           C  
ATOM   1680  O   LEU A 207      -2.262  -2.055  15.712  1.00 85.82           O  
ATOM   1681  CG  LEU A 207      -2.159  -4.902  13.833  1.00 85.82           C  
ATOM   1682  CD1 LEU A 207      -3.370  -4.452  13.022  1.00 85.82           C  
ATOM   1683  CD2 LEU A 207      -1.902  -6.392  13.636  1.00 85.82           C  
ATOM   1684  N   ASN A 208      -0.134  -2.550  16.050  1.00 86.08           N  
ATOM   1685  CA  ASN A 208      -0.202  -2.411  17.501  1.00 86.08           C  
ATOM   1686  C   ASN A 208      -0.492  -0.971  17.913  1.00 86.08           C  
ATOM   1687  CB  ASN A 208       1.096  -2.898  18.148  1.00 86.08           C  
ATOM   1688  O   ASN A 208      -1.237  -0.731  18.865  1.00 86.08           O  
ATOM   1689  CG  ASN A 208       1.240  -4.406  18.105  1.00 86.08           C  
ATOM   1690  ND2 ASN A 208       2.475  -4.887  18.194  1.00 86.08           N  
ATOM   1691  OD1 ASN A 208       0.250  -5.134  17.991  1.00 86.08           O  
ATOM   1692  N   ARG A 209      -0.040  -0.037  17.184  1.00 85.48           N  
ATOM   1693  CA  ARG A 209      -0.180   1.374  17.529  1.00 85.48           C  
ATOM   1694  C   ARG A 209      -1.537   1.913  17.091  1.00 85.48           C  
ATOM   1695  CB  ARG A 209       0.942   2.197  16.892  1.00 85.48           C  
ATOM   1696  O   ARG A 209      -2.098   2.799  17.739  1.00 85.48           O  
ATOM   1697  CG  ARG A 209       2.285   2.050  17.588  1.00 85.48           C  
ATOM   1698  CD  ARG A 209       3.337   2.970  16.983  1.00 85.48           C  
ATOM   1699  NE  ARG A 209       4.663   2.709  17.536  1.00 85.48           N  
ATOM   1700  NH1 ARG A 209       5.786   4.037  16.015  1.00 85.48           N  
ATOM   1701  NH2 ARG A 209       6.948   2.918  17.644  1.00 85.48           N  
ATOM   1702  CZ  ARG A 209       5.796   3.222  17.064  1.00 85.48           C  
ATOM   1703  N   HIS A 210      -1.960   1.333  15.994  1.00 81.67           N  
ATOM   1704  CA  HIS A 210      -3.154   1.930  15.404  1.00 81.67           C  
ATOM   1705  C   HIS A 210      -4.318   0.945  15.400  1.00 81.67           C  
ATOM   1706  CB  HIS A 210      -2.866   2.409  13.980  1.00 81.67           C  
ATOM   1707  O   HIS A 210      -5.244   1.076  14.597  1.00 81.67           O  
ATOM   1708  CG  HIS A 210      -1.842   3.497  13.908  1.00 81.67           C  
ATOM   1709  CD2 HIS A 210      -0.551   3.477  13.499  1.00 81.67           C  
ATOM   1710  ND1 HIS A 210      -2.106   4.794  14.291  1.00 81.67           N  
ATOM   1711  CE1 HIS A 210      -1.019   5.527  14.120  1.00 81.67           C  
ATOM   1712  NE2 HIS A 210      -0.061   4.752  13.640  1.00 81.67           N  
ATOM   1713  N   ASN A 211      -4.198  -0.057  16.182  1.00 74.06           N  
ATOM   1714  CA  ASN A 211      -5.268  -1.039  16.319  1.00 74.06           C  
ATOM   1715  C   ASN A 211      -6.516  -0.424  16.945  1.00 74.06           C  
ATOM   1716  CB  ASN A 211      -4.794  -2.237  17.146  1.00 74.06           C  
ATOM   1717  O   ASN A 211      -6.462   0.108  18.055  1.00 74.06           O  
ATOM   1718  CG  ASN A 211      -5.759  -3.404  17.088  1.00 74.06           C  
ATOM   1719  ND2 ASN A 211      -5.471  -4.451  17.853  1.00 74.06           N  
ATOM   1720  OD1 ASN A 211      -6.756  -3.367  16.361  1.00 74.06           O  
ATOM   1721  N   GLU A 212      -7.466  -0.237  16.040  1.00 78.33           N  
ATOM   1722  CA  GLU A 212      -8.770   0.253  16.477  1.00 78.33           C  
ATOM   1723  C   GLU A 212      -9.831  -0.840  16.378  1.00 78.33           C  
ATOM   1724  CB  GLU A 212      -9.191   1.471  15.653  1.00 78.33           C  
ATOM   1725  O   GLU A 212      -9.863  -1.594  15.404  1.00 78.33           O  
ATOM   1726  CG  GLU A 212      -8.281   2.678  15.829  1.00 78.33           C  
ATOM   1727  CD  GLU A 212      -8.730   3.891  15.030  1.00 78.33           C  
ATOM   1728  OE1 GLU A 212      -7.958   4.871  14.929  1.00 78.33           O  
ATOM   1729  OE2 GLU A 212      -9.864   3.861  14.502  1.00 78.33           O  
ATOM   1730  N   SER A 213     -10.582  -0.965  17.540  1.00 81.54           N  
ATOM   1731  CA  SER A 213     -11.676  -1.929  17.475  1.00 81.54           C  
ATOM   1732  C   SER A 213     -12.546  -1.695  16.245  1.00 81.54           C  
ATOM   1733  CB  SER A 213     -12.534  -1.852  18.739  1.00 81.54           C  
ATOM   1734  O   SER A 213     -12.953  -0.564  15.971  1.00 81.54           O  
ATOM   1735  OG  SER A 213     -13.561  -2.828  18.709  1.00 81.54           O  
ATOM   1736  N   GLY A 214     -12.644  -2.778  15.466  1.00 85.74           N  
ATOM   1737  CA  GLY A 214     -13.516  -2.758  14.302  1.00 85.74           C  
ATOM   1738  C   GLY A 214     -12.824  -2.265  13.046  1.00 85.74           C  
ATOM   1739  O   GLY A 214     -13.467  -2.066  12.013  1.00 85.74           O  
ATOM   1740  N   LYS A 215     -11.519  -2.009  13.128  1.00 91.56           N  
ATOM   1741  CA  LYS A 215     -10.751  -1.551  11.973  1.00 91.56           C  
ATOM   1742  C   LYS A 215      -9.441  -2.323  11.842  1.00 91.56           C  
ATOM   1743  CB  LYS A 215     -10.467  -0.052  12.079  1.00 91.56           C  
ATOM   1744  O   LYS A 215      -8.897  -2.806  12.838  1.00 91.56           O  
ATOM   1745  CG  LYS A 215     -11.716   0.817  12.072  1.00 91.56           C  
ATOM   1746  CD  LYS A 215     -11.366   2.299  12.049  1.00 91.56           C  
ATOM   1747  CE  LYS A 215     -12.615   3.169  12.001  1.00 91.56           C  
ATOM   1748  NZ  LYS A 215     -12.275   4.622  11.932  1.00 91.56           N  
ATOM   1749  N   GLY A 216      -9.008  -2.457  10.560  1.00 89.61           N  
ATOM   1750  CA  GLY A 216      -7.769  -3.167  10.283  1.00 89.61           C  
ATOM   1751  C   GLY A 216      -6.744  -2.316   9.557  1.00 89.61           C  
ATOM   1752  O   GLY A 216      -6.888  -1.094   9.477  1.00 89.61           O  
ATOM   1753  N   VAL A 217      -5.630  -2.953   9.282  1.00 91.49           N  
ATOM   1754  CA  VAL A 217      -4.519  -2.284   8.614  1.00 91.49           C  
ATOM   1755  C   VAL A 217      -4.433  -2.747   7.162  1.00 91.49           C  
ATOM   1756  CB  VAL A 217      -3.179  -2.549   9.338  1.00 91.49           C  
ATOM   1757  O   VAL A 217      -4.515  -3.945   6.880  1.00 91.49           O  
ATOM   1758  CG1 VAL A 217      -2.008  -2.006   8.521  1.00 91.49           C  
ATOM   1759  CG2 VAL A 217      -3.196  -1.927  10.733  1.00 91.49           C  
ATOM   1760  N   LEU A 218      -4.375  -1.772   6.272  1.00 92.60           N  
ATOM   1761  CA  LEU A 218      -4.214  -2.005   4.841  1.00 92.60           C  
ATOM   1762  C   LEU A 218      -2.765  -1.794   4.416  1.00 92.60           C  
ATOM   1763  CB  LEU A 218      -5.134  -1.080   4.040  1.00 92.60           C  
ATOM   1764  O   LEU A 218      -2.168  -0.759   4.724  1.00 92.60           O  
ATOM   1765  CG  LEU A 218      -5.005  -1.149   2.518  1.00 92.60           C  
ATOM   1766  CD1 LEU A 218      -5.342  -2.550   2.020  1.00 92.60           C  
ATOM   1767  CD2 LEU A 218      -5.907  -0.111   1.858  1.00 92.60           C  
ATOM   1768  N   VAL A 219      -2.263  -2.767   3.699  1.00 89.97           N  
ATOM   1769  CA  VAL A 219      -0.874  -2.665   3.262  1.00 89.97           C  
ATOM   1770  C   VAL A 219      -0.807  -2.716   1.737  1.00 89.97           C  
ATOM   1771  CB  VAL A 219      -0.004  -3.787   3.871  1.00 89.97           C  
ATOM   1772  O   VAL A 219      -1.286  -3.670   1.120  1.00 89.97           O  
ATOM   1773  CG1 VAL A 219       1.466  -3.589   3.505  1.00 89.97           C  
ATOM   1774  CG2 VAL A 219      -0.179  -3.832   5.388  1.00 89.97           C  
ATOM   1775  N   LEU A 220      -0.254  -1.652   1.138  1.00 87.67           N  
ATOM   1776  CA  LEU A 220       0.029  -1.619  -0.293  1.00 87.67           C  
ATOM   1777  C   LEU A 220       1.497  -1.928  -0.564  1.00 87.67           C  
ATOM   1778  CB  LEU A 220      -0.334  -0.252  -0.880  1.00 87.67           C  
ATOM   1779  O   LEU A 220       2.380  -1.155  -0.183  1.00 87.67           O  
ATOM   1780  CG  LEU A 220      -0.149  -0.093  -2.390  1.00 87.67           C  
ATOM   1781  CD1 LEU A 220      -1.078  -1.041  -3.141  1.00 87.67           C  
ATOM   1782  CD2 LEU A 220      -0.399   1.352  -2.810  1.00 87.67           C  
ATOM   1783  N   ILE A 221       1.786  -3.102  -1.235  1.00 82.57           N  
ATOM   1784  CA  ILE A 221       3.170  -3.512  -1.442  1.00 82.57           C  
ATOM   1785  C   ILE A 221       3.427  -3.727  -2.932  1.00 82.57           C  
ATOM   1786  CB  ILE A 221       3.504  -4.796  -0.650  1.00 82.57           C  
ATOM   1787  O   ILE A 221       2.501  -4.017  -3.693  1.00 82.57           O  
ATOM   1788  CG1 ILE A 221       2.540  -5.925  -1.032  1.00 82.57           C  
ATOM   1789  CG2 ILE A 221       3.463  -4.527   0.857  1.00 82.57           C  
ATOM   1790  CD1 ILE A 221       2.955  -7.295  -0.512  1.00 82.57           C  
ATOM   1791  N   GLY A 222       4.705  -3.391  -3.311  1.00 77.10           N  
ATOM   1792  CA  GLY A 222       5.111  -3.665  -4.680  1.00 77.10           C  
ATOM   1793  C   GLY A 222       5.116  -5.145  -5.016  1.00 77.10           C  
ATOM   1794  O   GLY A 222       5.355  -5.983  -4.145  1.00 77.10           O  
ATOM   1795  N   SER A 223       4.821  -5.441  -6.336  1.00 64.71           N  
ATOM   1796  CA  SER A 223       4.743  -6.820  -6.807  1.00 64.71           C  
ATOM   1797  C   SER A 223       6.080  -7.536  -6.646  1.00 64.71           C  
ATOM   1798  CB  SER A 223       4.306  -6.863  -8.272  1.00 64.71           C  
ATOM   1799  O   SER A 223       6.125  -8.764  -6.549  1.00 64.71           O  
ATOM   1800  OG  SER A 223       5.199  -6.121  -9.085  1.00 64.71           O  
ATOM   1801  N   ASP A 224       7.255  -6.725  -6.664  1.00 63.20           N  
ATOM   1802  CA  ASP A 224       8.558  -7.360  -6.494  1.00 63.20           C  
ATOM   1803  C   ASP A 224       8.624  -8.133  -5.179  1.00 63.20           C  
ATOM   1804  CB  ASP A 224       9.675  -6.315  -6.547  1.00 63.20           C  
ATOM   1805  O   ASP A 224       9.463  -9.022  -5.017  1.00 63.20           O  
ATOM   1806  CG  ASP A 224       9.472  -5.179  -5.560  1.00 63.20           C  
ATOM   1807  OD1 ASP A 224       8.317  -4.744  -5.359  1.00 63.20           O  
ATOM   1808  OD2 ASP A 224      10.476  -4.713  -4.980  1.00 63.20           O  
ATOM   1809  N   HIS A 225       7.761  -7.662  -4.215  1.00 62.93           N  
ATOM   1810  CA  HIS A 225       7.668  -8.471  -3.005  1.00 62.93           C  
ATOM   1811  C   HIS A 225       6.920  -9.773  -3.269  1.00 62.93           C  
ATOM   1812  CB  HIS A 225       6.977  -7.687  -1.887  1.00 62.93           C  
ATOM   1813  O   HIS A 225       6.907 -10.670  -2.423  1.00 62.93           O  
ATOM   1814  CG  HIS A 225       7.751  -6.492  -1.426  1.00 62.93           C  
ATOM   1815  CD2 HIS A 225       7.578  -5.172  -1.672  1.00 62.93           C  
ATOM   1816  ND1 HIS A 225       8.856  -6.592  -0.609  1.00 62.93           N  
ATOM   1817  CE1 HIS A 225       9.330  -5.380  -0.371  1.00 62.93           C  
ATOM   1818  NE2 HIS A 225       8.573  -4.501  -1.005  1.00 62.93           N  
ATOM   1819  N   LEU A 226       6.412  -9.781  -4.564  1.00 57.34           N  
ATOM   1820  CA  LEU A 226       5.559 -10.893  -4.967  1.00 57.34           C  
ATOM   1821  C   LEU A 226       6.293 -11.822  -5.928  1.00 57.34           C  
ATOM   1822  CB  LEU A 226       4.275 -10.374  -5.621  1.00 57.34           C  
ATOM   1823  O   LEU A 226       5.854 -12.949  -6.167  1.00 57.34           O  
ATOM   1824  CG  LEU A 226       3.373  -9.503  -4.746  1.00 57.34           C  
ATOM   1825  CD1 LEU A 226       2.230  -8.925  -5.574  1.00 57.34           C  
ATOM   1826  CD2 LEU A 226       2.833 -10.307  -3.568  1.00 57.34           C  
ATOM   1827  N   LYS A 227       7.379 -11.139  -6.742  1.00 52.61           N  
ATOM   1828  CA  LYS A 227       8.115 -11.801  -7.816  1.00 52.61           C  
ATOM   1829  C   LYS A 227       9.171 -12.750  -7.256  1.00 52.61           C  
ATOM   1830  CB  LYS A 227       8.772 -10.768  -8.732  1.00 52.61           C  
ATOM   1831  O   LYS A 227       9.852 -13.444  -8.012  1.00 52.61           O  
ATOM   1832  CG  LYS A 227       7.793 -10.026  -9.631  1.00 52.61           C  
ATOM   1833  CD  LYS A 227       8.516  -9.095 -10.596  1.00 52.61           C  
ATOM   1834  CE  LYS A 227       7.536  -8.313 -11.459  1.00 52.61           C  
ATOM   1835  NZ  LYS A 227       8.240  -7.406 -12.415  1.00 52.61           N  
ATOM   1836  N   ASP A 228       8.798 -13.714  -6.503  1.00 49.14           N  
ATOM   1837  CA  ASP A 228       9.554 -14.959  -6.400  1.00 49.14           C  
ATOM   1838  C   ASP A 228       8.630 -16.171  -6.491  1.00 49.14           C  
ATOM   1839  CB  ASP A 228      10.346 -14.998  -5.091  1.00 49.14           C  
ATOM   1840  O   ASP A 228       8.890 -17.204  -5.870  1.00 49.14           O  
ATOM   1841  CG  ASP A 228      11.562 -14.089  -5.106  1.00 49.14           C  
ATOM   1842  OD1 ASP A 228      12.071 -13.770  -6.202  1.00 49.14           O  
ATOM   1843  OD2 ASP A 228      12.017 -13.690  -4.012  1.00 49.14           O  
ATOM   1844  N   ILE A 229       7.574 -16.070  -7.269  1.00 45.92           N  
ATOM   1845  CA  ILE A 229       6.678 -17.198  -7.502  1.00 45.92           C  
ATOM   1846  C   ILE A 229       7.256 -18.101  -8.589  1.00 45.92           C  
ATOM   1847  CB  ILE A 229       5.262 -16.722  -7.897  1.00 45.92           C  
ATOM   1848  O   ILE A 229       6.772 -19.215  -8.801  1.00 45.92           O  
ATOM   1849  CG1 ILE A 229       4.608 -15.967  -6.733  1.00 45.92           C  
ATOM   1850  CG2 ILE A 229       4.397 -17.908  -8.335  1.00 45.92           C  
ATOM   1851  CD1 ILE A 229       3.318 -15.250  -7.108  1.00 45.92           C  
ATOM   1852  N   THR A 230       8.552 -18.014  -8.885  1.00 36.13           N  
ATOM   1853  CA  THR A 230       9.063 -18.954  -9.877  1.00 36.13           C  
ATOM   1854  C   THR A 230      10.394 -19.548  -9.424  1.00 36.13           C  
ATOM   1855  CB  THR A 230       9.240 -18.277 -11.249  1.00 36.13           C  
ATOM   1856  O   THR A 230      11.146 -18.908  -8.687  1.00 36.13           O  
ATOM   1857  CG2 THR A 230       7.909 -17.756 -11.781  1.00 36.13           C  
ATOM   1858  OG1 THR A 230      10.153 -17.180 -11.119  1.00 36.13           O  
ATOM   1859  N   GLU A 231      10.463 -20.681  -8.631  1.00 37.99           N  
ATOM   1860  CA  GLU A 231      11.333 -21.854  -8.641  1.00 37.99           C  
ATOM   1861  C   GLU A 231      12.520 -21.669  -7.699  1.00 37.99           C  
ATOM   1862  CB  GLU A 231      11.828 -22.144 -10.060  1.00 37.99           C  
ATOM   1863  O   GLU A 231      13.106 -20.586  -7.636  1.00 37.99           O  
ATOM   1864  CG  GLU A 231      10.815 -22.880 -10.926  1.00 37.99           C  
ATOM   1865  CD  GLU A 231      11.329 -23.183 -12.324  1.00 37.99           C  
ATOM   1866  OE1 GLU A 231      10.568 -23.750 -13.141  1.00 37.99           O  
ATOM   1867  OE2 GLU A 231      12.503 -22.853 -12.604  1.00 37.99           O  
ATOM   1868  N   ARG A 232      12.358 -22.035  -6.410  1.00 40.44           N  
ATOM   1869  CA  ARG A 232      13.340 -22.646  -5.521  1.00 40.44           C  
ATOM   1870  C   ARG A 232      13.594 -21.768  -4.300  1.00 40.44           C  
ATOM   1871  CB  ARG A 232      14.653 -22.903  -6.264  1.00 40.44           C  
ATOM   1872  O   ARG A 232      14.054 -20.632  -4.431  1.00 40.44           O  
ATOM   1873  CG  ARG A 232      14.649 -24.174  -7.099  1.00 40.44           C  
ATOM   1874  CD  ARG A 232      16.032 -24.487  -7.655  1.00 40.44           C  
ATOM   1875  NE  ARG A 232      16.002 -25.635  -8.557  1.00 40.44           N  
ATOM   1876  NH1 ARG A 232      18.262 -25.581  -9.033  1.00 40.44           N  
ATOM   1877  NH2 ARG A 232      16.923 -27.177  -9.989  1.00 40.44           N  
ATOM   1878  CZ  ARG A 232      17.063 -26.128  -9.191  1.00 40.44           C  
ATOM   1879  N   GLY A 233      12.590 -21.604  -3.332  1.00 49.13           N  
ATOM   1880  CA  GLY A 233      12.889 -20.955  -2.065  1.00 49.13           C  
ATOM   1881  C   GLY A 233      11.738 -20.120  -1.537  1.00 49.13           C  
ATOM   1882  O   GLY A 233      10.724 -19.950  -2.217  1.00 49.13           O  
ATOM   1883  N   ARG A 234      11.198 -20.443  -0.346  1.00 52.30           N  
ATOM   1884  CA  ARG A 234      10.163 -19.716   0.383  1.00 52.30           C  
ATOM   1885  C   ARG A 234       9.976 -18.313  -0.185  1.00 52.30           C  
ATOM   1886  CB  ARG A 234      10.508 -19.637   1.872  1.00 52.30           C  
ATOM   1887  O   ARG A 234      10.951 -17.590  -0.402  1.00 52.30           O  
ATOM   1888  CG  ARG A 234       9.969 -20.798   2.691  1.00 52.30           C  
ATOM   1889  CD  ARG A 234      10.173 -20.577   4.184  1.00 52.30           C  
ATOM   1890  NE  ARG A 234      10.542 -21.814   4.866  1.00 52.30           N  
ATOM   1891  NH1 ARG A 234      10.222 -20.979   6.996  1.00 52.30           N  
ATOM   1892  NH2 ARG A 234      10.909 -23.146   6.701  1.00 52.30           N  
ATOM   1893  CZ  ARG A 234      10.557 -21.977   6.186  1.00 52.30           C  
ATOM   1894  N   HIS A 235       8.980 -18.108  -1.050  1.00 65.93           N  
ATOM   1895  CA  HIS A 235       8.276 -17.048  -1.763  1.00 65.93           C  
ATOM   1896  C   HIS A 235       8.187 -15.781  -0.919  1.00 65.93           C  
ATOM   1897  CB  HIS A 235       6.875 -17.511  -2.165  1.00 65.93           C  
ATOM   1898  O   HIS A 235       8.051 -15.853   0.304  1.00 65.93           O  
ATOM   1899  CG  HIS A 235       6.868 -18.764  -2.982  1.00 65.93           C  
ATOM   1900  CD2 HIS A 235       6.409 -20.006  -2.701  1.00 65.93           C  
ATOM   1901  ND1 HIS A 235       7.385 -18.823  -4.258  1.00 65.93           N  
ATOM   1902  CE1 HIS A 235       7.243 -20.051  -4.728  1.00 65.93           C  
ATOM   1903  NE2 HIS A 235       6.653 -20.788  -3.802  1.00 65.93           N  
ATOM   1904  N   SER A 236       9.101 -14.667  -1.166  1.00 68.20           N  
ATOM   1905  CA  SER A 236       9.077 -13.405  -0.433  1.00 68.20           C  
ATOM   1906  C   SER A 236       7.723 -13.175   0.229  1.00 68.20           C  
ATOM   1907  CB  SER A 236       9.404 -12.237  -1.364  1.00 68.20           C  
ATOM   1908  O   SER A 236       7.654 -12.764   1.389  1.00 68.20           O  
ATOM   1909  OG  SER A 236      10.720 -12.354  -1.876  1.00 68.20           O  
ATOM   1910  N   TRP A 237       6.684 -13.489  -0.412  1.00 68.03           N  
ATOM   1911  CA  TRP A 237       5.334 -13.359   0.126  1.00 68.03           C  
ATOM   1912  C   TRP A 237       5.110 -14.335   1.277  1.00 68.03           C  
ATOM   1913  CB  TRP A 237       4.292 -13.596  -0.970  1.00 68.03           C  
ATOM   1914  O   TRP A 237       4.583 -13.957   2.326  1.00 68.03           O  
ATOM   1915  CG  TRP A 237       2.878 -13.614  -0.473  1.00 68.03           C  
ATOM   1916  CD1 TRP A 237       2.064 -14.705  -0.341  1.00 68.03           C  
ATOM   1917  CD2 TRP A 237       2.108 -12.486  -0.046  1.00 68.03           C  
ATOM   1918  CE2 TRP A 237       0.836 -12.967   0.333  1.00 68.03           C  
ATOM   1919  CE3 TRP A 237       2.372 -11.113   0.053  1.00 68.03           C  
ATOM   1920  NE1 TRP A 237       0.835 -14.323   0.144  1.00 68.03           N  
ATOM   1921  CH2 TRP A 237       0.112 -10.784   0.892  1.00 68.03           C  
ATOM   1922  CZ2 TRP A 237      -0.172 -12.122   0.805  1.00 68.03           C  
ATOM   1923  CZ3 TRP A 237       1.368 -10.274   0.523  1.00 68.03           C  
ATOM   1924  N   GLN A 238       5.349 -15.579   0.974  1.00 70.03           N  
ATOM   1925  CA  GLN A 238       5.202 -16.601   2.006  1.00 70.03           C  
ATOM   1926  C   GLN A 238       6.043 -16.266   3.235  1.00 70.03           C  
ATOM   1927  CB  GLN A 238       5.594 -17.975   1.461  1.00 70.03           C  
ATOM   1928  O   GLN A 238       5.605 -16.475   4.368  1.00 70.03           O  
ATOM   1929  CG  GLN A 238       4.590 -18.553   0.472  1.00 70.03           C  
ATOM   1930  CD  GLN A 238       5.038 -19.881  -0.110  1.00 70.03           C  
ATOM   1931  NE2 GLN A 238       4.097 -20.628  -0.676  1.00 70.03           N  
ATOM   1932  OE1 GLN A 238       6.221 -20.231  -0.053  1.00 70.03           O  
ATOM   1933  N   SER A 239       7.181 -15.751   2.904  1.00 73.03           N  
ATOM   1934  CA  SER A 239       8.064 -15.351   3.995  1.00 73.03           C  
ATOM   1935  C   SER A 239       7.455 -14.214   4.810  1.00 73.03           C  
ATOM   1936  CB  SER A 239       9.429 -14.926   3.452  1.00 73.03           C  
ATOM   1937  O   SER A 239       7.512 -14.226   6.041  1.00 73.03           O  
ATOM   1938  OG  SER A 239      10.328 -14.649   4.513  1.00 73.03           O  
ATOM   1939  N   LEU A 240       6.977 -13.206   4.077  1.00 75.80           N  
ATOM   1940  CA  LEU A 240       6.328 -12.102   4.774  1.00 75.80           C  
ATOM   1941  C   LEU A 240       5.158 -12.602   5.614  1.00 75.80           C  
ATOM   1942  CB  LEU A 240       5.841 -11.049   3.775  1.00 75.80           C  
ATOM   1943  O   LEU A 240       5.016 -12.220   6.778  1.00 75.80           O  
ATOM   1944  CG  LEU A 240       5.095  -9.850   4.363  1.00 75.80           C  
ATOM   1945  CD1 LEU A 240       5.982  -9.108   5.356  1.00 75.80           C  
ATOM   1946  CD2 LEU A 240       4.627  -8.915   3.253  1.00 75.80           C  
ATOM   1947  N   GLN A 241       4.405 -13.504   5.096  1.00 72.27           N  
ATOM   1948  CA  GLN A 241       3.281 -14.077   5.828  1.00 72.27           C  
ATOM   1949  C   GLN A 241       3.756 -14.818   7.075  1.00 72.27           C  
ATOM   1950  CB  GLN A 241       2.481 -15.022   4.930  1.00 72.27           C  
ATOM   1951  O   GLN A 241       3.140 -14.713   8.138  1.00 72.27           O  
ATOM   1952  CG  GLN A 241       1.679 -14.311   3.848  1.00 72.27           C  
ATOM   1953  CD  GLN A 241       0.758 -15.247   3.088  1.00 72.27           C  
ATOM   1954  NE2 GLN A 241      -0.361 -14.717   2.607  1.00 72.27           N  
ATOM   1955  OE1 GLN A 241       1.051 -16.437   2.934  1.00 72.27           O  
ATOM   1956  N   TYR A 242       4.788 -15.563   6.807  1.00 74.39           N  
ATOM   1957  CA  TYR A 242       5.371 -16.316   7.911  1.00 74.39           C  
ATOM   1958  C   TYR A 242       5.754 -15.391   9.060  1.00 74.39           C  
ATOM   1959  CB  TYR A 242       6.601 -17.098   7.439  1.00 74.39           C  
ATOM   1960  O   TYR A 242       5.467 -15.684  10.223  1.00 74.39           O  
ATOM   1961  CG  TYR A 242       7.313 -17.836   8.547  1.00 74.39           C  
ATOM   1962  CD1 TYR A 242       8.438 -17.292   9.162  1.00 74.39           C  
ATOM   1963  CD2 TYR A 242       6.863 -19.079   8.980  1.00 74.39           C  
ATOM   1964  CE1 TYR A 242       9.099 -17.969  10.182  1.00 74.39           C  
ATOM   1965  CE2 TYR A 242       7.515 -19.765   9.999  1.00 74.39           C  
ATOM   1966  OH  TYR A 242       9.280 -19.878  11.602  1.00 74.39           O  
ATOM   1967  CZ  TYR A 242       8.630 -19.203  10.593  1.00 74.39           C  
ATOM   1968  N   HIS A 243       6.244 -14.298   8.725  1.00 78.46           N  
ATOM   1969  CA  HIS A 243       6.719 -13.375   9.750  1.00 78.46           C  
ATOM   1970  C   HIS A 243       5.566 -12.575  10.347  1.00 78.46           C  
ATOM   1971  CB  HIS A 243       7.771 -12.427   9.171  1.00 78.46           C  
ATOM   1972  O   HIS A 243       5.653 -12.107  11.485  1.00 78.46           O  
ATOM   1973  CG  HIS A 243       9.074 -13.093   8.863  1.00 78.46           C  
ATOM   1974  CD2 HIS A 243       9.757 -13.214   7.701  1.00 78.46           C  
ATOM   1975  ND1 HIS A 243       9.824 -13.740   9.821  1.00 78.46           N  
ATOM   1976  CE1 HIS A 243      10.916 -14.230   9.260  1.00 78.46           C  
ATOM   1977  NE2 HIS A 243      10.900 -13.925   7.974  1.00 78.46           N  
ATOM   1978  N   LEU A 244       4.536 -12.384   9.592  1.00 78.23           N  
ATOM   1979  CA  LEU A 244       3.380 -11.663  10.113  1.00 78.23           C  
ATOM   1980  C   LEU A 244       2.549 -12.557  11.028  1.00 78.23           C  
ATOM   1981  CB  LEU A 244       2.512 -11.142   8.965  1.00 78.23           C  
ATOM   1982  O   LEU A 244       1.951 -12.077  11.994  1.00 78.23           O  
ATOM   1983  CG  LEU A 244       3.030  -9.903   8.232  1.00 78.23           C  
ATOM   1984  CD1 LEU A 244       2.194  -9.637   6.984  1.00 78.23           C  
ATOM   1985  CD2 LEU A 244       3.019  -8.691   9.157  1.00 78.23           C  
ATOM   1986  N   HIS A 245       2.620 -13.899  10.768  1.00 69.71           N  
ATOM   1987  CA  HIS A 245       1.756 -14.818  11.500  1.00 69.71           C  
ATOM   1988  C   HIS A 245       2.543 -16.013  12.027  1.00 69.71           C  
ATOM   1989  CB  HIS A 245       0.607 -15.296  10.610  1.00 69.71           C  
ATOM   1990  O   HIS A 245       3.333 -16.613  11.295  1.00 69.71           O  
ATOM   1991  CG  HIS A 245      -0.302 -14.197  10.161  1.00 69.71           C  
ATOM   1992  CD2 HIS A 245      -0.403 -13.557   8.972  1.00 69.71           C  
ATOM   1993  ND1 HIS A 245      -1.251 -13.633  10.985  1.00 69.71           N  
ATOM   1994  CE1 HIS A 245      -1.899 -12.691  10.320  1.00 69.71           C  
ATOM   1995  NE2 HIS A 245      -1.404 -12.625   9.096  1.00 69.71           N  
ATOM   1996  N   SER A 246       3.036 -15.914  13.253  1.00 56.94           N  
ATOM   1997  CA  SER A 246       3.710 -17.049  13.873  1.00 56.94           C  
ATOM   1998  C   SER A 246       2.939 -18.344  13.642  1.00 56.94           C  
ATOM   1999  CB  SER A 246       3.888 -16.813  15.374  1.00 56.94           C  
ATOM   2000  O   SER A 246       3.537 -19.414  13.512  1.00 56.94           O  
ATOM   2001  OG  SER A 246       2.639 -16.566  15.995  1.00 56.94           O  
ATOM   2002  N   GLU A 247       1.522 -18.314  13.283  1.00 48.06           N  
ATOM   2003  CA  GLU A 247       0.648 -19.475  13.150  1.00 48.06           C  
ATOM   2004  C   GLU A 247       0.018 -19.536  11.761  1.00 48.06           C  
ATOM   2005  CB  GLU A 247      -0.445 -19.452  14.222  1.00 48.06           C  
ATOM   2006  O   GLU A 247      -0.388 -18.509  11.213  1.00 48.06           O  
ATOM   2007  CG  GLU A 247       0.068 -19.723  15.629  1.00 48.06           C  
ATOM   2008  CD  GLU A 247      -1.036 -20.075  16.613  1.00 48.06           C  
ATOM   2009  OE1 GLU A 247      -0.725 -20.467  17.760  1.00 48.06           O  
ATOM   2010  OE2 GLU A 247      -2.223 -19.958  16.233  1.00 48.06           O  
ATOM   2011  N   PHE A 248       0.724 -19.885  10.750  1.00 42.80           N  
ATOM   2012  CA  PHE A 248       0.233 -20.159   9.405  1.00 42.80           C  
ATOM   2013  C   PHE A 248      -1.281 -20.005   9.339  1.00 42.80           C  
ATOM   2014  CB  PHE A 248       0.638 -21.569   8.961  1.00 42.80           C  
ATOM   2015  O   PHE A 248      -2.010 -20.659  10.088  1.00 42.80           O  
ATOM   2016  CG  PHE A 248       1.319 -21.611   7.620  1.00 42.80           C  
ATOM   2017  CD1 PHE A 248       0.585 -21.818   6.458  1.00 42.80           C  
ATOM   2018  CD2 PHE A 248       2.694 -21.443   7.521  1.00 42.80           C  
ATOM   2019  CE1 PHE A 248       1.213 -21.858   5.215  1.00 42.80           C  
ATOM   2020  CE2 PHE A 248       3.328 -21.481   6.282  1.00 42.80           C  
ATOM   2021  CZ  PHE A 248       2.586 -21.690   5.131  1.00 42.80           C  
ATOM   2022  N   LEU A 249      -1.867 -18.838   9.493  1.00 47.65           N  
ATOM   2023  CA  LEU A 249      -3.301 -18.847   9.225  1.00 47.65           C  
ATOM   2024  C   LEU A 249      -3.588 -19.358   7.818  1.00 47.65           C  
ATOM   2025  CB  LEU A 249      -3.887 -17.443   9.400  1.00 47.65           C  
ATOM   2026  O   LEU A 249      -2.868 -19.026   6.873  1.00 47.65           O  
ATOM   2027  CG  LEU A 249      -3.942 -16.905  10.831  1.00 47.65           C  
ATOM   2028  CD1 LEU A 249      -4.216 -15.405  10.822  1.00 47.65           C  
ATOM   2029  CD2 LEU A 249      -5.003 -17.643  11.640  1.00 47.65           C  
ATOM   2030  N   PRO A 250      -4.290 -20.478   7.680  1.00 40.81           N  
ATOM   2031  CA  PRO A 250      -4.623 -21.064   6.379  1.00 40.81           C  
ATOM   2032  C   PRO A 250      -5.766 -20.333   5.679  1.00 40.81           C  
ATOM   2033  CB  PRO A 250      -5.026 -22.498   6.731  1.00 40.81           C  
ATOM   2034  O   PRO A 250      -5.935 -20.463   4.464  1.00 40.81           O  
ATOM   2035  CG  PRO A 250      -5.407 -22.444   8.175  1.00 40.81           C  
ATOM   2036  CD  PRO A 250      -5.047 -21.089   8.714  1.00 40.81           C  
ATOM   2037  N   ASN A 251      -5.861 -18.932   5.534  1.00 50.55           N  
ATOM   2038  CA  ASN A 251      -6.805 -18.781   4.432  1.00 50.55           C  
ATOM   2039  C   ASN A 251      -6.575 -17.478   3.672  1.00 50.55           C  
ATOM   2040  CB  ASN A 251      -8.245 -18.848   4.946  1.00 50.55           C  
ATOM   2041  O   ASN A 251      -6.981 -16.408   4.128  1.00 50.55           O  
ATOM   2042  CG  ASN A 251      -8.623 -20.229   5.444  1.00 50.55           C  
ATOM   2043  ND2 ASN A 251      -9.534 -20.283   6.408  1.00 50.55           N  
ATOM   2044  OD1 ASN A 251      -8.099 -21.240   4.967  1.00 50.55           O  
ATOM   2045  N   TYR A 252      -5.427 -17.235   3.222  1.00 53.62           N  
ATOM   2046  CA  TYR A 252      -5.289 -16.154   2.253  1.00 53.62           C  
ATOM   2047  C   TYR A 252      -5.809 -16.579   0.884  1.00 53.62           C  
ATOM   2048  CB  TYR A 252      -3.826 -15.715   2.141  1.00 53.62           C  
ATOM   2049  O   TYR A 252      -5.746 -17.758   0.528  1.00 53.62           O  
ATOM   2050  CG  TYR A 252      -3.311 -15.004   3.369  1.00 53.62           C  
ATOM   2051  CD1 TYR A 252      -3.410 -13.619   3.490  1.00 53.62           C  
ATOM   2052  CD2 TYR A 252      -2.724 -15.714   4.411  1.00 53.62           C  
ATOM   2053  CE1 TYR A 252      -2.935 -12.960   4.618  1.00 53.62           C  
ATOM   2054  CE2 TYR A 252      -2.245 -15.065   5.544  1.00 53.62           C  
ATOM   2055  OH  TYR A 252      -1.883 -13.042   6.759  1.00 53.62           O  
ATOM   2056  CZ  TYR A 252      -2.356 -13.690   5.639  1.00 53.62           C  
ATOM   2057  N   ARG A 253      -6.763 -15.720   0.450  1.00 54.86           N  
ATOM   2058  CA  ARG A 253      -7.180 -15.831  -0.944  1.00 54.86           C  
ATOM   2059  C   ARG A 253      -6.398 -14.866  -1.828  1.00 54.86           C  
ATOM   2060  CB  ARG A 253      -8.681 -15.566  -1.079  1.00 54.86           C  
ATOM   2061  O   ARG A 253      -6.260 -13.686  -1.498  1.00 54.86           O  
ATOM   2062  CG  ARG A 253      -9.251 -15.933  -2.440  1.00 54.86           C  
ATOM   2063  CD  ARG A 253     -10.752 -15.690  -2.506  1.00 54.86           C  
ATOM   2064  NE  ARG A 253     -11.277 -15.923  -3.849  1.00 54.86           N  
ATOM   2065  NH1 ARG A 253     -13.441 -15.295  -3.336  1.00 54.86           N  
ATOM   2066  NH2 ARG A 253     -12.912 -15.974  -5.461  1.00 54.86           N  
ATOM   2067  CZ  ARG A 253     -12.542 -15.730  -4.212  1.00 54.86           C  
ATOM   2068  N   MET A 254      -5.531 -15.458  -2.581  1.00 56.84           N  
ATOM   2069  CA  MET A 254      -4.900 -14.721  -3.672  1.00 56.84           C  
ATOM   2070  C   MET A 254      -5.881 -14.503  -4.820  1.00 56.84           C  
ATOM   2071  CB  MET A 254      -3.661 -15.463  -4.177  1.00 56.84           C  
ATOM   2072  O   MET A 254      -6.519 -15.449  -5.285  1.00 56.84           O  
ATOM   2073  CG  MET A 254      -2.833 -14.667  -5.172  1.00 56.84           C  
ATOM   2074  SD  MET A 254      -1.355 -15.587  -5.752  1.00 56.84           S  
ATOM   2075  CE  MET A 254      -2.156 -16.950  -6.642  1.00 56.84           C  
ATOM   2076  N   VAL A 255      -6.261 -13.226  -4.958  1.00 57.54           N  
ATOM   2077  CA  VAL A 255      -7.075 -12.947  -6.136  1.00 57.54           C  
ATOM   2078  C   VAL A 255      -6.221 -12.275  -7.208  1.00 57.54           C  
ATOM   2079  CB  VAL A 255      -8.290 -12.058  -5.788  1.00 57.54           C  
ATOM   2080  O   VAL A 255      -5.626 -11.221  -6.967  1.00 57.54           O  
ATOM   2081  CG1 VAL A 255      -9.151 -11.810  -7.026  1.00 57.54           C  
ATOM   2082  CG2 VAL A 255      -9.119 -12.699  -4.677  1.00 57.54           C  
ATOM   2083  N   GLN A 256      -5.829 -13.091  -8.173  1.00 54.95           N  
ATOM   2084  CA  GLN A 256      -5.137 -12.578  -9.350  1.00 54.95           C  
ATOM   2085  C   GLN A 256      -6.129 -12.131 -10.420  1.00 54.95           C  
ATOM   2086  CB  GLN A 256      -4.190 -13.635  -9.921  1.00 54.95           C  
ATOM   2087  O   GLN A 256      -7.060 -12.865 -10.756  1.00 54.95           O  
ATOM   2088  CG  GLN A 256      -3.275 -13.113 -11.020  1.00 54.95           C  
ATOM   2089  CD  GLN A 256      -2.294 -14.160 -11.514  1.00 54.95           C  
ATOM   2090  NE2 GLN A 256      -1.413 -13.763 -12.425  1.00 54.95           N  
ATOM   2091  OE1 GLN A 256      -2.328 -15.316 -11.079  1.00 54.95           O  
ATOM   2092  N   HIS A 257      -6.171 -10.858 -10.678  1.00 51.48           N  
ATOM   2093  CA  HIS A 257      -6.914 -10.335 -11.819  1.00 51.48           C  
ATOM   2094  C   HIS A 257      -6.002  -9.556 -12.761  1.00 51.48           C  
ATOM   2095  CB  HIS A 257      -8.064  -9.443 -11.346  1.00 51.48           C  
ATOM   2096  O   HIS A 257      -5.197  -8.736 -12.315  1.00 51.48           O  
ATOM   2097  CG  HIS A 257      -8.970  -8.997 -12.449  1.00 51.48           C  
ATOM   2098  CD2 HIS A 257      -9.976  -9.639 -13.087  1.00 51.48           C  
ATOM   2099  ND1 HIS A 257      -8.887  -7.745 -13.019  1.00 51.48           N  
ATOM   2100  CE1 HIS A 257      -9.807  -7.636 -13.963  1.00 51.48           C  
ATOM   2101  NE2 HIS A 257     -10.481  -8.772 -14.024  1.00 51.48           N  
ATOM   2102  N   ASN A 258      -6.122  -9.931 -14.090  1.00 48.72           N  
ATOM   2103  CA  ASN A 258      -5.627  -9.403 -15.357  1.00 48.72           C  
ATOM   2104  C   ASN A 258      -4.289  -8.691 -15.183  1.00 48.72           C  
ATOM   2105  CB  ASN A 258      -6.655  -8.457 -15.981  1.00 48.72           C  
ATOM   2106  O   ASN A 258      -3.749  -8.133 -16.140  1.00 48.72           O  
ATOM   2107  CG  ASN A 258      -7.772  -9.195 -16.692  1.00 48.72           C  
ATOM   2108  ND2 ASN A 258      -8.862  -8.491 -16.974  1.00 48.72           N  
ATOM   2109  OD1 ASN A 258      -7.657 -10.388 -16.985  1.00 48.72           O  
ATOM   2110  N   SER A 259      -3.523  -8.925 -13.995  1.00 46.06           N  
ATOM   2111  CA  SER A 259      -2.126  -8.521 -13.884  1.00 46.06           C  
ATOM   2112  C   SER A 259      -1.861  -7.800 -12.567  1.00 46.06           C  
ATOM   2113  CB  SER A 259      -1.733  -7.620 -15.056  1.00 46.06           C  
ATOM   2114  O   SER A 259      -0.762  -7.288 -12.343  1.00 46.06           O  
ATOM   2115  OG  SER A 259      -2.686  -6.586 -15.236  1.00 46.06           O  
ATOM   2116  N   GLY A 260      -2.899  -7.704 -11.578  1.00 47.04           N  
ATOM   2117  CA  GLY A 260      -2.719  -7.264 -10.203  1.00 47.04           C  
ATOM   2118  C   GLY A 260      -3.103  -8.320  -9.184  1.00 47.04           C  
ATOM   2119  O   GLY A 260      -3.862  -9.241  -9.492  1.00 47.04           O  
ATOM   2120  N   LEU A 261      -1.985  -8.609  -8.364  1.00 54.26           N  
ATOM   2121  CA  LEU A 261      -2.153  -9.618  -7.323  1.00 54.26           C  
ATOM   2122  C   LEU A 261      -2.775  -9.009  -6.071  1.00 54.26           C  
ATOM   2123  CB  LEU A 261      -0.807 -10.262  -6.978  1.00 54.26           C  
ATOM   2124  O   LEU A 261      -2.330  -7.960  -5.600  1.00 54.26           O  
ATOM   2125  CG  LEU A 261      -0.173 -11.132  -8.064  1.00 54.26           C  
ATOM   2126  CD1 LEU A 261       1.345 -11.138  -7.920  1.00 54.26           C  
ATOM   2127  CD2 LEU A 261      -0.727 -12.551  -8.004  1.00 54.26           C  
ATOM   2128  N   VAL A 262      -3.995  -9.316  -5.706  1.00 54.49           N  
ATOM   2129  CA  VAL A 262      -4.617  -8.954  -4.436  1.00 54.49           C  
ATOM   2130  C   VAL A 262      -4.634 -10.165  -3.506  1.00 54.49           C  
ATOM   2131  CB  VAL A 262      -6.052  -8.418  -4.640  1.00 54.49           C  
ATOM   2132  O   VAL A 262      -5.112 -11.238  -3.881  1.00 54.49           O  
ATOM   2133  CG1 VAL A 262      -6.675  -8.022  -3.302  1.00 54.49           C  
ATOM   2134  CG2 VAL A 262      -6.046  -7.231  -5.602  1.00 54.49           C  
ATOM   2135  N   TYR A 263      -3.833  -9.999  -2.439  1.00 58.10           N  
ATOM   2136  CA  TYR A 263      -3.849 -11.020  -1.398  1.00 58.10           C  
ATOM   2137  C   TYR A 263      -4.716 -10.587  -0.221  1.00 58.10           C  
ATOM   2138  CB  TYR A 263      -2.426 -11.318  -0.915  1.00 58.10           C  
ATOM   2139  O   TYR A 263      -4.512  -9.511   0.346  1.00 58.10           O  
ATOM   2140  CG  TYR A 263      -1.545 -11.943  -1.970  1.00 58.10           C  
ATOM   2141  CD1 TYR A 263      -1.437 -13.327  -2.084  1.00 58.10           C  
ATOM   2142  CD2 TYR A 263      -0.820 -11.151  -2.854  1.00 58.10           C  
ATOM   2143  CE1 TYR A 263      -0.625 -13.907  -3.053  1.00 58.10           C  
ATOM   2144  CE2 TYR A 263      -0.005 -11.721  -3.827  1.00 58.10           C  
ATOM   2145  OH  TYR A 263       0.890 -13.667  -4.881  1.00 58.10           O  
ATOM   2146  CZ  TYR A 263       0.085 -13.097  -3.919  1.00 58.10           C  
ATOM   2147  N   ILE A 264      -5.774 -11.313  -0.009  1.00 56.50           N  
ATOM   2148  CA  ILE A 264      -6.717 -11.059   1.075  1.00 56.50           C  
ATOM   2149  C   ILE A 264      -6.537 -12.107   2.171  1.00 56.50           C  
ATOM   2150  CB  ILE A 264      -8.176 -11.061   0.567  1.00 56.50           C  
ATOM   2151  O   ILE A 264      -6.543 -13.309   1.897  1.00 56.50           O  
ATOM   2152  CG1 ILE A 264      -8.350 -10.040  -0.563  1.00 56.50           C  
ATOM   2153  CG2 ILE A 264      -9.148 -10.778   1.716  1.00 56.50           C  
ATOM   2154  CD1 ILE A 264      -9.690 -10.131  -1.279  1.00 56.50           C  
ATOM   2155  N   GLN A 265      -6.038 -11.524   3.264  1.00 53.55           N  
ATOM   2156  CA  GLN A 265      -6.088 -12.394   4.435  1.00 53.55           C  
ATOM   2157  C   GLN A 265      -7.528 -12.724   4.815  1.00 53.55           C  
ATOM   2158  CB  GLN A 265      -5.368 -11.744   5.618  1.00 53.55           C  
ATOM   2159  O   GLN A 265      -8.351 -11.823   4.991  1.00 53.55           O  
ATOM   2160  CG  GLN A 265      -5.182 -12.673   6.810  1.00 53.55           C  
ATOM   2161  CD  GLN A 265      -4.363 -12.044   7.922  1.00 53.55           C  
ATOM   2162  NE2 GLN A 265      -4.359 -12.681   9.088  1.00 53.55           N  
ATOM   2163  OE1 GLN A 265      -3.739 -10.995   7.734  1.00 53.55           O  
ATOM   2164  N   VAL A 266      -8.144 -13.966   4.458  1.00 43.07           N  
ATOM   2165  CA  VAL A 266      -9.469 -14.375   4.911  1.00 43.07           C  
ATOM   2166  C   VAL A 266      -9.386 -14.908   6.339  1.00 43.07           C  
ATOM   2167  CB  VAL A 266     -10.083 -15.443   3.978  1.00 43.07           C  
ATOM   2168  O   VAL A 266      -8.422 -15.589   6.699  1.00 43.07           O  
ATOM   2169  CG1 VAL A 266     -11.586 -15.569   4.217  1.00 43.07           C  
ATOM   2170  CG2 VAL A 266      -9.798 -15.101   2.516  1.00 43.07           C  
TER    2171      VAL A 266                                                      
ENDMDL                                                                          
END                                                                             
