# Supplementary material for: The RIX domain defines a class of polymorphic T6SS effectors and secreted adaptors
Source: Nat Commun. 2023 Aug 17;14:4983. doi: 10.1038/s41467-023-40659-2 (PMC10435454; doi:10.1038/s41467-023-40659-2)
Supplement: Supplementary file 6 — Supplementary Data S3 [file 41467_2023_40659_MOESM6_ESM.zip › AlphaFold2 PDB files used in this study/WP_246210427.1 ADPRT_1.pdb]

HEADER                                            01-JUN-22                     
TITLE     ALPHAFOLD MONOMER V2.0 PREDICTION FOR UNCHARACTERIZED PROTEIN         
TITLE    2 (A0A5P9CIF6)                                                         
COMPND    MOL_ID: 1;                                                            
COMPND   2 MOLECULE: UNCHARACTERIZED PROTEIN;                                   
COMPND   3 CHAIN: A                                                             
SOURCE    MOL_ID: 1;                                                            
SOURCE   2 ORGANISM_SCIENTIFIC: VIBRIO AQUIMARIS;                               
SOURCE   3 ORGANISM_TAXID: 2587862                                              
REMARK   1                                                                      
REMARK   1 REFERENCE 1                                                          
REMARK   1  AUTH   JOHN JUMPER, RICHARD EVANS, ALEXANDER PRITZEL, TIM GREEN,    
REMARK   1  AUTH 2 MICHAEL FIGURNOV, OLAF RONNEBERGER, KATHRYN TUNYASUVUNAKOOL, 
REMARK   1  AUTH 3 RUSS BATES, AUGUSTIN ZIDEK, ANNA POTAPENKO, ALEX BRIDGLAND,  
REMARK   1  AUTH 4 CLEMENS MEYER, SIMON A A KOHL, ANDREW J BALLARD,             
REMARK   1  AUTH 5 ANDREW COWIE, BERNARDINO ROMERA-PAREDES, STANISLAV NIKOLOV,  
REMARK   1  AUTH 6 RISHUB JAIN, JONAS ADLER, TREVOR BACK, STIG PETERSEN,        
REMARK   1  AUTH 7 DAVID REIMAN, ELLEN CLANCY, MICHAL ZIELINSKI,                
REMARK   1  AUTH 8 MARTIN STEINEGGER, MICHALINA PACHOLSKA, TAMAS BERGHAMMER,    
REMARK   1  AUTH 9 DAVID SILVER, ORIOL VINYALS, ANDREW W SENIOR,                
REMARK   1  AUTH10 KORAY KAVUKCUOGLU, PUSHMEET KOHLI, DEMIS HASSABIS            
REMARK   1  TITL   HIGHLY ACCURATE PROTEIN STRUCTURE PREDICTION WITH ALPHAFOLD  
REMARK   1  REF    NATURE                        V. 596   583 2021              
REMARK   1  REFN                   ISSN 0028-0836                               
REMARK   1  PMID   34265844                                                     
REMARK   1  DOI    10.1038/s41586-021-03819-2                                   
REMARK   1                                                                      
REMARK   1 DISCLAIMERS                                                          
REMARK   1 ALPHAFOLD DATA, COPYRIGHT (2021) DEEPMIND TECHNOLOGIES LIMITED. THE  
REMARK   1 INFORMATION PROVIDED IS THEORETICAL MODELLING ONLY AND CAUTION SHOULD
REMARK   1 BE EXERCISED IN ITS USE. IT IS PROVIDED "AS-IS" WITHOUT ANY WARRANTY 
REMARK   1 OF ANY KIND, WHETHER EXPRESSED OR IMPLIED. NO WARRANTY IS GIVEN THAT 
REMARK   1 USE OF THE INFORMATION SHALL NOT INFRINGE THE RIGHTS OF ANY THIRD    
REMARK   1 PARTY. THE INFORMATION IS NOT INTENDED TO BE A SUBSTITUTE FOR        
REMARK   1 PROFESSIONAL MEDICAL ADVICE, DIAGNOSIS, OR TREATMENT, AND DOES NOT   
REMARK   1 CONSTITUTE MEDICAL OR OTHER PROFESSIONAL ADVICE. IT IS AVAILABLE FOR 
REMARK   1 ACADEMIC AND COMMERCIAL PURPOSES, UNDER CC-BY 4.0 LICENCE.           
DBREF  XXXX A    1   257  UNP    A0A5P9CIF6 A0A5P9CIF6_9VIBR     1    257       
SEQRES   1 A  257  MET ARG TYR GLN SER SER PRO GLY ASP SER SER GLU GLN          
SEQRES   2 A  257  ARG GLN GLU THR THR ARG GLU ARG ALA GLU ARG GLN ARG          
SEQRES   3 A  257  LEU GLU ARG ARG ALA GLU LEU THR TYR THR ALA SER ASP          
SEQRES   4 A  257  GLU LYS ARG TRP ALA GLU ASN ARG GLU ARG VAL LEU ARG          
SEQRES   5 A  257  GLU ARG ARG ALA SER GLU PRO GLN LYS PRO PRO GLU LYS          
SEQRES   6 A  257  LYS SER ARG PRO GLU ASP ASP ALA LYS LYS ASP LEU TYR          
SEQRES   7 A  257  PHE ILE GLY TYR HIS GLY THR SER GLU LYS SER ALA VAL          
SEQRES   8 A  257  ASN ILE ILE ASN THR GLY VAL ARG ARG GLU CYS LEU PRO          
SEQRES   9 A  257  PRO THR GLY GLN ILE GLY PRO GLY PHE TYR VAL ALA LYS          
SEQRES  10 A  257  VAL LYS GLY LYS LEU PRO ASP TRP GLY ALA SER LEU ALA          
SEQRES  11 A  257  THR GLU PRO GLU ARG SER GLN GLU ILE LYS LYS ALA LYS          
SEQRES  12 A  257  GLN GLU MET THR THR TRP GLN ARG MET LEU SER TYR VAL          
SEQRES  13 A  257  SER GLY ASN TYR GLN GLU PRO ASP PHE SER ASP LYS ALA          
SEQRES  14 A  257  LYS LYS THR ILE LEU LYS ILE TYR SER THR GLN PRO LEU          
SEQRES  15 A  257  LYS GLN CYS LYS TRP SER ILE MET ASN PRO PRO ASP LEU          
SEQRES  16 A  257  SER VAL TRP GLN ALA ILE LEU ASP ASP ALA PRO SER SER          
SEQRES  17 A  257  ARG SER GLU ALA LEU ASP ASP LEU ILE LYS GLU ARG SER          
SEQRES  18 A  257  VAL TRP LEU GLN MET VAL VAL ALA PRO ASP GLU LEU PRO          
SEQRES  19 A  257  PHE LEU VAL ALA PHE ARG ASP ASP GLY LYS ALA GLU GLN          
SEQRES  20 A  257  PRO THR HIS TRP LYS ALA ASN GLU ALA PRO                      
CRYST1    1.000    1.000    1.000  90.00  90.00  90.00 P 1           1          
ORIGX1      1.000000  0.000000  0.000000        0.00000                         
ORIGX2      0.000000  1.000000  0.000000        0.00000                         
ORIGX3      0.000000  0.000000  1.000000        0.00000                         
SCALE1      1.000000  0.000000  0.000000        0.00000                         
SCALE2      0.000000  1.000000  0.000000        0.00000                         
SCALE3      0.000000  0.000000  1.000000        0.00000                         
MODEL        1                                                                  
ATOM      1  N   MET A   1      64.974  18.141 -77.956  1.00 41.91           N  
ATOM      2  CA  MET A   1      65.073  16.899 -77.160  1.00 41.91           C  
ATOM      3  C   MET A   1      63.742  16.164 -77.239  1.00 41.91           C  
ATOM      4  CB  MET A   1      65.380  17.204 -75.686  1.00 41.91           C  
ATOM      5  O   MET A   1      62.746  16.730 -76.810  1.00 41.91           O  
ATOM      6  CG  MET A   1      66.809  17.681 -75.423  1.00 41.91           C  
ATOM      7  SD  MET A   1      67.074  17.977 -73.660  1.00 41.91           S  
ATOM      8  CE  MET A   1      68.385  19.226 -73.717  1.00 41.91           C  
ATOM      9  N   ARG A   2      63.693  14.958 -77.820  1.00 44.78           N  
ATOM     10  CA  ARG A   2      62.533  14.056 -77.704  1.00 44.78           C  
ATOM     11  C   ARG A   2      62.790  13.137 -76.514  1.00 44.78           C  
ATOM     12  CB  ARG A   2      62.325  13.219 -78.987  1.00 44.78           C  
ATOM     13  O   ARG A   2      63.755  12.383 -76.551  1.00 44.78           O  
ATOM     14  CG  ARG A   2      61.279  13.814 -79.940  1.00 44.78           C  
ATOM     15  CD  ARG A   2      61.063  12.899 -81.156  1.00 44.78           C  
ATOM     16  NE  ARG A   2      60.168  13.523 -82.152  1.00 44.78           N  
ATOM     17  NH1 ARG A   2      59.499  11.614 -83.260  1.00 44.78           N  
ATOM     18  NH2 ARG A   2      58.754  13.599 -83.938  1.00 44.78           N  
ATOM     19  CZ  ARG A   2      59.482  12.909 -83.106  1.00 44.78           C  
ATOM     20  N   TYR A   3      61.960  13.225 -75.481  1.00 46.06           N  
ATOM     21  CA  TYR A   3      61.951  12.245 -74.399  1.00 46.06           C  
ATOM     22  C   TYR A   3      61.398  10.924 -74.949  1.00 46.06           C  
ATOM     23  CB  TYR A   3      61.123  12.777 -73.214  1.00 46.06           C  
ATOM     24  O   TYR A   3      60.270  10.889 -75.439  1.00 46.06           O  
ATOM     25  CG  TYR A   3      61.964  13.281 -72.056  1.00 46.06           C  
ATOM     26  CD1 TYR A   3      62.189  12.435 -70.953  1.00 46.06           C  
ATOM     27  CD2 TYR A   3      62.524  14.575 -72.074  1.00 46.06           C  
ATOM     28  CE1 TYR A   3      62.965  12.879 -69.867  1.00 46.06           C  
ATOM     29  CE2 TYR A   3      63.307  15.022 -70.988  1.00 46.06           C  
ATOM     30  OH  TYR A   3      64.274  14.587 -68.826  1.00 46.06           O  
ATOM     31  CZ  TYR A   3      63.525  14.171 -69.880  1.00 46.06           C  
ATOM     32  N   GLN A   4      62.204   9.862 -74.917  1.00 51.50           N  
ATOM     33  CA  GLN A   4      61.718   8.493 -75.078  1.00 51.50           C  
ATOM     34  C   GLN A   4      61.351   7.966 -73.691  1.00 51.50           C  
ATOM     35  CB  GLN A   4      62.765   7.598 -75.764  1.00 51.50           C  
ATOM     36  O   GLN A   4      62.206   7.879 -72.812  1.00 51.50           O  
ATOM     37  CG  GLN A   4      62.932   7.918 -77.259  1.00 51.50           C  
ATOM     38  CD  GLN A   4      63.750   6.864 -78.007  1.00 51.50           C  
ATOM     39  NE2 GLN A   4      63.785   6.904 -79.321  1.00 51.50           N  
ATOM     40  OE1 GLN A   4      64.373   5.983 -77.447  1.00 51.50           O  
ATOM     41  N   SER A   5      60.072   7.667 -73.484  1.00 54.09           N  
ATOM     42  CA  SER A   5      59.578   7.009 -72.276  1.00 54.09           C  
ATOM     43  C   SER A   5      59.931   5.523 -72.327  1.00 54.09           C  
ATOM     44  CB  SER A   5      58.056   7.162 -72.142  1.00 54.09           C  
ATOM     45  O   SER A   5      59.689   4.870 -73.342  1.00 54.09           O  
ATOM     46  OG  SER A   5      57.595   8.395 -72.668  1.00 54.09           O  
ATOM     47  N   SER A   6      60.481   5.000 -71.232  1.00 57.59           N  
ATOM     48  CA  SER A   6      60.758   3.571 -71.042  1.00 57.59           C  
ATOM     49  C   SER A   6      59.455   2.747 -71.070  1.00 57.59           C  
ATOM     50  CB  SER A   6      61.463   3.368 -69.693  1.00 57.59           C  
ATOM     51  O   SER A   6      58.435   3.255 -70.591  1.00 57.59           O  
ATOM     52  OG  SER A   6      62.443   2.361 -69.804  1.00 57.59           O  
ATOM     53  N   PRO A   7      59.444   1.498 -71.579  1.00 51.22           N  
ATOM     54  CA  PRO A   7      58.260   0.642 -71.531  1.00 51.22           C  
ATOM     55  C   PRO A   7      57.940   0.315 -70.069  1.00 51.22           C  
ATOM     56  CB  PRO A   7      58.594  -0.618 -72.346  1.00 51.22           C  
ATOM     57  O   PRO A   7      58.781  -0.225 -69.355  1.00 51.22           O  
ATOM     58  CG  PRO A   7      59.906  -0.286 -73.056  1.00 51.22           C  
ATOM     59  CD  PRO A   7      60.553   0.769 -72.165  1.00 51.22           C  
ATOM     60  N   GLY A   8      56.750   0.697 -69.605  1.00 48.53           N  
ATOM     61  CA  GLY A   8      56.293   0.372 -68.258  1.00 48.53           C  
ATOM     62  C   GLY A   8      55.993  -1.119 -68.143  1.00 48.53           C  
ATOM     63  O   GLY A   8      55.184  -1.635 -68.911  1.00 48.53           O  
ATOM     64  N   ASP A   9      56.623  -1.784 -67.174  1.00 50.38           N  
ATOM     65  CA  ASP A   9      56.263  -3.129 -66.724  1.00 50.38           C  
ATOM     66  C   ASP A   9      54.808  -3.126 -66.236  1.00 50.38           C  
ATOM     67  CB  ASP A   9      57.203  -3.588 -65.587  1.00 50.38           C  
ATOM     68  O   ASP A   9      54.498  -2.755 -65.099  1.00 50.38           O  
ATOM     69  CG  ASP A   9      58.404  -4.415 -66.051  1.00 50.38           C  
ATOM     70  OD1 ASP A   9      58.240  -5.186 -67.022  1.00 50.38           O  
ATOM     71  OD2 ASP A   9      59.459  -4.302 -65.389  1.00 50.38           O  
ATOM     72  N   SER A  10      53.886  -3.539 -67.104  1.00 49.88           N  
ATOM     73  CA  SER A  10      52.509  -3.828 -66.727  1.00 49.88           C  
ATOM     74  C   SER A  10      52.472  -5.165 -65.990  1.00 49.88           C  
ATOM     75  CB  SER A  10      51.590  -3.796 -67.955  1.00 49.88           C  
ATOM     76  O   SER A  10      52.099  -6.193 -66.552  1.00 49.88           O  
ATOM     77  OG  SER A  10      52.026  -4.715 -68.933  1.00 49.88           O  
ATOM     78  N   SER A  11      52.880  -5.161 -64.720  1.00 54.94           N  
ATOM     79  CA  SER A  11      52.484  -6.231 -63.807  1.00 54.94           C  
ATOM     80  C   SER A  11      50.965  -6.147 -63.633  1.00 54.94           C  
ATOM     81  CB  SER A  11      53.260  -6.196 -62.481  1.00 54.94           C  
ATOM     82  O   SER A  11      50.435  -5.174 -63.096  1.00 54.94           O  
ATOM     83  OG  SER A  11      53.173  -4.957 -61.802  1.00 54.94           O  
ATOM     84  N   GLU A  12      50.247  -7.132 -64.173  1.00 54.25           N  
ATOM     85  CA  GLU A  12      48.796  -7.257 -64.048  1.00 54.25           C  
ATOM     86  C   GLU A  12      48.421  -7.459 -62.572  1.00 54.25           C  
ATOM     87  CB  GLU A  12      48.276  -8.423 -64.909  1.00 54.25           C  
ATOM     88  O   GLU A  12      48.311  -8.577 -62.069  1.00 54.25           O  
ATOM     89  CG  GLU A  12      48.330  -8.153 -66.421  1.00 54.25           C  
ATOM     90  CD  GLU A  12      47.745  -9.314 -67.248  1.00 54.25           C  
ATOM     91  OE1 GLU A  12      47.362  -9.055 -68.410  1.00 54.25           O  
ATOM     92  OE2 GLU A  12      47.664 -10.445 -66.715  1.00 54.25           O  
ATOM     93  N   GLN A  13      48.227  -6.363 -61.838  1.00 56.81           N  
ATOM     94  CA  GLN A  13      47.591  -6.417 -60.530  1.00 56.81           C  
ATOM     95  C   GLN A  13      46.112  -6.735 -60.747  1.00 56.81           C  
ATOM     96  CB  GLN A  13      47.805  -5.119 -59.743  1.00 56.81           C  
ATOM     97  O   GLN A  13      45.316  -5.868 -61.112  1.00 56.81           O  
ATOM     98  CG  GLN A  13      49.259  -4.990 -59.264  1.00 56.81           C  
ATOM     99  CD  GLN A  13      49.484  -3.785 -58.355  1.00 56.81           C  
ATOM    100  NE2 GLN A  13      50.694  -3.587 -57.883  1.00 56.81           N  
ATOM    101  OE1 GLN A  13      48.597  -3.008 -58.040  1.00 56.81           O  
ATOM    102  N   ARG A  14      45.755  -8.009 -60.556  1.00 62.06           N  
ATOM    103  CA  ARG A  14      44.373  -8.493 -60.595  1.00 62.06           C  
ATOM    104  C   ARG A  14      43.529  -7.654 -59.630  1.00 62.06           C  
ATOM    105  CB  ARG A  14      44.371  -9.993 -60.252  1.00 62.06           C  
ATOM    106  O   ARG A  14      43.679  -7.760 -58.416  1.00 62.06           O  
ATOM    107  CG  ARG A  14      43.005 -10.654 -60.474  1.00 62.06           C  
ATOM    108  CD  ARG A  14      43.087 -12.155 -60.166  1.00 62.06           C  
ATOM    109  NE  ARG A  14      41.767 -12.800 -60.304  1.00 62.06           N  
ATOM    110  NH1 ARG A  14      42.053 -14.484 -58.762  1.00 62.06           N  
ATOM    111  NH2 ARG A  14      40.042 -14.130 -59.646  1.00 62.06           N  
ATOM    112  CZ  ARG A  14      41.300 -13.805 -59.581  1.00 62.06           C  
ATOM    113  N   GLN A  15      42.664  -6.801 -60.174  1.00 65.50           N  
ATOM    114  CA  GLN A  15      41.757  -5.989 -59.369  1.00 65.50           C  
ATOM    115  C   GLN A  15      40.724  -6.901 -58.703  1.00 65.50           C  
ATOM    116  CB  GLN A  15      41.077  -4.906 -60.223  1.00 65.50           C  
ATOM    117  O   GLN A  15      40.014  -7.643 -59.383  1.00 65.50           O  
ATOM    118  CG  GLN A  15      42.044  -3.776 -60.612  1.00 65.50           C  
ATOM    119  CD  GLN A  15      41.363  -2.631 -61.361  1.00 65.50           C  
ATOM    120  NE2 GLN A  15      42.094  -1.598 -61.716  1.00 65.50           N  
ATOM    121  OE1 GLN A  15      40.174  -2.623 -61.631  1.00 65.50           O  
ATOM    122  N   GLU A  16      40.646  -6.847 -57.374  1.00 68.81           N  
ATOM    123  CA  GLU A  16      39.625  -7.568 -56.613  1.00 68.81           C  
ATOM    124  C   GLU A  16      38.225  -7.121 -57.033  1.00 68.81           C  
ATOM    125  CB  GLU A  16      39.768  -7.321 -55.110  1.00 68.81           C  
ATOM    126  O   GLU A  16      37.901  -5.928 -57.076  1.00 68.81           O  
ATOM    127  CG  GLU A  16      40.940  -8.067 -54.463  1.00 68.81           C  
ATOM    128  CD  GLU A  16      40.998  -7.787 -52.953  1.00 68.81           C  
ATOM    129  OE1 GLU A  16      41.587  -8.595 -52.202  1.00 68.81           O  
ATOM    130  OE2 GLU A  16      40.452  -6.745 -52.500  1.00 68.81           O  
ATOM    131  N   THR A  17      37.369  -8.103 -57.284  1.00 80.06           N  
ATOM    132  CA  THR A  17      35.964  -7.864 -57.593  1.00 80.06           C  
ATOM    133  C   THR A  17      35.207  -7.395 -56.349  1.00 80.06           C  
ATOM    134  CB  THR A  17      35.306  -9.113 -58.194  1.00 80.06           C  
ATOM    135  O   THR A  17      35.549  -7.710 -55.206  1.00 80.06           O  
ATOM    136  CG2 THR A  17      35.994  -9.595 -59.470  1.00 80.06           C  
ATOM    137  OG1 THR A  17      35.311 -10.164 -57.259  1.00 80.06           O  
ATOM    138  N   THR A  18      34.102  -6.673 -56.548  1.00 72.19           N  
ATOM    139  CA  THR A  18      33.232  -6.194 -55.458  1.00 72.19           C  
ATOM    140  C   THR A  18      32.759  -7.327 -54.536  1.00 72.19           C  
ATOM    141  CB  THR A  18      32.008  -5.480 -56.056  1.00 72.19           C  
ATOM    142  O   THR A  18      32.574  -7.122 -53.337  1.00 72.19           O  
ATOM    143  CG2 THR A  18      31.282  -4.592 -55.049  1.00 72.19           C  
ATOM    144  OG1 THR A  18      32.414  -4.647 -57.119  1.00 72.19           O  
ATOM    145  N   ARG A  19      32.603  -8.541 -55.082  1.00 74.38           N  
ATOM    146  CA  ARG A  19      32.190  -9.742 -54.346  1.00 74.38           C  
ATOM    147  C   ARG A  19      33.299 -10.280 -53.437  1.00 74.38           C  
ATOM    148  CB  ARG A  19      31.710 -10.785 -55.364  1.00 74.38           C  
ATOM    149  O   ARG A  19      33.015 -10.613 -52.291  1.00 74.38           O  
ATOM    150  CG  ARG A  19      31.002 -11.972 -54.699  1.00 74.38           C  
ATOM    151  CD  ARG A  19      30.474 -12.928 -55.773  1.00 74.38           C  
ATOM    152  NE  ARG A  19      29.806 -14.095 -55.172  1.00 74.38           N  
ATOM    153  NH1 ARG A  19      29.087 -15.065 -57.127  1.00 74.38           N  
ATOM    154  NH2 ARG A  19      28.644 -16.052 -55.174  1.00 74.38           N  
ATOM    155  CZ  ARG A  19      29.182 -15.060 -55.825  1.00 74.38           C  
ATOM    156  N   GLU A  20      34.543 -10.302 -53.912  1.00 77.94           N  
ATOM    157  CA  GLU A  20      35.715 -10.702 -53.117  1.00 77.94           C  
ATOM    158  C   GLU A  20      35.962  -9.713 -51.967  1.00 77.94           C  
ATOM    159  CB  GLU A  20      36.946 -10.802 -54.037  1.00 77.94           C  
ATOM    160  O   GLU A  20      36.189 -10.119 -50.827  1.00 77.94           O  
ATOM    161  CG  GLU A  20      36.876 -12.028 -54.976  1.00 77.94           C  
ATOM    162  CD  GLU A  20      37.830 -11.942 -56.183  1.00 77.94           C  
ATOM    163  OE1 GLU A  20      38.240 -13.000 -56.716  1.00 77.94           O  
ATOM    164  OE2 GLU A  20      38.024 -10.805 -56.674  1.00 77.94           O  
ATOM    165  N   ARG A  21      35.785  -8.408 -52.221  1.00 76.75           N  
ATOM    166  CA  ARG A  21      35.877  -7.372 -51.179  1.00 76.75           C  
ATOM    167  C   ARG A  21      34.817  -7.546 -50.087  1.00 76.75           C  
ATOM    168  CB  ARG A  21      35.794  -5.992 -51.845  1.00 76.75           C  
ATOM    169  O   ARG A  21      35.121  -7.396 -48.904  1.00 76.75           O  
ATOM    170  CG  ARG A  21      36.175  -4.862 -50.873  1.00 76.75           C  
ATOM    171  CD  ARG A  21      36.038  -3.483 -51.530  1.00 76.75           C  
ATOM    172  NE  ARG A  21      36.931  -3.343 -52.697  1.00 76.75           N  
ATOM    173  NH1 ARG A  21      35.868  -1.579 -53.716  1.00 76.75           N  
ATOM    174  NH2 ARG A  21      37.627  -2.540 -54.704  1.00 76.75           N  
ATOM    175  CZ  ARG A  21      36.806  -2.487 -53.695  1.00 76.75           C  
ATOM    176  N   ALA A  22      33.582  -7.870 -50.471  1.00 74.88           N  
ATOM    177  CA  ALA A  22      32.486  -8.088 -49.529  1.00 74.88           C  
ATOM    178  C   ALA A  22      32.680  -9.360 -48.682  1.00 74.88           C  
ATOM    179  CB  ALA A  22      31.169  -8.126 -50.312  1.00 74.88           C  
ATOM    180  O   ALA A  22      32.388  -9.344 -47.484  1.00 74.88           O  
ATOM    181  N   GLU A  23      33.195 -10.448 -49.266  1.00 79.38           N  
ATOM    182  CA  GLU A  23      33.533 -11.657 -48.505  1.00 79.38           C  
ATOM    183  C   GLU A  23      34.674 -11.422 -47.520  1.00 79.38           C  
ATOM    184  CB  GLU A  23      33.890 -12.840 -49.416  1.00 79.38           C  
ATOM    185  O   GLU A  23      34.555 -11.831 -46.365  1.00 79.38           O  
ATOM    186  CG  GLU A  23      32.664 -13.686 -49.786  1.00 79.38           C  
ATOM    187  CD  GLU A  23      32.987 -15.187 -49.817  1.00 79.38           C  
ATOM    188  OE1 GLU A  23      32.098 -15.954 -49.377  1.00 79.38           O  
ATOM    189  OE2 GLU A  23      34.090 -15.547 -50.277  1.00 79.38           O  
ATOM    190  N   ARG A  24      35.727 -10.701 -47.921  1.00 79.75           N  
ATOM    191  CA  ARG A  24      36.833 -10.366 -47.016  1.00 79.75           C  
ATOM    192  C   ARG A  24      36.340  -9.592 -45.793  1.00 79.75           C  
ATOM    193  CB  ARG A  24      37.923  -9.612 -47.787  1.00 79.75           C  
ATOM    194  O   ARG A  24      36.571 -10.019 -44.667  1.00 79.75           O  
ATOM    195  CG  ARG A  24      39.189  -9.498 -46.924  1.00 79.75           C  
ATOM    196  CD  ARG A  24      40.324  -8.761 -47.635  1.00 79.75           C  
ATOM    197  NE  ARG A  24      40.019  -7.329 -47.802  1.00 79.75           N  
ATOM    198  NH1 ARG A  24      40.968  -7.064 -49.877  1.00 79.75           N  
ATOM    199  NH2 ARG A  24      39.965  -5.345 -48.927  1.00 79.75           N  
ATOM    200  CZ  ARG A  24      40.310  -6.597 -48.862  1.00 79.75           C  
ATOM    201  N   GLN A  25      35.542  -8.544 -46.003  1.00 78.06           N  
ATOM    202  CA  GLN A  25      34.943  -7.767 -44.908  1.00 78.06           C  
ATOM    203  C   GLN A  25      33.980  -8.585 -44.033  1.00 78.06           C  
ATOM    204  CB  GLN A  25      34.155  -6.594 -45.498  1.00 78.06           C  
ATOM    205  O   GLN A  25      33.756  -8.267 -42.864  1.00 78.06           O  
ATOM    206  CG  GLN A  25      35.056  -5.498 -46.075  1.00 78.06           C  
ATOM    207  CD  GLN A  25      34.246  -4.345 -46.656  1.00 78.06           C  
ATOM    208  NE2 GLN A  25      34.897  -3.310 -47.138  1.00 78.06           N  
ATOM    209  OE1 GLN A  25      33.024  -4.332 -46.684  1.00 78.06           O  
ATOM    210  N   ARG A  26      33.334  -9.616 -44.588  1.00 79.19           N  
ATOM    211  CA  ARG A  26      32.477 -10.528 -43.819  1.00 79.19           C  
ATOM    212  C   ARG A  26      33.311 -11.478 -42.957  1.00 79.19           C  
ATOM    213  CB  ARG A  26      31.554 -11.273 -44.792  1.00 79.19           C  
ATOM    214  O   ARG A  26      32.912 -11.759 -41.829  1.00 79.19           O  
ATOM    215  CG  ARG A  26      30.544 -12.175 -44.073  1.00 79.19           C  
ATOM    216  CD  ARG A  26      29.711 -12.928 -45.111  1.00 79.19           C  
ATOM    217  NE  ARG A  26      28.858 -13.951 -44.478  1.00 79.19           N  
ATOM    218  NH1 ARG A  26      28.745 -15.386 -46.276  1.00 79.19           N  
ATOM    219  NH2 ARG A  26      27.682 -15.899 -44.383  1.00 79.19           N  
ATOM    220  CZ  ARG A  26      28.435 -15.067 -45.049  1.00 79.19           C  
ATOM    221  N   LEU A  27      34.439 -11.960 -43.472  1.00 77.69           N  
ATOM    222  CA  LEU A  27      35.368 -12.830 -42.749  1.00 77.69           C  
ATOM    223  C   LEU A  27      36.114 -12.070 -41.646  1.00 77.69           C  
ATOM    224  CB  LEU A  27      36.335 -13.481 -43.754  1.00 77.69           C  
ATOM    225  O   LEU A  27      36.191 -12.578 -40.533  1.00 77.69           O  
ATOM    226  CG  LEU A  27      35.671 -14.531 -44.666  1.00 77.69           C  
ATOM    227  CD1 LEU A  27      36.619 -14.905 -45.803  1.00 77.69           C  
ATOM    228  CD2 LEU A  27      35.302 -15.804 -43.897  1.00 77.69           C  
ATOM    229  N   GLU A  28      36.558 -10.840 -41.911  1.00 75.31           N  
ATOM    230  CA  GLU A  28      37.185  -9.948 -40.921  1.00 75.31           C  
ATOM    231  C   GLU A  28      36.235  -9.665 -39.748  1.00 75.31           C  
ATOM    232  CB  GLU A  28      37.612  -8.640 -41.609  1.00 75.31           C  
ATOM    233  O   GLU A  28      36.578  -9.929 -38.598  1.00 75.31           O  
ATOM    234  CG  GLU A  28      38.859  -8.819 -42.497  1.00 75.31           C  
ATOM    235  CD  GLU A  28      39.138  -7.626 -43.434  1.00 75.31           C  
ATOM    236  OE1 GLU A  28      40.156  -7.682 -44.163  1.00 75.31           O  
ATOM    237  OE2 GLU A  28      38.288  -6.710 -43.535  1.00 75.31           O  
ATOM    238  N   ARG A  29      34.982  -9.273 -40.028  1.00 73.12           N  
ATOM    239  CA  ARG A  29      33.963  -9.071 -38.979  1.00 73.12           C  
ATOM    240  C   ARG A  29      33.664 -10.339 -38.182  1.00 73.12           C  
ATOM    241  CB  ARG A  29      32.667  -8.533 -39.597  1.00 73.12           C  
ATOM    242  O   ARG A  29      33.379 -10.273 -36.991  1.00 73.12           O  
ATOM    243  CG  ARG A  29      32.795  -7.042 -39.927  1.00 73.12           C  
ATOM    244  CD  ARG A  29      31.469  -6.468 -40.431  1.00 73.12           C  
ATOM    245  NE  ARG A  29      31.158  -6.902 -41.807  1.00 73.12           N  
ATOM    246  NH1 ARG A  29      29.013  -6.086 -41.866  1.00 73.12           N  
ATOM    247  NH2 ARG A  29      29.909  -6.967 -43.714  1.00 73.12           N  
ATOM    248  CZ  ARG A  29      30.032  -6.656 -42.453  1.00 73.12           C  
ATOM    249  N   ARG A  30      33.698 -11.507 -38.829  1.00 70.25           N  
ATOM    250  CA  ARG A  30      33.488 -12.788 -38.143  1.00 70.25           C  
ATOM    251  C   ARG A  30      34.669 -13.137 -37.238  1.00 70.25           C  
ATOM    252  CB  ARG A  30      33.188 -13.881 -39.175  1.00 70.25           C  
ATOM    253  O   ARG A  30      34.430 -13.665 -36.160  1.00 70.25           O  
ATOM    254  CG  ARG A  30      32.707 -15.173 -38.503  1.00 70.25           C  
ATOM    255  CD  ARG A  30      32.337 -16.202 -39.572  1.00 70.25           C  
ATOM    256  NE  ARG A  30      31.874 -17.461 -38.961  1.00 70.25           N  
ATOM    257  NH1 ARG A  30      31.532 -18.627 -40.908  1.00 70.25           N  
ATOM    258  NH2 ARG A  30      31.143 -19.617 -38.944  1.00 70.25           N  
ATOM    259  CZ  ARG A  30      31.517 -18.558 -39.604  1.00 70.25           C  
ATOM    260  N   ALA A  31      35.892 -12.819 -37.661  1.00 68.81           N  
ATOM    261  CA  ALA A  31      37.105 -13.013 -36.875  1.00 68.81           C  
ATOM    262  C   ALA A  31      37.153 -12.087 -35.644  1.00 68.81           C  
ATOM    263  CB  ALA A  31      38.319 -12.824 -37.792  1.00 68.81           C  
ATOM    264  O   ALA A  31      37.531 -12.536 -34.565  1.00 68.81           O  
ATOM    265  N   GLU A  32      36.693 -10.837 -35.771  1.00 64.88           N  
ATOM    266  CA  GLU A  32      36.554  -9.893 -34.646  1.00 64.88           C  
ATOM    267  C   GLU A  32      35.514 -10.339 -33.605  1.00 64.88           C  
ATOM    268  CB  GLU A  32      36.142  -8.514 -35.184  1.00 64.88           C  
ATOM    269  O   GLU A  32      35.638 -10.028 -32.422  1.00 64.88           O  
ATOM    270  CG  GLU A  32      37.276  -7.784 -35.918  1.00 64.88           C  
ATOM    271  CD  GLU A  32      36.832  -6.435 -36.513  1.00 64.88           C  
ATOM    272  OE1 GLU A  32      37.713  -5.734 -37.056  1.00 64.88           O  
ATOM    273  OE2 GLU A  32      35.621  -6.109 -36.445  1.00 64.88           O  
ATOM    274  N   LEU A  33      34.486 -11.077 -34.035  1.00 63.69           N  
ATOM    275  CA  LEU A  33      33.409 -11.574 -33.172  1.00 63.69           C  
ATOM    276  C   LEU A  33      33.692 -12.956 -32.566  1.00 63.69           C  
ATOM    277  CB  LEU A  33      32.096 -11.570 -33.972  1.00 63.69           C  
ATOM    278  O   LEU A  33      32.928 -13.418 -31.716  1.00 63.69           O  
ATOM    279  CG  LEU A  33      31.539 -10.161 -34.245  1.00 63.69           C  
ATOM    280  CD1 LEU A  33      30.406 -10.257 -35.270  1.00 63.69           C  
ATOM    281  CD2 LEU A  33      30.972  -9.513 -32.979  1.00 63.69           C  
ATOM    282  N   THR A  34      34.756 -13.637 -32.992  1.00 66.44           N  
ATOM    283  CA  THR A  34      35.170 -14.913 -32.400  1.00 66.44           C  
ATOM    284  C   THR A  34      36.049 -14.676 -31.184  1.00 66.44           C  
ATOM    285  CB  THR A  34      35.865 -15.857 -33.392  1.00 66.44           C  
ATOM    286  O   THR A  34      37.226 -14.346 -31.298  1.00 66.44           O  
ATOM    287  CG2 THR A  34      34.842 -16.769 -34.068  1.00 66.44           C  
ATOM    288  OG1 THR A  34      36.536 -15.179 -34.424  1.00 66.44           O  
ATOM    289  N   TYR A  35      35.466 -14.888 -30.009  1.00 74.62           N  
ATOM    290  CA  TYR A  35      36.198 -14.897 -28.751  1.00 74.62           C  
ATOM    291  C   TYR A  35      37.177 -16.068 -28.699  1.00 74.62           C  
ATOM    292  CB  TYR A  35      35.209 -14.931 -27.584  1.00 74.62           C  
ATOM    293  O   TYR A  35      36.876 -17.182 -29.133  1.00 74.62           O  
ATOM    294  CG  TYR A  35      34.206 -13.796 -27.645  1.00 74.62           C  
ATOM    295  CD1 TYR A  35      34.662 -12.465 -27.582  1.00 74.62           C  
ATOM    296  CD2 TYR A  35      32.835 -14.065 -27.817  1.00 74.62           C  
ATOM    297  CE1 TYR A  35      33.745 -11.399 -27.664  1.00 74.62           C  
ATOM    298  CE2 TYR A  35      31.914 -13.002 -27.894  1.00 74.62           C  
ATOM    299  OH  TYR A  35      31.476 -10.646 -27.863  1.00 74.62           O  
ATOM    300  CZ  TYR A  35      32.367 -11.670 -27.811  1.00 74.62           C  
ATOM    301  N   THR A  36      38.364 -15.806 -28.165  1.00 79.94           N  
ATOM    302  CA  THR A  36      39.405 -16.819 -27.998  1.00 79.94           C  
ATOM    303  C   THR A  36      39.271 -17.523 -26.647  1.00 79.94           C  
ATOM    304  CB  THR A  36      40.796 -16.193 -28.153  1.00 79.94           C  
ATOM    305  O   THR A  36      38.704 -16.981 -25.698  1.00 79.94           O  
ATOM    306  CG2 THR A  36      40.994 -15.505 -29.504  1.00 79.94           C  
ATOM    307  OG1 THR A  36      41.034 -15.257 -27.123  1.00 79.94           O  
ATOM    308  N   ALA A  37      39.878 -18.704 -26.500  1.00 79.00           N  
ATOM    309  CA  ALA A  37      39.946 -19.395 -25.207  1.00 79.00           C  
ATOM    310  C   ALA A  37      40.627 -18.543 -24.109  1.00 79.00           C  
ATOM    311  CB  ALA A  37      40.684 -20.721 -25.423  1.00 79.00           C  
ATOM    312  O   ALA A  37      40.313 -18.667 -22.924  1.00 79.00           O  
ATOM    313  N   SER A  38      41.536 -17.635 -24.487  1.00 77.56           N  
ATOM    314  CA  SER A  38      42.118 -16.655 -23.562  1.00 77.56           C  
ATOM    315  C   SER A  38      41.117 -15.601 -23.086  1.00 77.56           C  
ATOM    316  CB  SER A  38      43.341 -15.959 -24.171  1.00 77.56           C  
ATOM    317  O   SER A  38      41.189 -15.188 -21.927  1.00 77.56           O  
ATOM    318  OG  SER A  38      43.234 -15.708 -25.557  1.00 77.56           O  
ATOM    319  N   ASP A  39      40.172 -15.184 -23.933  1.00 77.06           N  
ATOM    320  CA  ASP A  39      39.124 -14.235 -23.547  1.00 77.06           C  
ATOM    321  C   ASP A  39      38.171 -14.851 -22.526  1.00 77.06           C  
ATOM    322  CB  ASP A  39      38.334 -13.752 -24.771  1.00 77.06           C  
ATOM    323  O   ASP A  39      37.872 -14.225 -21.507  1.00 77.06           O  
ATOM    324  CG  ASP A  39      39.206 -12.928 -25.705  1.00 77.06           C  
ATOM    325  OD1 ASP A  39      39.789 -11.944 -25.188  1.00 77.06           O  
ATOM    326  OD2 ASP A  39      39.285 -13.292 -26.900  1.00 77.06           O  
ATOM    327  N   GLU A  40      37.774 -16.105 -22.749  1.00 76.75           N  
ATOM    328  CA  GLU A  40      36.940 -16.859 -21.812  1.00 76.75           C  
ATOM    329  C   GLU A  40      37.623 -17.034 -20.455  1.00 76.75           C  
ATOM    330  CB  GLU A  40      36.596 -18.236 -22.386  1.00 76.75           C  
ATOM    331  O   GLU A  40      37.004 -16.790 -19.416  1.00 76.75           O  
ATOM    332  CG  GLU A  40      35.651 -18.150 -23.591  1.00 76.75           C  
ATOM    333  CD  GLU A  40      35.160 -19.533 -24.044  1.00 76.75           C  
ATOM    334  OE1 GLU A  40      34.157 -19.560 -24.789  1.00 76.75           O  
ATOM    335  OE2 GLU A  40      35.767 -20.547 -23.628  1.00 76.75           O  
ATOM    336  N   LYS A  41      38.918 -17.378 -20.449  1.00 83.56           N  
ATOM    337  CA  LYS A  41      39.698 -17.512 -19.213  1.00 83.56           C  
ATOM    338  C   LYS A  41      39.754 -16.195 -18.437  1.00 83.56           C  
ATOM    339  CB  LYS A  41      41.095 -18.047 -19.552  1.00 83.56           C  
ATOM    340  O   LYS A  41      39.468 -16.171 -17.241  1.00 83.56           O  
ATOM    341  CG  LYS A  41      41.857 -18.399 -18.269  1.00 83.56           C  
ATOM    342  CD  LYS A  41      43.248 -18.953 -18.580  1.00 83.56           C  
ATOM    343  CE  LYS A  41      43.943 -19.239 -17.248  1.00 83.56           C  
ATOM    344  NZ  LYS A  41      45.341 -19.682 -17.439  1.00 83.56           N  
ATOM    345  N   ARG A  42      40.034 -15.084 -19.125  1.00 83.00           N  
ATOM    346  CA  ARG A  42      40.049 -13.742 -18.525  1.00 83.00           C  
ATOM    347  C   ARG A  42      38.684 -13.368 -17.942  1.00 83.00           C  
ATOM    348  CB  ARG A  42      40.514 -12.751 -19.598  1.00 83.00           C  
ATOM    349  O   ARG A  42      38.620 -12.773 -16.869  1.00 83.00           O  
ATOM    350  CG  ARG A  42      40.624 -11.308 -19.077  1.00 83.00           C  
ATOM    351  CD  ARG A  42      41.082 -10.347 -20.180  1.00 83.00           C  
ATOM    352  NE  ARG A  42      40.169 -10.363 -21.342  1.00 83.00           N  
ATOM    353  NH1 ARG A  42      41.152  -8.680 -22.558  1.00 83.00           N  
ATOM    354  NH2 ARG A  42      39.499  -9.866 -23.455  1.00 83.00           N  
ATOM    355  CZ  ARG A  42      40.273  -9.635 -22.439  1.00 83.00           C  
ATOM    356  N   TRP A  43      37.583 -13.705 -18.615  1.00 77.81           N  
ATOM    357  CA  TRP A  43      36.236 -13.451 -18.095  1.00 77.81           C  
ATOM    358  C   TRP A  43      35.878 -14.328 -16.899  1.00 77.81           C  
ATOM    359  CB  TRP A  43      35.204 -13.638 -19.202  1.00 77.81           C  
ATOM    360  O   TRP A  43      35.243 -13.831 -15.966  1.00 77.81           O  
ATOM    361  CG  TRP A  43      35.234 -12.637 -20.309  1.00 77.81           C  
ATOM    362  CD1 TRP A  43      35.627 -11.343 -20.233  1.00 77.81           C  
ATOM    363  CD2 TRP A  43      34.789 -12.842 -21.679  1.00 77.81           C  
ATOM    364  CE2 TRP A  43      34.903 -11.603 -22.376  1.00 77.81           C  
ATOM    365  CE3 TRP A  43      34.268 -13.946 -22.384  1.00 77.81           C  
ATOM    366  NE1 TRP A  43      35.448 -10.733 -21.459  1.00 77.81           N  
ATOM    367  CH2 TRP A  43      33.908 -12.558 -24.348  1.00 77.81           C  
ATOM    368  CZ2 TRP A  43      34.470 -11.449 -23.697  1.00 77.81           C  
ATOM    369  CZ3 TRP A  43      33.836 -13.806 -23.712  1.00 77.81           C  
ATOM    370  N   ALA A  44      36.295 -15.595 -16.894  1.00 84.00           N  
ATOM    371  CA  ALA A  44      36.098 -16.498 -15.766  1.00 84.00           C  
ATOM    372  C   ALA A  44      36.818 -15.985 -14.509  1.00 84.00           C  
ATOM    373  CB  ALA A  44      36.564 -17.901 -16.171  1.00 84.00           C  
ATOM    374  O   ALA A  44      36.196 -15.866 -13.452  1.00 84.00           O  
ATOM    375  N   GLU A  45      38.082 -15.578 -14.645  1.00 84.25           N  
ATOM    376  CA  GLU A  45      38.878 -14.997 -13.556  1.00 84.25           C  
ATOM    377  C   GLU A  45      38.247 -13.701 -13.018  1.00 84.25           C  
ATOM    378  CB  GLU A  45      40.303 -14.725 -14.068  1.00 84.25           C  
ATOM    379  O   GLU A  45      38.112 -13.514 -11.806  1.00 84.25           O  
ATOM    380  CG  GLU A  45      41.119 -16.014 -14.288  1.00 84.25           C  
ATOM    381  CD  GLU A  45      42.473 -15.778 -14.985  1.00 84.25           C  
ATOM    382  OE1 GLU A  45      43.162 -16.788 -15.278  1.00 84.25           O  
ATOM    383  OE2 GLU A  45      42.818 -14.602 -15.246  1.00 84.25           O  
ATOM    384  N   ASN A  46      37.779 -12.817 -13.907  1.00 81.44           N  
ATOM    385  CA  ASN A  46      37.109 -11.576 -13.506  1.00 81.44           C  
ATOM    386  C   ASN A  46      35.776 -11.847 -12.792  1.00 81.44           C  
ATOM    387  CB  ASN A  46      36.899 -10.683 -14.748  1.00 81.44           C  
ATOM    388  O   ASN A  46      35.451 -11.190 -11.802  1.00 81.44           O  
ATOM    389  CG  ASN A  46      37.458  -9.279 -14.623  1.00 81.44           C  
ATOM    390  ND2 ASN A  46      37.339  -8.494 -15.667  1.00 81.44           N  
ATOM    391  OD1 ASN A  46      38.012  -8.850 -13.626  1.00 81.44           O  
ATOM    392  N   ARG A  47      35.003 -12.828 -13.273  1.00 79.62           N  
ATOM    393  CA  ARG A  47      33.745 -13.250 -12.645  1.00 79.62           C  
ATOM    394  C   ARG A  47      33.999 -13.776 -11.234  1.00 79.62           C  
ATOM    395  CB  ARG A  47      33.053 -14.288 -13.548  1.00 79.62           C  
ATOM    396  O   ARG A  47      33.262 -13.419 -10.317  1.00 79.62           O  
ATOM    397  CG  ARG A  47      31.718 -14.776 -12.965  1.00 79.62           C  
ATOM    398  CD  ARG A  47      31.054 -15.850 -13.837  1.00 79.62           C  
ATOM    399  NE  ARG A  47      30.270 -15.285 -14.955  1.00 79.62           N  
ATOM    400  NH1 ARG A  47      28.985 -17.149 -15.362  1.00 79.62           N  
ATOM    401  NH2 ARG A  47      28.630 -15.296 -16.546  1.00 79.62           N  
ATOM    402  CZ  ARG A  47      29.303 -15.908 -15.612  1.00 79.62           C  
ATOM    403  N   GLU A  48      35.038 -14.582 -11.046  1.00 85.50           N  
ATOM    404  CA  GLU A  48      35.396 -15.109  -9.731  1.00 85.50           C  
ATOM    405  C   GLU A  48      35.843 -13.998  -8.770  1.00 85.50           C  
ATOM    406  CB  GLU A  48      36.483 -16.177  -9.883  1.00 85.50           C  
ATOM    407  O   GLU A  48      35.407 -13.966  -7.616  1.00 85.50           O  
ATOM    408  CG  GLU A  48      36.427 -17.138  -8.691  1.00 85.50           C  
ATOM    409  CD  GLU A  48      37.706 -17.964  -8.553  1.00 85.50           C  
ATOM    410  OE1 GLU A  48      38.112 -18.141  -7.378  1.00 85.50           O  
ATOM    411  OE2 GLU A  48      38.296 -18.333  -9.588  1.00 85.50           O  
ATOM    412  N   ARG A  49      36.633 -13.031  -9.260  1.00 89.12           N  
ATOM    413  CA  ARG A  49      37.043 -11.854  -8.482  1.00 89.12           C  
ATOM    414  C   ARG A  49      35.838 -11.053  -7.987  1.00 89.12           C  
ATOM    415  CB  ARG A  49      37.997 -10.982  -9.316  1.00 89.12           C  
ATOM    416  O   ARG A  49      35.733 -10.793  -6.792  1.00 89.12           O  
ATOM    417  CG  ARG A  49      38.666  -9.920  -8.429  1.00 89.12           C  
ATOM    418  CD  ARG A  49      39.566  -8.970  -9.224  1.00 89.12           C  
ATOM    419  NE  ARG A  49      38.780  -7.949  -9.934  1.00 89.12           N  
ATOM    420  NH1 ARG A  49      40.091  -7.774 -11.813  1.00 89.12           N  
ATOM    421  NH2 ARG A  49      38.216  -6.576 -11.652  1.00 89.12           N  
ATOM    422  CZ  ARG A  49      39.031  -7.443 -11.127  1.00 89.12           C  
ATOM    423  N   VAL A  50      34.892 -10.738  -8.874  1.00 79.81           N  
ATOM    424  CA  VAL A  50      33.675  -9.981  -8.527  1.00 79.81           C  
ATOM    425  C   VAL A  50      32.805 -10.740  -7.521  1.00 79.81           C  
ATOM    426  CB  VAL A  50      32.873  -9.643  -9.800  1.00 79.81           C  
ATOM    427  O   VAL A  50      32.262 -10.141  -6.595  1.00 79.81           O  
ATOM    428  CG1 VAL A  50      31.492  -9.038  -9.500  1.00 79.81           C  
ATOM    429  CG2 VAL A  50      33.633  -8.627 -10.662  1.00 79.81           C  
ATOM    430  N   LEU A  51      32.672 -12.063  -7.660  1.00 79.31           N  
ATOM    431  CA  LEU A  51      31.931 -12.878  -6.691  1.00 79.31           C  
ATOM    432  C   LEU A  51      32.599 -12.875  -5.311  1.00 79.31           C  
ATOM    433  CB  LEU A  51      31.792 -14.315  -7.222  1.00 79.31           C  
ATOM    434  O   LEU A  51      31.905 -12.829  -4.296  1.00 79.31           O  
ATOM    435  CG  LEU A  51      30.799 -14.469  -8.386  1.00 79.31           C  
ATOM    436  CD1 LEU A  51      30.896 -15.888  -8.947  1.00 79.31           C  
ATOM    437  CD2 LEU A  51      29.351 -14.226  -7.948  1.00 79.31           C  
ATOM    438  N   ARG A  52      33.934 -12.894  -5.264  1.00 82.56           N  
ATOM    439  CA  ARG A  52      34.711 -12.821  -4.021  1.00 82.56           C  
ATOM    440  C   ARG A  52      34.559 -11.462  -3.336  1.00 82.56           C  
ATOM    441  CB  ARG A  52      36.170 -13.152  -4.356  1.00 82.56           C  
ATOM    442  O   ARG A  52      34.287 -11.417  -2.142  1.00 82.56           O  
ATOM    443  CG  ARG A  52      37.019 -13.442  -3.111  1.00 82.56           C  
ATOM    444  CD  ARG A  52      38.477 -13.723  -3.498  1.00 82.56           C  
ATOM    445  NE  ARG A  52      38.614 -14.863  -4.437  1.00 82.56           N  
ATOM    446  NH1 ARG A  52      40.825 -14.564  -4.939  1.00 82.56           N  
ATOM    447  NH2 ARG A  52      39.701 -16.210  -5.947  1.00 82.56           N  
ATOM    448  CZ  ARG A  52      39.703 -15.212  -5.103  1.00 82.56           C  
ATOM    449  N   GLU A  53      34.657 -10.374  -4.097  1.00 81.00           N  
ATOM    450  CA  GLU A  53      34.429  -9.006  -3.612  1.00 81.00           C  
ATOM    451  C   GLU A  53      32.996  -8.813  -3.100  1.00 81.00           C  
ATOM    452  CB  GLU A  53      34.721  -8.010  -4.744  1.00 81.00           C  
ATOM    453  O   GLU A  53      32.792  -8.179  -2.067  1.00 81.00           O  
ATOM    454  CG  GLU A  53      36.223  -7.854  -5.043  1.00 81.00           C  
ATOM    455  CD  GLU A  53      36.500  -7.046  -6.327  1.00 81.00           C  
ATOM    456  OE1 GLU A  53      37.674  -7.030  -6.767  1.00 81.00           O  
ATOM    457  OE2 GLU A  53      35.540  -6.513  -6.929  1.00 81.00           O  
ATOM    458  N   ARG A  54      31.994  -9.419  -3.752  1.00 74.44           N  
ATOM    459  CA  ARG A  54      30.604  -9.403  -3.267  1.00 74.44           C  
ATOM    460  C   ARG A  54      30.430 -10.159  -1.959  1.00 74.44           C  
ATOM    461  CB  ARG A  54      29.639  -9.942  -4.322  1.00 74.44           C  
ATOM    462  O   ARG A  54      29.823  -9.619  -1.052  1.00 74.44           O  
ATOM    463  CG  ARG A  54      29.351  -8.882  -5.386  1.00 74.44           C  
ATOM    464  CD  ARG A  54      28.322  -9.445  -6.363  1.00 74.44           C  
ATOM    465  NE  ARG A  54      28.081  -8.518  -7.479  1.00 74.44           N  
ATOM    466  NH1 ARG A  54      26.354  -9.684  -8.437  1.00 74.44           N  
ATOM    467  NH2 ARG A  54      27.078  -7.797  -9.389  1.00 74.44           N  
ATOM    468  CZ  ARG A  54      27.176  -8.670  -8.427  1.00 74.44           C  
ATOM    469  N   ARG A  55      31.008 -11.356  -1.816  1.00 75.88           N  
ATOM    470  CA  ARG A  55      30.958 -12.095  -0.538  1.00 75.88           C  
ATOM    471  C   ARG A  55      31.669 -11.357   0.596  1.00 75.88           C  
ATOM    472  CB  ARG A  55      31.570 -13.489  -0.691  1.00 75.88           C  
ATOM    473  O   ARG A  55      31.257 -11.475   1.740  1.00 75.88           O  
ATOM    474  CG  ARG A  55      30.686 -14.436  -1.506  1.00 75.88           C  
ATOM    475  CD  ARG A  55      31.366 -15.807  -1.558  1.00 75.88           C  
ATOM    476  NE  ARG A  55      30.818 -16.647  -2.636  1.00 75.88           N  
ATOM    477  NH1 ARG A  55      32.133 -18.488  -2.252  1.00 75.88           N  
ATOM    478  NH2 ARG A  55      30.738 -18.474  -3.994  1.00 75.88           N  
ATOM    479  CZ  ARG A  55      31.230 -17.861  -2.954  1.00 75.88           C  
ATOM    480  N   ALA A  56      32.733 -10.615   0.289  1.00 73.94           N  
ATOM    481  CA  ALA A  56      33.460  -9.816   1.276  1.00 73.94           C  
ATOM    482  C   ALA A  56      32.748  -8.500   1.636  1.00 73.94           C  
ATOM    483  CB  ALA A  56      34.870  -9.562   0.731  1.00 73.94           C  
ATOM    484  O   ALA A  56      32.930  -7.994   2.739  1.00 73.94           O  
ATOM    485  N   SER A  57      31.954  -7.947   0.714  1.00 62.44           N  
ATOM    486  CA  SER A  57      31.162  -6.724   0.919  1.00 62.44           C  
ATOM    487  C   SER A  57      29.705  -6.989   1.302  1.00 62.44           C  
ATOM    488  CB  SER A  57      31.250  -5.803  -0.301  1.00 62.44           C  
ATOM    489  O   SER A  57      28.974  -6.038   1.579  1.00 62.44           O  
ATOM    490  OG  SER A  57      30.810  -6.465  -1.470  1.00 62.44           O  
ATOM    491  N   GLU A  58      29.277  -8.254   1.357  1.00 51.88           N  
ATOM    492  CA  GLU A  58      28.007  -8.634   1.962  1.00 51.88           C  
ATOM    493  C   GLU A  58      28.035  -8.214   3.439  1.00 51.88           C  
ATOM    494  CB  GLU A  58      27.721 -10.142   1.807  1.00 51.88           C  
ATOM    495  O   GLU A  58      28.866  -8.712   4.206  1.00 51.88           O  
ATOM    496  CG  GLU A  58      26.874 -10.429   0.554  1.00 51.88           C  
ATOM    497  CD  GLU A  58      26.613 -11.924   0.290  1.00 51.88           C  
ATOM    498  OE1 GLU A  58      26.194 -12.236  -0.850  1.00 51.88           O  
ATOM    499  OE2 GLU A  58      26.816 -12.758   1.202  1.00 51.88           O  
ATOM    500  N   PRO A  59      27.161  -7.286   3.869  1.00 49.25           N  
ATOM    501  CA  PRO A  59      27.052  -6.960   5.278  1.00 49.25           C  
ATOM    502  C   PRO A  59      26.685  -8.244   6.020  1.00 49.25           C  
ATOM    503  CB  PRO A  59      25.988  -5.862   5.378  1.00 49.25           C  
ATOM    504  O   PRO A  59      25.724  -8.925   5.650  1.00 49.25           O  
ATOM    505  CG  PRO A  59      25.151  -6.039   4.111  1.00 49.25           C  
ATOM    506  CD  PRO A  59      26.138  -6.599   3.095  1.00 49.25           C  
ATOM    507  N   GLN A  60      27.467  -8.585   7.052  1.00 46.81           N  
ATOM    508  CA  GLN A  60      27.145  -9.687   7.953  1.00 46.81           C  
ATOM    509  C   GLN A  60      25.667  -9.577   8.325  1.00 46.81           C  
ATOM    510  CB  GLN A  60      28.009  -9.634   9.224  1.00 46.81           C  
ATOM    511  O   GLN A  60      25.221  -8.515   8.770  1.00 46.81           O  
ATOM    512  CG  GLN A  60      29.468 -10.044   8.975  1.00 46.81           C  
ATOM    513  CD  GLN A  60      30.294 -10.102  10.260  1.00 46.81           C  
ATOM    514  NE2 GLN A  60      31.484 -10.659  10.214  1.00 46.81           N  
ATOM    515  OE1 GLN A  60      29.903  -9.658  11.326  1.00 46.81           O  
ATOM    516  N   LYS A  61      24.907 -10.657   8.090  1.00 45.41           N  
ATOM    517  CA  LYS A  61      23.500 -10.742   8.490  1.00 45.41           C  
ATOM    518  C   LYS A  61      23.403 -10.207   9.922  1.00 45.41           C  
ATOM    519  CB  LYS A  61      22.996 -12.196   8.434  1.00 45.41           C  
ATOM    520  O   LYS A  61      24.123 -10.724  10.782  1.00 45.41           O  
ATOM    521  CG  LYS A  61      22.047 -12.447   7.256  1.00 45.41           C  
ATOM    522  CD  LYS A  61      21.604 -13.916   7.260  1.00 45.41           C  
ATOM    523  CE  LYS A  61      20.605 -14.199   6.135  1.00 45.41           C  
ATOM    524  NZ  LYS A  61      20.183 -15.623   6.146  1.00 45.41           N  
ATOM    525  N   PRO A  62      22.575  -9.179  10.185  1.00 41.47           N  
ATOM    526  CA  PRO A  62      22.397  -8.706  11.545  1.00 41.47           C  
ATOM    527  C   PRO A  62      21.992  -9.900  12.417  1.00 41.47           C  
ATOM    528  CB  PRO A  62      21.335  -7.604  11.480  1.00 41.47           C  
ATOM    529  O   PRO A  62      21.299 -10.795  11.915  1.00 41.47           O  
ATOM    530  CG  PRO A  62      20.588  -7.892  10.177  1.00 41.47           C  
ATOM    531  CD  PRO A  62      21.652  -8.518   9.281  1.00 41.47           C  
ATOM    532  N   PRO A  63      22.446  -9.947  13.683  1.00 42.81           N  
ATOM    533  CA  PRO A  63      22.145 -11.055  14.574  1.00 42.81           C  
ATOM    534  C   PRO A  63      20.643 -11.315  14.548  1.00 42.81           C  
ATOM    535  CB  PRO A  63      22.652 -10.639  15.959  1.00 42.81           C  
ATOM    536  O   PRO A  63      19.848 -10.371  14.584  1.00 42.81           O  
ATOM    537  CG  PRO A  63      22.720  -9.114  15.876  1.00 42.81           C  
ATOM    538  CD  PRO A  63      23.083  -8.868  14.415  1.00 42.81           C  
ATOM    539  N   GLU A  64      20.286 -12.592  14.418  1.00 45.59           N  
ATOM    540  CA  GLU A  64      18.914 -13.074  14.339  1.00 45.59           C  
ATOM    541  C   GLU A  64      18.116 -12.431  15.480  1.00 45.59           C  
ATOM    542  CB  GLU A  64      18.955 -14.613  14.392  1.00 45.59           C  
ATOM    543  O   GLU A  64      18.329 -12.717  16.663  1.00 45.59           O  
ATOM    544  CG  GLU A  64      17.787 -15.296  13.670  1.00 45.59           C  
ATOM    545  CD  GLU A  64      18.013 -16.814  13.535  1.00 45.59           C  
ATOM    546  OE1 GLU A  64      17.520 -17.376  12.531  1.00 45.59           O  
ATOM    547  OE2 GLU A  64      18.703 -17.388  14.408  1.00 45.59           O  
ATOM    548  N   LYS A  65      17.276 -11.444  15.140  1.00 43.12           N  
ATOM    549  CA  LYS A  65      16.448 -10.760  16.130  1.00 43.12           C  
ATOM    550  C   LYS A  65      15.542 -11.834  16.716  1.00 43.12           C  
ATOM    551  CB  LYS A  65      15.626  -9.619  15.498  1.00 43.12           C  
ATOM    552  O   LYS A  65      14.736 -12.395  15.979  1.00 43.12           O  
ATOM    553  CG  LYS A  65      16.450  -8.350  15.223  1.00 43.12           C  
ATOM    554  CD  LYS A  65      15.562  -7.241  14.634  1.00 43.12           C  
ATOM    555  CE  LYS A  65      16.371  -5.958  14.395  1.00 43.12           C  
ATOM    556  NZ  LYS A  65      15.553  -4.901  13.745  1.00 43.12           N  
ATOM    557  N   LYS A  66      15.666 -12.109  18.022  1.00 39.19           N  
ATOM    558  CA  LYS A  66      14.638 -12.851  18.764  1.00 39.19           C  
ATOM    559  C   LYS A  66      13.295 -12.229  18.387  1.00 39.19           C  
ATOM    560  CB  LYS A  66      14.864 -12.771  20.283  1.00 39.19           C  
ATOM    561  O   LYS A  66      13.125 -11.020  18.577  1.00 39.19           O  
ATOM    562  CG  LYS A  66      16.021 -13.663  20.759  1.00 39.19           C  
ATOM    563  CD  LYS A  66      16.125 -13.646  22.291  1.00 39.19           C  
ATOM    564  CE  LYS A  66      17.233 -14.599  22.755  1.00 39.19           C  
ATOM    565  NZ  LYS A  66      17.342 -14.638  24.235  1.00 39.19           N  
ATOM    566  N   SER A  67      12.421 -13.028  17.780  1.00 39.38           N  
ATOM    567  CA  SER A  67      11.092 -12.598  17.358  1.00 39.38           C  
ATOM    568  C   SER A  67      10.413 -11.911  18.534  1.00 39.38           C  
ATOM    569  CB  SER A  67      10.271 -13.795  16.855  1.00 39.38           C  
ATOM    570  O   SER A  67      10.456 -12.400  19.668  1.00 39.38           O  
ATOM    571  OG  SER A  67      10.410 -14.929  17.693  1.00 39.38           O  
ATOM    572  N   ARG A  68       9.838 -10.730  18.297  1.00 47.28           N  
ATOM    573  CA  ARG A  68       8.982 -10.129  19.321  1.00 47.28           C  
ATOM    574  C   ARG A  68       7.769 -11.055  19.488  1.00 47.28           C  
ATOM    575  CB  ARG A  68       8.587  -8.697  18.932  1.00 47.28           C  
ATOM    576  O   ARG A  68       7.360 -11.665  18.505  1.00 47.28           O  
ATOM    577  CG  ARG A  68       9.742  -7.714  19.170  1.00 47.28           C  
ATOM    578  CD  ARG A  68       9.327  -6.300  18.751  1.00 47.28           C  
ATOM    579  NE  ARG A  68      10.400  -5.316  19.001  1.00 47.28           N  
ATOM    580  NH1 ARG A  68       9.238  -3.475  18.270  1.00 47.28           N  
ATOM    581  NH2 ARG A  68      11.315  -3.226  19.051  1.00 47.28           N  
ATOM    582  CZ  ARG A  68      10.314  -4.016  18.770  1.00 47.28           C  
ATOM    583  N   PRO A  69       7.137 -11.126  20.671  1.00 46.25           N  
ATOM    584  CA  PRO A  69       5.906 -11.905  20.866  1.00 46.25           C  
ATOM    585  C   PRO A  69       4.808 -11.592  19.825  1.00 46.25           C  
ATOM    586  CB  PRO A  69       5.446 -11.548  22.285  1.00 46.25           C  
ATOM    587  O   PRO A  69       3.973 -12.431  19.507  1.00 46.25           O  
ATOM    588  CG  PRO A  69       6.730 -11.128  23.000  1.00 46.25           C  
ATOM    589  CD  PRO A  69       7.555 -10.475  21.899  1.00 46.25           C  
ATOM    590  N   GLU A  70       4.833 -10.386  19.250  1.00 50.81           N  
ATOM    591  CA  GLU A  70       3.960  -9.949  18.154  1.00 50.81           C  
ATOM    592  C   GLU A  70       4.181 -10.681  16.823  1.00 50.81           C  
ATOM    593  CB  GLU A  70       4.231  -8.472  17.867  1.00 50.81           C  
ATOM    594  O   GLU A  70       3.246 -10.794  16.032  1.00 50.81           O  
ATOM    595  CG  GLU A  70       3.917  -7.524  19.028  1.00 50.81           C  
ATOM    596  CD  GLU A  70       4.238  -6.072  18.645  1.00 50.81           C  
ATOM    597  OE1 GLU A  70       4.463  -5.275  19.581  1.00 50.81           O  
ATOM    598  OE2 GLU A  70       4.302  -5.778  17.421  1.00 50.81           O  
ATOM    599  N   ASP A  71       5.400 -11.140  16.547  1.00 48.88           N  
ATOM    600  CA  ASP A  71       5.727 -11.868  15.318  1.00 48.88           C  
ATOM    601  C   ASP A  71       5.141 -13.290  15.366  1.00 48.88           C  
ATOM    602  CB  ASP A  71       7.250 -11.893  15.110  1.00 48.88           C  
ATOM    603  O   ASP A  71       4.788 -13.849  14.330  1.00 48.88           O  
ATOM    604  CG  ASP A  71       7.897 -10.505  14.977  1.00 48.88           C  
ATOM    605  OD1 ASP A  71       7.267  -9.603  14.375  1.00 48.88           O  
ATOM    606  OD2 ASP A  71       9.034 -10.344  15.491  1.00 48.88           O  
ATOM    607  N   ASP A  72       4.947 -13.839  16.571  1.00 49.34           N  
ATOM    608  CA  ASP A  72       4.264 -15.118  16.781  1.00 49.34           C  
ATOM    609  C   ASP A  72       2.735 -14.992  16.660  1.00 49.34           C  
ATOM    610  CB  ASP A  72       4.683 -15.728  18.128  1.00 49.34           C  
ATOM    611  O   ASP A  72       2.094 -15.901  16.143  1.00 49.34           O  
ATOM    612  CG  ASP A  72       6.141 -16.213  18.142  1.00 49.34           C  
ATOM    613  OD1 ASP A  72       6.567 -16.869  17.152  1.00 49.34           O  
ATOM    614  OD2 ASP A  72       6.829 -15.968  19.156  1.00 49.34           O  
ATOM    615  N   ALA A  73       2.138 -13.852  17.034  1.00 55.31           N  
ATOM    616  CA  ALA A  73       0.711 -13.581  16.797  1.00 55.31           C  
ATOM    617  C   ALA A  73       0.382 -13.301  15.314  1.00 55.31           C  
ATOM    618  CB  ALA A  73       0.283 -12.409  17.690  1.00 55.31           C  
ATOM    619  O   ALA A  73      -0.758 -13.462  14.883  1.00 55.31           O  
ATOM    620  N   LYS A  74       1.378 -12.878  14.523  1.00 60.69           N  
ATOM    621  CA  LYS A  74       1.256 -12.593  13.080  1.00 60.69           C  
ATOM    622  C   LYS A  74       1.627 -13.782  12.188  1.00 60.69           C  
ATOM    623  CB  LYS A  74       2.109 -11.361  12.730  1.00 60.69           C  
ATOM    624  O   LYS A  74       1.500 -13.666  10.972  1.00 60.69           O  
ATOM    625  CG  LYS A  74       1.547 -10.060  13.323  1.00 60.69           C  
ATOM    626  CD  LYS A  74       2.588  -8.934  13.249  1.00 60.69           C  
ATOM    627  CE  LYS A  74       2.106  -7.720  14.055  1.00 60.69           C  
ATOM    628  NZ  LYS A  74       3.240  -6.862  14.491  1.00 60.69           N  
ATOM    629  N   LYS A  75       2.077 -14.905  12.761  1.00 59.19           N  
ATOM    630  CA  LYS A  75       2.612 -16.061  12.017  1.00 59.19           C  
ATOM    631  C   LYS A  75       1.621 -16.665  11.018  1.00 59.19           C  
ATOM    632  CB  LYS A  75       3.097 -17.128  13.013  1.00 59.19           C  
ATOM    633  O   LYS A  75       2.049 -17.120   9.962  1.00 59.19           O  
ATOM    634  CG  LYS A  75       4.581 -17.462  12.828  1.00 59.19           C  
ATOM    635  CD  LYS A  75       5.040 -18.344  13.993  1.00 59.19           C  
ATOM    636  CE  LYS A  75       6.549 -18.580  13.954  1.00 59.19           C  
ATOM    637  NZ  LYS A  75       7.043 -18.899  15.314  1.00 59.19           N  
ATOM    638  N   ASP A  76       0.327 -16.577  11.320  1.00 71.50           N  
ATOM    639  CA  ASP A  76      -0.756 -17.124  10.491  1.00 71.50           C  
ATOM    640  C   ASP A  76      -1.511 -16.049   9.684  1.00 71.50           C  
ATOM    641  CB  ASP A  76      -1.700 -17.954  11.377  1.00 71.50           C  
ATOM    642  O   ASP A  76      -2.559 -16.320   9.096  1.00 71.50           O  
ATOM    643  CG  ASP A  76      -1.005 -19.141  12.058  1.00 71.50           C  
ATOM    644  OD1 ASP A  76      -0.026 -19.671  11.485  1.00 71.50           O  
ATOM    645  OD2 ASP A  76      -1.463 -19.508  13.161  1.00 71.50           O  
ATOM    646  N   LEU A  77      -1.004 -14.811   9.649  1.00 76.25           N  
ATOM    647  CA  LEU A  77      -1.629 -13.696   8.941  1.00 76.25           C  
ATOM    648  C   LEU A  77      -0.888 -13.370   7.639  1.00 76.25           C  
ATOM    649  CB  LEU A  77      -1.720 -12.474   9.869  1.00 76.25           C  
ATOM    650  O   LEU A  77       0.325 -13.162   7.604  1.00 76.25           O  
ATOM    651  CG  LEU A  77      -2.643 -12.617  11.091  1.00 76.25           C  
ATOM    652  CD1 LEU A  77      -2.620 -11.308  11.885  1.00 76.25           C  
ATOM    653  CD2 LEU A  77      -4.096 -12.893  10.698  1.00 76.25           C  
ATOM    654  N   TYR A  78      -1.641 -13.227   6.552  1.00 77.50           N  
ATOM    655  CA  TYR A  78      -1.117 -12.845   5.247  1.00 77.50           C  
ATOM    656  C   TYR A  78      -0.939 -11.334   5.182  1.00 77.50           C  
ATOM    657  CB  TYR A  78      -2.054 -13.338   4.139  1.00 77.50           C  
ATOM    658  O   TYR A  78      -1.918 -10.592   5.167  1.00 77.50           O  
ATOM    659  CG  TYR A  78      -2.172 -14.845   4.100  1.00 77.50           C  
ATOM    660  CD1 TYR A  78      -1.229 -15.608   3.385  1.00 77.50           C  
ATOM    661  CD2 TYR A  78      -3.187 -15.485   4.837  1.00 77.50           C  
ATOM    662  CE1 TYR A  78      -1.307 -17.014   3.404  1.00 77.50           C  
ATOM    663  CE2 TYR A  78      -3.252 -16.887   4.879  1.00 77.50           C  
ATOM    664  OH  TYR A  78      -2.371 -19.008   4.190  1.00 77.50           O  
ATOM    665  CZ  TYR A  78      -2.313 -17.653   4.159  1.00 77.50           C  
ATOM    666  N   PHE A  79       0.303 -10.857   5.114  1.00 77.31           N  
ATOM    667  CA  PHE A  79       0.561  -9.432   4.918  1.00 77.31           C  
ATOM    668  C   PHE A  79       0.109  -8.971   3.525  1.00 77.31           C  
ATOM    669  CB  PHE A  79       2.039  -9.110   5.146  1.00 77.31           C  
ATOM    670  O   PHE A  79       0.650  -9.404   2.500  1.00 77.31           O  
ATOM    671  CG  PHE A  79       2.329  -7.641   4.918  1.00 77.31           C  
ATOM    672  CD1 PHE A  79       3.116  -7.234   3.824  1.00 77.31           C  
ATOM    673  CD2 PHE A  79       1.739  -6.678   5.758  1.00 77.31           C  
ATOM    674  CE1 PHE A  79       3.314  -5.865   3.571  1.00 77.31           C  
ATOM    675  CE2 PHE A  79       1.937  -5.314   5.506  1.00 77.31           C  
ATOM    676  CZ  PHE A  79       2.717  -4.912   4.413  1.00 77.31           C  
ATOM    677  N   ILE A  80      -0.852  -8.047   3.493  1.00 76.44           N  
ATOM    678  CA  ILE A  80      -1.439  -7.537   2.253  1.00 76.44           C  
ATOM    679  C   ILE A  80      -0.730  -6.265   1.803  1.00 76.44           C  
ATOM    680  CB  ILE A  80      -2.953  -7.299   2.417  1.00 76.44           C  
ATOM    681  O   ILE A  80      -0.395  -6.133   0.628  1.00 76.44           O  
ATOM    682  CG1 ILE A  80      -3.685  -8.588   2.838  1.00 76.44           C  
ATOM    683  CG2 ILE A  80      -3.519  -6.845   1.063  1.00 76.44           C  
ATOM    684  CD1 ILE A  80      -5.163  -8.369   3.165  1.00 76.44           C  
ATOM    685  N   GLY A  81      -0.492  -5.330   2.718  1.00 75.06           N  
ATOM    686  CA  GLY A  81       0.058  -4.022   2.388  1.00 75.06           C  
ATOM    687  C   GLY A  81      -0.226  -3.004   3.479  1.00 75.06           C  
ATOM    688  O   GLY A  81      -0.419  -3.353   4.640  1.00 75.06           O  
ATOM    689  N   TYR A  82      -0.261  -1.737   3.106  1.00 76.25           N  
ATOM    690  CA  TYR A  82      -0.417  -0.624   4.027  1.00 76.25           C  
ATOM    691  C   TYR A  82      -1.599   0.260   3.638  1.00 76.25           C  
ATOM    692  CB  TYR A  82       0.862   0.197   4.028  1.00 76.25           C  
ATOM    693  O   TYR A  82      -1.940   0.375   2.461  1.00 76.25           O  
ATOM    694  CG  TYR A  82       2.135  -0.554   4.357  1.00 76.25           C  
ATOM    695  CD1 TYR A  82       2.604  -0.577   5.680  1.00 76.25           C  
ATOM    696  CD2 TYR A  82       2.880  -1.175   3.332  1.00 76.25           C  
ATOM    697  CE1 TYR A  82       3.812  -1.231   5.980  1.00 76.25           C  
ATOM    698  CE2 TYR A  82       4.102  -1.806   3.627  1.00 76.25           C  
ATOM    699  OH  TYR A  82       5.714  -2.506   5.252  1.00 76.25           O  
ATOM    700  CZ  TYR A  82       4.553  -1.862   4.960  1.00 76.25           C  
ATOM    701  N   HIS A  83      -2.185   0.924   4.626  1.00 78.94           N  
ATOM    702  CA  HIS A  83      -3.258   1.893   4.461  1.00 78.94           C  
ATOM    703  C   HIS A  83      -2.894   3.186   5.196  1.00 78.94           C  
ATOM    704  CB  HIS A  83      -4.559   1.277   4.986  1.00 78.94           C  
ATOM    705  O   HIS A  83      -2.708   3.178   6.413  1.00 78.94           O  
ATOM    706  CG  HIS A  83      -5.722   2.225   4.906  1.00 78.94           C  
ATOM    707  CD2 HIS A  83      -6.276   2.948   5.927  1.00 78.94           C  
ATOM    708  ND1 HIS A  83      -6.427   2.524   3.770  1.00 78.94           N  
ATOM    709  CE1 HIS A  83      -7.389   3.401   4.091  1.00 78.94           C  
ATOM    710  NE2 HIS A  83      -7.346   3.685   5.403  1.00 78.94           N  
ATOM    711  N   GLY A  84      -2.776   4.290   4.459  1.00 74.12           N  
ATOM    712  CA  GLY A  84      -2.572   5.619   5.035  1.00 74.12           C  
ATOM    713  C   GLY A  84      -3.910   6.307   5.300  1.00 74.12           C  
ATOM    714  O   GLY A  84      -4.763   6.353   4.415  1.00 74.12           O  
ATOM    715  N   THR A  85      -4.105   6.844   6.504  1.00 70.12           N  
ATOM    716  CA  THR A  85      -5.375   7.469   6.912  1.00 70.12           C  
ATOM    717  C   THR A  85      -5.169   8.594   7.931  1.00 70.12           C  
ATOM    718  CB  THR A  85      -6.326   6.370   7.402  1.00 70.12           C  
ATOM    719  O   THR A  85      -4.043   8.993   8.193  1.00 70.12           O  
ATOM    720  CG2 THR A  85      -5.936   5.712   8.724  1.00 70.12           C  
ATOM    721  OG1 THR A  85      -7.649   6.849   7.477  1.00 70.12           O  
ATOM    722  N   SER A  86      -6.238   9.161   8.495  1.00 72.00           N  
ATOM    723  CA  SER A  86      -6.124  10.117   9.609  1.00 72.00           C  
ATOM    724  C   SER A  86      -5.924   9.395  10.945  1.00 72.00           C  
ATOM    725  CB  SER A  86      -7.337  11.054   9.668  1.00 72.00           C  
ATOM    726  O   SER A  86      -6.365   8.262  11.101  1.00 72.00           O  
ATOM    727  OG  SER A  86      -8.444  10.464  10.333  1.00 72.00           O  
ATOM    728  N   GLU A  87      -5.350  10.058  11.952  1.00 72.31           N  
ATOM    729  CA  GLU A  87      -5.184   9.480  13.299  1.00 72.31           C  
ATOM    730  C   GLU A  87      -6.510   8.966  13.884  1.00 72.31           C  
ATOM    731  CB  GLU A  87      -4.581  10.563  14.214  1.00 72.31           C  
ATOM    732  O   GLU A  87      -6.595   7.847  14.386  1.00 72.31           O  
ATOM    733  CG  GLU A  87      -4.318  10.123  15.665  1.00 72.31           C  
ATOM    734  CD  GLU A  87      -3.276   9.010  15.781  1.00 72.31           C  
ATOM    735  OE1 GLU A  87      -3.141   8.430  16.884  1.00 72.31           O  
ATOM    736  OE2 GLU A  87      -2.638   8.688  14.760  1.00 72.31           O  
ATOM    737  N   LYS A  88      -7.580   9.761  13.754  1.00 76.94           N  
ATOM    738  CA  LYS A  88      -8.923   9.403  14.232  1.00 76.94           C  
ATOM    739  C   LYS A  88      -9.462   8.164  13.514  1.00 76.94           C  
ATOM    740  CB  LYS A  88      -9.846  10.617  14.049  1.00 76.94           C  
ATOM    741  O   LYS A  88     -10.055   7.290  14.142  1.00 76.94           O  
ATOM    742  CG  LYS A  88     -11.249  10.379  14.629  1.00 76.94           C  
ATOM    743  CD  LYS A  88     -12.132  11.621  14.457  1.00 76.94           C  
ATOM    744  CE  LYS A  88     -13.530  11.344  15.023  1.00 76.94           C  
ATOM    745  NZ  LYS A  88     -14.431  12.514  14.866  1.00 76.94           N  
ATOM    746  N   SER A  89      -9.250   8.089  12.202  1.00 75.75           N  
ATOM    747  CA  SER A  89      -9.662   6.945  11.389  1.00 75.75           C  
ATOM    748  C   SER A  89      -8.837   5.699  11.703  1.00 75.75           C  
ATOM    749  CB  SER A  89      -9.524   7.268   9.904  1.00 75.75           C  
ATOM    750  O   SER A  89      -9.407   4.616  11.768  1.00 75.75           O  
ATOM    751  OG  SER A  89     -10.323   8.382   9.544  1.00 75.75           O  
ATOM    752  N   ALA A  90      -7.531   5.845  11.948  1.00 77.62           N  
ATOM    753  CA  ALA A  90      -6.642   4.749  12.320  1.00 77.62           C  
ATOM    754  C   ALA A  90      -7.112   4.076  13.614  1.00 77.62           C  
ATOM    755  CB  ALA A  90      -5.204   5.277  12.432  1.00 77.62           C  
ATOM    756  O   ALA A  90      -7.349   2.870  13.619  1.00 77.62           O  
ATOM    757  N   VAL A  91      -7.354   4.867  14.665  1.00 78.44           N  
ATOM    758  CA  VAL A  91      -7.905   4.376  15.940  1.00 78.44           C  
ATOM    759  C   VAL A  91      -9.262   3.697  15.732  1.00 78.44           C  
ATOM    760  CB  VAL A  91      -8.021   5.535  16.951  1.00 78.44           C  
ATOM    761  O   VAL A  91      -9.516   2.629  16.282  1.00 78.44           O  
ATOM    762  CG1 VAL A  91      -8.721   5.120  18.250  1.00 78.44           C  
ATOM    763  CG2 VAL A  91      -6.635   6.069  17.333  1.00 78.44           C  
ATOM    764  N   ASN A  92     -10.141   4.276  14.907  1.00 81.81           N  
ATOM    765  CA  ASN A  92     -11.446   3.674  14.637  1.00 81.81           C  
ATOM    766  C   ASN A  92     -11.331   2.320  13.917  1.00 81.81           C  
ATOM    767  CB  ASN A  92     -12.319   4.668  13.858  1.00 81.81           C  
ATOM    768  O   ASN A  92     -12.020   1.375  14.295  1.00 81.81           O  
ATOM    769  CG  ASN A  92     -13.736   4.137  13.745  1.00 81.81           C  
ATOM    770  ND2 ASN A  92     -14.126   3.609  12.611  1.00 81.81           N  
ATOM    771  OD1 ASN A  92     -14.500   4.155  14.692  1.00 81.81           O  
ATOM    772  N   ILE A  93     -10.462   2.212  12.908  1.00 81.00           N  
ATOM    773  CA  ILE A  93     -10.232   0.965  12.162  1.00 81.00           C  
ATOM    774  C   ILE A  93      -9.662  -0.119  13.081  1.00 81.00           C  
ATOM    775  CB  ILE A  93      -9.313   1.224  10.943  1.00 81.00           C  
ATOM    776  O   ILE A  93     -10.093  -1.262  12.999  1.00 81.00           O  
ATOM    777  CG1 ILE A  93     -10.057   2.053   9.870  1.00 81.00           C  
ATOM    778  CG2 ILE A  93      -8.824  -0.097  10.315  1.00 81.00           C  
ATOM    779  CD1 ILE A  93      -9.117   2.707   8.847  1.00 81.00           C  
ATOM    780  N   ILE A  94      -8.740   0.228  13.980  1.00 79.75           N  
ATOM    781  CA  ILE A  94      -8.155  -0.727  14.934  1.00 79.75           C  
ATOM    782  C   ILE A  94      -9.206  -1.231  15.929  1.00 79.75           C  
ATOM    783  CB  ILE A  94      -6.958  -0.070  15.651  1.00 79.75           C  
ATOM    784  O   ILE A  94      -9.267  -2.424  16.212  1.00 79.75           O  
ATOM    785  CG1 ILE A  94      -5.816   0.172  14.639  1.00 79.75           C  
ATOM    786  CG2 ILE A  94      -6.445  -0.927  16.824  1.00 79.75           C  
ATOM    787  CD1 ILE A  94      -4.821   1.218  15.140  1.00 79.75           C  
ATOM    788  N   ASN A  95     -10.057  -0.337  16.437  1.00 78.50           N  
ATOM    789  CA  ASN A  95     -11.040  -0.684  17.464  1.00 78.50           C  
ATOM    790  C   ASN A  95     -12.286  -1.386  16.915  1.00 78.50           C  
ATOM    791  CB  ASN A  95     -11.439   0.603  18.203  1.00 78.50           C  
ATOM    792  O   ASN A  95     -12.901  -2.179  17.621  1.00 78.50           O  
ATOM    793  CG  ASN A  95     -10.335   1.130  19.098  1.00 78.50           C  
ATOM    794  ND2 ASN A  95     -10.342   2.406  19.395  1.00 78.50           N  
ATOM    795  OD1 ASN A  95      -9.478   0.416  19.579  1.00 78.50           O  
ATOM    796  N   THR A  96     -12.709  -1.052  15.694  1.00 77.81           N  
ATOM    797  CA  THR A  96     -14.007  -1.492  15.146  1.00 77.81           C  
ATOM    798  C   THR A  96     -13.896  -2.308  13.862  1.00 77.81           C  
ATOM    799  CB  THR A  96     -14.979  -0.312  14.953  1.00 77.81           C  
ATOM    800  O   THR A  96     -14.870  -2.941  13.459  1.00 77.81           O  
ATOM    801  CG2 THR A  96     -15.191   0.490  16.239  1.00 77.81           C  
ATOM    802  OG1 THR A  96     -14.556   0.610  13.971  1.00 77.81           O  
ATOM    803  N   GLY A  97     -12.722  -2.330  13.230  1.00 77.25           N  
ATOM    804  CA  GLY A  97     -12.533  -2.875  11.892  1.00 77.25           C  
ATOM    805  C   GLY A  97     -12.861  -1.888  10.774  1.00 77.25           C  
ATOM    806  O   GLY A  97     -13.223  -0.729  10.991  1.00 77.25           O  
ATOM    807  N   VAL A  98     -12.725  -2.362   9.536  1.00 80.88           N  
ATOM    808  CA  VAL A  98     -13.116  -1.602   8.345  1.00 80.88           C  
ATOM    809  C   VAL A  98     -14.609  -1.805   8.098  1.00 80.88           C  
ATOM    810  CB  VAL A  98     -12.292  -2.015   7.112  1.00 80.88           C  
ATOM    811  O   VAL A  98     -15.045  -2.928   7.876  1.00 80.88           O  
ATOM    812  CG1 VAL A  98     -12.648  -1.111   5.929  1.00 80.88           C  
ATOM    813  CG2 VAL A  98     -10.783  -1.877   7.361  1.00 80.88           C  
ATOM    814  N   ARG A  99     -15.386  -0.716   8.109  1.00 77.88           N  
ATOM    815  CA  ARG A  99     -16.839  -0.742   7.867  1.00 77.88           C  
ATOM    816  C   ARG A  99     -17.176  -0.162   6.507  1.00 77.88           C  
ATOM    817  CB  ARG A  99     -17.595   0.029   8.950  1.00 77.88           C  
ATOM    818  O   ARG A  99     -16.721   0.940   6.192  1.00 77.88           O  
ATOM    819  CG  ARG A  99     -17.391  -0.570  10.348  1.00 77.88           C  
ATOM    820  CD  ARG A  99     -18.276   0.142  11.372  1.00 77.88           C  
ATOM    821  NE  ARG A  99     -17.960   1.583  11.463  1.00 77.88           N  
ATOM    822  NH1 ARG A  99     -18.803   1.943  13.559  1.00 77.88           N  
ATOM    823  NH2 ARG A  99     -17.812   3.619  12.456  1.00 77.88           N  
ATOM    824  CZ  ARG A  99     -18.192   2.372  12.492  1.00 77.88           C  
ATOM    825  N   ARG A 100     -18.018  -0.859   5.746  1.00 77.94           N  
ATOM    826  CA  ARG A 100     -18.408  -0.487   4.380  1.00 77.94           C  
ATOM    827  C   ARG A 100     -19.023   0.911   4.300  1.00 77.94           C  
ATOM    828  CB  ARG A 100     -19.364  -1.564   3.857  1.00 77.94           C  
ATOM    829  O   ARG A 100     -18.612   1.703   3.461  1.00 77.94           O  
ATOM    830  CG  ARG A 100     -19.714  -1.350   2.381  1.00 77.94           C  
ATOM    831  CD  ARG A 100     -20.680  -2.447   1.938  1.00 77.94           C  
ATOM    832  NE  ARG A 100     -21.043  -2.294   0.517  1.00 77.94           N  
ATOM    833  NH1 ARG A 100     -21.504  -4.509   0.105  1.00 77.94           N  
ATOM    834  NH2 ARG A 100     -21.746  -3.003  -1.527  1.00 77.94           N  
ATOM    835  CZ  ARG A 100     -21.430  -3.267  -0.289  1.00 77.94           C  
ATOM    836  N   GLU A 101     -19.934   1.248   5.204  1.00 76.88           N  
ATOM    837  CA  GLU A 101     -20.585   2.564   5.293  1.00 76.88           C  
ATOM    838  C   GLU A 101     -19.631   3.723   5.615  1.00 76.88           C  
ATOM    839  CB  GLU A 101     -21.744   2.540   6.314  1.00 76.88           C  
ATOM    840  O   GLU A 101     -19.970   4.883   5.393  1.00 76.88           O  
ATOM    841  CG  GLU A 101     -21.486   1.762   7.617  1.00 76.88           C  
ATOM    842  CD  GLU A 101     -21.773   0.256   7.509  1.00 76.88           C  
ATOM    843  OE1 GLU A 101     -21.668  -0.392   8.568  1.00 76.88           O  
ATOM    844  OE2 GLU A 101     -21.949  -0.232   6.369  1.00 76.88           O  
ATOM    845  N   CYS A 102     -18.431   3.435   6.124  1.00 74.19           N  
ATOM    846  CA  CYS A 102     -17.399   4.443   6.369  1.00 74.19           C  
ATOM    847  C   CYS A 102     -16.422   4.591   5.191  1.00 74.19           C  
ATOM    848  CB  CYS A 102     -16.665   4.090   7.669  1.00 74.19           C  
ATOM    849  O   CYS A 102     -15.508   5.415   5.269  1.00 74.19           O  
ATOM    850  SG  CYS A 102     -17.806   4.151   9.085  1.00 74.19           S  
ATOM    851  N   LEU A 103     -16.569   3.788   4.129  1.00 74.56           N  
ATOM    852  CA  LEU A 103     -15.695   3.849   2.963  1.00 74.56           C  
ATOM    853  C   LEU A 103     -16.115   4.984   2.029  1.00 74.56           C  
ATOM    854  CB  LEU A 103     -15.638   2.500   2.225  1.00 74.56           C  
ATOM    855  O   LEU A 103     -17.308   5.241   1.850  1.00 74.56           O  
ATOM    856  CG  LEU A 103     -15.067   1.368   3.090  1.00 74.56           C  
ATOM    857  CD1 LEU A 103     -15.094   0.039   2.342  1.00 74.56           C  
ATOM    858  CD2 LEU A 103     -13.626   1.646   3.523  1.00 74.56           C  
ATOM    859  N   PRO A 104     -15.143   5.670   1.407  1.00 67.06           N  
ATOM    860  CA  PRO A 104     -15.451   6.745   0.488  1.00 67.06           C  
ATOM    861  C   PRO A 104     -16.251   6.202  -0.713  1.00 67.06           C  
ATOM    862  CB  PRO A 104     -14.102   7.354   0.101  1.00 67.06           C  
ATOM    863  O   PRO A 104     -15.881   5.173  -1.288  1.00 67.06           O  
ATOM    864  CG  PRO A 104     -13.116   6.203   0.298  1.00 67.06           C  
ATOM    865  CD  PRO A 104     -13.709   5.436   1.476  1.00 67.06           C  
ATOM    866  N   PRO A 105     -17.323   6.901  -1.134  1.00 65.25           N  
ATOM    867  CA  PRO A 105     -18.175   6.468  -2.244  1.00 65.25           C  
ATOM    868  C   PRO A 105     -17.486   6.605  -3.610  1.00 65.25           C  
ATOM    869  CB  PRO A 105     -19.420   7.357  -2.150  1.00 65.25           C  
ATOM    870  O   PRO A 105     -18.019   6.161  -4.622  1.00 65.25           O  
ATOM    871  CG  PRO A 105     -18.885   8.651  -1.539  1.00 65.25           C  
ATOM    872  CD  PRO A 105     -17.825   8.145  -0.565  1.00 65.25           C  
ATOM    873  N   THR A 106     -16.312   7.240  -3.656  1.00 59.84           N  
ATOM    874  CA  THR A 106     -15.511   7.451  -4.864  1.00 59.84           C  
ATOM    875  C   THR A 106     -14.026   7.271  -4.551  1.00 59.84           C  
ATOM    876  CB  THR A 106     -15.757   8.840  -5.478  1.00 59.84           C  
ATOM    877  O   THR A 106     -13.585   7.482  -3.422  1.00 59.84           O  
ATOM    878  CG2 THR A 106     -17.195   9.036  -5.956  1.00 59.84           C  
ATOM    879  OG1 THR A 106     -15.498   9.863  -4.548  1.00 59.84           O  
ATOM    880  N   GLY A 107     -13.248   6.872  -5.555  1.00 61.16           N  
ATOM    881  CA  GLY A 107     -11.799   6.726  -5.454  1.00 61.16           C  
ATOM    882  C   GLY A 107     -11.173   6.419  -6.817  1.00 61.16           C  
ATOM    883  O   GLY A 107     -11.889   6.135  -7.775  1.00 61.16           O  
ATOM    884  N   GLN A 108      -9.840   6.484  -6.907  1.00 61.34           N  
ATOM    885  CA  GLN A 108      -9.085   6.411  -8.168  1.00 61.34           C  
ATOM    886  C   GLN A 108      -9.378   5.158  -9.011  1.00 61.34           C  
ATOM    887  CB  GLN A 108      -7.585   6.484  -7.832  1.00 61.34           C  
ATOM    888  O   GLN A 108      -9.373   5.235 -10.235  1.00 61.34           O  
ATOM    889  CG  GLN A 108      -6.702   6.619  -9.086  1.00 61.34           C  
ATOM    890  CD  GLN A 108      -5.214   6.732  -8.771  1.00 61.34           C  
ATOM    891  NE2 GLN A 108      -4.374   6.928  -9.761  1.00 61.34           N  
ATOM    892  OE1 GLN A 108      -4.760   6.607  -7.649  1.00 61.34           O  
ATOM    893  N   ILE A 109      -9.622   4.014  -8.368  1.00 62.00           N  
ATOM    894  CA  ILE A 109      -9.901   2.729  -9.031  1.00 62.00           C  
ATOM    895  C   ILE A 109     -11.238   2.117  -8.575  1.00 62.00           C  
ATOM    896  CB  ILE A 109      -8.697   1.763  -8.908  1.00 62.00           C  
ATOM    897  O   ILE A 109     -11.469   0.925  -8.753  1.00 62.00           O  
ATOM    898  CG1 ILE A 109      -8.273   1.560  -7.442  1.00 62.00           C  
ATOM    899  CG2 ILE A 109      -7.504   2.287  -9.730  1.00 62.00           C  
ATOM    900  CD1 ILE A 109      -7.440   0.295  -7.205  1.00 62.00           C  
ATOM    901  N   GLY A 110     -12.121   2.940  -7.996  1.00 68.19           N  
ATOM    902  CA  GLY A 110     -13.452   2.548  -7.521  1.00 68.19           C  
ATOM    903  C   GLY A 110     -13.703   2.834  -6.032  1.00 68.19           C  
ATOM    904  O   GLY A 110     -12.783   3.185  -5.294  1.00 68.19           O  
ATOM    905  N   PRO A 111     -14.952   2.729  -5.560  1.00 71.38           N  
ATOM    906  CA  PRO A 111     -15.271   2.864  -4.140  1.00 71.38           C  
ATOM    907  C   PRO A 111     -14.699   1.696  -3.330  1.00 71.38           C  
ATOM    908  CB  PRO A 111     -16.799   2.871  -4.077  1.00 71.38           C  
ATOM    909  O   PRO A 111     -14.788   0.548  -3.762  1.00 71.38           O  
ATOM    910  CG  PRO A 111     -17.218   2.056  -5.302  1.00 71.38           C  
ATOM    911  CD  PRO A 111     -16.136   2.379  -6.331  1.00 71.38           C  
ATOM    912  N   GLY A 112     -14.169   1.970  -2.135  1.00 78.06           N  
ATOM    913  CA  GLY A 112     -13.802   0.915  -1.188  1.00 78.06           C  
ATOM    914  C   GLY A 112     -12.581   1.216  -0.324  1.00 78.06           C  
ATOM    915  O   GLY A 112     -12.195   2.371  -0.132  1.00 78.06           O  
ATOM    916  N   PHE A 113     -11.992   0.157   0.237  1.00 82.75           N  
ATOM    917  CA  PHE A 113     -10.855   0.249   1.149  1.00 82.75           C  
ATOM    918  C   PHE A 113      -9.534   0.061   0.403  1.00 82.75           C  
ATOM    919  CB  PHE A 113     -11.010  -0.774   2.276  1.00 82.75           C  
ATOM    920  O   PHE A 113      -9.250  -1.016  -0.117  1.00 82.75           O  
ATOM    921  CG  PHE A 113      -9.953  -0.620   3.350  1.00 82.75           C  
ATOM    922  CD1 PHE A 113      -8.893  -1.540   3.435  1.00 82.75           C  
ATOM    923  CD2 PHE A 113     -10.019   0.456   4.255  1.00 82.75           C  
ATOM    924  CE1 PHE A 113      -7.913  -1.394   4.432  1.00 82.75           C  
ATOM    925  CE2 PHE A 113      -9.039   0.602   5.251  1.00 82.75           C  
ATOM    926  CZ  PHE A 113      -7.987  -0.325   5.341  1.00 82.75           C  
ATOM    927  N   TYR A 114      -8.725   1.117   0.353  1.00 81.25           N  
ATOM    928  CA  TYR A 114      -7.494   1.151  -0.430  1.00 81.25           C  
ATOM    929  C   TYR A 114      -6.310   0.589   0.353  1.00 81.25           C  
ATOM    930  CB  TYR A 114      -7.211   2.584  -0.893  1.00 81.25           C  
ATOM    931  O   TYR A 114      -6.011   1.058   1.450  1.00 81.25           O  
ATOM    932  CG  TYR A 114      -8.061   3.010  -2.070  1.00 81.25           C  
ATOM    933  CD1 TYR A 114      -7.453   3.182  -3.327  1.00 81.25           C  
ATOM    934  CD2 TYR A 114      -9.449   3.215  -1.922  1.00 81.25           C  
ATOM    935  CE1 TYR A 114      -8.231   3.543  -4.435  1.00 81.25           C  
ATOM    936  CE2 TYR A 114     -10.240   3.525  -3.044  1.00 81.25           C  
ATOM    937  OH  TYR A 114     -10.345   3.897  -5.422  1.00 81.25           O  
ATOM    938  CZ  TYR A 114      -9.623   3.671  -4.304  1.00 81.25           C  
ATOM    939  N   VAL A 115      -5.591  -0.355  -0.245  1.00 77.50           N  
ATOM    940  CA  VAL A 115      -4.340  -0.904   0.280  1.00 77.50           C  
ATOM    941  C   VAL A 115      -3.235  -0.703  -0.747  1.00 77.50           C  
ATOM    942  CB  VAL A 115      -4.493  -2.386   0.669  1.00 77.50           C  
ATOM    943  O   VAL A 115      -3.421  -0.967  -1.934  1.00 77.50           O  
ATOM    944  CG1 VAL A 115      -3.186  -2.939   1.253  1.00 77.50           C  
ATOM    945  CG2 VAL A 115      -5.579  -2.566   1.737  1.00 77.50           C  
ATOM    946  N   ALA A 116      -2.072  -0.254  -0.286  1.00 73.19           N  
ATOM    947  CA  ALA A 116      -0.877  -0.088  -1.098  1.00 73.19           C  
ATOM    948  C   ALA A 116       0.194  -1.112  -0.751  1.00 73.19           C  
ATOM    949  CB  ALA A 116      -0.298   1.314  -0.923  1.00 73.19           C  
ATOM    950  O   ALA A 116       0.402  -1.440   0.418  1.00 73.19           O  
ATOM    951  N   LYS A 117       0.965  -1.531  -1.748  1.00 68.56           N  
ATOM    952  CA  LYS A 117       2.170  -2.327  -1.535  1.00 68.56           C  
ATOM    953  C   LYS A 117       3.251  -1.935  -2.531  1.00 68.56           C  
ATOM    954  CB  LYS A 117       1.792  -3.813  -1.616  1.00 68.56           C  
ATOM    955  O   LYS A 117       2.979  -1.740  -3.711  1.00 68.56           O  
ATOM    956  CG  LYS A 117       2.959  -4.746  -1.267  1.00 68.56           C  
ATOM    957  CD  LYS A 117       2.482  -6.198  -1.259  1.00 68.56           C  
ATOM    958  CE  LYS A 117       3.563  -7.158  -0.761  1.00 68.56           C  
ATOM    959  NZ  LYS A 117       2.978  -8.499  -0.506  1.00 68.56           N  
ATOM    960  N   VAL A 118       4.489  -1.876  -2.050  1.00 61.19           N  
ATOM    961  CA  VAL A 118       5.692  -1.886  -2.893  1.00 61.19           C  
ATOM    962  C   VAL A 118       6.283  -3.269  -2.865  1.00 61.19           C  
ATOM    963  CB  VAL A 118       6.772  -0.905  -2.412  1.00 61.19           C  
ATOM    964  O   VAL A 118       6.198  -3.977  -1.857  1.00 61.19           O  
ATOM    965  CG1 VAL A 118       8.068  -0.843  -3.230  1.00 61.19           C  
ATOM    966  CG2 VAL A 118       6.185   0.468  -2.397  1.00 61.19           C  
ATOM    967  N   LYS A 119       6.984  -3.624  -3.935  1.00 49.12           N  
ATOM    968  CA  LYS A 119       7.958  -4.711  -3.902  1.00 49.12           C  
ATOM    969  C   LYS A 119       9.077  -4.374  -2.894  1.00 49.12           C  
ATOM    970  CB  LYS A 119       8.439  -4.939  -5.343  1.00 49.12           C  
ATOM    971  O   LYS A 119      10.101  -3.808  -3.254  1.00 49.12           O  
ATOM    972  CG  LYS A 119       9.091  -6.314  -5.537  1.00 49.12           C  
ATOM    973  CD  LYS A 119       9.477  -6.485  -7.013  1.00 49.12           C  
ATOM    974  CE  LYS A 119      10.061  -7.873  -7.299  1.00 49.12           C  
ATOM    975  NZ  LYS A 119      10.413  -8.013  -8.738  1.00 49.12           N  
ATOM    976  N   GLY A 120       8.843  -4.688  -1.617  1.00 40.09           N  
ATOM    977  CA  GLY A 120       9.820  -4.605  -0.526  1.00 40.09           C  
ATOM    978  C   GLY A 120       9.844  -3.334   0.343  1.00 40.09           C  
ATOM    979  O   GLY A 120      10.805  -3.213   1.094  1.00 40.09           O  
ATOM    980  N   LYS A 121       8.872  -2.395   0.274  1.00 48.94           N  
ATOM    981  CA  LYS A 121       8.915  -1.110   1.035  1.00 48.94           C  
ATOM    982  C   LYS A 121       7.549  -0.553   1.520  1.00 48.94           C  
ATOM    983  CB  LYS A 121       9.664  -0.035   0.217  1.00 48.94           C  
ATOM    984  O   LYS A 121       6.498  -0.928   0.999  1.00 48.94           O  
ATOM    985  CG  LYS A 121      11.130  -0.399  -0.078  1.00 48.94           C  
ATOM    986  CD  LYS A 121      11.894   0.794  -0.652  1.00 48.94           C  
ATOM    987  CE  LYS A 121      13.366   0.430  -0.850  1.00 48.94           C  
ATOM    988  NZ  LYS A 121      14.155   1.644  -1.151  1.00 48.94           N  
ATOM    989  N   LEU A 122       7.600   0.348   2.513  1.00 45.25           N  
ATOM    990  CA  LEU A 122       6.502   1.108   3.158  1.00 45.25           C  
ATOM    991  C   LEU A 122       6.037   2.325   2.322  1.00 45.25           C  
ATOM    992  CB  LEU A 122       7.043   1.648   4.510  1.00 45.25           C  
ATOM    993  O   LEU A 122       6.911   3.054   1.867  1.00 45.25           O  
ATOM    994  CG  LEU A 122       6.549   0.899   5.753  1.00 45.25           C  
ATOM    995  CD1 LEU A 122       7.599   0.868   6.856  1.00 45.25           C  
ATOM    996  CD2 LEU A 122       5.269   1.538   6.292  1.00 45.25           C  
ATOM    997  N   PRO A 123       4.722   2.601   2.155  1.00 46.41           N  
ATOM    998  CA  PRO A 123       4.191   3.797   1.491  1.00 46.41           C  
ATOM    999  C   PRO A 123       4.375   5.128   2.195  1.00 46.41           C  
ATOM   1000  CB  PRO A 123       2.725   3.547   1.127  1.00 46.41           C  
ATOM   1001  O   PRO A 123       3.925   5.326   3.315  1.00 46.41           O  
ATOM   1002  CG  PRO A 123       2.352   2.356   1.981  1.00 46.41           C  
ATOM   1003  CD  PRO A 123       3.650   1.671   2.401  1.00 46.41           C  
ATOM   1004  N   ASP A 124       4.910   6.079   1.424  1.00 42.00           N  
ATOM   1005  CA  ASP A 124       5.044   7.500   1.767  1.00 42.00           C  
ATOM   1006  C   ASP A 124       3.723   8.289   1.670  1.00 42.00           C  
ATOM   1007  CB  ASP A 124       6.044   8.148   0.792  1.00 42.00           C  
ATOM   1008  O   ASP A 124       3.619   9.415   2.176  1.00 42.00           O  
ATOM   1009  CG  ASP A 124       7.511   7.746   0.955  1.00 42.00           C  
ATOM   1010  OD1 ASP A 124       7.837   6.960   1.863  1.00 42.00           O  
ATOM   1011  OD2 ASP A 124       8.302   8.283   0.149  1.00 42.00           O  
ATOM   1012  N   TRP A 125       2.717   7.753   0.972  1.00 47.47           N  
ATOM   1013  CA  TRP A 125       1.465   8.457   0.698  1.00 47.47           C  
ATOM   1014  C   TRP A 125       0.388   8.132   1.743  1.00 47.47           C  
ATOM   1015  CB  TRP A 125       1.018   8.211  -0.745  1.00 47.47           C  
ATOM   1016  O   TRP A 125       0.261   7.009   2.220  1.00 47.47           O  
ATOM   1017  CG  TRP A 125       0.606   6.811  -1.051  1.00 47.47           C  
ATOM   1018  CD1 TRP A 125       1.411   5.831  -1.514  1.00 47.47           C  
ATOM   1019  CD2 TRP A 125      -0.723   6.221  -0.920  1.00 47.47           C  
ATOM   1020  CE2 TRP A 125      -0.667   4.878  -1.387  1.00 47.47           C  
ATOM   1021  CE3 TRP A 125      -1.977   6.698  -0.481  1.00 47.47           C  
ATOM   1022  NE1 TRP A 125       0.672   4.678  -1.663  1.00 47.47           N  
ATOM   1023  CH2 TRP A 125      -3.052   4.583  -1.043  1.00 47.47           C  
ATOM   1024  CZ2 TRP A 125      -1.824   4.087  -1.494  1.00 47.47           C  
ATOM   1025  CZ3 TRP A 125      -3.124   5.883  -0.522  1.00 47.47           C  
ATOM   1026  N   GLY A 126      -0.382   9.155   2.122  1.00 37.72           N  
ATOM   1027  CA  GLY A 126      -1.413   9.090   3.166  1.00 37.72           C  
ATOM   1028  C   GLY A 126      -0.932   9.581   4.535  1.00 37.72           C  
ATOM   1029  O   GLY A 126      -1.642  10.348   5.175  1.00 37.72           O  
ATOM   1030  N   ALA A 127       0.307   9.281   4.934  1.00 39.38           N  
ATOM   1031  CA  ALA A 127       0.869   9.743   6.212  1.00 39.38           C  
ATOM   1032  C   ALA A 127       1.263  11.233   6.213  1.00 39.38           C  
ATOM   1033  CB  ALA A 127       2.084   8.870   6.513  1.00 39.38           C  
ATOM   1034  O   ALA A 127       1.173  11.926   7.220  1.00 39.38           O  
ATOM   1035  N   SER A 128       1.705  11.743   5.064  1.00 37.62           N  
ATOM   1036  CA  SER A 128       2.211  13.112   4.890  1.00 37.62           C  
ATOM   1037  C   SER A 128       1.122  14.144   4.560  1.00 37.62           C  
ATOM   1038  CB  SER A 128       3.295  13.093   3.806  1.00 37.62           C  
ATOM   1039  O   SER A 128       1.290  15.327   4.848  1.00 37.62           O  
ATOM   1040  OG  SER A 128       2.888  12.313   2.688  1.00 37.62           O  
ATOM   1041  N   LEU A 129      -0.004  13.706   3.987  1.00 39.91           N  
ATOM   1042  CA  LEU A 129      -1.153  14.563   3.662  1.00 39.91           C  
ATOM   1043  C   LEU A 129      -2.169  14.650   4.810  1.00 39.91           C  
ATOM   1044  CB  LEU A 129      -1.821  14.039   2.375  1.00 39.91           C  
ATOM   1045  O   LEU A 129      -2.837  15.670   4.943  1.00 39.91           O  
ATOM   1046  CG  LEU A 129      -1.079  14.443   1.087  1.00 39.91           C  
ATOM   1047  CD1 LEU A 129      -1.492  13.527  -0.066  1.00 39.91           C  
ATOM   1048  CD2 LEU A 129      -1.398  15.884   0.679  1.00 39.91           C  
ATOM   1049  N   ALA A 130      -2.291  13.602   5.635  1.00 35.81           N  
ATOM   1050  CA  ALA A 130      -3.359  13.507   6.629  1.00 35.81           C  
ATOM   1051  C   ALA A 130      -3.059  14.202   7.968  1.00 35.81           C  
ATOM   1052  CB  ALA A 130      -3.701  12.028   6.837  1.00 35.81           C  
ATOM   1053  O   ALA A 130      -3.999  14.472   8.713  1.00 35.81           O  
ATOM   1054  N   THR A 131      -1.790  14.479   8.300  1.00 40.47           N  
ATOM   1055  CA  THR A 131      -1.438  14.971   9.647  1.00 40.47           C  
ATOM   1056  C   THR A 131      -0.839  16.364   9.744  1.00 40.47           C  
ATOM   1057  CB  THR A 131      -0.599  13.964  10.450  1.00 40.47           C  
ATOM   1058  O   THR A 131      -1.028  16.960  10.802  1.00 40.47           O  
ATOM   1059  CG2 THR A 131      -1.531  12.992  11.158  1.00 40.47           C  
ATOM   1060  OG1 THR A 131       0.251  13.177   9.652  1.00 40.47           O  
ATOM   1061  N   GLU A 132      -0.166  16.914   8.722  1.00 44.38           N  
ATOM   1062  CA  GLU A 132       0.439  18.259   8.817  1.00 44.38           C  
ATOM   1063  C   GLU A 132       0.541  18.980   7.453  1.00 44.38           C  
ATOM   1064  CB  GLU A 132       1.831  18.199   9.482  1.00 44.38           C  
ATOM   1065  O   GLU A 132       1.258  18.512   6.563  1.00 44.38           O  
ATOM   1066  CG  GLU A 132       1.712  17.857  10.977  1.00 44.38           C  
ATOM   1067  CD  GLU A 132       2.995  17.933  11.783  1.00 44.38           C  
ATOM   1068  OE1 GLU A 132       2.833  17.910  13.030  1.00 44.38           O  
ATOM   1069  OE2 GLU A 132       4.076  17.790  11.184  1.00 44.38           O  
ATOM   1070  N   PRO A 133      -0.111  20.151   7.281  1.00 47.34           N  
ATOM   1071  CA  PRO A 133       0.067  21.018   6.109  1.00 47.34           C  
ATOM   1072  C   PRO A 133       1.532  21.433   5.883  1.00 47.34           C  
ATOM   1073  CB  PRO A 133      -0.811  22.251   6.374  1.00 47.34           C  
ATOM   1074  O   PRO A 133       1.981  21.526   4.741  1.00 47.34           O  
ATOM   1075  CG  PRO A 133      -1.854  21.766   7.378  1.00 47.34           C  
ATOM   1076  CD  PRO A 133      -1.098  20.720   8.186  1.00 47.34           C  
ATOM   1077  N   GLU A 134       2.286  21.627   6.968  1.00 42.44           N  
ATOM   1078  CA  GLU A 134       3.689  22.066   6.975  1.00 42.44           C  
ATOM   1079  C   GLU A 134       4.634  20.991   6.417  1.00 42.44           C  
ATOM   1080  CB  GLU A 134       4.067  22.454   8.415  1.00 42.44           C  
ATOM   1081  O   GLU A 134       5.506  21.288   5.604  1.00 42.44           O  
ATOM   1082  CG  GLU A 134       3.289  23.704   8.873  1.00 42.44           C  
ATOM   1083  CD  GLU A 134       3.469  24.057  10.357  1.00 42.44           C  
ATOM   1084  OE1 GLU A 134       2.934  25.119  10.746  1.00 42.44           O  
ATOM   1085  OE2 GLU A 134       4.057  23.241  11.098  1.00 42.44           O  
ATOM   1086  N   ARG A 135       4.385  19.706   6.700  1.00 41.25           N  
ATOM   1087  CA  ARG A 135       5.183  18.602   6.142  1.00 41.25           C  
ATOM   1088  C   ARG A 135       4.902  18.356   4.659  1.00 41.25           C  
ATOM   1089  CB  ARG A 135       4.964  17.346   6.988  1.00 41.25           C  
ATOM   1090  O   ARG A 135       5.804  17.989   3.907  1.00 41.25           O  
ATOM   1091  CG  ARG A 135       6.066  16.319   6.712  1.00 41.25           C  
ATOM   1092  CD  ARG A 135       5.895  15.101   7.617  1.00 41.25           C  
ATOM   1093  NE  ARG A 135       6.992  14.141   7.406  1.00 41.25           N  
ATOM   1094  NH1 ARG A 135       6.163  12.463   8.705  1.00 41.25           N  
ATOM   1095  NH2 ARG A 135       8.121  12.182   7.656  1.00 41.25           N  
ATOM   1096  CZ  ARG A 135       7.087  12.931   7.919  1.00 41.25           C  
ATOM   1097  N   SER A 136       3.673  18.604   4.198  1.00 46.66           N  
ATOM   1098  CA  SER A 136       3.383  18.661   2.758  1.00 46.66           C  
ATOM   1099  C   SER A 136       4.173  19.775   2.066  1.00 46.66           C  
ATOM   1100  CB  SER A 136       1.887  18.855   2.502  1.00 46.66           C  
ATOM   1101  O   SER A 136       4.538  19.613   0.903  1.00 46.66           O  
ATOM   1102  OG  SER A 136       1.250  17.596   2.441  1.00 46.66           O  
ATOM   1103  N   GLN A 137       4.475  20.876   2.759  1.00 46.91           N  
ATOM   1104  CA  GLN A 137       5.343  21.936   2.245  1.00 46.91           C  
ATOM   1105  C   GLN A 137       6.824  21.547   2.311  1.00 46.91           C  
ATOM   1106  CB  GLN A 137       5.083  23.257   2.977  1.00 46.91           C  
ATOM   1107  O   GLN A 137       7.517  21.743   1.321  1.00 46.91           O  
ATOM   1108  CG  GLN A 137       3.687  23.829   2.691  1.00 46.91           C  
ATOM   1109  CD  GLN A 137       3.412  25.099   3.490  1.00 46.91           C  
ATOM   1110  NE2 GLN A 137       2.323  25.788   3.233  1.00 46.91           N  
ATOM   1111  OE1 GLN A 137       4.164  25.516   4.348  1.00 46.91           O  
ATOM   1112  N   GLU A 138       7.303  20.923   3.388  1.00 44.62           N  
ATOM   1113  CA  GLU A 138       8.692  20.450   3.503  1.00 44.62           C  
ATOM   1114  C   GLU A 138       9.025  19.329   2.517  1.00 44.62           C  
ATOM   1115  CB  GLU A 138       8.975  19.937   4.913  1.00 44.62           C  
ATOM   1116  O   GLU A 138      10.071  19.368   1.885  1.00 44.62           O  
ATOM   1117  CG  GLU A 138       9.065  21.066   5.942  1.00 44.62           C  
ATOM   1118  CD  GLU A 138       9.407  20.531   7.338  1.00 44.62           C  
ATOM   1119  OE1 GLU A 138       9.817  21.365   8.171  1.00 44.62           O  
ATOM   1120  OE2 GLU A 138       9.275  19.299   7.544  1.00 44.62           O  
ATOM   1121  N   ILE A 139       8.130  18.360   2.306  1.00 47.50           N  
ATOM   1122  CA  ILE A 139       8.317  17.309   1.294  1.00 47.50           C  
ATOM   1123  C   ILE A 139       8.231  17.905  -0.112  1.00 47.50           C  
ATOM   1124  CB  ILE A 139       7.304  16.160   1.498  1.00 47.50           C  
ATOM   1125  O   ILE A 139       8.989  17.501  -0.994  1.00 47.50           O  
ATOM   1126  CG1 ILE A 139       7.623  15.413   2.814  1.00 47.50           C  
ATOM   1127  CG2 ILE A 139       7.322  15.171   0.311  1.00 47.50           C  
ATOM   1128  CD1 ILE A 139       6.525  14.436   3.247  1.00 47.50           C  
ATOM   1129  N   LYS A 140       7.338  18.880  -0.347  1.00 47.84           N  
ATOM   1130  CA  LYS A 140       7.319  19.634  -1.611  1.00 47.84           C  
ATOM   1131  C   LYS A 140       8.625  20.396  -1.819  1.00 47.84           C  
ATOM   1132  CB  LYS A 140       6.131  20.603  -1.673  1.00 47.84           C  
ATOM   1133  O   LYS A 140       9.134  20.362  -2.932  1.00 47.84           O  
ATOM   1134  CG  LYS A 140       4.840  19.914  -2.137  1.00 47.84           C  
ATOM   1135  CD  LYS A 140       3.661  20.892  -2.043  1.00 47.84           C  
ATOM   1136  CE  LYS A 140       2.353  20.203  -2.446  1.00 47.84           C  
ATOM   1137  NZ  LYS A 140       1.201  21.136  -2.366  1.00 47.84           N  
ATOM   1138  N   LYS A 141       9.178  21.006  -0.770  1.00 47.41           N  
ATOM   1139  CA  LYS A 141      10.436  21.757  -0.780  1.00 47.41           C  
ATOM   1140  C   LYS A 141      11.644  20.839  -0.996  1.00 47.41           C  
ATOM   1141  CB  LYS A 141      10.519  22.570   0.519  1.00 47.41           C  
ATOM   1142  O   LYS A 141      12.401  21.062  -1.928  1.00 47.41           O  
ATOM   1143  CG  LYS A 141      11.656  23.591   0.490  1.00 47.41           C  
ATOM   1144  CD  LYS A 141      11.704  24.361   1.812  1.00 47.41           C  
ATOM   1145  CE  LYS A 141      12.867  25.352   1.760  1.00 47.41           C  
ATOM   1146  NZ  LYS A 141      13.084  25.999   3.075  1.00 47.41           N  
ATOM   1147  N   ALA A 142      11.745  19.734  -0.260  1.00 47.81           N  
ATOM   1148  CA  ALA A 142      12.777  18.710  -0.428  1.00 47.81           C  
ATOM   1149  C   ALA A 142      12.715  18.050  -1.814  1.00 47.81           C  
ATOM   1150  CB  ALA A 142      12.602  17.664   0.680  1.00 47.81           C  
ATOM   1151  O   ALA A 142      13.744  17.808  -2.442  1.00 47.81           O  
ATOM   1152  N   LYS A 143      11.505  17.812  -2.346  1.00 44.78           N  
ATOM   1153  CA  LYS A 143      11.344  17.409  -3.746  1.00 44.78           C  
ATOM   1154  C   LYS A 143      11.840  18.522  -4.660  1.00 44.78           C  
ATOM   1155  CB  LYS A 143       9.908  16.950  -4.062  1.00 44.78           C  
ATOM   1156  O   LYS A 143      12.695  18.232  -5.484  1.00 44.78           O  
ATOM   1157  CG  LYS A 143       9.662  15.528  -3.527  1.00 44.78           C  
ATOM   1158  CD  LYS A 143       8.249  15.004  -3.825  1.00 44.78           C  
ATOM   1159  CE  LYS A 143       8.131  13.574  -3.276  1.00 44.78           C  
ATOM   1160  NZ  LYS A 143       6.824  12.938  -3.583  1.00 44.78           N  
ATOM   1161  N   GLN A 144      11.371  19.764  -4.509  1.00 45.12           N  
ATOM   1162  CA  GLN A 144      11.776  20.936  -5.306  1.00 45.12           C  
ATOM   1163  C   GLN A 144      13.293  21.183  -5.328  1.00 45.12           C  
ATOM   1164  CB  GLN A 144      11.030  22.194  -4.826  1.00 45.12           C  
ATOM   1165  O   GLN A 144      13.804  21.548  -6.380  1.00 45.12           O  
ATOM   1166  CG  GLN A 144       9.624  22.300  -5.441  1.00 45.12           C  
ATOM   1167  CD  GLN A 144       8.790  23.435  -4.849  1.00 45.12           C  
ATOM   1168  NE2 GLN A 144       7.752  23.871  -5.528  1.00 45.12           N  
ATOM   1169  OE1 GLN A 144       9.023  23.948  -3.770  1.00 45.12           O  
ATOM   1170  N   GLU A 145      14.000  20.910  -4.233  1.00 41.97           N  
ATOM   1171  CA  GLU A 145      15.456  21.056  -4.100  1.00 41.97           C  
ATOM   1172  C   GLU A 145      16.255  19.904  -4.747  1.00 41.97           C  
ATOM   1173  CB  GLU A 145      15.797  21.207  -2.605  1.00 41.97           C  
ATOM   1174  O   GLU A 145      17.427  20.079  -5.078  1.00 41.97           O  
ATOM   1175  CG  GLU A 145      15.364  22.579  -2.044  1.00 41.97           C  
ATOM   1176  CD  GLU A 145      15.495  22.709  -0.513  1.00 41.97           C  
ATOM   1177  OE1 GLU A 145      15.098  23.779   0.014  1.00 41.97           O  
ATOM   1178  OE2 GLU A 145      15.947  21.742   0.138  1.00 41.97           O  
ATOM   1179  N   MET A 146      15.640  18.741  -5.005  1.00 40.56           N  
ATOM   1180  CA  MET A 146      16.271  17.675  -5.793  1.00 40.56           C  
ATOM   1181  C   MET A 146      16.274  18.017  -7.284  1.00 40.56           C  
ATOM   1182  CB  MET A 146      15.579  16.321  -5.595  1.00 40.56           C  
ATOM   1183  O   MET A 146      15.216  18.231  -7.888  1.00 40.56           O  
ATOM   1184  CG  MET A 146      15.875  15.664  -4.251  1.00 40.56           C  
ATOM   1185  SD  MET A 146      15.077  14.041  -4.101  1.00 40.56           S  
ATOM   1186  CE  MET A 146      15.944  13.423  -2.635  1.00 40.56           C  
ATOM   1187  N   THR A 147      17.454  17.952  -7.902  1.00 44.47           N  
ATOM   1188  CA  THR A 147      17.597  18.056  -9.361  1.00 44.47           C  
ATOM   1189  C   THR A 147      16.843  16.928 -10.073  1.00 44.47           C  
ATOM   1190  CB  THR A 147      19.070  18.047  -9.800  1.00 44.47           C  
ATOM   1191  O   THR A 147      16.682  15.824  -9.541  1.00 44.47           O  
ATOM   1192  CG2 THR A 147      19.899  19.164  -9.170  1.00 44.47           C  
ATOM   1193  OG1 THR A 147      19.671  16.824  -9.453  1.00 44.47           O  
ATOM   1194  N   THR A 148      16.404  17.171 -11.312  1.00 38.69           N  
ATOM   1195  CA  THR A 148      15.674  16.191 -12.139  1.00 38.69           C  
ATOM   1196  C   THR A 148      16.415  14.851 -12.241  1.00 38.69           C  
ATOM   1197  CB  THR A 148      15.443  16.769 -13.548  1.00 38.69           C  
ATOM   1198  O   THR A 148      15.795  13.792 -12.174  1.00 38.69           O  
ATOM   1199  CG2 THR A 148      14.332  16.048 -14.307  1.00 38.69           C  
ATOM   1200  OG1 THR A 148      15.067  18.125 -13.449  1.00 38.69           O  
ATOM   1201  N   TRP A 149      17.751  14.893 -12.295  1.00 34.03           N  
ATOM   1202  CA  TRP A 149      18.625  13.717 -12.338  1.00 34.03           C  
ATOM   1203  C   TRP A 149      18.681  12.952 -11.006  1.00 34.03           C  
ATOM   1204  CB  TRP A 149      20.030  14.153 -12.792  1.00 34.03           C  
ATOM   1205  O   TRP A 149      18.653  11.726 -11.006  1.00 34.03           O  
ATOM   1206  CG  TRP A 149      20.535  13.438 -14.005  1.00 34.03           C  
ATOM   1207  CD1 TRP A 149      20.575  13.936 -15.262  1.00 34.03           C  
ATOM   1208  CD2 TRP A 149      21.076  12.087 -14.103  1.00 34.03           C  
ATOM   1209  CE2 TRP A 149      21.421  11.827 -15.461  1.00 34.03           C  
ATOM   1210  CE3 TRP A 149      21.318  11.056 -13.180  1.00 34.03           C  
ATOM   1211  NE1 TRP A 149      21.097  12.989 -16.122  1.00 34.03           N  
ATOM   1212  CH2 TRP A 149      22.198   9.601 -14.940  1.00 34.03           C  
ATOM   1213  CZ2 TRP A 149      21.967  10.609 -15.886  1.00 34.03           C  
ATOM   1214  CZ3 TRP A 149      21.882   9.832 -13.595  1.00 34.03           C  
ATOM   1215  N   GLN A 150      18.703  13.644  -9.861  1.00 40.16           N  
ATOM   1216  CA  GLN A 150      18.682  13.008  -8.533  1.00 40.16           C  
ATOM   1217  C   GLN A 150      17.339  12.338  -8.235  1.00 40.16           C  
ATOM   1218  CB  GLN A 150      18.976  14.054  -7.454  1.00 40.16           C  
ATOM   1219  O   GLN A 150      17.310  11.252  -7.657  1.00 40.16           O  
ATOM   1220  CG  GLN A 150      20.464  14.434  -7.411  1.00 40.16           C  
ATOM   1221  CD  GLN A 150      20.695  15.726  -6.636  1.00 40.16           C  
ATOM   1222  NE2 GLN A 150      21.807  15.872  -5.954  1.00 40.16           N  
ATOM   1223  OE1 GLN A 150      19.890  16.646  -6.676  1.00 40.16           O  
ATOM   1224  N   ARG A 151      16.231  12.948  -8.678  1.00 45.88           N  
ATOM   1225  CA  ARG A 151      14.909  12.312  -8.618  1.00 45.88           C  
ATOM   1226  C   ARG A 151      14.870  11.075  -9.511  1.00 45.88           C  
ATOM   1227  CB  ARG A 151      13.803  13.298  -9.009  1.00 45.88           C  
ATOM   1228  O   ARG A 151      14.446  10.016  -9.071  1.00 45.88           O  
ATOM   1229  CG  ARG A 151      13.685  14.495  -8.055  1.00 45.88           C  
ATOM   1230  CD  ARG A 151      12.441  15.296  -8.443  1.00 45.88           C  
ATOM   1231  NE  ARG A 151      12.388  16.626  -7.817  1.00 45.88           N  
ATOM   1232  NH1 ARG A 151      10.625  17.430  -9.053  1.00 45.88           N  
ATOM   1233  NH2 ARG A 151      11.826  18.834  -7.859  1.00 45.88           N  
ATOM   1234  CZ  ARG A 151      11.614  17.614  -8.227  1.00 45.88           C  
ATOM   1235  N   MET A 152      15.360  11.185 -10.744  1.00 39.41           N  
ATOM   1236  CA  MET A 152      15.399  10.053 -11.669  1.00 39.41           C  
ATOM   1237  C   MET A 152      16.265   8.904 -11.125  1.00 39.41           C  
ATOM   1238  CB  MET A 152      15.893  10.538 -13.037  1.00 39.41           C  
ATOM   1239  O   MET A 152      15.832   7.756 -11.133  1.00 39.41           O  
ATOM   1240  CG  MET A 152      15.595   9.509 -14.132  1.00 39.41           C  
ATOM   1241  SD  MET A 152      16.953   9.299 -15.309  1.00 39.41           S  
ATOM   1242  CE  MET A 152      16.129   9.760 -16.852  1.00 39.41           C  
ATOM   1243  N   LEU A 153      17.441   9.197 -10.564  1.00 37.31           N  
ATOM   1244  CA  LEU A 153      18.314   8.197  -9.944  1.00 37.31           C  
ATOM   1245  C   LEU A 153      17.681   7.511  -8.737  1.00 37.31           C  
ATOM   1246  CB  LEU A 153      19.630   8.855  -9.501  1.00 37.31           C  
ATOM   1247  O   LEU A 153      17.826   6.297  -8.601  1.00 37.31           O  
ATOM   1248  CG  LEU A 153      20.712   8.840 -10.582  1.00 37.31           C  
ATOM   1249  CD1 LEU A 153      21.859   9.742 -10.114  1.00 37.31           C  
ATOM   1250  CD2 LEU A 153      21.260   7.425 -10.812  1.00 37.31           C  
ATOM   1251  N   SER A 154      16.990   8.241  -7.862  1.00 41.81           N  
ATOM   1252  CA  SER A 154      16.348   7.643  -6.686  1.00 41.81           C  
ATOM   1253  C   SER A 154      15.177   6.733  -7.073  1.00 41.81           C  
ATOM   1254  CB  SER A 154      15.936   8.729  -5.690  1.00 41.81           C  
ATOM   1255  O   SER A 154      15.024   5.662  -6.480  1.00 41.81           O  
ATOM   1256  OG  SER A 154      14.954   9.588  -6.224  1.00 41.81           O  
ATOM   1257  N   TYR A 155      14.432   7.082  -8.129  1.00 42.41           N  
ATOM   1258  CA  TYR A 155      13.397   6.222  -8.710  1.00 42.41           C  
ATOM   1259  C   TYR A 155      13.971   4.993  -9.436  1.00 42.41           C  
ATOM   1260  CB  TYR A 155      12.495   7.043  -9.649  1.00 42.41           C  
ATOM   1261  O   TYR A 155      13.434   3.897  -9.296  1.00 42.41           O  
ATOM   1262  CG  TYR A 155      11.518   7.965  -8.936  1.00 42.41           C  
ATOM   1263  CD1 TYR A 155      10.547   7.424  -8.070  1.00 42.41           C  
ATOM   1264  CD2 TYR A 155      11.545   9.354  -9.161  1.00 42.41           C  
ATOM   1265  CE1 TYR A 155       9.642   8.270  -7.400  1.00 42.41           C  
ATOM   1266  CE2 TYR A 155      10.659  10.208  -8.481  1.00 42.41           C  
ATOM   1267  OH  TYR A 155       8.832  10.495  -6.967  1.00 42.41           O  
ATOM   1268  CZ  TYR A 155       9.706   9.664  -7.595  1.00 42.41           C  
ATOM   1269  N   VAL A 156      15.075   5.138 -10.178  1.00 35.94           N  
ATOM   1270  CA  VAL A 156      15.655   4.058 -11.003  1.00 35.94           C  
ATOM   1271  C   VAL A 156      16.477   3.057 -10.185  1.00 35.94           C  
ATOM   1272  CB  VAL A 156      16.491   4.665 -12.151  1.00 35.94           C  
ATOM   1273  O   VAL A 156      16.491   1.868 -10.508  1.00 35.94           O  
ATOM   1274  CG1 VAL A 156      17.308   3.629 -12.937  1.00 35.94           C  
ATOM   1275  CG2 VAL A 156      15.579   5.359 -13.172  1.00 35.94           C  
ATOM   1276  N   SER A 157      17.163   3.514  -9.136  1.00 33.78           N  
ATOM   1277  CA  SER A 157      18.063   2.676  -8.327  1.00 33.78           C  
ATOM   1278  C   SER A 157      17.368   1.931  -7.189  1.00 33.78           C  
ATOM   1279  CB  SER A 157      19.207   3.520  -7.757  1.00 33.78           C  
ATOM   1280  O   SER A 157      17.981   1.069  -6.567  1.00 33.78           O  
ATOM   1281  OG  SER A 157      18.703   4.519  -6.894  1.00 33.78           O  
ATOM   1282  N   GLY A 158      16.120   2.280  -6.857  1.00 36.44           N  
ATOM   1283  CA  GLY A 158      15.472   1.777  -5.647  1.00 36.44           C  
ATOM   1284  C   GLY A 158      16.153   2.237  -4.349  1.00 36.44           C  
ATOM   1285  O   GLY A 158      15.712   1.835  -3.275  1.00 36.44           O  
ATOM   1286  N   ASN A 159      17.166   3.113  -4.406  1.00 33.28           N  
ATOM   1287  CA  ASN A 159      17.863   3.691  -3.250  1.00 33.28           C  
ATOM   1288  C   ASN A 159      17.146   4.928  -2.691  1.00 33.28           C  
ATOM   1289  CB  ASN A 159      19.334   3.986  -3.593  1.00 33.28           C  
ATOM   1290  O   ASN A 159      17.780   5.853  -2.189  1.00 33.28           O  
ATOM   1291  CG  ASN A 159      20.173   2.743  -3.786  1.00 33.28           C  
ATOM   1292  ND2 ASN A 159      21.238   2.842  -4.544  1.00 33.28           N  
ATOM   1293  OD1 ASN A 159      19.920   1.691  -3.227  1.00 33.28           O  
ATOM   1294  N   TYR A 160      15.815   4.961  -2.762  1.00 39.34           N  
ATOM   1295  CA  TYR A 160      15.051   5.869  -1.918  1.00 39.34           C  
ATOM   1296  C   TYR A 160      15.262   5.416  -0.467  1.00 39.34           C  
ATOM   1297  CB  TYR A 160      13.584   5.888  -2.368  1.00 39.34           C  
ATOM   1298  O   TYR A 160      14.766   4.350  -0.073  1.00 39.34           O  
ATOM   1299  CG  TYR A 160      12.847   7.146  -1.961  1.00 39.34           C  
ATOM   1300  CD1 TYR A 160      12.071   7.163  -0.790  1.00 39.34           C  
ATOM   1301  CD2 TYR A 160      12.917   8.297  -2.775  1.00 39.34           C  
ATOM   1302  CE1 TYR A 160      11.328   8.308  -0.463  1.00 39.34           C  
ATOM   1303  CE2 TYR A 160      12.196   9.458  -2.427  1.00 39.34           C  
ATOM   1304  OH  TYR A 160      10.583  10.513  -0.975  1.00 39.34           O  
ATOM   1305  CZ  TYR A 160      11.379   9.454  -1.278  1.00 39.34           C  
ATOM   1306  N   GLN A 161      16.103   6.152   0.267  1.00 36.12           N  
ATOM   1307  CA  GLN A 161      16.216   6.020   1.716  1.00 36.12           C  
ATOM   1308  C   GLN A 161      14.849   6.345   2.307  1.00 36.12           C  
ATOM   1309  CB  GLN A 161      17.303   6.951   2.284  1.00 36.12           C  
ATOM   1310  O   GLN A 161      14.209   7.306   1.876  1.00 36.12           O  
ATOM   1311  CG  GLN A 161      18.716   6.380   2.080  1.00 36.12           C  
ATOM   1312  CD  GLN A 161      19.805   7.221   2.747  1.00 36.12           C  
ATOM   1313  NE2 GLN A 161      20.927   6.635   3.105  1.00 36.12           N  
ATOM   1314  OE1 GLN A 161      19.693   8.417   2.943  1.00 36.12           O  
ATOM   1315  N   GLU A 162      14.393   5.502   3.234  1.00 39.25           N  
ATOM   1316  CA  GLU A 162      13.168   5.742   3.989  1.00 39.25           C  
ATOM   1317  C   GLU A 162      13.231   7.172   4.536  1.00 39.25           C  
ATOM   1318  CB  GLU A 162      13.047   4.731   5.144  1.00 39.25           C  
ATOM   1319  O   GLU A 162      14.181   7.496   5.256  1.00 39.25           O  
ATOM   1320  CG  GLU A 162      12.833   3.297   4.631  1.00 39.25           C  
ATOM   1321  CD  GLU A 162      12.756   2.229   5.737  1.00 39.25           C  
ATOM   1322  OE1 GLU A 162      12.531   1.056   5.357  1.00 39.25           O  
ATOM   1323  OE2 GLU A 162      12.941   2.559   6.928  1.00 39.25           O  
ATOM   1324  N   PRO A 163      12.296   8.063   4.173  1.00 43.34           N  
ATOM   1325  CA  PRO A 163      12.196   9.318   4.881  1.00 43.34           C  
ATOM   1326  C   PRO A 163      11.859   8.932   6.313  1.00 43.34           C  
ATOM   1327  CB  PRO A 163      11.103  10.119   4.171  1.00 43.34           C  
ATOM   1328  O   PRO A 163      10.834   8.294   6.548  1.00 43.34           O  
ATOM   1329  CG  PRO A 163      10.245   9.058   3.479  1.00 43.34           C  
ATOM   1330  CD  PRO A 163      11.196   7.887   3.243  1.00 43.34           C  
ATOM   1331  N   ASP A 164      12.742   9.263   7.251  1.00 41.09           N  
ATOM   1332  CA  ASP A 164      12.554   8.906   8.649  1.00 41.09           C  
ATOM   1333  C   ASP A 164      11.198   9.471   9.093  1.00 41.09           C  
ATOM   1334  CB  ASP A 164      13.744   9.411   9.491  1.00 41.09           C  
ATOM   1335  O   ASP A 164      10.972  10.688   9.150  1.00 41.09           O  
ATOM   1336  CG  ASP A 164      14.306   8.363  10.461  1.00 41.09           C  
ATOM   1337  OD1 ASP A 164      13.607   7.357  10.731  1.00 41.09           O  
ATOM   1338  OD2 ASP A 164      15.430   8.600  10.954  1.00 41.09           O  
ATOM   1339  N   PHE A 165      10.210   8.587   9.256  1.00 46.72           N  
ATOM   1340  CA  PHE A 165       8.871   9.038   9.580  1.00 46.72           C  
ATOM   1341  C   PHE A 165       8.886   9.491  11.029  1.00 46.72           C  
ATOM   1342  CB  PHE A 165       7.792   7.986   9.297  1.00 46.72           C  
ATOM   1343  O   PHE A 165       9.190   8.701  11.925  1.00 46.72           O  
ATOM   1344  CG  PHE A 165       7.565   7.685   7.830  1.00 46.72           C  
ATOM   1345  CD1 PHE A 165       6.826   8.570   7.018  1.00 46.72           C  
ATOM   1346  CD2 PHE A 165       8.075   6.494   7.283  1.00 46.72           C  
ATOM   1347  CE1 PHE A 165       6.604   8.262   5.663  1.00 46.72           C  
ATOM   1348  CE2 PHE A 165       7.847   6.185   5.934  1.00 46.72           C  
ATOM   1349  CZ  PHE A 165       7.112   7.065   5.128  1.00 46.72           C  
ATOM   1350  N   SER A 166       8.503  10.748  11.263  1.00 53.56           N  
ATOM   1351  CA  SER A 166       8.177  11.190  12.612  1.00 53.56           C  
ATOM   1352  C   SER A 166       7.151  10.236  13.227  1.00 53.56           C  
ATOM   1353  CB  SER A 166       7.675  12.640  12.625  1.00 53.56           C  
ATOM   1354  O   SER A 166       6.259   9.731  12.537  1.00 53.56           O  
ATOM   1355  OG  SER A 166       6.436  12.804  11.949  1.00 53.56           O  
ATOM   1356  N   ASP A 167       7.246  10.004  14.535  1.00 57.25           N  
ATOM   1357  CA  ASP A 167       6.350   9.084  15.246  1.00 57.25           C  
ATOM   1358  C   ASP A 167       4.868   9.435  15.046  1.00 57.25           C  
ATOM   1359  CB  ASP A 167       6.694   9.106  16.741  1.00 57.25           C  
ATOM   1360  O   ASP A 167       4.007   8.560  15.042  1.00 57.25           O  
ATOM   1361  CG  ASP A 167       8.068   8.509  17.061  1.00 57.25           C  
ATOM   1362  OD1 ASP A 167       8.571   7.707  16.239  1.00 57.25           O  
ATOM   1363  OD2 ASP A 167       8.577   8.864  18.144  1.00 57.25           O  
ATOM   1364  N   LYS A 168       4.560  10.715  14.801  1.00 57.03           N  
ATOM   1365  CA  LYS A 168       3.212  11.200  14.477  1.00 57.03           C  
ATOM   1366  C   LYS A 168       2.677  10.644  13.151  1.00 57.03           C  
ATOM   1367  CB  LYS A 168       3.243  12.737  14.492  1.00 57.03           C  
ATOM   1368  O   LYS A 168       1.492  10.350  13.065  1.00 57.03           O  
ATOM   1369  CG  LYS A 168       1.845  13.374  14.447  1.00 57.03           C  
ATOM   1370  CD  LYS A 168       1.966  14.900  14.567  1.00 57.03           C  
ATOM   1371  CE  LYS A 168       0.605  15.595  14.457  1.00 57.03           C  
ATOM   1372  NZ  LYS A 168       0.768  17.070  14.506  1.00 57.03           N  
ATOM   1373  N   ALA A 169       3.533  10.465  12.145  1.00 54.44           N  
ATOM   1374  CA  ALA A 169       3.154   9.884  10.857  1.00 54.44           C  
ATOM   1375  C   ALA A 169       3.090   8.351  10.890  1.00 54.44           C  
ATOM   1376  CB  ALA A 169       4.146  10.382   9.809  1.00 54.44           C  
ATOM   1377  O   ALA A 169       2.282   7.755  10.189  1.00 54.44           O  
ATOM   1378  N   LYS A 170       3.886   7.691  11.738  1.00 59.66           N  
ATOM   1379  CA  LYS A 170       3.792   6.230  11.912  1.00 59.66           C  
ATOM   1380  C   LYS A 170       2.446   5.799  12.511  1.00 59.66           C  
ATOM   1381  CB  LYS A 170       4.967   5.719  12.755  1.00 59.66           C  
ATOM   1382  O   LYS A 170       1.950   4.725  12.189  1.00 59.66           O  
ATOM   1383  CG  LYS A 170       6.312   5.883  12.032  1.00 59.66           C  
ATOM   1384  CD  LYS A 170       7.477   5.419  12.915  1.00 59.66           C  
ATOM   1385  CE  LYS A 170       8.797   5.583  12.152  1.00 59.66           C  
ATOM   1386  NZ  LYS A 170       9.964   5.672  13.061  1.00 59.66           N  
ATOM   1387  N   LYS A 171       1.809   6.658  13.318  1.00 65.88           N  
ATOM   1388  CA  LYS A 171       0.472   6.408  13.897  1.00 65.88           C  
ATOM   1389  C   LYS A 171      -0.678   6.448  12.886  1.00 65.88           C  
ATOM   1390  CB  LYS A 171       0.182   7.435  14.986  1.00 65.88           C  
ATOM   1391  O   LYS A 171      -1.752   5.897  13.152  1.00 65.88           O  
ATOM   1392  CG  LYS A 171       1.068   7.290  16.215  1.00 65.88           C  
ATOM   1393  CD  LYS A 171       0.735   8.433  17.167  1.00 65.88           C  
ATOM   1394  CE  LYS A 171       1.539   8.263  18.448  1.00 65.88           C  
ATOM   1395  NZ  LYS A 171       1.080   9.252  19.449  1.00 65.88           N  
ATOM   1396  N   THR A 172      -0.449   7.072  11.732  1.00 66.75           N  
ATOM   1397  CA  THR A 172      -1.437   7.225  10.658  1.00 66.75           C  
ATOM   1398  C   THR A 172      -1.270   6.228   9.518  1.00 66.75           C  
ATOM   1399  CB  THR A 172      -1.443   8.664  10.144  1.00 66.75           C  
ATOM   1400  O   THR A 172      -2.101   6.187   8.607  1.00 66.75           O  
ATOM   1401  CG2 THR A 172      -1.898   9.602  11.255  1.00 66.75           C  
ATOM   1402  OG1 THR A 172      -0.189   9.106   9.687  1.00 66.75           O  
ATOM   1403  N   ILE A 173      -0.240   5.382   9.593  1.00 70.44           N  
ATOM   1404  CA  ILE A 173      -0.024   4.253   8.694  1.00 70.44           C  
ATOM   1405  C   ILE A 173      -0.457   2.971   9.401  1.00 70.44           C  
ATOM   1406  CB  ILE A 173       1.445   4.178   8.225  1.00 70.44           C  
ATOM   1407  O   ILE A 173       0.032   2.630  10.481  1.00 70.44           O  
ATOM   1408  CG1 ILE A 173       1.854   5.472   7.489  1.00 70.44           C  
ATOM   1409  CG2 ILE A 173       1.644   2.960   7.301  1.00 70.44           C  
ATOM   1410  CD1 ILE A 173       3.349   5.535   7.144  1.00 70.44           C  
ATOM   1411  N   LEU A 174      -1.351   2.229   8.751  1.00 76.44           N  
ATOM   1412  CA  LEU A 174      -1.760   0.898   9.174  1.00 76.44           C  
ATOM   1413  C   LEU A 174      -1.105  -0.163   8.287  1.00 76.44           C  
ATOM   1414  CB  LEU A 174      -3.291   0.783   9.141  1.00 76.44           C  
ATOM   1415  O   LEU A 174      -1.182  -0.081   7.064  1.00 76.44           O  
ATOM   1416  CG  LEU A 174      -4.047   1.798  10.016  1.00 76.44           C  
ATOM   1417  CD1 LEU A 174      -5.548   1.552   9.866  1.00 76.44           C  
ATOM   1418  CD2 LEU A 174      -3.674   1.671  11.492  1.00 76.44           C  
ATOM   1419  N   LYS A 175      -0.516  -1.193   8.893  1.00 79.12           N  
ATOM   1420  CA  LYS A 175      -0.194  -2.469   8.246  1.00 79.12           C  
ATOM   1421  C   LYS A 175      -1.445  -3.331   8.208  1.00 79.12           C  
ATOM   1422  CB  LYS A 175       0.902  -3.206   9.020  1.00 79.12           C  
ATOM   1423  O   LYS A 175      -2.002  -3.649   9.257  1.00 79.12           O  
ATOM   1424  CG  LYS A 175       2.275  -2.583   8.802  1.00 79.12           C  
ATOM   1425  CD  LYS A 175       3.334  -3.281   9.661  1.00 79.12           C  
ATOM   1426  CE  LYS A 175       4.701  -2.731   9.259  1.00 79.12           C  
ATOM   1427  NZ  LYS A 175       5.670  -2.711  10.376  1.00 79.12           N  
ATOM   1428  N   ILE A 176      -1.849  -3.726   7.011  1.00 81.81           N  
ATOM   1429  CA  ILE A 176      -3.037  -4.532   6.768  1.00 81.81           C  
ATOM   1430  C   ILE A 176      -2.621  -5.965   6.463  1.00 81.81           C  
ATOM   1431  CB  ILE A 176      -3.904  -3.919   5.650  1.00 81.81           C  
ATOM   1432  O   ILE A 176      -1.806  -6.234   5.574  1.00 81.81           O  
ATOM   1433  CG1 ILE A 176      -4.234  -2.428   5.900  1.00 81.81           C  
ATOM   1434  CG2 ILE A 176      -5.196  -4.736   5.468  1.00 81.81           C  
ATOM   1435  CD1 ILE A 176      -4.957  -2.121   7.221  1.00 81.81           C  
ATOM   1436  N   TYR A 177      -3.225  -6.883   7.198  1.00 82.19           N  
ATOM   1437  CA  TYR A 177      -3.107  -8.316   7.021  1.00 82.19           C  
ATOM   1438  C   TYR A 177      -4.481  -8.912   6.745  1.00 82.19           C  
ATOM   1439  CB  TYR A 177      -2.497  -8.963   8.265  1.00 82.19           C  
ATOM   1440  O   TYR A 177      -5.501  -8.278   7.010  1.00 82.19           O  
ATOM   1441  CG  TYR A 177      -1.111  -8.484   8.642  1.00 82.19           C  
ATOM   1442  CD1 TYR A 177       0.014  -9.292   8.391  1.00 82.19           C  
ATOM   1443  CD2 TYR A 177      -0.956  -7.239   9.278  1.00 82.19           C  
ATOM   1444  CE1 TYR A 177       1.299  -8.838   8.745  1.00 82.19           C  
ATOM   1445  CE2 TYR A 177       0.323  -6.788   9.646  1.00 82.19           C  
ATOM   1446  OH  TYR A 177       2.688  -7.124   9.698  1.00 82.19           O  
ATOM   1447  CZ  TYR A 177       1.454  -7.581   9.363  1.00 82.19           C  
ATOM   1448  N   SER A 178      -4.510 -10.144   6.250  1.00 82.12           N  
ATOM   1449  CA  SER A 178      -5.720 -10.952   6.227  1.00 82.12           C  
ATOM   1450  C   SER A 178      -5.490 -12.313   6.855  1.00 82.12           C  
ATOM   1451  CB  SER A 178      -6.291 -11.076   4.819  1.00 82.12           C  
ATOM   1452  O   SER A 178      -4.393 -12.862   6.812  1.00 82.12           O  
ATOM   1453  OG  SER A 178      -7.491 -11.814   4.845  1.00 82.12           O  
ATOM   1454  N   THR A 179      -6.552 -12.857   7.432  1.00 81.50           N  
ATOM   1455  CA  THR A 179      -6.603 -14.234   7.935  1.00 81.50           C  
ATOM   1456  C   THR A 179      -6.648 -15.276   6.813  1.00 81.50           C  
ATOM   1457  CB  THR A 179      -7.813 -14.408   8.863  1.00 81.50           C  
ATOM   1458  O   THR A 179      -6.413 -16.454   7.066  1.00 81.50           O  
ATOM   1459  CG2 THR A 179      -7.678 -13.578  10.139  1.00 81.50           C  
ATOM   1460  OG1 THR A 179      -8.999 -13.962   8.243  1.00 81.50           O  
ATOM   1461  N   GLN A 180      -6.910 -14.867   5.566  1.00 81.00           N  
ATOM   1462  CA  GLN A 180      -6.908 -15.753   4.402  1.00 81.00           C  
ATOM   1463  C   GLN A 180      -6.460 -15.030   3.118  1.00 81.00           C  
ATOM   1464  CB  GLN A 180      -8.295 -16.397   4.238  1.00 81.00           C  
ATOM   1465  O   GLN A 180      -6.472 -13.801   3.060  1.00 81.00           O  
ATOM   1466  CG  GLN A 180      -9.436 -15.401   3.971  1.00 81.00           C  
ATOM   1467  CD  GLN A 180     -10.771 -16.102   3.738  1.00 81.00           C  
ATOM   1468  NE2 GLN A 180     -11.829 -15.368   3.508  1.00 81.00           N  
ATOM   1469  OE1 GLN A 180     -10.904 -17.317   3.728  1.00 81.00           O  
ATOM   1470  N   PRO A 181      -6.080 -15.758   2.054  1.00 81.44           N  
ATOM   1471  CA  PRO A 181      -5.812 -15.140   0.760  1.00 81.44           C  
ATOM   1472  C   PRO A 181      -7.057 -14.443   0.194  1.00 81.44           C  
ATOM   1473  CB  PRO A 181      -5.323 -16.274  -0.148  1.00 81.44           C  
ATOM   1474  O   PRO A 181      -8.127 -15.049   0.106  1.00 81.44           O  
ATOM   1475  CG  PRO A 181      -4.794 -17.316   0.839  1.00 81.44           C  
ATOM   1476  CD  PRO A 181      -5.748 -17.173   2.020  1.00 81.44           C  
ATOM   1477  N   LEU A 182      -6.896 -13.186  -0.229  1.00 79.69           N  
ATOM   1478  CA  LEU A 182      -7.929 -12.436  -0.947  1.00 79.69           C  
ATOM   1479  C   LEU A 182      -8.131 -13.044  -2.343  1.00 79.69           C  
ATOM   1480  CB  LEU A 182      -7.547 -10.947  -1.043  1.00 79.69           C  
ATOM   1481  O   LEU A 182      -7.162 -13.318  -3.052  1.00 79.69           O  
ATOM   1482  CG  LEU A 182      -7.274 -10.227   0.292  1.00 79.69           C  
ATOM   1483  CD1 LEU A 182      -7.027  -8.744   0.010  1.00 79.69           C  
ATOM   1484  CD2 LEU A 182      -8.430 -10.340   1.280  1.00 79.69           C  
ATOM   1485  N   LYS A 183      -9.385 -13.259  -2.736  1.00 81.56           N  
ATOM   1486  CA  LYS A 183      -9.793 -13.924  -3.981  1.00 81.56           C  
ATOM   1487  C   LYS A 183     -10.300 -12.941  -5.029  1.00 81.56           C  
ATOM   1488  CB  LYS A 183     -10.894 -14.950  -3.672  1.00 81.56           C  
ATOM   1489  O   LYS A 183     -10.121 -13.189  -6.219  1.00 81.56           O  
ATOM   1490  CG  LYS A 183     -10.419 -16.078  -2.746  1.00 81.56           C  
ATOM   1491  CD  LYS A 183     -11.568 -17.049  -2.454  1.00 81.56           C  
ATOM   1492  CE  LYS A 183     -11.085 -18.128  -1.481  1.00 81.56           C  
ATOM   1493  NZ  LYS A 183     -12.199 -19.009  -1.053  1.00 81.56           N  
ATOM   1494  N   GLN A 184     -10.954 -11.859  -4.608  1.00 77.88           N  
ATOM   1495  CA  GLN A 184     -11.652 -10.947  -5.525  1.00 77.88           C  
ATOM   1496  C   GLN A 184     -10.847  -9.692  -5.882  1.00 77.88           C  
ATOM   1497  CB  GLN A 184     -13.012 -10.565  -4.937  1.00 77.88           C  
ATOM   1498  O   GLN A 184     -11.222  -8.941  -6.784  1.00 77.88           O  
ATOM   1499  CG  GLN A 184     -13.930 -11.777  -4.690  1.00 77.88           C  
ATOM   1500  CD  GLN A 184     -15.341 -11.347  -4.294  1.00 77.88           C  
ATOM   1501  NE2 GLN A 184     -16.167 -12.233  -3.784  1.00 77.88           N  
ATOM   1502  OE1 GLN A 184     -15.736 -10.208  -4.456  1.00 77.88           O  
ATOM   1503  N   CYS A 185      -9.731  -9.457  -5.199  1.00 76.06           N  
ATOM   1504  CA  CYS A 185      -8.984  -8.221  -5.350  1.00 76.06           C  
ATOM   1505  C   CYS A 185      -7.952  -8.262  -6.485  1.00 76.06           C  
ATOM   1506  CB  CYS A 185      -8.341  -7.861  -4.024  1.00 76.06           C  
ATOM   1507  O   CYS A 185      -7.289  -9.273  -6.724  1.00 76.06           O  
ATOM   1508  SG  CYS A 185      -9.582  -7.597  -2.743  1.00 76.06           S  
ATOM   1509  N   LYS A 186      -7.771  -7.120  -7.158  1.00 78.12           N  
ATOM   1510  CA  LYS A 186      -6.759  -6.926  -8.205  1.00 78.12           C  
ATOM   1511  C   LYS A 186      -5.834  -5.772  -7.842  1.00 78.12           C  
ATOM   1512  CB  LYS A 186      -7.422  -6.703  -9.574  1.00 78.12           C  
ATOM   1513  O   LYS A 186      -6.287  -4.726  -7.380  1.00 78.12           O  
ATOM   1514  CG  LYS A 186      -8.185  -7.947 -10.055  1.00 78.12           C  
ATOM   1515  CD  LYS A 186      -8.781  -7.720 -11.449  1.00 78.12           C  
ATOM   1516  CE  LYS A 186      -9.571  -8.960 -11.877  1.00 78.12           C  
ATOM   1517  NZ  LYS A 186     -10.206  -8.771 -13.205  1.00 78.12           N  
ATOM   1518  N   TRP A 187      -4.542  -5.969  -8.085  1.00 74.62           N  
ATOM   1519  CA  TRP A 187      -3.544  -4.913  -7.972  1.00 74.62           C  
ATOM   1520  C   TRP A 187      -3.533  -4.054  -9.237  1.00 74.62           C  
ATOM   1521  CB  TRP A 187      -2.164  -5.515  -7.694  1.00 74.62           C  
ATOM   1522  O   TRP A 187      -3.471  -4.571 -10.351  1.00 74.62           O  
ATOM   1523  CG  TRP A 187      -2.012  -6.128  -6.336  1.00 74.62           C  
ATOM   1524  CD1 TRP A 187      -2.020  -7.451  -6.056  1.00 74.62           C  
ATOM   1525  CD2 TRP A 187      -1.861  -5.450  -5.051  1.00 74.62           C  
ATOM   1526  CE2 TRP A 187      -1.748  -6.438  -4.028  1.00 74.62           C  
ATOM   1527  CE3 TRP A 187      -1.828  -4.099  -4.645  1.00 74.62           C  
ATOM   1528  NE1 TRP A 187      -1.876  -7.638  -4.694  1.00 74.62           N  
ATOM   1529  CH2 TRP A 187      -1.521  -4.747  -2.312  1.00 74.62           C  
ATOM   1530  CZ2 TRP A 187      -1.572  -6.102  -2.678  1.00 74.62           C  
ATOM   1531  CZ3 TRP A 187      -1.654  -3.749  -3.293  1.00 74.62           C  
ATOM   1532  N   SER A 188      -3.537  -2.746  -9.035  1.00 69.00           N  
ATOM   1533  CA  SER A 188      -3.419  -1.703 -10.048  1.00 69.00           C  
ATOM   1534  C   SER A 188      -2.154  -0.893  -9.794  1.00 69.00           C  
ATOM   1535  CB  SER A 188      -4.637  -0.779  -9.995  1.00 69.00           C  
ATOM   1536  O   SER A 188      -1.761  -0.679  -8.650  1.00 69.00           O  
ATOM   1537  OG  SER A 188      -5.812  -1.501 -10.304  1.00 69.00           O  
ATOM   1538  N   ILE A 189      -1.518  -0.403 -10.850  1.00 66.38           N  
ATOM   1539  CA  ILE A 189      -0.356   0.480 -10.727  1.00 66.38           C  
ATOM   1540  C   ILE A 189      -0.820   1.861 -10.252  1.00 66.38           C  
ATOM   1541  CB  ILE A 189       0.415   0.513 -12.061  1.00 66.38           C  
ATOM   1542  O   ILE A 189      -1.834   2.389 -10.711  1.00 66.38           O  
ATOM   1543  CG1 ILE A 189       1.064  -0.871 -12.311  1.00 66.38           C  
ATOM   1544  CG2 ILE A 189       1.459   1.642 -12.067  1.00 66.38           C  
ATOM   1545  CD1 ILE A 189       1.519  -1.090 -13.758  1.00 66.38           C  
ATOM   1546  N   MET A 190      -0.082   2.451  -9.317  1.00 54.34           N  
ATOM   1547  CA  MET A 190      -0.346   3.789  -8.802  1.00 54.34           C  
ATOM   1548  C   MET A 190       0.669   4.763  -9.392  1.00 54.34           C  
ATOM   1549  CB  MET A 190      -0.266   3.712  -7.287  1.00 54.34           C  
ATOM   1550  O   MET A 190       1.860   4.635  -9.127  1.00 54.34           O  
ATOM   1551  CG  MET A 190      -0.797   4.932  -6.535  1.00 54.34           C  
ATOM   1552  SD  MET A 190      -0.136   5.024  -4.852  1.00 54.34           S  
ATOM   1553  CE  MET A 190      -0.188   3.283  -4.318  1.00 54.34           C  
ATOM   1554  N   ASN A 191       0.176   5.731 -10.172  1.00 51.12           N  
ATOM   1555  CA  ASN A 191       0.963   6.734 -10.896  1.00 51.12           C  
ATOM   1556  C   ASN A 191       2.005   6.104 -11.839  1.00 51.12           C  
ATOM   1557  CB  ASN A 191       1.587   7.728  -9.902  1.00 51.12           C  
ATOM   1558  O   ASN A 191       3.145   5.885 -11.420  1.00 51.12           O  
ATOM   1559  CG  ASN A 191       0.547   8.443  -9.068  1.00 51.12           C  
ATOM   1560  ND2 ASN A 191       0.871   8.778  -7.842  1.00 51.12           N  
ATOM   1561  OD1 ASN A 191      -0.574   8.689  -9.484  1.00 51.12           O  
ATOM   1562  N   PRO A 192       1.653   5.823 -13.111  1.00 49.88           N  
ATOM   1563  CA  PRO A 192       2.674   5.483 -14.093  1.00 49.88           C  
ATOM   1564  C   PRO A 192       3.733   6.603 -14.099  1.00 49.88           C  
ATOM   1565  CB  PRO A 192       1.950   5.336 -15.434  1.00 49.88           C  
ATOM   1566  O   PRO A 192       3.367   7.777 -13.978  1.00 49.88           O  
ATOM   1567  CG  PRO A 192       0.702   6.200 -15.262  1.00 49.88           C  
ATOM   1568  CD  PRO A 192       0.378   6.070 -13.774  1.00 49.88           C  
ATOM   1569  N   PRO A 193       5.034   6.271 -14.145  1.00 47.12           N  
ATOM   1570  CA  PRO A 193       6.089   7.274 -14.167  1.00 47.12           C  
ATOM   1571  C   PRO A 193       5.825   8.274 -15.302  1.00 47.12           C  
ATOM   1572  CB  PRO A 193       7.397   6.485 -14.328  1.00 47.12           C  
ATOM   1573  O   PRO A 193       5.506   7.867 -16.417  1.00 47.12           O  
ATOM   1574  CG  PRO A 193       6.959   5.153 -14.938  1.00 47.12           C  
ATOM   1575  CD  PRO A 193       5.570   4.941 -14.349  1.00 47.12           C  
ATOM   1576  N   ASP A 194       5.935   9.576 -15.012  1.00 44.38           N  
ATOM   1577  CA  ASP A 194       5.874  10.617 -16.042  1.00 44.38           C  
ATOM   1578  C   ASP A 194       7.123  10.491 -16.911  1.00 44.38           C  
ATOM   1579  CB  ASP A 194       5.729  12.018 -15.429  1.00 44.38           C  
ATOM   1580  O   ASP A 194       8.234  10.874 -16.534  1.00 44.38           O  
ATOM   1581  CG  ASP A 194       5.661  13.145 -16.477  1.00 44.38           C  
ATOM   1582  OD1 ASP A 194       5.686  12.860 -17.701  1.00 44.38           O  
ATOM   1583  OD2 ASP A 194       5.598  14.309 -16.029  1.00 44.38           O  
ATOM   1584  N   LEU A 195       6.921   9.853 -18.055  1.00 51.78           N  
ATOM   1585  CA  LEU A 195       7.939   9.580 -19.046  1.00 51.78           C  
ATOM   1586  C   LEU A 195       7.726  10.432 -20.290  1.00 51.78           C  
ATOM   1587  CB  LEU A 195       7.962   8.071 -19.341  1.00 51.78           C  
ATOM   1588  O   LEU A 195       8.281  10.091 -21.321  1.00 51.78           O  
ATOM   1589  CG  LEU A 195       8.447   7.200 -18.172  1.00 51.78           C  
ATOM   1590  CD1 LEU A 195       8.360   5.749 -18.605  1.00 51.78           C  
ATOM   1591  CD2 LEU A 195       9.891   7.445 -17.733  1.00 51.78           C  
ATOM   1592  N   SER A 196       7.000  11.552 -20.208  1.00 50.78           N  
ATOM   1593  CA  SER A 196       6.765  12.470 -21.337  1.00 50.78           C  
ATOM   1594  C   SER A 196       8.042  12.812 -22.122  1.00 50.78           C  
ATOM   1595  CB  SER A 196       6.111  13.755 -20.814  1.00 50.78           C  
ATOM   1596  O   SER A 196       8.023  12.866 -23.349  1.00 50.78           O  
ATOM   1597  OG  SER A 196       6.802  14.255 -19.682  1.00 50.78           O  
ATOM   1598  N   VAL A 197       9.182  12.936 -21.431  1.00 42.50           N  
ATOM   1599  CA  VAL A 197      10.506  13.135 -22.048  1.00 42.50           C  
ATOM   1600  C   VAL A 197      10.994  11.901 -22.824  1.00 42.50           C  
ATOM   1601  CB  VAL A 197      11.539  13.547 -20.980  1.00 42.50           C  
ATOM   1602  O   VAL A 197      11.571  12.047 -23.894  1.00 42.50           O  
ATOM   1603  CG1 VAL A 197      12.927  13.810 -21.580  1.00 42.50           C  
ATOM   1604  CG2 VAL A 197      11.106  14.825 -20.246  1.00 42.50           C  
ATOM   1605  N   TRP A 198      10.764  10.687 -22.321  1.00 44.91           N  
ATOM   1606  CA  TRP A 198      11.093   9.443 -23.028  1.00 44.91           C  
ATOM   1607  C   TRP A 198      10.095   9.129 -24.140  1.00 44.91           C  
ATOM   1608  CB  TRP A 198      11.162   8.273 -22.046  1.00 44.91           C  
ATOM   1609  O   TRP A 198      10.517   8.654 -25.184  1.00 44.91           O  
ATOM   1610  CG  TRP A 198      12.328   8.305 -21.116  1.00 44.91           C  
ATOM   1611  CD1 TRP A 198      12.331   8.780 -19.851  1.00 44.91           C  
ATOM   1612  CD2 TRP A 198      13.690   7.872 -21.389  1.00 44.91           C  
ATOM   1613  CE2 TRP A 198      14.473   8.084 -20.217  1.00 44.91           C  
ATOM   1614  CE3 TRP A 198      14.340   7.335 -22.520  1.00 44.91           C  
ATOM   1615  NE1 TRP A 198      13.590   8.627 -19.306  1.00 44.91           N  
ATOM   1616  CH2 TRP A 198      16.459   7.233 -21.308  1.00 44.91           C  
ATOM   1617  CZ2 TRP A 198      15.839   7.766 -20.164  1.00 44.91           C  
ATOM   1618  CZ3 TRP A 198      15.712   7.021 -22.481  1.00 44.91           C  
ATOM   1619  N   GLN A 199       8.811   9.438 -23.947  1.00 50.31           N  
ATOM   1620  CA  GLN A 199       7.760   9.331 -24.958  1.00 50.31           C  
ATOM   1621  C   GLN A 199       8.120  10.188 -26.175  1.00 50.31           C  
ATOM   1622  CB  GLN A 199       6.403   9.756 -24.353  1.00 50.31           C  
ATOM   1623  O   GLN A 199       8.213   9.661 -27.272  1.00 50.31           O  
ATOM   1624  CG  GLN A 199       5.260   8.755 -24.622  1.00 50.31           C  
ATOM   1625  CD  GLN A 199       4.731   8.032 -23.379  1.00 50.31           C  
ATOM   1626  NE2 GLN A 199       4.042   6.926 -23.560  1.00 50.31           N  
ATOM   1627  OE1 GLN A 199       4.900   8.437 -22.237  1.00 50.31           O  
ATOM   1628  N   ALA A 200       8.499  11.453 -25.963  1.00 50.88           N  
ATOM   1629  CA  ALA A 200       8.940  12.342 -27.039  1.00 50.88           C  
ATOM   1630  C   ALA A 200      10.215  11.858 -27.767  1.00 50.88           C  
ATOM   1631  CB  ALA A 200       9.150  13.734 -26.432  1.00 50.88           C  
ATOM   1632  O   ALA A 200      10.399  12.149 -28.942  1.00 50.88           O  
ATOM   1633  N   ILE A 201      11.099  11.117 -27.086  1.00 46.41           N  
ATOM   1634  CA  ILE A 201      12.300  10.500 -27.685  1.00 46.41           C  
ATOM   1635  C   ILE A 201      11.956   9.193 -28.431  1.00 46.41           C  
ATOM   1636  CB  ILE A 201      13.371  10.293 -26.579  1.00 46.41           C  
ATOM   1637  O   ILE A 201      12.689   8.777 -29.328  1.00 46.41           O  
ATOM   1638  CG1 ILE A 201      13.916  11.658 -26.093  1.00 46.41           C  
ATOM   1639  CG2 ILE A 201      14.550   9.411 -27.037  1.00 46.41           C  
ATOM   1640  CD1 ILE A 201      14.731  11.582 -24.792  1.00 46.41           C  
ATOM   1641  N   LEU A 202      10.868   8.521 -28.051  1.00 48.44           N  
ATOM   1642  CA  LEU A 202      10.463   7.206 -28.554  1.00 48.44           C  
ATOM   1643  C   LEU A 202       9.358   7.260 -29.608  1.00 48.44           C  
ATOM   1644  CB  LEU A 202      10.040   6.323 -27.372  1.00 48.44           C  
ATOM   1645  O   LEU A 202       9.219   6.292 -30.348  1.00 48.44           O  
ATOM   1646  CG  LEU A 202      11.227   5.878 -26.502  1.00 48.44           C  
ATOM   1647  CD1 LEU A 202      10.719   5.310 -25.187  1.00 48.44           C  
ATOM   1648  CD2 LEU A 202      12.039   4.772 -27.175  1.00 48.44           C  
ATOM   1649  N   ASP A 203       8.639   8.373 -29.728  1.00 54.56           N  
ATOM   1650  CA  ASP A 203       7.714   8.635 -30.837  1.00 54.56           C  
ATOM   1651  C   ASP A 203       8.453   8.657 -32.197  1.00 54.56           C  
ATOM   1652  CB  ASP A 203       6.949   9.947 -30.565  1.00 54.56           C  
ATOM   1653  O   ASP A 203       7.852   8.382 -33.233  1.00 54.56           O  
ATOM   1654  CG  ASP A 203       5.882   9.850 -29.457  1.00 54.56           C  
ATOM   1655  OD1 ASP A 203       5.411   8.726 -29.161  1.00 54.56           O  
ATOM   1656  OD2 ASP A 203       5.506  10.921 -28.922  1.00 54.56           O  
ATOM   1657  N   ASP A 204       9.777   8.869 -32.187  1.00 54.34           N  
ATOM   1658  CA  ASP A 204      10.689   8.731 -33.337  1.00 54.34           C  
ATOM   1659  C   ASP A 204      11.299   7.312 -33.490  1.00 54.34           C  
ATOM   1660  CB  ASP A 204      11.798   9.804 -33.225  1.00 54.34           C  
ATOM   1661  O   ASP A 204      12.128   7.063 -34.373  1.00 54.34           O  
ATOM   1662  CG  ASP A 204      11.508  11.130 -33.946  1.00 54.34           C  
ATOM   1663  OD1 ASP A 204      10.534  11.206 -34.728  1.00 54.34           O  
ATOM   1664  OD2 ASP A 204      12.337  12.052 -33.768  1.00 54.34           O  
ATOM   1665  N   ALA A 205      10.936   6.351 -32.632  1.00 52.59           N  
ATOM   1666  CA  ALA A 205      11.514   5.006 -32.586  1.00 52.59           C  
ATOM   1667  C   ALA A 205      10.521   3.909 -33.044  1.00 52.59           C  
ATOM   1668  CB  ALA A 205      12.064   4.761 -31.172  1.00 52.59           C  
ATOM   1669  O   ALA A 205       9.308   4.068 -32.940  1.00 52.59           O  
ATOM   1670  N   PRO A 206      11.006   2.751 -33.543  1.00 58.59           N  
ATOM   1671  CA  PRO A 206      10.137   1.653 -33.975  1.00 58.59           C  
ATOM   1672  C   PRO A 206       9.333   1.038 -32.815  1.00 58.59           C  
ATOM   1673  CB  PRO A 206      11.065   0.632 -34.646  1.00 58.59           C  
ATOM   1674  O   PRO A 206       9.806   0.984 -31.679  1.00 58.59           O  
ATOM   1675  CG  PRO A 206      12.425   0.908 -34.007  1.00 58.59           C  
ATOM   1676  CD  PRO A 206      12.401   2.415 -33.772  1.00 58.59           C  
ATOM   1677  N   SER A 207       8.155   0.490 -33.136  1.00 60.78           N  
ATOM   1678  CA  SER A 207       7.110   0.001 -32.213  1.00 60.78           C  
ATOM   1679  C   SER A 207       7.619  -0.888 -31.070  1.00 60.78           C  
ATOM   1680  CB  SER A 207       6.072  -0.797 -33.022  1.00 60.78           C  
ATOM   1681  O   SER A 207       7.199  -0.741 -29.927  1.00 60.78           O  
ATOM   1682  OG  SER A 207       5.857  -0.211 -34.299  1.00 60.78           O  
ATOM   1683  N   SER A 208       8.602  -1.753 -31.337  1.00 57.00           N  
ATOM   1684  CA  SER A 208       9.171  -2.664 -30.334  1.00 57.00           C  
ATOM   1685  C   SER A 208       9.871  -1.949 -29.169  1.00 57.00           C  
ATOM   1686  CB  SER A 208      10.161  -3.608 -31.021  1.00 57.00           C  
ATOM   1687  O   SER A 208      10.039  -2.525 -28.098  1.00 57.00           O  
ATOM   1688  OG  SER A 208      11.272  -2.891 -31.545  1.00 57.00           O  
ATOM   1689  N   ARG A 209      10.332  -0.705 -29.364  1.00 54.44           N  
ATOM   1690  CA  ARG A 209      10.941   0.104 -28.296  1.00 54.44           C  
ATOM   1691  C   ARG A 209       9.899   0.772 -27.402  1.00 54.44           C  
ATOM   1692  CB  ARG A 209      11.888   1.157 -28.887  1.00 54.44           C  
ATOM   1693  O   ARG A 209      10.188   0.940 -26.221  1.00 54.44           O  
ATOM   1694  CG  ARG A 209      13.350   0.710 -28.881  1.00 54.44           C  
ATOM   1695  CD  ARG A 209      14.202   1.846 -29.455  1.00 54.44           C  
ATOM   1696  NE  ARG A 209      15.627   1.481 -29.534  1.00 54.44           N  
ATOM   1697  NH1 ARG A 209      16.200   2.986 -31.174  1.00 54.44           N  
ATOM   1698  NH2 ARG A 209      17.741   1.581 -30.376  1.00 54.44           N  
ATOM   1699  CZ  ARG A 209      16.511   2.016 -30.357  1.00 54.44           C  
ATOM   1700  N   SER A 210       8.725   1.127 -27.930  1.00 57.56           N  
ATOM   1701  CA  SER A 210       7.634   1.657 -27.103  1.00 57.56           C  
ATOM   1702  C   SER A 210       7.026   0.541 -26.249  1.00 57.56           C  
ATOM   1703  CB  SER A 210       6.590   2.415 -27.942  1.00 57.56           C  
ATOM   1704  O   SER A 210       6.847   0.729 -25.053  1.00 57.56           O  
ATOM   1705  OG  SER A 210       5.453   1.637 -28.251  1.00 57.56           O  
ATOM   1706  N   GLU A 211       6.835  -0.655 -26.817  1.00 61.34           N  
ATOM   1707  CA  GLU A 211       6.365  -1.838 -26.079  1.00 61.34           C  
ATOM   1708  C   GLU A 211       7.345  -2.255 -24.971  1.00 61.34           C  
ATOM   1709  CB  GLU A 211       6.158  -3.006 -27.056  1.00 61.34           C  
ATOM   1710  O   GLU A 211       6.939  -2.498 -23.837  1.00 61.34           O  
ATOM   1711  CG  GLU A 211       4.951  -2.795 -27.985  1.00 61.34           C  
ATOM   1712  CD  GLU A 211       4.785  -3.916 -29.027  1.00 61.34           C  
ATOM   1713  OE1 GLU A 211       3.741  -3.908 -29.718  1.00 61.34           O  
ATOM   1714  OE2 GLU A 211       5.708  -4.754 -29.169  1.00 61.34           O  
ATOM   1715  N   ALA A 212       8.655  -2.249 -25.252  1.00 57.47           N  
ATOM   1716  CA  ALA A 212       9.675  -2.513 -24.238  1.00 57.47           C  
ATOM   1717  C   ALA A 212       9.681  -1.464 -23.111  1.00 57.47           C  
ATOM   1718  CB  ALA A 212      11.043  -2.584 -24.926  1.00 57.47           C  
ATOM   1719  O   ALA A 212      10.007  -1.794 -21.970  1.00 57.47           O  
ATOM   1720  N   LEU A 213       9.326  -0.208 -23.409  1.00 54.38           N  
ATOM   1721  CA  LEU A 213       9.156   0.825 -22.390  1.00 54.38           C  
ATOM   1722  C   LEU A 213       7.895   0.573 -21.562  1.00 54.38           C  
ATOM   1723  CB  LEU A 213       9.111   2.221 -23.030  1.00 54.38           C  
ATOM   1724  O   LEU A 213       7.972   0.657 -20.345  1.00 54.38           O  
ATOM   1725  CG  LEU A 213       9.232   3.342 -21.978  1.00 54.38           C  
ATOM   1726  CD1 LEU A 213      10.695   3.593 -21.602  1.00 54.38           C  
ATOM   1727  CD2 LEU A 213       8.586   4.628 -22.489  1.00 54.38           C  
ATOM   1728  N   ASP A 214       6.769   0.225 -22.182  1.00 55.16           N  
ATOM   1729  CA  ASP A 214       5.531  -0.108 -21.468  1.00 55.16           C  
ATOM   1730  C   ASP A 214       5.711  -1.313 -20.539  1.00 55.16           C  
ATOM   1731  CB  ASP A 214       4.398  -0.379 -22.469  1.00 55.16           C  
ATOM   1732  O   ASP A 214       5.230  -1.314 -19.402  1.00 55.16           O  
ATOM   1733  CG  ASP A 214       3.795   0.890 -23.079  1.00 55.16           C  
ATOM   1734  OD1 ASP A 214       3.954   1.976 -22.475  1.00 55.16           O  
ATOM   1735  OD2 ASP A 214       3.084   0.736 -24.095  1.00 55.16           O  
ATOM   1736  N   ASP A 215       6.456  -2.323 -20.980  1.00 57.53           N  
ATOM   1737  CA  ASP A 215       6.793  -3.478 -20.155  1.00 57.53           C  
ATOM   1738  C   ASP A 215       7.784  -3.117 -19.045  1.00 57.53           C  
ATOM   1739  CB  ASP A 215       7.292  -4.619 -21.045  1.00 57.53           C  
ATOM   1740  O   ASP A 215       7.597  -3.545 -17.906  1.00 57.53           O  
ATOM   1741  CG  ASP A 215       6.154  -5.303 -21.821  1.00 57.53           C  
ATOM   1742  OD1 ASP A 215       4.955  -5.084 -21.482  1.00 57.53           O  
ATOM   1743  OD2 ASP A 215       6.505  -6.132 -22.686  1.00 57.53           O  
ATOM   1744  N   LEU A 216       8.758  -2.241 -19.311  1.00 50.59           N  
ATOM   1745  CA  LEU A 216       9.642  -1.689 -18.282  1.00 50.59           C  
ATOM   1746  C   LEU A 216       8.865  -0.833 -17.271  1.00 50.59           C  
ATOM   1747  CB  LEU A 216      10.751  -0.871 -18.964  1.00 50.59           C  
ATOM   1748  O   LEU A 216       9.141  -0.901 -16.078  1.00 50.59           O  
ATOM   1749  CG  LEU A 216      11.858  -0.388 -18.014  1.00 50.59           C  
ATOM   1750  CD1 LEU A 216      12.791  -1.532 -17.605  1.00 50.59           C  
ATOM   1751  CD2 LEU A 216      12.702   0.687 -18.699  1.00 50.59           C  
ATOM   1752  N   ILE A 217       7.880  -0.047 -17.710  1.00 51.28           N  
ATOM   1753  CA  ILE A 217       6.985   0.729 -16.845  1.00 51.28           C  
ATOM   1754  C   ILE A 217       6.211  -0.222 -15.944  1.00 51.28           C  
ATOM   1755  CB  ILE A 217       6.018   1.604 -17.675  1.00 51.28           C  
ATOM   1756  O   ILE A 217       6.175  -0.007 -14.735  1.00 51.28           O  
ATOM   1757  CG1 ILE A 217       6.759   2.787 -18.323  1.00 51.28           C  
ATOM   1758  CG2 ILE A 217       4.864   2.132 -16.800  1.00 51.28           C  
ATOM   1759  CD1 ILE A 217       5.939   3.440 -19.449  1.00 51.28           C  
ATOM   1760  N   LYS A 218       5.625  -1.290 -16.489  1.00 52.88           N  
ATOM   1761  CA  LYS A 218       4.915  -2.302 -15.694  1.00 52.88           C  
ATOM   1762  C   LYS A 218       5.854  -3.030 -14.729  1.00 52.88           C  
ATOM   1763  CB  LYS A 218       4.237  -3.304 -16.632  1.00 52.88           C  
ATOM   1764  O   LYS A 218       5.488  -3.238 -13.576  1.00 52.88           O  
ATOM   1765  CG  LYS A 218       3.039  -2.711 -17.392  1.00 52.88           C  
ATOM   1766  CD  LYS A 218       2.659  -3.677 -18.520  1.00 52.88           C  
ATOM   1767  CE  LYS A 218       1.689  -3.057 -19.523  1.00 52.88           C  
ATOM   1768  NZ  LYS A 218       1.756  -3.812 -20.801  1.00 52.88           N  
ATOM   1769  N   GLU A 219       7.067  -3.367 -15.164  1.00 50.22           N  
ATOM   1770  CA  GLU A 219       8.081  -4.050 -14.352  1.00 50.22           C  
ATOM   1771  C   GLU A 219       8.634  -3.152 -13.232  1.00 50.22           C  
ATOM   1772  CB  GLU A 219       9.218  -4.534 -15.274  1.00 50.22           C  
ATOM   1773  O   GLU A 219       8.921  -3.624 -12.128  1.00 50.22           O  
ATOM   1774  CG  GLU A 219      10.160  -5.517 -14.560  1.00 50.22           C  
ATOM   1775  CD  GLU A 219      11.421  -5.889 -15.357  1.00 50.22           C  
ATOM   1776  OE1 GLU A 219      12.235  -6.643 -14.773  1.00 50.22           O  
ATOM   1777  OE2 GLU A 219      11.628  -5.359 -16.469  1.00 50.22           O  
ATOM   1778  N   ARG A 220       8.775  -1.848 -13.501  1.00 46.00           N  
ATOM   1779  CA  ARG A 220       9.398  -0.860 -12.604  1.00 46.00           C  
ATOM   1780  C   ARG A 220       8.416   0.048 -11.886  1.00 46.00           C  
ATOM   1781  CB  ARG A 220      10.449  -0.037 -13.355  1.00 46.00           C  
ATOM   1782  O   ARG A 220       8.848   0.891 -11.101  1.00 46.00           O  
ATOM   1783  CG  ARG A 220      11.553  -0.937 -13.923  1.00 46.00           C  
ATOM   1784  CD  ARG A 220      12.907  -0.267 -13.730  1.00 46.00           C  
ATOM   1785  NE  ARG A 220      13.978  -1.113 -14.267  1.00 46.00           N  
ATOM   1786  NH1 ARG A 220      15.729  -0.085 -13.194  1.00 46.00           N  
ATOM   1787  NH2 ARG A 220      16.114  -1.754 -14.641  1.00 46.00           N  
ATOM   1788  CZ  ARG A 220      15.266  -0.978 -14.030  1.00 46.00           C  
ATOM   1789  N   SER A 221       7.118  -0.127 -12.105  1.00 49.38           N  
ATOM   1790  CA  SER A 221       6.074   0.510 -11.312  1.00 49.38           C  
ATOM   1791  C   SER A 221       6.234   0.084  -9.858  1.00 49.38           C  
ATOM   1792  CB  SER A 221       4.695   0.132 -11.838  1.00 49.38           C  
ATOM   1793  O   SER A 221       5.930  -1.042  -9.471  1.00 49.38           O  
ATOM   1794  OG  SER A 221       4.456   0.871 -13.012  1.00 49.38           O  
ATOM   1795  N   VAL A 222       6.779   0.993  -9.052  1.00 54.16           N  
ATOM   1796  CA  VAL A 222       7.205   0.705  -7.677  1.00 54.16           C  
ATOM   1797  C   VAL A 222       5.996   0.515  -6.753  1.00 54.16           C  
ATOM   1798  CB  VAL A 222       8.163   1.813  -7.180  1.00 54.16           C  
ATOM   1799  O   VAL A 222       6.090  -0.198  -5.759  1.00 54.16           O  
ATOM   1800  CG1 VAL A 222       8.777   1.490  -5.814  1.00 54.16           C  
ATOM   1801  CG2 VAL A 222       9.331   2.044  -8.152  1.00 54.16           C  
ATOM   1802  N   TRP A 223       4.845   1.098  -7.099  1.00 60.62           N  
ATOM   1803  CA  TRP A 223       3.670   1.173  -6.237  1.00 60.62           C  
ATOM   1804  C   TRP A 223       2.466   0.476  -6.851  1.00 60.62           C  
ATOM   1805  CB  TRP A 223       3.368   2.643  -5.942  1.00 60.62           C  
ATOM   1806  O   TRP A 223       1.968   0.868  -7.907  1.00 60.62           O  
ATOM   1807  CG  TRP A 223       4.475   3.323  -5.216  1.00 60.62           C  
ATOM   1808  CD1 TRP A 223       5.479   4.029  -5.781  1.00 60.62           C  
ATOM   1809  CD2 TRP A 223       4.754   3.290  -3.795  1.00 60.62           C  
ATOM   1810  CE2 TRP A 223       6.001   3.948  -3.576  1.00 60.62           C  
ATOM   1811  CE3 TRP A 223       4.097   2.721  -2.688  1.00 60.62           C  
ATOM   1812  NE1 TRP A 223       6.381   4.408  -4.810  1.00 60.62           N  
ATOM   1813  CH2 TRP A 223       5.978   3.370  -1.270  1.00 60.62           C  
ATOM   1814  CZ2 TRP A 223       6.609   4.013  -2.327  1.00 60.62           C  
ATOM   1815  CZ3 TRP A 223       4.721   2.752  -1.435  1.00 60.62           C  
ATOM   1816  N   LEU A 224       1.967  -0.526  -6.135  1.00 69.00           N  
ATOM   1817  CA  LEU A 224       0.692  -1.163  -6.413  1.00 69.00           C  
ATOM   1818  C   LEU A 224      -0.349  -0.650  -5.420  1.00 69.00           C  
ATOM   1819  CB  LEU A 224       0.842  -2.691  -6.366  1.00 69.00           C  
ATOM   1820  O   LEU A 224      -0.063  -0.472  -4.234  1.00 69.00           O  
ATOM   1821  CG  LEU A 224       1.883  -3.269  -7.341  1.00 69.00           C  
ATOM   1822  CD1 LEU A 224       1.987  -4.780  -7.129  1.00 69.00           C  
ATOM   1823  CD2 LEU A 224       1.511  -3.003  -8.802  1.00 69.00           C  
ATOM   1824  N   GLN A 225      -1.560  -0.432  -5.910  1.00 74.94           N  
ATOM   1825  CA  GLN A 225      -2.748  -0.154  -5.122  1.00 74.94           C  
ATOM   1826  C   GLN A 225      -3.837  -1.166  -5.431  1.00 74.94           C  
ATOM   1827  CB  GLN A 225      -3.252   1.273  -5.342  1.00 74.94           C  
ATOM   1828  O   GLN A 225      -3.929  -1.689  -6.535  1.00 74.94           O  
ATOM   1829  CG  GLN A 225      -3.706   1.606  -6.773  1.00 74.94           C  
ATOM   1830  CD  GLN A 225      -4.208   3.041  -6.864  1.00 74.94           C  
ATOM   1831  NE2 GLN A 225      -4.173   3.664  -8.020  1.00 74.94           N  
ATOM   1832  OE1 GLN A 225      -4.630   3.641  -5.892  1.00 74.94           O  
ATOM   1833  N   MET A 226      -4.677  -1.428  -4.451  1.00 81.81           N  
ATOM   1834  CA  MET A 226      -5.773  -2.371  -4.540  1.00 81.81           C  
ATOM   1835  C   MET A 226      -6.936  -1.823  -3.736  1.00 81.81           C  
ATOM   1836  CB  MET A 226      -5.269  -3.704  -3.990  1.00 81.81           C  
ATOM   1837  O   MET A 226      -6.731  -1.243  -2.671  1.00 81.81           O  
ATOM   1838  CG  MET A 226      -6.357  -4.694  -3.589  1.00 81.81           C  
ATOM   1839  SD  MET A 226      -5.636  -6.301  -3.192  1.00 81.81           S  
ATOM   1840  CE  MET A 226      -4.826  -5.931  -1.638  1.00 81.81           C  
ATOM   1841  N   VAL A 227      -8.148  -2.043  -4.229  1.00 83.75           N  
ATOM   1842  CA  VAL A 227      -9.363  -1.854  -3.440  1.00 83.75           C  
ATOM   1843  C   VAL A 227      -9.802  -3.217  -2.941  1.00 83.75           C  
ATOM   1844  CB  VAL A 227     -10.454  -1.148  -4.254  1.00 83.75           C  
ATOM   1845  O   VAL A 227      -9.992  -4.130  -3.745  1.00 83.75           O  
ATOM   1846  CG1 VAL A 227     -11.774  -1.084  -3.490  1.00 83.75           C  
ATOM   1847  CG2 VAL A 227     -10.029   0.296  -4.515  1.00 83.75           C  
ATOM   1848  N   VAL A 228      -9.927  -3.355  -1.623  1.00 82.88           N  
ATOM   1849  CA  VAL A 228     -10.437  -4.583  -1.016  1.00 82.88           C  
ATOM   1850  C   VAL A 228     -11.943  -4.662  -1.238  1.00 82.88           C  
ATOM   1851  CB  VAL A 228     -10.046  -4.746   0.462  1.00 82.88           C  
ATOM   1852  O   VAL A 228     -12.662  -3.696  -0.965  1.00 82.88           O  
ATOM   1853  CG1 VAL A 228     -10.489  -6.123   0.977  1.00 82.88           C  
ATOM   1854  CG2 VAL A 228      -8.523  -4.647   0.640  1.00 82.88           C  
ATOM   1855  N   ALA A 229     -12.407  -5.801  -1.754  1.00 82.69           N  
ATOM   1856  CA  ALA A 229     -13.824  -6.058  -1.970  1.00 82.69           C  
ATOM   1857  C   ALA A 229     -14.587  -6.049  -0.629  1.00 82.69           C  
ATOM   1858  CB  ALA A 229     -13.981  -7.396  -2.702  1.00 82.69           C  
ATOM   1859  O   ALA A 229     -14.036  -6.523   0.367  1.00 82.69           O  
ATOM   1860  N   PRO A 230     -15.841  -5.552  -0.583  1.00 82.44           N  
ATOM   1861  CA  PRO A 230     -16.627  -5.498   0.650  1.00 82.44           C  
ATOM   1862  C   PRO A 230     -16.693  -6.842   1.382  1.00 82.44           C  
ATOM   1863  CB  PRO A 230     -18.010  -4.996   0.236  1.00 82.44           C  
ATOM   1864  O   PRO A 230     -16.335  -6.910   2.550  1.00 82.44           O  
ATOM   1865  CG  PRO A 230     -17.706  -4.144  -0.994  1.00 82.44           C  
ATOM   1866  CD  PRO A 230     -16.565  -4.904  -1.667  1.00 82.44           C  
ATOM   1867  N   ASP A 231     -16.993  -7.917   0.653  1.00 83.38           N  
ATOM   1868  CA  ASP A 231     -17.123  -9.275   1.197  1.00 83.38           C  
ATOM   1869  C   ASP A 231     -15.820  -9.816   1.817  1.00 83.38           C  
ATOM   1870  CB  ASP A 231     -17.567 -10.228   0.070  1.00 83.38           C  
ATOM   1871  O   ASP A 231     -15.825 -10.840   2.500  1.00 83.38           O  
ATOM   1872  CG  ASP A 231     -18.819  -9.810  -0.716  1.00 83.38           C  
ATOM   1873  OD1 ASP A 231     -19.539  -8.877  -0.291  1.00 83.38           O  
ATOM   1874  OD2 ASP A 231     -19.008 -10.401  -1.803  1.00 83.38           O  
ATOM   1875  N   GLU A 232     -14.682  -9.161   1.562  1.00 84.81           N  
ATOM   1876  CA  GLU A 232     -13.373  -9.554   2.077  1.00 84.81           C  
ATOM   1877  C   GLU A 232     -12.890  -8.690   3.258  1.00 84.81           C  
ATOM   1878  CB  GLU A 232     -12.342  -9.627   0.939  1.00 84.81           C  
ATOM   1879  O   GLU A 232     -11.891  -9.030   3.901  1.00 84.81           O  
ATOM   1880  CG  GLU A 232     -12.751 -10.633  -0.151  1.00 84.81           C  
ATOM   1881  CD  GLU A 232     -11.654 -10.907  -1.189  1.00 84.81           C  
ATOM   1882  OE1 GLU A 232     -11.539 -12.069  -1.640  1.00 84.81           O  
ATOM   1883  OE2 GLU A 232     -10.923  -9.987  -1.607  1.00 84.81           O  
ATOM   1884  N   LEU A 233     -13.612  -7.612   3.593  1.00 83.81           N  
ATOM   1885  CA  LEU A 233     -13.313  -6.740   4.734  1.00 83.81           C  
ATOM   1886  C   LEU A 233     -13.320  -7.468   6.093  1.00 83.81           C  
ATOM   1887  CB  LEU A 233     -14.272  -5.536   4.767  1.00 83.81           C  
ATOM   1888  O   LEU A 233     -12.403  -7.198   6.876  1.00 83.81           O  
ATOM   1889  CG  LEU A 233     -14.212  -4.622   3.534  1.00 83.81           C  
ATOM   1890  CD1 LEU A 233     -15.280  -3.534   3.662  1.00 83.81           C  
ATOM   1891  CD2 LEU A 233     -12.846  -3.957   3.358  1.00 83.81           C  
ATOM   1892  N   PRO A 234     -14.240  -8.420   6.384  1.00 83.94           N  
ATOM   1893  CA  PRO A 234     -14.258  -9.169   7.650  1.00 83.94           C  
ATOM   1894  C   PRO A 234     -12.952  -9.897   7.979  1.00 83.94           C  
ATOM   1895  CB  PRO A 234     -15.393 -10.185   7.510  1.00 83.94           C  
ATOM   1896  O   PRO A 234     -12.649 -10.160   9.145  1.00 83.94           O  
ATOM   1897  CG  PRO A 234     -16.364  -9.484   6.573  1.00 83.94           C  
ATOM   1898  CD  PRO A 234     -15.429  -8.772   5.605  1.00 83.94           C  
ATOM   1899  N   PHE A 235     -12.168 -10.238   6.954  1.00 83.62           N  
ATOM   1900  CA  PHE A 235     -10.925 -10.989   7.110  1.00 83.62           C  
ATOM   1901  C   PHE A 235      -9.718 -10.101   7.388  1.00 83.62           C  
ATOM   1902  CB  PHE A 235     -10.686 -11.857   5.870  1.00 83.62           C  
ATOM   1903  O   PHE A 235      -8.638 -10.646   7.632  1.00 83.62           O  
ATOM   1904  CG  PHE A 235     -11.892 -12.678   5.483  1.00 83.62           C  
ATOM   1905  CD1 PHE A 235     -12.379 -13.676   6.347  1.00 83.62           C  
ATOM   1906  CD2 PHE A 235     -12.574 -12.385   4.294  1.00 83.62           C  
ATOM   1907  CE1 PHE A 235     -13.571 -14.353   6.032  1.00 83.62           C  
ATOM   1908  CE2 PHE A 235     -13.774 -13.049   3.985  1.00 83.62           C  
ATOM   1909  CZ  PHE A 235     -14.277 -14.027   4.860  1.00 83.62           C  
ATOM   1910  N   LEU A 236      -9.871  -8.776   7.308  1.00 83.00           N  
ATOM   1911  CA  LEU A 236      -8.778  -7.832   7.482  1.00 83.00           C  
ATOM   1912  C   LEU A 236      -8.430  -7.629   8.956  1.00 83.00           C  
ATOM   1913  CB  LEU A 236      -9.092  -6.484   6.815  1.00 83.00           C  
ATOM   1914  O   LEU A 236      -9.297  -7.517   9.820  1.00 83.00           O  
ATOM   1915  CG  LEU A 236      -9.342  -6.527   5.298  1.00 83.00           C  
ATOM   1916  CD1 LEU A 236      -9.492  -5.083   4.807  1.00 83.00           C  
ATOM   1917  CD2 LEU A 236      -8.202  -7.195   4.525  1.00 83.00           C  
ATOM   1918  N   VAL A 237      -7.131  -7.498   9.209  1.00 80.56           N  
ATOM   1919  CA  VAL A 237      -6.557  -7.141  10.506  1.00 80.56           C  
ATOM   1920  C   VAL A 237      -5.597  -5.979  10.295  1.00 80.56           C  
ATOM   1921  CB  VAL A 237      -5.844  -8.338  11.163  1.00 80.56           C  
ATOM   1922  O   VAL A 237      -4.730  -6.037   9.422  1.00 80.56           O  
ATOM   1923  CG1 VAL A 237      -5.457  -8.000  12.607  1.00 80.56           C  
ATOM   1924  CG2 VAL A 237      -6.720  -9.596  11.187  1.00 80.56           C  
ATOM   1925  N   ALA A 238      -5.747  -4.917  11.083  1.00 80.56           N  
ATOM   1926  CA  ALA A 238      -4.925  -3.718  10.983  1.00 80.56           C  
ATOM   1927  C   ALA A 238      -4.044  -3.545  12.224  1.00 80.56           C  
ATOM   1928  CB  ALA A 238      -5.830  -2.507  10.745  1.00 80.56           C  
ATOM   1929  O   ALA A 238      -4.513  -3.681  13.350  1.00 80.56           O  
ATOM   1930  N   PHE A 239      -2.780  -3.188  12.012  1.00 76.19           N  
ATOM   1931  CA  PHE A 239      -1.838  -2.828  13.072  1.00 76.19           C  
ATOM   1932  C   PHE A 239      -1.201  -1.481  12.766  1.00 76.19           C  
ATOM   1933  CB  PHE A 239      -0.743  -3.892  13.201  1.00 76.19           C  
ATOM   1934  O   PHE A 239      -0.946  -1.177  11.601  1.00 76.19           O  
ATOM   1935  CG  PHE A 239      -1.250  -5.264  13.583  1.00 76.19           C  
ATOM   1936  CD1 PHE A 239      -1.372  -5.627  14.937  1.00 76.19           C  
ATOM   1937  CD2 PHE A 239      -1.612  -6.178  12.580  1.00 76.19           C  
ATOM   1938  CE1 PHE A 239      -1.839  -6.907  15.280  1.00 76.19           C  
ATOM   1939  CE2 PHE A 239      -2.060  -7.465  12.920  1.00 76.19           C  
ATOM   1940  CZ  PHE A 239      -2.176  -7.829  14.272  1.00 76.19           C  
ATOM   1941  N   ARG A 240      -0.873  -0.696  13.792  1.00 74.44           N  
ATOM   1942  CA  ARG A 240      -0.066   0.515  13.604  1.00 74.44           C  
ATOM   1943  C   ARG A 240       1.364   0.164  13.219  1.00 74.44           C  
ATOM   1944  CB  ARG A 240      -0.093   1.403  14.854  1.00 74.44           C  
ATOM   1945  O   ARG A 240       1.905  -0.864  13.629  1.00 74.44           O  
ATOM   1946  CG  ARG A 240      -1.514   1.895  15.106  1.00 74.44           C  
ATOM   1947  CD  ARG A 240      -1.601   2.996  16.163  1.00 74.44           C  
ATOM   1948  NE  ARG A 240      -2.498   4.051  15.682  1.00 74.44           N  
ATOM   1949  NH1 ARG A 240      -2.813   5.254  17.636  1.00 74.44           N  
ATOM   1950  NH2 ARG A 240      -3.502   6.027  15.689  1.00 74.44           N  
ATOM   1951  CZ  ARG A 240      -2.943   5.080  16.358  1.00 74.44           C  
ATOM   1952  N   ASP A 241       1.979   1.038  12.432  1.00 66.44           N  
ATOM   1953  CA  ASP A 241       3.398   0.931  12.090  1.00 66.44           C  
ATOM   1954  C   ASP A 241       4.326   1.582  13.139  1.00 66.44           C  
ATOM   1955  CB  ASP A 241       3.614   1.482  10.676  1.00 66.44           C  
ATOM   1956  O   ASP A 241       5.546   1.508  13.031  1.00 66.44           O  
ATOM   1957  CG  ASP A 241       4.975   1.070  10.112  1.00 66.44           C  
ATOM   1958  OD1 ASP A 241       5.328  -0.128  10.244  1.00 66.44           O  
ATOM   1959  OD2 ASP A 241       5.630   1.912   9.475  1.00 66.44           O  
ATOM   1960  N   ASP A 242       3.771   2.179  14.199  1.00 62.84           N  
ATOM   1961  CA  ASP A 242       4.523   2.862  15.264  1.00 62.84           C  
ATOM   1962  C   ASP A 242       5.160   1.918  16.302  1.00 62.84           C  
ATOM   1963  CB  ASP A 242       3.637   3.942  15.914  1.00 62.84           C  
ATOM   1964  O   ASP A 242       5.809   2.368  17.248  1.00 62.84           O  
ATOM   1965  CG  ASP A 242       2.557   3.401  16.857  1.00 62.84           C  
ATOM   1966  OD1 ASP A 242       2.289   2.180  16.811  1.00 62.84           O  
ATOM   1967  OD2 ASP A 242       2.018   4.229  17.629  1.00 62.84           O  
ATOM   1968  N   GLY A 243       4.999   0.604  16.126  1.00 52.50           N  
ATOM   1969  CA  GLY A 243       5.579  -0.411  17.003  1.00 52.50           C  
ATOM   1970  C   GLY A 243       4.991  -0.425  18.416  1.00 52.50           C  
ATOM   1971  O   GLY A 243       5.583  -1.058  19.293  1.00 52.50           O  
ATOM   1972  N   LYS A 244       3.863   0.261  18.651  1.00 53.88           N  
ATOM   1973  CA  LYS A 244       3.100   0.184  19.896  1.00 53.88           C  
ATOM   1974  C   LYS A 244       1.927  -0.766  19.696  1.00 53.88           C  
ATOM   1975  CB  LYS A 244       2.643   1.581  20.339  1.00 53.88           C  
ATOM   1976  O   LYS A 244       1.041  -0.527  18.880  1.00 53.88           O  
ATOM   1977  CG  LYS A 244       3.849   2.434  20.750  1.00 53.88           C  
ATOM   1978  CD  LYS A 244       3.414   3.803  21.271  1.00 53.88           C  
ATOM   1979  CE  LYS A 244       4.674   4.564  21.689  1.00 53.88           C  
ATOM   1980  NZ  LYS A 244       4.350   5.902  22.230  1.00 53.88           N  
ATOM   1981  N   ALA A 245       1.931  -1.856  20.455  1.00 46.88           N  
ATOM   1982  CA  ALA A 245       0.820  -2.792  20.490  1.00 46.88           C  
ATOM   1983  C   ALA A 245      -0.379  -2.139  21.193  1.00 46.88           C  
ATOM   1984  CB  ALA A 245       1.286  -4.088  21.165  1.00 46.88           C  
ATOM   1985  O   ALA A 245      -0.509  -2.191  22.415  1.00 46.88           O  
ATOM   1986  N   GLU A 246      -1.265  -1.513  20.423  1.00 50.25           N  
ATOM   1987  CA  GLU A 246      -2.653  -1.381  20.853  1.00 50.25           C  
ATOM   1988  C   GLU A 246      -3.241  -2.792  20.838  1.00 50.25           C  
ATOM   1989  CB  GLU A 246      -3.426  -0.403  19.950  1.00 50.25           C  
ATOM   1990  O   GLU A 246      -3.176  -3.472  19.814  1.00 50.25           O  
ATOM   1991  CG  GLU A 246      -2.965   1.041  20.219  1.00 50.25           C  
ATOM   1992  CD  GLU A 246      -3.670   2.113  19.372  1.00 50.25           C  
ATOM   1993  OE1 GLU A 246      -3.225   3.284  19.451  1.00 50.25           O  
ATOM   1994  OE2 GLU A 246      -4.610   1.795  18.615  1.00 50.25           O  
ATOM   1995  N   GLN A 247      -3.734  -3.279  21.981  1.00 46.69           N  
ATOM   1996  CA  GLN A 247      -4.447  -4.552  21.997  1.00 46.69           C  
ATOM   1997  C   GLN A 247      -5.734  -4.360  21.194  1.00 46.69           C  
ATOM   1998  CB  GLN A 247      -4.753  -5.033  23.422  1.00 46.69           C  
ATOM   1999  O   GLN A 247      -6.590  -3.591  21.642  1.00 46.69           O  
ATOM   2000  CG  GLN A 247      -3.480  -5.461  24.171  1.00 46.69           C  
ATOM   2001  CD  GLN A 247      -3.728  -6.512  25.253  1.00 46.69           C  
ATOM   2002  NE2 GLN A 247      -2.746  -6.805  26.075  1.00 46.69           N  
ATOM   2003  OE1 GLN A 247      -4.775  -7.122  25.374  1.00 46.69           O  
ATOM   2004  N   PRO A 248      -5.888  -5.002  20.020  1.00 49.72           N  
ATOM   2005  CA  PRO A 248      -7.118  -4.879  19.264  1.00 49.72           C  
ATOM   2006  C   PRO A 248      -8.220  -5.477  20.130  1.00 49.72           C  
ATOM   2007  CB  PRO A 248      -6.915  -5.647  17.949  1.00 49.72           C  
ATOM   2008  O   PRO A 248      -8.155  -6.652  20.492  1.00 49.72           O  
ATOM   2009  CG  PRO A 248      -5.424  -5.987  17.921  1.00 49.72           C  
ATOM   2010  CD  PRO A 248      -5.012  -5.974  19.388  1.00 49.72           C  
ATOM   2011  N   THR A 249      -9.221  -4.680  20.489  1.00 48.41           N  
ATOM   2012  CA  THR A 249     -10.392  -5.183  21.218  1.00 48.41           C  
ATOM   2013  C   THR A 249     -11.200  -6.159  20.361  1.00 48.41           C  
ATOM   2014  CB  THR A 249     -11.277  -4.025  21.695  1.00 48.41           C  
ATOM   2015  O   THR A 249     -11.909  -7.006  20.901  1.00 48.41           O  
ATOM   2016  CG2 THR A 249     -10.631  -3.276  22.862  1.00 48.41           C  
ATOM   2017  OG1 THR A 249     -11.459  -3.095  20.650  1.00 48.41           O  
ATOM   2018  N   HIS A 250     -11.043  -6.097  19.032  1.00 48.22           N  
ATOM   2019  CA  HIS A 250     -11.662  -7.000  18.070  1.00 48.22           C  
ATOM   2020  C   HIS A 250     -10.662  -7.407  16.979  1.00 48.22           C  
ATOM   2021  CB  HIS A 250     -12.917  -6.321  17.502  1.00 48.22           C  
ATOM   2022  O   HIS A 250     -10.228  -6.595  16.169  1.00 48.22           O  
ATOM   2023  CG  HIS A 250     -13.977  -6.123  18.559  1.00 48.22           C  
ATOM   2024  CD2 HIS A 250     -14.300  -4.953  19.193  1.00 48.22           C  
ATOM   2025  ND1 HIS A 250     -14.720  -7.119  19.149  1.00 48.22           N  
ATOM   2026  CE1 HIS A 250     -15.464  -6.565  20.120  1.00 48.22           C  
ATOM   2027  NE2 HIS A 250     -15.260  -5.240  20.171  1.00 48.22           N  
ATOM   2028  N   TRP A 251     -10.297  -8.693  16.942  1.00 45.84           N  
ATOM   2029  CA  TRP A 251      -9.357  -9.250  15.954  1.00 45.84           C  
ATOM   2030  C   TRP A 251      -9.950  -9.435  14.551  1.00 45.84           C  
ATOM   2031  CB  TRP A 251      -8.821 -10.592  16.464  1.00 45.84           C  
ATOM   2032  O   TRP A 251      -9.246  -9.857  13.639  1.00 45.84           O  
ATOM   2033  CG  TRP A 251      -8.195 -10.543  17.817  1.00 45.84           C  
ATOM   2034  CD1 TRP A 251      -7.030  -9.925  18.116  1.00 45.84           C  
ATOM   2035  CD2 TRP A 251      -8.698 -11.087  19.075  1.00 45.84           C  
ATOM   2036  CE2 TRP A 251      -7.767 -10.760  20.105  1.00 45.84           C  
ATOM   2037  CE3 TRP A 251      -9.851 -11.811  19.452  1.00 45.84           C  
ATOM   2038  NE1 TRP A 251      -6.777 -10.047  19.467  1.00 45.84           N  
ATOM   2039  CH2 TRP A 251      -9.117 -11.860  21.783  1.00 45.84           C  
ATOM   2040  CZ2 TRP A 251      -7.962 -11.137  21.441  1.00 45.84           C  
ATOM   2041  CZ3 TRP A 251     -10.058 -12.193  20.792  1.00 45.84           C  
ATOM   2042  N   LYS A 252     -11.245  -9.173  14.381  1.00 49.44           N  
ATOM   2043  CA  LYS A 252     -11.972  -9.297  13.117  1.00 49.44           C  
ATOM   2044  C   LYS A 252     -12.702  -7.994  12.868  1.00 49.44           C  
ATOM   2045  CB  LYS A 252     -12.954 -10.477  13.168  1.00 49.44           C  
ATOM   2046  O   LYS A 252     -13.218  -7.404  13.819  1.00 49.44           O  
ATOM   2047  CG  LYS A 252     -12.218 -11.818  13.294  1.00 49.44           C  
ATOM   2048  CD  LYS A 252     -13.204 -12.987  13.254  1.00 49.44           C  
ATOM   2049  CE  LYS A 252     -12.434 -14.307  13.361  1.00 49.44           C  
ATOM   2050  NZ  LYS A 252     -13.353 -15.469  13.301  1.00 49.44           N  
ATOM   2051  N   ALA A 253     -12.757  -7.559  11.611  1.00 44.41           N  
ATOM   2052  CA  ALA A 253     -13.643  -6.462  11.284  1.00 44.41           C  
ATOM   2053  C   ALA A 253     -15.077  -6.915  11.566  1.00 44.41           C  
ATOM   2054  CB  ALA A 253     -13.407  -5.971   9.851  1.00 44.41           C  
ATOM   2055  O   ALA A 253     -15.548  -7.905  11.006  1.00 44.41           O  
ATOM   2056  N   ASN A 254     -15.736  -6.220  12.489  1.00 49.16           N  
ATOM   2057  CA  ASN A 254     -17.151  -6.416  12.722  1.00 49.16           C  
ATOM   2058  C   ASN A 254     -17.854  -5.739  11.544  1.00 49.16           C  
ATOM   2059  CB  ASN A 254     -17.546  -5.833  14.093  1.00 49.16           C  
ATOM   2060  O   ASN A 254     -18.140  -4.542  11.593  1.00 49.16           O  
ATOM   2061  CG  ASN A 254     -16.985  -6.590  15.290  1.00 49.16           C  
ATOM   2062  ND2 ASN A 254     -16.815  -5.914  16.405  1.00 49.16           N  
ATOM   2063  OD1 ASN A 254     -16.714  -7.780  15.268  1.00 49.16           O  
ATOM   2064  N   GLU A 255     -18.114  -6.486  10.471  1.00 44.94           N  
ATOM   2065  CA  GLU A 255     -19.330  -6.196   9.721  1.00 44.94           C  
ATOM   2066  C   GLU A 255     -20.455  -6.390  10.730  1.00 44.94           C  
ATOM   2067  CB  GLU A 255     -19.481  -7.079   8.475  1.00 44.94           C  
ATOM   2068  O   GLU A 255     -20.710  -7.501  11.202  1.00 44.94           O  
ATOM   2069  CG  GLU A 255     -18.622  -6.521   7.330  1.00 44.94           C  
ATOM   2070  CD  GLU A 255     -18.873  -7.207   5.978  1.00 44.94           C  
ATOM   2071  OE1 GLU A 255     -18.462  -6.595   4.965  1.00 44.94           O  
ATOM   2072  OE2 GLU A 255     -19.434  -8.325   5.960  1.00 44.94           O  
ATOM   2073  N   ALA A 256     -21.006  -5.273  11.203  1.00 30.30           N  
ATOM   2074  CA  ALA A 256     -22.203  -5.343  12.010  1.00 30.30           C  
ATOM   2075  C   ALA A 256     -23.282  -6.049  11.162  1.00 30.30           C  
ATOM   2076  CB  ALA A 256     -22.606  -3.932  12.449  1.00 30.30           C  
ATOM   2077  O   ALA A 256     -23.320  -5.815   9.951  1.00 30.30           O  
ATOM   2078  N   PRO A 257     -24.094  -6.933  11.765  1.00 33.81           N  
ATOM   2079  CA  PRO A 257     -25.243  -7.520  11.085  1.00 33.81           C  
ATOM   2080  C   PRO A 257     -26.204  -6.454  10.544  1.00 33.81           C  
ATOM   2081  CB  PRO A 257     -25.920  -8.417  12.125  1.00 33.81           C  
ATOM   2082  O   PRO A 257     -26.281  -5.357  11.149  1.00 33.81           O  
ATOM   2083  CG  PRO A 257     -25.510  -7.789  13.455  1.00 33.81           C  
ATOM   2084  CD  PRO A 257     -24.104  -7.276  13.174  1.00 33.81           C  
ATOM   2085  OXT PRO A 257     -26.907  -6.814   9.576  1.00 33.81           O  
TER    2086      PRO A 257                                                      
ENDMDL                                                                          
END                                                                             
