# Supplementary material for: The RIX domain defines a class of polymorphic T6SS effectors and secreted adaptors
Source: Nat Commun. 2023 Aug 17;14:4983. doi: 10.1038/s41467-023-40659-2 (PMC10435454; doi:10.1038/s41467-023-40659-2)
Supplement: Supplementary file 8 — Source Data [file 41467_2023_40659_MOESM8_ESM.zip]

Archive with 2 entries (2 files):
- Source data - graphs.xlsx
- Source data - uncropped blots.pdf
