# Supplementary material for: The RIX domain defines a class of polymorphic T6SS effectors and secreted adaptors
Source: Nat Commun. 2023 Aug 17;14:4983. doi: 10.1038/s41467-023-40659-2 (PMC10435454; doi:10.1038/s41467-023-40659-2)
Supplement: Supplementary file 8 — Source Data [file 41467_2023_40659_MOESM8_ESM.zip › Source data - graphs.xlsx]

## Sheet: Figure 1d
Time [min]	Empty				Tme1				Tme1 (61-310)				Tme1 (1-225)
	Sample 1	Sample 2	Sample 3	Sample 4	Sample 1	Sample 2	Sample 3	Sample 4	Sample 1	Sample 2	Sample 3	Sample 4	Sample 1	Sample 2	Sample 3	Sample 4
9	0.006	0.007	0.007	0.007	0.005	0.006	0.006	0.009	0.004	0.005	0.005	0.005	0.006	0.007	0.007	0.012
19	0.006	0.008	0.008	0.008	0.005	0.007	0.007	0.01	0.005	0.006	0.005	0.006	0.007	0.008	0.008	0.013
29	0.008	0.01	0.01	0.01	0.006	0.008	0.008	0.011	0.006	0.007	0.007	0.007	0.008	0.009	0.01	0.014
39	0.01	0.012	0.012	0.012	0.008	0.01	0.01	0.013	0.008	0.009	0.009	0.009	0.01	0.012	0.012	0.017
49	0.014	0.016	0.016	0.016	0.011	0.013	0.013	0.016	0.011	0.012	0.011	0.012	0.014	0.015	0.015	0.02
59	0.018	0.02	0.019	0.02	0.015	0.017	0.017	0.02	0.014	0.015	0.016	0.016	0.018	0.019	0.02	0.024
69	0.024	0.026	0.025	0.025	0.02	0.022	0.022	0.026	0.019	0.02	0.02	0.02	0.023	0.025	0.025	0.03
79	0.031	0.034	0.033	0.033	0.027	0.03	0.03	0.034	0.025	0.027	0.026	0.027	0.03	0.032	0.033	0.037
89	0.04	0.043	0.042	0.042	0.036	0.039	0.039	0.043	0.033	0.035	0.035	0.035	0.04	0.042	0.043	0.047
99	0.053	0.056	0.055	0.055	0.049	0.052	0.052	0.056	0.044	0.046	0.046	0.047	0.052	0.055	0.056	0.06
109	0.068	0.072	0.072	0.071	0.065	0.068	0.068	0.072	0.057	0.059	0.059	0.06	0.067	0.07	0.071	0.076
119	0.089	0.093	0.092	0.09	0.083	0.087	0.088	0.092	0.073	0.076	0.076	0.077	0.084	0.088	0.087	0.095
129	0.112	0.117	0.115	0.115	0.104	0.109	0.111	0.116	0.091	0.094	0.094	0.097	0.104	0.109	0.109	0.117
139	0.14	0.138	0.155	0.148	0.13	0.125	0.129	0.163	0.111	0.105	0.118	0.135	0.122	0.125	0.132	0.158
149	0.165	0.164	0.174	0.168	0.153	0.137	0.145	0.181	0.129	0.119	0.131	0.152	0.143	0.148	0.156	0.18
159	0.182	0.185	0.195	0.193	0.173	0.158	0.172	0.199	0.147	0.137	0.145	0.168	0.17	0.17	0.179	0.207
169	0.205	0.21	0.221	0.214	0.184	0.181	0.186	0.225	0.153	0.142	0.164	0.186	0.187	0.2	0.206	0.232
179	0.226	0.235	0.241	0.229	0.198	0.197	0.201	0.234	0.162	0.152	0.171	0.191	0.207	0.215	0.227	0.25
189	0.241	0.241	0.269	0.244	0.197	0.2	0.207	0.235	0.173	0.168	0.173	0.2	0.222	0.231	0.242	0.261
199	0.268	0.27	0.305	0.277	0.199	0.203	0.207	0.23	0.179	0.178	0.185	0.2	0.245	0.243	0.26	0.282
209	0.278	0.283	0.316	0.288	0.196	0.201	0.204	0.229	0.178	0.177	0.192	0.2	0.258	0.259	0.279	0.296
219	0.29	0.295	0.332	0.301	0.19	0.197	0.2	0.225	0.177	0.177	0.192	0.196	0.268	0.274	0.291	0.31
229	0.305	0.304	0.339	0.305	0.186	0.194	0.199	0.224	0.174	0.175	0.188	0.194	0.279	0.289	0.305	0.329
239	0.312	0.32	0.358	0.323	0.183	0.188	0.193	0.217	0.173	0.173	0.186	0.193	0.29	0.301	0.315	0.338
249	0.324	0.326	0.366	0.33	0.181	0.186	0.192	0.216	0.172	0.172	0.184	0.19	0.304	0.314	0.33	0.355
259	0.339	0.343	0.385	0.347	0.179	0.183	0.188	0.212	0.172	0.172	0.183	0.189	0.316	0.324	0.342	0.363
269	0.349	0.353	0.395	0.356	0.177	0.182	0.187	0.211	0.172	0.172	0.183	0.19	0.329	0.341	0.355	0.379
279	0.359	0.365	0.407	0.367	0.176	0.18	0.185	0.209	0.171	0.171	0.181	0.187	0.339	0.353	0.375	0.386
289	0.371	0.373	0.418	0.375	0.175	0.179	0.185	0.207	0.169	0.171	0.181	0.186	0.345	0.36	0.372	0.401
299	0.375	0.377	0.426	0.382	0.172	0.177	0.181	0.205	0.168	0.168	0.179	0.185	0.354	0.37	0.383	0.411
309	0.383	0.389	0.433	0.39	0.174	0.178	0.182	0.205	0.168	0.169	0.18	0.186	0.365	0.378	0.394	0.421
319	0.388	0.393	0.439	0.395	0.172	0.176	0.181	0.204	0.168	0.168	0.179	0.185	0.37	0.385	0.41	0.428
329	0.395	0.4	0.447	0.405	0.171	0.176	0.18	0.203	0.167	0.168	0.178	0.183	0.378	0.391	0.415	0.433
339	0.4	0.403	0.452	0.409	0.17	0.175	0.18	0.203	0.165	0.167	0.177	0.183	0.382	0.397	0.412	0.442
349	0.404	0.409	0.458	0.413	0.171	0.174	0.179	0.2	0.163	0.164	0.175	0.18	0.387	0.403	0.425	0.441
359	0.411	0.412	0.46	0.415	0.17	0.173	0.177	0.199	0.164	0.165	0.175	0.18	0.39	0.405	0.422	0.451
369	0.413	0.414	0.462	0.42	0.169	0.172	0.177	0.199	0.163	0.165	0.175	0.18	0.395	0.41	0.426	0.455
379	0.415	0.417	0.466	0.424	0.17	0.172	0.176	0.197	0.161	0.163	0.173	0.178	0.396	0.411	0.426	0.453
389	0.416	0.418	0.465	0.423	0.17	0.172	0.176	0.198	0.161	0.163	0.173	0.178	0.4	0.413	0.428	0.46
399	0.417	0.42	0.468	0.425	0.168	0.173	0.176	0.197	0.16	0.162	0.171	0.177	0.399	0.412	0.427	0.461
409	0.419	0.421	0.468	0.428	0.168	0.172	0.177	0.195	0.159	0.161	0.171	0.177	0.405	0.415	0.429	0.462
419	0.421	0.423	0.472	0.43	0.168	0.173	0.178	0.196	0.158	0.161	0.171	0.175	0.408	0.419	0.435	0.464
429	0.423	0.423	0.473	0.43	0.167	0.173	0.177	0.195	0.158	0.16	0.17	0.176	0.41	0.423	0.437	0.468
439	0.424	0.427	0.477	0.433	0.165	0.173	0.177	0.195	0.157	0.159	0.169	0.175	0.413	0.425	0.439	0.47

## Sheet: Figure 3a
Attacker strain + plasmid	Prey plasmid	CFU, t = 0 h			CFU, t = 4 h
		sample 1	Sample 2	Sample 3	sample 1	Sample 2	Sample 3
Parental+pEmpty	pEmpty	2750000	2125000	2500000	87500000	162500000	350000000
∆hcp1+pEmpty	pEmpty	2625000	2750000	3000000	137500000	200000000	250000000
Parental+pEffector+Immunity	pEmpty	2375000	2250000	3125000	16250	20000	21250
∆hcp1+pEffector+Immunity	pEmpty	2500000	2500000	3000000	175000000	87500000	250000000
Parental+pEffector+Immunity	pImmunity	425000	450000	450000	5000000	11250000	15000000
∆hcp1+pEffector+Immunity	pImmunity	437500	412500	400000	10000000	18750000	21250000

## Sheet: Figure 5e
Attacker strain + plasmid	Prey plasmid	CFU, t = 0 h			CFU, t = 4 h
		sample 1	Sample 2	Sample 3	sample 1	Sample 2	Sample 3
Parental+pEmpty	pEmpty	1.57143e+06	2.28571e+06	2.42857e+06	5.85714e+07	100000000	100000000
∆hcp1+pEmpty	pEmpty	2000000	2.71429e+06	2.14286e+06	5.42857e+07	3.85714e+07	4.85714e+07
Parental+pRtei1	pEmpty	2.57143e+06	2.71429e+06	2.28571e+06	4.28571e+07	7.14286e+07	1.14286e+08
∆hcp1+pRtei1	pEmpty	3.28571e+06	2.28571e+06	2.85714e+06	4.42857e+07	1.14286e+08	4.28571e+07
Parental+pRIX	pEmpty	2.42857e+06	2.71429e+06	2.14286e+06	4.85714e+07	5.71429e+07	1.14286e+08
∆hcp1+pRIX	pEmpty	3000000	2.71429e+06	3.57143e+06	60000000	3.85714e+07	4.85714e+07
Parental+pRIX(1-69)+Rtei1	pEmpty	2.85714e+06	1.85714e+06	3000000	4.14286e+07	100000000	5.71429e+07
∆hcp1+pRIX(1-69)+Rtei1	pEmpty	2000000	2.42857e+06	3.57143e+06	5.42857e+07	1.14286e+08	5.71429e+07
Parental+pRIX(65-134)+Rtei1	pEmpty	2.57143e+06	2.28571e+06	2.71429e+06	6.28571e+07	100000000	4.28571e+07
∆hcp1+pRIX(65-134)+Rtei1	pEmpty	3.28571e+06	2.85714e+06	2.42857e+06	4.85714e+07	100000000	1.28571e+08
Parental+pRIX+Rtei1	pEmpty	2.71429e+06	2.71429e+06	2.42857e+06	714286	571429	1000000
∆hcp1+pRIX+Rtei1	pEmpty	2.57143e+06	2.57143e+06	3.14286e+06	6.42857e+07	8.57143e+07	8.57143e+07
Parental+pRIX+Rtei1	pRti1	2.42857e+06	1.71429e+06	1.85714e+06	3.85714e+06	2.71429e+06	5.28571e+06
∆hcp1+pRIX+Rtei1	pRti1	1.85714e+06	2000000	1.71429e+06	4.14286e+06	3.28571e+06	4.28571e+06

## Sheet: Figure S7b
Attacker strain	CFU, t = 0 h			CFU, t = 4 h, 23°C			CFU, t = 4 h, 30°C			CFU, t = 4 h, 37°C
	Sample 1	Sample 2	Sample 3	Sample 1	Sample 2	Sample 3	Sample 1	Sample 2	Sample 3	Sample 1	Sample 2	Sample 3
WT	1857143	1428571	1714286	20000000	19000000	9000000	12500	18750	13750	625000000	1000000000	1000000000
∆hcp1	1571429	1285714	2000000	20000000	11000000	10000000	188000000	213000000	250000000	1250000000	1000000000	1000000000

## Sheet: Figure S8d
Time [min]	Empty+Empty				Rte1+Empty				Rte1+Rti1				Empty+Rti1
	Sample 1	Sample 2	Sample 3	Sample 4	Sample 1	Sample 2	Sample 3	Sample 4	Sample 1	Sample 2	Sample 3	Sample 4	Sample 1	Sample 2	Sample 3	Sample 4
9	0.008	0.007	0.01	0.006	0.008	0.01	0.008	0.007	0.007	0.007	0.006	0.006	0.007	0.008	0.006	0.008
19	0.009	0.008	0.01	0.006	0.008	0.01	0.008	0.008	0.008	0.008	0.006	0.006	0.008	0.008	0.007	0.009
29	0.01	0.009	0.011	0.007	0.009	0.011	0.009	0.009	0.009	0.009	0.007	0.007	0.009	0.01	0.008	0.01
39	0.012	0.011	0.014	0.009	0.01	0.012	0.01	0.01	0.011	0.011	0.009	0.009	0.011	0.011	0.01	0.011
49	0.015	0.014	0.017	0.012	0.012	0.014	0.012	0.011	0.013	0.013	0.011	0.011	0.013	0.014	0.012	0.014
59	0.019	0.018	0.02	0.016	0.014	0.016	0.014	0.014	0.017	0.016	0.014	0.014	0.017	0.018	0.016	0.017
69	0.024	0.024	0.026	0.021	0.016	0.019	0.017	0.016	0.02	0.02	0.018	0.018	0.021	0.023	0.021	0.021
79	0.031	0.031	0.033	0.028	0.02	0.023	0.02	0.02	0.026	0.026	0.024	0.024	0.028	0.03	0.028	0.028
89	0.041	0.041	0.043	0.037	0.025	0.028	0.026	0.025	0.034	0.034	0.032	0.031	0.036	0.038	0.036	0.036
99	0.053	0.053	0.056	0.049	0.031	0.035	0.032	0.031	0.044	0.043	0.041	0.041	0.047	0.049	0.047	0.046
109	0.069	0.07	0.072	0.065	0.04	0.043	0.041	0.039	0.058	0.057	0.054	0.054	0.062	0.065	0.064	0.061
119	0.089	0.09	0.092	0.083	0.051	0.054	0.051	0.05	0.074	0.073	0.071	0.07	0.079	0.083	0.081	0.078
129	0.114	0.116	0.119	0.109	0.065	0.07	0.065	0.064	0.095	0.095	0.093	0.091	0.102	0.105	0.104	0.101
139	0.118	0.121	0.124	0.113	0.07	0.075	0.072	0.073	0.1	0.101	0.105	0.095	0.109	0.11	0.111	0.102
149	0.134	0.137	0.146	0.135	0.084	0.089	0.084	0.085	0.117	0.118	0.125	0.117	0.129	0.131	0.13	0.12
159	0.154	0.161	0.163	0.152	0.104	0.109	0.105	0.105	0.139	0.14	0.147	0.133	0.151	0.151	0.153	0.144
169	0.178	0.192	0.185	0.175	0.122	0.129	0.121	0.121	0.162	0.166	0.164	0.157	0.2	0.175	0.171	0.177
179	0.214	0.242	0.21	0.211	0.135	0.145	0.135	0.137	0.185	0.19	0.193	0.183	0.221	0.202	0.208	0.205
189	0.277	0.269	0.268	0.269	0.16	0.163	0.151	0.153	0.21	0.214	0.237	0.228	0.246	0.232	0.231	0.223
199	0.281	0.271	0.302	0.281	0.182	0.183	0.173	0.171	0.23	0.237	0.257	0.246	0.273	0.265	0.275	0.248
209	0.296	0.295	0.312	0.289	0.201	0.195	0.177	0.188	0.264	0.269	0.279	0.263	0.291	0.29	0.292	0.275
219	0.313	0.31	0.323	0.305	0.203	0.206	0.203	0.2	0.281	0.289	0.296	0.283	0.313	0.316	0.314	0.296
229	0.328	0.326	0.341	0.321	0.203	0.212	0.209	0.206	0.304	0.311	0.314	0.3	0.333	0.341	0.338	0.322
239	0.342	0.344	0.356	0.333	0.207	0.216	0.211	0.208	0.32	0.324	0.327	0.315	0.352	0.36	0.352	0.339
249	0.354	0.356	0.366	0.343	0.205	0.216	0.209	0.209	0.331	0.339	0.341	0.331	0.369	0.374	0.365	0.352
259	0.368	0.371	0.38	0.36	0.205	0.216	0.211	0.21	0.349	0.357	0.362	0.349	0.387	0.385	0.388	0.37
269	0.381	0.383	0.39	0.37	0.207	0.217	0.21	0.209	0.366	0.369	0.377	0.368	0.4	0.401	0.397	0.383
279	0.387	0.392	0.4	0.38	0.206	0.216	0.211	0.209	0.381	0.388	0.391	0.378	0.406	0.407	0.404	0.397
289	0.398	0.4	0.408	0.387	0.208	0.218	0.211	0.213	0.392	0.399	0.406	0.397	0.416	0.418	0.417	0.406
299	0.404	0.404	0.412	0.391	0.207	0.218	0.211	0.21	0.403	0.408	0.411	0.402	0.418	0.422	0.419	0.407
309	0.405	0.41	0.417	0.396	0.21	0.22	0.213	0.212	0.418	0.424	0.43	0.421	0.424	0.428	0.424	0.412

## Sheet: Figure S8e
Time [min]	Empty				Rte1				Rte1 (H94A)				Rte1 (S106A)
	Sample 1	Sample 2	Sample 3	Sample 4	Sample 1	Sample 2	Sample 3	Sample 4	Sample 1	Sample 2	Sample 3	Sample 4	Sample 1	Sample 2	Sample 3	Sample 4
9	0.004	0.006	0.005	0.004	0.002	0.003	0.003	0.006	0.005	0.005	0.006	0.008	0.004	0.005	0.003	0.005
19	0.004	0.007	0.005	0.005	0.002	0.004	0.004	0.006	0.006	0.006	0.006	0.009	0.005	0.005	0.003	0.005
29	0.005	0.008	0.007	0.006	0.003	0.005	0.005	0.007	0.007	0.007	0.007	0.01	0.006	0.006	0.004	0.006
39	0.007	0.009	0.008	0.007	0.005	0.006	0.006	0.009	0.008	0.008	0.009	0.011	0.009	0.008	0.006	0.009
49	0.009	0.011	0.01	0.01	0.007	0.009	0.009	0.012	0.011	0.011	0.012	0.014	0.011	0.011	0.009	0.011
59	0.012	0.014	0.013	0.013	0.011	0.013	0.012	0.015	0.015	0.015	0.016	0.018	0.015	0.015	0.013	0.015
69	0.016	0.019	0.018	0.018	0.016	0.018	0.017	0.02	0.02	0.02	0.021	0.023	0.021	0.021	0.019	0.021
79	0.021	0.024	0.024	0.024	0.022	0.025	0.023	0.026	0.026	0.026	0.027	0.029	0.027	0.028	0.026	0.028
89	0.029	0.032	0.031	0.032	0.029	0.032	0.031	0.034	0.034	0.035	0.036	0.038	0.036	0.037	0.035	0.037
99	0.037	0.042	0.041	0.041	0.039	0.042	0.04	0.045	0.045	0.045	0.047	0.048	0.048	0.049	0.047	0.048
109	0.05	0.054	0.053	0.055	0.053	0.056	0.054	0.058	0.059	0.06	0.061	0.062	0.063	0.065	0.062	0.064
119	0.067	0.071	0.071	0.072	0.07	0.073	0.071	0.075	0.078	0.078	0.08	0.08	0.083	0.086	0.081	0.084
129	0.088	0.092	0.091	0.092	0.092	0.094	0.093	0.097	0.102	0.102	0.104	0.102	0.109	0.111	0.106	0.109
139	0.106	0.105	0.102	0.107	0.105	0.106	0.103	0.107	0.123	0.126	0.115	0.115	0.133	0.13	0.124	0.13
149	0.13	0.131	0.125	0.13	0.131	0.131	0.13	0.132	0.158	0.153	0.146	0.14	0.165	0.162	0.153	0.161
159	0.167	0.163	0.159	0.165	0.166	0.161	0.166	0.166	0.195	0.191	0.187	0.177	0.199	0.196	0.189	0.197
169	0.203	0.197	0.19	0.197	0.199	0.192	0.202	0.205	0.238	0.235	0.225	0.208	0.232	0.227	0.224	0.234
179	0.231	0.224	0.218	0.226	0.227	0.215	0.234	0.231	0.276	0.268	0.261	0.236	0.262	0.257	0.249	0.265
189	0.261	0.248	0.239	0.248	0.241	0.236	0.253	0.249	0.309	0.303	0.294	0.262	0.292	0.282	0.28	0.293
199	0.29	0.273	0.261	0.276	0.253	0.243	0.268	0.261	0.348	0.34	0.328	0.288	0.319	0.309	0.306	0.319
209	0.315	0.292	0.287	0.298	0.256	0.25	0.274	0.264	0.38	0.369	0.359	0.314	0.345	0.333	0.331	0.348
219	0.342	0.319	0.308	0.323	0.262	0.254	0.281	0.267	0.415	0.404	0.394	0.338	0.372	0.356	0.355	0.372
229	0.364	0.336	0.329	0.344	0.263	0.255	0.284	0.27	0.443	0.428	0.42	0.36	0.394	0.375	0.378	0.397
239	0.388	0.359	0.35	0.368	0.268	0.261	0.287	0.273	0.474	0.462	0.451	0.39	0.419	0.4	0.403	0.421
249	0.404	0.371	0.371	0.388	0.271	0.263	0.289	0.274	0.501	0.487	0.478	0.412	0.437	0.416	0.426	0.44
259	0.421	0.387	0.387	0.404	0.271	0.262	0.29	0.275	0.525	0.511	0.501	0.433	0.455	0.434	0.443	0.458
269	0.436	0.402	0.402	0.421	0.268	0.261	0.285	0.272	0.546	0.535	0.523	0.454	0.47	0.447	0.457	0.473
279	0.451	0.415	0.416	0.435	0.268	0.26	0.285	0.272	0.571	0.559	0.546	0.476	0.487	0.463	0.474	0.487
289	0.464	0.43	0.426	0.447	0.266	0.258	0.282	0.27	0.592	0.582	0.57	0.497	0.5	0.48	0.488	0.502
299	0.473	0.436	0.436	0.456	0.265	0.258	0.278	0.269	0.612	0.602	0.587	0.516	0.51	0.488	0.5	0.512
309	0.481	0.445	0.445	0.462	0.264	0.256	0.277	0.267	0.63	0.626	0.607	0.537	0.52	0.498	0.515	0.526
319	0.487	0.45	0.45	0.468	0.261	0.253	0.274	0.263	0.645	0.643	0.623	0.551	0.527	0.506	0.525	0.533
